# Supplementary material for: Reactant Discovery with an Ab Initio Nanoreactor: Exploration of Astrophysical N-Heterocycle Precursors and Formation Pathways
Source: ACS Earth Space Chem. 2024 Aug 9;8(9):1771–83. doi: 10.1021/acsearthspacechem.4c00120 (PMC11418024; doi:10.1021/acsearthspacechem.4c00120)
Supplement: Supplementary file 2 — sp4c00120_si_002.zip [file sp4c00120_si_002.zip › nr-si-data/reaction2/TS8/freq.out]

qchem qchem.in_39845.0 ./qchem39845/ 0
/home/leeping/opt/qchem/5.3.2-openmp/exe/qcprog.exe_s qchem.in_39845.0 ./qchem39845/
                  Welcome to Q-Chem
     A Quantum Leap Into The Future Of Chemistry


 Q-Chem 5.3, Q-Chem, Inc., Pleasanton, CA (2020)

 Yihan Shao,  Zhengting Gan,  E. Epifanovsky,  A. T. B. Gilbert,  M. Wormit,  
 J. Kussmann,  A. W. Lange,  A. Behn,  Jia Deng,  Xintian Feng,  D. Ghosh,  
 M. Goldey,  P. R. Horn,  L. D. Jacobson,  I. Kaliman,  T. Kus,  A. Landau,  
 Jie Liu,  E. I. Proynov,  R. M. Richard,  R. P. Steele,  E. J. Sundstrom,  
 H. L. Woodcock III,  P. M. Zimmerman,  D. Zuev,  B. Alam,  B. Albrecht,  
 A. Aldossary,  E. Alguire,  S. A. Baeppler,  D. Barton,  Z. Benda,  
 Y. A. Bernard,  E. J. Berquist,  K. B. Bravaya,  H. Burton,  K. Carter-Fenk,  
 D. Casanova,  Chun-Min Chang,  Yunqing Chen,  A. Chien,  K. D. Closser,  
 M. P. Coons,  S. Coriani,  S. Dasgupta,  A. L. Dempwolff,  M. Diedenhofen,  
 Hainam Do,  R. G. Edgar,  Po-Tung Fang,  S. Faraji,  S. Fatehi,  
 Qingguo Feng,  J. Fosso-Tande,  J. Gayvert,  Qinghui Ge,  A. Ghysels,  
 G. Gidofalvi,  J. Gomes,  J. Gonthier,  S. Gulania,  A. Gunina,  D. Hait,  
 M. W. D. Hanson-Heine,  S. Hammes-Schiffer,  P. H. P. Harbach,  
 A. W. Hauser,  M. F. Herbst,  J. E. Herr,  E. G. Hohenstein,  Z. C. Holden,  
 S. Houck,  Kerwin Hui,  B. C. Huynh,  M. Ivanov,  T.-C. Jagau,  Hyunjun Ji,  
 B. Kaduk,  K. Khistyaev,  Jaehoon Kim,  P. Klunzinger,  K. Koh,  
 D. Kosenkov,  L. Koulias,  T. Kowalczyk,  C. M. Krauter,  A. Kunitsa,  
 Ka Un Lao,  A. Laurent,  K. V. Lawler,  Joonho Lee,  D. Lefrancois,  
 S. Lehtola,  D. S. Levine,  Yi-Pei Li,  You-Sheng Lin,  Fenglai Liu,  
 Kuan-Yu Liu,  E. Livshits,  M. Loipersberger,  A. Luenser,  A. Manjanath,  
 P. Manohar,  E. Mansoor,  S. F. Manzer,  Shan-Ping Mao,  Yuezhi Mao,  
 N. Mardirossian,  A. V. Marenich,  T. Markovich,  L. A. Martinez-Martinez,  
 S. A. Maurer,  N. J. Mayhall,  S. C. McKenzie,  J.-M. Mewes,  P. Morgante,  
 A. F. Morrison,  J. W. Mullinax,  K. Nanda,  T. S. Nguyen-Beck,  
 R. Olivares-Amaya,  K. J. Oosterbaan,  J. A. Parkhill,  S. K. Paul,  
 F. Pavosevic,  Zheng Pei,  T. M. Perrine,  F. Plasser,  P. Pokhilko,  
 S. Prager,  A. Prociuk,  E. Ramos,  B. Rana,  D. R. Rehn,  F. Rob,  
 E. Rossomme,  M. Scheurer,  M. Schneider,  N. Sergueev,  S. M. Sharada,  
 S. Sharma,  W. Skomorowski,  D. W. Small,  T. Stauch,  C. J. Stein,  
 T. Stein,  Yu-Chuan Su,  S. P. Veccham,  Zhen Tao,  A. J. W. Thom,  
 A. Tkatchenko,  T. Tsuchimochi,  N. M. Tubman,  L. Vogt,  M. L. Vidal,  
 O. Vydrov,  M. A. Watson,  J. Wenzel,  M. de Wergifosse,  T. A. Wesolowski,  
 A. White,  J. Witte,  A. Yamada,  Jun Yang,  K. Yao,  S. Yeganeh,  
 S. R. Yost,  Zhi-Qiang You,  A. Zech,  Igor Ying Zhang,  Xing Zhang,  
 Yan Zhao,  Ying Zhu,  B. R. Brooks,  G. K. L. Chan,  C. J. Cramer,  
 M. S. Gordon,  W. J. Hehre,  A. Klamt,  M. W. Schmidt,  C. D. Sherrill,  
 D. G. Truhlar,  A. Aspuru-Guzik,  R. Baer,  A. T. Bell,  N. A. Besley,  
 Jeng-Da Chai,  A. E. DePrince, III,  R. A. DiStasio Jr.,  A. Dreuw,  
 B. D. Dunietz,  T. R. Furlani,  Chao-Ping Hsu,  Yousung Jung,  Jing Kong,  
 D. S. Lambrecht,  WanZhen Liang,  C. Ochsenfeld,  V. A. Rassolov,  
 L. V. Slipchenko,  J. E. Subotnik,  T. Van Voorhis,  J. M. Herbert,  
 A. I. Krylov,  P. M. W. Gill,  M. Head-Gordon

 Contributors to earlier versions of Q-Chem not listed above: 
 R. D. Adamson,  B. Austin,  J. Baker,  G. J. O. Beran,  K. Brandhorst,  
 S. T. Brown,  E. F. C. Byrd,  A. K. Chakraborty,  C.-L. Cheng,  
 Siu Hung Chien,  D. M. Chipman,  D. L. Crittenden,  H. Dachsel,  
 R. J. Doerksen,  A. D. Dutoi,  L. Fusti-Molnar,  W. A. Goddard III,  
 A. Golubeva-Zadorozhnaya,  S. R. Gwaltney,  G. Hawkins,  A. Heyden,  
 S. Hirata,  G. Kedziora,  F. J. Keil,  C. Kelley,  Jihan Kim,  R. A. King,  
 R. Z. Khaliullin,  P. P. Korambath,  W. Kurlancheek,  A. M. Lee,  M. S. Lee,  
 S. V. Levchenko,  Ching Yeh Lin,  D. Liotard,  R. C. Lochan,  I. Lotan,  
 P. E. Maslen,  N. Nair,  D. P. O'Neill,  D. Neuhauser,  E. Neuscamman,  
 C. M. Oana,  R. Olson,  B. Peters,  R. Peverati,  P. A. Pieniazek,  
 Y. M. Rhee,  J. Ritchie,  M. A. Rohrdanz,  E. Rosta,  N. J. Russ,  
 H. F. Schaefer III,  N. E. Schultz,  N. Shenvi,  A. C. Simmonett,  A. Sodt,  
 D. Stuck,  K. S. Thanthiriwatte,  V. Vanovschi,  Tao Wang,  A. Warshel,  
 C. F. Williams,  Q. Wu,  X. Xu,  W. Zhang

 Please cite Q-Chem as follows:
 Y. Shao et al., Mol. Phys. 113, 184-215 (2015)
 DOI: 10.1080/00268976.2014.952696

 Q-Chem 5.3.2 for Intel X86 EM64T Linux

 Parts of Q-Chem use Armadillo 9.800.1 (Horizon Scraper).
 http://arma.sourceforge.net/

 Q-Chem begins on Fri Feb 10 13:46:28 2023  

Host: 
0

     Scratch files written to ./qchem39845//
 Dec820 |scratch|qcdevops|jenkins|workspace|build_RNUM 5633   
Processing $rem in /home/leeping/opt/qchem/5.3.2-openmp/config/preferences:
Processing $rem in /home/hpark21/.qchemrc:

Checking the input file for inconsistencies... 	...done.

--------------------------------------------------------------
User input:
--------------------------------------------------------------
$molecule
0 2
C        -0.2296041915   -1.6982790407    2.0520861550
N        -0.3413489376   -2.5198491720    2.8533935119
C        -0.0671378635   -0.9667254094   -0.2653852405
H        -0.1505049342   -2.0106729202   -0.5467073388
C        -0.0936460407   -0.6791732834    1.0829680322
H        -0.0104687049    0.3370697693    1.4344898470
C         0.0558640698   -0.0490073633   -1.2997884807
H         0.0670776739   -0.4512073790   -2.3064601477
C         0.1716545815    1.4081086022   -1.2215372853
H         0.2663911705    1.8704929186   -2.2198873603
N         0.1694990837    2.1147361125   -0.1979301523
H         0.1622240893    2.6445071627    0.6347584541
$end

$rem
method                wB97X-D3
basis                 cc-pvtz
unrestricted          true
symmetry              False
sym_ignore            true
scf_convergence       8
thresh                14
jobtype               freq
scf_guess             core
scf_algorithm         diis
max_scf_cycles        100
geom_opt_max_cycles   100
mem_total             200000
$end

--------------------------------------------------------------
 Adding empirical dispersion correction 
 ----------------------------------------------------------------
 Doing -D3(0) with
 s6  =   1.00000
 s8  =   1.00000
 rs6 =   1.28100
 rs8 =   1.09400
 -D3 energy without 3body term =     -0.0026034666 hartrees
 ----------------------------------------------------------------
             Standard Nuclear Orientation (Angstroms)
    I     Atom           X                Y                Z
 ----------------------------------------------------------------
    1      C      -0.2296041915    -1.6982790407     2.0520861550
    2      N      -0.3413489376    -2.5198491720     2.8533935119
    3      C      -0.0671378635    -0.9667254094    -0.2653852405
    4      H      -0.1505049342    -2.0106729202    -0.5467073388
    5      C      -0.0936460407    -0.6791732834     1.0829680322
    6      H      -0.0104687049     0.3370697693     1.4344898470
    7      C       0.0558640698    -0.0490073633    -1.2997884807
    8      H       0.0670776739    -0.4512073790    -2.3064601477
    9      C       0.1716545815     1.4081086022    -1.2215372853
   10      H       0.2663911705     1.8704929186    -2.2198873603
   11      N       0.1694990837     2.1147361125    -0.1979301523
   12      H       0.1622240893     2.6445071627     0.6347584541
 ----------------------------------------------------------------
 Nuclear Repulsion Energy =         236.31728312 hartrees
 There are       25 alpha and       24 beta electrons
 Requested basis set is cc-pVTZ
 There are 100 shells and 280 basis functions

 Total QAlloc Memory Limit 200000 MB
 Mega-Array Size      1956 MB
 MEM_STATIC part      2000 MB

                       Distance Matrix (Angstroms)
             C (  1)   N (  2)   C (  3)   H (  4)   C (  5)   H (  6)
   N (  2)  1.153065
   C (  3)  2.435619  3.494877
   H (  4)  2.618697  3.443308  1.084398
   C (  5)  1.412888  2.565902  1.378929  2.105224
   H (  6)  2.138245  3.206985  2.143051  3.075166  1.078534
   C (  7)  3.746552  4.848892  1.388282  2.111362  2.469209  2.762197
   H (  8)  4.543141  5.574063  2.109445  2.361357  3.400886  3.823886
   C (  9)  4.530702  5.683053  2.571203  3.499607  3.120557  2.869629
   H ( 10)  5.588551  6.736663  3.461377  4.246973  4.187992  3.972721
   N ( 11)  4.445328  5.572335  3.091270  4.152475  3.084781  2.420182
   H ( 12)  4.584991  5.643271  3.728789  4.812937  3.363512  2.448195
             C (  7)   H (  8)   C (  9)   H ( 10)   N ( 11)
   H (  8)  1.084103
   C (  9)  1.463802  2.155238
   H ( 10)  2.139015  2.331848  1.104299
   N ( 11)  2.430800  3.322718  1.243824  2.038959
   H ( 12)  3.317952  4.271214  2.230382  2.959553  0.986955
 
 A cutoff of  1.0D-14 yielded   4601 shell pairs
 There are     35867 function pairs (     46748 Cartesian)
 Smallest overlap matrix eigenvalue = 1.50E-04
 Guess MOs from core Hamiltonian diagonalization
 Long-range K will be added via erf
 Coulomb attenuation parameter = 0.25 bohr**(-1)
 An unrestricted hybrid HF-DFT SCF calculation will be
 performed using Pulay DIIS extrapolation
 Exchange:     0.1957 Hartree-Fock + 1.0000 wB97X-D3 + LR-HF
 Correlation:  1.0000 wB97X-D3
 Using SG-2 standard quadrature grid
 Dispersion:   Grimme D3
 SCF converges when DIIS error is below 1.0E-08
 using 64 threads for integral computing
 -------------------------------------------------------
 OpenMP Integral computing Module                
 Release: version 1.0, May 2013, Q-Chem Inc. Pittsburgh 
 -------------------------------------------------------
 using 64 threads for integral computing
 -------------------------------------------------------
 OpenMP Integral computing Module                
 Release: version 1.0, May 2013, Q-Chem Inc. Pittsburgh 
 -------------------------------------------------------
 ---------------------------------------
  Cycle       Energy         DIIS Error
 ---------------------------------------
    1    -233.8438558377      8.23E-02
    2    -158.9125312404      8.59E-02
    3    -228.5727622425      5.16E-02
    4    -228.5901029898      5.54E-02
    5    -297.3509116225      1.88E-02
    6    -294.0501711892      2.49E-02
    7    -302.5136349349      5.31E-03
    8    -302.7456451362      4.28E-03
    9    -302.8979263442      8.70E-04
   10    -302.9104023750      4.13E-04
   11    -302.9135601475      1.74E-04
   12    -302.9146362445      1.14E-04
   13    -302.9151838653      7.80E-05
   14    -302.9158568164      2.63E-05
   15    -302.9160252623      1.12E-05
   16    -302.9160673306      7.41E-06
   17    -302.9161008496      3.05E-06
   18    -302.9161055227      1.06E-06
   19    -302.9161061248      6.92E-07
   20    -302.9161064354      2.71E-07
   21    -302.9161065527      1.29E-07
   22    -302.9161065848      7.34E-08
   23    -302.9161065926      3.38E-08
   24    -302.9161065938      1.27E-08
   25    -302.9161065939      6.05E-09 Convergence criterion met
 ---------------------------------------
 <S^2> = 0.8169
 SCF time:  CPU 2951.32 s  wall 51.89 s
 SCF   energy in the final basis set = -302.91610659
 Total energy in the final basis set = -302.91610659
 
 --------------------------------------------------------------
 
                    Orbital Energies (a.u.)
 --------------------------------------------------------------
 
 Alpha MOs
 -- Occupied --
-14.4300 -14.4167 -10.3593 -10.3415 -10.3241 -10.3223 -10.3216  -1.0382
 -1.0337  -0.9577  -0.8773  -0.7791  -0.7102  -0.6608  -0.6293  -0.5813
 -0.5274  -0.5130  -0.5125  -0.4816  -0.4745  -0.4394  -0.4136  -0.3259
 -0.3213
 -- Virtual --
  0.0203   0.1065   0.1158   0.1271   0.1298   0.1566   0.1727   0.1854
  0.1951   0.2472   0.2778   0.2977   0.3277   0.3409   0.3467   0.3758
  0.3880   0.3967   0.4145   0.4157   0.4186   0.4363   0.4471   0.4593
  0.4827   0.4965   0.5136   0.5251   0.5446   0.5588   0.5676   0.5883
  0.5923   0.5964   0.5986   0.6419   0.6571   0.6665   0.6696   0.7095
  0.7272   0.7408   0.7465   0.7574   0.7730   0.7895   0.8148   0.8184
  0.8316   0.8717   0.8754   0.9001   0.9435   1.0072   1.0139   1.0147
  1.0333   1.0470   1.0604   1.0751   1.0954   1.1104   1.1231   1.1397
  1.1627   1.1766   1.2268   1.2524   1.2535   1.2723   1.3163   1.3286
  1.3495   1.3673   1.4080   1.4210   1.4260   1.4475   1.4627   1.5063
  1.5109   1.5289   1.5585   1.5661   1.5801   1.5961   1.6529   1.7065
  1.7696   1.7864   1.8147   1.8869   1.8966   1.9460   2.0065   2.0783
  2.0848   2.1317   2.1473   2.2109   2.2130   2.2519   2.2728   2.3003
  2.3203   2.3732   2.3947   2.4237   2.4580   2.4994   2.5115   2.5276
  2.5955   2.6056   2.6636   2.6852   2.7048   2.7134   2.7180   2.7454
  2.7896   2.8011   2.8057   2.8453   2.8475   2.8845   2.8859   2.9203
  2.9316   2.9469   2.9473   2.9588   2.9763   2.9934   3.0139   3.0389
  3.0468   3.0685   3.0836   3.0973   3.1235   3.1246   3.1628   3.1755
  3.2079   3.2172   3.2354   3.2535   3.2608   3.2999   3.3244   3.3306
  3.3605   3.3688   3.3699   3.4067   3.4217   3.4306   3.4738   3.4981
  3.5235   3.5243   3.5605   3.5843   3.6098   3.6384   3.6788   3.7041
  3.7201   3.7565   3.7927   3.8003   3.8409   3.8492   3.8613   3.8705
  3.9073   3.9100   3.9326   3.9597   3.9619   3.9829   4.0059   4.0336
  4.0407   4.0610   4.0666   4.0848   4.1122   4.1332   4.1379   4.1830
  4.2057   4.2088   4.2473   4.2954   4.3169   4.3462   4.3920   4.3943
  4.4587   4.4817   4.5239   4.5500   4.5815   4.5949   4.6013   4.6387
  4.6460   4.6681   4.6730   4.7249   4.7617   4.7728   4.7891   4.7899
  4.8057   4.8371   4.8531   4.9036   5.0146   5.0158   5.0964   5.0983
  5.1373   5.2040   5.2169   5.2505   5.2947   5.3295   5.3568   5.4230
  5.4417   5.5031   5.5653   5.7114   5.8209   5.9346   5.9674   6.0612
  6.1923   6.2259   6.2978   6.3897   6.4679   6.5928   6.9549   7.4947
  8.9513  10.4301  11.9407  12.7342  13.6700  14.9055  15.4864
 
 Beta MOs
 -- Occupied --
-14.4267 -14.4134 -10.3607 -10.3362 -10.3268 -10.3231 -10.3169  -1.0309
 -1.0266  -0.9481  -0.8559  -0.7762  -0.7043  -0.6574  -0.6262  -0.5773
 -0.5231  -0.5115  -0.4866  -0.4676  -0.4583  -0.4366  -0.3879  -0.3194
 -- Virtual --
 -0.0677   0.0402   0.1081   0.1165   0.1284   0.1534   0.1559   0.1752
  0.1963   0.2042   0.2484   0.2784   0.3004   0.3291   0.3454   0.3483
  0.3771   0.3874   0.4003   0.4191   0.4227   0.4243   0.4399   0.4517
  0.4615   0.4855   0.5031   0.5149   0.5246   0.5462   0.5603   0.5689
  0.5896   0.5969   0.5982   0.6067   0.6434   0.6636   0.6668   0.6705
  0.7148   0.7276   0.7425   0.7484   0.7568   0.7796   0.7916   0.8172
  0.8226   0.8318   0.8730   0.8850   0.9006   0.9430   1.0080   1.0145
  1.0186   1.0349   1.0496   1.0640   1.0774   1.0990   1.1196   1.1274
  1.1416   1.1655   1.1785   1.2316   1.2538   1.2579   1.2732   1.3206
  1.3364   1.3526   1.3715   1.4149   1.4225   1.4304   1.4540   1.4675
  1.5091   1.5122   1.5369   1.5601   1.5718   1.5830   1.5991   1.6550
  1.7095   1.7770   1.7959   1.8168   1.8887   1.8981   1.9488   2.0094
  2.0810   2.0954   2.1350   2.1504   2.2063   2.2176   2.2560   2.2754
  2.3078   2.3410   2.3880   2.4025   2.4265   2.4651   2.5073   2.5183
  2.5312   2.6016   2.6152   2.6700   2.6848   2.7071   2.7138   2.7175
  2.7551   2.7946   2.8052   2.8136   2.8470   2.8554   2.8846   2.8878
  2.9235   2.9383   2.9519   2.9537   2.9638   2.9816   2.9998   3.0197
  3.0400   3.0516   3.0736   3.0916   3.1060   3.1215   3.1307   3.1659
  3.1827   3.2150   3.2206   3.2450   3.2583   3.2708   3.3016   3.3332
  3.3345   3.3664   3.3704   3.3746   3.4108   3.4282   3.4324   3.4750
  3.5080   3.5273   3.5308   3.5609   3.5902   3.6151   3.6485   3.6797
  3.7072   3.7260   3.7623   3.7951   3.8022   3.8450   3.8521   3.8689
  3.8753   3.9131   3.9132   3.9376   3.9631   3.9655   3.9874   4.0115
  4.0372   4.0446   4.0734   4.0790   4.0917   4.1204   4.1378   4.1424
  4.1849   4.2126   4.2185   4.2481   4.2987   4.3202   4.3552   4.3957
  4.3989   4.4621   4.4923   4.5258   4.5538   4.5848   4.6036   4.6067
  4.6519   4.6545   4.6782   4.6859   4.7318   4.7655   4.7813   4.7937
  4.7968   4.8090   4.8449   4.8593   4.9085   5.0160   5.0204   5.0997
  5.1092   5.1417   5.2130   5.2206   5.2610   5.2978   5.3390   5.3587
  5.4257   5.4441   5.5048   5.5681   5.7130   5.8244   5.9364   5.9712
  6.0633   6.2011   6.2281   6.3005   6.3979   6.4719   6.5956   6.9570
  7.4972   8.9520  10.4333  11.9431  12.7434  13.6753  14.9078  15.4908
 --------------------------------------------------------------
 
          Ground-State Mulliken Net Atomic Charges

     Atom                 Charge (a.u.)    Spin (a.u.)
  --------------------------------------------------------
      1 C                    -0.074350      -0.115139
      2 N                    -0.074060       0.212075
      3 C                    -0.097536      -0.228899
      4 H                     0.148301       0.005448
      5 C                    -0.089263       0.494587
      6 H                     0.151959      -0.006874
      7 C                    -0.108276       0.539243
      8 H                     0.132427      -0.009995
      9 C                     0.064091      -0.112992
     10 H                     0.088290       0.000859
     11 N                    -0.354262       0.223782
     12 H                     0.212679      -0.002094
  --------------------------------------------------------
  Sum of atomic charges =    -0.000000
  Sum of spin   charges =     1.000000

 -----------------------------------------------------------------
                    Cartesian Multipole Moments
 -----------------------------------------------------------------
    Charge (ESU x 10^10)
                -0.0000
    Dipole Moment (Debye)
         X       0.3483      Y       2.5286      Z      -2.8945
       Tot       3.8592
    Quadrupole Moments (Debye-Ang)
        XX     -42.5988     XY      -0.9814     YY     -46.5766
        XZ       1.2921     YZ      13.1872     ZZ     -46.4712
    Octopole Moments (Debye-Ang^2)
       XXX       4.9483    XXY      12.3736    XYY       4.6814
       YYY      61.7828    XXZ     -14.6723    XYZ      -3.7304
       YYZ     -37.1223    XZZ       6.7069    YZZ      48.2455
       ZZZ     -85.6160
    Hexadecapole Moments (Debye-Ang^3)
      XXXX     -53.1376   XXXY     -36.0266   XXYY    -123.7172
      XYYY     -44.8836   YYYY    -721.4203   XXXZ      32.5914
      XXYZ      76.0339   XYYZ      23.3986   YYYZ     335.0861
      XXZZ    -121.3490   XYZZ     -23.0769   YYZZ    -300.8419
      XZZZ      44.7697   YZZZ     325.2266   ZZZZ    -747.5830
 -----------------------------------------------------------------
 Calculating MO derivatives via CPSCF
    1     0    39    0.0313415  
    2     0    39    0.0128259  
    3     0    39    0.0049866  
    4     0    39    0.0014622  
    5     0    39    0.0003592  
    6    10    29    0.0000624  
    7    17    22    0.0000095  
    8    36     3    0.0000015  
    9    39     0    0.0000002  Converged
 Time for AOints: 1053.4 s (CPU) 17.8 s (wall)
 ------------------------------------------------------------------------------
                     AOints        : Timing summary (seconds)
 ------------------------------------------------------------------------------
     job step          cpu (% of tot)      sys (% of tot)     wall (% of tot)
 ------------------------------------------------------------------------------
  AOints            0.1053E+04 ( 0.1)   0.8625E-02 ( 6.1)   0.1781E+02 ( 0.1)
 ------------------------------------------------------------------------------
   Grand Totals     0.1301E+07          0.1419E+00          0.2226E+05
 ------------------------------------------------------------------------------
 Polarizability Matrix (a.u.)
            1           2           3
    1 -36.8528222  -5.4955869   5.1243342
    2  -5.4955869 -88.7331231  26.6186002
    3   5.1243342  26.6186002 -99.7167469
 Calculating analytic Hessian of the SCF energy
 
 Direct stationary perturbation theory relativistic correction:
 
 rels  =       0.078597266629
 relv  =      -0.361499603723
 rel2e =       0.000000000000
 E_rel =      -0.282902337094
 
 Hessian of the SCF Energy
            1           2           3           4           5           6
    1   0.0930626   0.1006630  -0.0957491  -0.0475180  -0.0793464   0.0772001
    2   0.1006630   0.8332103  -0.6955121  -0.0793451  -0.6215109   0.5678987
    3  -0.0957491  -0.6955121   0.8027397   0.0773000   0.5685926  -0.5945048
    4  -0.0475180  -0.0793451   0.0773000   0.0311276   0.0833693  -0.0812927
    5  -0.0793464  -0.6215109   0.5685926   0.0833693   0.6334271  -0.5994557
    6   0.0772001   0.5678987  -0.5945048  -0.0812927  -0.5994557   0.6031901
    7   0.0036257  -0.0027611   0.0068429   0.0014997   0.0007984  -0.0012582
    8  -0.0020497  -0.0021292   0.0401662  -0.0000512  -0.0006026  -0.0039532
    9   0.0081646   0.0547375  -0.0745755  -0.0033028  -0.0250447   0.0243465
   10  -0.0053249   0.0005179  -0.0000570   0.0006052  -0.0000040  -0.0000677
   11   0.0005163   0.0008795   0.0008249  -0.0000082   0.0002176  -0.0004497
   12  -0.0003777  -0.0012237   0.0007708   0.0000808   0.0005801   0.0000059
   13  -0.0541477  -0.0177411   0.0137984   0.0150137  -0.0040440   0.0043226
   14  -0.0190712  -0.2070809   0.1043865  -0.0033145  -0.0069015   0.0290751
   15   0.0108677   0.0715573  -0.1558567   0.0058126   0.0455705  -0.0207664
   16   0.0034559  -0.0031108  -0.0002991   0.0006974   0.0001369   0.0001542
   17  -0.0020805  -0.0186432  -0.0010612   0.0001252   0.0018788  -0.0002409
   18   0.0021264   0.0242929   0.0087714   0.0001592  -0.0003225  -0.0039506
   19   0.0073073   0.0023402  -0.0022131  -0.0013543  -0.0011203   0.0011004
   20   0.0022982   0.0231776  -0.0225693  -0.0011203  -0.0092525   0.0092877
   21  -0.0022286  -0.0214780   0.0115900   0.0011719   0.0095230  -0.0075819
   22   0.0005635   0.0001402  -0.0000061  -0.0002953  -0.0000739   0.0000519
   23   0.0000204   0.0007900   0.0005264  -0.0000358  -0.0005078   0.0002022
   24  -0.0000176  -0.0006092  -0.0006677   0.0000285   0.0003599  -0.0001207
   25  -0.0018430  -0.0004279   0.0004354   0.0003641   0.0002882  -0.0002809
   26  -0.0011085  -0.0099638   0.0066933   0.0005752   0.0045884  -0.0039979
   27  -0.0006899  -0.0061544   0.0030076   0.0002556   0.0020247  -0.0015900
   28   0.0002358  -0.0000773   0.0000249  -0.0000060   0.0000040   0.0000037
   29  -0.0000528  -0.0001331   0.0003808   0.0000083   0.0000484  -0.0000607
   30   0.0000112   0.0000732   0.0003111   0.0000167   0.0001192  -0.0001632
   31   0.0005421  -0.0002547  -0.0001303  -0.0000566  -0.0000266   0.0000930
   32   0.0001944   0.0009386  -0.0032372  -0.0002561  -0.0016706   0.0021839
   33   0.0007230   0.0067201  -0.0015505  -0.0002427  -0.0020303   0.0012981
   34   0.0000406   0.0000567   0.0000531  -0.0000775   0.0000185  -0.0000264
   35   0.0000168   0.0004650   0.0008090   0.0000531   0.0002856  -0.0004895
   36  -0.0000301  -0.0003023  -0.0000354   0.0000129   0.0000831  -0.0001629
            7           8           9          10          11          12
    1   0.0036257  -0.0020497   0.0081646  -0.0053249   0.0005163  -0.0003777
    2  -0.0027611  -0.0021292   0.0547375   0.0005179   0.0008795  -0.0012237
    3   0.0068429   0.0401662  -0.0745755  -0.0000570   0.0008249   0.0007708
    4   0.0014997  -0.0000512  -0.0033028   0.0006052  -0.0000082   0.0000808
    5   0.0007984  -0.0006026  -0.0250447  -0.0000040   0.0002176   0.0005801
    6  -0.0012582  -0.0039532   0.0243465  -0.0000677  -0.0004497   0.0000059
    7   0.1316590   0.0483172  -0.0140163  -0.0453690  -0.0222091  -0.0051610
    8   0.0483172   0.6827699   0.0388633  -0.0224799  -0.3177538  -0.0689421
    9  -0.0140163   0.0388633   0.5738716  -0.0046326  -0.0703123  -0.0798736
   10  -0.0453690  -0.0224799  -0.0046326   0.0296300   0.0250467   0.0050133
   11  -0.0222091  -0.3177538  -0.0703123   0.0250467   0.3356148   0.0747549
   12  -0.0051610  -0.0689421  -0.0798736   0.0050133   0.0747549   0.0843340
   13  -0.0530604  -0.0023238   0.0012285   0.0060596  -0.0008791  -0.0025239
   14  -0.0042794  -0.1295993  -0.0685708   0.0003756  -0.0041160  -0.0329232
   15  -0.0024285  -0.1153620  -0.2585304  -0.0001220  -0.0008800  -0.0064185
   16   0.0063438   0.0003910   0.0004911   0.0074216  -0.0005120   0.0005121
   17  -0.0005657  -0.0005440  -0.0017292  -0.0005980   0.0014173   0.0000727
   18  -0.0026469  -0.0318584  -0.0031394   0.0004199  -0.0007640  -0.0051053
   19  -0.0554790  -0.0184410   0.0065164   0.0062695  -0.0018196   0.0020765
   20  -0.0140721  -0.2123626   0.0117152  -0.0027967  -0.0176800   0.0251042
   21   0.0168412   0.1258734  -0.1795884  -0.0009499  -0.0070431   0.0088182
   22   0.0059857   0.0008113   0.0022879  -0.0043821   0.0004992  -0.0001751
   23  -0.0005989   0.0097934   0.0211685   0.0004629   0.0010722   0.0003065
   24   0.0001485  -0.0105504  -0.0178298  -0.0002174   0.0003574   0.0007201
   25   0.0045638  -0.0038429   0.0033001   0.0072393  -0.0008002   0.0005604
   26  -0.0057241  -0.0335965   0.0569149  -0.0005870   0.0010971   0.0011237
   27  -0.0003783   0.0165788   0.0424691   0.0007353   0.0040126  -0.0036987
   28   0.0019082  -0.0008112  -0.0000830  -0.0012163   0.0000075   0.0000762
   29  -0.0006105  -0.0059959  -0.0014418  -0.0000456  -0.0011224   0.0012458
   30   0.0001276   0.0007978   0.0018419  -0.0000282   0.0001523  -0.0003368
   31  -0.0015902   0.0004756   0.0000917  -0.0008980   0.0001500  -0.0001072
   32   0.0017138   0.0101920  -0.0164344   0.0001054   0.0002818  -0.0003409
   33   0.0019779   0.0085512  -0.0293565  -0.0001069  -0.0007014   0.0010115
   34  -0.0000874   0.0000046  -0.0000454  -0.0000349   0.0000085   0.0000258
   35  -0.0000086  -0.0001714   0.0001337   0.0000027   0.0000920   0.0002419
   36  -0.0000489  -0.0001648   0.0003643   0.0000131   0.0000485  -0.0002277
           13          14          15          16          17          18
    1  -0.0541477  -0.0190712   0.0108677   0.0034559  -0.0020805   0.0021264
    2  -0.0177411  -0.2070809   0.0715573  -0.0031108  -0.0186432   0.0242929
    3   0.0137984   0.1043865  -0.1558567  -0.0002991  -0.0010612   0.0087714
    4   0.0150137  -0.0033145   0.0058126   0.0006974   0.0001252   0.0001592
    5  -0.0040440  -0.0069015   0.0455705   0.0001369   0.0018788  -0.0003225
    6   0.0043226   0.0290751  -0.0207664   0.0001542  -0.0002409  -0.0039506
    7  -0.0530604  -0.0042794  -0.0024285   0.0063438  -0.0005657  -0.0026469
    8  -0.0023238  -0.1295993  -0.1153620   0.0003910  -0.0005440  -0.0318584
    9   0.0012285  -0.0685708  -0.2585304   0.0004911  -0.0017292  -0.0031394
   10   0.0060596   0.0003756  -0.0001220   0.0074216  -0.0005980   0.0004199
   11  -0.0008791  -0.0041160  -0.0008800  -0.0005120   0.0014173  -0.0007640
   12  -0.0025239  -0.0329232  -0.0064185   0.0005121   0.0000727  -0.0051053
   13   0.1111501   0.0507919  -0.0166126  -0.0341501  -0.0233651  -0.0069709
   14   0.0507919   0.6528500   0.0346892  -0.0236851  -0.3166124  -0.0929904
   15  -0.0166126   0.0346892   0.6263335  -0.0076252  -0.0981980  -0.0866346
   16  -0.0341501  -0.0236851  -0.0076252   0.0198084   0.0266094   0.0068930
   17  -0.0233651  -0.3166124  -0.0981980   0.0266094   0.3373256   0.1004175
   18  -0.0069709  -0.0929904  -0.0866346   0.0068930   0.1004175   0.0883778
   19   0.0051500   0.0002069   0.0110128  -0.0032136   0.0002418   0.0000281
   20  -0.0022041   0.0181643   0.0778110   0.0002799  -0.0012524   0.0020435
   21   0.0059217   0.0208327  -0.0920907  -0.0001232  -0.0001665   0.0007246
   22   0.0056539  -0.0008550   0.0009510  -0.0010656   0.0000871  -0.0000267
   23  -0.0008836  -0.0025421   0.0041035   0.0000654  -0.0002559   0.0001790
   24   0.0006322   0.0033448  -0.0013547  -0.0000700  -0.0001799   0.0002365
   25  -0.0027922   0.0000951  -0.0021282   0.0019782  -0.0000310   0.0001414
   26   0.0012466  -0.0033972  -0.0309241   0.0001812   0.0029414  -0.0013270
   27   0.0004845  -0.0011384  -0.0161668   0.0002358   0.0015418  -0.0033731
   28   0.0000197   0.0000399  -0.0000895  -0.0002854   0.0000490  -0.0000582
   29   0.0000931   0.0005066  -0.0014069   0.0000119  -0.0002706   0.0001925
   30  -0.0000446  -0.0003468  -0.0002178  -0.0000344  -0.0003475   0.0003462
   31   0.0012370  -0.0002760   0.0004516  -0.0018864  -0.0001996  -0.0002474
   32  -0.0006854  -0.0011137   0.0143962  -0.0001524  -0.0039033  -0.0015386
   33  -0.0002880   0.0030855   0.0116328  -0.0002720  -0.0016985   0.0037758
   34  -0.0001335  -0.0000282  -0.0000896   0.0008959  -0.0002725   0.0001819
   35  -0.0000055  -0.0001579  -0.0013569  -0.0002154  -0.0020812   0.0016755
   36   0.0000522   0.0005557   0.0000704   0.0001377   0.0015897  -0.0000295
           19          20          21          22          23          24
    1   0.0073073   0.0022982  -0.0022286   0.0005635   0.0000204  -0.0000176
    2   0.0023402   0.0231776  -0.0214780   0.0001402   0.0007900  -0.0006092
    3  -0.0022131  -0.0225693   0.0115900  -0.0000061   0.0005264  -0.0006677
    4  -0.0013543  -0.0011203   0.0011719  -0.0002953  -0.0000358   0.0000285
    5  -0.0011203  -0.0092525   0.0095230  -0.0000739  -0.0005078   0.0003599
    6   0.0011004   0.0092877  -0.0075819   0.0000519   0.0002022  -0.0001207
    7  -0.0554790  -0.0140721   0.0168412   0.0059857  -0.0005989   0.0001485
    8  -0.0184410  -0.2123626   0.1258734   0.0008113   0.0097934  -0.0105504
    9   0.0065164   0.0117152  -0.1795884   0.0022879   0.0211685  -0.0178298
   10   0.0062695  -0.0027967  -0.0009499  -0.0043821   0.0004629  -0.0002174
   11  -0.0018196  -0.0176800  -0.0070431   0.0004992   0.0010722   0.0003574
   12   0.0020765   0.0251042   0.0088182  -0.0001751   0.0003065   0.0007201
   13   0.0051500  -0.0022041   0.0059217   0.0056539  -0.0008836   0.0006322
   14   0.0002069   0.0181643   0.0208327  -0.0008550  -0.0025421   0.0033448
   15   0.0110128   0.0778110  -0.0920907   0.0009510   0.0041035  -0.0013547
   16  -0.0032136   0.0002799  -0.0001232  -0.0010656   0.0000654  -0.0000700
   17   0.0002418  -0.0012524  -0.0001665   0.0000871  -0.0002559  -0.0001799
   18   0.0000281   0.0020435   0.0007246  -0.0000267   0.0001790   0.0002365
   19   0.1123848   0.0360589  -0.0259479  -0.0320764  -0.0015265   0.0036894
   20   0.0360589   0.5460703   0.0005550  -0.0018033  -0.1000102  -0.0986581
   21  -0.0259479   0.0005550   0.6736472   0.0039530  -0.0985932  -0.2998799
   22  -0.0320764  -0.0018033   0.0039530   0.0199377   0.0024264  -0.0046401
   23  -0.0015265  -0.1000102  -0.0985932   0.0024264   0.1030127   0.1029478
   24   0.0036894  -0.0986581  -0.2998799  -0.0046401   0.1029478   0.3175735
   25  -0.0695942  -0.0124405   0.0003876   0.0058359   0.0006472   0.0006869
   26  -0.0083627  -0.1753359  -0.0183597  -0.0005330  -0.0026094   0.0050471
   27   0.0084884   0.0720809  -0.1186696  -0.0020164  -0.0298551   0.0001380
   28   0.0168223  -0.0026072   0.0036123  -0.0022784   0.0001978  -0.0001683
   29  -0.0042732  -0.0154673   0.0302548   0.0002428   0.0002811  -0.0005808
   30   0.0009415  -0.0006039  -0.0007436  -0.0000979   0.0010371   0.0005935
   31   0.0116601  -0.0012124  -0.0021887   0.0019486  -0.0006287  -0.0000531
   32  -0.0033003  -0.0546847  -0.0356289  -0.0008268  -0.0077971  -0.0015154
   33  -0.0058979  -0.0791172   0.0011961  -0.0003419  -0.0028780   0.0002439
   34   0.0021237  -0.0003805  -0.0004495   0.0001726  -0.0001467  -0.0000189
   35  -0.0000041  -0.0013666  -0.0057695  -0.0001150  -0.0012269   0.0000368
   36   0.0002054   0.0023510   0.0025778   0.0000602   0.0008551   0.0003474
           25          26          27          28          29          30
    1  -0.0018430  -0.0011085  -0.0006899   0.0002358  -0.0000528   0.0000112
    2  -0.0004279  -0.0099638  -0.0061544  -0.0000773  -0.0001331   0.0000732
    3   0.0004354   0.0066933   0.0030076   0.0000249   0.0003808   0.0003111
    4   0.0003641   0.0005752   0.0002556  -0.0000060   0.0000083   0.0000167
    5   0.0002882   0.0045884   0.0020247   0.0000040   0.0000484   0.0001192
    6  -0.0002809  -0.0039979  -0.0015900   0.0000037  -0.0000607  -0.0001632
    7   0.0045638  -0.0057241  -0.0003783   0.0019082  -0.0006105   0.0001276
    8  -0.0038429  -0.0335965   0.0165788  -0.0008112  -0.0059959   0.0007978
    9   0.0033001   0.0569149   0.0424691  -0.0000830  -0.0014418   0.0018419
   10   0.0072393  -0.0005870   0.0007353  -0.0012163  -0.0000456  -0.0000282
   11  -0.0008002   0.0010971   0.0040126   0.0000075  -0.0011224   0.0001523
   12   0.0005604   0.0011237  -0.0036987   0.0000762   0.0012458  -0.0003368
   13  -0.0027922   0.0012466   0.0004845   0.0000197   0.0000931  -0.0000446
   14   0.0000951  -0.0033972  -0.0011384   0.0000399   0.0005066  -0.0003468
   15  -0.0021282  -0.0309241  -0.0161668  -0.0000895  -0.0014069  -0.0002178
   16   0.0019782   0.0001812   0.0002358  -0.0002854   0.0000119  -0.0000344
   17  -0.0000310   0.0029414   0.0015418   0.0000490  -0.0002706  -0.0003475
   18   0.0001414  -0.0013270  -0.0033731  -0.0000582   0.0001925   0.0003462
   19  -0.0695942  -0.0083627   0.0084884   0.0168223  -0.0042732   0.0009415
   20  -0.0124405  -0.1753359   0.0720809  -0.0026072  -0.0154673  -0.0006039
   21   0.0003876  -0.0183597  -0.1186696   0.0036123   0.0302548  -0.0007436
   22   0.0058359  -0.0005330  -0.0020164  -0.0022784   0.0002428  -0.0000979
   23   0.0006472  -0.0026094  -0.0298551   0.0001978   0.0002811   0.0010371
   24   0.0006869   0.0050471   0.0001380  -0.0001683  -0.0005808   0.0005935
   25   0.1574661   0.0253403  -0.0258562  -0.0527392  -0.0107496   0.0174488
   26   0.0253403   0.5623596   0.1353975  -0.0113888  -0.1120184   0.1058168
   27  -0.0258562   0.1353975   0.8025016   0.0160283   0.0916715  -0.2110632
   28  -0.0527392  -0.0113888   0.0160283   0.0233107   0.0136288  -0.0208415
   29  -0.0107496  -0.1120184   0.0916715   0.0136288   0.1192071  -0.0915258
   30   0.0174488   0.1058168  -0.2110632  -0.0208415  -0.0915258   0.2598279
   31  -0.0477496   0.0039963   0.0007624   0.0098503   0.0017096   0.0016505
   32   0.0051923  -0.2086916  -0.3102887   0.0013776   0.0122631  -0.0208428
   33   0.0029836  -0.2835955  -0.4896799   0.0013461  -0.0258175  -0.0477595
   34  -0.0027293  -0.0036356   0.0019504   0.0043784   0.0000372   0.0008503
   35  -0.0032710  -0.0253737   0.0241286  -0.0004203   0.0027015   0.0056704
   36   0.0023212   0.0272108  -0.0038749   0.0001490  -0.0029120  -0.0026365
           31          32          33          34          35          36
    1   0.0005421   0.0001944   0.0007230   0.0000406   0.0000168  -0.0000301
    2  -0.0002547   0.0009386   0.0067201   0.0000567   0.0004650  -0.0003023
    3  -0.0001303  -0.0032372  -0.0015505   0.0000531   0.0008090  -0.0000354
    4  -0.0000566  -0.0002561  -0.0002427  -0.0000775   0.0000531   0.0000129
    5  -0.0000266  -0.0016706  -0.0020303   0.0000185   0.0002856   0.0000831
    6   0.0000930   0.0021839   0.0012981  -0.0000264  -0.0004895  -0.0001629
    7  -0.0015902   0.0017138   0.0019779  -0.0000874  -0.0000086  -0.0000489
    8   0.0004756   0.0101920   0.0085512   0.0000046  -0.0001714  -0.0001648
    9   0.0000917  -0.0164344  -0.0293565  -0.0000454   0.0001337   0.0003643
   10  -0.0008980   0.0001054  -0.0001069  -0.0000349   0.0000027   0.0000131
   11   0.0001500   0.0002818  -0.0007014   0.0000085   0.0000920   0.0000485
   12  -0.0001072  -0.0003409   0.0010115   0.0000258   0.0002419  -0.0002277
   13   0.0012370  -0.0006854  -0.0002880  -0.0001335  -0.0000055   0.0000522
   14  -0.0002760  -0.0011137   0.0030855  -0.0000282  -0.0001579   0.0005557
   15   0.0004516   0.0143962   0.0116328  -0.0000896  -0.0013569   0.0000704
   16  -0.0018864  -0.0001524  -0.0002720   0.0008959  -0.0002154   0.0001377
   17  -0.0001996  -0.0039033  -0.0016985  -0.0002725  -0.0020812   0.0015897
   18  -0.0002474  -0.0015386   0.0037758   0.0001819   0.0016755  -0.0000295
   19   0.0116601  -0.0033003  -0.0058979   0.0021237  -0.0000041   0.0002054
   20  -0.0012124  -0.0546847  -0.0791172  -0.0003805  -0.0013666   0.0023510
   21  -0.0021887  -0.0356289   0.0011961  -0.0004495  -0.0057695   0.0025778
   22   0.0019486  -0.0008268  -0.0003419   0.0001726  -0.0001150   0.0000602
   23  -0.0006287  -0.0077971  -0.0028780  -0.0001467  -0.0012269   0.0008551
   24  -0.0000531  -0.0015154   0.0002439  -0.0000189   0.0000368   0.0003474
   25  -0.0477496   0.0051923   0.0029836  -0.0027293  -0.0032710   0.0023212
   26   0.0039963  -0.2086916  -0.2835955  -0.0036356  -0.0253737   0.0272108
   27   0.0007624  -0.3102887  -0.4896799   0.0019504   0.0241286  -0.0038749
   28   0.0098503   0.0013776   0.0013461   0.0043784  -0.0004203   0.0001490
   29   0.0017096   0.0122631  -0.0258175   0.0000372   0.0027015  -0.0029120
   30   0.0016505  -0.0208428  -0.0477595   0.0008503   0.0056704  -0.0026365
   31   0.0412370  -0.0138415   0.0019613  -0.0142941   0.0101080  -0.0022837
   32  -0.0138415   0.3604453   0.6684880   0.0104789  -0.1062598  -0.2952412
   33   0.0019613   0.6684880   0.9237726  -0.0018426  -0.2910064  -0.3745845
   34  -0.0142941   0.0104789  -0.0018426   0.0097456  -0.0061408  -0.0005890
   35   0.0101080  -0.1062598  -0.2910064  -0.0061408   0.1330933   0.2659265
   36  -0.0022837  -0.2952412  -0.3745845  -0.0005890   0.2659265   0.3781915
 **********************************************************************
 **                                                                  **
 **                       VIBRATIONAL ANALYSIS                       **
 **                       --------------------                       **
 **                                                                  **
 **        VIBRATIONAL FREQUENCIES (CM**-1) AND NORMAL MODES         **
 **     FORCE CONSTANTS (mDYN/ANGSTROM) AND REDUCED MASSES (AMU)     **
 **                  INFRARED INTENSITIES (KM/MOL)                   **
 **                                                                  **
 **********************************************************************
 

 Mode:                 1                      2                      3
 Frequency:     -1155.67                 105.91                 128.77
 Force Cnst:      0.9864                 0.0181                 0.0353
 Red. Mass:       1.2535                 2.7445                 3.6103
 IR Active:          YES                    YES                    YES
 IR Intens:      285.945                  1.124                  4.661
 Raman Active:       YES                    YES                    YES
               X      Y      Z        X      Y      Z        X      Y      Z
 C          0.000 -0.000 -0.001    0.074 -0.003  0.002   -0.012 -0.017  0.044
 N          0.000 -0.000  0.000   -0.170  0.020 -0.008    0.126 -0.180 -0.104
 C          0.000  0.005 -0.001   -0.043  0.003 -0.004   -0.165  0.073  0.116
 H          0.001  0.006 -0.008   -0.333  0.029 -0.012   -0.270  0.072  0.153
 C          0.000  0.002  0.001    0.301 -0.026  0.009   -0.098  0.072  0.119
 H         -0.000  0.013 -0.020    0.706 -0.065  0.024   -0.014  0.050  0.164
 C          0.001  0.011 -0.001   -0.038  0.003 -0.003   -0.005 -0.009  0.063
 H          0.001  0.007  0.000   -0.146  0.014 -0.009    0.033 -0.100  0.099
 C          0.005  0.038 -0.028    0.048 -0.005  0.006    0.206 -0.022 -0.063
 H          0.003  0.014 -0.045    0.271 -0.020  0.020    0.629 -0.152 -0.084
 N         -0.013 -0.110  0.068   -0.133  0.005 -0.001   -0.064  0.091 -0.143
 H          0.101  0.828 -0.532   -0.373  0.023 -0.014   -0.345  0.195 -0.212
 TransDip   0.053  0.493 -0.217    0.034 -0.003  0.000   -0.043  0.040  0.035

 Mode:                 4                      5                      6
 Frequency:       130.70                 235.98                 348.48
 Force Cnst:      0.0390                 0.2156                 0.1504
 Red. Mass:       3.8744                 6.5716                 2.1026
 IR Active:          YES                    YES                    YES
 IR Intens:        5.047                  1.209                  0.199
 Raman Active:       YES                    YES                    YES
               X      Y      Z        X      Y      Z        X      Y      Z
 C         -0.010  0.018 -0.049   -0.023 -0.309  0.007   -0.093  0.003 -0.003
 N          0.148  0.171  0.130   -0.021 -0.005  0.325    0.068 -0.008  0.007
 C         -0.159 -0.053 -0.143    0.004 -0.032 -0.076   -0.155  0.022 -0.004
 H         -0.246 -0.032 -0.192    0.020  0.023 -0.291   -0.470  0.050 -0.017
 C         -0.108 -0.063 -0.142   -0.016 -0.302 -0.022    0.015 -0.002  0.003
 H         -0.032 -0.055 -0.185   -0.029 -0.337  0.116    0.492 -0.050  0.029
 C          0.007  0.011 -0.067    0.008  0.127  0.034    0.231 -0.014  0.007
 H          0.071  0.104 -0.103    0.007  0.167  0.015    0.402 -0.035  0.017
 C          0.194 -0.009  0.093    0.013  0.150 -0.070   -0.082  0.009 -0.012
 H          0.610  0.055  0.162    0.006  0.013 -0.137   -0.489  0.051 -0.031
 N         -0.086 -0.084  0.145    0.028  0.297 -0.175   -0.003 -0.007 -0.000
 H         -0.374 -0.145  0.182    0.050  0.447 -0.269    0.159 -0.028  0.015
 TransDip  -0.046 -0.035 -0.044    0.001 -0.019 -0.030    0.014 -0.001 -0.000

 Mode:                 7                      8                      9
 Frequency:       393.02                 484.26                 561.14
 Force Cnst:      0.4088                 0.8000                 1.2922
 Red. Mass:       4.4919                 5.7899                 6.9651
 IR Active:          YES                    YES                    YES
 IR Intens:        0.553                  9.219                  1.550
 Raman Active:       YES                    YES                    YES
               X      Y      Z        X      Y      Z        X      Y      Z
 C         -0.007 -0.172 -0.034    0.534 -0.050  0.020    0.007  0.261  0.522
 N         -0.011 -0.012  0.136   -0.220  0.023 -0.012   -0.027 -0.255  0.022
 C          0.031  0.296  0.050   -0.221  0.018 -0.007    0.002 -0.045 -0.161
 H          0.048  0.293  0.049   -0.050  0.003 -0.001    0.022 -0.002 -0.342
 C         -0.005  0.034  0.118   -0.151  0.015 -0.007   -0.010 -0.125 -0.052
 H         -0.053 -0.079  0.443   -0.513  0.050 -0.024    0.009  0.002 -0.409
 C          0.000  0.115 -0.154    0.125 -0.010  0.008    0.014  0.110 -0.153
 H         -0.032 -0.099 -0.069    0.440 -0.038  0.023    0.019  0.137 -0.169
 C          0.021  0.054 -0.198    0.001 -0.001 -0.000    0.018  0.146 -0.124
 H          0.058  0.254 -0.098   -0.165  0.013 -0.009    0.027  0.280 -0.060
 N         -0.020 -0.256  0.015   -0.027  0.001 -0.001   -0.002 -0.057  0.012
 H         -0.071 -0.521  0.180    0.285 -0.026  0.019   -0.047 -0.206  0.106
 TransDip   0.000  0.011 -0.021    0.097 -0.010  0.004    0.001  0.036 -0.016

 Mode:                10                     11                     12
 Frequency:       571.76                 725.19                 807.49
 Force Cnst:      0.2578                 0.3667                 1.9785
 Red. Mass:       1.3387                 1.1833                 5.1501
 IR Active:          YES                    YES                    YES
 IR Intens:       76.319                 41.094                  2.418
 Raman Active:       YES                    YES                    YES
               X      Y      Z        X      Y      Z        X      Y      Z
 C         -0.028  0.004  0.001   -0.019  0.002 -0.000   -0.013  0.074 -0.066
 N          0.009 -0.002  0.001    0.005 -0.001  0.001    0.017  0.090 -0.095
 C          0.010 -0.000 -0.000   -0.032  0.005 -0.002   -0.048 -0.116  0.105
 H         -0.036  0.004 -0.002    0.314 -0.026  0.010    0.051 -0.020 -0.259
 C          0.027 -0.003  0.001    0.031 -0.002  0.001    0.047 -0.158 -0.041
 H         -0.047  0.004 -0.001    0.157 -0.015  0.007   -0.252 -0.061 -0.272
 C         -0.007  0.001 -0.002   -0.098  0.008 -0.007    0.003  0.221  0.392
 H         -0.113  0.009 -0.006    0.841 -0.071  0.035    0.024  0.065  0.456
 C          0.076 -0.005  0.004   -0.059  0.003 -0.002    0.022  0.101 -0.203
 H          0.084 -0.004  0.005    0.349 -0.034  0.020   -0.013  0.027 -0.235
 N         -0.137  0.010 -0.008    0.017 -0.000  0.001   -0.009 -0.168 -0.047
 H          0.969 -0.082  0.060    0.153 -0.009  0.008   -0.058 -0.378  0.077
 TransDip   0.278 -0.022  0.017    0.204 -0.019  0.010   -0.012  0.039 -0.028

 Mode:                13                     14                     15
 Frequency:       818.20                 919.68                 985.63
 Force Cnst:      0.6960                 1.8448                 0.8738
 Red. Mass:       1.7645                 3.7019                 1.5266
 IR Active:          YES                    YES                    YES
 IR Intens:       14.482                 28.258                  1.483
 Raman Active:       YES                    YES                    YES
               X      Y      Z        X      Y      Z        X      Y      Z
 C          0.070  0.000 -0.003   -0.001 -0.034 -0.054    0.008  0.000  0.001
 N         -0.014  0.010 -0.009    0.002  0.022 -0.005   -0.001  0.001 -0.001
 C          0.120 -0.022  0.014   -0.021 -0.223  0.105    0.037 -0.004  0.003
 H         -0.066  0.004 -0.028   -0.064 -0.321  0.438   -0.424  0.038 -0.011
 C         -0.211  0.005 -0.012    0.002  0.046  0.059    0.003 -0.002 -0.001
 H          0.942 -0.098  0.009    0.000  0.061  0.001   -0.187  0.015 -0.007
 C         -0.029  0.023  0.036   -0.014 -0.170 -0.097    0.090 -0.005  0.005
 H         -0.086  0.014  0.040   -0.006 -0.364 -0.037   -0.195  0.017 -0.007
 C         -0.005  0.011 -0.019    0.035  0.327 -0.137   -0.189  0.016 -0.011
 H          0.103 -0.008 -0.017    0.048  0.526 -0.040    0.820 -0.076  0.041
 N         -0.009 -0.015 -0.005   -0.001  0.038  0.073    0.035 -0.004  0.002
 H          0.089 -0.041  0.012   -0.019 -0.101  0.169    0.131 -0.013  0.009
 TransDip   0.122 -0.004  0.002    0.016  0.143 -0.091   -0.039  0.004 -0.001

 Mode:                16                     17                     18
 Frequency:      1008.20                1039.65                1179.76
 Force Cnst:      0.7747                 2.0136                 1.1231
 Red. Mass:       1.2935                 3.1619                 1.3695
 IR Active:          YES                    YES                    YES
 IR Intens:        9.930                  4.550                  4.228
 Raman Active:       YES                    YES                    YES
               X      Y      Z        X      Y      Z        X      Y      Z
 C         -0.010  0.003 -0.001   -0.015 -0.154  0.001    0.002  0.018 -0.001
 N          0.002  0.002 -0.002   -0.017 -0.115  0.138    0.003  0.022 -0.023
 C         -0.125  0.012 -0.007   -0.014 -0.101 -0.016   -0.013 -0.112  0.026
 H          0.826 -0.072  0.019    0.023 -0.135  0.106   -0.017 -0.197  0.313
 C          0.006 -0.004  0.006    0.034  0.304 -0.116   -0.003 -0.003  0.056
 H          0.243 -0.029  0.022    0.082  0.490 -0.640   -0.024 -0.128  0.422
 C          0.088 -0.014  0.003    0.009  0.095  0.065    0.011  0.098 -0.058
 H         -0.425  0.020 -0.016    0.009  0.333 -0.028    0.071  0.725 -0.313
 C         -0.043  0.008 -0.003   -0.003 -0.017 -0.026   -0.003 -0.028 -0.000
 H          0.205 -0.012  0.011    0.011 -0.067 -0.046   -0.004 -0.060 -0.023
 N          0.005  0.000  0.001   -0.002 -0.033 -0.015   -0.000 -0.022 -0.023
 H          0.043 -0.003  0.004   -0.002 -0.078  0.011    0.001 -0.017 -0.031
 TransDip   0.100 -0.007  0.007    0.009  0.027 -0.062   -0.003 -0.032  0.058

 Mode:                19                     20                     21
 Frequency:      1202.81                1317.82                1437.23
 Force Cnst:      2.1929                 1.6839                 2.1071
 Red. Mass:       2.5727                 1.6457                 1.7313
 IR Active:          YES                    YES                    YES
 IR Intens:       12.284                  1.134                 15.973
 Raman Active:       YES                    YES                    YES
               X      Y      Z        X      Y      Z        X      Y      Z
 C         -0.001 -0.005  0.000    0.000 -0.018 -0.043    0.001  0.003 -0.009
 N          0.002  0.016 -0.019    0.004  0.035 -0.024    0.000  0.001  0.000
 C         -0.007  0.064  0.264   -0.003 -0.034  0.032    0.014  0.123 -0.090
 H          0.002 -0.009  0.544    0.026  0.139 -0.645   -0.021 -0.027  0.493
 C         -0.009 -0.143 -0.118   -0.011 -0.024  0.217   -0.007 -0.065  0.039
 H          0.042  0.058 -0.733    0.042  0.250 -0.557    0.020  0.075 -0.378
 C          0.014  0.089 -0.133    0.001 -0.019 -0.057   -0.015 -0.136  0.076
 H         -0.011 -0.022 -0.088    0.034  0.283 -0.185    0.049  0.454 -0.160
 C         -0.005 -0.074  0.002   -0.002 -0.014  0.003    0.009  0.105  0.003
 H          0.001  0.053  0.070    0.008  0.110  0.060   -0.026 -0.460 -0.293
 N          0.001  0.033  0.020    0.001  0.002 -0.011   -0.002 -0.023  0.005
 H          0.005  0.065  0.008    0.001 -0.005 -0.007   -0.009 -0.083  0.039
 TransDip  -0.002 -0.079 -0.080   -0.000  0.003 -0.034    0.006  0.111  0.063

 Mode:                22                     23                     24
 Frequency:      1474.98                1512.84                1722.72
 Force Cnst:      1.6243                 2.8518                11.4403
 Red. Mass:       1.2672                 2.1149                 6.5427
 IR Active:          YES                    YES                    YES
 IR Intens:        7.611                 13.354                 57.646
 Raman Active:       YES                    YES                    YES
               X      Y      Z        X      Y      Z        X      Y      Z
 C          0.000  0.003 -0.000    0.000 -0.005 -0.021   -0.000 -0.003  0.000
 N         -0.001 -0.004  0.004    0.002  0.019 -0.013   -0.000 -0.002  0.001
 C          0.006  0.048 -0.043    0.003 -0.044 -0.179   -0.007 -0.036  0.106
 H         -0.010 -0.019  0.228   -0.045 -0.271  0.600    0.009  0.030 -0.172
 C         -0.001 -0.018 -0.008   -0.010 -0.029  0.180    0.002  0.008 -0.042
 H          0.003  0.005 -0.075    0.023  0.139 -0.269   -0.002 -0.014 -0.012
 C         -0.008 -0.056  0.075    0.015  0.166 -0.031    0.010  0.060 -0.096
 H          0.020  0.223 -0.024   -0.057 -0.545  0.258   -0.025 -0.296  0.035
 C         -0.005 -0.025  0.029   -0.005 -0.047  0.030   -0.000  0.307  0.450
 H          0.049  0.808  0.446   -0.005 -0.024  0.055   -0.039 -0.353  0.067
 N          0.003 -0.028 -0.081    0.001 -0.004 -0.014    0.001 -0.220 -0.322
 H          0.008  0.004 -0.121    0.003  0.010 -0.026    0.000 -0.295 -0.431
 TransDip   0.004  0.077  0.042   -0.010 -0.071  0.093    0.007  0.201  0.137

 Mode:                25                     26                     27
 Frequency:      2317.50                2939.99                3180.15
 Force Cnst:     39.8757                 5.5121                 6.4779
 Red. Mass:      12.6014                 1.0824                 1.0871
 IR Active:          YES                    YES                    YES
 IR Intens:        7.229                160.652                  4.572
 Raman Active:       YES                    YES                    YES
               X      Y      Z        X      Y      Z        X      Y      Z
 C          0.077  0.569 -0.555    0.000  0.000  0.000   -0.000 -0.000  0.000
 N         -0.057 -0.417  0.406    0.000  0.000 -0.000    0.000  0.000 -0.000
 C         -0.003 -0.015  0.048    0.000  0.000  0.001   -0.005 -0.064 -0.019
 H         -0.001 -0.000 -0.014    0.000  0.001 -0.002    0.060  0.747  0.207
 C         -0.009 -0.078  0.054   -0.000 -0.000 -0.000    0.000  0.004  0.003
 H         -0.009 -0.079  0.024   -0.000 -0.001  0.001   -0.004 -0.049 -0.018
 C          0.003  0.023 -0.021   -0.000 -0.000  0.002   -0.000  0.021  0.048
 H          0.001 -0.004 -0.020    0.001 -0.008 -0.044    0.006 -0.234 -0.575
 C         -0.001 -0.009 -0.003    0.007  0.040 -0.071   -0.000 -0.002  0.002
 H         -0.001 -0.007 -0.002   -0.087 -0.444  0.887    0.002  0.014 -0.021
 N          0.000  0.002  0.003   -0.000 -0.002 -0.001    0.000 -0.000 -0.000
 H          0.000  0.005  0.006    0.000 -0.003 -0.009    0.000  0.001 -0.000
 TransDip   0.008  0.058 -0.063    0.033  0.151 -0.375   -0.005 -0.028  0.062

 Mode:                28                     29                     30
 Frequency:      3198.11                3259.00                3950.40
 Force Cnst:      6.5822                 6.8031                10.0904
 Red. Mass:       1.0923                 1.0871                 1.0974
 IR Active:          YES                    YES                    YES
 IR Intens:       10.947                  2.255                279.553
 Raman Active:       YES                    YES                    YES
               X      Y      Z        X      Y      Z        X      Y      Z
 C          0.000  0.000 -0.000    0.000  0.001 -0.001   -0.000 -0.000  0.000
 N          0.000  0.000  0.000    0.000  0.000 -0.000    0.000  0.000 -0.000
 C         -0.004 -0.053 -0.013   -0.000 -0.004  0.001   -0.000 -0.000  0.001
 H          0.048  0.596  0.160    0.005  0.060  0.019    0.000  0.001 -0.000
 C          0.000  0.003  0.004   -0.006 -0.079 -0.029    0.000 -0.000 -0.000
 H         -0.002 -0.030 -0.010    0.077  0.935  0.330    0.000  0.003  0.002
 C          0.001 -0.023 -0.064   -0.000 -0.001  0.001    0.000  0.001 -0.000
 H         -0.008  0.289  0.723    0.000 -0.003 -0.007    0.000  0.001  0.001
 C          0.000  0.004 -0.002    0.000  0.001  0.000   -0.000  0.006  0.009
 H         -0.003 -0.019  0.026    0.000 -0.001 -0.001   -0.001 -0.002  0.012
 N         -0.000  0.000  0.000   -0.000 -0.001  0.000    0.001 -0.045 -0.069
 H         -0.000 -0.001 -0.001   -0.000 -0.006 -0.001   -0.007  0.537  0.839
 TransDip   0.000 -0.050 -0.093    0.004  0.046 -0.014    0.013  0.422  0.329

 STANDARD THERMODYNAMIC QUANTITIES AT   298.15 K  AND     1.00 ATM

   This Molecule has  1 Imaginary Frequencies
   Zero point vibrational energy:       54.263 kcal/mol

   Atom    1 Element C  Has Mass   12.00000
   Atom    2 Element N  Has Mass   14.00307
   Atom    3 Element C  Has Mass   12.00000
   Atom    4 Element H  Has Mass    1.00783
   Atom    5 Element C  Has Mass   12.00000
   Atom    6 Element H  Has Mass    1.00783
   Atom    7 Element C  Has Mass   12.00000
   Atom    8 Element H  Has Mass    1.00783
   Atom    9 Element C  Has Mass   12.00000
   Atom   10 Element H  Has Mass    1.00783
   Atom   11 Element N  Has Mass   14.00307
   Atom   12 Element H  Has Mass    1.00783
   Molecular Mass:    93.045290 amu
   Principal axes and moments of inertia in amu*Bohr^2:
                             1           2           3
    Eigenvalues --      220.50213  1395.33527  1615.80247
          X               0.08964     0.01958     0.99578
          Y               0.72399     0.68531    -0.07866
          Z              -0.68396     0.72799     0.04725
   Rotational Symmetry Number is   1
   The Molecule is an Asymmetric Top
   Translational Enthalpy:        0.889 kcal/mol
   Rotational Enthalpy:           0.889 kcal/mol
   Vibrational Enthalpy:         56.983 kcal/mol
   gas constant (RT):             0.592 kcal/mol
   Translational Entropy:        39.503  cal/mol.K
   Rotational Entropy:           27.699  cal/mol.K
   Vibrational Entropy:          16.184  cal/mol.K

   Total Enthalpy:               59.353 kcal/mol
   Total Entropy:                83.386  cal/mol.K
Archival summary:
1\1\c8-59\FREQ\ProcedureUnspecified\BasisUnspecified\255(2)\hpark21\FriFeb1020:07:012023FriFeb1020:07:012023\0\\#,FREQ,ProcedureUnspecified,BasisUnspecified,\\0,2\C\H,1,1.07853\C,1,1.37893,2,120.911\H,3,1.0844,1,116.933,2,179.689,0\C,3,1.38828,1,126.329,2,-0.32003,0\H,5,1.0841,3,116.586,1,179.51,0\C,1,1.41289,2,117.613,3,179.981,0\N,7,1.15306,1,179.277,2,5.27142,0\C,5,1.4638,3,128.697,1,-0.62814,0\H,9,1.1043,5,112.04,3,179.403,0\N,9,1.24382,5,127.544,3,-0.738236,0\H,11,0.986955,9,177.823,5,-2.73385,0\\\@

 Total job time:  22833.24s(wall), 1306902.26s(cpu) 
 Fri Feb 10 20:07:01 2023

        *************************************************************
        *                                                           *
        *  Thank you very much for using Q-Chem.  Have a nice day.  *
        *                                                           *
        *************************************************************
