# Supplementary material for: Reactant Discovery with an Ab Initio Nanoreactor: Exploration of Astrophysical N-Heterocycle Precursors and Formation Pathways
Source: ACS Earth Space Chem. 2024 Aug 9;8(9):1771–83. doi: 10.1021/acsearthspacechem.4c00120 (PMC11418024; doi:10.1021/acsearthspacechem.4c00120)
Supplement: Supplementary file 2 — sp4c00120_si_002.zip [file sp4c00120_si_002.zip › nr-si-data/reaction2/TS9/optimized.xyz]

12

C        -0.4221828538   -1.0896834022    1.8842298520
N        -1.0924358170   -1.4328211429    2.7562609446
C         0.0592957639   -1.0201533993   -0.5395666969
H        -0.2582494088   -2.0367721811   -0.7311786409
C         0.3707166727   -0.5882201781    0.8064636967
H         1.4057573583   -0.4214373727    1.0782982194
C         0.0414477842   -0.0483656802   -1.4910998357
H        -0.1586457864   -0.2300354415   -2.5357541236
C         0.0266335733    1.2594650834   -0.9288001239
H        -0.3080736503    2.1230568330   -1.4958010885
N         0.2847701194    1.3222108722    0.3418024106
H         0.0509662337    2.1627560057    0.8551453792
