# Supplementary material for: Reactant Discovery with an Ab Initio Nanoreactor: Exploration of Astrophysical N-Heterocycle Precursors and Formation Pathways
Source: ACS Earth Space Chem. 2024 Aug 9;8(9):1771–83. doi: 10.1021/acsearthspacechem.4c00120 (PMC11418024; doi:10.1021/acsearthspacechem.4c00120)
Supplement: Supplementary file 2 — sp4c00120_si_002.zip [file sp4c00120_si_002.zip › nr-si-data/reaction2/TS9/optimize.out]

Running Job 1 of 1 qchem.in
qchem qchem.in_12526.0 ./qchem12526/ 0
/home/leeping/opt/qchem/5.3.2-openmp/exe/qcprog.exe_s qchem.in_12526.0 ./qchem12526/
                  Welcome to Q-Chem
     A Quantum Leap Into The Future Of Chemistry


 Q-Chem 5.3, Q-Chem, Inc., Pleasanton, CA (2020)

 Yihan Shao,  Zhengting Gan,  E. Epifanovsky,  A. T. B. Gilbert,  M. Wormit,  
 J. Kussmann,  A. W. Lange,  A. Behn,  Jia Deng,  Xintian Feng,  D. Ghosh,  
 M. Goldey,  P. R. Horn,  L. D. Jacobson,  I. Kaliman,  T. Kus,  A. Landau,  
 Jie Liu,  E. I. Proynov,  R. M. Richard,  R. P. Steele,  E. J. Sundstrom,  
 H. L. Woodcock III,  P. M. Zimmerman,  D. Zuev,  B. Alam,  B. Albrecht,  
 A. Aldossary,  E. Alguire,  S. A. Baeppler,  D. Barton,  Z. Benda,  
 Y. A. Bernard,  E. J. Berquist,  K. B. Bravaya,  H. Burton,  K. Carter-Fenk,  
 D. Casanova,  Chun-Min Chang,  Yunqing Chen,  A. Chien,  K. D. Closser,  
 M. P. Coons,  S. Coriani,  S. Dasgupta,  A. L. Dempwolff,  M. Diedenhofen,  
 Hainam Do,  R. G. Edgar,  Po-Tung Fang,  S. Faraji,  S. Fatehi,  
 Qingguo Feng,  J. Fosso-Tande,  J. Gayvert,  Qinghui Ge,  A. Ghysels,  
 G. Gidofalvi,  J. Gomes,  J. Gonthier,  S. Gulania,  A. Gunina,  D. Hait,  
 M. W. D. Hanson-Heine,  S. Hammes-Schiffer,  P. H. P. Harbach,  
 A. W. Hauser,  M. F. Herbst,  J. E. Herr,  E. G. Hohenstein,  Z. C. Holden,  
 S. Houck,  Kerwin Hui,  B. C. Huynh,  M. Ivanov,  T.-C. Jagau,  Hyunjun Ji,  
 B. Kaduk,  K. Khistyaev,  Jaehoon Kim,  P. Klunzinger,  K. Koh,  
 D. Kosenkov,  L. Koulias,  T. Kowalczyk,  C. M. Krauter,  A. Kunitsa,  
 Ka Un Lao,  A. Laurent,  K. V. Lawler,  Joonho Lee,  D. Lefrancois,  
 S. Lehtola,  D. S. Levine,  Yi-Pei Li,  You-Sheng Lin,  Fenglai Liu,  
 Kuan-Yu Liu,  E. Livshits,  M. Loipersberger,  A. Luenser,  A. Manjanath,  
 P. Manohar,  E. Mansoor,  S. F. Manzer,  Shan-Ping Mao,  Yuezhi Mao,  
 N. Mardirossian,  A. V. Marenich,  T. Markovich,  L. A. Martinez-Martinez,  
 S. A. Maurer,  N. J. Mayhall,  S. C. McKenzie,  J.-M. Mewes,  P. Morgante,  
 A. F. Morrison,  J. W. Mullinax,  K. Nanda,  T. S. Nguyen-Beck,  
 R. Olivares-Amaya,  K. J. Oosterbaan,  J. A. Parkhill,  S. K. Paul,  
 F. Pavosevic,  Zheng Pei,  T. M. Perrine,  F. Plasser,  P. Pokhilko,  
 S. Prager,  A. Prociuk,  E. Ramos,  B. Rana,  D. R. Rehn,  F. Rob,  
 E. Rossomme,  M. Scheurer,  M. Schneider,  N. Sergueev,  S. M. Sharada,  
 S. Sharma,  W. Skomorowski,  D. W. Small,  T. Stauch,  C. J. Stein,  
 T. Stein,  Yu-Chuan Su,  S. P. Veccham,  Zhen Tao,  A. J. W. Thom,  
 A. Tkatchenko,  T. Tsuchimochi,  N. M. Tubman,  L. Vogt,  M. L. Vidal,  
 O. Vydrov,  M. A. Watson,  J. Wenzel,  M. de Wergifosse,  T. A. Wesolowski,  
 A. White,  J. Witte,  A. Yamada,  Jun Yang,  K. Yao,  S. Yeganeh,  
 S. R. Yost,  Zhi-Qiang You,  A. Zech,  Igor Ying Zhang,  Xing Zhang,  
 Yan Zhao,  Ying Zhu,  B. R. Brooks,  G. K. L. Chan,  C. J. Cramer,  
 M. S. Gordon,  W. J. Hehre,  A. Klamt,  M. W. Schmidt,  C. D. Sherrill,  
 D. G. Truhlar,  A. Aspuru-Guzik,  R. Baer,  A. T. Bell,  N. A. Besley,  
 Jeng-Da Chai,  A. E. DePrince, III,  R. A. DiStasio Jr.,  A. Dreuw,  
 B. D. Dunietz,  T. R. Furlani,  Chao-Ping Hsu,  Yousung Jung,  Jing Kong,  
 D. S. Lambrecht,  WanZhen Liang,  C. Ochsenfeld,  V. A. Rassolov,  
 L. V. Slipchenko,  J. E. Subotnik,  T. Van Voorhis,  J. M. Herbert,  
 A. I. Krylov,  P. M. W. Gill,  M. Head-Gordon

 Contributors to earlier versions of Q-Chem not listed above: 
 R. D. Adamson,  B. Austin,  J. Baker,  G. J. O. Beran,  K. Brandhorst,  
 S. T. Brown,  E. F. C. Byrd,  A. K. Chakraborty,  C.-L. Cheng,  
 Siu Hung Chien,  D. M. Chipman,  D. L. Crittenden,  H. Dachsel,  
 R. J. Doerksen,  A. D. Dutoi,  L. Fusti-Molnar,  W. A. Goddard III,  
 A. Golubeva-Zadorozhnaya,  S. R. Gwaltney,  G. Hawkins,  A. Heyden,  
 S. Hirata,  G. Kedziora,  F. J. Keil,  C. Kelley,  Jihan Kim,  R. A. King,  
 R. Z. Khaliullin,  P. P. Korambath,  W. Kurlancheek,  A. M. Lee,  M. S. Lee,  
 S. V. Levchenko,  Ching Yeh Lin,  D. Liotard,  R. C. Lochan,  I. Lotan,  
 P. E. Maslen,  N. Nair,  D. P. O'Neill,  D. Neuhauser,  E. Neuscamman,  
 C. M. Oana,  R. Olson,  B. Peters,  R. Peverati,  P. A. Pieniazek,  
 Y. M. Rhee,  J. Ritchie,  M. A. Rohrdanz,  E. Rosta,  N. J. Russ,  
 H. F. Schaefer III,  N. E. Schultz,  N. Shenvi,  A. C. Simmonett,  A. Sodt,  
 D. Stuck,  K. S. Thanthiriwatte,  V. Vanovschi,  Tao Wang,  A. Warshel,  
 C. F. Williams,  Q. Wu,  X. Xu,  W. Zhang

 Please cite Q-Chem as follows:
 Y. Shao et al., Mol. Phys. 113, 184-215 (2015)
 DOI: 10.1080/00268976.2014.952696

 Q-Chem 5.3.2 for Intel X86 EM64T Linux

 Parts of Q-Chem use Armadillo 9.800.1 (Horizon Scraper).
 http://arma.sourceforge.net/

 Q-Chem begins on Thu Feb  9 11:56:18 2023  

Host: 
0

     Scratch files written to ./qchem12526//
 Dec820 |scratch|qcdevops|jenkins|workspace|build_RNUM 5633   
Processing $rem in /home/leeping/opt/qchem/5.3.2-openmp/config/preferences:
Processing $rem in /home/hpark21/.qchemrc:

Checking the input file for inconsistencies... 	...done.

--------------------------------------------------------------
User input:
--------------------------------------------------------------
$molecule
0 2
C       -0.4219937525   -1.0962458141    1.8774664900
N       -1.1078365825   -1.4570390996    2.7298811803
C        0.0651770019   -1.0167921416   -0.5319073168
H       -0.2541452118   -2.0344575615   -0.7128925455
C        0.3764241939   -0.5777706103    0.8110761397
H        1.4092668326   -0.4076743080    1.0868326712
C        0.0359410001   -0.0502790971   -1.4879044957
H       -0.1761221445   -0.2376263926   -2.5285808359
C        0.0250915032    1.2598181495   -0.9324625273
H       -0.3129970384    2.1223613159   -1.4987267433
N        0.2931973357    1.3267968588    0.3363463810
H        0.0679968515    2.1689086969    0.8508715952
$end

$rem
method                wB97X-D3
basis                 cc-pvtz
unrestricted          true
symmetry              False
sym_ignore            true
scf_convergence       8
thresh                14
jobtype               ts
scf_guess             core
scf_algorithm         diis
max_scf_cycles        100
geom_opt_max_cycles   100
$end
--------------------------------------------------------------
 Adding empirical dispersion correction 
 ----------------------------------------------------------------
 Doing -D3(0) with
 s6  =   1.00000
 s8  =   1.00000
 rs6 =   1.28100
 rs8 =   1.09400
 -D3 energy without 3body term =     -0.0027649203 hartrees
 ----------------------------------------------------------------
             Standard Nuclear Orientation (Angstroms)
    I     Atom           X                Y                Z
 ----------------------------------------------------------------
    1      C      -0.4219937525    -1.0962458141     1.8774664900
    2      N      -1.1078365825    -1.4570390996     2.7298811803
    3      C       0.0651770019    -1.0167921416    -0.5319073168
    4      H      -0.2541452118    -2.0344575615    -0.7128925455
    5      C       0.3764241939    -0.5777706103     0.8110761397
    6      H       1.4092668326    -0.4076743080     1.0868326712
    7      C       0.0359410001    -0.0502790971    -1.4879044957
    8      H      -0.1761221445    -0.2376263926    -2.5285808359
    9      C       0.0250915032     1.2598181495    -0.9324625273
   10      H      -0.3129970384     2.1223613159    -1.4987267433
   11      N       0.2931973357     1.3267968588     0.3363463810
   12      H       0.0679968515     2.1689086969     0.8508715952
 ----------------------------------------------------------------
 Nuclear Repulsion Energy =         251.98721198 hartrees
 There are       25 alpha and       24 beta electrons
 Requested basis set is cc-pVTZ
 There are 100 shells and 280 basis functions

 Total QAlloc Memory Limit   8000 MB
 Mega-Array Size      1956 MB
 MEM_STATIC part      2000 MB
 A cutoff of  1.0D-14 yielded   4766 shell pairs
 There are     37456 function pairs (     48944 Cartesian)
 Smallest overlap matrix eigenvalue = 1.78E-04

 Scale SEOQF with 1.000000e+00/1.000000e-01/1.000000e-01

 Standard Electronic Orientation quadrupole field applied
 Nucleus-field energy     =    -0.0000000023 hartrees
 Guess MOs from core Hamiltonian diagonalization
 Long-range K will be added via erf
 Coulomb attenuation parameter = 0.25 bohr**(-1)
 An unrestricted hybrid HF-DFT SCF calculation will be
 performed using Pulay DIIS extrapolation
 Exchange:     0.1957 Hartree-Fock + 1.0000 wB97X-D3 + LR-HF
 Correlation:  1.0000 wB97X-D3
 Using SG-2 standard quadrature grid
 Dispersion:   Grimme D3
 SCF converges when DIIS error is below 1.0E-08
 using 64 threads for integral computing
 -------------------------------------------------------
 OpenMP Integral computing Module                
 Release: version 1.0, May 2013, Q-Chem Inc. Pittsburgh 
 -------------------------------------------------------
 using 64 threads for integral computing
 -------------------------------------------------------
 OpenMP Integral computing Module                
 Release: version 1.0, May 2013, Q-Chem Inc. Pittsburgh 
 -------------------------------------------------------
 ---------------------------------------
  Cycle       Energy         DIIS Error
 ---------------------------------------
    1    -234.8810010048      8.47E-02
    2    -175.9035446041      8.22E-02
    3    -258.8433100262      3.99E-02
    4    -196.3441262091      7.82E-02
    5    -266.4899317397      4.59E-02
    6    -295.2039588693      2.10E-02
    7    -302.6888526204      4.92E-03
    8    -302.7999170512      3.78E-03
    9    -302.9120617265      7.60E-04
   10    -302.9173409299      2.89E-04
   11    -302.9185586657      1.32E-04
   12    -302.9189982957      5.91E-05
   13    -302.9191635990      3.27E-05
   14    -302.9192090360      2.58E-05
   15    -302.9192338343      2.20E-05
   16    -302.9193062888      9.67E-06
   17    -302.9193316808      2.93E-06
   18    -302.9193339302      1.62E-06
   19    -302.9193343810      8.53E-07
   20    -302.9193347802      4.89E-07
   21    -302.9193349135      2.43E-07
   22    -302.9193349624      1.09E-07
   23    -302.9193349713      4.97E-08
   24    -302.9193349731      2.20E-08
   25    -302.9193349736      9.74E-09 Convergence criterion met
 ---------------------------------------
 <S^2> = 0.7620
 SCF time:  CPU 3261.57 s  wall 57.10 s
 SCF   energy in the final basis set = -302.91933497
 Total energy in the final basis set = -302.91933497
 
 --------------------------------------------------------------
 
                    Orbital Energies (a.u.)
 --------------------------------------------------------------
 
 Alpha MOs
 -- Occupied --
-14.4544 -14.4183 -10.3551 -10.3423 -10.3129 -10.3072 -10.2953  -1.0665
 -1.0230  -0.9395  -0.8712  -0.7590  -0.6825  -0.6715  -0.6124  -0.5811
 -0.5336  -0.5073  -0.5031  -0.4770  -0.4638  -0.4327  -0.4217  -0.3616
 -0.2572
 -- Virtual --
  0.0159   0.0961   0.1123   0.1317   0.1425   0.1508   0.1581   0.1843
  0.2085   0.2346   0.2846   0.2926   0.3078   0.3218   0.3465   0.3632
  0.3759   0.4063   0.4193   0.4203   0.4388   0.4459   0.4598   0.4848
  0.4996   0.5074   0.5203   0.5346   0.5427   0.5488   0.5592   0.5757
  0.5851   0.5975   0.6106   0.6162   0.6437   0.6637   0.6748   0.6923
  0.7204   0.7403   0.7502   0.7643   0.7895   0.8086   0.8186   0.8466
  0.8903   0.9119   0.9232   0.9349   0.9870   1.0191   1.0282   1.0521
  1.0585   1.0708   1.0839   1.1069   1.1365   1.1583   1.1636   1.1894
  1.2176   1.2293   1.2367   1.2719   1.2843   1.2925   1.3325   1.3484
  1.3643   1.3832   1.3873   1.4051   1.4202   1.4320   1.4658   1.4830
  1.4979   1.5375   1.5528   1.5638   1.5971   1.6306   1.6678   1.6863
  1.7137   1.7780   1.8529   1.8682   1.9032   1.9231   1.9711   2.0200
  2.0807   2.1314   2.1473   2.2037   2.2226   2.2413   2.3010   2.3204
  2.3633   2.4113   2.4326   2.4718   2.4936   2.5273   2.5577   2.6060
  2.6266   2.6377   2.6598   2.6955   2.7090   2.7127   2.7411   2.7639
  2.7739   2.7996   2.8190   2.8681   2.8863   2.8929   2.9105   2.9255
  2.9396   2.9702   3.0007   3.0192   3.0278   3.0449   3.0553   3.0631
  3.0804   3.0971   3.1071   3.1153   3.1349   3.1562   3.1748   3.1952
  3.2131   3.2246   3.2487   3.2632   3.2774   3.2835   3.3003   3.3321
  3.3476   3.3843   3.3981   3.4128   3.4291   3.4893   3.5081   3.5314
  3.5596   3.5740   3.5763   3.6097   3.6497   3.6545   3.6770   3.7074
  3.7354   3.7550   3.7653   3.7806   3.8211   3.8516   3.8688   3.9166
  3.9433   3.9599   3.9735   3.9900   4.0198   4.0369   4.0523   4.0746
  4.0770   4.0785   4.1186   4.1352   4.1488   4.1674   4.1964   4.2295
  4.2384   4.2775   4.2983   4.3367   4.3766   4.4020   4.4109   4.4204
  4.4427   4.4929   4.5176   4.5748   4.5913   4.6440   4.6600   4.6703
  4.7170   4.7322   4.7508   4.7652   4.7843   4.7965   4.8377   4.8793
  4.9361   4.9534   5.0036   5.0448   5.0594   5.0924   5.1443   5.1571
  5.2296   5.2377   5.2579   5.2863   5.3586   5.3699   5.4282   5.4428
  5.4535   5.5660   5.6054   5.6976   5.7779   5.8440   5.8608   5.9125
  6.0444   6.0870   6.2129   6.2178   6.2406   6.3902   6.6225   6.6962
  8.1720  10.0687  11.7351  12.7776  13.2611  14.0756  15.6015
 
 Beta MOs
 -- Occupied --
-14.4489 -14.4162 -10.3509 -10.3407 -10.3134 -10.3059 -10.2950  -1.0570
 -1.0184  -0.9295  -0.8598  -0.7487  -0.6774  -0.6608  -0.6057  -0.5743
 -0.5269  -0.4993  -0.4854  -0.4612  -0.4548  -0.4256  -0.3986  -0.3538
 -- Virtual --
 -0.0162   0.0428   0.1053   0.1152   0.1421   0.1453   0.1531   0.1614
  0.1861   0.2256   0.2384   0.2856   0.2941   0.3112   0.3242   0.3498
  0.3662   0.3794   0.4080   0.4220   0.4224   0.4431   0.4478   0.4626
  0.4898   0.5036   0.5100   0.5245   0.5396   0.5445   0.5519   0.5632
  0.5788   0.5884   0.6004   0.6143   0.6210   0.6459   0.6673   0.6772
  0.6951   0.7229   0.7440   0.7524   0.7669   0.7927   0.8115   0.8220
  0.8499   0.8923   0.9149   0.9269   0.9378   0.9907   1.0233   1.0312
  1.0555   1.0602   1.0739   1.0864   1.1111   1.1403   1.1619   1.1665
  1.1928   1.2216   1.2328   1.2405   1.2745   1.2870   1.2987   1.3360
  1.3513   1.3670   1.3863   1.3930   1.4094   1.4238   1.4352   1.4705
  1.4860   1.5022   1.5412   1.5559   1.5684   1.6013   1.6339   1.6732
  1.6931   1.7169   1.7842   1.8566   1.8716   1.9068   1.9271   1.9748
  2.0264   2.0839   2.1351   2.1528   2.2073   2.2270   2.2491   2.3038
  2.3285   2.3689   2.4202   2.4386   2.4795   2.4983   2.5335   2.5648
  2.6114   2.6327   2.6439   2.6640   2.7002   2.7162   2.7179   2.7447
  2.7659   2.7766   2.8042   2.8238   2.8729   2.8912   2.8997   2.9186
  2.9334   2.9441   2.9744   3.0053   3.0226   3.0356   3.0495   3.0594
  3.0674   3.0872   3.1035   3.1136   3.1176   3.1383   3.1628   3.1800
  3.2018   3.2203   3.2298   3.2536   3.2686   3.2832   3.2903   3.3057
  3.3391   3.3537   3.3907   3.4041   3.4190   3.4353   3.4957   3.5145
  3.5364   3.5636   3.5794   3.5811   3.6160   3.6541   3.6597   3.6819
  3.7129   3.7419   3.7601   3.7716   3.7865   3.8262   3.8572   3.8738
  3.9209   3.9462   3.9640   3.9766   3.9932   4.0249   4.0422   4.0579
  4.0793   4.0834   4.0858   4.1237   4.1406   4.1537   4.1726   4.2017
  4.2347   4.2432   4.2827   4.3036   4.3420   4.3829   4.4062   4.4152
  4.4240   4.4475   4.4961   4.5230   4.5818   4.5984   4.6527   4.6663
  4.6798   4.7214   4.7371   4.7569   4.7697   4.7890   4.8038   4.8417
  4.8872   4.9429   4.9680   5.0130   5.0485   5.0657   5.0979   5.1498
  5.1609   5.2372   5.2410   5.2646   5.2925   5.3629   5.3761   5.4352
  5.4517   5.4649   5.5709   5.6120   5.7015   5.7822   5.8481   5.8648
  5.9170   6.0536   6.0927   6.2168   6.2228   6.2445   6.3928   6.6278
  6.7061   8.1735  10.0720  11.7395  12.7845  13.2659  14.0797  15.6044
 --------------------------------------------------------------
 
          Ground-State Mulliken Net Atomic Charges

     Atom                 Charge (a.u.)    Spin (a.u.)
  --------------------------------------------------------
      1 C                    -0.112668      -0.049806
      2 N                    -0.064283       0.129112
      3 C                    -0.149986       0.148663
      4 H                     0.152621       0.009561
      5 C                    -0.016785       0.322253
      6 H                     0.159113       0.006529
      7 C                    -0.160780       0.046530
      8 H                     0.140795      -0.000273
      9 C                    -0.025840       0.159338
     10 H                     0.125302       0.004646
     11 N                    -0.197773       0.202892
     12 H                     0.150283       0.020557
  --------------------------------------------------------
  Sum of atomic charges =     0.000000
  Sum of spin   charges =     1.000000

 -----------------------------------------------------------------
                    Cartesian Multipole Moments
 -----------------------------------------------------------------
    Charge (ESU x 10^10)
                 0.0000
    Dipole Moment (Debye)
         X       1.4148      Y       2.6343      Z      -3.4083
       Tot       4.5341
    Quadrupole Moments (Debye-Ang)
        XX     -44.0398     XY      -3.5154     YY     -37.1857
        XZ       6.8065     YZ       5.9714     ZZ     -48.0804
    Octopole Moments (Debye-Ang^2)
       XXX      16.3883    XXY      10.9499    XYY       4.7511
       YYY      39.8851    XXZ     -18.2231    XYZ      -8.6163
       YYZ     -24.2818    XZZ      18.7631    YZZ      29.7494
       ZZZ     -83.0839
    Hexadecapole Moments (Debye-Ang^3)
      XXXX    -111.9150   XXXY     -43.4356   XXYY     -86.6693
      XYYY     -45.2751   YYYY    -322.9981   XXXZ      67.9475
      XXYZ      46.7006   XYYZ      34.2378   YYYZ     133.1499
      XXZZ    -138.7875   XYZZ     -38.0134   YYZZ    -177.5552
      XZZZ     108.9562   YZZZ     167.6121   ZZZZ    -677.0298
 -----------------------------------------------------------------
 Calculating analytic gradient of the SCF energy
 Gradient of SCF Energy
            1           2           3           4           5           6
    1   0.0001695  -0.0001845   0.0001209  -0.0000661  -0.0001188  -0.0003000
    2  -0.0007511   0.0000244  -0.0000067   0.0001829   0.0000788   0.0003388
    3  -0.0003940  -0.0003731   0.0003258   0.0003541  -0.0000236  -0.0002076
            7           8           9          10          11          12
    1   0.0000531  -0.0001172  -0.0000088   0.0000072   0.0002793   0.0001655
    2  -0.0003636   0.0000801  -0.0001546   0.0000515   0.0004524   0.0000671
    3   0.0002599   0.0004443  -0.0003022   0.0001729  -0.0004452   0.0001887
 Max gradient component =       7.511E-04
 RMS gradient           =       2.683E-04
 Gradient time:  CPU 311.12 s  wall 6.34 s
 Geometry Optimization Parameters
   NAtoms,    NIC,     NZ,  NCons,   NDum,   NFix, NCnnct, MaxDiis
       12      65       0       0       0       0       0       0


** GEOMETRY OPTIMIZATION IN DELOCALIZED INTERNAL COORDINATES **
   Searching for a Transition State

   Optimization Cycle:   1

                       Coordinates (Angstroms)
     ATOM                X               Y               Z
      1  C        -0.4219937525   -1.0962458141    1.8774664900
      2  N        -1.1078365825   -1.4570390996    2.7298811803
      3  C         0.0651770019   -1.0167921416   -0.5319073168
      4  H        -0.2541452118   -2.0344575615   -0.7128925455
      5  C         0.3764241939   -0.5777706103    0.8110761397
      6  H         1.4092668326   -0.4076743080    1.0868326712
      7  C         0.0359410001   -0.0502790971   -1.4879044957
      8  H        -0.1761221445   -0.2376263926   -2.5285808359
      9  C         0.0250915032    1.2598181495   -0.9324625273
     10  H        -0.3129970384    2.1223613159   -1.4987267433
     11  N         0.2931973357    1.3267968588    0.3363463810
     12  H         0.0679968515    2.1689086969    0.8508715952
   Point Group: c1    Number of degrees of freedom:    30


   Energy is   -302.919334974


 Attempting to generate delocalized internal coordinates
 Initial Hessian constructed with Jon Baker's OPTIMIZE code

 30 Hessian modes will be used to form the next step
  Hessian Eigenvalues:
     0.016217    0.019362    0.022568    0.023145    0.024738    0.027731
     0.029065    0.031631    0.157095    0.158947    0.159335    0.160000
     0.160016    0.200000    0.200000    0.220194    0.220201    0.220450
     0.224634    0.353037    0.356977    0.357736    0.361810    0.386677
     0.410609    0.420087    0.456016    0.529971    0.675963    1.331576
**WARNING** Hessian does not have the desired local structure
**WARNING** Hessian does not have the desired local structure

 Transition state search - taking P-RFO step
 Searching for Lamda that Maximizes Along the Lowest mode
 Value Taken    Lamda =   0.01625627
 Searching for Lamda that Minimizes Along All other modes
 Value Taken    Lamda =  -0.00017437
 Calculated Step too Large.  Step scaled by  0.014819
 Step Taken.  Stepsize is  0.300000

                             Maximum     Tolerance    Cnvgd?
         Gradient           0.002861      0.000300      NO
         Displacement       0.160990      0.001200      NO
         Energy change     *********      0.000001      NO


 New Cartesian Coordinates Obtained by Inverse Iteration

 Displacement from previous Coordinates is:  0.567601
 Adding empirical dispersion correction 
 ----------------------------------------------------------------
 Doing -D3(0) with
 s6  =   1.00000
 s8  =   1.00000
 rs6 =   1.28100
 rs8 =   1.09400
 -D3 energy without 3body term =     -0.0027174757 hartrees
 ----------------------------------------------------------------
             Standard Nuclear Orientation (Angstroms)
    I     Atom           X                Y                Z
 ----------------------------------------------------------------
    1      C      -0.4052140508    -1.1689385661     1.9018351145
    2      N      -1.0299250875    -1.6124801189     2.7621678591
    3      C       0.0180449602    -1.0048893641    -0.5154753205
    4      H      -0.3295577559    -2.0146667221    -0.6883838902
    5      C       0.3099672735    -0.5536887060     0.8278349590
    6      H       1.3245792906    -0.2779755292     1.0853156463
    7      C       0.0442086999    -0.0540239362    -1.4871278340
    8      H      -0.1475451237    -0.2517800194    -2.5298260517
    9      C       0.0616997435     1.2647809607    -0.9528766449
   10      H      -0.2338775717     2.1281634402    -1.5412190527
   11      N       0.2993063634     1.3441238962     0.3212878452
   12      H       0.0883132475     2.2013746614     0.8164673628
 ----------------------------------------------------------------
 Nuclear Repulsion Energy =         251.28770777 hartrees
 There are       25 alpha and       24 beta electrons
 Applying Cartesian multipole field
    Component          Value
    ---------          -----
     (2,0,0)        1.00000E-10
     (0,2,0)        2.00000E-11
     (0,0,2)       -3.00000E-11
 Nucleus-field energy     =    -0.0000000028 hartrees
 Requested basis set is cc-pVTZ
 There are 100 shells and 280 basis functions
 A cutoff of  1.0D-14 yielded   4767 shell pairs
 There are     37501 function pairs (     48992 Cartesian)
 Smallest overlap matrix eigenvalue = 1.72E-04
 Guess MOs from SCF MO coefficient file
 Reading MOs from coefficient file
 Reading MOs from coefficient file
 Long-range K will be added via erf
 Coulomb attenuation parameter = 0.25 bohr**(-1)
 An unrestricted hybrid HF-DFT SCF calculation will be
 performed using Pulay DIIS extrapolation
 Exchange:     0.1957 Hartree-Fock + 1.0000 wB97X-D3 + LR-HF
 Correlation:  1.0000 wB97X-D3
 Using SG-2 standard quadrature grid
 Dispersion:   Grimme D3
 SCF converges when DIIS error is below 1.0E-08
 Geometry optimization detected.  Setting ReadMinima to 0
 Setting SaveMinima to 0
 using 64 threads for integral computing
 -------------------------------------------------------
 OpenMP Integral computing Module                
 Release: version 1.0, May 2013, Q-Chem Inc. Pittsburgh 
 -------------------------------------------------------
 using 64 threads for integral computing
 -------------------------------------------------------
 OpenMP Integral computing Module                
 Release: version 1.0, May 2013, Q-Chem Inc. Pittsburgh 
 -------------------------------------------------------
 ---------------------------------------
  Cycle       Energy         DIIS Error
 ---------------------------------------
    1    -302.8972403985      2.15E-03
    2    -302.9163705858      2.12E-04
    3    -302.9171546949      1.37E-04
    4    -302.9173482036      7.92E-05
    5    -302.9174288032      3.05E-05
    6    -302.9174514825      1.03E-05
    7    -302.9174585183      7.33E-06
    8    -302.9174631373      4.09E-06
    9    -302.9174658017      2.31E-06
   10    -302.9174677715      1.52E-06
   11    -302.9174686504      7.32E-07
   12    -302.9174688720      4.95E-07
   13    -302.9174689867      1.93E-07
   14    -302.9174690039      8.81E-08
   15    -302.9174690057      3.78E-08
   16    -302.9174690062      1.57E-08
   17    -302.9174690063      5.61E-09 Convergence criterion met
 ---------------------------------------
 <S^2> = 0.7613
 SCF time:  CPU 2090.26 s  wall 35.47 s
 SCF   energy in the final basis set = -302.91746901
 Total energy in the final basis set = -302.91746901
 
 --------------------------------------------------------------
 
                    Orbital Energies (a.u.)
 --------------------------------------------------------------
 
 Alpha MOs
 -- Occupied --
-14.4539 -14.4178 -10.3517 -10.3444 -10.3124 -10.3089 -10.2958  -1.0677
 -1.0227  -0.9392  -0.8714  -0.7592  -0.6831  -0.6759  -0.6087  -0.5794
 -0.5345  -0.5096  -0.5047  -0.4752  -0.4639  -0.4333  -0.4177  -0.3608
 -0.2649
 -- Virtual --
  0.0187   0.0953   0.1115   0.1330   0.1422   0.1516   0.1586   0.1837
  0.2116   0.2365   0.2891   0.2923   0.3059   0.3180   0.3488   0.3674
  0.3775   0.4089   0.4178   0.4226   0.4371   0.4463   0.4611   0.4846
  0.4971   0.5066   0.5223   0.5376   0.5395   0.5478   0.5631   0.5749
  0.5892   0.5958   0.6147   0.6231   0.6394   0.6605   0.6744   0.6934
  0.7191   0.7434   0.7448   0.7669   0.7897   0.8117   0.8178   0.8464
  0.8877   0.9086   0.9198   0.9358   0.9900   1.0107   1.0170   1.0477
  1.0608   1.0681   1.0857   1.1086   1.1377   1.1523   1.1607   1.1922
  1.2204   1.2312   1.2427   1.2697   1.2820   1.2936   1.3346   1.3587
  1.3663   1.3801   1.3848   1.4106   1.4238   1.4301   1.4786   1.4845
  1.5014   1.5409   1.5567   1.5734   1.6014   1.6304   1.6661   1.6871
  1.7142   1.7769   1.8535   1.8725   1.9013   1.9213   1.9724   2.0126
  2.0814   2.1308   2.1463   2.2016   2.2249   2.2421   2.2966   2.3185
  2.3608   2.4110   2.4367   2.4642   2.4841   2.5146   2.5477   2.6031
  2.6136   2.6528   2.6646   2.6870   2.7104   2.7163   2.7436   2.7659
  2.7717   2.7997   2.8134   2.8677   2.8769   2.8954   2.9247   2.9331
  2.9460   2.9702   2.9978   3.0155   3.0246   3.0402   3.0604   3.0679
  3.0809   3.1049   3.1119   3.1186   3.1326   3.1536   3.1738   3.1917
  3.2189   3.2243   3.2439   3.2590   3.2726   3.2883   3.3030   3.3336
  3.3648   3.3803   3.3886   3.3984   3.4269   3.4668   3.5186   3.5245
  3.5532   3.5642   3.5905   3.6152   3.6456   3.6586   3.6766   3.7062
  3.7312   3.7604   3.7689   3.7914   3.8306   3.8453   3.8756   3.9198
  3.9405   3.9458   3.9605   3.9842   4.0165   4.0472   4.0516   4.0745
  4.0764   4.0868   4.1169   4.1387   4.1440   4.1669   4.1957   4.2219
  4.2333   4.2712   4.3019   4.3347   4.3979   4.4068   4.4098   4.4242
  4.4568   4.4943   4.5286   4.5597   4.5783   4.6435   4.6471   4.6687
  4.7179   4.7253   4.7472   4.7755   4.7901   4.8025   4.8316   4.8830
  4.9316   4.9765   4.9996   5.0379   5.0726   5.0948   5.1558   5.1618
  5.2278   5.2495   5.2732   5.2878   5.3616   5.3924   5.4169   5.4469
  5.4557   5.5810   5.6194   5.7028   5.7834   5.8479   5.8513   5.9175
  6.0409   6.0854   6.2167   6.2185   6.2614   6.4019   6.6295   6.6943
  8.2940  10.0554  11.7436  12.7632  13.2813  14.1118  15.5633
 
 Beta MOs
 -- Occupied --
-14.4480 -14.4158 -10.3473 -10.3431 -10.3129 -10.3080 -10.2952  -1.0576
 -1.0180  -0.9297  -0.8594  -0.7496  -0.6777  -0.6648  -0.6024  -0.5727
 -0.5277  -0.5001  -0.4871  -0.4604  -0.4548  -0.4256  -0.3923  -0.3541
 -- Virtual --
 -0.0227   0.0454   0.1045   0.1143   0.1424   0.1447   0.1540   0.1622
  0.1854   0.2305   0.2399   0.2902   0.2941   0.3095   0.3194   0.3519
  0.3702   0.3805   0.4109   0.4198   0.4244   0.4413   0.4486   0.4640
  0.4894   0.5008   0.5094   0.5264   0.5412   0.5428   0.5510   0.5668
  0.5781   0.5927   0.5993   0.6188   0.6271   0.6415   0.6640   0.6766
  0.6960   0.7218   0.7464   0.7471   0.7696   0.7934   0.8147   0.8206
  0.8495   0.8898   0.9130   0.9228   0.9384   0.9934   1.0147   1.0203
  1.0513   1.0623   1.0708   1.0888   1.1129   1.1415   1.1559   1.1635
  1.1953   1.2240   1.2342   1.2473   1.2719   1.2851   1.2992   1.3379
  1.3620   1.3685   1.3851   1.3895   1.4146   1.4276   1.4332   1.4825
  1.4886   1.5058   1.5445   1.5604   1.5789   1.6049   1.6338   1.6718
  1.6933   1.7174   1.7833   1.8575   1.8760   1.9049   1.9254   1.9765
  2.0182   2.0844   2.1341   2.1525   2.2055   2.2294   2.2488   2.2997
  2.3261   2.3665   2.4205   2.4423   2.4730   2.4877   2.5211   2.5545
  2.6082   2.6194   2.6592   2.6682   2.6914   2.7160   2.7240   2.7446
  2.7696   2.7745   2.8039   2.8182   2.8724   2.8815   2.9011   2.9324
  2.9411   2.9506   2.9741   3.0029   3.0195   3.0311   3.0469   3.0640
  3.0719   3.0869   3.1102   3.1186   3.1221   3.1349   3.1597   3.1789
  3.1980   3.2258   3.2289   3.2500   3.2639   3.2780   3.2950   3.3091
  3.3397   3.3712   3.3862   3.3954   3.4042   3.4338   3.4736   3.5253
  3.5290   3.5571   3.5691   3.5953   3.6214   3.6501   3.6633   3.6812
  3.7115   3.7370   3.7641   3.7767   3.7985   3.8362   3.8512   3.8807
  3.9241   3.9451   3.9487   3.9639   3.9878   4.0208   4.0525   4.0566
  4.0815   4.0839   4.0926   4.1225   4.1424   4.1493   4.1723   4.2011
  4.2272   4.2382   4.2760   4.3073   4.3403   4.4036   4.4111   4.4140
  4.4278   4.4622   4.4990   4.5339   4.5670   4.5848   4.6521   4.6542
  4.6784   4.7230   4.7298   4.7532   4.7795   4.7954   4.8106   4.8358
  4.8912   4.9392   4.9900   5.0103   5.0417   5.0781   5.1000   5.1597
  5.1677   5.2334   5.2549   5.2801   5.2948   5.3665   5.3989   5.4239
  5.4562   5.4670   5.5870   5.6255   5.7071   5.7882   5.8520   5.8558
  5.9221   6.0507   6.0917   6.2204   6.2233   6.2658   6.4046   6.6352
  6.7050   8.2955  10.0587  11.7479  12.7702  13.2860  14.1158  15.5663
 --------------------------------------------------------------
 
          Ground-State Mulliken Net Atomic Charges

     Atom                 Charge (a.u.)    Spin (a.u.)
  --------------------------------------------------------
      1 C                    -0.106879      -0.050907
      2 N                    -0.067399       0.131362
      3 C                    -0.139325       0.112113
      4 H                     0.152912       0.009402
      5 C                    -0.027321       0.330353
      6 H                     0.158804       0.005890
      7 C                    -0.161834       0.070556
      8 H                     0.140774      -0.001091
      9 C                    -0.024479       0.137817
     10 H                     0.124669       0.006639
     11 N                    -0.199802       0.226532
     12 H                     0.149880       0.021334
  --------------------------------------------------------
  Sum of atomic charges =     0.000000
  Sum of spin   charges =     1.000000

 -----------------------------------------------------------------
                    Cartesian Multipole Moments
 -----------------------------------------------------------------
    Charge (ESU x 10^10)
                -0.0000
    Dipole Moment (Debye)
         X       1.2799      Y       2.9467      Z      -3.5546
       Tot       4.7913
    Quadrupole Moments (Debye-Ang)
        XX     -43.8355     XY      -3.1490     YY     -37.8805
        XZ       6.2934     YZ       6.7673     ZZ     -48.2772
    Octopole Moments (Debye-Ang^2)
       XXX      14.7525    XXY      11.8556    XYY       5.2562
       YYY      45.0024    XXZ     -17.7927    XYZ      -8.8536
       YYZ     -27.3731    XZZ      17.8742    YZZ      33.3631
       ZZZ     -85.4303
    Hexadecapole Moments (Debye-Ang^3)
      XXXX    -102.9807   XXXY     -46.9435   XXYY     -89.3323
      XYYY     -50.6196   YYYY    -348.5324   XXXZ      63.6741
      XXYZ      50.9326   XYYZ      35.5051   YYYZ     150.9524
      XXZZ    -136.8089   XYZZ     -40.3479   YYZZ    -190.9629
      XZZZ     104.1693   YZZZ     187.8257   ZZZZ    -691.8048
 -----------------------------------------------------------------
 Calculating analytic gradient of the SCF energy
 Gradient of SCF Energy
            1           2           3           4           5           6
    1   0.0025645  -0.0005456  -0.0012087  -0.0008997  -0.0067548  -0.0013441
    2  -0.0041555   0.0003084  -0.0023511   0.0002859   0.0079781   0.0083759
    3  -0.0002368  -0.0005888  -0.0042483   0.0002038   0.0029879  -0.0014121
            7           8           9          10          11          12
    1   0.0015248  -0.0001133  -0.0006782  -0.0010730   0.0095091  -0.0009811
    2  -0.0005270  -0.0000500  -0.0007077  -0.0003400  -0.0078433  -0.0009736
    3   0.0006191   0.0003980  -0.0025406   0.0007950   0.0029586   0.0010641
 Max gradient component =       9.509E-03
 RMS gradient           =       3.412E-03
 Gradient time:  CPU 306.87 s  wall 6.02 s
 Geometry Optimization Parameters
   NAtoms,    NIC,     NZ,  NCons,   NDum,   NFix, NCnnct, MaxDiis
       12      65       0       0       0       0       0       0

 Cartesian Hessian Update
 Hessian updated using Powell/Murtagh-Sargent update
  Mixing factors:     0.001184 Powell                      0.998816 Murtagh-Sargent


** GEOMETRY OPTIMIZATION IN DELOCALIZED INTERNAL COORDINATES **
   Searching for a Transition State

   Optimization Cycle:   2

                       Coordinates (Angstroms)
     ATOM                X               Y               Z
      1  C        -0.4052140508   -1.1689385661    1.9018351145
      2  N        -1.0299250875   -1.6124801189    2.7621678591
      3  C         0.0180449602   -1.0048893641   -0.5154753205
      4  H        -0.3295577559   -2.0146667221   -0.6883838902
      5  C         0.3099672735   -0.5536887060    0.8278349590
      6  H         1.3245792906   -0.2779755292    1.0853156463
      7  C         0.0442086999   -0.0540239362   -1.4871278340
      8  H        -0.1475451237   -0.2517800194   -2.5298260517
      9  C         0.0616997435    1.2647809607   -0.9528766449
     10  H        -0.2338775717    2.1281634402   -1.5412190527
     11  N         0.2993063634    1.3441238962    0.3212878452
     12  H         0.0883132475    2.2013746614    0.8164673628
   Point Group: c1    Number of degrees of freedom:    30


   Energy is   -302.917469006

 Hessian updated using Powell/Murtagh-Sargent update
  Mixing factors:     0.987151 Powell                      0.012849 Murtagh-Sargent

 30 Hessian modes will be used to form the next step
  Hessian Eigenvalues:
    -0.081976    0.020499    0.022841    0.023485    0.024925    0.029046
     0.031458    0.049753    0.157238    0.158981    0.159336    0.160008
     0.160108    0.200000    0.200005    0.220197    0.220321    0.224620
     0.325109    0.353055    0.357059    0.357742    0.361810    0.388116
     0.410614    0.424503    0.456019    0.533436    0.676720    1.331576

 Transition state search - taking P-RFO step
 Searching for Lamda that Maximizes Along the Lowest mode
 Value Taken    Lamda =   0.00414441
 Searching for Lamda that Minimizes Along All other modes
 Value Taken    Lamda =  -0.00798755
 Step Taken.  Stepsize is  0.290955

                             Maximum     Tolerance    Cnvgd?
         Gradient           0.041875      0.000300      NO
         Displacement       0.147417      0.001200      NO
         Energy change      0.001866      0.000001      NO


 New Cartesian Coordinates Obtained by Inverse Iteration

 Displacement from previous Coordinates is:  0.614110
 Adding empirical dispersion correction 
 ----------------------------------------------------------------
 Doing -D3(0) with
 s6  =   1.00000
 s8  =   1.00000
 rs6 =   1.28100
 rs8 =   1.09400
 -D3 energy without 3body term =     -0.0027612061 hartrees
 ----------------------------------------------------------------
             Standard Nuclear Orientation (Angstroms)
    I     Atom           X                Y                Z
 ----------------------------------------------------------------
    1      C      -0.4132894756    -1.0825830431     1.8840296274
    2      N      -1.0923839995    -1.4277854658     2.7483182483
    3      C       0.0576109348    -1.0185122481    -0.5387102179
    4      H      -0.2724405781    -2.0323814166    -0.7235173233
    5      C       0.3796360668    -0.5827447791     0.8042151985
    6      H       1.4156774971    -0.4161477560     1.0714622993
    7      C       0.0436878409    -0.0496147595    -1.4931776924
    8      H      -0.1597906916    -0.2304325479    -2.5373356971
    9      C       0.0323023517     1.2567593507    -0.9290871922
   10      H      -0.2954353763     2.1240348576    -1.4943649812
   11      N       0.2711072544     1.3108576759     0.3461723215
   12      H       0.0333181646     2.1485501282     0.8619954020
 ----------------------------------------------------------------
 Nuclear Repulsion Energy =         252.22692213 hartrees
 There are       25 alpha and       24 beta electrons
 Applying Cartesian multipole field
    Component          Value
    ---------          -----
     (2,0,0)        1.00000E-10
     (0,2,0)        2.00000E-11
     (0,0,2)       -3.00000E-11
 Nucleus-field energy     =    -0.0000000026 hartrees
 Requested basis set is cc-pVTZ
 There are 100 shells and 280 basis functions
 A cutoff of  1.0D-14 yielded   4770 shell pairs
 There are     37522 function pairs (     49028 Cartesian)
 Smallest overlap matrix eigenvalue = 1.79E-04
 Guess MOs from SCF MO coefficient file
 Reading MOs from coefficient file
 Reading MOs from coefficient file
 Long-range K will be added via erf
 Coulomb attenuation parameter = 0.25 bohr**(-1)
 An unrestricted hybrid HF-DFT SCF calculation will be
 performed using Pulay DIIS extrapolation
 Exchange:     0.1957 Hartree-Fock + 1.0000 wB97X-D3 + LR-HF
 Correlation:  1.0000 wB97X-D3
 Using SG-2 standard quadrature grid
 Dispersion:   Grimme D3
 SCF converges when DIIS error is below 1.0E-08
 Geometry optimization detected.  Setting ReadMinima to 0
 Setting SaveMinima to 0
 using 64 threads for integral computing
 -------------------------------------------------------
 OpenMP Integral computing Module                
 Release: version 1.0, May 2013, Q-Chem Inc. Pittsburgh 
 -------------------------------------------------------
 using 64 threads for integral computing
 -------------------------------------------------------
 OpenMP Integral computing Module                
 Release: version 1.0, May 2013, Q-Chem Inc. Pittsburgh 
 -------------------------------------------------------
 ---------------------------------------
  Cycle       Energy         DIIS Error
 ---------------------------------------
    1    -302.9198991336      2.30E-03
    2    -302.9181812429      2.10E-04
    3    -302.9189898494      1.48E-04
    4    -302.9192043500      7.89E-05
    5    -302.9193023864      2.61E-05
    6    -302.9193305548      1.48E-05
    7    -302.9193429574      8.62E-06
    8    -302.9193555778      5.51E-06
    9    -302.9193656543      3.92E-06
   10    -302.9193710588      1.91E-06
   11    -302.9193727641      8.98E-07
   12    -302.9193730882      4.50E-07
   13    -302.9193731449      2.02E-07
   14    -302.9193731636      8.50E-08
   15    -302.9193731659      3.73E-08
   16    -302.9193731666      1.76E-08
   17    -302.9193731667      6.94E-09 Convergence criterion met
 ---------------------------------------
 <S^2> = 0.7616
 SCF time:  CPU 2099.15 s  wall 35.59 s
 SCF   energy in the final basis set = -302.91937317
 Total energy in the final basis set = -302.91937317
 
 --------------------------------------------------------------
 
                    Orbital Energies (a.u.)
 --------------------------------------------------------------
 
 Alpha MOs
 -- Occupied --
-14.4549 -14.4193 -10.3577 -10.3413 -10.3140 -10.3058 -10.2944  -1.0672
 -1.0237  -0.9388  -0.8714  -0.7586  -0.6829  -0.6714  -0.6130  -0.5810
 -0.5326  -0.5078  -0.5026  -0.4781  -0.4643  -0.4333  -0.4228  -0.3615
 -0.2547
 -- Virtual --
  0.0166   0.0960   0.1124   0.1300   0.1427   0.1505   0.1583   0.1849
  0.2081   0.2340   0.2845   0.2926   0.3084   0.3227   0.3462   0.3635
  0.3752   0.4055   0.4181   0.4213   0.4387   0.4445   0.4601   0.4844
  0.5003   0.5083   0.5196   0.5344   0.5434   0.5481   0.5578   0.5764
  0.5844   0.5981   0.6118   0.6172   0.6430   0.6632   0.6747   0.6919
  0.7195   0.7389   0.7509   0.7669   0.7876   0.8099   0.8189   0.8464
  0.8913   0.9117   0.9236   0.9363   0.9872   1.0198   1.0299   1.0523
  1.0592   1.0725   1.0853   1.1064   1.1373   1.1601   1.1645   1.1869
  1.2161   1.2297   1.2362   1.2719   1.2848   1.2931   1.3325   1.3503
  1.3638   1.3833   1.3863   1.4075   1.4229   1.4313   1.4625   1.4825
  1.4983   1.5374   1.5527   1.5635   1.5989   1.6322   1.6679   1.6839
  1.7140   1.7796   1.8528   1.8675   1.9032   1.9211   1.9702   2.0203
  2.0788   2.1350   2.1470   2.2032   2.2232   2.2402   2.3027   2.3182
  2.3648   2.4162   2.4330   2.4702   2.4938   2.5265   2.5591   2.6077
  2.6297   2.6422   2.6605   2.6958   2.7081   2.7123   2.7425   2.7657
  2.7756   2.7991   2.8200   2.8684   2.8889   2.8919   2.9091   2.9243
  2.9393   2.9703   3.0015   3.0206   3.0278   3.0457   3.0551   3.0634
  3.0791   3.0960   3.1068   3.1163   3.1368   3.1576   3.1763   3.1949
  3.2132   3.2245   3.2494   3.2628   3.2786   3.2890   3.2991   3.3317
  3.3466   3.3862   3.3990   3.4141   3.4291   3.4906   3.5060   3.5344
  3.5597   3.5750   3.5793   3.6104   3.6503   3.6535   3.6751   3.7068
  3.7367   3.7542   3.7673   3.7804   3.8196   3.8544   3.8671   3.9151
  3.9452   3.9595   3.9752   3.9933   4.0182   4.0349   4.0535   4.0740
  4.0777   4.0796   4.1202   4.1342   4.1515   4.1699   4.1963   4.2318
  4.2391   4.2778   4.2997   4.3366   4.3771   4.4017   4.4107   4.4186
  4.4434   4.4936   4.5199   4.5757   4.5950   4.6425   4.6569   4.6698
  4.7168   4.7344   4.7508   4.7652   4.7832   4.7977   4.8407   4.8780
  4.9304   4.9520   5.0066   5.0434   5.0597   5.0925   5.1447   5.1570
  5.2287   5.2387   5.2578   5.2850   5.3603   5.3679   5.4290   5.4492
  5.4537   5.5663   5.6084   5.6988   5.7759   5.8444   5.8621   5.9150
  6.0462   6.0857   6.2120   6.2169   6.2373   6.3913   6.6205   6.6980
  8.1757  10.0724  11.7338  12.7631  13.2518  14.0726  15.6090
 
 Beta MOs
 -- Occupied --
-14.4494 -14.4174 -10.3538 -10.3396 -10.3144 -10.3043 -10.2942  -1.0575
 -1.0194  -0.9288  -0.8605  -0.7481  -0.6778  -0.6605  -0.6063  -0.5742
 -0.5261  -0.4988  -0.4862  -0.4625  -0.4552  -0.4264  -0.4007  -0.3526
 -- Virtual --
 -0.0142   0.0431   0.1055   0.1152   0.1409   0.1455   0.1526   0.1613
  0.1867   0.2241   0.2378   0.2854   0.2940   0.3115   0.3253   0.3495
  0.3666   0.3786   0.4072   0.4211   0.4233   0.4432   0.4463   0.4629
  0.4895   0.5043   0.5108   0.5238   0.5394   0.5450   0.5514   0.5617
  0.5794   0.5880   0.6011   0.6153   0.6218   0.6452   0.6670   0.6770
  0.6946   0.7219   0.7425   0.7531   0.7698   0.7907   0.8128   0.8224
  0.8498   0.8934   0.9143   0.9273   0.9392   0.9907   1.0238   1.0329
  1.0557   1.0609   1.0757   1.0879   1.1105   1.1411   1.1636   1.1674
  1.1903   1.2205   1.2329   1.2396   1.2745   1.2875   1.2994   1.3361
  1.3533   1.3664   1.3864   1.3919   1.4116   1.4266   1.4345   1.4671
  1.4853   1.5027   1.5412   1.5558   1.5680   1.6032   1.6356   1.6733
  1.6907   1.7172   1.7856   1.8567   1.8706   1.9067   1.9251   1.9738
  2.0266   2.0820   2.1386   2.1527   2.2068   2.2276   2.2485   2.3055
  2.3260   2.3707   2.4248   2.4391   2.4778   2.4986   2.5328   2.5662
  2.6128   2.6356   2.6483   2.6648   2.7006   2.7143   2.7180   2.7464
  2.7673   2.7786   2.8036   2.8250   2.8733   2.8937   2.8993   2.9167
  2.9323   2.9436   2.9746   3.0059   3.0237   3.0353   3.0506   3.0591
  3.0677   3.0859   3.1026   3.1134   3.1187   3.1407   3.1640   3.1816
  3.2010   3.2206   3.2299   3.2542   3.2684   3.2843   3.2956   3.3046
  3.3391   3.3522   3.3927   3.4048   3.4204   3.4352   3.4971   3.5119
  3.5396   3.5640   3.5797   3.5845   3.6167   3.6553   3.6581   3.6798
  3.7123   3.7430   3.7595   3.7734   3.7861   3.8247   3.8597   3.8723
  3.9194   3.9480   3.9635   3.9783   3.9966   4.0232   4.0401   4.0590
  4.0804   4.0833   4.0849   4.1252   4.1392   4.1564   4.1754   4.2016
  4.2371   4.2439   4.2830   4.3050   4.3420   4.3834   4.4061   4.4149
  4.4223   4.4480   4.4970   4.5255   4.5826   4.6023   4.6503   4.6634
  4.6788   4.7213   4.7392   4.7567   4.7697   4.7878   4.8051   4.8448
  4.8860   4.9375   4.9666   5.0158   5.0471   5.0661   5.0982   5.1502
  5.1606   5.2365   5.2419   5.2643   5.2909   5.3648   5.3740   5.4364
  5.4583   5.4648   5.5711   5.6151   5.7028   5.7802   5.8482   5.8662
  5.9195   6.0553   6.0916   6.2155   6.2217   6.2410   6.3938   6.6257
  6.7080   8.1772  10.0757  11.7383  12.7696  13.2568  14.0769  15.6116
 --------------------------------------------------------------
 
          Ground-State Mulliken Net Atomic Charges

     Atom                 Charge (a.u.)    Spin (a.u.)
  --------------------------------------------------------
      1 C                    -0.112398      -0.045654
      2 N                    -0.063675       0.120208
      3 C                    -0.155361       0.168207
      4 H                     0.152387       0.008561
      5 C                    -0.010437       0.296672
      6 H                     0.159857       0.008885
      7 C                    -0.163403       0.043460
      8 H                     0.140691      -0.000024
      9 C                    -0.027938       0.165880
     10 H                     0.126000       0.004311
     11 N                    -0.196317       0.208819
     12 H                     0.150594       0.020675
  --------------------------------------------------------
  Sum of atomic charges =    -0.000000
  Sum of spin   charges =     1.000000

 -----------------------------------------------------------------
                    Cartesian Multipole Moments
 -----------------------------------------------------------------
    Charge (ESU x 10^10)
                -0.0000
    Dipole Moment (Debye)
         X       1.3964      Y       2.5893      Z      -3.3529
       Tot       4.4606
    Quadrupole Moments (Debye-Ang)
        XX     -43.9626     XY      -3.4309     YY     -37.1151
        XZ       6.7109     YZ       5.8287     ZZ     -48.2067
    Octopole Moments (Debye-Ang^2)
       XXX      16.1213    XXY      10.6292    XYY       4.2458
       YYY      39.1394    XXZ     -18.0519    XYZ      -8.5188
       YYZ     -23.9230    XZZ      18.6605    YZZ      29.4115
       ZZZ     -83.9205
    Hexadecapole Moments (Debye-Ang^3)
      XXXX    -109.8365   XXXY     -41.5137   XXYY     -85.0149
      XYYY     -43.3117   YYYY    -317.6198   XXXZ      67.5370
      XXYZ      45.6631   XYYZ      33.3204   YYYZ     130.1850
      XXZZ    -139.1219   XYZZ     -36.9150   YYZZ    -176.3718
      XZZZ     108.8218   YZZZ     165.7301   ZZZZ    -684.3593
 -----------------------------------------------------------------
 Calculating analytic gradient of the SCF energy
 Gradient of SCF Energy
            1           2           3           4           5           6
    1   0.0010323  -0.0008035  -0.0008133  -0.0001973   0.0019695  -0.0003614
    2   0.0004321  -0.0002506   0.0027243  -0.0000375  -0.0037699   0.0001758
    3  -0.0007306   0.0003246  -0.0012022  -0.0000988   0.0021930  -0.0000951
            7           8           9          10          11          12
    1  -0.0001629  -0.0001273   0.0017821  -0.0001358  -0.0021603  -0.0000221
    2  -0.0027196   0.0000235   0.0021293   0.0000837   0.0006640   0.0005448
    3   0.0004488  -0.0000749   0.0030238  -0.0002019  -0.0029216  -0.0006651
 Max gradient component =       3.770E-03
 RMS gradient           =       1.436E-03
 Gradient time:  CPU 311.09 s  wall 6.06 s
 Geometry Optimization Parameters
   NAtoms,    NIC,     NZ,  NCons,   NDum,   NFix, NCnnct, MaxDiis
       12      65       0       0       0       0       0       0

 Cartesian Hessian Update
 Hessian updated using Powell/Murtagh-Sargent update
  Mixing factors:     0.944272 Powell                      0.055728 Murtagh-Sargent


** GEOMETRY OPTIMIZATION IN DELOCALIZED INTERNAL COORDINATES **
   Searching for a Transition State

   Optimization Cycle:   3

                       Coordinates (Angstroms)
     ATOM                X               Y               Z
      1  C        -0.4132894756   -1.0825830431    1.8840296274
      2  N        -1.0923839995   -1.4277854658    2.7483182483
      3  C         0.0576109348   -1.0185122481   -0.5387102179
      4  H        -0.2724405781   -2.0323814166   -0.7235173233
      5  C         0.3796360668   -0.5827447791    0.8042151985
      6  H         1.4156774971   -0.4161477560    1.0714622993
      7  C         0.0436878409   -0.0496147595   -1.4931776924
      8  H        -0.1597906916   -0.2304325479   -2.5373356971
      9  C         0.0323023517    1.2567593507   -0.9290871922
     10  H        -0.2954353763    2.1240348576   -1.4943649812
     11  N         0.2711072544    1.3108576759    0.3461723215
     12  H         0.0333181646    2.1485501282    0.8619954020
   Point Group: c1    Number of degrees of freedom:    30


   Energy is   -302.919373167

 Hessian updated using Powell/Murtagh-Sargent update
  Mixing factors:     0.999162 Powell                      0.000838 Murtagh-Sargent

 30 Hessian modes will be used to form the next step
  Hessian Eigenvalues:
    -0.123475    0.020488    0.022858    0.023873    0.024911    0.029043
     0.031855    0.048447    0.157224    0.158977    0.159339    0.160030
     0.160244    0.199966    0.200002    0.220157    0.220333    0.224354
     0.352891    0.356223    0.357737    0.361607    0.361963    0.388362
     0.410631    0.431042    0.456024    0.534809    0.678211    1.331590

 Transition state search - taking P-RFO step
 Searching for Lamda that Maximizes Along the Lowest mode
 Value Taken    Lamda =   0.00042699
 Searching for Lamda that Minimizes Along All other modes
 Value Taken    Lamda =  -0.00046817
 Step Taken.  Stepsize is  0.084001

                             Maximum     Tolerance    Cnvgd?
         Gradient           0.012488      0.000300      NO
         Displacement       0.042139      0.001200      NO
         Energy change     -0.001904      0.000001      NO


 New Cartesian Coordinates Obtained by Inverse Iteration

 Displacement from previous Coordinates is:  0.136220
 Adding empirical dispersion correction 
 ----------------------------------------------------------------
 Doing -D3(0) with
 s6  =   1.00000
 s8  =   1.00000
 rs6 =   1.28100
 rs8 =   1.09400
 -D3 energy without 3body term =     -0.0027531313 hartrees
 ----------------------------------------------------------------
             Standard Nuclear Orientation (Angstroms)
    I     Atom           X                Y                Z
 ----------------------------------------------------------------
    1      C      -0.4034530151    -1.0855922077     1.8880912120
    2      N      -1.0668173172    -1.4399596318     2.7605165092
    3      C       0.0482307976    -1.0171585334    -0.5373337723
    4      H      -0.3080449272    -2.0230973322    -0.7155594470
    5      C       0.3724367070    -0.5747435682     0.8004812640
    6      H       1.4124510868    -0.4177783096     1.0587112483
    7      C       0.0571175342    -0.0499669720    -1.4951386080
    8      H      -0.1372919538    -0.2303171062    -2.5409740497
    9      C       0.0367418155     1.2551701017    -0.9307739632
   10      H      -0.2724778329     2.1241756858    -1.5034666338
   11      N       0.2509001202     1.3107821664     0.3505600345
   12      H       0.0102069741     2.1484857034     0.8648861990
 ----------------------------------------------------------------
 Nuclear Repulsion Energy =         252.32342170 hartrees
 There are       25 alpha and       24 beta electrons
 Applying Cartesian multipole field
    Component          Value
    ---------          -----
     (2,0,0)        1.00000E-10
     (0,2,0)        2.00000E-11
     (0,0,2)       -3.00000E-11
 Nucleus-field energy     =    -0.0000000028 hartrees
 Requested basis set is cc-pVTZ
 There are 100 shells and 280 basis functions
 A cutoff of  1.0D-14 yielded   4769 shell pairs
 There are     37501 function pairs (     48998 Cartesian)
 Smallest overlap matrix eigenvalue = 1.82E-04
 Guess MOs from SCF MO coefficient file
 Reading MOs from coefficient file
 Reading MOs from coefficient file
 Long-range K will be added via erf
 Coulomb attenuation parameter = 0.25 bohr**(-1)
 An unrestricted hybrid HF-DFT SCF calculation will be
 performed using Pulay DIIS extrapolation
 Exchange:     0.1957 Hartree-Fock + 1.0000 wB97X-D3 + LR-HF
 Correlation:  1.0000 wB97X-D3
 Using SG-2 standard quadrature grid
 Dispersion:   Grimme D3
 SCF converges when DIIS error is below 1.0E-08
 Geometry optimization detected.  Setting ReadMinima to 0
 Setting SaveMinima to 0
 using 64 threads for integral computing
 -------------------------------------------------------
 OpenMP Integral computing Module                
 Release: version 1.0, May 2013, Q-Chem Inc. Pittsburgh 
 -------------------------------------------------------
 using 64 threads for integral computing
 -------------------------------------------------------
 OpenMP Integral computing Module                
 Release: version 1.0, May 2013, Q-Chem Inc. Pittsburgh 
 -------------------------------------------------------
 ---------------------------------------
  Cycle       Energy         DIIS Error
 ---------------------------------------
    1    -302.9185211677      5.27E-04
    2    -302.9192705223      4.87E-05
    3    -302.9193345659      2.49E-05
    4    -302.9193469434      1.99E-05
    5    -302.9193551446      5.95E-06
    6    -302.9193584344      3.88E-06
    7    -302.9193605732      3.43E-06
    8    -302.9193621853      1.98E-06
    9    -302.9193630816      1.20E-06
   10    -302.9193635373      6.55E-07
   11    -302.9193636304      2.99E-07
   12    -302.9193636632      1.75E-07
   13    -302.9193636722      6.59E-08
   14    -302.9193636751      3.41E-08
   15    -302.9193636761      2.00E-08
   16    -302.9193636766      1.18E-08
   17    -302.9193636767      5.20E-09 Convergence criterion met
 ---------------------------------------
 <S^2> = 0.7609
 SCF time:  CPU 2078.33 s  wall 35.57 s
 SCF   energy in the final basis set = -302.91936368
 Total energy in the final basis set = -302.91936368
 
 --------------------------------------------------------------
 
                    Orbital Energies (a.u.)
 --------------------------------------------------------------
 
 Alpha MOs
 -- Occupied --
-14.4556 -14.4201 -10.3590 -10.3410 -10.3147 -10.3045 -10.2935  -1.0673
 -1.0243  -0.9389  -0.8715  -0.7585  -0.6832  -0.6716  -0.6128  -0.5809
 -0.5316  -0.5090  -0.5024  -0.4788  -0.4648  -0.4336  -0.4236  -0.3610
 -0.2543
 -- Virtual --
  0.0178   0.0957   0.1125   0.1289   0.1428   0.1503   0.1583   0.1851
  0.2082   0.2343   0.2855   0.2926   0.3083   0.3220   0.3464   0.3636
  0.3750   0.4062   0.4169   0.4222   0.4387   0.4438   0.4610   0.4844
  0.5008   0.5093   0.5193   0.5339   0.5435   0.5477   0.5579   0.5765
  0.5851   0.5989   0.6146   0.6173   0.6403   0.6618   0.6753   0.6919
  0.7186   0.7384   0.7496   0.7689   0.7876   0.8115   0.8187   0.8475
  0.8918   0.9113   0.9207   0.9399   0.9889   1.0190   1.0306   1.0529
  1.0610   1.0729   1.0867   1.1063   1.1383   1.1607   1.1652   1.1859
  1.2160   1.2313   1.2376   1.2724   1.2824   1.2925   1.3349   1.3515
  1.3632   1.3815   1.3839   1.4097   1.4236   1.4318   1.4582   1.4838
  1.4987   1.5372   1.5543   1.5661   1.5966   1.6319   1.6676   1.6842
  1.7151   1.7806   1.8487   1.8686   1.9015   1.9208   1.9698   2.0223
  2.0770   2.1383   2.1468   2.2021   2.2263   2.2406   2.3011   2.3152
  2.3670   2.4196   2.4337   2.4660   2.4939   2.5261   2.5579   2.6102
  2.6276   2.6485   2.6618   2.6951   2.7086   2.7112   2.7479   2.7664
  2.7764   2.8003   2.8207   2.8668   2.8894   2.8935   2.9064   2.9229
  2.9399   2.9716   3.0016   3.0201   3.0268   3.0465   3.0544   3.0613
  3.0790   3.0966   3.1069   3.1173   3.1384   3.1553   3.1780   3.1927
  3.2143   3.2270   3.2512   3.2626   3.2794   3.2956   3.3011   3.3326
  3.3490   3.3873   3.3999   3.4121   3.4295   3.4899   3.5078   3.5385
  3.5602   3.5748   3.5783   3.6125   3.6499   3.6555   3.6747   3.7068
  3.7373   3.7544   3.7704   3.7814   3.8208   3.8578   3.8648   3.9145
  3.9477   3.9590   3.9765   3.9955   4.0214   4.0348   4.0529   4.0738
  4.0773   4.0842   4.1222   4.1380   4.1508   4.1748   4.1990   4.2340
  4.2401   4.2777   4.2987   4.3344   4.3779   4.4027   4.4116   4.4177
  4.4489   4.4960   4.5235   4.5746   4.5979   4.6406   4.6569   4.6693
  4.7158   4.7389   4.7484   4.7669   4.7838   4.7991   4.8403   4.8802
  4.9297   4.9519   5.0061   5.0443   5.0604   5.0904   5.1465   5.1590
  5.2252   5.2376   5.2533   5.2864   5.3590   5.3661   5.4251   5.4520
  5.4558   5.5683   5.6110   5.7018   5.7751   5.8438   5.8634   5.9125
  6.0493   6.0859   6.2142   6.2179   6.2335   6.3906   6.6199   6.7016
  8.1973  10.0771  11.7380  12.7634  13.2411  14.0687  15.6108
 
 Beta MOs
 -- Occupied --
-14.4499 -14.4184 -10.3554 -10.3394 -10.3151 -10.3028 -10.2933  -1.0573
 -1.0203  -0.9288  -0.8610  -0.7478  -0.6781  -0.6606  -0.6062  -0.5741
 -0.5252  -0.4989  -0.4873  -0.4634  -0.4556  -0.4269  -0.4021  -0.3512
 -- Virtual --
 -0.0139   0.0439   0.1055   0.1153   0.1400   0.1457   0.1524   0.1612
  0.1869   0.2235   0.2383   0.2865   0.2941   0.3113   0.3246   0.3498
  0.3665   0.3783   0.4079   0.4199   0.4242   0.4432   0.4456   0.4640
  0.4896   0.5048   0.5117   0.5234   0.5390   0.5449   0.5513   0.5617
  0.5795   0.5890   0.6019   0.6180   0.6219   0.6425   0.6658   0.6777
  0.6946   0.7210   0.7417   0.7519   0.7717   0.7906   0.8144   0.8221
  0.8510   0.8939   0.9137   0.9244   0.9431   0.9922   1.0229   1.0336
  1.0563   1.0626   1.0762   1.0893   1.1104   1.1421   1.1642   1.1682
  1.1890   1.2205   1.2343   1.2410   1.2750   1.2852   1.2987   1.3383
  1.3546   1.3659   1.3847   1.3895   1.4133   1.4276   1.4348   1.4627
  1.4865   1.5030   1.5411   1.5574   1.5705   1.6011   1.6354   1.6733
  1.6910   1.7184   1.7866   1.8527   1.8717   1.9049   1.9248   1.9733
  2.0285   2.0803   2.1417   2.1527   2.2055   2.2307   2.2493   2.3041
  2.3227   2.3730   2.4282   2.4399   2.4734   2.4990   2.5325   2.5650
  2.6152   2.6335   2.6542   2.6662   2.7003   2.7148   2.7163   2.7518
  2.7681   2.7792   2.8051   2.8257   2.8719   2.8945   2.9010   2.9134
  2.9313   2.9441   2.9760   3.0058   3.0232   3.0344   3.0516   3.0582
  3.0653   3.0862   3.1032   3.1134   3.1200   3.1423   3.1614   3.1837
  3.1983   3.2213   3.2326   3.2561   3.2682   3.2852   3.3019   3.3069
  3.3400   3.3542   3.3937   3.4056   3.4182   3.4357   3.4964   3.5133
  3.5439   3.5649   3.5789   3.5837   3.6189   3.6546   3.6604   3.6794
  3.7123   3.7437   3.7597   3.7763   3.7869   3.8258   3.8629   3.8702
  3.9187   3.9505   3.9630   3.9797   3.9987   4.0261   4.0400   4.0584
  4.0801   4.0838   4.0877   4.1274   4.1431   4.1554   4.1802   4.2044
  4.2393   4.2451   4.2830   4.3038   4.3398   4.3840   4.4071   4.4159
  4.4215   4.4534   4.4996   4.5290   4.5815   4.6054   4.6482   4.6631
  4.6777   4.7202   4.7437   4.7540   4.7716   4.7881   4.8064   4.8446
  4.8887   4.9371   4.9668   5.0153   5.0480   5.0668   5.0961   5.1519
  5.1626   5.2334   5.2407   5.2595   5.2919   5.3640   5.3718   5.4329
  5.4627   5.4658   5.5729   5.6177   5.7058   5.7793   5.8473   5.8676
  5.9172   6.0588   6.0915   6.2176   6.2223   6.2374   6.3930   6.6251
  6.7120   8.1987  10.0805  11.7427  12.7693  13.2463  14.0730  15.6132
 --------------------------------------------------------------
 
          Ground-State Mulliken Net Atomic Charges

     Atom                 Charge (a.u.)    Spin (a.u.)
  --------------------------------------------------------
      1 C                    -0.113905      -0.041317
      2 N                    -0.062446       0.110832
      3 C                    -0.159947       0.181374
      4 H                     0.152648       0.008197
      5 C                    -0.004082       0.274032
      6 H                     0.159845       0.010436
      7 C                    -0.165832       0.044929
      8 H                     0.140361       0.000029
      9 C                    -0.028700       0.168165
     10 H                     0.127156       0.003664
     11 N                    -0.196393       0.218783
     12 H                     0.151297       0.020878
  --------------------------------------------------------
  Sum of atomic charges =    -0.000000
  Sum of spin   charges =     1.000000

 -----------------------------------------------------------------
                    Cartesian Multipole Moments
 -----------------------------------------------------------------
    Charge (ESU x 10^10)
                -0.0000
    Dipole Moment (Debye)
         X       1.3540      Y       2.6107      Z      -3.3078
       Tot       4.4261
    Quadrupole Moments (Debye-Ang)
        XX     -43.8433     XY      -3.3386     YY     -37.1836
        XZ       6.5534     YZ       5.8530     ZZ     -48.2818
    Octopole Moments (Debye-Ang^2)
       XXX      15.6372    XXY      10.4586    XYY       3.9820
       YYY      39.5674    XXZ     -17.7477    XYZ      -8.5522
       YYZ     -24.1036    XZZ      18.3323    YZZ      29.7724
       ZZZ     -84.4210
    Hexadecapole Moments (Debye-Ang^3)
      XXXX    -106.6837   XXXY     -40.6858   XXYY     -84.4395
      XYYY     -42.6683   YYYY    -318.7811   XXXZ      66.3985
      XXYZ      45.6500   XYYZ      32.9993   YYYZ     131.2254
      XXZZ    -138.4748   XYZZ     -36.5534   YYZZ    -177.5536
      XZZZ     107.2893   YZZZ     167.6769   ZZZZ    -688.8815
 -----------------------------------------------------------------
 Calculating analytic gradient of the SCF energy
 Gradient of SCF Energy
            1           2           3           4           5           6
    1   0.0020763  -0.0009655  -0.0008997  -0.0007311   0.0018606  -0.0005228
    2   0.0000558  -0.0002115   0.0032410   0.0001567  -0.0044515  -0.0008314
    3  -0.0015208   0.0005352  -0.0014019  -0.0000038   0.0025794  -0.0001686
            7           8           9          10          11          12
    1   0.0010667  -0.0000560   0.0008937  -0.0000627  -0.0026730   0.0000135
    2  -0.0039739  -0.0001055   0.0024781   0.0000894   0.0025971   0.0009557
    3   0.0005985  -0.0000004   0.0036768  -0.0003904  -0.0031905  -0.0007136
 Max gradient component =       4.452E-03
 RMS gradient           =       1.796E-03
 Gradient time:  CPU 296.84 s  wall 6.74 s
 Geometry Optimization Parameters
   NAtoms,    NIC,     NZ,  NCons,   NDum,   NFix, NCnnct, MaxDiis
       12      65       0       0       0       0       0       0

 Cartesian Hessian Update
 Hessian updated using Powell/Murtagh-Sargent update
  Mixing factors:     0.119166 Powell                      0.880834 Murtagh-Sargent


** GEOMETRY OPTIMIZATION IN DELOCALIZED INTERNAL COORDINATES **
   Searching for a Transition State

   Optimization Cycle:   4

                       Coordinates (Angstroms)
     ATOM                X               Y               Z
      1  C        -0.4034530151   -1.0855922077    1.8880912120
      2  N        -1.0668173172   -1.4399596318    2.7605165092
      3  C         0.0482307976   -1.0171585334   -0.5373337723
      4  H        -0.3080449272   -2.0230973322   -0.7155594470
      5  C         0.3724367070   -0.5747435682    0.8004812640
      6  H         1.4124510868   -0.4177783096    1.0587112483
      7  C         0.0571175342   -0.0499669720   -1.4951386080
      8  H        -0.1372919538   -0.2303171062   -2.5409740497
      9  C         0.0367418155    1.2551701017   -0.9307739632
     10  H        -0.2724778329    2.1241756858   -1.5034666338
     11  N         0.2509001202    1.3107821664    0.3505600345
     12  H         0.0102069741    2.1484857034    0.8648861990
   Point Group: c1    Number of degrees of freedom:    30


   Energy is   -302.919363677

 Hessian updated using Powell/Murtagh-Sargent update
  Mixing factors:     0.999102 Powell                      0.000898 Murtagh-Sargent

 30 Hessian modes will be used to form the next step
  Hessian Eigenvalues:
    -0.080406    0.004595    0.021951    0.024789    0.025931    0.028941
     0.029951    0.051006    0.157283    0.158746    0.159040    0.159386
     0.160154    0.199506    0.200047    0.216915    0.220328    0.224196
     0.352799    0.354184    0.357639    0.358346    0.361828    0.390213
     0.410813    0.432001    0.456079    0.534849    0.674929    1.331545

 Transition state search - taking P-RFO step
 Searching for Lamda that Maximizes Along the Lowest mode
 Value Taken    Lamda =   0.00174313
 Searching for Lamda that Minimizes Along All other modes
 Value Taken    Lamda =  -0.00189929
 Calculated Step too Large.  Step scaled by  0.900527
 Step Taken.  Stepsize is  0.300000

                             Maximum     Tolerance    Cnvgd?
         Gradient           0.022450      0.000300      NO
         Displacement       0.161564      0.001200      NO
         Energy change      0.000009      0.000001      NO


 New Cartesian Coordinates Obtained by Inverse Iteration

 Displacement from previous Coordinates is:  0.540653
 Adding empirical dispersion correction 
 ----------------------------------------------------------------
 Doing -D3(0) with
 s6  =   1.00000
 s8  =   1.00000
 rs6 =   1.28100
 rs8 =   1.09400
 -D3 energy without 3body term =     -0.0027966535 hartrees
 ----------------------------------------------------------------
             Standard Nuclear Orientation (Angstroms)
    I     Atom           X                Y                Z
 ----------------------------------------------------------------
    1      C      -0.4441517866    -1.0898398715     1.8701814556
    2      N      -1.1504147063    -1.4347442212     2.7130366527
    3      C       0.0770503229    -1.0180634894    -0.5336168880
    4      H      -0.1888962711    -2.0481303525    -0.7328648594
    5      C       0.3786924087    -0.5869406378     0.8175744947
    6      H       1.4133589878    -0.4601239838     1.1082758257
    7      C       0.0283628131    -0.0482495432    -1.4816732134
    8      H      -0.1869987740    -0.2382643624    -2.5217371397
    9      C      -0.0017367422     1.2640281000    -0.9236615811
   10      H      -0.3974566173     2.1102935287    -1.4774924445
   11      N       0.3516675699     1.3552770916     0.3223390904
   12      H       0.1205227841     2.1947577377     0.8396385999
 ----------------------------------------------------------------
 Nuclear Repulsion Energy =         251.33615680 hartrees
 There are       25 alpha and       24 beta electrons
 Applying Cartesian multipole field
    Component          Value
    ---------          -----
     (2,0,0)        1.00000E-10
     (0,2,0)        2.00000E-11
     (0,0,2)       -3.00000E-11
 Nucleus-field energy     =    -0.0000000017 hartrees
 Requested basis set is cc-pVTZ
 There are 100 shells and 280 basis functions
 A cutoff of  1.0D-14 yielded   4763 shell pairs
 There are     37455 function pairs (     48945 Cartesian)
 Smallest overlap matrix eigenvalue = 1.81E-04
 Guess MOs from SCF MO coefficient file
 Reading MOs from coefficient file
 Reading MOs from coefficient file
 Long-range K will be added via erf
 Coulomb attenuation parameter = 0.25 bohr**(-1)
 An unrestricted hybrid HF-DFT SCF calculation will be
 performed using Pulay DIIS extrapolation
 Exchange:     0.1957 Hartree-Fock + 1.0000 wB97X-D3 + LR-HF
 Correlation:  1.0000 wB97X-D3
 Using SG-2 standard quadrature grid
 Dispersion:   Grimme D3
 SCF converges when DIIS error is below 1.0E-08
 Geometry optimization detected.  Setting ReadMinima to 0
 Setting SaveMinima to 0
 using 64 threads for integral computing
 -------------------------------------------------------
 OpenMP Integral computing Module                
 Release: version 1.0, May 2013, Q-Chem Inc. Pittsburgh 
 -------------------------------------------------------
 using 64 threads for integral computing
 -------------------------------------------------------
 OpenMP Integral computing Module                
 Release: version 1.0, May 2013, Q-Chem Inc. Pittsburgh 
 -------------------------------------------------------
 ---------------------------------------
  Cycle       Energy         DIIS Error
 ---------------------------------------
    1    -302.8926673420      1.93E-03
    2    -302.9167617421      2.91E-04
    3    -302.9177093256      2.83E-04
    4    -302.9185480848      8.19E-05
    5    -302.9187691819      3.97E-05
    6    -302.9188784915      2.54E-05
    7    -302.9189420617      1.85E-05
    8    -302.9189997551      1.12E-05
    9    -302.9190385355      4.68E-06
   10    -302.9190462729      2.42E-06
   11    -302.9190481634      1.03E-06
   12    -302.9190485543      5.51E-07
   13    -302.9190486941      2.45E-07
   14    -302.9190487513      1.30E-07
   15    -302.9190487823      8.23E-08
   16    -302.9190487942      4.93E-08
   17    -302.9190487984      3.23E-08
   18    -302.9190487991      1.29E-08
   19    -302.9190487992      5.58E-09 Convergence criterion met
 ---------------------------------------
 <S^2> = 0.7649
 SCF time:  CPU 2331.54 s  wall 40.13 s
 SCF   energy in the final basis set = -302.91904880
 Total energy in the final basis set = -302.91904880
 
 --------------------------------------------------------------
 
                    Orbital Energies (a.u.)
 --------------------------------------------------------------
 
 Alpha MOs
 -- Occupied --
-14.4528 -14.4157 -10.3500 -10.3447 -10.3117 -10.3104 -10.2982  -1.0639
 -1.0212  -0.9408  -0.8705  -0.7602  -0.6813  -0.6691  -0.6111  -0.5826
 -0.5368  -0.5073  -0.5011  -0.4737  -0.4622  -0.4309  -0.4195  -0.3625
 -0.2620
 -- Virtual --
  0.0136   0.0954   0.1127   0.1339   0.1414   0.1518   0.1578   0.1831
  0.2072   0.2338   0.2846   0.2936   0.3072   0.3216   0.3474   0.3614
  0.3753   0.4037   0.4152   0.4219   0.4396   0.4485   0.4597   0.4838
  0.4984   0.5066   0.5214   0.5335   0.5425   0.5494   0.5581   0.5743
  0.5815   0.5971   0.6096   0.6123   0.6454   0.6675   0.6739   0.6916
  0.7221   0.7393   0.7472   0.7596   0.7981   0.8026   0.8203   0.8456
  0.8894   0.9105   0.9213   0.9312   0.9804   1.0112   1.0337   1.0556
  1.0571   1.0680   1.0817   1.1071   1.1372   1.1530   1.1655   1.1906
  1.2122   1.2274   1.2365   1.2722   1.2802   1.2902   1.3260   1.3407
  1.3654   1.3810   1.3895   1.3990   1.4174   1.4387   1.4692   1.4844
  1.4956   1.5307   1.5492   1.5599   1.5908   1.6251   1.6674   1.6894
  1.7187   1.7782   1.8520   1.8664   1.8975   1.9280   1.9669   2.0174
  2.0789   2.1268   2.1508   2.2026   2.2200   2.2424   2.3006   2.3214
  2.3657   2.4010   2.4284   2.4819   2.4993   2.5318   2.5549   2.5937
  2.6132   2.6315   2.6507   2.6976   2.7079   2.7171   2.7348   2.7646
  2.7706   2.7997   2.8155   2.8681   2.8829   2.8914   2.9120   2.9280
  2.9405   2.9673   2.9968   3.0147   3.0244   3.0406   3.0536   3.0635
  3.0835   3.0932   3.1061   3.1146   3.1329   3.1588   3.1747   3.1917
  3.2112   3.2251   3.2433   3.2579   3.2652   3.2814   3.3044   3.3321
  3.3419   3.3832   3.3971   3.4064   3.4267   3.4884   3.5032   3.5172
  3.5552   3.5691   3.5856   3.6048   3.6446   3.6546   3.6783   3.7018
  3.7323   3.7428   3.7619   3.7821   3.8194   3.8438   3.8649   3.9131
  3.9346   3.9646   3.9679   3.9881   4.0194   4.0292   4.0404   4.0696
  4.0771   4.0790   4.1126   4.1290   4.1373   4.1630   4.1936   4.2177
  4.2365   4.2759   4.2952   4.3420   4.3595   4.3999   4.4002   4.4209
  4.4338   4.4859   4.5060   4.5693   4.5847   4.6439   4.6674   4.6739
  4.7156   4.7323   4.7483   4.7652   4.7826   4.7920   4.8302   4.8868
  4.9459   4.9510   4.9965   5.0455   5.0498   5.0909   5.1323   5.1586
  5.2151   5.2364   5.2658   5.2871   5.3424   5.3655   5.4147   5.4298
  5.4635   5.5522   5.5919   5.6844   5.7784   5.8395   5.8610   5.9077
  6.0355   6.0847   6.2124   6.2206   6.2381   6.3841   6.6101   6.6798
  8.1500  10.0549  11.7041  12.7744  13.2811  14.0406  15.5860
 
 Beta MOs
 -- Occupied --
-14.4481 -14.4133 -10.3447 -10.3431 -10.3111 -10.3108 -10.2980  -1.0556
 -1.0157  -0.9312  -0.8580  -0.7504  -0.6765  -0.6590  -0.6042  -0.5759
 -0.5296  -0.5007  -0.4821  -0.4580  -0.4530  -0.4232  -0.3949  -0.3575
 -- Virtual --
 -0.0193   0.0412   0.1040   0.1155   0.1427   0.1442   0.1543   0.1617
  0.1849   0.2268   0.2375   0.2857   0.2949   0.3109   0.3240   0.3504
  0.3646   0.3794   0.4055   0.4171   0.4250   0.4435   0.4505   0.4625
  0.4884   0.5022   0.5096   0.5256   0.5383   0.5442   0.5525   0.5625
  0.5778   0.5840   0.5998   0.6134   0.6167   0.6478   0.6705   0.6763
  0.6946   0.7248   0.7436   0.7489   0.7622   0.8014   0.8057   0.8235
  0.8488   0.8913   0.9140   0.9246   0.9344   0.9851   1.0157   1.0365
  1.0575   1.0608   1.0707   1.0842   1.1118   1.1411   1.1568   1.1687
  1.1938   1.2157   1.2317   1.2416   1.2747   1.2836   1.2958   1.3295
  1.3433   1.3681   1.3837   1.3954   1.4042   1.4207   1.4419   1.4739
  1.4876   1.5003   1.5343   1.5521   1.5645   1.5955   1.6281   1.6729
  1.6949   1.7222   1.7845   1.8561   1.8696   1.9014   1.9322   1.9710
  2.0239   2.0819   2.1309   2.1554   2.2067   2.2237   2.2497   2.3034
  2.3300   2.3711   2.4104   2.4341   2.4905   2.5036   2.5381   2.5614
  2.6009   2.6189   2.6375   2.6548   2.7025   2.7146   2.7237   2.7384
  2.7683   2.7722   2.8040   2.8198   2.8728   2.8880   2.8981   2.9201
  2.9355   2.9445   2.9711   3.0026   3.0189   3.0324   3.0444   3.0581
  3.0675   3.0899   3.0988   3.1119   3.1181   3.1362   3.1661   3.1795
  3.1985   3.2189   3.2306   3.2486   3.2632   3.2723   3.2867   3.3106
  3.3377   3.3498   3.3904   3.4025   3.4121   3.4330   3.4950   3.5109
  3.5218   3.5587   3.5755   3.5899   3.6113   3.6484   3.6600   3.6833
  3.7071   3.7404   3.7500   3.7653   3.7886   3.8244   3.8499   3.8696
  3.9176   3.9376   3.9687   3.9708   3.9915   4.0249   4.0350   4.0455
  4.0731   4.0862   4.0883   4.1172   4.1351   4.1420   4.1680   4.1985
  4.2224   4.2411   4.2816   4.3005   4.3470   4.3656   4.4038   4.4045
  4.4244   4.4388   4.4889   4.5113   4.5764   4.5913   4.6546   4.6746
  4.6840   4.7200   4.7372   4.7549   4.7695   4.7877   4.7986   4.8338
  4.8933   4.9529   4.9626   5.0064   5.0492   5.0562   5.0966   5.1380
  5.1629   5.2215   5.2403   5.2728   5.2939   5.3464   5.3714   5.4230
  5.4360   5.4735   5.5572   5.5980   5.6880   5.7828   5.8440   5.8644
  5.9116   6.0443   6.0898   6.2168   6.2263   6.2424   6.3871   6.6157
  6.6883   8.1518  10.0579  11.7078  12.7830  13.2852  14.0442  15.5895
 --------------------------------------------------------------
 
          Ground-State Mulliken Net Atomic Charges

     Atom                 Charge (a.u.)    Spin (a.u.)
  --------------------------------------------------------
      1 C                    -0.112371      -0.064186
      2 N                    -0.066742       0.156696
      3 C                    -0.135875       0.116900
      4 H                     0.154212       0.011607
      5 C                    -0.036195       0.400943
      6 H                     0.158716       0.000481
      7 C                    -0.154882       0.037547
      8 H                     0.140581      -0.000440
      9 C                    -0.017838       0.154767
     10 H                     0.122792       0.003952
     11 N                    -0.201681       0.161545
     12 H                     0.149282       0.020189
  --------------------------------------------------------
  Sum of atomic charges =     0.000000
  Sum of spin   charges =     1.000000

 -----------------------------------------------------------------
                    Cartesian Multipole Moments
 -----------------------------------------------------------------
    Charge (ESU x 10^10)
                 0.0000
    Dipole Moment (Debye)
         X       1.4308      Y       2.5278      Z      -3.6117
       Tot       4.6349
    Quadrupole Moments (Debye-Ang)
        XX     -44.2387     XY      -3.8804     YY     -37.0372
        XZ       7.0577     YZ       5.9845     ZZ     -48.0515
    Octopole Moments (Debye-Ang^2)
       XXX      17.1239    XXY      10.9009    XYY       5.1791
       YYY      38.5746    XXZ     -18.9381    XYZ      -8.5624
       YYZ     -24.0310    XZZ      19.5026    YZZ      29.0114
       ZZZ     -82.9559
    Hexadecapole Moments (Debye-Ang^3)
      XXXX    -118.2866   XXXY     -45.5023   XXYY     -87.9805
      XYYY     -46.9263   YYYY    -323.0954   XXXZ      70.2850
      XXYZ      46.5173   XYYZ      35.1448   YYYZ     132.2095
      XXZZ    -140.0967   XYZZ     -39.0865   YYZZ    -176.2240
      XZZZ     111.7454   YZZZ     164.8537   ZZZZ    -670.5384
 -----------------------------------------------------------------
 Calculating analytic gradient of the SCF energy
 Gradient of SCF Energy
            1           2           3           4           5           6
    1  -0.0007446   0.0006361  -0.0005203   0.0005736  -0.0021861  -0.0000514
    2  -0.0016207   0.0003416  -0.0042558  -0.0000212   0.0075252  -0.0015515
    3   0.0015288  -0.0013071   0.0036803   0.0001062  -0.0054867   0.0004393
            7           8           9          10          11          12
    1   0.0021769   0.0000517  -0.0054259   0.0003644   0.0045724   0.0005531
    2   0.0043378  -0.0000698  -0.0059857  -0.0000956   0.0023009  -0.0009052
    3  -0.0011386   0.0002609  -0.0058101   0.0005082   0.0056917   0.0015271
 Max gradient component =       7.525E-03
 RMS gradient           =       2.984E-03
 Gradient time:  CPU 309.01 s  wall 6.34 s
 Geometry Optimization Parameters
   NAtoms,    NIC,     NZ,  NCons,   NDum,   NFix, NCnnct, MaxDiis
       12      65       0       0       0       0       0       0

 Cartesian Hessian Update
 Hessian updated using Powell/Murtagh-Sargent update
  Mixing factors:     0.831327 Powell                      0.168673 Murtagh-Sargent


** GEOMETRY OPTIMIZATION IN DELOCALIZED INTERNAL COORDINATES **
   Searching for a Transition State

   Optimization Cycle:   5

                       Coordinates (Angstroms)
     ATOM                X               Y               Z
      1  C        -0.4441517866   -1.0898398715    1.8701814556
      2  N        -1.1504147063   -1.4347442212    2.7130366527
      3  C         0.0770503229   -1.0180634894   -0.5336168880
      4  H        -0.1888962711   -2.0481303525   -0.7328648594
      5  C         0.3786924087   -0.5869406378    0.8175744947
      6  H         1.4133589878   -0.4601239838    1.1082758257
      7  C         0.0283628131   -0.0482495432   -1.4816732134
      8  H        -0.1869987740   -0.2382643624   -2.5217371397
      9  C        -0.0017367422    1.2640281000   -0.9236615811
     10  H        -0.3974566173    2.1102935287   -1.4774924445
     11  N         0.3516675699    1.3552770916    0.3223390904
     12  H         0.1205227841    2.1947577377    0.8396385999
   Point Group: c1    Number of degrees of freedom:    30


   Energy is   -302.919048799

 Hessian updated using Powell/Murtagh-Sargent update
  Mixing factors:     0.988461 Powell                      0.011539 Murtagh-Sargent

 30 Hessian modes will be used to form the next step
  Hessian Eigenvalues:
    -0.117712    0.021865    0.022316    0.024813    0.026216    0.028983
     0.034636    0.050346    0.157284    0.158974    0.159382    0.159827
     0.160627    0.199505    0.200055    0.219162    0.220451    0.224430
     0.352977    0.356743    0.357729    0.361814    0.370195    0.390074
     0.410869    0.438957    0.456118    0.535554    0.679044    1.331630

 Transition state search - taking P-RFO step
 Searching for Lamda that Maximizes Along the Lowest mode
 Value Taken    Lamda =   0.00070116
 Searching for Lamda that Minimizes Along All other modes
 Value Taken    Lamda =  -0.00128328
 Step Taken.  Stepsize is  0.168242

                             Maximum     Tolerance    Cnvgd?
         Gradient           0.012874      0.000300      NO
         Displacement       0.078327      0.001200      NO
         Energy change      0.000315      0.000001      NO


 New Cartesian Coordinates Obtained by Inverse Iteration

 Displacement from previous Coordinates is:  0.341125
 Adding empirical dispersion correction 
 ----------------------------------------------------------------
 Doing -D3(0) with
 s6  =   1.00000
 s8  =   1.00000
 rs6 =   1.28100
 rs8 =   1.09400
 -D3 energy without 3body term =     -0.0027668166 hartrees
 ----------------------------------------------------------------
             Standard Nuclear Orientation (Angstroms)
    I     Atom           X                Y                Z
 ----------------------------------------------------------------
    1      C      -0.4217446298    -1.0719177223     1.8803180909
    2      N      -1.1094901880    -1.4045323420     2.7429890107
    3      C       0.0661929460    -1.0199301665    -0.5426414680
    4      H      -0.2440118207    -2.0391421534    -0.7327777025
    5      C       0.3832006216    -0.5858518525     0.8043101281
    6      H       1.4194257190    -0.4300157808     1.0777571952
    7      C       0.0383059694    -0.0489012486    -1.4930141963
    8      H      -0.1661059159    -0.2290718940    -2.5371562994
    9      C       0.0234974021     1.2571203917    -0.9251856745
   10      H      -0.3240398047     2.1220896969    -1.4824708398
   11      N       0.2880958310     1.3079593973     0.3438403190
   12      H       0.0466738591     2.1421936705     0.8640314294
 ----------------------------------------------------------------
 Nuclear Repulsion Energy =         252.28361950 hartrees
 There are       25 alpha and       24 beta electrons
 Applying Cartesian multipole field
    Component          Value
    ---------          -----
     (2,0,0)        1.00000E-10
     (0,2,0)        2.00000E-11
     (0,0,2)       -3.00000E-11
 Nucleus-field energy     =    -0.0000000024 hartrees
 Requested basis set is cc-pVTZ
 There are 100 shells and 280 basis functions
 A cutoff of  1.0D-14 yielded   4767 shell pairs
 There are     37489 function pairs (     48989 Cartesian)
 Smallest overlap matrix eigenvalue = 1.78E-04
 Guess MOs from SCF MO coefficient file
 Reading MOs from coefficient file
 Reading MOs from coefficient file
 Long-range K will be added via erf
 Coulomb attenuation parameter = 0.25 bohr**(-1)
 An unrestricted hybrid HF-DFT SCF calculation will be
 performed using Pulay DIIS extrapolation
 Exchange:     0.1957 Hartree-Fock + 1.0000 wB97X-D3 + LR-HF
 Correlation:  1.0000 wB97X-D3
 Using SG-2 standard quadrature grid
 Dispersion:   Grimme D3
 SCF converges when DIIS error is below 1.0E-08
 Geometry optimization detected.  Setting ReadMinima to 0
 Setting SaveMinima to 0
 using 64 threads for integral computing
 -------------------------------------------------------
 OpenMP Integral computing Module                
 Release: version 1.0, May 2013, Q-Chem Inc. Pittsburgh 
 -------------------------------------------------------
 using 64 threads for integral computing
 -------------------------------------------------------
 OpenMP Integral computing Module                
 Release: version 1.0, May 2013, Q-Chem Inc. Pittsburgh 
 -------------------------------------------------------
 ---------------------------------------
  Cycle       Energy         DIIS Error
 ---------------------------------------
    1    -302.9196387523      1.22E-03
    2    -302.9184556883      1.66E-04
    3    -302.9189874130      1.04E-04
    4    -302.9191708607      5.46E-05
    5    -302.9192627974      2.73E-05
    6    -302.9193113737      1.81E-05
    7    -302.9193493012      1.32E-05
    8    -302.9193827115      8.65E-06
    9    -302.9193989943      4.12E-06
   10    -302.9194040424      2.73E-06
   11    -302.9194051218      1.18E-06
   12    -302.9194056028      5.22E-07
   13    -302.9194057379      2.26E-07
   14    -302.9194057712      1.27E-07
   15    -302.9194057877      7.43E-08
   16    -302.9194057938      3.83E-08
   17    -302.9194057955      1.58E-08
   18    -302.9194057956      5.65E-09 Convergence criterion met
 ---------------------------------------
 <S^2> = 0.7623
 SCF time:  CPU 2275.97 s  wall 39.37 s
 SCF   energy in the final basis set = -302.91940580
 Total energy in the final basis set = -302.91940580
 
 --------------------------------------------------------------
 
                    Orbital Energies (a.u.)
 --------------------------------------------------------------
 
 Alpha MOs
 -- Occupied --
-14.4551 -14.4191 -10.3575 -10.3409 -10.3138 -10.3062 -10.2948  -1.0676
 -1.0235  -0.9387  -0.8713  -0.7587  -0.6827  -0.6710  -0.6133  -0.5812
 -0.5332  -0.5073  -0.5025  -0.4777  -0.4643  -0.4332  -0.4226  -0.3620
 -0.2543
 -- Virtual --
  0.0164   0.0957   0.1125   0.1303   0.1426   0.1506   0.1583   0.1848
  0.2078   0.2333   0.2841   0.2926   0.3084   0.3232   0.3462   0.3630
  0.3752   0.4046   0.4189   0.4206   0.4392   0.4451   0.4598   0.4843
  0.5002   0.5076   0.5198   0.5343   0.5434   0.5486   0.5568   0.5763
  0.5829   0.5976   0.6107   0.6165   0.6444   0.6644   0.6743   0.6916
  0.7198   0.7395   0.7523   0.7654   0.7893   0.8083   0.8198   0.8456
  0.8911   0.9119   0.9252   0.9345   0.9853   1.0214   1.0296   1.0532
  1.0586   1.0722   1.0849   1.1064   1.1370   1.1596   1.1651   1.1866
  1.2154   1.2280   1.2360   1.2722   1.2855   1.2940   1.3305   1.3485
  1.3638   1.3835   1.3873   1.4060   1.4227   1.4331   1.4637   1.4821
  1.4980   1.5364   1.5522   1.5612   1.5988   1.6316   1.6692   1.6852
  1.7146   1.7797   1.8539   1.8668   1.9030   1.9218   1.9690   2.0194
  2.0790   2.1333   2.1480   2.2044   2.2221   2.2404   2.3034   2.3193
  2.3662   2.4139   2.4317   2.4734   2.4956   2.5291   2.5583   2.6060
  2.6314   2.6363   2.6582   2.6962   2.7084   2.7140   2.7383   2.7669
  2.7745   2.7994   2.8203   2.8689   2.8878   2.8919   2.9108   2.9254
  2.9406   2.9695   3.0014   3.0204   3.0284   3.0439   3.0545   3.0652
  3.0806   3.0965   3.1061   3.1160   3.1366   3.1598   3.1765   3.1951
  3.2127   3.2240   3.2472   3.2634   3.2798   3.2823   3.2989   3.3325
  3.3440   3.3865   3.3994   3.4161   3.4283   3.4924   3.5047   3.5309
  3.5593   3.5765   3.5818   3.6088   3.6506   3.6536   3.6765   3.7061
  3.7359   3.7508   3.7652   3.7819   3.8202   3.8539   3.8669   3.9154
  3.9440   3.9618   3.9745   3.9927   4.0172   4.0344   4.0528   4.0738
  4.0774   4.0784   4.1191   4.1323   4.1511   4.1688   4.1942   4.2294
  4.2403   4.2803   4.3005   4.3395   4.3745   4.4035   4.4087   4.4204
  4.4404   4.4917   4.5164   4.5770   4.5935   4.6448   4.6596   4.6714
  4.7176   4.7334   4.7511   4.7652   4.7825   4.7983   4.8412   4.8790
  4.9334   4.9534   5.0073   5.0441   5.0595   5.0940   5.1407   5.1582
  5.2275   5.2396   5.2618   5.2852   5.3579   5.3674   5.4316   5.4448
  5.4571   5.5616   5.6078   5.6955   5.7768   5.8432   5.8642   5.9159
  6.0429   6.0856   6.2109   6.2170   6.2412   6.3900   6.6180   6.6938
  8.1685  10.0705  11.7246  12.7613  13.2646  14.0695  15.6074
 
 Beta MOs
 -- Occupied --
-14.4497 -14.4172 -10.3535 -10.3391 -10.3143 -10.3046 -10.2946  -1.0582
 -1.0191  -0.9288  -0.8604  -0.7481  -0.6778  -0.6601  -0.6065  -0.5744
 -0.5267  -0.4986  -0.4860  -0.4623  -0.4550  -0.4261  -0.4008  -0.3535
 -- Virtual --
 -0.0138   0.0431   0.1051   0.1153   0.1412   0.1454   0.1528   0.1613
  0.1866   0.2239   0.2372   0.2850   0.2940   0.3117   0.3258   0.3496
  0.3662   0.3788   0.4064   0.4219   0.4227   0.4436   0.4470   0.4626
  0.4893   0.5042   0.5102   0.5239   0.5392   0.5451   0.5518   0.5608
  0.5794   0.5864   0.6004   0.6145   0.6210   0.6466   0.6681   0.6766
  0.6944   0.7222   0.7432   0.7543   0.7683   0.7925   0.8113   0.8233
  0.8490   0.8931   0.9145   0.9290   0.9373   0.9889   1.0254   1.0326
  1.0566   1.0603   1.0754   1.0875   1.1106   1.1408   1.1632   1.1681
  1.1900   1.2197   1.2316   1.2394   1.2748   1.2882   1.3003   1.3341
  1.3513   1.3665   1.3865   1.3927   1.4104   1.4262   1.4364   1.4682
  1.4849   1.5024   1.5402   1.5551   1.5658   1.6032   1.6350   1.6746
  1.6919   1.7178   1.7857   1.8578   1.8701   1.9066   1.9258   1.9726
  2.0257   2.0822   2.1370   2.1535   2.2081   2.2267   2.2489   2.3061
  2.3272   2.3721   2.4226   2.4380   2.4812   2.5002   2.5354   2.5655
  2.6113   2.6375   2.6423   2.6626   2.7007   2.7151   2.7196   2.7424
  2.7686   2.7777   2.8038   2.8251   2.8740   2.8928   2.8993   2.9185
  2.9331   2.9449   2.9737   3.0062   3.0238   3.0358   3.0484   3.0588
  3.0695   3.0872   3.1032   3.1129   3.1183   3.1406   3.1662   3.1816
  3.2013   3.2205   3.2294   3.2519   3.2692   3.2854   3.2891   3.3044
  3.3396   3.3497   3.3932   3.4050   3.4223   3.4346   3.4989   3.5108
  3.5360   3.5636   3.5817   3.5867   3.6151   3.6557   3.6578   3.6813
  3.7115   3.7424   3.7566   3.7707   3.7879   3.8252   3.8595   3.8718
  3.9197   3.9469   3.9660   3.9776   3.9959   4.0222   4.0396   4.0582
  4.0797   4.0826   4.0850   4.1241   4.1372   4.1562   4.1741   4.1994
  4.2347   4.2449   4.2855   4.3058   4.3449   4.3807   4.4077   4.4129
  4.4240   4.4450   4.4948   4.5220   4.5840   4.6006   4.6529   4.6659
  4.6804   4.7219   4.7383   4.7570   4.7696   4.7872   4.8056   4.8453
  4.8865   4.9404   4.9673   5.0164   5.0479   5.0659   5.0999   5.1460
  5.1618   5.2347   5.2432   5.2685   5.2913   5.3627   5.3733   5.4386
  5.4534   5.4682   5.5662   5.6145   5.6993   5.7810   5.8472   5.8680
  5.9203   6.0517   6.0915   6.2143   6.2223   6.2447   6.3925   6.6233
  6.7035   8.1700  10.0738  11.7290  12.7680  13.2694  14.0737  15.6102
 --------------------------------------------------------------
 
          Ground-State Mulliken Net Atomic Charges

     Atom                 Charge (a.u.)    Spin (a.u.)
  --------------------------------------------------------
      1 C                    -0.111698      -0.046773
      2 N                    -0.064276       0.123705
      3 C                    -0.154587       0.170405
      4 H                     0.152306       0.008358
      5 C                    -0.012930       0.304801
      6 H                     0.159681       0.008404
      7 C                    -0.161826       0.035249
      8 H                     0.140736       0.000120
      9 C                    -0.028475       0.174938
     10 H                     0.125513       0.004132
     11 N                    -0.194655       0.196142
     12 H                     0.150211       0.020520
  --------------------------------------------------------
  Sum of atomic charges =    -0.000000
  Sum of spin   charges =     1.000000

 -----------------------------------------------------------------
                    Cartesian Multipole Moments
 -----------------------------------------------------------------
    Charge (ESU x 10^10)
                 0.0000
    Dipole Moment (Debye)
         X       1.4081      Y       2.5383      Z      -3.3575
       Tot       4.4383
    Quadrupole Moments (Debye-Ang)
        XX     -44.0514     XY      -3.5285     YY     -37.0221
        XZ       6.8057     YZ       5.7558     ZZ     -48.1787
    Octopole Moments (Debye-Ang^2)
       XXX      16.4245    XXY      10.5439    XYY       4.2796
       YYY      38.2641    XXZ     -18.2325    XYZ      -8.4001
       YYZ     -23.5339    XZZ      18.9046    YZZ      28.8437
       ZZZ     -83.6345
    Hexadecapole Moments (Debye-Ang^3)
      XXXX    -112.1449   XXXY     -41.5618   XXYY     -84.8551
      XYYY     -43.1734   YYYY    -314.2728   XXXZ      68.4624
      XXYZ      45.1081   XYYZ      33.3675   YYYZ     127.9218
      XXZZ    -139.7028   XYZZ     -36.8318   YYZZ    -174.6598
      XZZZ     109.9965   YZZZ     162.9312   ZZZZ    -682.0821
 -----------------------------------------------------------------
 Calculating analytic gradient of the SCF energy
 Gradient of SCF Energy
            1           2           3           4           5           6
    1   0.0012408  -0.0008539  -0.0004783   0.0000045   0.0010667  -0.0002605
    2   0.0009337  -0.0003277   0.0027225  -0.0001189  -0.0047521   0.0002681
    3  -0.0009520   0.0004787  -0.0011221  -0.0001466   0.0021541  -0.0001027
            7           8           9          10          11          12
    1  -0.0001863   0.0000085   0.0014603  -0.0001616  -0.0019623   0.0001219
    2  -0.0028093   0.0000537   0.0026080   0.0001314   0.0005607   0.0007297
    3   0.0004470  -0.0001146   0.0048612  -0.0003822  -0.0041376  -0.0009831
 Max gradient component =       4.861E-03
 RMS gradient           =       1.712E-03
 Gradient time:  CPU 310.55 s  wall 6.17 s
 Geometry Optimization Parameters
   NAtoms,    NIC,     NZ,  NCons,   NDum,   NFix, NCnnct, MaxDiis
       12      65       0       0       0       0       0       0

 Cartesian Hessian Update
 Hessian updated using Powell/Murtagh-Sargent update
  Mixing factors:     0.944090 Powell                      0.055910 Murtagh-Sargent


** GEOMETRY OPTIMIZATION IN DELOCALIZED INTERNAL COORDINATES **
   Searching for a Transition State

   Optimization Cycle:   6

                       Coordinates (Angstroms)
     ATOM                X               Y               Z
      1  C        -0.4217446298   -1.0719177223    1.8803180909
      2  N        -1.1094901880   -1.4045323420    2.7429890107
      3  C         0.0661929460   -1.0199301665   -0.5426414680
      4  H        -0.2440118207   -2.0391421534   -0.7327777025
      5  C         0.3832006216   -0.5858518525    0.8043101281
      6  H         1.4194257190   -0.4300157808    1.0777571952
      7  C         0.0383059694   -0.0489012486   -1.4930141963
      8  H        -0.1661059159   -0.2290718940   -2.5371562994
      9  C         0.0234974021    1.2571203917   -0.9251856745
     10  H        -0.3240398047    2.1220896969   -1.4824708398
     11  N         0.2880958310    1.3079593973    0.3438403190
     12  H         0.0466738591    2.1421936705    0.8640314294
   Point Group: c1    Number of degrees of freedom:    30


   Energy is   -302.919405796

 Hessian updated using Powell/Murtagh-Sargent update
  Mixing factors:     0.999590 Powell                      0.000410 Murtagh-Sargent

 30 Hessian modes will be used to form the next step
  Hessian Eigenvalues:
    -0.177183    0.021744    0.022468    0.024909    0.025713    0.029037
     0.045488    0.052339    0.157277    0.158985    0.159382    0.160028
     0.162255    0.199528    0.200053    0.220064    0.221498    0.224534
     0.352984    0.356889    0.357741    0.361817    0.384363    0.390295
     0.410959    0.453590    0.456673    0.537099    0.686727    1.331726

 Transition state search - taking P-RFO step
 Searching for Lamda that Maximizes Along the Lowest mode
 Value Taken    Lamda =   0.00049431
 Searching for Lamda that Minimizes Along All other modes
 Value Taken    Lamda =  -0.00044025
 Step Taken.  Stepsize is  0.074589

                             Maximum     Tolerance    Cnvgd?
         Gradient           0.013937      0.000300      NO
         Displacement       0.047976      0.001200      NO
         Energy change     -0.000357      0.000001      NO


 New Cartesian Coordinates Obtained by Inverse Iteration

 Displacement from previous Coordinates is:  0.065580
 Adding empirical dispersion correction 
 ----------------------------------------------------------------
 Doing -D3(0) with
 s6  =   1.00000
 s8  =   1.00000
 rs6 =   1.28100
 rs8 =   1.09400
 -D3 energy without 3body term =     -0.0027739854 hartrees
 ----------------------------------------------------------------
             Standard Nuclear Orientation (Angstroms)
    I     Atom           X                Y                Z
 ----------------------------------------------------------------
    1      C      -0.4251018226    -1.0696982847     1.8801754338
    2      N      -1.1176756376    -1.3966245429     2.7412990957
    3      C       0.0633034419    -1.0179345174    -0.5419409980
    4      H      -0.2263404004    -2.0421492295    -0.7377544086
    5      C       0.3856376037    -0.5888418165     0.8069524896
    6      H       1.4234654537    -0.4460712987     1.0806342840
    7      C       0.0332989226    -0.0478015602    -1.4916249718
    8      H      -0.1704412469    -0.2292989528    -2.5356661307
    9      C       0.0259059093     1.2603272472    -0.9264094824
   10      H      -0.3374409874     2.1214930680    -1.4794450431
   11      N       0.2981319861     1.3128369793     0.3411120850
   12      H       0.0472567666     2.1437629045     0.8626676394
 ----------------------------------------------------------------
 Nuclear Repulsion Energy =         252.13115876 hartrees
 There are       25 alpha and       24 beta electrons
 Applying Cartesian multipole field
    Component          Value
    ---------          -----
     (2,0,0)        1.00000E-10
     (0,2,0)        2.00000E-11
     (0,0,2)       -3.00000E-11
 Nucleus-field energy     =    -0.0000000023 hartrees
 Requested basis set is cc-pVTZ
 There are 100 shells and 280 basis functions
 A cutoff of  1.0D-14 yielded   4767 shell pairs
 There are     37479 function pairs (     48977 Cartesian)
 Smallest overlap matrix eigenvalue = 1.78E-04
 Guess MOs from SCF MO coefficient file
 Reading MOs from coefficient file
 Reading MOs from coefficient file
 Long-range K will be added via erf
 Coulomb attenuation parameter = 0.25 bohr**(-1)
 An unrestricted hybrid HF-DFT SCF calculation will be
 performed using Pulay DIIS extrapolation
 Exchange:     0.1957 Hartree-Fock + 1.0000 wB97X-D3 + LR-HF
 Correlation:  1.0000 wB97X-D3
 Using SG-2 standard quadrature grid
 Dispersion:   Grimme D3
 SCF converges when DIIS error is below 1.0E-08
 Geometry optimization detected.  Setting ReadMinima to 0
 Setting SaveMinima to 0
 using 64 threads for integral computing
 -------------------------------------------------------
 OpenMP Integral computing Module                
 Release: version 1.0, May 2013, Q-Chem Inc. Pittsburgh 
 -------------------------------------------------------
 using 64 threads for integral computing
 -------------------------------------------------------
 OpenMP Integral computing Module                
 Release: version 1.0, May 2013, Q-Chem Inc. Pittsburgh 
 -------------------------------------------------------
 ---------------------------------------
  Cycle       Energy         DIIS Error
 ---------------------------------------
    1    -302.9176313442      2.18E-04
    2    -302.9192920001      2.61E-05
    3    -302.9193089163      1.79E-05
    4    -302.9193145839      1.05E-05
    5    -302.9193182917      4.39E-06
    6    -302.9193199563      2.95E-06
    7    -302.9193211141      2.25E-06
    8    -302.9193219724      1.44E-06
    9    -302.9193223386      6.74E-07
   10    -302.9193225109      3.99E-07
   11    -302.9193225408      1.83E-07
   12    -302.9193225522      8.34E-08
   13    -302.9193225554      3.57E-08
   14    -302.9193225566      2.32E-08
   15    -302.9193225573      1.34E-08
   16    -302.9193225576      6.42E-09 Convergence criterion met
 ---------------------------------------
 <S^2> = 0.7630
 SCF time:  CPU 1970.56 s  wall 33.51 s
 SCF   energy in the final basis set = -302.91932256
 Total energy in the final basis set = -302.91932256
 
 --------------------------------------------------------------
 
                    Orbital Energies (a.u.)
 --------------------------------------------------------------
 
 Alpha MOs
 -- Occupied --
-14.4549 -14.4185 -10.3565 -10.3414 -10.3132 -10.3071 -10.2954  -1.0670
 -1.0230  -0.9388  -0.8712  -0.7590  -0.6824  -0.6703  -0.6131  -0.5819
 -0.5341  -0.5065  -0.5022  -0.4773  -0.4638  -0.4328  -0.4224  -0.3622
 -0.2549
 -- Virtual --
  0.0154   0.0959   0.1125   0.1306   0.1425   0.1507   0.1582   0.1846
  0.2075   0.2330   0.2837   0.2926   0.3087   0.3235   0.3458   0.3631
  0.3754   0.4037   0.4189   0.4200   0.4392   0.4455   0.4596   0.4841
  0.5001   0.5079   0.5195   0.5340   0.5430   0.5485   0.5566   0.5758
  0.5820   0.5967   0.6104   0.6158   0.6458   0.6656   0.6742   0.6915
  0.7201   0.7384   0.7522   0.7642   0.7894   0.8074   0.8203   0.8459
  0.8917   0.9118   0.9249   0.9341   0.9839   1.0215   1.0290   1.0536
  1.0576   1.0715   1.0846   1.1069   1.1369   1.1597   1.1655   1.1870
  1.2147   1.2272   1.2354   1.2724   1.2840   1.2931   1.3290   1.3469
  1.3644   1.3827   1.3880   1.4052   1.4220   1.4331   1.4639   1.4824
  1.4979   1.5353   1.5497   1.5599   1.5980   1.6316   1.6692   1.6853
  1.7141   1.7795   1.8546   1.8672   1.9028   1.9234   1.9681   2.0187
  2.0791   2.1325   2.1485   2.2040   2.2208   2.2395   2.3029   2.3189
  2.3670   2.4138   2.4307   2.4766   2.4943   2.5302   2.5572   2.6030
  2.6291   2.6360   2.6571   2.6972   2.7089   2.7142   2.7361   2.7680
  2.7727   2.7993   2.8189   2.8692   2.8852   2.8915   2.9123   2.9249
  2.9402   2.9669   3.0000   3.0204   3.0284   3.0451   3.0536   3.0656
  3.0813   3.0965   3.1062   3.1154   3.1357   3.1606   3.1767   3.1956
  3.2117   3.2230   3.2464   3.2627   3.2786   3.2806   3.2999   3.3312
  3.3408   3.3856   3.3974   3.4160   3.4288   3.4918   3.5022   3.5267
  3.5588   3.5773   3.5850   3.6062   3.6507   3.6520   3.6753   3.7036
  3.7363   3.7468   3.7665   3.7806   3.8182   3.8540   3.8676   3.9135
  3.9420   3.9621   3.9741   3.9938   4.0177   4.0330   4.0505   4.0737
  4.0761   4.0780   4.1149   4.1297   4.1517   4.1681   4.1942   4.2272
  4.2408   4.2775   4.3013   4.3415   4.3689   4.4031   4.4041   4.4221
  4.4386   4.4901   4.5145   4.5761   4.5943   4.6451   4.6588   4.6716
  4.7180   4.7320   4.7505   4.7651   4.7814   4.7961   4.8412   4.8799
  4.9319   4.9524   5.0081   5.0434   5.0578   5.0945   5.1388   5.1579
  5.2238   5.2396   5.2625   5.2843   5.3547   5.3671   5.4335   5.4392
  5.4573   5.5579   5.6060   5.6910   5.7771   5.8426   5.8638   5.9168
  6.0416   6.0847   6.2102   6.2171   6.2416   6.3880   6.6131   6.6894
  8.1577  10.0768  11.7138  12.7621  13.2633  14.0630  15.6055
 
 Beta MOs
 -- Occupied --
-14.4497 -14.4164 -10.3523 -10.3396 -10.3137 -10.3056 -10.2953  -1.0578
 -1.0184  -0.9289  -0.8601  -0.7485  -0.6775  -0.6596  -0.6062  -0.5751
 -0.5274  -0.4987  -0.4848  -0.4617  -0.4548  -0.4255  -0.4003  -0.3544
 -- Virtual --
 -0.0142   0.0424   0.1052   0.1154   0.1411   0.1454   0.1530   0.1614
  0.1864   0.2241   0.2368   0.2847   0.2940   0.3120   0.3262   0.3493
  0.3664   0.3791   0.4054   0.4216   0.4224   0.4435   0.4474   0.4623
  0.4890   0.5041   0.5105   0.5237   0.5389   0.5447   0.5516   0.5607
  0.5789   0.5853   0.5993   0.6144   0.6200   0.6480   0.6693   0.6764
  0.6944   0.7226   0.7421   0.7540   0.7672   0.7927   0.8103   0.8238
  0.8492   0.8937   0.9145   0.9284   0.9370   0.9878   1.0255   1.0321
  1.0572   1.0592   1.0746   1.0872   1.1111   1.1408   1.1632   1.1685
  1.1904   1.2190   1.2311   1.2388   1.2750   1.2868   1.2994   1.3326
  1.3497   1.3671   1.3858   1.3932   1.4099   1.4254   1.4363   1.4682
  1.4853   1.5025   1.5391   1.5526   1.5645   1.6024   1.6349   1.6744
  1.6919   1.7172   1.7855   1.8585   1.8704   1.9065   1.9274   1.9718
  2.0251   2.0822   2.1363   2.1541   2.2077   2.2251   2.2479   2.3057
  2.3269   2.3728   2.4224   2.4371   2.4848   2.4985   2.5365   2.5644
  2.6085   2.6356   2.6415   2.6614   2.7018   2.7161   2.7196   2.7402
  2.7698   2.7762   2.8035   2.8237   2.8745   2.8908   2.8984   2.9199
  2.9321   2.9448   2.9710   3.0050   3.0240   3.0356   3.0491   3.0582
  3.0703   3.0878   3.1032   3.1128   3.1177   3.1398   3.1672   3.1817
  3.2014   3.2202   3.2283   3.2511   3.2685   3.2849   3.2866   3.3053
  3.3375   3.3477   3.3925   3.4028   3.4221   3.4352   3.4986   3.5085
  3.5316   3.5630   3.5828   3.5896   3.6124   3.6554   3.6568   3.6802
  3.7090   3.7429   3.7531   3.7711   3.7868   3.8232   3.8597   3.8724
  3.9178   3.9449   3.9662   3.9772   3.9969   4.0228   4.0382   4.0558
  4.0781   4.0825   4.0856   4.1198   4.1346   4.1573   4.1732   4.1993
  4.2323   4.2454   4.2826   4.3067   4.3467   4.3752   4.4072   4.4082
  4.4256   4.4434   4.4930   4.5202   4.5831   4.6012   4.6536   4.6653
  4.6809   4.7224   4.7369   4.7565   4.7696   4.7861   4.8034   4.8450
  4.8871   4.9392   4.9657   5.0169   5.0473   5.0641   5.1005   5.1442
  5.1616   5.2304   5.2436   5.2692   5.2904   5.3597   5.3727   5.4408
  5.4471   5.4682   5.5626   5.6126   5.6948   5.7813   5.8466   5.8674
  5.9211   6.0504   6.0906   6.2136   6.2228   6.2450   6.3906   6.6184
  6.6989   8.1592  10.0800  11.7181  12.7692  13.2679  14.0670  15.6084
 --------------------------------------------------------------
 
          Ground-State Mulliken Net Atomic Charges

     Atom                 Charge (a.u.)    Spin (a.u.)
  --------------------------------------------------------
      1 C                    -0.111679      -0.050126
      2 N                    -0.064898       0.130256
      3 C                    -0.150873       0.164236
      4 H                     0.152500       0.008411
      5 C                    -0.017988       0.321568
      6 H                     0.159791       0.007107
      7 C                    -0.160753       0.031682
      8 H                     0.140958       0.000187
      9 C                    -0.027135       0.174524
     10 H                     0.124687       0.004633
     11 N                    -0.194678       0.186992
     12 H                     0.150068       0.020532
  --------------------------------------------------------
  Sum of atomic charges =     0.000000
  Sum of spin   charges =     1.000000

 -----------------------------------------------------------------
                    Cartesian Multipole Moments
 -----------------------------------------------------------------
    Charge (ESU x 10^10)
                -0.0000
    Dipole Moment (Debye)
         X       1.4201      Y       2.5049      Z      -3.4091
       Tot       4.4624
    Quadrupole Moments (Debye-Ang)
        XX     -44.0838     XY      -3.6474     YY     -36.9902
        XZ       6.8413     YZ       5.7431     ZZ     -48.1897
    Octopole Moments (Debye-Ang^2)
       XXX      16.6099    XXY      10.4684    XYY       4.3146
       YYY      37.7637    XXZ     -18.3940    XYZ      -8.4173
       YYZ     -23.4950    XZZ      19.0795    YZZ      28.6410
       ZZZ     -83.7729
    Hexadecapole Moments (Debye-Ang^3)
      XXXX    -113.2773   XXXY     -42.0275   XXYY     -85.0218
      XYYY     -43.7422   YYYY    -314.0453   XXXZ      68.9063
      XXYZ      45.0459   XYYZ      33.3904   YYYZ     127.6772
      XXZZ    -140.0941   XYZZ     -37.0674   YYZZ    -174.3609
      XZZZ     110.6491   YZZZ     162.4332   ZZZZ    -681.7864
 -----------------------------------------------------------------
 Calculating analytic gradient of the SCF energy
 Gradient of SCF Energy
            1           2           3           4           5           6
    1   0.0008650  -0.0006455  -0.0016345   0.0006746   0.0019285  -0.0002214
    2   0.0007671  -0.0002255   0.0024955  -0.0002432  -0.0035185  -0.0004804
    3  -0.0006905   0.0002599  -0.0004082  -0.0002902   0.0020380   0.0000374
            7           8           9          10          11          12
    1  -0.0008888   0.0000790   0.0027064  -0.0004245  -0.0022981  -0.0001407
    2  -0.0020183   0.0000521   0.0022849  -0.0000342   0.0004637   0.0004568
    3   0.0004080  -0.0000923   0.0025870  -0.0001323  -0.0031106  -0.0006060
 Max gradient component =       3.518E-03
 RMS gradient           =       1.422E-03
 Gradient time:  CPU 315.75 s  wall 6.10 s
 Geometry Optimization Parameters
   NAtoms,    NIC,     NZ,  NCons,   NDum,   NFix, NCnnct, MaxDiis
       12      65       0       0       0       0       0       0

 Cartesian Hessian Update
 Hessian updated using Powell/Murtagh-Sargent update
  Mixing factors:     0.748431 Powell                      0.251569 Murtagh-Sargent


** GEOMETRY OPTIMIZATION IN DELOCALIZED INTERNAL COORDINATES **
   Searching for a Transition State

   Optimization Cycle:   7

                       Coordinates (Angstroms)
     ATOM                X               Y               Z
      1  C        -0.4251018226   -1.0696982847    1.8801754338
      2  N        -1.1176756376   -1.3966245429    2.7412990957
      3  C         0.0633034419   -1.0179345174   -0.5419409980
      4  H        -0.2263404004   -2.0421492295   -0.7377544086
      5  C         0.3856376037   -0.5888418165    0.8069524896
      6  H         1.4234654537   -0.4460712987    1.0806342840
      7  C         0.0332989226   -0.0478015602   -1.4916249718
      8  H        -0.1704412469   -0.2292989528   -2.5356661307
      9  C         0.0259059093    1.2603272472   -0.9264094824
     10  H        -0.3374409874    2.1214930680   -1.4794450431
     11  N         0.2981319861    1.3128369793    0.3411120850
     12  H         0.0472567666    2.1437629045    0.8626676394
   Point Group: c1    Number of degrees of freedom:    30


   Energy is   -302.919322558

 Hessian updated using Powell/Murtagh-Sargent update
  Mixing factors:     0.988910 Powell                      0.011090 Murtagh-Sargent

 30 Hessian modes will be used to form the next step
  Hessian Eigenvalues:
    -0.064968    0.018375    0.023022    0.024968    0.025764    0.029223
     0.034457    0.047214    0.157174    0.158956    0.159377    0.159733
     0.161038    0.198994    0.200052    0.219954    0.220869    0.224814
     0.352983    0.356632    0.357706    0.361815    0.364307    0.389119
     0.410804    0.433988    0.456101    0.535470    0.679636    1.331654

 Transition state search - taking P-RFO step
 Searching for Lamda that Maximizes Along the Lowest mode
 Value Taken    Lamda =   0.00056593
 Searching for Lamda that Minimizes Along All other modes
 Value Taken    Lamda =  -0.00062485
 Step Taken.  Stepsize is  0.135773

                             Maximum     Tolerance    Cnvgd?
         Gradient           0.012292      0.000300      NO
         Displacement       0.081336      0.001200      NO
         Energy change      0.000083      0.000001      NO


 New Cartesian Coordinates Obtained by Inverse Iteration

 Displacement from previous Coordinates is:  0.270457
 Adding empirical dispersion correction 
 ----------------------------------------------------------------
 Doing -D3(0) with
 s6  =   1.00000
 s8  =   1.00000
 rs6 =   1.28100
 rs8 =   1.09400
 -D3 energy without 3body term =     -0.0027942468 hartrees
 ----------------------------------------------------------------
             Standard Nuclear Orientation (Angstroms)
    I     Atom           X                Y                Z
 ----------------------------------------------------------------
    1      C      -0.4467972275    -1.0694929644     1.8704745638
    2      N      -1.1566324615    -1.3862557561     2.7218274866
    3      C       0.0790121422    -1.0243680141    -0.5452877778
    4      H      -0.1707339836    -2.0569406208    -0.7525263851
    5      C       0.3846631751    -0.5986791228     0.8103221039
    6      H       1.4176596890    -0.4527561420     1.0996310755
    7      C       0.0223573077    -0.0499287585    -1.4850870422
    8      H      -0.1883519775    -0.2316735054    -2.5277987313
    9      C       0.0011207769     1.2598990475    -0.9155614438
   10      H      -0.4011311470     2.1110029049    -1.4579655713
   11      N       0.3506278093     1.3323708668     0.3306413718
   12      H       0.1082058861     2.1668220613     0.8513303427
 ----------------------------------------------------------------
 Nuclear Repulsion Energy =         251.68992985 hartrees
 There are       25 alpha and       24 beta electrons
 Applying Cartesian multipole field
    Component          Value
    ---------          -----
     (2,0,0)        1.00000E-10
     (0,2,0)        2.00000E-11
     (0,0,2)       -3.00000E-11
 Nucleus-field energy     =    -0.0000000018 hartrees
 Requested basis set is cc-pVTZ
 There are 100 shells and 280 basis functions
 A cutoff of  1.0D-14 yielded   4767 shell pairs
 There are     37479 function pairs (     48977 Cartesian)
 Smallest overlap matrix eigenvalue = 1.77E-04
 Guess MOs from SCF MO coefficient file
 Reading MOs from coefficient file
 Reading MOs from coefficient file
 Long-range K will be added via erf
 Coulomb attenuation parameter = 0.25 bohr**(-1)
 An unrestricted hybrid HF-DFT SCF calculation will be
 performed using Pulay DIIS extrapolation
 Exchange:     0.1957 Hartree-Fock + 1.0000 wB97X-D3 + LR-HF
 Correlation:  1.0000 wB97X-D3
 Using SG-2 standard quadrature grid
 Dispersion:   Grimme D3
 SCF converges when DIIS error is below 1.0E-08
 Geometry optimization detected.  Setting ReadMinima to 0
 Setting SaveMinima to 0
 using 64 threads for integral computing
 -------------------------------------------------------
 OpenMP Integral computing Module                
 Release: version 1.0, May 2013, Q-Chem Inc. Pittsburgh 
 -------------------------------------------------------
 using 64 threads for integral computing
 -------------------------------------------------------
 OpenMP Integral computing Module                
 Release: version 1.0, May 2013, Q-Chem Inc. Pittsburgh 
 -------------------------------------------------------
 ---------------------------------------
  Cycle       Energy         DIIS Error
 ---------------------------------------
    1    -302.9109503577      9.98E-04
    2    -302.9185731123      1.31E-04
    3    -302.9188621253      1.10E-04
    4    -302.9190060676      4.54E-05
    5    -302.9190676579      1.96E-05
    6    -302.9190942599      1.28E-05
    7    -302.9191121658      9.74E-06
    8    -302.9191284488      6.33E-06
    9    -302.9191383618      2.42E-06
   10    -302.9191406621      1.30E-06
   11    -302.9191411118      5.62E-07
   12    -302.9191412176      3.62E-07
   13    -302.9191412644      1.31E-07
   14    -302.9191412799      8.49E-08
   15    -302.9191412880      4.56E-08
   16    -302.9191412925      2.93E-08
   17    -302.9191412941      1.30E-08
   18    -302.9191412942      5.44E-09 Convergence criterion met
 ---------------------------------------
 <S^2> = 0.7651
 SCF time:  CPU 2206.42 s  wall 36.98 s
 SCF   energy in the final basis set = -302.91914129
 Total energy in the final basis set = -302.91914129
 
 --------------------------------------------------------------
 
                    Orbital Energies (a.u.)
 --------------------------------------------------------------
 
 Alpha MOs
 -- Occupied --
-14.4532 -14.4162 -10.3515 -10.3435 -10.3111 -10.3109 -10.2980  -1.0655
 -1.0213  -0.9402  -0.8704  -0.7598  -0.6815  -0.6695  -0.6120  -0.5825
 -0.5368  -0.5069  -0.5012  -0.4742  -0.4624  -0.4315  -0.4197  -0.3633
 -0.2592
 -- Virtual --
  0.0141   0.0952   0.1126   0.1331   0.1414   0.1517   0.1581   0.1835
  0.2069   0.2326   0.2839   0.2933   0.3079   0.3230   0.3470   0.3618
  0.3748   0.4022   0.4161   0.4218   0.4396   0.4476   0.4593   0.4835
  0.4985   0.5055   0.5216   0.5340   0.5429   0.5494   0.5567   0.5748
  0.5798   0.5966   0.6085   0.6141   0.6471   0.6680   0.6733   0.6908
  0.7220   0.7403   0.7484   0.7610   0.7961   0.8031   0.8211   0.8436
  0.8910   0.9115   0.9199   0.9330   0.9785   1.0165   1.0312   1.0555
  1.0566   1.0693   1.0824   1.1071   1.1369   1.1546   1.1665   1.1884
  1.2120   1.2259   1.2343   1.2724   1.2823   1.2924   1.3240   1.3435
  1.3652   1.3825   1.3910   1.3991   1.4201   1.4387   1.4710   1.4823
  1.4964   1.5318   1.5491   1.5571   1.5957   1.6266   1.6672   1.6903
  1.7176   1.7788   1.8547   1.8650   1.9001   1.9262   1.9665   2.0132
  2.0793   2.1280   2.1512   2.2043   2.2180   2.2409   2.3046   2.3232
  2.3654   2.4030   2.4286   2.4816   2.5002   2.5323   2.5578   2.5971
  2.6131   2.6340   2.6500   2.6988   2.7105   2.7160   2.7296   2.7661
  2.7717   2.7982   2.8165   2.8678   2.8826   2.8914   2.9168   2.9293
  2.9420   2.9667   2.9987   3.0149   3.0270   3.0413   3.0543   3.0663
  3.0832   3.0949   3.1039   3.1148   3.1329   3.1630   3.1743   3.1943
  3.2103   3.2253   3.2422   3.2573   3.2622   3.2843   3.3003   3.3321
  3.3389   3.3865   3.3972   3.4080   3.4296   3.4902   3.5030   3.5155
  3.5536   3.5727   3.5881   3.6048   3.6466   3.6499   3.6778   3.7037
  3.7329   3.7420   3.7605   3.7816   3.8192   3.8462   3.8651   3.9131
  3.9365   3.9632   3.9672   3.9897   4.0165   4.0295   4.0486   4.0683
  4.0757   4.0792   4.1125   4.1252   4.1402   4.1622   4.1899   4.2167
  4.2379   4.2785   4.2979   4.3470   4.3602   4.3997   4.4028   4.4239
  4.4337   4.4859   4.5003   4.5717   4.5878   4.6468   4.6619   4.6764
  4.7199   4.7292   4.7527   4.7645   4.7812   4.7948   4.8338   4.8847
  4.9424   4.9521   4.9987   5.0437   5.0547   5.0915   5.1347   5.1587
  5.2196   5.2392   5.2723   5.2872   5.3453   5.3694   5.4185   5.4369
  5.4654   5.5542   5.5945   5.6830   5.7779   5.8401   5.8650   5.9125
  6.0340   6.0839   6.2093   6.2184   6.2422   6.3872   6.6063   6.6793
  8.1433  10.0571  11.6943  12.7657  13.2985  14.0526  15.5935
 
 Beta MOs
 -- Occupied --
-14.4485 -14.4138 -10.3465 -10.3418 -10.3118 -10.3098 -10.2978  -1.0572
 -1.0159  -0.9306  -0.8581  -0.7498  -0.6768  -0.6592  -0.6049  -0.5758
 -0.5297  -0.5001  -0.4827  -0.4588  -0.4531  -0.4236  -0.3960  -0.3580
 -- Virtual --
 -0.0173   0.0416   0.1039   0.1154   0.1422   0.1444   0.1543   0.1618
  0.1853   0.2259   0.2363   0.2849   0.2945   0.3116   0.3256   0.3503
  0.3654   0.3790   0.4039   0.4180   0.4251   0.4434   0.4496   0.4621
  0.4881   0.5023   0.5084   0.5259   0.5386   0.5447   0.5524   0.5610
  0.5784   0.5823   0.5992   0.6127   0.6182   0.6495   0.6713   0.6755
  0.6938   0.7245   0.7444   0.7500   0.7640   0.7996   0.8058   0.8245
  0.8467   0.8930   0.9148   0.9227   0.9366   0.9831   1.0209   1.0341
  1.0572   1.0601   1.0723   1.0850   1.1117   1.1408   1.1584   1.1697
  1.1919   1.2154   1.2315   1.2379   1.2749   1.2852   1.2984   1.3277
  1.3461   1.3679   1.3851   1.3965   1.4045   1.4234   1.4419   1.4754
  1.4858   1.5012   1.5355   1.5521   1.5619   1.6003   1.6297   1.6726
  1.6958   1.7209   1.7850   1.8593   1.8677   1.9041   1.9304   1.9705
  2.0196   2.0823   2.1322   2.1559   2.2085   2.2218   2.2486   2.3073
  2.3316   2.3708   2.4125   2.4346   2.4906   2.5041   2.5387   2.5647
  2.6035   2.6192   2.6404   2.6539   2.7032   2.7180   2.7220   2.7337
  2.7693   2.7740   2.8022   2.8207   2.8729   2.8880   2.8979   2.9249
  2.9368   2.9460   2.9704   3.0045   3.0193   3.0343   3.0451   3.0590
  3.0707   3.0888   3.1014   3.1099   3.1176   3.1362   3.1703   3.1790
  3.2008   3.2185   3.2309   3.2473   3.2627   3.2693   3.2894   3.3064
  3.3379   3.3465   3.3936   3.4027   3.4137   3.4361   3.4967   3.5108
  3.5201   3.5571   3.5792   3.5926   3.6111   3.6504   3.6552   3.6828
  3.7087   3.7400   3.7496   3.7640   3.7885   3.8243   3.8522   3.8698
  3.9177   3.9395   3.9674   3.9701   3.9930   4.0216   4.0352   4.0537
  4.0716   4.0846   4.0883   4.1174   4.1299   4.1460   4.1670   4.1950
  4.2215   4.2424   4.2839   4.3035   4.3521   4.3663   4.4039   4.4068
  4.4274   4.4385   4.4888   4.5056   4.5788   4.5943   4.6571   4.6690
  4.6862   4.7243   4.7343   4.7590   4.7689   4.7865   4.8017   4.8373
  4.8909   4.9494   4.9635   5.0083   5.0474   5.0612   5.0976   5.1401
  5.1626   5.2260   5.2431   5.2796   5.2938   5.3494   5.3754   5.4266
  5.4430   5.4752   5.5593   5.6005   5.6865   5.7824   5.8445   5.8683
  5.9164   6.0425   6.0893   6.2134   6.2246   6.2459   6.3901   6.6122
  6.6874   8.1450  10.0601  11.6980  12.7742  13.3026  14.0563  15.5969
 --------------------------------------------------------------
 
          Ground-State Mulliken Net Atomic Charges

     Atom                 Charge (a.u.)    Spin (a.u.)
  --------------------------------------------------------
      1 C                    -0.109937      -0.062445
      2 N                    -0.067706       0.154526
      3 C                    -0.138332       0.129728
      4 H                     0.153558       0.010501
      5 C                    -0.034497       0.387851
      6 H                     0.159609       0.002216
      7 C                    -0.155495       0.030394
      8 H                     0.140891      -0.000146
      9 C                    -0.020157       0.165974
     10 H                     0.122381       0.004098
     11 N                    -0.199199       0.156964
     12 H                     0.148883       0.020339
  --------------------------------------------------------
  Sum of atomic charges =    -0.000000
  Sum of spin   charges =     1.000000

 -----------------------------------------------------------------
                    Cartesian Multipole Moments
 -----------------------------------------------------------------
    Charge (ESU x 10^10)
                -0.0000
    Dipole Moment (Debye)
         X       1.4443      Y       2.4641      Z      -3.5836
       Tot       4.5825
    Quadrupole Moments (Debye-Ang)
        XX     -44.2853     XY      -3.8286     YY     -36.8856
        XZ       7.0705     YZ       5.8274     ZZ     -48.1413
    Octopole Moments (Debye-Ang^2)
       XXX      17.2877    XXY      10.7355    XYY       4.8452
       YYY      37.2944    XXZ     -19.0416    XYZ      -8.3051
       YYZ     -23.3852    XZZ      19.7055    YZZ      28.2492
       ZZZ     -83.3439
    Hexadecapole Moments (Debye-Ang^3)
      XXXX    -119.1354   XXXY     -43.9718   XXYY     -86.4663
      XYYY     -45.2080   YYYY    -314.9543   XXXZ      70.9108
      XXYZ      45.1231   XYYZ      34.2742   YYYZ     127.2015
      XXZZ    -140.9924   XYZZ     -37.9856   YYZZ    -173.4170
      XZZZ     112.9536   YZZZ     160.2259   ZZZZ    -673.7365
 -----------------------------------------------------------------
 Calculating analytic gradient of the SCF energy
 Gradient of SCF Energy
            1           2           3           4           5           6
    1  -0.0009193   0.0001175  -0.0011876   0.0010792  -0.0013485   0.0002535
    2  -0.0000269   0.0000076  -0.0016068  -0.0001849   0.0032864   0.0006994
    3   0.0013517  -0.0005064   0.0004954  -0.0002234  -0.0038574   0.0002386
            7           8           9          10          11          12
    1   0.0006304   0.0001949  -0.0023247  -0.0000014   0.0032809   0.0002251
    2   0.0007365  -0.0000377  -0.0025795   0.0000508   0.0001352  -0.0004800
    3  -0.0001509   0.0000184  -0.0006534   0.0002234   0.0027418   0.0003223
 Max gradient component =       3.857E-03
 RMS gradient           =       1.382E-03
 Gradient time:  CPU 313.35 s  wall 6.10 s
 Geometry Optimization Parameters
   NAtoms,    NIC,     NZ,  NCons,   NDum,   NFix, NCnnct, MaxDiis
       12      65       0       0       0       0       0       0

 Cartesian Hessian Update
 Hessian updated using Powell/Murtagh-Sargent update
  Mixing factors:     0.701496 Powell                      0.298504 Murtagh-Sargent


** GEOMETRY OPTIMIZATION IN DELOCALIZED INTERNAL COORDINATES **
   Searching for a Transition State

   Optimization Cycle:   8

                       Coordinates (Angstroms)
     ATOM                X               Y               Z
      1  C        -0.4467972275   -1.0694929644    1.8704745638
      2  N        -1.1566324615   -1.3862557561    2.7218274866
      3  C         0.0790121422   -1.0243680141   -0.5452877778
      4  H        -0.1707339836   -2.0569406208   -0.7525263851
      5  C         0.3846631751   -0.5986791228    0.8103221039
      6  H         1.4176596890   -0.4527561420    1.0996310755
      7  C         0.0223573077   -0.0499287585   -1.4850870422
      8  H        -0.1883519775   -0.2316735054   -2.5277987313
      9  C         0.0011207769    1.2598990475   -0.9155614438
     10  H        -0.4011311470    2.1110029049   -1.4579655713
     11  N         0.3506278093    1.3323708668    0.3306413718
     12  H         0.1082058861    2.1668220613    0.8513303427
   Point Group: c1    Number of degrees of freedom:    30


   Energy is   -302.919141294

 Hessian updated using Powell/Murtagh-Sargent update
  Mixing factors:     0.974619 Powell                      0.025381 Murtagh-Sargent

 30 Hessian modes will be used to form the next step
  Hessian Eigenvalues:
    -0.132743    0.021095    0.023604    0.025003    0.027694    0.029140
     0.042394    0.047117    0.157193    0.158996    0.159384    0.159788
     0.161315    0.199132    0.200056    0.220256    0.223279    0.230299
     0.353031    0.356879    0.357735    0.361816    0.389058    0.400551
     0.411718    0.455447    0.462771    0.546856    0.688543    1.331712

 Transition state search - taking P-RFO step
 Searching for Lamda that Maximizes Along the Lowest mode
 Value Taken    Lamda =   0.00030413
 Searching for Lamda that Minimizes Along All other modes
 Value Taken    Lamda =  -0.00058886
 Step Taken.  Stepsize is  0.070632

                             Maximum     Tolerance    Cnvgd?
         Gradient           0.014292      0.000300      NO
         Displacement       0.035712      0.001200      NO
         Energy change      0.000181      0.000001      NO


 New Cartesian Coordinates Obtained by Inverse Iteration

 Displacement from previous Coordinates is:  0.127509
 Adding empirical dispersion correction 
 ----------------------------------------------------------------
 Doing -D3(0) with
 s6  =   1.00000
 s8  =   1.00000
 rs6 =   1.28100
 rs8 =   1.09400
 -D3 energy without 3body term =     -0.0027893882 hartrees
 ----------------------------------------------------------------
             Standard Nuclear Orientation (Angstroms)
    I     Atom           X                Y                Z
 ----------------------------------------------------------------
    1      C      -0.4377247432    -1.0788725316     1.8774195388
    2      N      -1.1391232884    -1.4053115026     2.7317886372
    3      C       0.0743937779    -1.0190876540    -0.5408666148
    4      H      -0.1984642357    -2.0467197533    -0.7429349628
    5      C       0.3844934610    -0.5969093720     0.8146732573
    6      H       1.4194410716    -0.4540749167     1.0983076182
    7      C       0.0268559881    -0.0468778726    -1.4869981019
    8      H      -0.1826546774    -0.2310454056    -2.5294725703
    9      C       0.0112517975     1.2642006149    -0.9255714704
   10      H      -0.3724962110     2.1182769319    -1.4760877968
   11      N       0.3285961464     1.3308316538     0.3300472519
   12      H       0.0854309026     2.1655898039     0.8496952066
 ----------------------------------------------------------------
 Nuclear Repulsion Energy =         251.58287748 hartrees
 There are       25 alpha and       24 beta electrons
 Applying Cartesian multipole field
    Component          Value
    ---------          -----
     (2,0,0)        1.00000E-10
     (0,2,0)        2.00000E-11
     (0,0,2)       -3.00000E-11
 Nucleus-field energy     =    -0.0000000020 hartrees
 Requested basis set is cc-pVTZ
 There are 100 shells and 280 basis functions
 A cutoff of  1.0D-14 yielded   4765 shell pairs
 There are     37469 function pairs (     48965 Cartesian)
 Smallest overlap matrix eigenvalue = 1.78E-04
 Guess MOs from SCF MO coefficient file
 Reading MOs from coefficient file
 Reading MOs from coefficient file
 Long-range K will be added via erf
 Coulomb attenuation parameter = 0.25 bohr**(-1)
 An unrestricted hybrid HF-DFT SCF calculation will be
 performed using Pulay DIIS extrapolation
 Exchange:     0.1957 Hartree-Fock + 1.0000 wB97X-D3 + LR-HF
 Correlation:  1.0000 wB97X-D3
 Using SG-2 standard quadrature grid
 Dispersion:   Grimme D3
 SCF converges when DIIS error is below 1.0E-08
 Geometry optimization detected.  Setting ReadMinima to 0
 Setting SaveMinima to 0
 using 64 threads for integral computing
 -------------------------------------------------------
 OpenMP Integral computing Module                
 Release: version 1.0, May 2013, Q-Chem Inc. Pittsburgh 
 -------------------------------------------------------
 using 64 threads for integral computing
 -------------------------------------------------------
 OpenMP Integral computing Module                
 Release: version 1.0, May 2013, Q-Chem Inc. Pittsburgh 
 -------------------------------------------------------
 ---------------------------------------
  Cycle       Energy         DIIS Error
 ---------------------------------------
    1    -302.9177746531      4.49E-04
    2    -302.9192378350      4.50E-05
    3    -302.9192914782      2.64E-05
    4    -302.9193024306      1.34E-05
    5    -302.9193079512      6.44E-06
    6    -302.9193094739      2.64E-06
    7    -302.9193104239      1.86E-06
    8    -302.9193109808      1.33E-06
    9    -302.9193111923      5.46E-07
   10    -302.9193113201      4.34E-07
   11    -302.9193113589      2.04E-07
   12    -302.9193113736      1.04E-07
   13    -302.9193113770      3.83E-08
   14    -302.9193113772      1.44E-08
   15    -302.9193113773      6.60E-09 Convergence criterion met
 ---------------------------------------
 <S^2> = 0.7643
 SCF time:  CPU 1831.45 s  wall 31.02 s
 SCF   energy in the final basis set = -302.91931138
 Total energy in the final basis set = -302.91931138
 
 --------------------------------------------------------------
 
                    Orbital Energies (a.u.)
 --------------------------------------------------------------
 
 Alpha MOs
 -- Occupied --
-14.4532 -14.4167 -10.3525 -10.3434 -10.3115 -10.3103 -10.2974  -1.0654
 -1.0217  -0.9394  -0.8707  -0.7598  -0.6815  -0.6695  -0.6123  -0.5818
 -0.5361  -0.5064  -0.5013  -0.4755  -0.4628  -0.4317  -0.4207  -0.3624
 -0.2588
 -- Virtual --
  0.0137   0.0958   0.1126   0.1323   0.1418   0.1515   0.1579   0.1838
  0.2071   0.2331   0.2840   0.2929   0.3078   0.3231   0.3466   0.3625
  0.3752   0.4034   0.4179   0.4206   0.4390   0.4470   0.4591   0.4837
  0.4991   0.5065   0.5209   0.5340   0.5425   0.5486   0.5571   0.5750
  0.5808   0.5964   0.6096   0.6144   0.6461   0.6671   0.6733   0.6909
  0.7212   0.7391   0.7501   0.7607   0.7933   0.8047   0.8204   0.8448
  0.8908   0.9111   0.9226   0.9320   0.9814   1.0164   1.0302   1.0548
  1.0563   1.0692   1.0827   1.1070   1.1368   1.1558   1.1653   1.1884
  1.2133   1.2268   1.2347   1.2724   1.2825   1.2917   1.3267   1.3434
  1.3648   1.3823   1.3897   1.4011   1.4202   1.4365   1.4680   1.4823
  1.4968   1.5335   1.5486   1.5579   1.5961   1.6280   1.6673   1.6880
  1.7149   1.7781   1.8549   1.8659   1.9015   1.9254   1.9672   2.0155
  2.0797   2.1283   2.1496   2.2051   2.2187   2.2410   2.3029   2.3212
  2.3648   2.4060   2.4296   2.4789   2.4977   2.5309   2.5563   2.5990
  2.6182   2.6347   2.6527   2.6970   2.7097   2.7146   2.7320   2.7661
  2.7721   2.7992   2.8169   2.8679   2.8839   2.8907   2.9137   2.9268
  2.9398   2.9662   2.9988   3.0178   3.0267   3.0410   3.0543   3.0652
  3.0812   3.0946   3.1049   3.1142   3.1339   3.1609   3.1741   3.1947
  3.2098   3.2235   3.2431   3.2606   3.2668   3.2802   3.2995   3.3310
  3.3398   3.3845   3.3965   3.4112   3.4278   3.4903   3.5020   3.5199
  3.5558   3.5715   3.5853   3.6048   3.6473   3.6504   3.6748   3.7033
  3.7332   3.7453   3.7619   3.7796   3.8183   3.8470   3.8654   3.9133
  3.9381   3.9624   3.9688   3.9903   4.0146   4.0307   4.0461   4.0708
  4.0757   4.0788   4.1127   4.1279   4.1429   4.1637   4.1904   4.2211
  4.2368   4.2762   4.2982   4.3430   4.3627   4.4005   4.4020   4.4213
  4.4320   4.4855   4.5073   4.5746   4.5888   4.6450   4.6615   4.6732
  4.7171   4.7301   4.7515   4.7638   4.7815   4.7930   4.8348   4.8816
  4.9371   4.9518   5.0023   5.0436   5.0549   5.0930   5.1339   5.1567
  5.2206   5.2382   5.2670   5.2849   5.3486   5.3671   5.4253   5.4341
  5.4604   5.5557   5.5965   5.6856   5.7773   5.8404   5.8604   5.9131
  6.0350   6.0847   6.2102   6.2183   6.2401   6.3875   6.6101   6.6824
  8.1511  10.0583  11.7083  12.7561  13.2746  14.0502  15.5951
 
 Beta MOs
 -- Occupied --
-14.4483 -14.4143 -10.3476 -10.3418 -10.3121 -10.3092 -10.2972  -1.0568
 -1.0165  -0.9297  -0.8586  -0.7498  -0.6767  -0.6592  -0.6054  -0.5751
 -0.5291  -0.4996  -0.4827  -0.4595  -0.4539  -0.4239  -0.3970  -0.3564
 -- Virtual --
 -0.0171   0.0412   0.1045   0.1154   0.1418   0.1447   0.1540   0.1616
  0.1856   0.2259   0.2367   0.2850   0.2942   0.3114   0.3257   0.3499
  0.3658   0.3793   0.4051   0.4198   0.4237   0.4431   0.4489   0.4619
  0.4884   0.5030   0.5093   0.5251   0.5388   0.5442   0.5516   0.5614
  0.5783   0.5835   0.5991   0.6137   0.6186   0.6485   0.6704   0.6755
  0.6938   0.7238   0.7430   0.7518   0.7637   0.7967   0.8075   0.8239
  0.8481   0.8927   0.9142   0.9258   0.9351   0.9858   1.0207   1.0332
  1.0577   1.0587   1.0722   1.0853   1.1116   1.1407   1.1595   1.1684
  1.1918   1.2171   1.2314   1.2387   1.2749   1.2855   1.2976   1.3304
  1.3462   1.3675   1.3852   1.3951   1.4063   1.4235   1.4397   1.4726
  1.4855   1.5016   1.5372   1.5515   1.5626   1.6005   1.6311   1.6726
  1.6941   1.7182   1.7843   1.8591   1.8690   1.9054   1.9295   1.9711
  2.0220   2.0828   2.1324   2.1545   2.2090   2.2228   2.2484   2.3057
  2.3296   2.3702   2.4150   2.4355   2.4876   2.5017   2.5371   2.5634
  2.6050   2.6246   2.6407   2.6569   2.7016   2.7175   2.7199   2.7360
  2.7686   2.7748   2.8033   2.8213   2.8728   2.8892   2.8972   2.9218
  2.9341   2.9443   2.9700   3.0042   3.0218   3.0341   3.0453   3.0588
  3.0693   3.0874   3.1009   3.1108   3.1171   3.1374   3.1680   3.1790
  3.2013   3.2180   3.2291   3.2480   3.2659   3.2739   3.2855   3.3054
  3.3368   3.3475   3.3913   3.4022   3.4169   3.4343   3.4969   3.5092
  3.5247   3.5595   3.5777   3.5897   3.6110   3.6514   3.6556   3.6799
  3.7086   3.7403   3.7523   3.7658   3.7862   3.8234   3.8529   3.8701
  3.9178   3.9412   3.9665   3.9718   3.9935   4.0199   4.0363   4.0513
  4.0740   4.0843   4.0877   4.1174   4.1330   4.1487   4.1686   4.1955
  4.2260   4.2415   4.2814   4.3038   4.3481   4.3690   4.4045   4.4060
  4.4248   4.4370   4.4884   4.5127   4.5818   4.5953   4.6548   4.6685
  4.6833   4.7216   4.7352   4.7578   4.7683   4.7866   4.8000   4.8385
  4.8884   4.9445   4.9639   5.0117   5.0474   5.0613   5.0988   5.1395
  5.1605   5.2272   5.2422   5.2741   5.2915   5.3530   5.3731   5.4337
  5.4403   5.4707   5.5607   5.6029   5.6892   5.7817   5.8448   5.8638
  5.9171   6.0437   6.0903   6.2142   6.2245   6.2438   6.3904   6.6156
  6.6912   8.1527  10.0613  11.7122  12.7643  13.2789  14.0540  15.5984
 --------------------------------------------------------------
 
          Ground-State Mulliken Net Atomic Charges

     Atom                 Charge (a.u.)    Spin (a.u.)
  --------------------------------------------------------
      1 C                    -0.110737      -0.060407
      2 N                    -0.066784       0.149823
      3 C                    -0.140592       0.130928
      4 H                     0.153140       0.010392
      5 C                    -0.030963       0.375407
      6 H                     0.159448       0.002880
      7 C                    -0.156714       0.036289
      8 H                     0.140948      -0.000228
      9 C                    -0.022042       0.159289
     10 H                     0.123363       0.004732
     11 N                    -0.198145       0.170682
     12 H                     0.149079       0.020214
  --------------------------------------------------------
  Sum of atomic charges =     0.000000
  Sum of spin   charges =     1.000000

 -----------------------------------------------------------------
                    Cartesian Multipole Moments
 -----------------------------------------------------------------
    Charge (ESU x 10^10)
                 0.0000
    Dipole Moment (Debye)
         X       1.4328      Y       2.5095      Z      -3.5597
       Tot       4.5850
    Quadrupole Moments (Debye-Ang)
        XX     -44.1791     XY      -3.7681     YY     -36.9727
        XZ       6.9914     YZ       5.8182     ZZ     -48.1726
    Octopole Moments (Debye-Ang^2)
       XXX      16.9673    XXY      10.7174    XYY       4.7136
       YYY      37.9791    XXZ     -18.8105    XYZ      -8.4573
       YYZ     -23.7553    XZZ      19.4713    YZZ      28.7774
       ZZZ     -83.7670
    Hexadecapole Moments (Debye-Ang^3)
      XXXX    -116.4767   XXXY     -43.5546   XXYY     -86.4199
      XYYY     -45.0782   YYYY    -317.7398   XXXZ      70.0577
      XXYZ      45.7413   XYYZ      34.2130   YYYZ     129.3795
      XXZZ    -140.7309   XYZZ     -38.0295   YYZZ    -175.1058
      XZZZ     112.1144   YZZZ     163.3135   ZZZZ    -678.5703
 -----------------------------------------------------------------
 Calculating analytic gradient of the SCF energy
 Gradient of SCF Energy
            1           2           3           4           5           6
    1  -0.0007239   0.0001821  -0.0004822   0.0006427   0.0001036   0.0001550
    2  -0.0000900   0.0000523  -0.0012809  -0.0000166   0.0024075  -0.0005994
    3   0.0013208  -0.0006000   0.0006901   0.0000172  -0.0005638   0.0002061
            7           8           9          10          11          12
    1  -0.0002399   0.0001353  -0.0009791  -0.0000281   0.0014288  -0.0001942
    2   0.0020292   0.0002195  -0.0009921  -0.0000270  -0.0012313  -0.0004712
    3  -0.0002873  -0.0000099  -0.0028653   0.0002014   0.0014517   0.0004391
 Max gradient component =       2.865E-03
 RMS gradient           =       9.519E-04
 Gradient time:  CPU 320.58 s  wall 6.16 s
 Geometry Optimization Parameters
   NAtoms,    NIC,     NZ,  NCons,   NDum,   NFix, NCnnct, MaxDiis
       12      65       0       0       0       0       0       0

 Cartesian Hessian Update
 Hessian updated using Powell/Murtagh-Sargent update
  Mixing factors:     0.903084 Powell                      0.096916 Murtagh-Sargent


** GEOMETRY OPTIMIZATION IN DELOCALIZED INTERNAL COORDINATES **
   Searching for a Transition State

   Optimization Cycle:   9

                       Coordinates (Angstroms)
     ATOM                X               Y               Z
      1  C        -0.4377247432   -1.0788725316    1.8774195388
      2  N        -1.1391232884   -1.4053115026    2.7317886372
      3  C         0.0743937779   -1.0190876540   -0.5408666148
      4  H        -0.1984642357   -2.0467197533   -0.7429349628
      5  C         0.3844934610   -0.5969093720    0.8146732573
      6  H         1.4194410716   -0.4540749167    1.0983076182
      7  C         0.0268559881   -0.0468778726   -1.4869981019
      8  H        -0.1826546774   -0.2310454056   -2.5294725703
      9  C         0.0112517975    1.2642006149   -0.9255714704
     10  H        -0.3724962110    2.1182769319   -1.4760877968
     11  N         0.3285961464    1.3308316538    0.3300472519
     12  H         0.0854309026    2.1655898039    0.8496952066
   Point Group: c1    Number of degrees of freedom:    30


   Energy is   -302.919311377

 Hessian updated using Powell/Murtagh-Sargent update
  Mixing factors:     0.993242 Powell                      0.006758 Murtagh-Sargent

 30 Hessian modes will be used to form the next step
  Hessian Eigenvalues:
    -0.057408   -0.009774    0.022370    0.025056    0.025205    0.029094
     0.033840    0.046572    0.157260    0.158964    0.159373    0.159791
     0.161070    0.199167    0.200016    0.220242    0.222751    0.245784
     0.353023    0.356765    0.357692    0.361815    0.375349    0.391783
     0.410612    0.430894    0.456083    0.541999    0.681100    1.331628
**WARNING** Hessian does not have the desired local structure
**WARNING** Hessian does not have the desired local structure

 Transition state search - taking P-RFO step
 Searching for Lamda that Maximizes Along the Lowest mode
 Value Taken    Lamda =   0.00027989
 Searching for Lamda that Minimizes Along All other modes
 Value Taken    Lamda =  -0.01063469
 Calculated Step too Large.  Step scaled by  0.085942
 Step Taken.  Stepsize is  0.300000

                             Maximum     Tolerance    Cnvgd?
         Gradient           0.007487      0.000300      NO
         Displacement       0.119058      0.001200      NO
         Energy change     -0.000170      0.000001      NO


 New Cartesian Coordinates Obtained by Inverse Iteration

 Displacement from previous Coordinates is:  0.693701
 Adding empirical dispersion correction 
 ----------------------------------------------------------------
 Doing -D3(0) with
 s6  =   1.00000
 s8  =   1.00000
 rs6 =   1.28100
 rs8 =   1.09400
 -D3 energy without 3body term =     -0.0027976382 hartrees
 ----------------------------------------------------------------
             Standard Nuclear Orientation (Angstroms)
    I     Atom           X                Y                Z
 ----------------------------------------------------------------
    1      C      -0.4286470929    -1.1958379372     1.8953131268
    2      N      -1.0969424222    -1.5937503242     2.7455497499
    3      C       0.0570542637    -1.0318194054    -0.5175015231
    4      H      -0.2531796002    -2.0470901636    -0.7296341773
    5      C       0.3484588660    -0.6333502508     0.8373785630
    6      H       1.3623999766    -0.3786238707     1.1184406182
    7      C       0.0161664278    -0.0504555391    -1.4566880908
    8      H      -0.1979249400    -0.2427595322    -2.4967148185
    9      C       0.0314184655     1.2815542844    -0.9338849602
   10      H      -0.2807613455     2.1220874664    -1.5464770579
   11      N       0.3097606734     1.4370719077     0.3238888857
   12      H       0.1321967170     2.3329733611     0.7603296772
 ----------------------------------------------------------------
 Nuclear Repulsion Energy =         248.71568261 hartrees
 There are       25 alpha and       24 beta electrons
 Applying Cartesian multipole field
    Component          Value
    ---------          -----
     (2,0,0)        1.00000E-10
     (0,2,0)        2.00000E-11
     (0,0,2)       -3.00000E-11
 Nucleus-field energy     =    -0.0000000018 hartrees
 Requested basis set is cc-pVTZ
 There are 100 shells and 280 basis functions
 A cutoff of  1.0D-14 yielded   4760 shell pairs
 There are     37448 function pairs (     48930 Cartesian)
 Smallest overlap matrix eigenvalue = 1.76E-04
 Guess MOs from SCF MO coefficient file
 Reading MOs from coefficient file
 Reading MOs from coefficient file
 Long-range K will be added via erf
 Coulomb attenuation parameter = 0.25 bohr**(-1)
 An unrestricted hybrid HF-DFT SCF calculation will be
 performed using Pulay DIIS extrapolation
 Exchange:     0.1957 Hartree-Fock + 1.0000 wB97X-D3 + LR-HF
 Correlation:  1.0000 wB97X-D3
 Using SG-2 standard quadrature grid
 Dispersion:   Grimme D3
 SCF converges when DIIS error is below 1.0E-08
 Geometry optimization detected.  Setting ReadMinima to 0
 Setting SaveMinima to 0
 using 64 threads for integral computing
 -------------------------------------------------------
 OpenMP Integral computing Module                
 Release: version 1.0, May 2013, Q-Chem Inc. Pittsburgh 
 -------------------------------------------------------
 using 64 threads for integral computing
 -------------------------------------------------------
 OpenMP Integral computing Module                
 Release: version 1.0, May 2013, Q-Chem Inc. Pittsburgh 
 -------------------------------------------------------
 ---------------------------------------
  Cycle       Energy         DIIS Error
 ---------------------------------------
    1    -302.8896142969      2.03E-03
    2    -302.9186192288      3.40E-04
    3    -302.9200311888      3.35E-04
    4    -302.9213663057      9.35E-05
    5    -302.9218919532      5.08E-05
    6    -302.9221815355      3.24E-05
    7    -302.9223844030      2.10E-05
    8    -302.9225130424      1.46E-05
    9    -302.9225633432      5.51E-06
   10    -302.9225810205      2.53E-06
   11    -302.9225855565      1.36E-06
   12    -302.9225877136      6.85E-07
   13    -302.9225887175      5.39E-07
   14    -302.9225893705      3.75E-07
   15    -302.9225897389      1.59E-07
   16    -302.9225897700      7.51E-08
   17    -302.9225897728      3.78E-08
   18    -302.9225897737      1.32E-08
   19    -302.9225897739      5.39E-09 Convergence criterion met
 ---------------------------------------
 <S^2> = 0.7718
 SCF time:  CPU 2307.82 s  wall 39.05 s
 SCF   energy in the final basis set = -302.92258977
 Total energy in the final basis set = -302.92258977
 
 --------------------------------------------------------------
 
                    Orbital Energies (a.u.)
 --------------------------------------------------------------
 
 Alpha MOs
 -- Occupied --
-14.4442 -14.4142 -10.3499 -10.3423 -10.3178 -10.3086 -10.3032  -1.0564
 -1.0203  -0.9441  -0.8687  -0.7620  -0.6793  -0.6670  -0.6090  -0.5804
 -0.5390  -0.5094  -0.4975  -0.4719  -0.4612  -0.4290  -0.4153  -0.3616
 -0.2788
 -- Virtual --
  0.0098   0.0997   0.1118   0.1354   0.1399   0.1532   0.1581   0.1829
  0.2059   0.2363   0.2875   0.2954   0.3061   0.3209   0.3509   0.3665
  0.3758   0.4074   0.4134   0.4230   0.4358   0.4484   0.4588   0.4837
  0.4920   0.5055   0.5271   0.5370   0.5417   0.5463   0.5628   0.5744
  0.5862   0.5898   0.6119   0.6211   0.6446   0.6693   0.6762   0.6881
  0.7225   0.7242   0.7454   0.7554   0.7889   0.8074   0.8178   0.8438
  0.8835   0.8990   0.9101   0.9191   0.9840   1.0003   1.0259   1.0478
  1.0529   1.0631   1.0789   1.1067   1.1335   1.1439   1.1621   1.1942
  1.2067   1.2353   1.2402   1.2705   1.2741   1.2866   1.3315   1.3448
  1.3656   1.3832   1.3907   1.4003   1.4188   1.4306   1.4760   1.4797
  1.5002   1.5346   1.5433   1.5625   1.6016   1.6255   1.6559   1.6783
  1.7060   1.7803   1.8455   1.8685   1.9101   1.9211   1.9746   2.0133
  2.0930   2.1265   2.1456   2.1918   2.2130   2.2424   2.3033   2.3147
  2.3453   2.3908   2.4385   2.4686   2.4845   2.5183   2.5569   2.5965
  2.6112   2.6250   2.6559   2.6922   2.6991   2.7171   2.7404   2.7526
  2.7775   2.7981   2.8142   2.8608   2.8755   2.8867   2.9187   2.9216
  2.9326   2.9669   2.9971   3.0098   3.0156   3.0283   3.0578   3.0618
  3.0678   3.0844   3.1041   3.1099   3.1251   3.1517   3.1618   3.1974
  3.2152   3.2206   3.2374   3.2582   3.2643   3.2730   3.2897   3.3170
  3.3491   3.3692   3.3843   3.3988   3.4259   3.4642   3.5071   3.5178
  3.5459   3.5492   3.5700   3.6088   3.6312   3.6353   3.6602   3.7032
  3.7190   3.7441   3.7581   3.7705   3.8158   3.8304   3.8655   3.9105
  3.9221   3.9449   3.9569   3.9745   4.0054   4.0225   4.0488   4.0605
  4.0761   4.0809   4.1080   4.1163   4.1314   4.1503   4.1774   4.1952
  4.2276   4.2443   4.2834   4.3308   4.3446   4.3772   4.4054   4.4244
  4.4313   4.4863   4.5088   4.5610   4.5732   4.6321   4.6547   4.6661
  4.7070   4.7222   4.7512   4.7598   4.7826   4.7916   4.8181   4.8798
  4.9245   4.9326   4.9729   5.0198   5.0566   5.0821   5.1374   5.1523
  5.2148   5.2280   5.2679   5.2919   5.3362   5.3863   5.4037   5.4266
  5.4413   5.5446   5.6032   5.6864   5.7741   5.8268   5.8505   5.8966
  6.0373   6.0795   6.2039   6.2114   6.2310   6.4031   6.6322   6.6911
  8.1759  10.0159  11.7413  12.7261  13.3049  14.0855  15.5601
 
 Beta MOs
 -- Occupied --
-14.4392 -14.4110 -10.3496 -10.3356 -10.3184 -10.3097 -10.3020  -1.0484
 -1.0135  -0.9344  -0.8531  -0.7548  -0.6738  -0.6589  -0.6028  -0.5746
 -0.5321  -0.5033  -0.4785  -0.4540  -0.4505  -0.4221  -0.3850  -0.3584
 -- Virtual --
 -0.0297   0.0353   0.1061   0.1145   0.1422   0.1432   0.1561   0.1627
  0.1845   0.2315   0.2392   0.2885   0.2968   0.3100   0.3228   0.3527
  0.3694   0.3795   0.4090   0.4152   0.4245   0.4401   0.4502   0.4620
  0.4880   0.4951   0.5089   0.5316   0.5393   0.5450   0.5494   0.5684
  0.5771   0.5889   0.5935   0.6149   0.6264   0.6471   0.6724   0.6782
  0.6907   0.7261   0.7294   0.7479   0.7575   0.7920   0.8101   0.8209
  0.8476   0.8884   0.9020   0.9132   0.9219   0.9894   1.0053   1.0276
  1.0517   1.0544   1.0657   1.0818   1.1120   1.1373   1.1478   1.1656
  1.1992   1.2090   1.2372   1.2478   1.2725   1.2793   1.2903   1.3343
  1.3484   1.3685   1.3897   1.3939   1.4057   1.4215   1.4337   1.4808
  1.4869   1.5044   1.5371   1.5467   1.5679   1.6049   1.6282   1.6613
  1.6860   1.7094   1.7871   1.8505   1.8710   1.9140   1.9269   1.9789
  2.0192   2.0953   2.1305   2.1499   2.1958   2.2163   2.2449   2.3056
  2.3231   2.3507   2.4011   2.4437   2.4777   2.4891   2.5230   2.5630
  2.6049   2.6173   2.6318   2.6601   2.6965   2.7067   2.7242   2.7425
  2.7581   2.7778   2.8015   2.8199   2.8640   2.8791   2.8906   2.9254
  2.9310   2.9378   2.9702   3.0020   3.0143   3.0241   3.0370   3.0581
  3.0640   3.0739   3.0872   3.1067   3.1160   3.1269   3.1578   3.1653
  3.2092   3.2202   3.2246   3.2429   3.2629   3.2697   3.2796   3.2968
  3.3254   3.3573   3.3735   3.3911   3.4053   3.4313   3.4712   3.5158
  3.5227   3.5513   3.5520   3.5744   3.6146   3.6362   3.6417   3.6643
  3.7081   3.7259   3.7495   3.7609   3.7822   3.8219   3.8361   3.8708
  3.9155   3.9257   3.9472   3.9605   3.9780   4.0113   4.0279   4.0545
  4.0648   4.0875   4.0928   4.1149   4.1217   4.1358   4.1551   4.1840
  4.2014   4.2318   4.2484   4.2893   4.3354   4.3518   4.3815   4.4098
  4.4291   4.4366   4.4899   4.5136   4.5673   4.5809   4.6411   4.6664
  4.6795   4.7115   4.7281   4.7573   4.7661   4.7881   4.7981   4.8219
  4.8871   4.9338   4.9435   4.9844   5.0230   5.0626   5.0859   5.1454
  5.1570   5.2213   5.2321   5.2763   5.2982   5.3401   5.3920   5.4125
  5.4338   5.4503   5.5514   5.6080   5.6899   5.7787   5.8312   5.8556
  5.9010   6.0453   6.0841   6.2074   6.2169   6.2388   6.4067   6.6384
  6.6980   8.1778  10.0185  11.7442  12.7370  13.3089  14.0884  15.5645
 --------------------------------------------------------------
 
          Ground-State Mulliken Net Atomic Charges

     Atom                 Charge (a.u.)    Spin (a.u.)
  --------------------------------------------------------
      1 C                    -0.102359      -0.095339
      2 N                    -0.069063       0.201856
      3 C                    -0.116446      -0.022629
      4 H                     0.154903       0.020350
      5 C                    -0.050834       0.529616
      6 H                     0.159649      -0.009214
      7 C                    -0.145075       0.124161
      8 H                     0.141909      -0.002529
      9 C                    -0.012243       0.037358
     10 H                     0.117027       0.005730
     11 N                    -0.224947       0.192382
     12 H                     0.147480       0.018260
  --------------------------------------------------------
  Sum of atomic charges =    -0.000000
  Sum of spin   charges =     1.000000

 -----------------------------------------------------------------
                    Cartesian Multipole Moments
 -----------------------------------------------------------------
    Charge (ESU x 10^10)
                -0.0000
    Dipole Moment (Debye)
         X       1.4462      Y       2.7008      Z      -4.0421
       Tot       5.0719
    Quadrupole Moments (Debye-Ang)
        XX     -43.8627     XY      -3.4720     YY     -37.3998
        XZ       6.7394     YZ       6.4940     ZZ     -48.3679
    Octopole Moments (Debye-Ang^2)
       XXX      16.5722    XXY      12.3012    XYY       6.3091
       YYY      45.2423    XXZ     -19.0939    XYZ      -9.3286
       YYZ     -27.4858    XZZ      19.2064    YZZ      32.5489
       ZZZ     -86.2824
    Hexadecapole Moments (Debye-Ang^3)
      XXXX    -110.3430   XXXY     -48.4317   XXYY     -93.8746
      XYYY     -50.8947   YYYY    -359.4717   XXXZ      67.3036
      XXYZ      51.8111   XYYZ      36.7120   YYYZ     152.2691
      XXZZ    -138.5448   XYZZ     -41.8629   YYZZ    -191.7882
      XZZZ     109.1529   YZZZ     185.3643   ZZZZ    -683.7753
 -----------------------------------------------------------------
 Calculating analytic gradient of the SCF energy
 Gradient of SCF Energy
            1           2           3           4           5           6
    1  -0.0061550   0.0023267   0.0038689  -0.0003514  -0.0034464   0.0022349
    2  -0.0049831   0.0015296  -0.0140873   0.0005665   0.0243603  -0.0009390
    3   0.0086042  -0.0034234   0.0040296   0.0006301  -0.0138238   0.0009813
            7           8           9          10          11          12
    1  -0.0017773  -0.0001832  -0.0048011   0.0003687   0.0094237  -0.0015084
    2   0.0118709  -0.0002476  -0.0152216  -0.0003025   0.0012161  -0.0037625
    3  -0.0027513   0.0006439  -0.0235163   0.0034415   0.0195112   0.0056730
 Max gradient component =       2.436E-02
 RMS gradient           =       8.631E-03
 Gradient time:  CPU 306.68 s  wall 5.82 s
 Geometry Optimization Parameters
   NAtoms,    NIC,     NZ,  NCons,   NDum,   NFix, NCnnct, MaxDiis
       12      65       0       0       0       0       0       0

 Cartesian Hessian Update
 Hessian updated using Powell/Murtagh-Sargent update
  Mixing factors:     0.787190 Powell                      0.212810 Murtagh-Sargent


** GEOMETRY OPTIMIZATION IN DELOCALIZED INTERNAL COORDINATES **
   Searching for a Transition State

   Optimization Cycle:  10

                       Coordinates (Angstroms)
     ATOM                X               Y               Z
      1  C        -0.4286470929   -1.1958379372    1.8953131268
      2  N        -1.0969424222   -1.5937503242    2.7455497499
      3  C         0.0570542637   -1.0318194054   -0.5175015231
      4  H        -0.2531796002   -2.0470901636   -0.7296341773
      5  C         0.3484588660   -0.6333502508    0.8373785630
      6  H         1.3623999766   -0.3786238707    1.1184406182
      7  C         0.0161664278   -0.0504555391   -1.4566880908
      8  H        -0.1979249400   -0.2427595322   -2.4967148185
      9  C         0.0314184655    1.2815542844   -0.9338849602
     10  H        -0.2807613455    2.1220874664   -1.5464770579
     11  N         0.3097606734    1.4370719077    0.3238888857
     12  H         0.1321967170    2.3329733611    0.7603296772
   Point Group: c1    Number of degrees of freedom:    30


   Energy is   -302.922589774

 Hessian updated using Powell/Murtagh-Sargent update
  Mixing factors:     0.981903 Powell                      0.018097 Murtagh-Sargent

 30 Hessian modes will be used to form the next step
  Hessian Eigenvalues:
    -0.225278    0.022331    0.023727    0.025199    0.028943    0.032705
     0.039326    0.051750    0.157507    0.159000    0.159461    0.160023
     0.162989    0.199170    0.200016    0.220242    0.222991    0.246020
     0.353024    0.356842    0.357735    0.361819    0.389372    0.399541
     0.411794    0.446685    0.456220    0.545337    0.688024    1.331653

 Transition state search - taking P-RFO step
 Searching for Lamda that Maximizes Along the Lowest mode
 Value Taken    Lamda =   0.01285901
 Searching for Lamda that Minimizes Along All other modes
 Value Taken    Lamda =  -0.00768288
 Step Taken.  Stepsize is  0.295669

                             Maximum     Tolerance    Cnvgd?
         Gradient           0.070274      0.000300      NO
         Displacement       0.112833      0.001200      NO
         Energy change     -0.003278      0.000001      NO


 New Cartesian Coordinates Obtained by Inverse Iteration

 Displacement from previous Coordinates is:  0.743029
 Adding empirical dispersion correction 
 ----------------------------------------------------------------
 Doing -D3(0) with
 s6  =   1.00000
 s8  =   1.00000
 rs6 =   1.28100
 rs8 =   1.09400
 -D3 energy without 3body term =     -0.0027838246 hartrees
 ----------------------------------------------------------------
             Standard Nuclear Orientation (Angstroms)
    I     Atom           X                Y                Z
 ----------------------------------------------------------------
    1      C      -0.4298763152    -1.0669332144     1.8738269970
    2      N      -1.1239209706    -1.3870416530     2.7366727048
    3      C       0.0674256931    -1.0229296933    -0.5446340984
    4      H      -0.2206522649    -2.0474633087    -0.7423105522
    5      C       0.3857662104    -0.5922796418     0.8033805567
    6      H       1.4241543734    -0.4615340964     1.0808505178
    7      C       0.0355472219    -0.0497125818    -1.4883386483
    8      H      -0.1705410562    -0.2311515891    -2.5320053270
    9      C       0.0225977206     1.2600918413    -0.9194667902
   10      H      -0.3557083469     2.1156822126    -1.4713169648
   11      N       0.3124813334     1.3261846862     0.3428395736
   12      H       0.0527263901     2.1570870346     0.8605020238
 ----------------------------------------------------------------
 Nuclear Repulsion Energy =         251.98875149 hartrees
 There are       25 alpha and       24 beta electrons
 Applying Cartesian multipole field
    Component          Value
    ---------          -----
     (2,0,0)        1.00000E-10
     (0,2,0)        2.00000E-11
     (0,0,2)       -3.00000E-11
 Nucleus-field energy     =    -0.0000000022 hartrees
 Requested basis set is cc-pVTZ
 There are 100 shells and 280 basis functions
 A cutoff of  1.0D-14 yielded   4767 shell pairs
 There are     37479 function pairs (     48977 Cartesian)
 Smallest overlap matrix eigenvalue = 1.80E-04
 Guess MOs from SCF MO coefficient file
 Reading MOs from coefficient file
 Reading MOs from coefficient file
 Long-range K will be added via erf
 Coulomb attenuation parameter = 0.25 bohr**(-1)
 An unrestricted hybrid HF-DFT SCF calculation will be
 performed using Pulay DIIS extrapolation
 Exchange:     0.1957 Hartree-Fock + 1.0000 wB97X-D3 + LR-HF
 Correlation:  1.0000 wB97X-D3
 Using SG-2 standard quadrature grid
 Dispersion:   Grimme D3
 SCF converges when DIIS error is below 1.0E-08
 Geometry optimization detected.  Setting ReadMinima to 0
 Setting SaveMinima to 0
 using 64 threads for integral computing
 -------------------------------------------------------
 OpenMP Integral computing Module                
 Release: version 1.0, May 2013, Q-Chem Inc. Pittsburgh 
 -------------------------------------------------------
 using 64 threads for integral computing
 -------------------------------------------------------
 OpenMP Integral computing Module                
 Release: version 1.0, May 2013, Q-Chem Inc. Pittsburgh 
 -------------------------------------------------------
 ---------------------------------------
  Cycle       Energy         DIIS Error
 ---------------------------------------
    1    -302.9165340871      2.11E-03
    2    -302.9153866383      2.68E-04
    3    -302.9173432270      1.50E-04
    4    -302.9179733400      7.88E-05
    5    -302.9184153736      5.84E-05
    6    -302.9186952406      3.16E-05
    7    -302.9189511942      2.44E-05
    8    -302.9191756057      1.26E-05
    9    -302.9192388955      6.78E-06
   10    -302.9192576936      3.25E-06
   11    -302.9192605824      1.36E-06
   12    -302.9192615532      6.75E-07
   13    -302.9192617876      3.84E-07
   14    -302.9192619496      2.51E-07
   15    -302.9192619964      1.47E-07
   16    -302.9192620185      6.75E-08
   17    -302.9192620201      2.49E-08
   18    -302.9192620205      1.05E-08
   19    -302.9192620206      4.27E-09 Convergence criterion met
 ---------------------------------------
 <S^2> = 0.7637
 SCF time:  CPU 2380.70 s  wall 40.97 s
 SCF   energy in the final basis set = -302.91926202
 Total energy in the final basis set = -302.91926202
 
 --------------------------------------------------------------
 
                    Orbital Energies (a.u.)
 --------------------------------------------------------------
 
 Alpha MOs
 -- Occupied --
-14.4544 -14.4173 -10.3540 -10.3427 -10.3121 -10.3085 -10.2966  -1.0662
 -1.0221  -0.9402  -0.8707  -0.7594  -0.6822  -0.6698  -0.6124  -0.5828
 -0.5350  -0.5072  -0.5016  -0.4762  -0.4630  -0.4320  -0.4213  -0.3627
 -0.2567
 -- Virtual --
  0.0150   0.0955   0.1125   0.1310   0.1420   0.1511   0.1582   0.1841
  0.2070   0.2329   0.2843   0.2930   0.3086   0.3234   0.3466   0.3624
  0.3748   0.4033   0.4178   0.4198   0.4392   0.4461   0.4600   0.4839
  0.4999   0.5073   0.5203   0.5342   0.5432   0.5487   0.5569   0.5755
  0.5812   0.5965   0.6098   0.6151   0.6452   0.6654   0.6746   0.6914
  0.7210   0.7381   0.7510   0.7630   0.7907   0.8068   0.8206   0.8453
  0.8926   0.9119   0.9216   0.9335   0.9823   1.0195   1.0299   1.0554
  1.0579   1.0701   1.0837   1.1071   1.1379   1.1591   1.1663   1.1870
  1.2142   1.2267   1.2352   1.2730   1.2816   1.2905   1.3278   1.3459
  1.3647   1.3824   1.3883   1.4039   1.4209   1.4344   1.4646   1.4827
  1.4984   1.5332   1.5484   1.5597   1.5965   1.6288   1.6680   1.6869
  1.7160   1.7807   1.8522   1.8672   1.9013   1.9241   1.9660   2.0199
  2.0798   2.1330   2.1501   2.2014   2.2196   2.2388   2.3042   2.3187
  2.3669   2.4114   2.4289   2.4771   2.4953   2.5320   2.5581   2.6030
  2.6223   2.6356   2.6533   2.6975   2.7107   2.7140   2.7350   2.7681
  2.7719   2.7999   2.8192   2.8681   2.8849   2.8911   2.9121   2.9257
  2.9395   2.9659   2.9998   3.0182   3.0271   3.0434   3.0526   3.0644
  3.0818   3.0963   3.1058   3.1160   3.1358   3.1603   3.1771   3.1946
  3.2120   3.2243   3.2452   3.2627   3.2733   3.2826   3.3005   3.3304
  3.3387   3.3864   3.3978   3.4145   3.4292   3.4921   3.5025   3.5240
  3.5588   3.5750   3.5850   3.6067   3.6488   3.6491   3.6764   3.7028
  3.7358   3.7438   3.7661   3.7799   3.8194   3.8531   3.8640   3.9121
  3.9403   3.9635   3.9719   3.9932   4.0169   4.0308   4.0480   4.0732
  4.0756   4.0783   4.1150   4.1305   4.1483   4.1660   4.1929   4.2225
  4.2410   4.2752   4.2987   4.3441   4.3629   4.3994   4.4018   4.4220
  4.4399   4.4888   4.5117   4.5757   4.5897   4.6447   4.6629   4.6732
  4.7168   4.7329   4.7495   4.7649   4.7813   4.7960   4.8393   4.8851
  4.9351   4.9508   5.0044   5.0424   5.0564   5.0924   5.1370   5.1609
  5.2204   5.2371   5.2644   5.2861   5.3519   5.3657   5.4273   5.4373
  5.4613   5.5580   5.6006   5.6842   5.7762   5.8421   5.8666   5.9102
  6.0413   6.0820   6.2104   6.2191   6.2370   6.3869   6.6122   6.6836
  8.1640  10.0731  11.6963  12.7788  13.2824  14.0635  15.5992
 
 Beta MOs
 -- Occupied --
-14.4494 -14.4152 -10.3494 -10.3409 -10.3127 -10.3072 -10.2965  -1.0574
 -1.0172  -0.9304  -0.8591  -0.7491  -0.6774  -0.6592  -0.6054  -0.5761
 -0.5281  -0.4997  -0.4837  -0.4604  -0.4542  -0.4244  -0.3986  -0.3560
 -- Virtual --
 -0.0155   0.0423   0.1047   0.1154   0.1409   0.1449   0.1536   0.1615
  0.1860   0.2245   0.2368   0.2853   0.2944   0.3119   0.3261   0.3500
  0.3657   0.3786   0.4051   0.4198   0.4229   0.4434   0.4481   0.4628
  0.4888   0.5038   0.5100   0.5246   0.5391   0.5448   0.5518   0.5611
  0.5790   0.5841   0.5992   0.6139   0.6192   0.6475   0.6690   0.6768
  0.6944   0.7235   0.7420   0.7528   0.7660   0.7941   0.8095   0.8241
  0.8486   0.8947   0.9147   0.9253   0.9364   0.9865   1.0237   1.0328
  1.0591   1.0594   1.0732   1.0864   1.1115   1.1419   1.1627   1.1694
  1.1902   1.2185   1.2314   1.2385   1.2756   1.2846   1.2965   1.3314
  1.3489   1.3674   1.3853   1.3937   1.4088   1.4244   1.4376   1.4690
  1.4857   1.5031   1.5369   1.5513   1.5644   1.6009   1.6320   1.6731
  1.6933   1.7192   1.7868   1.8564   1.8702   1.9050   1.9282   1.9699
  2.0264   2.0828   2.1369   2.1553   2.2052   2.2235   2.2470   2.3069
  2.3269   2.3724   2.4202   2.4351   2.4851   2.4998   2.5382   2.5652
  2.6087   2.6289   2.6412   2.6576   2.7027   2.7179   2.7191   2.7392
  2.7706   2.7746   2.8041   2.8238   2.8731   2.8903   2.8981   2.9198
  2.9328   2.9439   2.9698   3.0050   3.0220   3.0345   3.0476   3.0570
  3.0686   3.0881   3.1028   3.1124   3.1185   3.1397   3.1671   3.1820
  3.2006   3.2205   3.2297   3.2501   3.2682   3.2803   3.2880   3.3064
  3.3371   3.3453   3.3936   3.4030   3.4205   3.4355   3.4987   3.5095
  3.5289   3.5630   3.5807   3.5894   3.6130   3.6528   3.6545   3.6814
  3.7080   3.7429   3.7506   3.7700   3.7863   3.8245   3.8590   3.8687
  3.9165   3.9433   3.9676   3.9750   3.9963   4.0224   4.0362   4.0531
  4.0767   4.0834   4.0866   4.1198   4.1353   4.1540   4.1711   4.1979
  4.2275   4.2455   4.2803   4.3043   4.3493   4.3692   4.4035   4.4059
  4.4256   4.4448   4.4917   4.5172   4.5827   4.5965   4.6539   4.6695
  4.6829   4.7211   4.7378   4.7558   4.7693   4.7861   4.8032   4.8430
  4.8919   4.9428   4.9634   5.0134   5.0461   5.0629   5.0983   5.1425
  5.1647   5.2268   5.2412   5.2712   5.2924   5.3564   5.3714   5.4364
  5.4434   5.4718   5.5629   5.6068   5.6879   5.7805   5.8463   5.8700
  5.9144   6.0501   6.0878   6.2142   6.2249   6.2407   6.3897   6.6178
  6.6926   8.1656  10.0763  11.7003  12.7865  13.2869  14.0673  15.6023
 --------------------------------------------------------------
 
          Ground-State Mulliken Net Atomic Charges

     Atom                 Charge (a.u.)    Spin (a.u.)
  --------------------------------------------------------
      1 C                    -0.112215      -0.055339
      2 N                    -0.066529       0.139432
      3 C                    -0.146505       0.148943
      4 H                     0.153346       0.009863
      5 C                    -0.022995       0.349048
      6 H                     0.159717       0.004690
      7 C                    -0.159600       0.033046
      8 H                     0.140896       0.000100
      9 C                    -0.022879       0.168051
     10 H                     0.123648       0.004289
     11 N                    -0.196876       0.176764
     12 H                     0.149992       0.021113
  --------------------------------------------------------
  Sum of atomic charges =     0.000000
  Sum of spin   charges =     1.000000

 -----------------------------------------------------------------
                    Cartesian Multipole Moments
 -----------------------------------------------------------------
    Charge (ESU x 10^10)
                 0.0000
    Dipole Moment (Debye)
         X       1.4038      Y       2.4710      Z      -3.4994
       Tot       4.5081
    Quadrupole Moments (Debye-Ang)
        XX     -44.1048     XY      -3.7190     YY     -36.9211
        XZ       6.8785     YZ       5.7720     ZZ     -48.2612
    Octopole Moments (Debye-Ang^2)
       XXX      16.5689    XXY      10.3992    XYY       4.2337
       YYY      37.3760    XXZ     -18.5771    XYZ      -8.4302
       YYZ     -23.3872    XZZ      19.1748    YZZ      28.4242
       ZZZ     -83.8617
    Hexadecapole Moments (Debye-Ang^3)
      XXXX    -114.4106   XXXY     -42.3382   XXYY     -85.2646
      XYYY     -43.9483   YYYY    -314.2639   XXXZ      69.3668
      XXYZ      44.6558   XYYZ      33.4462   YYYZ     126.8733
      XXZZ    -140.0828   XYZZ     -37.1670   YYZZ    -173.8895
      XZZZ     111.2059   YZZZ     161.0944   ZZZZ    -679.5463
 -----------------------------------------------------------------
 Calculating analytic gradient of the SCF energy
 Gradient of SCF Energy
            1           2           3           4           5           6
    1   0.0006768  -0.0004128  -0.0011382   0.0005600   0.0004390  -0.0000787
    2   0.0006650  -0.0001472   0.0002341  -0.0003352   0.0006196  -0.0012056
    3  -0.0009362   0.0002691  -0.0002286  -0.0001641  -0.0017727   0.0002722
            7           8           9          10          11          12
    1  -0.0003889   0.0000786   0.0016609  -0.0003802  -0.0008432  -0.0001733
    2  -0.0019273  -0.0004385   0.0003192  -0.0000637   0.0022840  -0.0000043
    3   0.0005190   0.0000458   0.0017975   0.0003057  -0.0000553  -0.0000525
 Max gradient component =       2.284E-03
 RMS gradient           =       8.463E-04
 Gradient time:  CPU 311.04 s  wall 6.21 s
 Geometry Optimization Parameters
   NAtoms,    NIC,     NZ,  NCons,   NDum,   NFix, NCnnct, MaxDiis
       12      65       0       0       0       0       0       0

 Cartesian Hessian Update
 Hessian updated using Powell/Murtagh-Sargent update
  Mixing factors:     0.988224 Powell                      0.011776 Murtagh-Sargent


** GEOMETRY OPTIMIZATION IN DELOCALIZED INTERNAL COORDINATES **
   Searching for a Transition State

   Optimization Cycle:  11

                       Coordinates (Angstroms)
     ATOM                X               Y               Z
      1  C        -0.4298763152   -1.0669332144    1.8738269970
      2  N        -1.1239209706   -1.3870416530    2.7366727048
      3  C         0.0674256931   -1.0229296933   -0.5446340984
      4  H        -0.2206522649   -2.0474633087   -0.7423105522
      5  C         0.3857662104   -0.5922796418    0.8033805567
      6  H         1.4241543734   -0.4615340964    1.0808505178
      7  C         0.0355472219   -0.0497125818   -1.4883386483
      8  H        -0.1705410562   -0.2311515891   -2.5320053270
      9  C         0.0225977206    1.2600918413   -0.9194667902
     10  H        -0.3557083469    2.1156822126   -1.4713169648
     11  N         0.3124813334    1.3261846862    0.3428395736
     12  H         0.0527263901    2.1570870346    0.8605020238
   Point Group: c1    Number of degrees of freedom:    30


   Energy is   -302.919262021

 Hessian updated using Powell/Murtagh-Sargent update
  Mixing factors:     0.986158 Powell                      0.013842 Murtagh-Sargent

 30 Hessian modes will be used to form the next step
  Hessian Eigenvalues:
    -0.246131    0.022325    0.023827    0.025214    0.029001    0.032378
     0.040921    0.051630    0.157610    0.159002    0.159445    0.160029
     0.163135    0.199167    0.200016    0.220243    0.223136    0.245738
     0.353022    0.356846    0.357746    0.361819    0.390353    0.399470
     0.411918    0.455192    0.458135    0.545219    0.689058    1.331681

 Transition state search - taking P-RFO step
 Searching for Lamda that Maximizes Along the Lowest mode
 Value Taken    Lamda =   0.00000766
 Searching for Lamda that Minimizes Along All other modes
 Value Taken    Lamda =  -0.00019759
 Step Taken.  Stepsize is  0.042563

                             Maximum     Tolerance    Cnvgd?
         Gradient           0.005424      0.000300      NO
         Displacement       0.018960      0.001200      NO
         Energy change      0.003328      0.000001      NO


 New Cartesian Coordinates Obtained by Inverse Iteration

 Displacement from previous Coordinates is:  0.090580
 Adding empirical dispersion correction 
 ----------------------------------------------------------------
 Doing -D3(0) with
 s6  =   1.00000
 s8  =   1.00000
 rs6 =   1.28100
 rs8 =   1.09400
 -D3 energy without 3body term =     -0.0027807902 hartrees
 ----------------------------------------------------------------
             Standard Nuclear Orientation (Angstroms)
    I     Atom           X                Y                Z
 ----------------------------------------------------------------
    1      C      -0.4351955300    -1.0721462873     1.8797655275
    2      N      -1.1313330597    -1.3964928789     2.7391583300
    3      C       0.0709796368    -1.0156854978    -0.5419268172
    4      H      -0.2088688546    -2.0418666147    -0.7412193402
    5      C       0.3837988420    -0.5916978186     0.8132272592
    6      H       1.4203895259    -0.4548680733     1.0948632029
    7      C       0.0312241544    -0.0452945552    -1.4915115609
    8      H      -0.1733398918    -0.2286183859    -2.5351399352
    9      C       0.0107441793     1.2628693539    -0.9274634975
   10      H      -0.3663318245     2.1207164590    -1.4769587820
   11      N       0.3228349290     1.3175486114     0.3294787398
   12      H       0.0750978824     2.1455356837     0.8577268664
 ----------------------------------------------------------------
 Nuclear Repulsion Energy =         251.88006631 hartrees
 There are       25 alpha and       24 beta electrons
 Applying Cartesian multipole field
    Component          Value
    ---------          -----
     (2,0,0)        1.00000E-10
     (0,2,0)        2.00000E-11
     (0,0,2)       -3.00000E-11
 Nucleus-field energy     =    -0.0000000022 hartrees
 Requested basis set is cc-pVTZ
 There are 100 shells and 280 basis functions
 A cutoff of  1.0D-14 yielded   4764 shell pairs
 There are     37464 function pairs (     48959 Cartesian)
 Smallest overlap matrix eigenvalue = 1.79E-04
 Guess MOs from SCF MO coefficient file
 Reading MOs from coefficient file
 Reading MOs from coefficient file
 Long-range K will be added via erf
 Coulomb attenuation parameter = 0.25 bohr**(-1)
 An unrestricted hybrid HF-DFT SCF calculation will be
 performed using Pulay DIIS extrapolation
 Exchange:     0.1957 Hartree-Fock + 1.0000 wB97X-D3 + LR-HF
 Correlation:  1.0000 wB97X-D3
 Using SG-2 standard quadrature grid
 Dispersion:   Grimme D3
 SCF converges when DIIS error is below 1.0E-08
 Geometry optimization detected.  Setting ReadMinima to 0
 Setting SaveMinima to 0
 using 64 threads for integral computing
 -------------------------------------------------------
 OpenMP Integral computing Module                
 Release: version 1.0, May 2013, Q-Chem Inc. Pittsburgh 
 -------------------------------------------------------
 using 64 threads for integral computing
 -------------------------------------------------------
 OpenMP Integral computing Module                
 Release: version 1.0, May 2013, Q-Chem Inc. Pittsburgh 
 -------------------------------------------------------
 ---------------------------------------
  Cycle       Energy         DIIS Error
 ---------------------------------------
    1    -302.9185806617      3.13E-04
    2    -302.9192316594      4.18E-05
    3    -302.9192502593      4.01E-05
    4    -302.9192640553      9.15E-06
    5    -302.9192658251      5.63E-06
    6    -302.9192664647      1.98E-06
    7    -302.9192667257      1.27E-06
    8    -302.9192668734      7.71E-07
    9    -302.9192670190      4.85E-07
   10    -302.9192670932      3.08E-07
   11    -302.9192671347      1.69E-07
   12    -302.9192671457      5.96E-08
   13    -302.9192671472      2.54E-08
   14    -302.9192671475      1.18E-08
   15    -302.9192671476      5.47E-09 Convergence criterion met
 ---------------------------------------
 <S^2> = 0.7639
 SCF time:  CPU 1828.08 s  wall 31.15 s
 SCF   energy in the final basis set = -302.91926715
 Total energy in the final basis set = -302.91926715
 
 --------------------------------------------------------------
 
                    Orbital Energies (a.u.)
 --------------------------------------------------------------
 
 Alpha MOs
 -- Occupied --
-14.4542 -14.4179 -10.3549 -10.3419 -10.3126 -10.3087 -10.2962  -1.0668
 -1.0226  -0.9385  -0.8712  -0.7594  -0.6819  -0.6700  -0.6130  -0.5816
 -0.5353  -0.5060  -0.5018  -0.4766  -0.4636  -0.4324  -0.4217  -0.3621
 -0.2568
 -- Virtual --
  0.0150   0.0954   0.1127   0.1314   0.1423   0.1513   0.1580   0.1841
  0.2075   0.2327   0.2839   0.2928   0.3078   0.3231   0.3462   0.3623
  0.3754   0.4035   0.4188   0.4203   0.4391   0.4463   0.4593   0.4836
  0.4997   0.5073   0.5201   0.5337   0.5426   0.5488   0.5565   0.5756
  0.5804   0.5968   0.6107   0.6143   0.6457   0.6663   0.6732   0.6911
  0.7204   0.7401   0.7508   0.7621   0.7937   0.8048   0.8209   0.8451
  0.8907   0.9114   0.9245   0.9337   0.9823   1.0179   1.0299   1.0549
  1.0572   1.0701   1.0840   1.1068   1.1371   1.1574   1.1649   1.1874
  1.2139   1.2259   1.2357   1.2722   1.2837   1.2931   1.3273   1.3434
  1.3646   1.3819   1.3890   1.4024   1.4210   1.4371   1.4658   1.4823
  1.4968   1.5333   1.5500   1.5586   1.5955   1.6291   1.6691   1.6886
  1.7161   1.7780   1.8552   1.8663   1.9008   1.9249   1.9672   2.0158
  2.0779   2.1295   2.1495   2.2065   2.2204   2.2420   2.3020   2.3210
  2.3678   2.4085   2.4300   2.4779   2.4990   2.5315   2.5543   2.5991
  2.6209   2.6359   2.6540   2.6964   2.7108   2.7151   2.7327   2.7673
  2.7714   2.7997   2.8174   2.8687   2.8838   2.8920   2.9148   2.9269
  2.9418   2.9676   2.9991   3.0190   3.0280   3.0414   3.0541   3.0661
  3.0815   3.0961   3.1055   3.1151   3.1351   3.1618   3.1754   3.1933
  3.2100   3.2235   3.2423   3.2618   3.2704   3.2799   3.2994   3.3326
  3.3412   3.3846   3.3978   3.4120   3.4275   3.4927   3.5020   3.5216
  3.5570   3.5759   3.5854   3.6055   3.6500   3.6527   3.6752   3.7042
  3.7332   3.7453   3.7623   3.7829   3.8205   3.8479   3.8662   3.9144
  3.9402   3.9636   3.9711   3.9906   4.0159   4.0320   4.0468   4.0729
  4.0758   4.0781   4.1129   4.1286   4.1447   4.1675   4.1913   4.2242
  4.2374   4.2811   4.2999   4.3430   4.3660   4.4001   4.4062   4.4214
  4.4330   4.4871   4.5083   4.5750   4.5911   4.6461   4.6612   4.6731
  4.7180   4.7310   4.7507   4.7649   4.7812   4.7950   4.8367   4.8810
  4.9386   4.9562   5.0060   5.0445   5.0582   5.0955   5.1352   5.1572
  5.2222   5.2399   5.2649   5.2845   5.3503   5.3661   5.4303   5.4337
  5.4637   5.5534   5.6030   5.6886   5.7776   5.8398   5.8614   5.9172
  6.0364   6.0869   6.2100   6.2175   6.2437   6.3864   6.6092   6.6858
  8.1571  10.0594  11.7147  12.7481  13.2748  14.0525  15.5980
 
 Beta MOs
 -- Occupied --
-14.4492 -14.4157 -10.3504 -10.3401 -10.3132 -10.3073 -10.2961  -1.0579
 -1.0177  -0.9288  -0.8596  -0.7490  -0.6771  -0.6594  -0.6061  -0.5747
 -0.5284  -0.4988  -0.4838  -0.4609  -0.4545  -0.4249  -0.3991  -0.3552
 -- Virtual --
 -0.0158   0.0423   0.1044   0.1155   0.1415   0.1452   0.1537   0.1614
  0.1860   0.2251   0.2364   0.2849   0.2941   0.3113   0.3257   0.3496
  0.3655   0.3793   0.4052   0.4207   0.4235   0.4433   0.4483   0.4620
  0.4885   0.5037   0.5100   0.5242   0.5385   0.5444   0.5518   0.5606
  0.5787   0.5834   0.5993   0.6148   0.6185   0.6480   0.6698   0.6754
  0.6940   0.7229   0.7438   0.7525   0.7650   0.7972   0.8078   0.8244
  0.8483   0.8926   0.9144   0.9278   0.9368   0.9864   1.0220   1.0330
  1.0583   1.0590   1.0731   1.0866   1.1112   1.1411   1.1610   1.1680
  1.1907   1.2179   1.2300   1.2395   1.2747   1.2866   1.2993   1.3310
  1.3461   1.3673   1.3848   1.3944   1.4073   1.4244   1.4404   1.4701
  1.4853   1.5014   1.5372   1.5529   1.5632   1.6000   1.6323   1.6745
  1.6946   1.7192   1.7840   1.8590   1.8697   1.9047   1.9289   1.9711
  2.0222   2.0811   2.1335   2.1546   2.2104   2.2249   2.2499   2.3048
  2.3291   2.3736   2.4174   2.4361   2.4864   2.5031   2.5378   2.5615
  2.6050   2.6270   2.6419   2.6582   2.7006   2.7191   2.7198   2.7366
  2.7694   2.7747   2.8038   2.8219   2.8739   2.8893   2.8986   2.9227
  2.9342   2.9462   2.9715   3.0044   3.0229   3.0352   3.0456   3.0586
  3.0705   3.0880   3.1027   3.1115   3.1181   3.1388   3.1686   3.1805
  3.1995   3.2182   3.2290   3.2471   3.2673   3.2775   3.2851   3.3052
  3.3379   3.3490   3.3917   3.4032   3.4178   3.4341   3.4995   3.5085
  3.5265   3.5610   3.5820   3.5899   3.6119   3.6544   3.6573   3.6803
  3.7095   3.7404   3.7520   3.7665   3.7893   3.8254   3.8538   3.8709
  3.9188   3.9432   3.9679   3.9741   3.9937   4.0210   4.0373   4.0521
  4.0767   4.0833   4.0862   4.1177   4.1337   4.1504   4.1724   4.1964
  4.2292   4.2419   4.2864   4.3053   4.3482   4.3722   4.4042   4.4102
  4.4249   4.4379   4.4900   4.5139   4.5820   4.5978   4.6554   4.6678
  4.6826   4.7224   4.7360   4.7567   4.7694   4.7860   4.8022   4.8405
  4.8879   4.9457   4.9687   5.0150   5.0485   5.0645   5.1016   5.1406
  5.1608   5.2288   5.2437   5.2719   5.2910   5.3551   5.3719   5.4388
  5.4396   5.4743   5.5581   5.6095   5.6922   5.7820   5.8440   5.8649
  5.9213   6.0450   6.0926   6.2137   6.2234   6.2473   6.3892   6.6145
  6.6949   8.1587  10.0625  11.7188  12.7557  13.2791  14.0564  15.6011
 --------------------------------------------------------------
 
          Ground-State Mulliken Net Atomic Charges

     Atom                 Charge (a.u.)    Spin (a.u.)
  --------------------------------------------------------
      1 C                    -0.111146      -0.054384
      2 N                    -0.065540       0.139274
      3 C                    -0.146222       0.152748
      4 H                     0.152616       0.008878
      5 C                    -0.025006       0.345439
      6 H                     0.159384       0.005271
      7 C                    -0.158088       0.029718
      8 H                     0.140714      -0.000008
      9 C                    -0.025908       0.174866
     10 H                     0.124539       0.004234
     11 N                    -0.194562       0.173958
     12 H                     0.149220       0.020006
  --------------------------------------------------------
  Sum of atomic charges =    -0.000000
  Sum of spin   charges =     1.000000

 -----------------------------------------------------------------
                    Cartesian Multipole Moments
 -----------------------------------------------------------------
    Charge (ESU x 10^10)
                -0.0000
    Dipole Moment (Debye)
         X       1.4151      Y       2.4998      Z      -3.4665
       Tot       4.5020
    Quadrupole Moments (Debye-Ang)
        XX     -44.1567     XY      -3.7270     YY     -36.9957
        XZ       6.9403     YZ       5.7456     ZZ     -48.1606
    Octopole Moments (Debye-Ang^2)
       XXX      16.8192    XXY      10.5379    XYY       4.5082
       YYY      37.6307    XXZ     -18.6044    XYZ      -8.3728
       YYZ     -23.5531    XZZ      19.3629    YZZ      28.6444
       ZZZ     -83.7772
    Hexadecapole Moments (Debye-Ang^3)
      XXXX    -115.4541   XXXY     -42.8258   XXYY     -85.5642
      XYYY     -44.3627   YYYY    -314.9559   XXXZ      69.7193
      XXYZ      45.3943   XYYZ      33.9127   YYYZ     128.2335
      XXZZ    -140.7618   XYZZ     -37.5829   YYZZ    -174.4831
      XZZZ     111.7634   YZZZ     162.8034   ZZZZ    -681.2925
 -----------------------------------------------------------------
 Calculating analytic gradient of the SCF energy
 Gradient of SCF Energy
            1           2           3           4           5           6
    1   0.0003572  -0.0002566  -0.0009391   0.0003871   0.0004758   0.0000043
    2   0.0002214  -0.0001017   0.0010870   0.0000231  -0.0019197  -0.0003470
    3   0.0001296   0.0000048   0.0003041  -0.0000222   0.0023642   0.0001141
            7           8           9          10          11          12
    1   0.0005365   0.0002745  -0.0010234   0.0000325   0.0003656  -0.0002145
    2   0.0007703   0.0003872   0.0009758   0.0001291  -0.0013442   0.0001187
    3  -0.0000921  -0.0001609   0.0014758  -0.0004562  -0.0034772  -0.0001840
 Max gradient component =       3.477E-03
 RMS gradient           =       9.410E-04
 Gradient time:  CPU 306.04 s  wall 6.01 s
 Geometry Optimization Parameters
   NAtoms,    NIC,     NZ,  NCons,   NDum,   NFix, NCnnct, MaxDiis
       12      65       0       0       0       0       0       0

 Cartesian Hessian Update
 Hessian updated using Powell/Murtagh-Sargent update
  Mixing factors:     0.274898 Powell                      0.725102 Murtagh-Sargent


** GEOMETRY OPTIMIZATION IN DELOCALIZED INTERNAL COORDINATES **
   Searching for a Transition State

   Optimization Cycle:  12

                       Coordinates (Angstroms)
     ATOM                X               Y               Z
      1  C        -0.4351955300   -1.0721462873    1.8797655275
      2  N        -1.1313330597   -1.3964928789    2.7391583300
      3  C         0.0709796368   -1.0156854978   -0.5419268172
      4  H        -0.2088688546   -2.0418666147   -0.7412193402
      5  C         0.3837988420   -0.5916978186    0.8132272592
      6  H         1.4203895259   -0.4548680733    1.0948632029
      7  C         0.0312241544   -0.0452945552   -1.4915115609
      8  H        -0.1733398918   -0.2286183859   -2.5351399352
      9  C         0.0107441793    1.2628693539   -0.9274634975
     10  H        -0.3663318245    2.1207164590   -1.4769587820
     11  N         0.3228349290    1.3175486114    0.3294787398
     12  H         0.0750978824    2.1455356837    0.8577268664
   Point Group: c1    Number of degrees of freedom:    30


   Energy is   -302.919267148

 Hessian updated using Powell/Murtagh-Sargent update
  Mixing factors:     0.785541 Powell                      0.214459 Murtagh-Sargent

 30 Hessian modes will be used to form the next step
  Hessian Eigenvalues:
    -0.230811    0.006980    0.023789    0.024138    0.028810    0.029637
     0.041329    0.073768    0.157319    0.158999    0.159607    0.160288
     0.163298    0.198697    0.200017    0.220237    0.222672    0.291313
     0.353070    0.356969    0.357764    0.361819    0.388588    0.410922
     0.441950    0.448309    0.456211    0.578785    0.740690    1.331673

 Transition state search - taking P-RFO step
 Searching for Lamda that Maximizes Along the Lowest mode
 Value Taken    Lamda =   0.00003575
 Searching for Lamda that Minimizes Along All other modes
 Value Taken    Lamda =  -0.00015445
 Step Taken.  Stepsize is  0.032307

                             Maximum     Tolerance    Cnvgd?
         Gradient           0.005948      0.000300      NO
         Displacement       0.016085      0.001200      NO
         Energy change     -0.000005      0.000001      NO


 New Cartesian Coordinates Obtained by Inverse Iteration

 Displacement from previous Coordinates is:  0.060683
 Adding empirical dispersion correction 
 ----------------------------------------------------------------
 Doing -D3(0) with
 s6  =   1.00000
 s8  =   1.00000
 rs6 =   1.28100
 rs8 =   1.09400
 -D3 energy without 3body term =     -0.0027785171 hartrees
 ----------------------------------------------------------------
             Standard Nuclear Orientation (Angstroms)
    I     Atom           X                Y                Z
 ----------------------------------------------------------------
    1      C      -0.4326053224    -1.0702440984     1.8768159187
    2      N      -1.1254311332    -1.3925371130     2.7396873391
    3      C       0.0680256890    -1.0213574361    -0.5443497684
    4      H      -0.2113101629    -2.0478634104    -0.7435807760
    5      C       0.3825898622    -0.5925981959     0.8067236617
    6      H       1.4187564631    -0.4474829628     1.0851276925
    7      C       0.0287598822    -0.0489220929    -1.4896259069
    8      H      -0.1714501834    -0.2295755133    -2.5345587945
    9      C       0.0116308065     1.2592359436    -0.9206941300
   10      H      -0.3503122607     2.1200997779    -1.4752974852
   11      N       0.3118534404     1.3181968729     0.3399827736
   12      H       0.0694929084     2.1530482247     0.8597694683
 ----------------------------------------------------------------
 Nuclear Repulsion Energy =         252.00269168 hartrees
 There are       25 alpha and       24 beta electrons
 Applying Cartesian multipole field
    Component          Value
    ---------          -----
     (2,0,0)        1.00000E-10
     (0,2,0)        2.00000E-11
     (0,0,2)       -3.00000E-11
 Nucleus-field energy     =    -0.0000000022 hartrees
 Requested basis set is cc-pVTZ
 There are 100 shells and 280 basis functions
 A cutoff of  1.0D-14 yielded   4767 shell pairs
 There are     37479 function pairs (     48977 Cartesian)
 Smallest overlap matrix eigenvalue = 1.77E-04
 Guess MOs from SCF MO coefficient file
 Reading MOs from coefficient file
 Reading MOs from coefficient file
 Long-range K will be added via erf
 Coulomb attenuation parameter = 0.25 bohr**(-1)
 An unrestricted hybrid HF-DFT SCF calculation will be
 performed using Pulay DIIS extrapolation
 Exchange:     0.1957 Hartree-Fock + 1.0000 wB97X-D3 + LR-HF
 Correlation:  1.0000 wB97X-D3
 Using SG-2 standard quadrature grid
 Dispersion:   Grimme D3
 SCF converges when DIIS error is below 1.0E-08
 Geometry optimization detected.  Setting ReadMinima to 0
 Setting SaveMinima to 0
 using 64 threads for integral computing
 -------------------------------------------------------
 OpenMP Integral computing Module                
 Release: version 1.0, May 2013, Q-Chem Inc. Pittsburgh 
 -------------------------------------------------------
 using 64 threads for integral computing
 -------------------------------------------------------
 OpenMP Integral computing Module                
 Release: version 1.0, May 2013, Q-Chem Inc. Pittsburgh 
 -------------------------------------------------------
 ---------------------------------------
  Cycle       Energy         DIIS Error
 ---------------------------------------
    1    -302.9200637636      1.99E-04
    2    -302.9192977665      2.50E-05
    3    -302.9193066153      2.41E-05
    4    -302.9193121307      6.19E-06
    5    -302.9193132005      4.05E-06
    6    -302.9193135849      1.50E-06
    7    -302.9193137525      8.47E-07
    8    -302.9193138234      3.60E-07
    9    -302.9193138690      2.26E-07
   10    -302.9193138844      1.01E-07
   11    -302.9193138949      4.74E-08
   12    -302.9193138980      2.83E-08
   13    -302.9193138992      1.85E-08
   14    -302.9193138996      1.16E-08
   15    -302.9193138997      7.85E-09 Convergence criterion met
 ---------------------------------------
 <S^2> = 0.7635
 SCF time:  CPU 1819.06 s  wall 31.65 s
 SCF   energy in the final basis set = -302.91931390
 Total energy in the final basis set = -302.91931390
 
 --------------------------------------------------------------
 
                    Orbital Energies (a.u.)
 --------------------------------------------------------------
 
 Alpha MOs
 -- Occupied --
-14.4544 -14.4176 -10.3547 -10.3422 -10.3124 -10.3083 -10.2962  -1.0665
 -1.0223  -0.9393  -0.8709  -0.7593  -0.6821  -0.6702  -0.6129  -0.5818
 -0.5348  -0.5068  -0.5019  -0.4766  -0.4633  -0.4323  -0.4214  -0.3626
 -0.2559
 -- Virtual --
  0.0150   0.0957   0.1126   0.1314   0.1422   0.1512   0.1580   0.1841
  0.2075   0.2328   0.2840   0.2928   0.3084   0.3235   0.3467   0.3623
  0.3751   0.4034   0.4182   0.4201   0.4393   0.4461   0.4597   0.4838
  0.4997   0.5070   0.5203   0.5340   0.5429   0.5486   0.5566   0.5762
  0.5813   0.5969   0.6100   0.6161   0.6465   0.6664   0.6739   0.6913
  0.7207   0.7400   0.7516   0.7626   0.7926   0.8060   0.8210   0.8441
  0.8917   0.9108   0.9240   0.9317   0.9817   1.0206   1.0303   1.0543
  1.0577   1.0712   1.0835   1.1070   1.1369   1.1575   1.1660   1.1874
  1.2143   1.2262   1.2355   1.2724   1.2842   1.2940   1.3276   1.3462
  1.3647   1.3828   1.3885   1.4032   1.4209   1.4358   1.4654   1.4821
  1.4973   1.5338   1.5502   1.5591   1.5972   1.6299   1.6683   1.6868
  1.7157   1.7793   1.8545   1.8667   1.9027   1.9247   1.9689   2.0171
  2.0793   2.1315   2.1490   2.2049   2.2202   2.2401   2.3041   2.3207
  2.3659   2.4085   2.4311   2.4775   2.4996   2.5312   2.5562   2.6033
  2.6253   2.6352   2.6544   2.6977   2.7107   2.7146   2.7337   2.7678
  2.7728   2.7990   2.8185   2.8691   2.8850   2.8913   2.9136   2.9260
  2.9411   2.9695   3.0002   3.0188   3.0276   3.0422   3.0536   3.0656
  3.0814   3.0951   3.1051   3.1162   3.1356   3.1623   3.1758   3.1957
  3.2115   3.2241   3.2446   3.2629   3.2712   3.2811   3.2995   3.3321
  3.3415   3.3857   3.3983   3.4144   3.4274   3.4917   3.5027   3.5218
  3.5583   3.5762   3.5855   3.6071   3.6488   3.6513   3.6762   3.7045
  3.7342   3.7461   3.7632   3.7831   3.8185   3.8499   3.8672   3.9151
  3.9400   3.9630   3.9708   3.9920   4.0170   4.0321   4.0512   4.0727
  4.0758   4.0784   4.1161   4.1292   4.1484   4.1664   4.1927   4.2242
  4.2403   4.2801   4.2998   4.3420   4.3670   4.4020   4.4043   4.4219
  4.4374   4.4889   4.5096   4.5763   4.5909   4.6458   4.6606   4.6731
  4.7183   4.7323   4.7519   4.7650   4.7818   4.7971   4.8386   4.8818
  4.9379   4.9533   5.0023   5.0439   5.0559   5.0934   5.1376   5.1592
  5.2231   5.2388   5.2657   5.2856   5.3522   5.3666   5.4318   5.4351
  5.4611   5.5577   5.6028   5.6891   5.7775   5.8418   5.8660   5.9162
  6.0391   6.0849   6.2100   6.2181   6.2429   6.3884   6.6143   6.6849
  8.1603  10.0710  11.7103  12.7689  13.2781  14.0601  15.6031
 
 Beta MOs
 -- Occupied --
-14.4494 -14.4155 -10.3503 -10.3405 -10.3129 -10.3069 -10.2961  -1.0576
 -1.0175  -0.9295  -0.8594  -0.7489  -0.6773  -0.6596  -0.6059  -0.5751
 -0.5280  -0.4992  -0.4841  -0.4608  -0.4543  -0.4247  -0.3989  -0.3556
 -- Virtual --
 -0.0149   0.0422   0.1047   0.1155   0.1416   0.1450   0.1537   0.1614
  0.1859   0.2249   0.2366   0.2850   0.2942   0.3117   0.3262   0.3501
  0.3655   0.3790   0.4051   0.4202   0.4233   0.4436   0.4481   0.4624
  0.4886   0.5036   0.5097   0.5245   0.5389   0.5446   0.5517   0.5608
  0.5792   0.5847   0.5996   0.6139   0.6204   0.6489   0.6699   0.6761
  0.6942   0.7232   0.7438   0.7534   0.7655   0.7960   0.8090   0.8245
  0.8473   0.8936   0.9137   0.9273   0.9349   0.9857   1.0248   1.0333
  1.0579   1.0593   1.0743   1.0861   1.1114   1.1407   1.1612   1.1692
  1.1908   1.2184   1.2307   1.2389   1.2749   1.2870   1.3002   1.3312
  1.3491   1.3674   1.3857   1.3939   1.4080   1.4243   1.4390   1.4698
  1.4851   1.5020   1.5376   1.5531   1.5637   1.6017   1.6332   1.6736
  1.6932   1.7189   1.7854   1.8586   1.8698   1.9065   1.9287   1.9727
  2.0236   2.0824   2.1354   2.1541   2.2088   2.2244   2.2481   2.3067
  2.3289   2.3715   2.4174   2.4371   2.4859   2.5038   2.5375   2.5634
  2.6089   2.6318   2.6411   2.6586   2.7022   2.7184   2.7196   2.7378
  2.7698   2.7762   2.8031   2.8231   2.8742   2.8904   2.8984   2.9214
  2.9337   2.9451   2.9734   3.0053   3.0226   3.0352   3.0464   3.0582
  3.0697   3.0877   3.1016   3.1118   3.1184   3.1393   3.1690   3.1807
  3.2020   3.2197   3.2296   3.2493   3.2684   3.2782   3.2865   3.3053
  3.3386   3.3482   3.3924   3.4041   3.4202   3.4338   3.4984   3.5093
  3.5267   3.5623   3.5820   3.5900   3.6135   3.6534   3.6560   3.6811
  3.7097   3.7412   3.7526   3.7676   3.7895   3.8235   3.8557   3.8720
  3.9196   3.9429   3.9672   3.9738   3.9951   4.0221   4.0375   4.0565
  4.0765   4.0833   4.0865   4.1210   4.1340   4.1541   4.1714   4.1978
  4.2293   4.2447   4.2854   4.3053   4.3473   4.3733   4.4060   4.4084
  4.4254   4.4422   4.4919   4.5152   4.5834   4.5977   4.6548   4.6672
  4.6827   4.7227   4.7373   4.7581   4.7693   4.7866   4.8041   4.8424
  4.8888   4.9449   4.9664   5.0117   5.0476   5.0623   5.0993   5.1431
  5.1629   5.2297   5.2427   5.2726   5.2919   5.3567   5.3725   5.4405
  5.4415   5.4718   5.5625   5.6091   5.6928   5.7819   5.8460   5.8695
  5.9204   6.0480   6.0905   6.2137   6.2239   6.2465   6.3911   6.6197
  6.6940   8.1619  10.0741  11.7144  12.7764  13.2826  14.0640  15.6061
 --------------------------------------------------------------
 
          Ground-State Mulliken Net Atomic Charges

     Atom                 Charge (a.u.)    Spin (a.u.)
  --------------------------------------------------------
      1 C                    -0.110924      -0.053843
      2 N                    -0.066196       0.137716
      3 C                    -0.147215       0.152113
      4 H                     0.152792       0.009343
      5 C                    -0.022657       0.341939
      6 H                     0.159630       0.005544
      7 C                    -0.159170       0.032820
      8 H                     0.140893       0.000031
      9 C                    -0.024993       0.170710
     10 H                     0.124511       0.003909
     11 N                    -0.196234       0.178922
     12 H                     0.149561       0.020797
  --------------------------------------------------------
  Sum of atomic charges =    -0.000000
  Sum of spin   charges =     1.000000

 -----------------------------------------------------------------
                    Cartesian Multipole Moments
 -----------------------------------------------------------------
    Charge (ESU x 10^10)
                -0.0000
    Dipole Moment (Debye)
         X       1.4345      Y       2.5023      Z      -3.4811
       Tot       4.5208
    Quadrupole Moments (Debye-Ang)
        XX     -44.1343     XY      -3.6528     YY     -36.9225
        XZ       6.8887     YZ       5.7736     ZZ     -48.2194
    Octopole Moments (Debye-Ang^2)
       XXX      16.9224    XXY      10.5406    XYY       4.5645
       YYY      37.7656    XXZ     -18.5741    XYZ      -8.3550
       YYZ     -23.5296    XZZ      19.3688    YZZ      28.6320
       ZZZ     -84.0058
    Hexadecapole Moments (Debye-Ang^3)
      XXXX    -114.4810   XXXY     -42.2987   XXYY     -85.3461
      XYYY     -43.7407   YYYY    -314.0323   XXXZ      69.2640
      XXYZ      45.0017   XYYZ      33.5775   YYYZ     127.4183
      XXZZ    -140.3602   XYZZ     -37.2294   YYZZ    -174.1702
      XZZZ     111.2127   YZZZ     161.9192   ZZZZ    -680.7947
 -----------------------------------------------------------------
 Calculating analytic gradient of the SCF energy
 Gradient of SCF Energy
            1           2           3           4           5           6
    1   0.0003162  -0.0003117  -0.0010283   0.0006380   0.0004912  -0.0001097
    2   0.0006914  -0.0001356   0.0012240  -0.0002081  -0.0010337  -0.0001118
    3  -0.0004889   0.0001753  -0.0006452  -0.0002350   0.0001323   0.0000522
            7           8           9          10          11          12
    1  -0.0001715   0.0003688  -0.0008432   0.0002930   0.0002595   0.0000977
    2  -0.0018189  -0.0000304   0.0008769   0.0000841   0.0001480   0.0003141
    3   0.0002483  -0.0001249   0.0022085  -0.0003508  -0.0005599  -0.0004118
 Max gradient component =       2.209E-03
 RMS gradient           =       6.791E-04
 Gradient time:  CPU 313.52 s  wall 6.00 s
 Geometry Optimization Parameters
   NAtoms,    NIC,     NZ,  NCons,   NDum,   NFix, NCnnct, MaxDiis
       12      65       0       0       0       0       0       0

 Cartesian Hessian Update
 Hessian updated using Powell/Murtagh-Sargent update
  Mixing factors:     0.654722 Powell                      0.345278 Murtagh-Sargent


** GEOMETRY OPTIMIZATION IN DELOCALIZED INTERNAL COORDINATES **
   Searching for a Transition State

   Optimization Cycle:  13

                       Coordinates (Angstroms)
     ATOM                X               Y               Z
      1  C        -0.4326053224   -1.0702440984    1.8768159187
      2  N        -1.1254311332   -1.3925371130    2.7396873391
      3  C         0.0680256890   -1.0213574361   -0.5443497684
      4  H        -0.2113101629   -2.0478634104   -0.7435807760
      5  C         0.3825898622   -0.5925981959    0.8067236617
      6  H         1.4187564631   -0.4474829628    1.0851276925
      7  C         0.0287598822   -0.0489220929   -1.4896259069
      8  H        -0.1714501834   -0.2295755133   -2.5345587945
      9  C         0.0116308065    1.2592359436   -0.9206941300
     10  H        -0.3503122607    2.1200997779   -1.4752974852
     11  N         0.3118534404    1.3181968729    0.3399827736
     12  H         0.0694929084    2.1530482247    0.8597694683
   Point Group: c1    Number of degrees of freedom:    30


   Energy is   -302.919313900

 Hessian updated using Powell/Murtagh-Sargent update
  Mixing factors:     0.958467 Powell                      0.041533 Murtagh-Sargent

 30 Hessian modes will be used to form the next step
  Hessian Eigenvalues:
    -0.195366    0.010180    0.023887    0.024994    0.028098    0.033518
     0.045015    0.049064    0.157266    0.159047    0.159581    0.160046
     0.164976    0.198506    0.200027    0.220254    0.222589    0.301707
     0.353081    0.356944    0.357800    0.361826    0.387612    0.411020
     0.427234    0.456095    0.468066    0.596837    0.731876    1.331873

 Transition state search - taking P-RFO step
 Searching for Lamda that Maximizes Along the Lowest mode
 Value Taken    Lamda =   0.00001297
 Searching for Lamda that Minimizes Along All other modes
 Value Taken    Lamda =  -0.00012751
 Step Taken.  Stepsize is  0.083241

                             Maximum     Tolerance    Cnvgd?
         Gradient           0.002222      0.000300      NO
         Displacement       0.057876      0.001200      NO
         Energy change     -0.000047      0.000001      NO


 New Cartesian Coordinates Obtained by Inverse Iteration

 Displacement from previous Coordinates is:  0.178657
 Adding empirical dispersion correction 
 ----------------------------------------------------------------
 Doing -D3(0) with
 s6  =   1.00000
 s8  =   1.00000
 rs6 =   1.28100
 rs8 =   1.09400
 -D3 energy without 3body term =     -0.0027607053 hartrees
 ----------------------------------------------------------------
             Standard Nuclear Orientation (Angstroms)
    I     Atom           X                Y                Z
 ----------------------------------------------------------------
    1      C      -0.4204638805    -1.0706511188     1.8824146735
    2      N      -1.0964091429    -1.4042465897     2.7540256622
    3      C       0.0545696685    -1.0159683412    -0.5413187533
    4      H      -0.2351165803    -2.0409309170    -0.7327071426
    5      C       0.3763583110    -0.5793696910     0.8039681985
    6      H       1.4163918671    -0.4422192941     1.0729594126
    7      C       0.0308904187    -0.0462708804    -1.4938030563
    8      H      -0.1652490233    -0.2288232765    -2.5390684093
    9      C       0.0280679212     1.2591550950    -0.9274064314
   10      H      -0.3000290865     2.1287148366    -1.4894555363
   11      N       0.2783635639     1.3041860661     0.3442285773
   12      H       0.0326259523     2.1364241073     0.8661627980
 ----------------------------------------------------------------
 Nuclear Repulsion Energy =         252.42067192 hartrees
 There are       25 alpha and       24 beta electrons
 Applying Cartesian multipole field
    Component          Value
    ---------          -----
     (2,0,0)        1.00000E-10
     (0,2,0)        2.00000E-11
     (0,0,2)       -3.00000E-11
 Nucleus-field energy     =    -0.0000000026 hartrees
 Requested basis set is cc-pVTZ
 There are 100 shells and 280 basis functions
 A cutoff of  1.0D-14 yielded   4770 shell pairs
 There are     37554 function pairs (     49085 Cartesian)
 Smallest overlap matrix eigenvalue = 1.75E-04
 Guess MOs from SCF MO coefficient file
 Reading MOs from coefficient file
 Reading MOs from coefficient file
 Long-range K will be added via erf
 Coulomb attenuation parameter = 0.25 bohr**(-1)
 An unrestricted hybrid HF-DFT SCF calculation will be
 performed using Pulay DIIS extrapolation
 Exchange:     0.1957 Hartree-Fock + 1.0000 wB97X-D3 + LR-HF
 Correlation:  1.0000 wB97X-D3
 Using SG-2 standard quadrature grid
 Dispersion:   Grimme D3
 SCF converges when DIIS error is below 1.0E-08
 Geometry optimization detected.  Setting ReadMinima to 0
 Setting SaveMinima to 0
 using 64 threads for integral computing
 -------------------------------------------------------
 OpenMP Integral computing Module                
 Release: version 1.0, May 2013, Q-Chem Inc. Pittsburgh 
 -------------------------------------------------------
 using 64 threads for integral computing
 -------------------------------------------------------
 OpenMP Integral computing Module                
 Release: version 1.0, May 2013, Q-Chem Inc. Pittsburgh 
 -------------------------------------------------------
 ---------------------------------------
  Cycle       Energy         DIIS Error
 ---------------------------------------
    1    -302.9196855088      7.25E-04
    2    -302.9190970349      8.74E-05
    3    -302.9192637808      5.31E-05
    4    -302.9193163797      3.27E-05
    5    -302.9193482980      1.38E-05
    6    -302.9193653776      1.03E-05
    7    -302.9193788031      7.97E-06
    8    -302.9193914468      5.51E-06
    9    -302.9193975579      2.27E-06
   10    -302.9193995209      1.50E-06
   11    -302.9193999099      6.36E-07
   12    -302.9194000507      3.07E-07
   13    -302.9194000916      1.18E-07
   14    -302.9194001017      6.36E-08
   15    -302.9194001062      3.94E-08
   16    -302.9194001077      2.17E-08
   17    -302.9194001082      9.45E-09 Convergence criterion met
 ---------------------------------------
 <S^2> = 0.7624
 SCF time:  CPU 2112.82 s  wall 36.18 s
 SCF   energy in the final basis set = -302.91940011
 Total energy in the final basis set = -302.91940011
 
 --------------------------------------------------------------
 
                    Orbital Energies (a.u.)
 --------------------------------------------------------------
 
 Alpha MOs
 -- Occupied --
-14.4560 -14.4197 -10.3589 -10.3399 -10.3142 -10.3049 -10.2939  -1.0684
 -1.0239  -0.9385  -0.8717  -0.7586  -0.6830  -0.6709  -0.6137  -0.5818
 -0.5324  -0.5068  -0.5023  -0.4792  -0.4646  -0.4334  -0.4235  -0.3622
 -0.2521
 -- Virtual --
  0.0160   0.0965   0.1125   0.1299   0.1430   0.1505   0.1581   0.1848
  0.2083   0.2327   0.2842   0.2923   0.3094   0.3235   0.3458   0.3632
  0.3760   0.4041   0.4184   0.4209   0.4394   0.4452   0.4600   0.4845
  0.5009   0.5085   0.5189   0.5337   0.5429   0.5482   0.5562   0.5765
  0.5831   0.5979   0.6117   0.6171   0.6472   0.6657   0.6752   0.6915
  0.7193   0.7389   0.7528   0.7663   0.7881   0.8090   0.8212   0.8460
  0.8923   0.9115   0.9269   0.9336   0.9841   1.0235   1.0306   1.0525
  1.0593   1.0735   1.0853   1.1072   1.1361   1.1605   1.1664   1.1869
  1.2141   1.2292   1.2370   1.2725   1.2849   1.2966   1.3302   1.3490
  1.3643   1.3823   1.3872   1.4066   1.4227   1.4324   1.4594   1.4826
  1.4975   1.5351   1.5521   1.5611   1.5977   1.6340   1.6701   1.6848
  1.7145   1.7801   1.8533   1.8695   1.9054   1.9250   1.9727   2.0213
  2.0790   2.1349   2.1469   2.2044   2.2232   2.2387   2.3019   2.3171
  2.3684   2.4161   2.4339   2.4752   2.4971   2.5300   2.5548   2.6057
  2.6354   2.6386   2.6598   2.6977   2.7099   2.7150   2.7399   2.7685
  2.7748   2.7998   2.8183   2.8714   2.8856   2.8927   2.9104   2.9234
  2.9401   2.9709   3.0004   3.0214   3.0294   3.0462   3.0522   3.0661
  3.0807   3.0977   3.1059   3.1181   3.1372   3.1603   3.1782   3.1977
  3.2136   3.2226   3.2473   3.2643   3.2804   3.2843   3.3025   3.3321
  3.3441   3.3842   3.3979   3.4180   3.4298   3.4906   3.5047   3.5263
  3.5638   3.5810   3.5864   3.6088   3.6534   3.6545   3.6762   3.7039
  3.7352   3.7501   3.7689   3.7860   3.8170   3.8570   3.8708   3.9147
  3.9427   3.9617   3.9774   3.9952   4.0220   4.0360   4.0529   4.0734
  4.0773   4.0791   4.1175   4.1330   4.1563   4.1741   4.1981   4.2332
  4.2454   4.2804   4.3028   4.3392   4.3726   4.4072   4.4082   4.4220
  4.4456   4.4918   4.5194   4.5773   4.5996   4.6458   4.6587   4.6705
  4.7187   4.7351   4.7496   4.7654   4.7816   4.8000   4.8447   4.8796
  4.9334   4.9544   5.0090   5.0461   5.0568   5.0941   5.1409   5.1609
  5.2241   5.2393   5.2604   5.2861   5.3566   5.3671   5.4338   5.4480
  5.4600   5.5563   5.6134   5.6967   5.7774   5.8417   5.8694   5.9230
  6.0463   6.0879   6.2109   6.2184   6.2478   6.3874   6.6209   6.6977
  8.1744  10.0915  11.7311  12.7748  13.2612  14.0805  15.6081
 
 Beta MOs
 -- Occupied --
-14.4507 -14.4178 -10.3551 -10.3380 -10.3146 -10.3032 -10.2938  -1.0590
 -1.0197  -0.9285  -0.8611  -0.7477  -0.6781  -0.6599  -0.6069  -0.5749
 -0.5259  -0.4983  -0.4862  -0.4633  -0.4557  -0.4262  -0.4028  -0.3530
 -- Virtual --
 -0.0118   0.0425   0.1057   0.1154   0.1414   0.1458   0.1527   0.1611
  0.1866   0.2236   0.2367   0.2851   0.2937   0.3124   0.3263   0.3493
  0.3664   0.3797   0.4058   0.4215   0.4228   0.4439   0.4471   0.4627
  0.4896   0.5049   0.5111   0.5231   0.5388   0.5444   0.5515   0.5602
  0.5792   0.5869   0.6008   0.6154   0.6215   0.6496   0.6695   0.6775
  0.6942   0.7218   0.7425   0.7548   0.7691   0.7915   0.8120   0.8247
  0.8493   0.8943   0.9139   0.9304   0.9365   0.9877   1.0273   1.0338
  1.0561   1.0609   1.0765   1.0880   1.1112   1.1400   1.1640   1.1696
  1.1901   1.2186   1.2325   1.2403   1.2751   1.2877   1.3030   1.3337
  1.3520   1.3671   1.3855   1.3925   1.4109   1.4263   1.4356   1.4637
  1.4853   1.5019   1.5390   1.5550   1.5657   1.6024   1.6374   1.6754
  1.6915   1.7177   1.7860   1.8570   1.8728   1.9090   1.9289   1.9762
  2.0276   2.0822   2.1385   2.1527   2.2081   2.2276   2.2477   2.3048
  2.3248   2.3744   2.4245   2.4405   2.4834   2.5014   2.5364   2.5622
  2.6111   2.6415   2.6442   2.6641   2.7024   2.7163   2.7205   2.7440
  2.7703   2.7785   2.8043   2.8232   2.8767   2.8916   2.8998   2.9175
  2.9313   2.9444   2.9751   3.0052   3.0247   3.0368   3.0501   3.0570
  3.0707   3.0877   3.1046   3.1126   3.1205   3.1415   3.1664   3.1834
  3.2036   3.2219   3.2276   3.2519   3.2704   3.2862   3.2909   3.3079
  3.3381   3.3506   3.3907   3.4035   3.4242   3.4362   3.4977   3.5102
  3.5314   3.5685   3.5856   3.5915   3.6153   3.6577   3.6597   3.6809
  3.7094   3.7418   3.7557   3.7740   3.7918   3.8219   3.8627   3.8757
  3.9190   3.9456   3.9660   3.9805   3.9984   4.0268   4.0410   4.0583
  4.0794   4.0833   4.0842   4.1226   4.1378   4.1620   4.1791   4.2033
  4.2383   4.2500   4.2856   4.3081   4.3445   4.3786   4.4115   4.4123
  4.4256   4.4503   4.4949   4.5252   4.5842   4.6067   4.6538   4.6647
  4.6792   4.7232   4.7399   4.7553   4.7700   4.7860   4.8072   4.8487
  4.8873   4.9404   4.9685   5.0177   5.0502   5.0629   5.1002   5.1463
  5.1645   5.2312   5.2431   5.2669   5.2919   5.3625   5.3721   5.4409
  5.4566   5.4711   5.5608   5.6201   5.7006   5.7817   5.8454   5.8732
  5.9273   6.0555   6.0936   6.2140   6.2238   6.2511   6.3899   6.6260
  6.7075   8.1758  10.0948  11.7356  12.7812  13.2661  14.0848  15.6107
 --------------------------------------------------------------
 
          Ground-State Mulliken Net Atomic Charges

     Atom                 Charge (a.u.)    Spin (a.u.)
  --------------------------------------------------------
      1 C                    -0.111977      -0.042861
      2 N                    -0.063666       0.117500
      3 C                    -0.158161       0.187529
      4 H                     0.151983       0.007106
      5 C                    -0.009530       0.286735
      6 H                     0.159447       0.009994
      7 C                    -0.162957       0.027777
      8 H                     0.140945       0.000436
      9 C                    -0.031257       0.184977
     10 H                     0.125816       0.003959
     11 N                    -0.191175       0.196225
     12 H                     0.150531       0.020623
  --------------------------------------------------------
  Sum of atomic charges =    -0.000000
  Sum of spin   charges =     1.000000

 -----------------------------------------------------------------
                    Cartesian Multipole Moments
 -----------------------------------------------------------------
    Charge (ESU x 10^10)
                -0.0000
    Dipole Moment (Debye)
         X       1.4214      Y       2.5304      Z      -3.3211
       Tot       4.4105
    Quadrupole Moments (Debye-Ang)
        XX     -44.0185     XY      -3.5377     YY     -36.9802
        XZ       6.6881     YZ       5.7439     ZZ     -48.2447
    Octopole Moments (Debye-Ang^2)
       XXX      16.5924    XXY      10.3287    XYY       4.4129
       YYY      38.0723    XXZ     -18.0587    XYZ      -8.4117
       YYZ     -23.6217    XZZ      18.9156    YZZ      28.9048
       ZZZ     -84.1642
    Hexadecapole Moments (Debye-Ang^3)
      XXXX    -110.3656   XXXY     -41.2668   XXYY     -84.3979
      XYYY     -43.0601   YYYY    -313.2790   XXXZ      67.6640
      XXYZ      45.0167   XYYZ      32.9037   YYYZ     128.1237
      XXZZ    -139.5708   XYZZ     -36.6405   YYZZ    -174.9724
      XZZZ     109.3378   YZZZ     163.8960   ZZZZ    -686.1429
 -----------------------------------------------------------------
 Calculating analytic gradient of the SCF energy
 Gradient of SCF Energy
            1           2           3           4           5           6
    1   0.0023906  -0.0009849  -0.0015053   0.0009174   0.0016011  -0.0005867
    2   0.0010005  -0.0003210   0.0038339  -0.0004560  -0.0069073  -0.0009060
    3  -0.0029056   0.0010203  -0.0000858  -0.0003378   0.0040596  -0.0001517
            7           8           9          10          11          12
    1  -0.0012421   0.0000514   0.0030871   0.0002600  -0.0038768  -0.0001118
    2  -0.0028243  -0.0001913   0.0037867   0.0001771   0.0015340   0.0012736
    3   0.0004568  -0.0001124   0.0082675  -0.0009462  -0.0080162  -0.0012486
 Max gradient component =       8.268E-03
 RMS gradient           =       2.844E-03
 Gradient time:  CPU 309.60 s  wall 6.19 s
 Geometry Optimization Parameters
   NAtoms,    NIC,     NZ,  NCons,   NDum,   NFix, NCnnct, MaxDiis
       12      65       0       0       0       0       0       0

 Cartesian Hessian Update
 Hessian updated using Powell/Murtagh-Sargent update
  Mixing factors:     0.818414 Powell                      0.181586 Murtagh-Sargent


** GEOMETRY OPTIMIZATION IN DELOCALIZED INTERNAL COORDINATES **
   Searching for a Transition State

   Optimization Cycle:  14

                       Coordinates (Angstroms)
     ATOM                X               Y               Z
      1  C        -0.4204638805   -1.0706511188    1.8824146735
      2  N        -1.0964091429   -1.4042465897    2.7540256622
      3  C         0.0545696685   -1.0159683412   -0.5413187533
      4  H        -0.2351165803   -2.0409309170   -0.7327071426
      5  C         0.3763583110   -0.5793696910    0.8039681985
      6  H         1.4163918671   -0.4422192941    1.0729594126
      7  C         0.0308904187   -0.0462708804   -1.4938030563
      8  H        -0.1652490233   -0.2288232765   -2.5390684093
      9  C         0.0280679212    1.2591550950   -0.9274064314
     10  H        -0.3000290865    2.1287148366   -1.4894555363
     11  N         0.2783635639    1.3041860661    0.3442285773
     12  H         0.0326259523    2.1364241073    0.8661627980
   Point Group: c1    Number of degrees of freedom:    30


   Energy is   -302.919400108

 Hessian updated using Powell/Murtagh-Sargent update
  Mixing factors:     0.999705 Powell                      0.000295 Murtagh-Sargent

 30 Hessian modes will be used to form the next step
  Hessian Eigenvalues:
    -0.355932    0.017285    0.024019    0.025168    0.028608    0.038356
     0.048283    0.054629    0.157763    0.159126    0.159592    0.160042
     0.164677    0.198671    0.200077    0.220248    0.224048    0.303939
     0.353144    0.356978    0.357851    0.361825    0.394601    0.411021
     0.451073    0.456210    0.512981    0.601392    0.773113    1.331985

 Transition state search - taking P-RFO step
 Searching for Lamda that Maximizes Along the Lowest mode
 Value Taken    Lamda =   0.00113053
 Searching for Lamda that Minimizes Along All other modes
 Value Taken    Lamda =  -0.00101314
 Step Taken.  Stepsize is  0.080455

                             Maximum     Tolerance    Cnvgd?
         Gradient           0.027590      0.000300      NO
         Displacement       0.051628      0.001200      NO
         Energy change     -0.000086      0.000001      NO


 New Cartesian Coordinates Obtained by Inverse Iteration

 Displacement from previous Coordinates is:  0.173561
 Adding empirical dispersion correction 
 ----------------------------------------------------------------
 Doing -D3(0) with
 s6  =   1.00000
 s8  =   1.00000
 rs6 =   1.28100
 rs8 =   1.09400
 -D3 energy without 3body term =     -0.0027802629 hartrees
 ----------------------------------------------------------------
             Standard Nuclear Orientation (Angstroms)
    I     Atom           X                Y                Z
 ----------------------------------------------------------------
    1      C      -0.4317312114    -1.0773603270     1.8785222657
    2      N      -1.1226727439    -1.4040217173     2.7411264404
    3      C       0.0690087048    -1.0208911524    -0.5426670215
    4      H      -0.2221734843    -2.0442457914    -0.7407737905
    5      C       0.3817509013    -0.5948851544     0.8089520129
    6      H       1.4169295583    -0.4432241419     1.0877644156
    7      C       0.0334169276    -0.0477991369    -1.4892774158
    8      H      -0.1722553213    -0.2295619004    -2.5329157209
    9      C       0.0192777609     1.2610889688    -0.9246499555
   10      H      -0.3509983159     2.1186624424    -1.4788677011
   11      N       0.3114835769     1.3232616022     0.3375927399
   12      H       0.0679636362     2.1589763046     0.8551937237
 ----------------------------------------------------------------
 Nuclear Repulsion Energy =         251.82007821 hartrees
 There are       25 alpha and       24 beta electrons
 Applying Cartesian multipole field
    Component          Value
    ---------          -----
     (2,0,0)        1.00000E-10
     (0,2,0)        2.00000E-11
     (0,0,2)       -3.00000E-11
 Nucleus-field energy     =    -0.0000000022 hartrees
 Requested basis set is cc-pVTZ
 There are 100 shells and 280 basis functions
 A cutoff of  1.0D-14 yielded   4767 shell pairs
 There are     37479 function pairs (     48977 Cartesian)
 Smallest overlap matrix eigenvalue = 1.78E-04
 Guess MOs from SCF MO coefficient file
 Reading MOs from coefficient file
 Reading MOs from coefficient file
 Long-range K will be added via erf
 Coulomb attenuation parameter = 0.25 bohr**(-1)
 An unrestricted hybrid HF-DFT SCF calculation will be
 performed using Pulay DIIS extrapolation
 Exchange:     0.1957 Hartree-Fock + 1.0000 wB97X-D3 + LR-HF
 Correlation:  1.0000 wB97X-D3
 Using SG-2 standard quadrature grid
 Dispersion:   Grimme D3
 SCF converges when DIIS error is below 1.0E-08
 Geometry optimization detected.  Setting ReadMinima to 0
 Setting SaveMinima to 0
 using 64 threads for integral computing
 -------------------------------------------------------
 OpenMP Integral computing Module                
 Release: version 1.0, May 2013, Q-Chem Inc. Pittsburgh 
 -------------------------------------------------------
 using 64 threads for integral computing
 -------------------------------------------------------
 OpenMP Integral computing Module                
 Release: version 1.0, May 2013, Q-Chem Inc. Pittsburgh 
 -------------------------------------------------------
 ---------------------------------------
  Cycle       Energy         DIIS Error
 ---------------------------------------
    1    -302.9131207452      6.49E-04
    2    -302.9189655122      1.05E-04
    3    -302.9191035770      9.75E-05
    4    -302.9192186590      3.17E-05
    5    -302.9192657234      1.71E-05
    6    -302.9192919110      1.18E-05
    7    -302.9193124954      9.40E-06
    8    -302.9193330837      6.25E-06
    9    -302.9193428386      1.59E-06
   10    -302.9193441022      9.23E-07
   11    -302.9193443694      4.52E-07
   12    -302.9193444550      2.88E-07
   13    -302.9193445032      1.23E-07
   14    -302.9193445155      7.80E-08
   15    -302.9193445211      3.68E-08
   16    -302.9193445230      1.86E-08
   17    -302.9193445233      6.93E-09 Convergence criterion met
 ---------------------------------------
 <S^2> = 0.7634
 SCF time:  CPU 2107.93 s  wall 36.06 s
 SCF   energy in the final basis set = -302.91934452
 Total energy in the final basis set = -302.91934452
 
 --------------------------------------------------------------
 
                    Orbital Energies (a.u.)
 --------------------------------------------------------------
 
 Alpha MOs
 -- Occupied --
-14.4538 -14.4174 -10.3540 -10.3427 -10.3122 -10.3090 -10.2966  -1.0661
 -1.0223  -0.9394  -0.8709  -0.7595  -0.6820  -0.6701  -0.6125  -0.5817
 -0.5351  -0.5069  -0.5020  -0.4762  -0.4632  -0.4322  -0.4212  -0.3622
 -0.2575
 -- Virtual --
  0.0147   0.0956   0.1126   0.1314   0.1420   0.1513   0.1581   0.1842
  0.2074   0.2331   0.2843   0.2929   0.3081   0.3232   0.3466   0.3628
  0.3751   0.4039   0.4188   0.4199   0.4389   0.4460   0.4597   0.4839
  0.4996   0.5070   0.5206   0.5344   0.5428   0.5485   0.5573   0.5759
  0.5814   0.5967   0.6102   0.6153   0.6449   0.6660   0.6740   0.6910
  0.7207   0.7395   0.7516   0.7615   0.7917   0.8064   0.8202   0.8449
  0.8913   0.9110   0.9234   0.9324   0.9827   1.0189   1.0293   1.0542
  1.0574   1.0701   1.0834   1.1070   1.1371   1.1573   1.1652   1.1875
  1.2145   1.2270   1.2354   1.2721   1.2836   1.2919   1.3284   1.3459
  1.3646   1.3833   1.3884   1.4032   1.4209   1.4348   1.4670   1.4820
  1.4978   1.5349   1.5498   1.5592   1.5974   1.6293   1.6678   1.6867
  1.7143   1.7791   1.8538   1.8665   1.9024   1.9237   1.9676   2.0171
  2.0798   2.1313   2.1493   2.2039   2.2198   2.2405   2.3039   2.3202
  2.3647   2.4092   2.4301   2.4764   2.4960   2.5301   2.5578   2.6028
  2.6247   2.6343   2.6548   2.6968   2.7099   2.7138   2.7345   2.7660
  2.7732   2.7992   2.8183   2.8684   2.8856   2.8909   2.9123   2.9265
  2.9399   2.9670   3.0000   3.0187   3.0272   3.0418   3.0548   3.0649
  3.0806   3.0952   3.1053   3.1151   3.1352   3.1606   3.1749   3.1946
  3.2114   3.2237   3.2450   3.2619   3.2727   3.2801   3.2983   3.3312
  3.3410   3.3857   3.3972   3.4132   3.4274   3.4905   3.5035   3.5248
  3.5569   3.5737   3.5837   3.6067   3.6482   3.6502   3.6750   3.7048
  3.7341   3.7480   3.7635   3.7794   3.8190   3.8500   3.8657   3.9141
  3.9405   3.9622   3.9711   3.9910   4.0154   4.0319   4.0499   4.0729
  4.0754   4.0785   4.1158   4.1293   4.1466   4.1654   4.1914   4.2238
  4.2378   4.2771   4.2987   4.3418   4.3672   4.4012   4.4034   4.4208
  4.4366   4.4880   4.5108   4.5757   4.5890   4.6450   4.6606   4.6723
  4.7175   4.7310   4.7519   4.7644   4.7819   4.7952   4.8374   4.8809
  4.9350   4.9511   5.0039   5.0429   5.0570   5.0933   5.1374   5.1582
  5.2248   5.2375   5.2649   5.2853   5.3522   5.3683   5.4307   5.4351
  5.4581   5.5602   5.6001   5.6888   5.7772   5.8421   5.8626   5.9129
  6.0382   6.0843   6.2107   6.2184   6.2394   6.3895   6.6142   6.6858
  8.1646  10.0637  11.7166  12.7639  13.2715  14.0591  15.6019
 
 Beta MOs
 -- Occupied --
-14.4487 -14.4152 -10.3494 -10.3410 -10.3128 -10.3078 -10.2964  -1.0571
 -1.0173  -0.9296  -0.8591  -0.7493  -0.6771  -0.6596  -0.6056  -0.5749
 -0.5282  -0.4995  -0.4839  -0.4604  -0.4543  -0.4246  -0.3980  -0.3554
 -- Virtual --
 -0.0163   0.0420   0.1046   0.1154   0.1413   0.1449   0.1538   0.1615
  0.1860   0.2253   0.2368   0.2853   0.2942   0.3115   0.3258   0.3499
  0.3660   0.3789   0.4056   0.4208   0.4229   0.4431   0.4479   0.4624
  0.4887   0.5035   0.5097   0.5248   0.5392   0.5446   0.5515   0.5615
  0.5790   0.5844   0.5995   0.6142   0.6196   0.6472   0.6695   0.6762
  0.6939   0.7232   0.7433   0.7534   0.7645   0.7950   0.8092   0.8236
  0.8482   0.8933   0.9139   0.9270   0.9353   0.9868   1.0232   1.0323
  1.0578   1.0590   1.0733   1.0860   1.1114   1.1410   1.1609   1.1682
  1.1910   1.2186   1.2314   1.2389   1.2747   1.2864   1.2980   1.3320
  1.3488   1.3673   1.3863   1.3938   1.4080   1.4243   1.4380   1.4716
  1.4850   1.5025   1.5386   1.5528   1.5639   1.6018   1.6325   1.6731
  1.6931   1.7175   1.7853   1.8580   1.8696   1.9061   1.9278   1.9715
  2.0236   2.0828   2.1352   2.1544   2.2077   2.2239   2.2482   2.3066
  2.3285   2.3702   2.4182   2.4362   2.4847   2.5003   2.5363   2.5649
  2.6083   2.6315   2.6401   2.6590   2.7015   2.7177   2.7187   2.7385
  2.7680   2.7761   2.8033   2.8229   2.8733   2.8906   2.8978   2.9204
  2.9337   2.9444   2.9709   3.0051   3.0225   3.0346   3.0463   3.0590
  3.0691   3.0869   3.1016   3.1116   3.1176   3.1387   3.1675   3.1797
  3.2011   3.2195   3.2291   3.2498   3.2673   3.2797   3.2855   3.3041
  3.3380   3.3476   3.3926   3.4029   3.4190   3.4337   3.4971   3.5103
  3.5298   3.5608   3.5796   3.5881   3.6129   3.6529   3.6549   3.6800
  3.7100   3.7409   3.7546   3.7680   3.7858   3.8241   3.8558   3.8705
  3.9185   3.9435   3.9662   3.9742   3.9941   4.0207   4.0373   4.0553
  4.0763   4.0833   4.0868   4.1207   4.1342   4.1523   4.1705   4.1966
  4.2288   4.2424   4.2822   4.3043   4.3470   4.3736   4.4052   4.4075
  4.4244   4.4416   4.4910   4.5164   4.5828   4.5957   4.6541   4.6673
  4.6822   4.7219   4.7360   4.7582   4.7687   4.7868   4.8023   4.8412
  4.8880   4.9423   4.9641   5.0132   5.0466   5.0634   5.0991   5.1430
  5.1620   5.2316   5.2411   5.2719   5.2918   5.3566   5.3743   5.4395
  5.4414   5.4687   5.5652   5.6065   5.6925   5.7815   5.8464   5.8661
  5.9171   6.0469   6.0901   6.2145   6.2242   6.2431   6.3922   6.6196
  6.6949   8.1662  10.0668  11.7207  12.7716  13.2759  14.0630  15.6050
 --------------------------------------------------------------
 
          Ground-State Mulliken Net Atomic Charges

     Atom                 Charge (a.u.)    Spin (a.u.)
  --------------------------------------------------------
      1 C                    -0.110890      -0.055995
      2 N                    -0.066250       0.140852
      3 C                    -0.145375       0.141977
      4 H                     0.152998       0.009905
      5 C                    -0.024467       0.351433
      6 H                     0.159743       0.004679
      7 C                    -0.158829       0.038466
      8 H                     0.140895      -0.000144
      9 C                    -0.023598       0.161513
     10 H                     0.123954       0.004649
     11 N                    -0.197742       0.182113
     12 H                     0.149561       0.020551
  --------------------------------------------------------
  Sum of atomic charges =    -0.000000
  Sum of spin   charges =     1.000000

 -----------------------------------------------------------------
                    Cartesian Multipole Moments
 -----------------------------------------------------------------
    Charge (ESU x 10^10)
                -0.0000
    Dipole Moment (Debye)
         X       1.4139      Y       2.5178      Z      -3.5071
       Tot       4.5430
    Quadrupole Moments (Debye-Ang)
        XX     -44.1040     XY      -3.6462     YY     -36.9810
        XZ       6.8946     YZ       5.8125     ZZ     -48.2417
    Octopole Moments (Debye-Ang^2)
       XXX      16.6415    XXY      10.6359    XYY       4.4684
       YYY      38.1108    XXZ     -18.5829    XYZ      -8.4257
       YYZ     -23.7092    XZZ      19.2429    YZZ      28.8837
       ZZZ     -84.0730
    Hexadecapole Moments (Debye-Ang^3)
      XXXX    -114.1912   XXXY     -42.6761   XXYY     -85.7016
      XYYY     -44.2421   YYYY    -316.5868   XXXZ      69.3401
      XXYZ      45.4303   XYYZ      33.8259   YYYZ     128.9198
      XXZZ    -140.3263   XYZZ     -37.5290   YYZZ    -175.2240
      XZZZ     111.3581   YZZZ     163.5092   ZZZZ    -681.8309
 -----------------------------------------------------------------
 Calculating analytic gradient of the SCF energy
 Gradient of SCF Energy
            1           2           3           4           5           6
    1  -0.0002525  -0.0000421  -0.0004868   0.0003730   0.0002993   0.0000496
    2   0.0003036  -0.0000254  -0.0002380  -0.0000768   0.0004129  -0.0001429
    3   0.0003197  -0.0001408  -0.0001100  -0.0000167  -0.0001200   0.0001015
            7           8           9          10          11          12
    1  -0.0003422   0.0001267   0.0003443  -0.0002754   0.0002898  -0.0000836
    2   0.0004850   0.0000445  -0.0000824  -0.0000616  -0.0005513  -0.0000678
    3   0.0000778  -0.0000223  -0.0005500   0.0001199   0.0003290   0.0000120
 Max gradient component =       5.513E-04
 RMS gradient           =       2.606E-04
 Gradient time:  CPU 313.54 s  wall 6.25 s
 Geometry Optimization Parameters
   NAtoms,    NIC,     NZ,  NCons,   NDum,   NFix, NCnnct, MaxDiis
       12      65       0       0       0       0       0       0

 Cartesian Hessian Update
 Hessian updated using Powell/Murtagh-Sargent update
  Mixing factors:     0.978789 Powell                      0.021211 Murtagh-Sargent


** GEOMETRY OPTIMIZATION IN DELOCALIZED INTERNAL COORDINATES **
   Searching for a Transition State

   Optimization Cycle:  15

                       Coordinates (Angstroms)
     ATOM                X               Y               Z
      1  C        -0.4317312114   -1.0773603270    1.8785222657
      2  N        -1.1226727439   -1.4040217173    2.7411264404
      3  C         0.0690087048   -1.0208911524   -0.5426670215
      4  H        -0.2221734843   -2.0442457914   -0.7407737905
      5  C         0.3817509013   -0.5948851544    0.8089520129
      6  H         1.4169295583   -0.4432241419    1.0877644156
      7  C         0.0334169276   -0.0477991369   -1.4892774158
      8  H        -0.1722553213   -0.2295619004   -2.5329157209
      9  C         0.0192777609    1.2610889688   -0.9246499555
     10  H        -0.3509983159    2.1186624424   -1.4788677011
     11  N         0.3114835769    1.3232616022    0.3375927399
     12  H         0.0679636362    2.1589763046    0.8551937237
   Point Group: c1    Number of degrees of freedom:    30


   Energy is   -302.919344523

 Hessian updated using Powell/Murtagh-Sargent update
  Mixing factors:     0.999885 Powell                      0.000115 Murtagh-Sargent

 30 Hessian modes will be used to form the next step
  Hessian Eigenvalues:
    -0.390752    0.018065    0.024146    0.025235    0.028760    0.039155
     0.047424    0.062646    0.157876    0.159117    0.159591    0.160053
     0.164350    0.198591    0.200091    0.220258    0.224301    0.304429
     0.353147    0.356982    0.357853    0.361825    0.395190    0.411019
     0.451490    0.456208    0.529151    0.602207    0.779539    1.332018

 Transition state search - taking P-RFO step
 Searching for Lamda that Maximizes Along the Lowest mode
 Value Taken    Lamda =   0.00000965
 Searching for Lamda that Minimizes Along All other modes
 Value Taken    Lamda =  -0.00003009
 Step Taken.  Stepsize is  0.029138

                             Maximum     Tolerance    Cnvgd?
         Gradient           0.002678      0.000300      NO
         Displacement       0.016349      0.001200      NO
         Energy change      0.000056      0.000001      NO


 New Cartesian Coordinates Obtained by Inverse Iteration

 Displacement from previous Coordinates is:  0.043062
 Adding empirical dispersion correction 
 ----------------------------------------------------------------
 Doing -D3(0) with
 s6  =   1.00000
 s8  =   1.00000
 rs6 =   1.28100
 rs8 =   1.09400
 -D3 energy without 3body term =     -0.0027769634 hartrees
 ----------------------------------------------------------------
             Standard Nuclear Orientation (Angstroms)
    I     Atom           X                Y                Z
 ----------------------------------------------------------------
    1      C      -0.4297705313    -1.0813629584     1.8796233760
    2      N      -1.1152476216    -1.4133219837     2.7444628367
    3      C       0.0665600808    -1.0207392157    -0.5416701406
    4      H      -0.2307444457    -2.0426443975    -0.7380773954
    5      C       0.3781081128    -0.5927284203     0.8083785788
    6      H       1.4132219151    -0.4374816601     1.0856967325
    7      C       0.0355984656    -0.0481474176    -1.4894238271
    8      H      -0.1687310104    -0.2302751113    -2.5332496764
    9      C       0.0198700412     1.2606515264    -0.9253757508
   10      H      -0.3410965895     2.1195409730    -1.4836100850
   11      N       0.3059344286     1.3244760597     0.3385549107
   12      H       0.0662971438     2.1620326018     0.8546904335
 ----------------------------------------------------------------
 Nuclear Repulsion Energy =         251.81246136 hartrees
 There are       25 alpha and       24 beta electrons
 Applying Cartesian multipole field
    Component          Value
    ---------          -----
     (2,0,0)        1.00000E-10
     (0,2,0)        2.00000E-11
     (0,0,2)       -3.00000E-11
 Nucleus-field energy     =    -0.0000000023 hartrees
 Requested basis set is cc-pVTZ
 There are 100 shells and 280 basis functions
 A cutoff of  1.0D-14 yielded   4766 shell pairs
 There are     37474 function pairs (     48971 Cartesian)
 Smallest overlap matrix eigenvalue = 1.78E-04
 Guess MOs from SCF MO coefficient file
 Reading MOs from coefficient file
 Reading MOs from coefficient file
 Long-range K will be added via erf
 Coulomb attenuation parameter = 0.25 bohr**(-1)
 An unrestricted hybrid HF-DFT SCF calculation will be
 performed using Pulay DIIS extrapolation
 Exchange:     0.1957 Hartree-Fock + 1.0000 wB97X-D3 + LR-HF
 Correlation:  1.0000 wB97X-D3
 Using SG-2 standard quadrature grid
 Dispersion:   Grimme D3
 SCF converges when DIIS error is below 1.0E-08
 Geometry optimization detected.  Setting ReadMinima to 0
 Setting SaveMinima to 0
 using 64 threads for integral computing
 -------------------------------------------------------
 OpenMP Integral computing Module                
 Release: version 1.0, May 2013, Q-Chem Inc. Pittsburgh 
 -------------------------------------------------------
 using 64 threads for integral computing
 -------------------------------------------------------
 OpenMP Integral computing Module                
 Release: version 1.0, May 2013, Q-Chem Inc. Pittsburgh 
 -------------------------------------------------------
 ---------------------------------------
  Cycle       Energy         DIIS Error
 ---------------------------------------
    1    -302.9191073595      1.77E-04
    2    -302.9193523642      1.43E-05
    3    -302.9193586241      5.82E-06
    4    -302.9193597163      4.65E-06
    5    -302.9193601739      1.79E-06
    6    -302.9193603433      1.00E-06
    7    -302.9193604317      5.74E-07
    8    -302.9193604959      2.32E-07
    9    -302.9193605207      1.75E-07
   10    -302.9193605299      9.02E-08
   11    -302.9193605325      5.68E-08
   12    -302.9193605340      2.23E-08
   13    -302.9193605342      9.61E-09 Convergence criterion met
 ---------------------------------------
 <S^2> = 0.7631
 SCF time:  CPU 1566.34 s  wall 26.77 s
 SCF   energy in the final basis set = -302.91936053
 Total energy in the final basis set = -302.91936053
 
 --------------------------------------------------------------
 
                    Orbital Energies (a.u.)
 --------------------------------------------------------------
 
 Alpha MOs
 -- Occupied --
-14.4539 -14.4175 -10.3540 -10.3428 -10.3123 -10.3088 -10.2964  -1.0660
 -1.0223  -0.9395  -0.8709  -0.7595  -0.6822  -0.6703  -0.6124  -0.5816
 -0.5348  -0.5071  -0.5022  -0.4763  -0.4633  -0.4322  -0.4212  -0.3621
 -0.2576
 -- Virtual --
  0.0149   0.0956   0.1126   0.1313   0.1420   0.1514   0.1581   0.1842
  0.2076   0.2332   0.2846   0.2929   0.3080   0.3229   0.3469   0.3628
  0.3751   0.4042   0.4188   0.4198   0.4388   0.4459   0.4599   0.4840
  0.4996   0.5072   0.5205   0.5344   0.5428   0.5484   0.5575   0.5761
  0.5819   0.5970   0.6107   0.6155   0.6445   0.6657   0.6742   0.6912
  0.7205   0.7398   0.7516   0.7616   0.7916   0.8068   0.8199   0.8449
  0.8913   0.9106   0.9233   0.9321   0.9831   1.0190   1.0293   1.0539
  1.0579   1.0703   1.0835   1.1071   1.1371   1.1573   1.1650   1.1876
  1.2150   1.2273   1.2359   1.2721   1.2836   1.2921   1.3291   1.3466
  1.3646   1.3834   1.3878   1.4037   1.4206   1.4345   1.4666   1.4822
  1.4979   1.5352   1.5506   1.5600   1.5973   1.6295   1.6677   1.6863
  1.7143   1.7792   1.8532   1.8670   1.9026   1.9237   1.9685   2.0177
  2.0795   2.1319   2.1488   2.2036   2.2204   2.2408   2.3038   2.3200
  2.3643   2.4094   2.4307   2.4755   2.4963   2.5295   2.5573   2.6038
  2.6265   2.6342   2.6556   2.6968   2.7101   2.7134   2.7360   2.7656
  2.7735   2.7992   2.8183   2.8687   2.8862   2.8910   2.9115   2.9263
  2.9398   2.9680   3.0001   3.0187   3.0269   3.0416   3.0550   3.0644
  3.0802   3.0951   3.1054   3.1154   3.1354   3.1601   3.1749   3.1944
  3.2120   3.2239   3.2456   3.2622   3.2745   3.2795   3.2984   3.3314
  3.3424   3.3856   3.3973   3.4128   3.4268   3.4899   3.5044   3.5257
  3.5573   3.5740   3.5828   3.6077   3.6487   3.6499   3.6750   3.7052
  3.7341   3.7493   3.7638   3.7797   3.8191   3.8499   3.8659   3.9146
  3.9405   3.9619   3.9717   3.9906   4.0163   4.0323   4.0505   4.0735
  4.0757   4.0786   4.1172   4.1303   4.1467   4.1661   4.1923   4.2247
  4.2376   4.2771   4.2984   4.3405   4.3689   4.4008   4.4046   4.4202
  4.4383   4.4890   4.5119   4.5758   4.5886   4.6447   4.6607   4.6718
  4.7172   4.7318   4.7518   4.7647   4.7822   4.7958   4.8370   4.8809
  4.9355   4.9511   5.0029   5.0430   5.0567   5.0928   5.1384   5.1586
  5.2257   5.2369   5.2635   5.2858   5.3528   5.3683   5.4311   5.4352
  5.4574   5.5617   5.6008   5.6903   5.7774   5.8425   5.8629   5.9129
  6.0397   6.0846   6.2113   6.2188   6.2390   6.3901   6.6165   6.6873
  8.1713  10.0643  11.7204  12.7674  13.2704  14.0614  15.6024
 
 Beta MOs
 -- Occupied --
-14.4487 -14.4153 -10.3495 -10.3412 -10.3129 -10.3075 -10.2962  -1.0570
 -1.0175  -0.9296  -0.8592  -0.7493  -0.6772  -0.6598  -0.6056  -0.5749
 -0.5279  -0.4996  -0.4841  -0.4605  -0.4543  -0.4247  -0.3979  -0.3552
 -- Virtual --
 -0.0164   0.0422   0.1046   0.1154   0.1413   0.1449   0.1538   0.1614
  0.1860   0.2254   0.2370   0.2856   0.2943   0.3114   0.3256   0.3501
  0.3660   0.3788   0.4059   0.4208   0.4227   0.4430   0.4478   0.4627
  0.4888   0.5035   0.5098   0.5247   0.5393   0.5445   0.5515   0.5617
  0.5791   0.5851   0.5998   0.6145   0.6200   0.6468   0.6692   0.6765
  0.6940   0.7230   0.7436   0.7536   0.7644   0.7950   0.8097   0.8234
  0.8482   0.8932   0.9136   0.9271   0.9349   0.9871   1.0233   1.0323
  1.0575   1.0594   1.0735   1.0861   1.1114   1.1410   1.1609   1.1680
  1.1911   1.2192   1.2315   1.2395   1.2747   1.2865   1.2982   1.3327
  1.3495   1.3673   1.3864   1.3934   1.4083   1.4240   1.4377   1.4712
  1.4851   1.5026   1.5389   1.5535   1.5647   1.6016   1.6327   1.6730
  1.6929   1.7174   1.7853   1.8573   1.8701   1.9063   1.9278   1.9723
  2.0243   2.0826   2.1358   2.1539   2.2074   2.2246   2.2484   2.3065
  2.3282   2.3699   2.4183   2.4367   2.4837   2.5007   2.5357   2.5645
  2.6093   2.6333   2.6399   2.6598   2.7014   2.7179   2.7182   2.7401
  2.7676   2.7765   2.8034   2.8229   2.8735   2.8910   2.8980   2.9196
  2.9338   2.9442   2.9720   3.0051   3.0224   3.0345   3.0463   3.0592
  3.0685   3.0866   3.1014   3.1119   3.1178   3.1389   3.1669   3.1798
  3.2009   3.2199   3.2291   3.2504   3.2676   3.2814   3.2849   3.3042
  3.3383   3.3488   3.3922   3.4031   3.4187   3.4332   3.4965   3.5111
  3.5306   3.5613   3.5799   3.5872   3.6140   3.6533   3.6548   3.6800
  3.7105   3.7409   3.7558   3.7685   3.7860   3.8242   3.8557   3.8708
  3.9190   3.9435   3.9659   3.9748   3.9937   4.0216   4.0378   4.0559
  4.0771   4.0833   4.0867   4.1221   4.1352   4.1523   4.1712   4.1976
  4.2298   4.2423   4.2823   4.3038   4.3458   4.3754   4.4049   4.4087
  4.4238   4.4432   4.4920   4.5174   4.5829   4.5954   4.6537   4.6674
  4.6817   4.7215   4.7368   4.7582   4.7690   4.7871   4.8029   4.8408
  4.8881   4.9427   4.9645   5.0124   5.0466   5.0632   5.0985   5.1440
  5.1624   5.2327   5.2404   5.2704   5.2922   5.3571   5.3744   5.4390
  5.4425   5.4682   5.5666   5.6073   5.6941   5.7817   5.8468   5.8665
  5.9172   6.0485   6.0904   6.2152   6.2244   6.2428   6.3928   6.6219
  6.6966   8.1728  10.0675  11.7245  12.7750  13.2750  14.0654  15.6055
 --------------------------------------------------------------
 
          Ground-State Mulliken Net Atomic Charges

     Atom                 Charge (a.u.)    Spin (a.u.)
  --------------------------------------------------------
      1 C                    -0.111062      -0.055136
      2 N                    -0.066083       0.138965
      3 C                    -0.146015       0.141782
      4 H                     0.153057       0.009986
      5 C                    -0.023307       0.347343
      6 H                     0.159678       0.004907
      7 C                    -0.159289       0.041080
      8 H                     0.140808      -0.000203
      9 C                    -0.023632       0.159455
     10 H                     0.124253       0.004531
     11 N                    -0.198108       0.186635
     12 H                     0.149700       0.020654
  --------------------------------------------------------
  Sum of atomic charges =    -0.000000
  Sum of spin   charges =     1.000000

 -----------------------------------------------------------------
                    Cartesian Multipole Moments
 -----------------------------------------------------------------
    Charge (ESU x 10^10)
                -0.0000
    Dipole Moment (Debye)
         X       1.4084      Y       2.5390      Z      -3.5054
       Tot       4.5517
    Quadrupole Moments (Debye-Ang)
        XX     -44.0728     XY      -3.6005     YY     -37.0063
        XZ       6.8540     YZ       5.8538     ZZ     -48.2647
    Octopole Moments (Debye-Ang^2)
       XXX      16.5507    XXY      10.6665    XYY       4.5004
       YYY      38.4629    XXZ     -18.5043    XYZ      -8.4497
       YYZ     -23.8696    XZZ      19.1712    YZZ      29.1279
       ZZZ     -84.2545
    Hexadecapole Moments (Debye-Ang^3)
      XXXX    -113.1804   XXXY     -42.6256   XXYY     -85.7508
      XYYY     -44.2404   YYYY    -317.7754   XXXZ      68.9548
      XXYZ      45.6290   XYYZ      33.8435   YYYZ     129.8215
      XXZZ    -140.0981   XYZZ     -37.5681   YYZZ    -175.9393
      XZZZ     110.9344   YZZZ     164.6904   ZZZZ    -683.1068
 -----------------------------------------------------------------
 Calculating analytic gradient of the SCF energy
 Gradient of SCF Energy
            1           2           3           4           5           6
    1  -0.0001615  -0.0000152  -0.0003492   0.0002679  -0.0000312   0.0000343
    2   0.0001715  -0.0000097  -0.0002905  -0.0000606   0.0006943  -0.0001297
    3   0.0002053  -0.0001273  -0.0000827  -0.0000088  -0.0003995   0.0000822
            7           8           9          10          11          12
    1  -0.0000357   0.0000954  -0.0001823  -0.0001452   0.0005073   0.0000154
    2   0.0003123  -0.0000067  -0.0003346  -0.0000329  -0.0002135  -0.0000999
    3   0.0000665  -0.0000095  -0.0005790   0.0000834   0.0007041   0.0000653
 Max gradient component =       7.041E-04
 RMS gradient           =       2.638E-04
 Gradient time:  CPU 312.57 s  wall 6.43 s
 Geometry Optimization Parameters
   NAtoms,    NIC,     NZ,  NCons,   NDum,   NFix, NCnnct, MaxDiis
       12      65       0       0       0       0       0       0

 Cartesian Hessian Update
 Hessian updated using Powell/Murtagh-Sargent update
  Mixing factors:     0.857448 Powell                      0.142552 Murtagh-Sargent


** GEOMETRY OPTIMIZATION IN DELOCALIZED INTERNAL COORDINATES **
   Searching for a Transition State

   Optimization Cycle:  16

                       Coordinates (Angstroms)
     ATOM                X               Y               Z
      1  C        -0.4297705313   -1.0813629584    1.8796233760
      2  N        -1.1152476216   -1.4133219837    2.7444628367
      3  C         0.0665600808   -1.0207392157   -0.5416701406
      4  H        -0.2307444457   -2.0426443975   -0.7380773954
      5  C         0.3781081128   -0.5927284203    0.8083785788
      6  H         1.4132219151   -0.4374816601    1.0856967325
      7  C         0.0355984656   -0.0481474176   -1.4894238271
      8  H        -0.1687310104   -0.2302751113   -2.5332496764
      9  C         0.0198700412    1.2606515264   -0.9253757508
     10  H        -0.3410965895    2.1195409730   -1.4836100850
     11  N         0.3059344286    1.3244760597    0.3385549107
     12  H         0.0662971438    2.1620326018    0.8546904335
   Point Group: c1    Number of degrees of freedom:    30


   Energy is   -302.919360534

 Hessian updated using Powell/Murtagh-Sargent update
  Mixing factors:     0.984646 Powell                      0.015354 Murtagh-Sargent

 30 Hessian modes will be used to form the next step
  Hessian Eigenvalues:
    -0.383994    0.003315    0.024090    0.024736    0.028566    0.039513
     0.049091    0.056790    0.157862    0.159111    0.159622    0.160054
     0.164251    0.198544    0.200074    0.220236    0.224175    0.304307
     0.353140    0.356978    0.357853    0.361825    0.394870    0.411026
     0.451414    0.456218    0.520197    0.601575    0.775471    1.331997

 Transition state search - taking P-RFO step
 Searching for Lamda that Maximizes Along the Lowest mode
 Value Taken    Lamda =   0.00001089
 Searching for Lamda that Minimizes Along All other modes
 Value Taken    Lamda =  -0.00007450
 Step Taken.  Stepsize is  0.136634

                             Maximum     Tolerance    Cnvgd?
         Gradient           0.002869      0.000300      NO
         Displacement       0.069722      0.001200      NO
         Energy change     -0.000016      0.000001      NO


 New Cartesian Coordinates Obtained by Inverse Iteration

 Displacement from previous Coordinates is:  0.211933
 Adding empirical dispersion correction 
 ----------------------------------------------------------------
 Doing -D3(0) with
 s6  =   1.00000
 s8  =   1.00000
 rs6 =   1.28100
 rs8 =   1.09400
 -D3 energy without 3body term =     -0.0027608390 hartrees
 ----------------------------------------------------------------
             Standard Nuclear Orientation (Angstroms)
    I     Atom           X                Y                Z
 ----------------------------------------------------------------
    1      C      -0.4161177445    -1.0913559286     1.8876005056
    2      N      -1.0786609358    -1.4357457956     2.7648450905
    3      C       0.0543494725    -1.0202011137    -0.5398812985
    4      H      -0.2782193153    -2.0322769146    -0.7296157094
    5      C       0.3696214187    -0.5888067543     0.8042450879
    6      H       1.4043121746    -0.4116473208     1.0717227682
    7      C       0.0476016024    -0.0481861294    -1.4929262273
    8      H      -0.1508168068    -0.2282955900    -2.5381322025
    9      C       0.0317270301     1.2578256245    -0.9298462824
   10      H      -0.2877449285     2.1248005013    -1.5004402054
   11      N       0.2674104805     1.3160904469     0.3451243069
   12      H       0.0365375412     2.1577989705     0.8573041593
 ----------------------------------------------------------------
 Nuclear Repulsion Energy =         251.96898825 hartrees
 There are       25 alpha and       24 beta electrons
 Applying Cartesian multipole field
    Component          Value
    ---------          -----
     (2,0,0)        1.00000E-10
     (0,2,0)        2.00000E-11
     (0,0,2)       -3.00000E-11
 Nucleus-field energy     =    -0.0000000027 hartrees
 Requested basis set is cc-pVTZ
 There are 100 shells and 280 basis functions
 A cutoff of  1.0D-14 yielded   4768 shell pairs
 There are     37498 function pairs (     48995 Cartesian)
 Smallest overlap matrix eigenvalue = 1.79E-04
 Guess MOs from SCF MO coefficient file
 Reading MOs from coefficient file
 Reading MOs from coefficient file
 Long-range K will be added via erf
 Coulomb attenuation parameter = 0.25 bohr**(-1)
 An unrestricted hybrid HF-DFT SCF calculation will be
 performed using Pulay DIIS extrapolation
 Exchange:     0.1957 Hartree-Fock + 1.0000 wB97X-D3 + LR-HF
 Correlation:  1.0000 wB97X-D3
 Using SG-2 standard quadrature grid
 Dispersion:   Grimme D3
 SCF converges when DIIS error is below 1.0E-08
 Geometry optimization detected.  Setting ReadMinima to 0
 Setting SaveMinima to 0
 using 64 threads for integral computing
 -------------------------------------------------------
 OpenMP Integral computing Module                
 Release: version 1.0, May 2013, Q-Chem Inc. Pittsburgh 
 -------------------------------------------------------
 using 64 threads for integral computing
 -------------------------------------------------------
 OpenMP Integral computing Module                
 Release: version 1.0, May 2013, Q-Chem Inc. Pittsburgh 
 -------------------------------------------------------
 ---------------------------------------
  Cycle       Energy         DIIS Error
 ---------------------------------------
    1    -302.9174191423      8.12E-04
    2    -302.9191032150      8.00E-05
    3    -302.9192844083      3.93E-05
    4    -302.9193221149      2.34E-05
    5    -302.9193425095      8.48E-06
    6    -302.9193498804      6.08E-06
    7    -302.9193536892      4.29E-06
    8    -302.9193567364      2.53E-06
    9    -302.9193578933      1.36E-06
   10    -302.9193585791      8.08E-07
   11    -302.9193587309      4.03E-07
   12    -302.9193587784      2.22E-07
   13    -302.9193587862      1.10E-07
   14    -302.9193587899      4.92E-08
   15    -302.9193587925      3.13E-08
   16    -302.9193587937      2.13E-08
   17    -302.9193587945      1.13E-08
   18    -302.9193587946      3.73E-09 Convergence criterion met
 ---------------------------------------
 <S^2> = 0.7615
 SCF time:  CPU 2225.91 s  wall 37.99 s
 SCF   energy in the final basis set = -302.91935879
 Total energy in the final basis set = -302.91935879
 
 --------------------------------------------------------------
 
                    Orbital Energies (a.u.)
 --------------------------------------------------------------
 
 Alpha MOs
 -- Occupied --
-14.4541 -14.4186 -10.3561 -10.3422 -10.3134 -10.3069 -10.2949  -1.0668
 -1.0232  -0.9391  -0.8711  -0.7590  -0.6829  -0.6713  -0.6125  -0.5809
 -0.5329  -0.5082  -0.5026  -0.4777  -0.4639  -0.4329  -0.4220  -0.3612
 -0.2564
 -- Virtual --
  0.0161   0.0959   0.1125   0.1301   0.1423   0.1512   0.1583   0.1848
  0.2082   0.2336   0.2855   0.2928   0.3081   0.3225   0.3471   0.3635
  0.3749   0.4054   0.4180   0.4212   0.4381   0.4442   0.4606   0.4843
  0.5002   0.5082   0.5203   0.5346   0.5431   0.5476   0.5583   0.5769
  0.5841   0.5981   0.6134   0.6175   0.6425   0.6637   0.6751   0.6911
  0.7195   0.7399   0.7502   0.7654   0.7889   0.8099   0.8190   0.8456
  0.8915   0.9100   0.9225   0.9349   0.9857   1.0185   1.0302   1.0524
  1.0597   1.0721   1.0851   1.1069   1.1373   1.1582   1.1640   1.1869
  1.2161   1.2295   1.2371   1.2713   1.2849   1.2928   1.3323   1.3510
  1.3642   1.3838   1.3856   1.4077   1.4222   1.4323   1.4636   1.4819
  1.4984   1.5374   1.5530   1.5633   1.5987   1.6318   1.6669   1.6833
  1.7132   1.7796   1.8515   1.8681   1.9045   1.9215   1.9709   2.0194
  2.0780   2.1367   2.1468   2.2032   2.2233   2.2411   2.3037   2.3186
  2.3623   2.4143   2.4335   2.4695   2.4950   2.5252   2.5587   2.6084
  2.6296   2.6435   2.6606   2.6959   2.7097   2.7116   2.7435   2.7642
  2.7769   2.7989   2.8186   2.8682   2.8880   2.8920   2.9103   2.9248
  2.9383   2.9712   3.0015   3.0200   3.0272   3.0429   3.0564   3.0629
  3.0777   3.0945   3.1062   3.1167   3.1367   3.1585   3.1748   3.1940
  3.2132   3.2243   3.2483   3.2621   3.2780   3.2869   3.2981   3.3315
  3.3480   3.3859   3.3975   3.4120   3.4272   3.4882   3.5067   3.5335
  3.5588   3.5749   3.5782   3.6116   3.6484   3.6525   3.6736   3.7074
  3.7348   3.7563   3.7670   3.7795   3.8196   3.8517   3.8663   3.9151
  3.9440   3.9585   3.9743   3.9923   4.0171   4.0343   4.0542   4.0742
  4.0779   4.0795   4.1215   4.1342   4.1498   4.1698   4.1956   4.2314
  4.2367   4.2765   4.2990   4.3356   4.3773   4.4002   4.4100   4.4169
  4.4437   4.4923   4.5196   4.5756   4.5924   4.6419   4.6566   4.6696
  4.7165   4.7344   4.7525   4.7655   4.7829   4.7978   4.8389   4.8778
  4.9306   4.9506   5.0031   5.0424   5.0595   5.0907   5.1450   5.1590
  5.2282   5.2389   5.2581   5.2857   5.3582   5.3715   5.4291   5.4478
  5.4533   5.5697   5.6054   5.6996   5.7760   5.8450   5.8615   5.9146
  6.0457   6.0871   6.2129   6.2191   6.2365   6.3935   6.6237   6.6991
  8.1945  10.0685  11.7465  12.7661  13.2590  14.0771  15.6127
 
 Beta MOs
 -- Occupied --
-14.4485 -14.4166 -10.3519 -10.3407 -10.3139 -10.3056 -10.2946  -1.0571
 -1.0188  -0.9291  -0.8599  -0.7489  -0.6777  -0.6605  -0.6059  -0.5741
 -0.5263  -0.4996  -0.4856  -0.4618  -0.4552  -0.4258  -0.3991  -0.3529
 -- Virtual --
 -0.0156   0.0427   0.1050   0.1154   0.1408   0.1452   0.1535   0.1613
  0.1866   0.2250   0.2374   0.2864   0.2942   0.3113   0.3252   0.3503
  0.3664   0.3784   0.4071   0.4208   0.4232   0.4426   0.4461   0.4635
  0.4893   0.5042   0.5106   0.5244   0.5396   0.5446   0.5509   0.5624
  0.5795   0.5879   0.6014   0.6167   0.6222   0.6447   0.6675   0.6774
  0.6938   0.7220   0.7434   0.7525   0.7682   0.7921   0.8127   0.8224
  0.8490   0.8935   0.9128   0.9263   0.9378   0.9893   1.0226   1.0332
  1.0558   1.0613   1.0754   1.0877   1.1111   1.1410   1.1617   1.1670
  1.1903   1.2207   1.2328   1.2406   1.2738   1.2877   1.2989   1.3358
  1.3540   1.3669   1.3871   1.3913   1.4117   1.4260   1.4354   1.4683
  1.4847   1.5030   1.5412   1.5562   1.5678   1.6029   1.6352   1.6723
  1.6902   1.7165   1.7857   1.8557   1.8710   1.9080   1.9256   1.9746
  2.0259   2.0811   2.1404   2.1523   2.2068   2.2277   2.2488   2.3065
  2.3266   2.3680   2.4230   2.4394   2.4773   2.4997   2.5314   2.5658
  2.6135   2.6357   2.6497   2.6647   2.7006   2.7160   2.7173   2.7475
  2.7658   2.7799   2.8032   2.8234   2.8730   2.8928   2.8989   2.9181
  2.9330   2.9426   2.9754   3.0058   3.0231   3.0348   3.0484   3.0600
  3.0667   3.0845   3.1008   3.1127   3.1191   3.1403   3.1648   3.1800
  3.2003   3.2207   3.2294   3.2532   3.2674   3.2836   3.2934   3.3039
  3.3390   3.3536   3.3920   3.4037   3.4180   3.4335   3.4947   3.5128
  3.5387   3.5631   3.5803   3.5826   3.6179   3.6534   3.6569   3.6784
  3.7128   3.7412   3.7615   3.7733   3.7853   3.8248   3.8571   3.8716
  3.9194   3.9469   3.9625   3.9774   3.9956   4.0221   4.0395   4.0599
  4.0808   4.0830   4.0858   4.1266   4.1391   4.1548   4.1752   4.2011
  4.2368   4.2414   4.2816   4.3044   4.3410   4.3838   4.4044   4.4142
  4.4206   4.4485   4.4957   4.5251   4.5826   4.5996   4.6497   4.6636
  4.6789   4.7209   4.7393   4.7586   4.7699   4.7876   4.8051   4.8430
  4.8859   4.9377   4.9655   5.0126   5.0460   5.0659   5.0962   5.1506
  5.1627   5.2353   5.2427   5.2649   5.2918   5.3627   5.3776   5.4366
  5.4568   5.4645   5.5747   5.6122   5.7035   5.7802   5.8491   5.8656
  5.9192   6.0548   6.0929   6.2167   6.2238   6.2404   6.3961   6.6289
  6.7092   8.1959  10.0717  11.7509  12.7729  13.2638  14.0813  15.6155
 --------------------------------------------------------------
 
          Ground-State Mulliken Net Atomic Charges

     Atom                 Charge (a.u.)    Spin (a.u.)
  --------------------------------------------------------
      1 C                    -0.111499      -0.049038
      2 N                    -0.064747       0.125743
      3 C                    -0.152103       0.151549
      4 H                     0.152818       0.009536
      5 C                    -0.014424       0.313356
      6 H                     0.159975       0.007514
      7 C                    -0.162736       0.052254
      8 H                     0.140562      -0.000349
      9 C                    -0.025798       0.151946
     10 H                     0.125669       0.004549
     11 N                    -0.198011       0.212227
     12 H                     0.150294       0.020713
  --------------------------------------------------------
  Sum of atomic charges =     0.000000
  Sum of spin   charges =     1.000000

 -----------------------------------------------------------------
                    Cartesian Multipole Moments
 -----------------------------------------------------------------
    Charge (ESU x 10^10)
                 0.0000
    Dipole Moment (Debye)
         X       1.3812      Y       2.6113      Z      -3.4424
       Tot       4.5362
    Quadrupole Moments (Debye-Ang)
        XX     -43.9018     XY      -3.3507     YY     -37.1015
        XZ       6.6546     YZ       5.9062     ZZ     -48.3860
    Octopole Moments (Debye-Ang^2)
       XXX      15.9923    XXY      10.6856    XYY       4.3023
       YYY      39.5799    XXZ     -18.0704    XYZ      -8.5019
       YYZ     -24.2934    XZZ      18.7467    YZZ      29.9176
       ZZZ     -85.1045
    Hexadecapole Moments (Debye-Ang^3)
      XXXX    -108.2990   XXXY     -41.3356   XXYY     -85.0581
      XYYY     -43.1616   YYYY    -319.8020   XXXZ      67.2788
      XXYZ      45.9906   XYYZ      33.3765   YYYZ     131.9190
      XXZZ    -139.3207   XYZZ     -37.0316   YYZZ    -178.0673
      XZZZ     109.0905   YZZZ     168.3838   ZZZZ    -691.2513
 -----------------------------------------------------------------
 Calculating analytic gradient of the SCF energy
 Gradient of SCF Energy
            1           2           3           4           5           6
    1  -0.0000748  -0.0000944  -0.0003598  -0.0001964   0.0008943   0.0000211
    2   0.0001494  -0.0000277   0.0007943   0.0000674  -0.0010858   0.0002814
    3  -0.0000201   0.0001442  -0.0005109  -0.0000269   0.0007995   0.0000033
            7           8           9          10          11          12
    1   0.0002610  -0.0001142   0.0005078   0.0000179  -0.0008251  -0.0000373
    2  -0.0001590   0.0000370   0.0004819   0.0000527  -0.0006431   0.0000515
    3   0.0002300   0.0000112   0.0008060  -0.0000738  -0.0011436  -0.0002189
 Max gradient component =       1.144E-03
 RMS gradient           =       4.590E-04
 Gradient time:  CPU 306.92 s  wall 6.28 s
 Geometry Optimization Parameters
   NAtoms,    NIC,     NZ,  NCons,   NDum,   NFix, NCnnct, MaxDiis
       12      65       0       0       0       0       0       0

 Cartesian Hessian Update
 Hessian updated using Powell/Murtagh-Sargent update
  Mixing factors:     0.954083 Powell                      0.045917 Murtagh-Sargent


** GEOMETRY OPTIMIZATION IN DELOCALIZED INTERNAL COORDINATES **
   Searching for a Transition State

   Optimization Cycle:  17

                       Coordinates (Angstroms)
     ATOM                X               Y               Z
      1  C        -0.4161177445   -1.0913559286    1.8876005056
      2  N        -1.0786609358   -1.4357457956    2.7648450905
      3  C         0.0543494725   -1.0202011137   -0.5398812985
      4  H        -0.2782193153   -2.0322769146   -0.7296157094
      5  C         0.3696214187   -0.5888067543    0.8042450879
      6  H         1.4043121746   -0.4116473208    1.0717227682
      7  C         0.0476016024   -0.0481861294   -1.4929262273
      8  H        -0.1508168068   -0.2282955900   -2.5381322025
      9  C         0.0317270301    1.2578256245   -0.9298462824
     10  H        -0.2877449285    2.1248005013   -1.5004402054
     11  N         0.2674104805    1.3160904469    0.3451243069
     12  H         0.0365375412    2.1577989705    0.8573041593
   Point Group: c1    Number of degrees of freedom:    30


   Energy is   -302.919358795

 Hessian updated using Powell/Murtagh-Sargent update
  Mixing factors:     0.967536 Powell                      0.032464 Murtagh-Sargent

 30 Hessian modes will be used to form the next step
  Hessian Eigenvalues:
    -0.384177    0.005104    0.024172    0.024888    0.028595    0.039513
     0.050263    0.056878    0.157872    0.159123    0.159660    0.160054
     0.164410    0.198545    0.200076    0.220240    0.224187    0.304362
     0.353140    0.356986    0.357853    0.361825    0.394939    0.411073
     0.452146    0.456239    0.520316    0.601588    0.778761    1.332017

 Transition state search - taking P-RFO step
 Searching for Lamda that Maximizes Along the Lowest mode
 Value Taken    Lamda =   0.00000045
 Searching for Lamda that Minimizes Along All other modes
 Value Taken    Lamda =  -0.00004912
 Step Taken.  Stepsize is  0.051584

                             Maximum     Tolerance    Cnvgd?
         Gradient           0.001474      0.000300      NO
         Displacement       0.022450      0.001200      NO
         Energy change      0.000002      0.000001      NO


 New Cartesian Coordinates Obtained by Inverse Iteration

 Displacement from previous Coordinates is:  0.083585
 Adding empirical dispersion correction 
 ----------------------------------------------------------------
 Doing -D3(0) with
 s6  =   1.00000
 s8  =   1.00000
 rs6 =   1.28100
 rs8 =   1.09400
 -D3 energy without 3body term =     -0.0027656170 hartrees
 ----------------------------------------------------------------
             Standard Nuclear Orientation (Angstroms)
    I     Atom           X                Y                Z
 ----------------------------------------------------------------
    1      C      -0.4221334256    -1.0919121169     1.8842949563
    2      N      -1.0906892646    -1.4381856296     2.7563605339
    3      C       0.0592433550    -1.0201629231    -0.5389114233
    4      H      -0.2593685879    -2.0366164657    -0.7295094722
    5      C       0.3687055603    -0.5867746922     0.8067148421
    6      H       1.4036089332    -0.4193377359     1.0786550549
    7      C       0.0411662479    -0.0484618691    -1.4909009452
    8      H      -0.1590914378    -0.2306828465    -2.5354298854
    9      C       0.0267846322     1.2597151761    -0.9293102939
   10      H      -0.3054186084     2.1233433033    -1.4976715117
   11      N       0.2844316465     1.3238231537     0.3414569783
   12      H       0.0527609385     2.1652526422     0.8542511590
 ----------------------------------------------------------------
 Nuclear Repulsion Energy =         251.83127356 hartrees
 There are       25 alpha and       24 beta electrons
 Applying Cartesian multipole field
    Component          Value
    ---------          -----
     (2,0,0)        1.00000E-10
     (0,2,0)        2.00000E-11
     (0,0,2)       -3.00000E-11
 Nucleus-field energy     =    -0.0000000025 hartrees
 Requested basis set is cc-pVTZ
 There are 100 shells and 280 basis functions
 A cutoff of  1.0D-14 yielded   4767 shell pairs
 There are     37483 function pairs (     48977 Cartesian)
 Smallest overlap matrix eigenvalue = 1.78E-04
 Guess MOs from SCF MO coefficient file
 Reading MOs from coefficient file
 Reading MOs from coefficient file
 Long-range K will be added via erf
 Coulomb attenuation parameter = 0.25 bohr**(-1)
 An unrestricted hybrid HF-DFT SCF calculation will be
 performed using Pulay DIIS extrapolation
 Exchange:     0.1957 Hartree-Fock + 1.0000 wB97X-D3 + LR-HF
 Correlation:  1.0000 wB97X-D3
 Using SG-2 standard quadrature grid
 Dispersion:   Grimme D3
 SCF converges when DIIS error is below 1.0E-08
 Geometry optimization detected.  Setting ReadMinima to 0
 Setting SaveMinima to 0
 using 64 threads for integral computing
 -------------------------------------------------------
 OpenMP Integral computing Module                
 Release: version 1.0, May 2013, Q-Chem Inc. Pittsburgh 
 -------------------------------------------------------
 using 64 threads for integral computing
 -------------------------------------------------------
 OpenMP Integral computing Module                
 Release: version 1.0, May 2013, Q-Chem Inc. Pittsburgh 
 -------------------------------------------------------
 ---------------------------------------
  Cycle       Energy         DIIS Error
 ---------------------------------------
    1    -302.9178807092      3.11E-04
    2    -302.9193367783      3.36E-05
    3    -302.9193635988      2.15E-05
    4    -302.9193703623      1.40E-05
    5    -302.9193744145      5.22E-06
    6    -302.9193757992      2.80E-06
    7    -302.9193766561      2.13E-06
    8    -302.9193772425      1.31E-06
    9    -302.9193775498      6.66E-07
   10    -302.9193776863      4.06E-07
   11    -302.9193777206      2.05E-07
   12    -302.9193777320      1.04E-07
   13    -302.9193777351      3.60E-08
   14    -302.9193777358      2.12E-08
   15    -302.9193777363      1.26E-08
   16    -302.9193777366      7.89E-09 Convergence criterion met
 ---------------------------------------
 <S^2> = 0.7621
 SCF time:  CPU 1947.14 s  wall 32.82 s
 SCF   energy in the final basis set = -302.91937774
 Total energy in the final basis set = -302.91937774
 
 --------------------------------------------------------------
 
                    Orbital Energies (a.u.)
 --------------------------------------------------------------
 
 Alpha MOs
 -- Occupied --
-14.4542 -14.4181 -10.3549 -10.3426 -10.3128 -10.3078 -10.2956  -1.0663
 -1.0228  -0.9394  -0.8710  -0.7593  -0.6826  -0.6710  -0.6122  -0.5812
 -0.5336  -0.5078  -0.5026  -0.4771  -0.4636  -0.4326  -0.4215  -0.3616
 -0.2572
 -- Virtual --
  0.0155   0.0959   0.1125   0.1308   0.1422   0.1513   0.1581   0.1844
  0.2082   0.2336   0.2855   0.2928   0.3079   0.3224   0.3472   0.3633
  0.3752   0.4052   0.4190   0.4200   0.4384   0.4453   0.4603   0.4843
  0.4999   0.5077   0.5203   0.5346   0.5427   0.5480   0.5582   0.5765
  0.5836   0.5976   0.6125   0.6166   0.6433   0.6644   0.6749   0.6911
  0.7199   0.7403   0.7508   0.7634   0.7900   0.8087   0.8193   0.8452
  0.8913   0.9100   0.9225   0.9332   0.9847   1.0192   1.0290   1.0528
  1.0591   1.0711   1.0841   1.1071   1.1370   1.1577   1.1643   1.1877
  1.2162   1.2287   1.2371   1.2719   1.2839   1.2925   1.3314   1.3493
  1.3642   1.3833   1.3862   1.4058   1.4207   1.4328   1.4649   1.4824
  1.4982   1.5364   1.5524   1.5625   1.5976   1.6307   1.6672   1.6849
  1.7136   1.7792   1.8517   1.8683   1.9041   1.9231   1.9710   2.0195
  2.0792   2.1339   2.1473   2.2031   2.2224   2.2407   2.3029   2.3188
  2.3630   2.4114   2.4327   2.4714   2.4955   2.5272   2.5573   2.6070
  2.6280   2.6389   2.6585   2.6960   2.7099   2.7128   2.7410   2.7645
  2.7752   2.7995   2.8184   2.8686   2.8869   2.8918   2.9100   2.9251
  2.9389   2.9701   3.0007   3.0191   3.0267   3.0418   3.0556   3.0633
  3.0786   3.0952   3.1057   3.1162   3.1360   3.1581   3.1749   3.1945
  3.2132   3.2241   3.2470   3.2623   3.2780   3.2817   3.2986   3.3314
  3.3462   3.3848   3.3974   3.4121   3.4271   3.4884   3.5063   3.5294
  3.5587   3.5746   3.5793   3.6102   3.6495   3.6502   3.6748   3.7065
  3.7344   3.7537   3.7655   3.7800   3.8193   3.8508   3.8665   3.9153
  3.9423   3.9596   3.9731   3.9904   4.0181   4.0342   4.0526   4.0744
  4.0771   4.0786   4.1205   4.1336   4.1482   4.1687   4.1943   4.2287
  4.2374   4.2766   4.2979   4.3364   4.3745   4.4003   4.4085   4.4180
  4.4429   4.4906   4.5162   4.5759   4.5896   4.6435   4.6595   4.6702
  4.7162   4.7333   4.7516   4.7653   4.7828   4.7968   4.8371   4.8801
  4.9341   4.9509   5.0017   5.0431   5.0580   5.0911   5.1418   5.1592
  5.2274   5.2372   5.2585   5.2862   5.3554   5.3692   5.4292   5.4416
  5.4548   5.5658   5.6038   5.6953   5.7771   5.8438   5.8625   5.9130
  6.0439   6.0860   6.2132   6.2193   6.2377   6.3917   6.6221   6.6939
  8.1899  10.0665  11.7339  12.7690  13.2601  14.0672  15.6061
 
 Beta MOs
 -- Occupied --
-14.4487 -14.4161 -10.3506 -10.3410 -10.3134 -10.3065 -10.2954  -1.0568
 -1.0182  -0.9295  -0.8595  -0.7491  -0.6775  -0.6603  -0.6055  -0.5744
 -0.5269  -0.4997  -0.4849  -0.4612  -0.4548  -0.4253  -0.3984  -0.3539
 -- Virtual --
 -0.0162   0.0425   0.1049   0.1154   0.1412   0.1450   0.1537   0.1613
  0.1862   0.2254   0.2375   0.2865   0.2942   0.3113   0.3250   0.3504
  0.3663   0.3788   0.4069   0.4218   0.4220   0.4428   0.4472   0.4632
  0.4893   0.5038   0.5102   0.5245   0.5396   0.5443   0.5512   0.5623
  0.5793   0.5872   0.6006   0.6160   0.6213   0.6456   0.6680   0.6772
  0.6939   0.7224   0.7439   0.7530   0.7661   0.7934   0.8116   0.8227
  0.8486   0.8932   0.9129   0.9263   0.9360   0.9885   1.0234   1.0319
  1.0563   1.0607   1.0743   1.0867   1.1114   1.1408   1.1613   1.1673
  1.1911   1.2206   1.2323   1.2407   1.2744   1.2868   1.2986   1.3349
  1.3522   1.3669   1.3865   1.3919   1.4100   1.4243   1.4360   1.4696
  1.4852   1.5028   1.5402   1.5555   1.5671   1.6019   1.6340   1.6726
  1.6917   1.7168   1.7854   1.8558   1.8714   1.9077   1.9272   1.9747
  2.0260   2.0823   2.1376   2.1527   2.2067   2.2268   2.2483   2.3057
  2.3269   2.3687   2.4202   2.4385   2.4794   2.5001   2.5334   2.5644
  2.6122   2.6344   2.6451   2.6626   2.7007   2.7173   2.7176   2.7450
  2.7664   2.7780   2.8039   2.8232   2.8733   2.8916   2.8988   2.9180
  2.9332   2.9432   2.9742   3.0052   3.0224   3.0345   3.0470   3.0594
  3.0671   3.0853   3.1015   3.1123   3.1184   3.1395   3.1646   3.1800
  3.2010   3.2208   3.2291   3.2519   3.2676   3.2837   3.2885   3.3045
  3.3387   3.3521   3.3910   3.4035   3.4180   3.4333   3.4950   3.5126
  3.5346   3.5629   3.5803   3.5835   3.6166   3.6544   3.6549   3.6797
  3.7119   3.7410   3.7592   3.7713   3.7860   3.8245   3.8565   3.8715
  3.9196   3.9453   3.9635   3.9763   3.9936   4.0232   4.0396   4.0582
  4.0796   4.0830   4.0861   4.1256   4.1386   4.1535   4.1739   4.1997
  4.2339   4.2421   4.2818   4.3033   4.3418   4.3810   4.4045   4.4126
  4.4216   4.4477   4.4939   4.5217   4.5830   4.5967   4.6520   4.6661
  4.6799   4.7206   4.7382   4.7579   4.7696   4.7875   4.8041   4.8411
  4.8878   4.9412   4.9654   5.0113   5.0467   5.0644   5.0966   5.1475
  5.1630   5.2348   5.2406   5.2654   5.2924   5.3598   5.3754   5.4365
  5.4504   5.4659   5.5708   5.6104   5.6992   5.7814   5.8480   5.8664
  5.9175   6.0532   6.0917   6.2171   6.2241   6.2417   6.3944   6.6274
  6.7038   8.1914  10.0697  11.7382  12.7760  13.2649  14.0713  15.6090
 --------------------------------------------------------------
 
          Ground-State Mulliken Net Atomic Charges

     Atom                 Charge (a.u.)    Spin (a.u.)
  --------------------------------------------------------
      1 C                    -0.111545      -0.051225
      2 N                    -0.065171       0.130766
      3 C                    -0.149532       0.146110
      4 H                     0.152960       0.009886
      5 C                    -0.018074       0.327681
      6 H                     0.159584       0.006241
      7 C                    -0.161213       0.048096
      8 H                     0.140742      -0.000303
      9 C                    -0.024770       0.154889
     10 H                     0.125140       0.004514
     11 N                    -0.198320       0.202511
     12 H                     0.150198       0.020834
  --------------------------------------------------------
  Sum of atomic charges =     0.000000
  Sum of spin   charges =     1.000000

 -----------------------------------------------------------------
                    Cartesian Multipole Moments
 -----------------------------------------------------------------
    Charge (ESU x 10^10)
                 0.0000
    Dipole Moment (Debye)
         X       1.3889      Y       2.5992      Z      -3.4734
       Tot       4.5552
    Quadrupole Moments (Debye-Ang)
        XX     -43.9691     XY      -3.4491     YY     -37.0912
        XZ       6.7138     YZ       5.9408     ZZ     -48.3308
    Octopole Moments (Debye-Ang^2)
       XXX      16.2006    XXY      10.7217    XYY       4.4923
       YYY      39.4394    XXZ     -18.2138    XYZ      -8.5183
       YYZ     -24.2901    XZZ      18.8832    YZZ      29.8115
       ZZZ     -84.7711
    Hexadecapole Moments (Debye-Ang^3)
      XXXX    -109.8959   XXXY     -42.2059   XXYY     -85.6700
      XYYY     -44.0196   YYYY    -320.7693   XXXZ      67.7243
      XXYZ      46.1396   XYYZ      33.7185   YYYZ     132.2341
      XXZZ    -139.4417   XYZZ     -37.4909   YYZZ    -177.9727
      XZZZ     109.5551   YZZZ     168.0821   ZZZZ    -687.7938
 -----------------------------------------------------------------
 Calculating analytic gradient of the SCF energy
 Gradient of SCF Energy
            1           2           3           4           5           6
    1   0.0000611   0.0000075   0.0002777  -0.0000348  -0.0004357  -0.0000258
    2  -0.0001279   0.0000150  -0.0004328   0.0000122   0.0003757  -0.0000442
    3  -0.0000204  -0.0000403   0.0001636   0.0000420  -0.0002182  -0.0000248
            7           8           9          10          11          12
    1  -0.0000221  -0.0000229  -0.0001347   0.0000648   0.0002103   0.0000545
    2   0.0001545  -0.0000218  -0.0001032  -0.0000077   0.0002185  -0.0000383
    3  -0.0001656   0.0000073  -0.0001315   0.0000179   0.0002792   0.0000909
 Max gradient component =       4.357E-04
 RMS gradient           =       1.654E-04
 Gradient time:  CPU 312.31 s  wall 6.24 s
 Geometry Optimization Parameters
   NAtoms,    NIC,     NZ,  NCons,   NDum,   NFix, NCnnct, MaxDiis
       12      65       0       0       0       0       0       0

 Cartesian Hessian Update
 Hessian updated using Powell/Murtagh-Sargent update
  Mixing factors:     0.951250 Powell                      0.048750 Murtagh-Sargent


** GEOMETRY OPTIMIZATION IN DELOCALIZED INTERNAL COORDINATES **
   Searching for a Transition State

   Optimization Cycle:  18

                       Coordinates (Angstroms)
     ATOM                X               Y               Z
      1  C        -0.4221334256   -1.0919121169    1.8842949563
      2  N        -1.0906892646   -1.4381856296    2.7563605339
      3  C         0.0592433550   -1.0201629231   -0.5389114233
      4  H        -0.2593685879   -2.0366164657   -0.7295094722
      5  C         0.3687055603   -0.5867746922    0.8067148421
      6  H         1.4036089332   -0.4193377359    1.0786550549
      7  C         0.0411662479   -0.0484618691   -1.4909009452
      8  H        -0.1590914378   -0.2306828465   -2.5354298854
      9  C         0.0267846322    1.2597151761   -0.9293102939
     10  H        -0.3054186084    2.1233433033   -1.4976715117
     11  N         0.2844316465    1.3238231537    0.3414569783
     12  H         0.0527609385    2.1652526422    0.8542511590
   Point Group: c1    Number of degrees of freedom:    30


   Energy is   -302.919377737

 Hessian updated using Powell/Murtagh-Sargent update
  Mixing factors:     0.960681 Powell                      0.039319 Murtagh-Sargent

 30 Hessian modes will be used to form the next step
  Hessian Eigenvalues:
    -0.384232   -0.001132    0.024325    0.025480    0.028714    0.039515
     0.052402    0.060939    0.157924    0.159183    0.159811    0.160055
     0.165057    0.198545    0.200075    0.220290    0.224239    0.304497
     0.353141    0.357004    0.357855    0.361825    0.395020    0.411154
     0.453880    0.456397    0.520480    0.601592    0.782210    1.332033
**WARNING** Hessian does not have the desired local structure
**WARNING** Hessian does not have the desired local structure

 Transition state search - taking P-RFO step
 Searching for Lamda that Maximizes Along the Lowest mode
 Value Taken    Lamda =   0.00000004
 Searching for Lamda that Minimizes Along All other modes
 Value Taken    Lamda =  -0.00114939
 Calculated Step too Large.  Step scaled by  0.036638
 Step Taken.  Stepsize is  0.300000

                             Maximum     Tolerance    Cnvgd?
         Gradient           0.000577      0.000300      NO
         Displacement       0.151315      0.001200      NO
         Energy change     -0.000019      0.000001      NO


 New Cartesian Coordinates Obtained by Inverse Iteration

 Displacement from previous Coordinates is:  0.446782
 Adding empirical dispersion correction 
 ----------------------------------------------------------------
 Doing -D3(0) with
 s6  =   1.00000
 s8  =   1.00000
 rs6 =   1.28100
 rs8 =   1.09400
 -D3 energy without 3body term =     -0.0027989423 hartrees
 ----------------------------------------------------------------
             Standard Nuclear Orientation (Angstroms)
    I     Atom           X                Y                Z
 ----------------------------------------------------------------
    1      C      -0.4411768651    -1.0463026267     1.8718897121
    2      N      -1.1620675865    -1.3343886002     2.7243819961
    3      C       0.0774852162    -1.0197467910    -0.5500137512
    4      H      -0.1712571543    -2.0515939472    -0.7627375281
    5      C       0.4042982806    -0.6070795826     0.8099409637
    6      H       1.4416303300    -0.4855476633     1.0950324906
    7      C       0.0233499375    -0.0468570216    -1.4890483632
    8      H      -0.1833141120    -0.2257389956    -2.5330499735
    9      C       0.0079465230     1.2605490315    -0.9169969503
   10      H      -0.4070496751     2.1128315796    -1.4478090048
   11      N       0.3390730859     1.3113750398     0.3341940107
   12      H       0.0710820090     2.1324995736     0.8642163907
 ----------------------------------------------------------------
 Nuclear Repulsion Energy =         252.09039324 hartrees
 There are       25 alpha and       24 beta electrons
 Applying Cartesian multipole field
    Component          Value
    ---------          -----
     (2,0,0)        1.00000E-10
     (0,2,0)        2.00000E-11
     (0,0,2)       -3.00000E-11
 Nucleus-field energy     =    -0.0000000019 hartrees
 Requested basis set is cc-pVTZ
 There are 100 shells and 280 basis functions
 A cutoff of  1.0D-14 yielded   4765 shell pairs
 There are     37499 function pairs (     49019 Cartesian)
 Smallest overlap matrix eigenvalue = 1.79E-04
 Guess MOs from SCF MO coefficient file
 Reading MOs from coefficient file
 Reading MOs from coefficient file
 Long-range K will be added via erf
 Coulomb attenuation parameter = 0.25 bohr**(-1)
 An unrestricted hybrid HF-DFT SCF calculation will be
 performed using Pulay DIIS extrapolation
 Exchange:     0.1957 Hartree-Fock + 1.0000 wB97X-D3 + LR-HF
 Correlation:  1.0000 wB97X-D3
 Using SG-2 standard quadrature grid
 Dispersion:   Grimme D3
 SCF converges when DIIS error is below 1.0E-08
 Geometry optimization detected.  Setting ReadMinima to 0
 Setting SaveMinima to 0
 using 64 threads for integral computing
 -------------------------------------------------------
 OpenMP Integral computing Module                
 Release: version 1.0, May 2013, Q-Chem Inc. Pittsburgh 
 -------------------------------------------------------
 using 64 threads for integral computing
 -------------------------------------------------------
 OpenMP Integral computing Module                
 Release: version 1.0, May 2013, Q-Chem Inc. Pittsburgh 
 -------------------------------------------------------
 ---------------------------------------
  Cycle       Energy         DIIS Error
 ---------------------------------------
    1    -302.9090472321      1.82E-03
    2    -302.9181290839      1.60E-04
    3    -302.9188128266      7.98E-05
    4    -302.9189396873      5.06E-05
    5    -302.9190043627      1.90E-05
    6    -302.9190241485      1.03E-05
    7    -302.9190346611      5.60E-06
    8    -302.9190406857      3.42E-06
    9    -302.9190433158      2.04E-06
   10    -302.9190445437      1.27E-06
   11    -302.9190451160      6.22E-07
   12    -302.9190453168      3.66E-07
   13    -302.9190453715      1.14E-07
   14    -302.9190453743      4.87E-08
   15    -302.9190453755      2.32E-08
   16    -302.9190453761      1.24E-08
   17    -302.9190453765      9.94E-09 Convergence criterion met
 ---------------------------------------
 <S^2> = 0.7655
 SCF time:  CPU 2116.05 s  wall 36.36 s
 SCF   energy in the final basis set = -302.91904538
 Total energy in the final basis set = -302.91904538
 
 --------------------------------------------------------------
 
                    Orbital Energies (a.u.)
 --------------------------------------------------------------
 
 Alpha MOs
 -- Occupied --
-14.4538 -14.4169 -10.3542 -10.3420 -10.3119 -10.3095 -10.2970  -1.0667
 -1.0217  -0.9389  -0.8711  -0.7595  -0.6814  -0.6689  -0.6135  -0.5826
 -0.5368  -0.5055  -0.5007  -0.4759  -0.4628  -0.4318  -0.4215  -0.3634
 -0.2560
 -- Virtual --
  0.0141   0.0954   0.1128   0.1316   0.1420   0.1511   0.1582   0.1842
  0.2060   0.2316   0.2824   0.2930   0.3086   0.3249   0.3456   0.3618
  0.3748   0.4011   0.4183   0.4200   0.4402   0.4462   0.4587   0.4831
  0.4995   0.5068   0.5204   0.5333   0.5431   0.5491   0.5554   0.5734
  0.5795   0.5949   0.6092   0.6152   0.6483   0.6673   0.6734   0.6908
  0.7217   0.7364   0.7493   0.7650   0.7937   0.8034   0.8224   0.8445
  0.8921   0.9129   0.9212   0.9371   0.9788   1.0200   1.0298   1.0547
  1.0579   1.0704   1.0846   1.1071   1.1375   1.1578   1.1665   1.1862
  1.2119   1.2242   1.2330   1.2721   1.2824   1.2926   1.3235   1.3433
  1.3657   1.3807   1.3909   1.4033   1.4230   1.4385   1.4663   1.4815
  1.4967   1.5312   1.5454   1.5560   1.5970   1.6291   1.6691   1.6882
  1.7166   1.7788   1.8577   1.8641   1.8992   1.9238   1.9632   2.0128
  2.0782   2.1302   2.1522   2.2067   2.2180   2.2403   2.3046   2.3225
  2.3696   2.4089   2.4280   2.4812   2.4980   2.5339   2.5580   2.5961
  2.6124   2.6421   2.6510   2.6985   2.7096   2.7152   2.7279   2.7696
  2.7716   2.7987   2.8181   2.8649   2.8810   2.8910   2.9221   2.9274
  2.9410   2.9647   2.9997   3.0192   3.0294   3.0445   3.0534   3.0676
  3.0831   3.0967   3.1050   3.1149   3.1348   3.1661   3.1752   3.1942
  3.2076   3.2241   3.2412   3.2595   3.2643   3.2859   3.2994   3.3307
  3.3354   3.3869   3.3977   3.4126   3.4329   3.4941   3.4972   3.5197
  3.5556   3.5721   3.5902   3.6038   3.6451   3.6543   3.6753   3.7009
  3.7346   3.7379   3.7640   3.7805   3.8197   3.8508   3.8643   3.9112
  3.9400   3.9640   3.9691   3.9947   4.0122   4.0289   4.0478   4.0702
  4.0747   4.0787   4.1061   4.1240   4.1487   4.1626   4.1896   4.2202
  4.2391   4.2791   4.3033   4.3500   4.3557   4.3941   4.4063   4.4249
  4.4289   4.4849   4.5054   4.5747   4.5956   4.6467   4.6566   4.6767
  4.7204   4.7280   4.7520   4.7659   4.7799   4.7934   4.8406   4.8828
  4.9336   4.9561   5.0060   5.0422   5.0600   5.0961   5.1341   5.1570
  5.2153   5.2435   5.2714   5.2843   5.3480   5.3674   5.4248   5.4419
  5.4663   5.5501   5.5988   5.6820   5.7762   5.8400   5.8619   5.9188
  6.0323   6.0837   6.2054   6.2152   6.2456   6.3842   6.5980   6.6795
  8.1289  10.0684  11.6978  12.7452  13.3021  14.0622  15.6009
 
 Beta MOs
 -- Occupied --
-14.4492 -14.4146 -10.3495 -10.3401 -10.3125 -10.3081 -10.2970  -1.0585
 -1.0166  -0.9293  -0.8592  -0.7491  -0.6768  -0.6585  -0.6063  -0.5758
 -0.5298  -0.4987  -0.4826  -0.4601  -0.4538  -0.4241  -0.3990  -0.3573
 -- Virtual --
 -0.0148   0.0415   0.1043   0.1155   0.1412   0.1450   0.1537   0.1617
  0.1861   0.2241   0.2352   0.2834   0.2943   0.3121   0.3277   0.3491
  0.3655   0.3790   0.4027   0.4202   0.4236   0.4440   0.4482   0.4614
  0.4878   0.5033   0.5096   0.5246   0.5379   0.5448   0.5519   0.5597
  0.5775   0.5816   0.5975   0.6136   0.6189   0.6506   0.6707   0.6756
  0.6938   0.7241   0.7402   0.7509   0.7684   0.7970   0.8061   0.8260
  0.8477   0.8941   0.9157   0.9241   0.9406   0.9834   1.0241   1.0329
  1.0565   1.0612   1.0736   1.0872   1.1116   1.1415   1.1615   1.1698
  1.1897   1.2157   1.2295   1.2362   1.2747   1.2852   1.2986   1.3273
  1.3462   1.3685   1.3835   1.3957   1.4089   1.4262   1.4418   1.4704
  1.4848   1.5016   1.5351   1.5483   1.5607   1.6015   1.6323   1.6742
  1.6940   1.7198   1.7849   1.8621   1.8669   1.9032   1.9279   1.9671
  2.0193   2.0813   2.1344   2.1571   2.2107   2.2219   2.2484   2.3074
  2.3307   2.3751   2.4178   2.4344   2.4900   2.5019   2.5402   2.5653
  2.6023   2.6182   2.6483   2.6550   2.7029   2.7177   2.7206   2.7320
  2.7733   2.7740   2.8024   2.8226   2.8710   2.8867   2.8970   2.9295
  2.9342   2.9458   2.9685   3.0055   3.0236   3.0357   3.0482   3.0586
  3.0722   3.0885   3.1038   3.1106   3.1179   3.1388   3.1734   3.1800
  3.1998   3.2168   3.2300   3.2457   3.2652   3.2715   3.2909   3.3051
  3.3353   3.3444   3.3945   3.4028   3.4185   3.4394   3.5003   3.5049
  3.5245   3.5593   3.5783   3.5950   3.6097   3.6501   3.6582   3.6805
  3.7061   3.7420   3.7448   3.7675   3.7872   3.8245   3.8565   3.8689
  3.9158   3.9430   3.9682   3.9722   3.9980   4.0172   4.0344   4.0528
  4.0734   4.0833   4.0875   4.1107   4.1291   4.1546   4.1675   4.1945
  4.2249   4.2436   4.2841   4.3091   4.3554   4.3614   4.3980   4.4102
  4.4289   4.4333   4.4876   4.5108   4.5818   4.6021   4.6556   4.6642
  4.6863   4.7247   4.7331   4.7581   4.7705   4.7850   4.8004   4.8442
  4.8892   4.9413   4.9671   5.0146   5.0460   5.0664   5.1026   5.1392
  5.1606   5.2213   5.2479   5.2785   5.2907   5.3530   5.3730   5.4324
  5.4480   5.4761   5.5549   5.6050   5.6856   5.7806   5.8442   5.8651
  5.9227   6.0406   6.0895   6.2089   6.2220   6.2489   6.3871   6.6036
  6.6877   8.1306  10.0715  11.7016  12.7536  13.3062  14.0659  15.6042
 --------------------------------------------------------------
 
          Ground-State Mulliken Net Atomic Charges

     Atom                 Charge (a.u.)    Spin (a.u.)
  --------------------------------------------------------
      1 C                    -0.110480      -0.059687
      2 N                    -0.067565       0.149653
      3 C                    -0.142323       0.150411
      4 H                     0.152435       0.008912
      5 C                    -0.030168       0.367716
      6 H                     0.160134       0.004046
      7 C                    -0.156181       0.020287
      8 H                     0.141097       0.000259
      9 C                    -0.024195       0.179230
     10 H                     0.122847       0.004497
     11 N                    -0.194411       0.154678
     12 H                     0.148810       0.019998
  --------------------------------------------------------
  Sum of atomic charges =     0.000000
  Sum of spin   charges =     1.000000

 -----------------------------------------------------------------
                    Cartesian Multipole Moments
 -----------------------------------------------------------------
    Charge (ESU x 10^10)
                -0.0000
    Dipole Moment (Debye)
         X       1.4559      Y       2.3739      Z      -3.5129
       Tot       4.4828
    Quadrupole Moments (Debye-Ang)
        XX     -44.2666     XY      -3.8978     YY     -36.8052
        XZ       7.1004     YZ       5.5284     ZZ     -48.1229
    Octopole Moments (Debye-Ang^2)
       XXX      17.3198    XXY      10.2631    XYY       4.2395
       YYY      35.6640    XXZ     -19.0151    XYZ      -8.1872
       YYZ     -22.6321    XZZ      19.7582    YZZ      27.2168
       ZZZ     -83.2727
    Hexadecapole Moments (Debye-Ang^3)
      XXXX    -119.7216   XXXY     -42.0849   XXYY     -84.6938
      XYYY     -43.2922   YYYY    -307.0749   XXXZ      71.3470
      XXYZ      43.6657   XYYZ      33.2772   YYYZ     122.1700
      XXZZ    -141.6381   XYZZ     -36.7090   YYZZ    -170.1125
      XZZZ     113.4441   YZZZ     155.2199   ZZZZ    -675.2282
 -----------------------------------------------------------------
 Calculating analytic gradient of the SCF energy
 Gradient of SCF Energy
            1           2           3           4           5           6
    1  -0.0004422  -0.0004067  -0.0030795   0.0011567   0.0033504   0.0002019
    2   0.0012902  -0.0001269   0.0035727  -0.0001879  -0.0022266  -0.0004546
    3   0.0003197   0.0000778  -0.0016078  -0.0005417   0.0017748   0.0004049
            7           8           9          10          11          12
    1  -0.0006592   0.0005107   0.0014486  -0.0004403  -0.0010702  -0.0005703
    2  -0.0013495   0.0002687   0.0008966   0.0000369  -0.0018024   0.0000829
    3   0.0016186  -0.0001343   0.0012875  -0.0000266  -0.0025886  -0.0005843
 Max gradient component =       3.573E-03
 RMS gradient           =       1.396E-03
 Gradient time:  CPU 314.73 s  wall 6.14 s
 Geometry Optimization Parameters
   NAtoms,    NIC,     NZ,  NCons,   NDum,   NFix, NCnnct, MaxDiis
       12      65       0       0       0       0       0       0

 Cartesian Hessian Update
 Hessian updated using Powell/Murtagh-Sargent update
  Mixing factors:     0.892042 Powell                      0.107958 Murtagh-Sargent


** GEOMETRY OPTIMIZATION IN DELOCALIZED INTERNAL COORDINATES **
   Searching for a Transition State

   Optimization Cycle:  19

                       Coordinates (Angstroms)
     ATOM                X               Y               Z
      1  C        -0.4411768651   -1.0463026267    1.8718897121
      2  N        -1.1620675865   -1.3343886002    2.7243819961
      3  C         0.0774852162   -1.0197467910   -0.5500137512
      4  H        -0.1712571543   -2.0515939472   -0.7627375281
      5  C         0.4042982806   -0.6070795826    0.8099409637
      6  H         1.4416303300   -0.4855476633    1.0950324906
      7  C         0.0233499375   -0.0468570216   -1.4890483632
      8  H        -0.1833141120   -0.2257389956   -2.5330499735
      9  C         0.0079465230    1.2605490315   -0.9169969503
     10  H        -0.4070496751    2.1128315796   -1.4478090048
     11  N         0.3390730859    1.3113750398    0.3341940107
     12  H         0.0710820090    2.1324995736    0.8642163907
   Point Group: c1    Number of degrees of freedom:    30


   Energy is   -302.919045376

 Hessian updated using Powell/Murtagh-Sargent update
  Mixing factors:     0.900197 Powell                      0.099803 Murtagh-Sargent

 30 Hessian modes will be used to form the next step
  Hessian Eigenvalues:
    -0.384222    0.005165    0.024345    0.025530    0.028753    0.039522
     0.052609    0.063419    0.157951    0.159209    0.159908    0.160055
     0.165613    0.198566    0.200076    0.220385    0.224274    0.304696
     0.353142    0.357023    0.357856    0.361825    0.395161    0.411230
     0.455511    0.457532    0.520524    0.601609    0.787032    1.332057

 Transition state search - taking P-RFO step
 Searching for Lamda that Maximizes Along the Lowest mode
 Value Taken    Lamda =   0.00000011
 Searching for Lamda that Minimizes Along All other modes
 Value Taken    Lamda =  -0.00062579
 Step Taken.  Stepsize is  0.264010

                             Maximum     Tolerance    Cnvgd?
         Gradient           0.004688      0.000300      NO
         Displacement       0.133561      0.001200      NO
         Energy change      0.000332      0.000001      NO


 New Cartesian Coordinates Obtained by Inverse Iteration

 Displacement from previous Coordinates is:  0.393949
 Adding empirical dispersion correction 
 ----------------------------------------------------------------
 Doing -D3(0) with
 s6  =   1.00000
 s8  =   1.00000
 rs6 =   1.28100
 rs8 =   1.09400
 -D3 energy without 3body term =     -0.0027694495 hartrees
 ----------------------------------------------------------------
             Standard Nuclear Orientation (Angstroms)
    I     Atom           X                Y                Z
 ----------------------------------------------------------------
    1      C      -0.4244091586    -1.0863843967     1.8829495127
    2      N      -1.0992641243    -1.4256506709     2.7530495238
    3      C       0.0611354039    -1.0201445797    -0.5402689822
    4      H      -0.2491271099    -2.0387379817    -0.7334791032
    5      C       0.3731149515    -0.5892381422     0.8069139324
    6      H       1.4084659684    -0.4271459455     1.0801844257
    7      C       0.0393227868    -0.0482353006    -1.4908176791
    8      H      -0.1616805686    -0.2299487138    -2.5353066805
    9      C       0.0247566484     1.2598054674    -0.9278729845
   10      H      -0.3175621376     2.1223147012    -1.4920392121
   11      N       0.2907751622     1.3221138683     0.3409832788
   12      H       0.0544721671     2.1612516905     0.8557039612
 ----------------------------------------------------------------
 Nuclear Repulsion Energy =         251.86293986 hartrees
 There are       25 alpha and       24 beta electrons
 Applying Cartesian multipole field
    Component          Value
    ---------          -----
     (2,0,0)        1.00000E-10
     (0,2,0)        2.00000E-11
     (0,0,2)       -3.00000E-11
 Nucleus-field energy     =    -0.0000000025 hartrees
 Requested basis set is cc-pVTZ
 There are 100 shells and 280 basis functions
 A cutoff of  1.0D-14 yielded   4768 shell pairs
 There are     37504 function pairs (     49007 Cartesian)
 Smallest overlap matrix eigenvalue = 1.78E-04
 Guess MOs from SCF MO coefficient file
 Reading MOs from coefficient file
 Reading MOs from coefficient file
 Long-range K will be added via erf
 Coulomb attenuation parameter = 0.25 bohr**(-1)
 An unrestricted hybrid HF-DFT SCF calculation will be
 performed using Pulay DIIS extrapolation
 Exchange:     0.1957 Hartree-Fock + 1.0000 wB97X-D3 + LR-HF
 Correlation:  1.0000 wB97X-D3
 Using SG-2 standard quadrature grid
 Dispersion:   Grimme D3
 SCF converges when DIIS error is below 1.0E-08
 Geometry optimization detected.  Setting ReadMinima to 0
 Setting SaveMinima to 0
 using 64 threads for integral computing
 -------------------------------------------------------
 OpenMP Integral computing Module                
 Release: version 1.0, May 2013, Q-Chem Inc. Pittsburgh 
 -------------------------------------------------------
 using 64 threads for integral computing
 -------------------------------------------------------
 OpenMP Integral computing Module                
 Release: version 1.0, May 2013, Q-Chem Inc. Pittsburgh 
 -------------------------------------------------------
 ---------------------------------------
  Cycle       Energy         DIIS Error
 ---------------------------------------
    1    -302.9094599261      1.60E-03
    2    -302.9186526002      1.43E-04
    3    -302.9191942678      7.35E-05
    4    -302.9192925259      4.49E-05
    5    -302.9193425294      2.35E-05
    6    -302.9193598083      8.93E-06
    7    -302.9193682107      5.96E-06
    8    -302.9193734276      3.23E-06
    9    -302.9193757425      1.63E-06
   10    -302.9193768261      1.19E-06
   11    -302.9193773003      5.12E-07
   12    -302.9193774328      2.84E-07
   13    -302.9193774715      1.33E-07
   14    -302.9193774746      3.55E-08
   15    -302.9193774754      2.20E-08
   16    -302.9193774757      1.11E-08
   17    -302.9193774760      9.24E-09 Convergence criterion met
 ---------------------------------------
 <S^2> = 0.7624
 SCF time:  CPU 2081.82 s  wall 35.14 s
 SCF   energy in the final basis set = -302.91937748
 Total energy in the final basis set = -302.91937748
 
 --------------------------------------------------------------
 
                    Orbital Energies (a.u.)
 --------------------------------------------------------------
 
 Alpha MOs
 -- Occupied --
-14.4541 -14.4180 -10.3549 -10.3425 -10.3128 -10.3079 -10.2958  -1.0663
 -1.0227  -0.9394  -0.8710  -0.7593  -0.6825  -0.6707  -0.6124  -0.5814
 -0.5339  -0.5075  -0.5024  -0.4769  -0.4636  -0.4326  -0.4216  -0.3617
 -0.2570
 -- Virtual --
  0.0154   0.0958   0.1125   0.1308   0.1422   0.1513   0.1581   0.1844
  0.2079   0.2334   0.2851   0.2928   0.3081   0.3227   0.3470   0.3631
  0.3751   0.4048   0.4191   0.4197   0.4385   0.4453   0.4602   0.4842
  0.4999   0.5076   0.5203   0.5345   0.5428   0.5481   0.5578   0.5765
  0.5829   0.5974   0.6118   0.6162   0.6439   0.6649   0.6747   0.6912
  0.7200   0.7400   0.7515   0.7628   0.7905   0.8081   0.8196   0.8451
  0.8914   0.9103   0.9232   0.9328   0.9841   1.0195   1.0291   1.0531
  1.0587   1.0710   1.0840   1.1071   1.1371   1.1577   1.1646   1.1875
  1.2157   1.2281   1.2366   1.2719   1.2840   1.2926   1.3305   1.3484
  1.3644   1.3834   1.3868   1.4052   1.4209   1.4334   1.4651   1.4822
  1.4982   1.5360   1.5516   1.5614   1.5976   1.6305   1.6676   1.6851
  1.7138   1.7793   1.8524   1.8678   1.9036   1.9232   1.9700   2.0190
  2.0791   2.1334   2.1478   2.2034   2.2217   2.2406   2.3033   2.3192
  2.3637   2.4112   2.4319   2.4731   2.4959   2.5281   2.5573   2.6058
  2.6290   2.6365   2.6576   2.6964   2.7100   2.7129   2.7391   2.7651
  2.7746   2.7993   2.8185   2.8691   2.8871   2.8911   2.9103   2.9254
  2.9393   2.9694   3.0005   3.0193   3.0269   3.0421   3.0553   3.0638
  3.0792   3.0952   3.1057   3.1159   3.1360   3.1591   3.1750   3.1945
  3.2127   3.2238   3.2466   3.2624   3.2786   3.2795   3.2984   3.3314
  3.3447   3.3852   3.3974   3.4128   3.4268   3.4893   3.5052   3.5281
  3.5583   3.5750   3.5810   3.6092   3.6493   3.6503   3.6747   3.7060
  3.7345   3.7519   3.7652   3.7801   3.8190   3.8507   3.8664   3.9151
  3.9417   3.9606   3.9730   3.9908   4.0175   4.0334   4.0519   4.0742
  4.0766   4.0785   4.1191   4.1321   4.1484   4.1680   4.1937   4.2276
  4.2377   4.2771   4.2984   4.3381   4.3725   4.4008   4.4067   4.4190
  4.4412   4.4902   4.5149   4.5760   4.5897   4.6440   4.6595   4.6707
  4.7167   4.7329   4.7517   4.7651   4.7824   4.7966   4.8375   4.8801
  4.9343   4.9511   5.0028   5.0432   5.0574   5.0920   5.1407   5.1589
  5.2272   5.2368   5.2603   5.2858   5.3551   5.3685   5.4304   5.4396
  5.4558   5.5641   5.6032   5.6936   5.7771   5.8433   5.8629   5.9138
  6.0426   6.0857   6.2123   6.2189   6.2383   6.3910   6.6198   6.6915
  8.1813  10.0669  11.7296  12.7676  13.2629  14.0656  15.6060
 
 Beta MOs
 -- Occupied --
-14.4488 -14.4159 -10.3506 -10.3409 -10.3133 -10.3066 -10.2955  -1.0570
 -1.0181  -0.9294  -0.8595  -0.7491  -0.6775  -0.6601  -0.6056  -0.5746
 -0.5272  -0.4996  -0.4847  -0.4611  -0.4547  -0.4252  -0.3985  -0.3542
 -- Virtual --
 -0.0160   0.0424   0.1048   0.1154   0.1412   0.1450   0.1537   0.1613
  0.1862   0.2252   0.2372   0.2861   0.2942   0.3114   0.3253   0.3503
  0.3662   0.3788   0.4065   0.4217   0.4220   0.4429   0.4472   0.4630
  0.4891   0.5038   0.5102   0.5245   0.5394   0.5444   0.5513   0.5620
  0.5792   0.5864   0.6004   0.6154   0.6208   0.6461   0.6685   0.6770
  0.6940   0.7226   0.7437   0.7535   0.7655   0.7938   0.8109   0.8231
  0.8485   0.8933   0.9131   0.9271   0.9355   0.9880   1.0237   1.0320
  1.0567   1.0603   1.0742   1.0866   1.1114   1.1409   1.1613   1.1676
  1.1909   1.2201   1.2319   1.2402   1.2744   1.2868   1.2987   1.3340
  1.3513   1.3671   1.3865   1.3924   1.4095   1.4244   1.4366   1.4698
  1.4851   1.5027   1.5397   1.5547   1.5661   1.6019   1.6338   1.6730
  1.6919   1.7170   1.7854   1.8565   1.8709   1.9073   1.9273   1.9738
  2.0254   2.0822   2.1372   2.1531   2.2070   2.2260   2.2483   2.3060
  2.3273   2.3694   2.4200   2.4379   2.4812   2.5003   2.5343   2.5644
  2.6111   2.6356   2.6424   2.6618   2.7011   2.7172   2.7180   2.7431
  2.7670   2.7775   2.8036   2.8232   2.8738   2.8918   2.8984   2.9183
  2.9333   2.9436   2.9734   3.0052   3.0227   3.0346   3.0470   3.0592
  3.0678   3.0858   3.1015   3.1123   3.1182   3.1395   3.1657   3.1801
  3.2009   3.2205   3.2289   3.2515   3.2678   3.2841   3.2863   3.3042
  3.3385   3.3507   3.3916   3.4033   3.4188   3.4331   3.4959   3.5116
  3.5332   3.5625   3.5807   3.5853   3.6156   3.6544   3.6547   3.6796
  3.7114   3.7411   3.7578   3.7705   3.7862   3.8241   3.8565   3.8714
  3.9194   3.9447   3.9645   3.9762   3.9940   4.0226   4.0388   4.0574
  4.0789   4.0830   4.0862   4.1242   4.1370   4.1538   4.1732   4.1990
  4.2327   4.2424   4.2823   4.3038   4.3434   4.3789   4.4049   4.4108
  4.4226   4.4461   4.4934   4.5204   4.5831   4.5967   4.6526   4.6662
  4.6803   4.7211   4.7378   4.7579   4.7694   4.7872   4.8039   4.8415
  4.8877   4.9414   4.9652   5.0123   5.0468   5.0639   5.0976   5.1463
  5.1626   5.2347   5.2400   5.2671   5.2920   5.3594   5.3747   5.4376
  5.4481   5.4669   5.5690   5.6098   5.6974   5.7814   5.8475   5.8667
  5.9182   6.0517   6.0914   6.2161   6.2241   6.2422   6.3937   6.6251
  6.7013   8.1829  10.0701  11.7339  12.7748  13.2676  14.0696  15.6089
 --------------------------------------------------------------
 
          Ground-State Mulliken Net Atomic Charges

     Atom                 Charge (a.u.)    Spin (a.u.)
  --------------------------------------------------------
      1 C                    -0.111374      -0.052095
      2 N                    -0.065383       0.132721
      3 C                    -0.148833       0.147181
      4 H                     0.152947       0.009741
      5 C                    -0.019358       0.331790
      6 H                     0.159686       0.006041
      7 C                    -0.160709       0.044635
      8 H                     0.140764      -0.000226
      9 C                    -0.024739       0.158017
     10 H                     0.124908       0.004492
     11 N                    -0.197951       0.196931
     12 H                     0.150041       0.020774
  --------------------------------------------------------
  Sum of atomic charges =     0.000000
  Sum of spin   charges =     1.000000

 -----------------------------------------------------------------
                    Cartesian Multipole Moments
 -----------------------------------------------------------------
    Charge (ESU x 10^10)
                 0.0000
    Dipole Moment (Debye)
         X       1.3966      Y       2.5713      Z      -3.4763
       Tot       4.5439
    Quadrupole Moments (Debye-Ang)
        XX     -44.0041     XY      -3.5049     YY     -37.0526
        XZ       6.7605     YZ       5.8900     ZZ     -48.3096
    Octopole Moments (Debye-Ang^2)
       XXX      16.3312    XXY      10.6694    XYY       4.4543
       YYY      38.9727    XXZ     -18.3065    XYZ      -8.4835
       YYZ     -24.0859    XZZ      18.9900    YZZ      29.5023
       ZZZ     -84.6107
    Hexadecapole Moments (Debye-Ang^3)
      XXXX    -111.0146   XXXY     -42.2075   XXYY     -85.5461
      XYYY     -43.9527   YYYY    -319.0046   XXXZ      68.1675
      XXYZ      45.8503   XYYZ      33.6799   YYYZ     130.9843
      XXZZ    -139.7259   XYZZ     -37.4252   YYZZ    -177.0098
      XZZZ     110.0738   YZZZ     166.5398   ZZZZ    -686.4821
 -----------------------------------------------------------------
 Calculating analytic gradient of the SCF energy
 Gradient of SCF Energy
            1           2           3           4           5           6
    1  -0.0000033  -0.0000469  -0.0001816   0.0001163   0.0000684   0.0000014
    2   0.0000691  -0.0000122   0.0000523  -0.0000366  -0.0000719  -0.0000821
    3  -0.0000159  -0.0000056   0.0000211  -0.0000362   0.0000168   0.0000214
            7           8           9          10          11          12
    1  -0.0000712   0.0000405   0.0000761  -0.0000242   0.0000139   0.0000107
    2  -0.0000351   0.0000128   0.0000479   0.0000004   0.0000410   0.0000143
    3  -0.0000114  -0.0000105   0.0000210   0.0000044  -0.0000061   0.0000009
 Max gradient component =       1.816E-04
 RMS gradient           =       5.186E-05
 Gradient time:  CPU 324.69 s  wall 6.18 s
 Geometry Optimization Parameters
   NAtoms,    NIC,     NZ,  NCons,   NDum,   NFix, NCnnct, MaxDiis
       12      65       0       0       0       0       0       0

 Cartesian Hessian Update
 Hessian updated using Powell/Murtagh-Sargent update
  Mixing factors:     0.999976 Powell                      0.000024 Murtagh-Sargent


** GEOMETRY OPTIMIZATION IN DELOCALIZED INTERNAL COORDINATES **
   Searching for a Transition State

   Optimization Cycle:  20

                       Coordinates (Angstroms)
     ATOM                X               Y               Z
      1  C        -0.4244091586   -1.0863843967    1.8829495127
      2  N        -1.0992641243   -1.4256506709    2.7530495238
      3  C         0.0611354039   -1.0201445797   -0.5402689822
      4  H        -0.2491271099   -2.0387379817   -0.7334791032
      5  C         0.3731149515   -0.5892381422    0.8069139324
      6  H         1.4084659684   -0.4271459455    1.0801844257
      7  C         0.0393227868   -0.0482353006   -1.4908176791
      8  H        -0.1616805686   -0.2299487138   -2.5353066805
      9  C         0.0247566484    1.2598054674   -0.9278729845
     10  H        -0.3175621376    2.1223147012   -1.4920392121
     11  N         0.2907751622    1.3221138683    0.3409832788
     12  H         0.0544721671    2.1612516905    0.8557039612
   Point Group: c1    Number of degrees of freedom:    30


   Energy is   -302.919377476

 Hessian updated using Powell/Murtagh-Sargent update
  Mixing factors:     0.999957 Powell                      0.000043 Murtagh-Sargent

 30 Hessian modes will be used to form the next step
  Hessian Eigenvalues:
    -0.384216    0.005167    0.024345    0.025528    0.028754    0.039520
     0.052611    0.063436    0.157951    0.159209    0.159908    0.160055
     0.165618    0.198564    0.200076    0.220385    0.224274    0.304702
     0.353142    0.357023    0.357856    0.361825    0.395162    0.411230
     0.455511    0.457532    0.520523    0.601611    0.787012    1.332057

 Transition state search - taking P-RFO step
 Searching for Lamda that Maximizes Along the Lowest mode
 Value Taken    Lamda =   0.00000015
 Searching for Lamda that Minimizes Along All other modes
 Value Taken    Lamda =  -0.00000515
 Step Taken.  Stepsize is  0.031103

                             Maximum     Tolerance    Cnvgd?
         Gradient           0.000306      0.000300      NO
         Displacement       0.014550      0.001200      NO
         Energy change     -0.000332      0.000001      NO


 New Cartesian Coordinates Obtained by Inverse Iteration

 Displacement from previous Coordinates is:  0.043363
 Adding empirical dispersion correction 
 ----------------------------------------------------------------
 Doing -D3(0) with
 s6  =   1.00000
 s8  =   1.00000
 rs6 =   1.28100
 rs8 =   1.09400
 -D3 energy without 3body term =     -0.0027663545 hartrees
 ----------------------------------------------------------------
             Standard Nuclear Orientation (Angstroms)
    I     Atom           X                Y                Z
 ----------------------------------------------------------------
    1      C      -0.4218423309    -1.0896100884     1.8843589877
    2      N      -1.0918738602    -1.4325500266     2.7566288362
    3      C       0.0591876529    -1.0201067591    -0.5396458284
    4      H      -0.2594618789    -2.0363815597    -0.7311991191
    5      C       0.3709125853    -0.5883979853     0.8063358046
    6      H       1.4059151512    -0.4210230343     1.0779946427
    7      C       0.0418942475    -0.0483439137    -1.4911860364
    8      H      -0.1581854946    -0.2298949682    -2.5358605813
    9      C       0.0268308411     1.2593038484    -0.9287767723
   10      H      -0.3072670226     2.1230819363    -1.4958520244
   11      N       0.2838040389     1.3216535375     0.3419964066
   12      H       0.0500860593     2.1622690094     0.8552056771
 ----------------------------------------------------------------
 Nuclear Repulsion Energy =         251.87417779 hartrees
 There are       25 alpha and       24 beta electrons
 Applying Cartesian multipole field
    Component          Value
    ---------          -----
     (2,0,0)        1.00000E-10
     (0,2,0)        2.00000E-11
     (0,0,2)       -3.00000E-11
 Nucleus-field energy     =    -0.0000000026 hartrees
 Requested basis set is cc-pVTZ
 There are 100 shells and 280 basis functions
 A cutoff of  1.0D-14 yielded   4767 shell pairs
 There are     37483 function pairs (     48977 Cartesian)
 Smallest overlap matrix eigenvalue = 1.78E-04
 Guess MOs from SCF MO coefficient file
 Reading MOs from coefficient file
 Reading MOs from coefficient file
 Long-range K will be added via erf
 Coulomb attenuation parameter = 0.25 bohr**(-1)
 An unrestricted hybrid HF-DFT SCF calculation will be
 performed using Pulay DIIS extrapolation
 Exchange:     0.1957 Hartree-Fock + 1.0000 wB97X-D3 + LR-HF
 Correlation:  1.0000 wB97X-D3
 Using SG-2 standard quadrature grid
 Dispersion:   Grimme D3
 SCF converges when DIIS error is below 1.0E-08
 Geometry optimization detected.  Setting ReadMinima to 0
 Setting SaveMinima to 0
 using 64 threads for integral computing
 -------------------------------------------------------
 OpenMP Integral computing Module                
 Release: version 1.0, May 2013, Q-Chem Inc. Pittsburgh 
 -------------------------------------------------------
 using 64 threads for integral computing
 -------------------------------------------------------
 OpenMP Integral computing Module                
 Release: version 1.0, May 2013, Q-Chem Inc. Pittsburgh 
 -------------------------------------------------------
 ---------------------------------------
  Cycle       Energy         DIIS Error
 ---------------------------------------
    1    -302.9192881876      1.65E-04
    2    -302.9193703845      1.47E-05
    3    -302.9193772290      6.30E-06
    4    -302.9193785377      4.37E-06
    5    -302.9193791401      1.59E-06
    6    -302.9193793592      1.04E-06
    7    -302.9193794606      6.71E-07
    8    -302.9193795394      3.17E-07
    9    -302.9193795639      1.74E-07
   10    -302.9193795791      9.87E-08
   11    -302.9193795820      7.13E-08
   12    -302.9193795836      2.99E-08
   13    -302.9193795839      1.24E-08
   14    -302.9193795839      4.56E-09 Convergence criterion met
 ---------------------------------------
 <S^2> = 0.7621
 SCF time:  CPU 1694.85 s  wall 28.86 s
 SCF   energy in the final basis set = -302.91937958
 Total energy in the final basis set = -302.91937958
 
 --------------------------------------------------------------
 
                    Orbital Energies (a.u.)
 --------------------------------------------------------------
 
 Alpha MOs
 -- Occupied --
-14.4541 -14.4182 -10.3551 -10.3425 -10.3129 -10.3077 -10.2955  -1.0664
 -1.0229  -0.9394  -0.8710  -0.7592  -0.6826  -0.6709  -0.6124  -0.5812
 -0.5336  -0.5077  -0.5025  -0.4771  -0.4637  -0.4327  -0.4216  -0.3616
 -0.2570
 -- Virtual --
  0.0156   0.0958   0.1125   0.1307   0.1422   0.1513   0.1582   0.1845
  0.2081   0.2335   0.2853   0.2928   0.3080   0.3225   0.3471   0.3632
  0.3751   0.4051   0.4189   0.4201   0.4384   0.4451   0.4603   0.4842
  0.4999   0.5078   0.5203   0.5346   0.5428   0.5480   0.5581   0.5766
  0.5834   0.5976   0.6124   0.6166   0.6433   0.6644   0.6749   0.6912
  0.7199   0.7401   0.7510   0.7635   0.7901   0.8087   0.8194   0.8453
  0.8914   0.9101   0.9228   0.9334   0.9847   1.0193   1.0291   1.0529
  1.0591   1.0712   1.0842   1.1071   1.1372   1.1578   1.1644   1.1875
  1.2161   1.2286   1.2369   1.2718   1.2841   1.2926   1.3313   1.3493
  1.3643   1.3835   1.3863   1.4059   1.4211   1.4330   1.4648   1.4822
  1.4983   1.5365   1.5522   1.5622   1.5978   1.6308   1.6674   1.6847
  1.7136   1.7793   1.8520   1.8680   1.9039   1.9228   1.9705   2.0193
  2.0790   2.1342   2.1475   2.2032   2.2223   2.2408   2.3033   2.3190
  2.3632   2.4119   2.4325   2.4717   2.4956   2.5272   2.5576   2.6069
  2.6289   2.6386   2.6585   2.6961   2.7099   2.7125   2.7407   2.7647
  2.7753   2.7993   2.8186   2.8687   2.8873   2.8916   2.9101   2.9252
  2.9390   2.9700   3.0008   3.0194   3.0269   3.0421   3.0557   3.0634
  3.0786   3.0951   3.1058   3.1162   3.1362   3.1586   3.1749   3.1944
  3.2131   3.2240   3.2471   3.2623   3.2782   3.2819   3.2982   3.3314
  3.3460   3.3852   3.3974   3.4124   3.4269   3.4888   3.5060   3.5298
  3.5586   3.5748   3.5798   3.6102   3.6492   3.6507   3.6744   3.7066
  3.7345   3.7536   3.7657   3.7799   3.8194   3.8509   3.8664   3.9153
  3.9424   3.9599   3.9733   3.9909   4.0176   4.0338   4.0526   4.0744
  4.0772   4.0787   4.1202   4.1331   4.1486   4.1686   4.1943   4.2287
  4.2373   4.2769   4.2983   4.3371   4.3742   4.4005   4.4081   4.4184
  4.4423   4.4909   4.5164   4.5760   4.5901   4.6435   4.6590   4.6703
  4.7165   4.7334   4.7519   4.7653   4.7827   4.7970   4.8376   4.8797
  4.9336   4.9510   5.0025   5.0430   5.0582   5.0916   5.1420   5.1590
  5.2278   5.2372   5.2593   5.2860   5.3559   5.3694   5.4297   5.4420
  5.4550   5.5661   5.6038   5.6954   5.7770   5.8439   5.8625   5.9138
  6.0437   6.0861   6.2128   6.2192   6.2377   6.3919   6.6216   6.6938
  8.1875  10.0668  11.7356  12.7683  13.2624  14.0697  15.6076
 
 Beta MOs
 -- Occupied --
-14.4486 -14.4161 -10.3508 -10.3409 -10.3134 -10.3064 -10.2953  -1.0570
 -1.0183  -0.9294  -0.8596  -0.7491  -0.6775  -0.6603  -0.6057  -0.5744
 -0.5270  -0.4996  -0.4850  -0.4612  -0.4549  -0.4254  -0.3986  -0.3538
 -- Virtual --
 -0.0160   0.0425   0.1049   0.1154   0.1411   0.1451   0.1536   0.1613
  0.1863   0.2253   0.2374   0.2863   0.2943   0.3113   0.3252   0.3503
  0.3662   0.3787   0.4068   0.4217   0.4221   0.4428   0.4470   0.4632
  0.4892   0.5039   0.5103   0.5245   0.5396   0.5444   0.5512   0.5622
  0.5793   0.5870   0.6007   0.6159   0.6213   0.6455   0.6681   0.6772
  0.6940   0.7224   0.7437   0.7532   0.7662   0.7934   0.8115   0.8228
  0.8487   0.8934   0.9129   0.9266   0.9362   0.9885   1.0235   1.0321
  1.0564   1.0607   1.0744   1.0869   1.1113   1.1410   1.1614   1.1673
  1.1909   1.2205   1.2322   1.2405   1.2743   1.2870   1.2987   1.3348
  1.3522   1.3670   1.3867   1.3920   1.4101   1.4247   1.4361   1.4695
  1.4851   1.5028   1.5402   1.5552   1.5668   1.6021   1.6341   1.6727
  1.6915   1.7168   1.7855   1.8561   1.8711   1.9075   1.9269   1.9742
  2.0257   2.0821   2.1380   2.1528   2.2069   2.2267   2.2484   2.3061
  2.3271   2.3688   2.4207   2.4384   2.4797   2.5002   2.5334   2.5647
  2.6121   2.6352   2.6447   2.6626   2.7008   2.7169   2.7178   2.7446
  2.7665   2.7782   2.8036   2.8233   2.8735   2.8920   2.8987   2.9181
  2.9332   2.9433   2.9741   3.0053   3.0227   3.0346   3.0473   3.0595
  3.0673   3.0853   3.1014   3.1124   3.1184   3.1397   3.1651   3.1801
  3.2008   3.2207   3.2291   3.2520   3.2677   3.2838   3.2886   3.3040
  3.3387   3.3518   3.3915   3.4035   3.4184   3.4331   3.4954   3.5123
  3.5350   3.5628   3.5805   3.5841   3.6165   3.6543   3.6551   3.6794
  3.7120   3.7411   3.7592   3.7714   3.7859   3.8245   3.8566   3.8715
  3.9197   3.9454   3.9638   3.9765   3.9941   4.0227   4.0392   4.0582
  4.0797   4.0829   4.0861   4.1253   4.1380   4.1539   4.1738   4.1997
  4.2340   4.2420   4.2820   4.3037   4.3424   4.3807   4.4046   4.4122
  4.4220   4.4472   4.4942   4.5219   4.5831   4.5972   4.6519   4.6657
  4.6799   4.7209   4.7383   4.7581   4.7696   4.7874   4.8042   4.8416
  4.8874   4.9407   4.9654   5.0120   5.0466   5.0646   5.0972   5.1477
  5.1627   5.2352   5.2405   5.2662   5.2922   5.3603   5.3756   5.4370
  5.4507   5.4661   5.5710   5.6104   5.6993   5.7812   5.8481   5.8664
  5.9182   6.0528   6.0918   6.2166   6.2241   6.2417   6.3946   6.6269
  6.7036   8.1890  10.0700  11.7399  12.7754  13.2671  14.0738  15.6105
 --------------------------------------------------------------
 
          Ground-State Mulliken Net Atomic Charges

     Atom                 Charge (a.u.)    Spin (a.u.)
  --------------------------------------------------------
      1 C                    -0.111471      -0.051262
      2 N                    -0.065193       0.130742
      3 C                    -0.149677       0.147176
      4 H                     0.152923       0.009795
      5 C                    -0.017921       0.326981
      6 H                     0.159711       0.006371
      7 C                    -0.161258       0.047718
      8 H                     0.140707      -0.000287
      9 C                    -0.024913       0.155318
     10 H                     0.125140       0.004503
     11 N                    -0.198169       0.202145
     12 H                     0.150122       0.020800
  --------------------------------------------------------
  Sum of atomic charges =    -0.000000
  Sum of spin   charges =     1.000000

 -----------------------------------------------------------------
                    Cartesian Multipole Moments
 -----------------------------------------------------------------
    Charge (ESU x 10^10)
                -0.0000
    Dipole Moment (Debye)
         X       1.3898      Y       2.5901      Z      -3.4702
       Tot       4.5478
    Quadrupole Moments (Debye-Ang)
        XX     -43.9685     XY      -3.4531     YY     -37.0790
        XZ       6.7219     YZ       5.9121     ZZ     -48.3333
    Octopole Moments (Debye-Ang^2)
       XXX      16.2056    XXY      10.6950    XYY       4.4307
       YYY      39.2813    XXZ     -18.2262    XYZ      -8.5025
       YYZ     -24.2093    XZZ      18.9006    YZZ      29.7054
       ZZZ     -84.7756
    Hexadecapole Moments (Debye-Ang^3)
      XXXX    -110.0426   XXXY     -42.0308   XXYY     -85.4985
      XYYY     -43.8206   YYYY    -319.8697   XXXZ      67.8220
      XXYZ      45.9930   XYYZ      33.6381   YYYZ     131.6557
      XXZZ    -139.5318   XYZZ     -37.3760   YYZZ    -177.5958
      XZZZ     109.6779   YZZZ     167.5042   ZZZZ    -687.9076
 -----------------------------------------------------------------
 Calculating analytic gradient of the SCF energy
 Gradient of SCF Energy
            1           2           3           4           5           6
    1  -0.0000286  -0.0000179  -0.0000131  -0.0000364   0.0000560  -0.0000027
    2   0.0000045   0.0000016   0.0001030   0.0000183  -0.0000596   0.0000088
    3   0.0000047  -0.0000054  -0.0000777  -0.0000060   0.0000479   0.0000042
            7           8           9          10          11          12
    1   0.0000283   0.0000014   0.0000293   0.0000176  -0.0000426   0.0000088
    2  -0.0000123   0.0000126   0.0000065   0.0000090  -0.0000828  -0.0000093
    3   0.0000710   0.0000002   0.0000703   0.0000057  -0.0000958  -0.0000192
 Max gradient component =       1.030E-04
 RMS gradient           =       4.070E-05
 Gradient time:  CPU 313.25 s  wall 6.36 s
 Geometry Optimization Parameters
   NAtoms,    NIC,     NZ,  NCons,   NDum,   NFix, NCnnct, MaxDiis
       12      65       0       0       0       0       0       0

 Cartesian Hessian Update
 Hessian updated using Powell/Murtagh-Sargent update
  Mixing factors:     0.988265 Powell                      0.011735 Murtagh-Sargent


** GEOMETRY OPTIMIZATION IN DELOCALIZED INTERNAL COORDINATES **
   Searching for a Transition State

   Optimization Cycle:  21

                       Coordinates (Angstroms)
     ATOM                X               Y               Z
      1  C        -0.4218423309   -1.0896100884    1.8843589877
      2  N        -1.0918738602   -1.4325500266    2.7566288362
      3  C         0.0591876529   -1.0201067591   -0.5396458284
      4  H        -0.2594618789   -2.0363815597   -0.7311991191
      5  C         0.3709125853   -0.5883979853    0.8063358046
      6  H         1.4059151512   -0.4210230343    1.0779946427
      7  C         0.0418942475   -0.0483439137   -1.4911860364
      8  H        -0.1581854946   -0.2298949682   -2.5358605813
      9  C         0.0268308411    1.2593038484   -0.9287767723
     10  H        -0.3072670226    2.1230819363   -1.4958520244
     11  N         0.2838040389    1.3216535375    0.3419964066
     12  H         0.0500860593    2.1622690094    0.8552056771
   Point Group: c1    Number of degrees of freedom:    30


   Energy is   -302.919379584

 Hessian updated using Powell/Murtagh-Sargent update
  Mixing factors:     0.991539 Powell                      0.008461 Murtagh-Sargent

 30 Hessian modes will be used to form the next step
  Hessian Eigenvalues:
    -0.384266    0.005773    0.024347    0.025526    0.028754    0.039524
     0.052616    0.063619    0.157952    0.159209    0.159916    0.160056
     0.165684    0.198566    0.200076    0.220389    0.224278    0.304774
     0.353142    0.357023    0.357857    0.361825    0.395170    0.411230
     0.455572    0.457668    0.520688    0.601743    0.787212    1.332057

 Transition state search - taking P-RFO step
 Searching for Lamda that Maximizes Along the Lowest mode
 Value Taken    Lamda =   0.00000002
 Searching for Lamda that Minimizes Along All other modes
 Value Taken    Lamda =  -0.00000031
 Step Taken.  Stepsize is  0.003462

                             Maximum     Tolerance    Cnvgd?
         Gradient           0.000135      0.000300     YES
         Displacement       0.001472      0.001200      NO
         Energy change     -0.000002      0.000001      NO


 New Cartesian Coordinates Obtained by Inverse Iteration

 Displacement from previous Coordinates is:  0.004685
 Adding empirical dispersion correction 
 ----------------------------------------------------------------
 Doing -D3(0) with
 s6  =   1.00000
 s8  =   1.00000
 rs6 =   1.28100
 rs8 =   1.09400
 -D3 energy without 3body term =     -0.0027666386 hartrees
 ----------------------------------------------------------------
             Standard Nuclear Orientation (Angstroms)
    I     Atom           X                Y                Z
 ----------------------------------------------------------------
    1      C      -0.4221828538    -1.0896834022     1.8842298520
    2      N      -1.0924358170    -1.4328211429     2.7562609446
    3      C       0.0592957639    -1.0201533993    -0.5395666969
    4      H      -0.2582494088    -2.0367721811    -0.7311786409
    5      C       0.3707166727    -0.5882201781     0.8064636967
    6      H       1.4057573583    -0.4214373727     1.0782982194
    7      C       0.0414477842    -0.0483656802    -1.4910998357
    8      H      -0.1586457864    -0.2300354415    -2.5357541236
    9      C       0.0266335733     1.2594650834    -0.9288001239
   10      H      -0.3080736503     2.1230568330    -1.4958010885
   11      N       0.2847701194     1.3222108722     0.3418024106
   12      H       0.0509662337     2.1627560057     0.8551453792
 ----------------------------------------------------------------
 Nuclear Repulsion Energy =         251.86018292 hartrees
 There are       25 alpha and       24 beta electrons
 Applying Cartesian multipole field
    Component          Value
    ---------          -----
     (2,0,0)        1.00000E-10
     (0,2,0)        2.00000E-11
     (0,0,2)       -3.00000E-11
 Nucleus-field energy     =    -0.0000000025 hartrees
 Requested basis set is cc-pVTZ
 There are 100 shells and 280 basis functions
 A cutoff of  1.0D-14 yielded   4767 shell pairs
 There are     37483 function pairs (     48977 Cartesian)
 Smallest overlap matrix eigenvalue = 1.78E-04
 Guess MOs from SCF MO coefficient file
 Reading MOs from coefficient file
 Reading MOs from coefficient file
 Long-range K will be added via erf
 Coulomb attenuation parameter = 0.25 bohr**(-1)
 An unrestricted hybrid HF-DFT SCF calculation will be
 performed using Pulay DIIS extrapolation
 Exchange:     0.1957 Hartree-Fock + 1.0000 wB97X-D3 + LR-HF
 Correlation:  1.0000 wB97X-D3
 Using SG-2 standard quadrature grid
 Dispersion:   Grimme D3
 SCF converges when DIIS error is below 1.0E-08
 Geometry optimization detected.  Setting ReadMinima to 0
 Setting SaveMinima to 0
 using 64 threads for integral computing
 -------------------------------------------------------
 OpenMP Integral computing Module                
 Release: version 1.0, May 2013, Q-Chem Inc. Pittsburgh 
 -------------------------------------------------------
 using 64 threads for integral computing
 -------------------------------------------------------
 OpenMP Integral computing Module                
 Release: version 1.0, May 2013, Q-Chem Inc. Pittsburgh 
 -------------------------------------------------------
 ---------------------------------------
  Cycle       Energy         DIIS Error
 ---------------------------------------
    1    -302.9192882800      1.66E-05
    2    -302.9193795792      1.92E-06
    3    -302.9193796586      1.36E-06
    4    -302.9193796831      7.74E-07
    5    -302.9193796960      3.12E-07
    6    -302.9193797007      1.50E-07
    7    -302.9193797035      1.19E-07
    8    -302.9193797052      6.84E-08
    9    -302.9193797062      3.42E-08
   10    -302.9193797066      2.01E-08
   11    -302.9193797067      9.83E-09 Convergence criterion met
 ---------------------------------------
 <S^2> = 0.7621
 SCF time:  CPU 1299.14 s  wall 21.80 s
 SCF   energy in the final basis set = -302.91937971
 Total energy in the final basis set = -302.91937971
 
 --------------------------------------------------------------
 
                    Orbital Energies (a.u.)
 --------------------------------------------------------------
 
 Alpha MOs
 -- Occupied --
-14.4541 -14.4181 -10.3551 -10.3425 -10.3129 -10.3077 -10.2956  -1.0663
 -1.0228  -0.9394  -0.8710  -0.7593  -0.6826  -0.6709  -0.6123  -0.5812
 -0.5337  -0.5077  -0.5025  -0.4771  -0.4636  -0.4326  -0.4216  -0.3616
 -0.2570
 -- Virtual --
  0.0155   0.0958   0.1125   0.1307   0.1422   0.1513   0.1582   0.1845
  0.2081   0.2335   0.2853   0.2928   0.3080   0.3225   0.3471   0.3632
  0.3751   0.4051   0.4189   0.4200   0.4384   0.4451   0.4603   0.4842
  0.4999   0.5077   0.5203   0.5346   0.5428   0.5480   0.5581   0.5766
  0.5834   0.5976   0.6124   0.6165   0.6434   0.6645   0.6749   0.6912
  0.7199   0.7401   0.7511   0.7633   0.7901   0.8086   0.8194   0.8452
  0.8914   0.9101   0.9227   0.9333   0.9846   1.0193   1.0290   1.0529
  1.0590   1.0712   1.0842   1.1071   1.1372   1.1578   1.1644   1.1876
  1.2161   1.2286   1.2369   1.2718   1.2840   1.2925   1.3312   1.3491
  1.3643   1.3834   1.3863   1.4058   1.4210   1.4330   1.4648   1.4822
  1.4982   1.5364   1.5521   1.5622   1.5977   1.6307   1.6674   1.6848
  1.7137   1.7793   1.8520   1.8681   1.9039   1.9229   1.9705   2.0193
  2.0790   2.1341   2.1475   2.2032   2.2222   2.2407   2.3032   2.3190
  2.3632   2.4117   2.4325   2.4718   2.4956   2.5273   2.5575   2.6068
  2.6288   2.6384   2.6583   2.6961   2.7099   2.7126   2.7405   2.7647
  2.7751   2.7993   2.8185   2.8688   2.8872   2.8915   2.9101   2.9252
  2.9390   2.9699   3.0007   3.0193   3.0268   3.0420   3.0556   3.0634
  3.0787   3.0951   3.1058   3.1161   3.1361   3.1586   3.1749   3.1944
  3.2131   3.2240   3.2470   3.2623   3.2782   3.2815   3.2983   3.3314
  3.3458   3.3851   3.3974   3.4124   3.4269   3.4888   3.5059   3.5295
  3.5585   3.5748   3.5798   3.6101   3.6492   3.6505   3.6745   3.7065
  3.7345   3.7533   3.7656   3.7799   3.8192   3.8508   3.8664   3.9153
  3.9423   3.9599   3.9732   3.9907   4.0177   4.0338   4.0525   4.0743
  4.0771   4.0786   4.1201   4.1330   4.1485   4.1685   4.1942   4.2285
  4.2373   4.2768   4.2982   4.3370   4.3740   4.4004   4.4079   4.4183
  4.4423   4.4908   4.5161   4.5759   4.5899   4.6435   4.6591   4.6703
  4.7164   4.7333   4.7518   4.7653   4.7827   4.7968   4.8375   4.8798
  4.9337   4.9510   5.0023   5.0430   5.0580   5.0915   5.1418   5.1590
  5.2276   5.2371   5.2592   5.2860   5.3557   5.3692   5.4297   5.4415
  5.4550   5.5658   5.6037   5.6951   5.7770   5.8438   5.8625   5.9136
  6.0436   6.0860   6.2128   6.2191   6.2377   6.3918   6.6214   6.6934
  8.1871  10.0667  11.7342  12.7682  13.2614  14.0680  15.6071
 
 Beta MOs
 -- Occupied --
-14.4487 -14.4161 -10.3507 -10.3409 -10.3134 -10.3064 -10.2953  -1.0569
 -1.0182  -0.9294  -0.8596  -0.7491  -0.6775  -0.6602  -0.6056  -0.5745
 -0.5270  -0.4996  -0.4849  -0.4612  -0.4548  -0.4253  -0.3985  -0.3539
 -- Virtual --
 -0.0161   0.0425   0.1049   0.1154   0.1411   0.1450   0.1536   0.1613
  0.1862   0.2253   0.2374   0.2863   0.2942   0.3113   0.3252   0.3504
  0.3663   0.3787   0.4068   0.4217   0.4220   0.4428   0.4470   0.4631
  0.4892   0.5039   0.5103   0.5245   0.5395   0.5444   0.5512   0.5622
  0.5793   0.5870   0.6006   0.6159   0.6212   0.6456   0.6681   0.6772
  0.6939   0.7224   0.7437   0.7532   0.7661   0.7934   0.8115   0.8228
  0.8486   0.8933   0.9129   0.9266   0.9360   0.9884   1.0235   1.0320
  1.0564   1.0606   1.0743   1.0868   1.1113   1.1410   1.1614   1.1673
  1.1909   1.2205   1.2322   1.2405   1.2743   1.2869   1.2986   1.3347
  1.3521   1.3670   1.3866   1.3920   1.4100   1.4246   1.4361   1.4695
  1.4851   1.5028   1.5401   1.5552   1.5668   1.6020   1.6341   1.6727
  1.6915   1.7169   1.7855   1.8561   1.8711   1.9075   1.9270   1.9743
  2.0257   2.0821   2.1378   2.1528   2.2069   2.2266   2.2484   2.3060
  2.3271   2.3688   2.4205   2.4384   2.4798   2.5001   2.5335   2.5646
  2.6120   2.6351   2.6445   2.6625   2.7008   2.7170   2.7178   2.7445
  2.7665   2.7781   2.8037   2.8233   2.8735   2.8919   2.8986   2.9181
  2.9332   2.9433   2.9740   3.0053   3.0226   3.0346   3.0472   3.0595
  3.0673   3.0854   3.1014   3.1124   3.1184   3.1396   3.1651   3.1800
  3.2008   3.2207   3.2291   3.2519   3.2677   3.2838   3.2883   3.3041
  3.3387   3.3517   3.3914   3.4035   3.4184   3.4331   3.4954   3.5122
  3.5346   3.5627   3.5805   3.5841   3.6164   3.6544   3.6548   3.6794
  3.7119   3.7411   3.7590   3.7713   3.7859   3.8244   3.8565   3.8714
  3.9196   3.9453   3.9638   3.9764   3.9939   4.0228   4.0392   4.0581
  4.0796   4.0829   4.0861   4.1252   4.1380   4.1538   4.1738   4.1996
  4.2338   4.2420   4.2820   4.3036   4.3424   4.3805   4.4046   4.4120
  4.4219   4.4471   4.4940   4.5216   4.5830   4.5970   4.6520   4.6658
  4.6799   4.7209   4.7382   4.7580   4.7696   4.7874   4.8041   4.8414
  4.8875   4.9408   4.9654   5.0119   5.0466   5.0644   5.0971   5.1475
  5.1627   5.2351   5.2404   5.2660   5.2922   5.3601   5.3754   5.4369
  5.4503   5.4662   5.5707   5.6103   5.6990   5.7812   5.8480   5.8664
  5.9180   6.0528   6.0917   6.2166   6.2241   6.2416   6.3944   6.6267
  6.7033   8.1886  10.0699  11.7385  12.7753  13.2661  14.0721  15.6100
 --------------------------------------------------------------
 
          Ground-State Mulliken Net Atomic Charges

     Atom                 Charge (a.u.)    Spin (a.u.)
  --------------------------------------------------------
      1 C                    -0.111467      -0.051362
      2 N                    -0.065209       0.130987
      3 C                    -0.149530       0.146968
      4 H                     0.152940       0.009806
      5 C                    -0.018141       0.327757
      6 H                     0.159693       0.006302
      7 C                    -0.161189       0.047404
      8 H                     0.140725      -0.000281
      9 C                    -0.024844       0.155565
     10 H                     0.125114       0.004501
     11 N                    -0.198229       0.201543
     12 H                     0.150136       0.020811
  --------------------------------------------------------
  Sum of atomic charges =     0.000000
  Sum of spin   charges =     1.000000

 -----------------------------------------------------------------
                    Cartesian Multipole Moments
 -----------------------------------------------------------------
    Charge (ESU x 10^10)
                -0.0000
    Dipole Moment (Debye)
         X       1.3902      Y       2.5892      Z      -3.4720
       Tot       4.5488
    Quadrupole Moments (Debye-Ang)
        XX     -43.9728     XY      -3.4590     YY     -37.0782
        XZ       6.7239     YZ       5.9153     ZZ     -48.3306
    Octopole Moments (Debye-Ang^2)
       XXX      16.2186    XXY      10.6960    XYY       4.4436
       YYY      39.2724    XXZ     -18.2332    XYZ      -8.5036
       YYZ     -24.2117    XZZ      18.9083    YZZ      29.7035
       ZZZ     -84.7631
    Hexadecapole Moments (Debye-Ang^3)
      XXXX    -110.1194   XXXY     -42.0869   XXYY     -85.5382
      XYYY     -43.8792   YYYY    -319.9544   XXXZ      67.8404
      XXYZ      46.0043   XYYZ      33.6562   YYYZ     131.6930
      XXZZ    -139.5401   XYZZ     -37.4054   YYZZ    -177.6074
      XZZZ     109.6991   YZZZ     167.5115   ZZZZ    -687.7619
 -----------------------------------------------------------------
 Calculating analytic gradient of the SCF energy
 Gradient of SCF Energy
            1           2           3           4           5           6
    1  -0.0000156  -0.0000151   0.0000033  -0.0000134  -0.0000240  -0.0000056
    2  -0.0000177   0.0000031  -0.0000333   0.0000037   0.0000304  -0.0000112
    3   0.0000030  -0.0000128   0.0000066  -0.0000039  -0.0000188   0.0000023
            7           8           9          10          11          12
    1   0.0000029   0.0000053   0.0000016   0.0000195   0.0000279   0.0000131
    2   0.0000198   0.0000075  -0.0000080   0.0000058   0.0000089  -0.0000090
    3  -0.0000139  -0.0000006  -0.0000293   0.0000097   0.0000383   0.0000194
 Max gradient component =       3.832E-05
 RMS gradient           =       1.618E-05
 Gradient time:  CPU 317.19 s  wall 6.04 s
 Geometry Optimization Parameters
   NAtoms,    NIC,     NZ,  NCons,   NDum,   NFix, NCnnct, MaxDiis
       12      65       0       0       0       0       0       0

 Cartesian Hessian Update
 Hessian updated using Powell/Murtagh-Sargent update
  Mixing factors:     0.931318 Powell                      0.068682 Murtagh-Sargent


** GEOMETRY OPTIMIZATION IN DELOCALIZED INTERNAL COORDINATES **
   Searching for a Transition State

   Optimization Cycle:  22

                       Coordinates (Angstroms)
     ATOM                X               Y               Z
      1  C        -0.4221828538   -1.0896834022    1.8842298520
      2  N        -1.0924358170   -1.4328211429    2.7562609446
      3  C         0.0592957639   -1.0201533993   -0.5395666969
      4  H        -0.2582494088   -2.0367721811   -0.7311786409
      5  C         0.3707166727   -0.5882201781    0.8064636967
      6  H         1.4057573583   -0.4214373727    1.0782982194
      7  C         0.0414477842   -0.0483656802   -1.4910998357
      8  H        -0.1586457864   -0.2300354415   -2.5357541236
      9  C         0.0266335733    1.2594650834   -0.9288001239
     10  H        -0.3080736503    2.1230568330   -1.4958010885
     11  N         0.2847701194    1.3222108722    0.3418024106
     12  H         0.0509662337    2.1627560057    0.8551453792
   Point Group: c1    Number of degrees of freedom:    30


   Energy is   -302.919379707

 Hessian updated using Powell/Murtagh-Sargent update
  Mixing factors:     0.984116 Powell                      0.015884 Murtagh-Sargent

 30 Hessian modes will be used to form the next step
  Hessian Eigenvalues:
    -0.382056    0.001188    0.024360    0.025586    0.028752    0.039502
     0.052691    0.065721    0.157970    0.159216    0.159975    0.160074
     0.167060    0.198564    0.200073    0.220472    0.224369    0.304744
     0.353142    0.357028    0.357856    0.361825    0.395134    0.411229
     0.455878    0.459327    0.520374    0.601761    0.791824    1.332081

 Transition state search - taking P-RFO step
 Searching for Lamda that Maximizes Along the Lowest mode
 Value Taken    Lamda =   0.00000001
 Searching for Lamda that Minimizes Along All other modes
 Value Taken    Lamda =  -0.00000003
 Step Taken.  Stepsize is  0.003627

                             Maximum     Tolerance    Cnvgd?
         Gradient           0.000074      0.000300     YES
         Displacement       0.001742      0.001200      NO
         Energy change     -0.000000      0.000001     YES


                       Distance Matrix (Angstroms)
             C (  1)   N (  2)   C (  3)   H (  4)   C (  5)   H (  6)
   N (  2)  1.152137
   C (  3)  2.472134  3.515574
   H (  4)  2.786434  3.636325  1.082157
   C (  5)  1.428893  2.579898  1.447531  2.204143
   H (  6)  2.106524  3.174811  2.188357  2.941502  1.083060
   C (  7)  3.562604  4.608957  1.360186  2.149665  2.382994  2.932973
   H (  8)  4.510510  5.506730  2.157904  2.555526  3.402784  3.942761
   C (  9)  3.692299  4.698978  2.312840  3.314422  2.558022  2.959030
   H ( 10)  4.664690  5.598171  3.305921  4.229812  3.621078  4.004704
   N ( 11)  2.948915  3.913631  2.512831  3.567762  1.968005  2.199852
   H ( 12)  3.444016  4.224900  3.475083  4.499786  2.769924  2.926314
             C (  7)   H (  8)   C (  9)   H ( 10)   N ( 11)
   H (  8)  1.079048
   C (  9)  1.423665  2.198918
   H ( 10)  2.199378  2.576989  1.085960
   N ( 11)  2.301568  3.299457  1.298076  2.090360
   H ( 12)  3.223975  4.155429  1.999747  2.378536  1.012275
 
 Final energy is   -302.919379706669     


 ******************************
 **  OPTIMIZATION CONVERGED  **
 ******************************

                       Coordinates (Angstroms)
     ATOM                X               Y               Z
      1  C        -0.4221828538   -1.0896834022    1.8842298520
      2  N        -1.0924358170   -1.4328211429    2.7562609446
      3  C         0.0592957639   -1.0201533993   -0.5395666969
      4  H        -0.2582494088   -2.0367721811   -0.7311786409
      5  C         0.3707166727   -0.5882201781    0.8064636967
      6  H         1.4057573583   -0.4214373727    1.0782982194
      7  C         0.0414477842   -0.0483656802   -1.4910998357
      8  H        -0.1586457864   -0.2300354415   -2.5357541236
      9  C         0.0266335733    1.2594650834   -0.9288001239
     10  H        -0.3080736503    2.1230568330   -1.4958010885
     11  N         0.2847701194    1.3222108722    0.3418024106
     12  H         0.0509662337    2.1627560057    0.8551453792

Z-matrix Print:
$molecule
0 2
N 
H  1 1.012275
C  1 1.298076 2 119.379453
H  3 1.085960 1 122.270743 2 8.513230 0
C  3 1.423665 1 115.400447 2 -163.581079 0
H  5 1.079048 3 122.351401 1 179.940278 0
C  5 1.360186 3 112.343310 1 12.440611 0
H  7 1.082157 5 122.919833 3 158.681278 0
C  7 1.447531 5 116.113029 3 -13.820192 0
H  9 1.083060 7 119.008478 5 -80.075621 0
C  9 1.428893 7 118.507638 5 135.318261 0
N  11 1.152137 9 176.586232 7 -104.784976 0
$end

 
 --------------------------------------------------------------
 
                    Orbital Energies (a.u.)
 --------------------------------------------------------------
 
 Alpha MOs
 -- Occupied --
-14.4541 -14.4181 -10.3551 -10.3425 -10.3129 -10.3077 -10.2956  -1.0663
 -1.0228  -0.9394  -0.8710  -0.7593  -0.6826  -0.6709  -0.6123  -0.5812
 -0.5337  -0.5077  -0.5025  -0.4771  -0.4636  -0.4326  -0.4216  -0.3616
 -0.2570
 -- Virtual --
  0.0155   0.0958   0.1125   0.1307   0.1422   0.1513   0.1582   0.1845
  0.2081   0.2335   0.2853   0.2928   0.3080   0.3225   0.3471   0.3632
  0.3751   0.4051   0.4189   0.4200   0.4384   0.4451   0.4603   0.4842
  0.4999   0.5077   0.5203   0.5346   0.5428   0.5480   0.5581   0.5766
  0.5834   0.5976   0.6124   0.6165   0.6434   0.6645   0.6749   0.6912
  0.7199   0.7401   0.7511   0.7633   0.7901   0.8086   0.8194   0.8452
  0.8914   0.9101   0.9227   0.9333   0.9846   1.0193   1.0290   1.0529
  1.0590   1.0712   1.0842   1.1071   1.1372   1.1578   1.1644   1.1876
  1.2161   1.2286   1.2369   1.2718   1.2840   1.2925   1.3312   1.3491
  1.3643   1.3834   1.3863   1.4058   1.4210   1.4330   1.4648   1.4822
  1.4982   1.5364   1.5521   1.5622   1.5977   1.6307   1.6674   1.6848
  1.7137   1.7793   1.8520   1.8681   1.9039   1.9229   1.9705   2.0193
  2.0790   2.1341   2.1475   2.2032   2.2222   2.2407   2.3032   2.3190
  2.3632   2.4117   2.4325   2.4718   2.4956   2.5273   2.5575   2.6068
  2.6288   2.6384   2.6583   2.6961   2.7099   2.7126   2.7405   2.7647
  2.7751   2.7993   2.8185   2.8688   2.8872   2.8915   2.9101   2.9252
  2.9390   2.9699   3.0007   3.0193   3.0268   3.0420   3.0556   3.0634
  3.0787   3.0951   3.1058   3.1161   3.1361   3.1586   3.1749   3.1944
  3.2131   3.2240   3.2470   3.2623   3.2782   3.2815   3.2983   3.3314
  3.3458   3.3851   3.3974   3.4124   3.4269   3.4888   3.5059   3.5295
  3.5585   3.5748   3.5798   3.6101   3.6492   3.6505   3.6745   3.7065
  3.7345   3.7533   3.7656   3.7799   3.8192   3.8508   3.8664   3.9153
  3.9423   3.9599   3.9732   3.9907   4.0177   4.0338   4.0525   4.0743
  4.0771   4.0786   4.1201   4.1330   4.1485   4.1685   4.1942   4.2285
  4.2373   4.2768   4.2982   4.3370   4.3740   4.4004   4.4079   4.4183
  4.4423   4.4908   4.5161   4.5759   4.5899   4.6435   4.6591   4.6703
  4.7164   4.7333   4.7518   4.7653   4.7827   4.7968   4.8375   4.8798
  4.9337   4.9510   5.0023   5.0430   5.0580   5.0915   5.1418   5.1590
  5.2276   5.2371   5.2592   5.2860   5.3557   5.3692   5.4297   5.4415
  5.4550   5.5658   5.6037   5.6951   5.7770   5.8438   5.8625   5.9136
  6.0436   6.0860   6.2128   6.2191   6.2377   6.3918   6.6214   6.6934
  8.1871  10.0667  11.7342  12.7682  13.2614  14.0680  15.6071
 
 Beta MOs
 -- Occupied --
-14.4487 -14.4161 -10.3507 -10.3409 -10.3134 -10.3064 -10.2953  -1.0569
 -1.0182  -0.9294  -0.8596  -0.7491  -0.6775  -0.6602  -0.6056  -0.5745
 -0.5270  -0.4996  -0.4849  -0.4612  -0.4548  -0.4253  -0.3985  -0.3539
 -- Virtual --
 -0.0161   0.0425   0.1049   0.1154   0.1411   0.1450   0.1536   0.1613
  0.1862   0.2253   0.2374   0.2863   0.2942   0.3113   0.3252   0.3504
  0.3663   0.3787   0.4068   0.4217   0.4220   0.4428   0.4470   0.4631
  0.4892   0.5039   0.5103   0.5245   0.5395   0.5444   0.5512   0.5622
  0.5793   0.5870   0.6006   0.6159   0.6212   0.6456   0.6681   0.6772
  0.6939   0.7224   0.7437   0.7532   0.7661   0.7934   0.8115   0.8228
  0.8486   0.8933   0.9129   0.9266   0.9360   0.9884   1.0235   1.0320
  1.0564   1.0606   1.0743   1.0868   1.1113   1.1410   1.1614   1.1673
  1.1909   1.2205   1.2322   1.2405   1.2743   1.2869   1.2986   1.3347
  1.3521   1.3670   1.3866   1.3920   1.4100   1.4246   1.4361   1.4695
  1.4851   1.5028   1.5401   1.5552   1.5668   1.6020   1.6341   1.6727
  1.6915   1.7169   1.7855   1.8561   1.8711   1.9075   1.9270   1.9743
  2.0257   2.0821   2.1378   2.1528   2.2069   2.2266   2.2484   2.3060
  2.3271   2.3688   2.4205   2.4384   2.4798   2.5001   2.5335   2.5646
  2.6120   2.6351   2.6445   2.6625   2.7008   2.7170   2.7178   2.7445
  2.7665   2.7781   2.8037   2.8233   2.8735   2.8919   2.8986   2.9181
  2.9332   2.9433   2.9740   3.0053   3.0226   3.0346   3.0472   3.0595
  3.0673   3.0854   3.1014   3.1124   3.1184   3.1396   3.1651   3.1800
  3.2008   3.2207   3.2291   3.2519   3.2677   3.2838   3.2883   3.3041
  3.3387   3.3517   3.3914   3.4035   3.4184   3.4331   3.4954   3.5122
  3.5346   3.5627   3.5805   3.5841   3.6164   3.6544   3.6548   3.6794
  3.7119   3.7411   3.7590   3.7713   3.7859   3.8244   3.8565   3.8714
  3.9196   3.9453   3.9638   3.9764   3.9939   4.0228   4.0392   4.0581
  4.0796   4.0829   4.0861   4.1252   4.1380   4.1538   4.1738   4.1996
  4.2338   4.2420   4.2820   4.3036   4.3424   4.3805   4.4046   4.4120
  4.4219   4.4471   4.4940   4.5216   4.5830   4.5970   4.6520   4.6658
  4.6799   4.7209   4.7382   4.7580   4.7696   4.7874   4.8041   4.8414
  4.8875   4.9408   4.9654   5.0119   5.0466   5.0644   5.0971   5.1475
  5.1627   5.2351   5.2404   5.2660   5.2922   5.3601   5.3754   5.4369
  5.4503   5.4662   5.5707   5.6103   5.6990   5.7812   5.8480   5.8664
  5.9180   6.0528   6.0917   6.2166   6.2241   6.2416   6.3944   6.6267
  6.7033   8.1886  10.0699  11.7385  12.7753  13.2661  14.0721  15.6100
 --------------------------------------------------------------
 
          Ground-State Mulliken Net Atomic Charges

     Atom                 Charge (a.u.)    Spin (a.u.)
  --------------------------------------------------------
      1 C                    -0.111467      -0.051362
      2 N                    -0.065209       0.130987
      3 C                    -0.149530       0.146968
      4 H                     0.152940       0.009806
      5 C                    -0.018141       0.327757
      6 H                     0.159693       0.006302
      7 C                    -0.161189       0.047404
      8 H                     0.140725      -0.000281
      9 C                    -0.024844       0.155565
     10 H                     0.125114       0.004501
     11 N                    -0.198229       0.201543
     12 H                     0.150136       0.020811
  --------------------------------------------------------
  Sum of atomic charges =     0.000000
  Sum of spin   charges =     1.000000

 -----------------------------------------------------------------
                    Cartesian Multipole Moments
 -----------------------------------------------------------------
    Charge (ESU x 10^10)
                -0.0000
    Dipole Moment (Debye)
         X       1.3902      Y       2.5892      Z      -3.4720
       Tot       4.5488
    Quadrupole Moments (Debye-Ang)
        XX     -43.9728     XY      -3.4590     YY     -37.0782
        XZ       6.7239     YZ       5.9153     ZZ     -48.3306
    Octopole Moments (Debye-Ang^2)
       XXX      16.2186    XXY      10.6960    XYY       4.4436
       YYY      39.2724    XXZ     -18.2332    XYZ      -8.5036
       YYZ     -24.2117    XZZ      18.9083    YZZ      29.7035
       ZZZ     -84.7631
    Hexadecapole Moments (Debye-Ang^3)
      XXXX    -110.1194   XXXY     -42.0869   XXYY     -85.5382
      XYYY     -43.8792   YYYY    -319.9544   XXXZ      67.8404
      XXYZ      46.0043   XYYZ      33.6562   YYYZ     131.6930
      XXZZ    -139.5401   XYZZ     -37.4054   YYZZ    -177.6074
      XZZZ     109.6991   YZZZ     167.5115   ZZZZ    -687.7619
 -----------------------------------------------------------------
Archival summary:
1\1\c8-56\TS\ProcedureUnspecified\BasisUnspecified\255(2)\hpark21\ThuFeb912:11:522023ThuFeb912:11:522023\0\\#,TS,ProcedureUnspecified,BasisUnspecified,\\0,2\N\H,1,1.01228\C,1,1.29808,2,119.379\H,3,1.08596,1,122.271,2,8.51323,0\C,3,1.42366,1,115.4,2,-163.581,0\H,5,1.07905,3,122.351,1,179.94,0\C,5,1.36019,3,112.343,1,12.4406,0\H,7,1.08216,5,122.92,3,158.681,0\C,7,1.44753,5,116.113,3,-13.8202,0\H,9,1.08306,7,119.008,5,-80.0756,0\C,9,1.42889,7,118.508,5,135.318,0\N,11,1.15214,9,176.586,7,-104.785,0\\\@

 Total job time:  934.12s(wall), 53461.79s(cpu) 
 Thu Feb  9 12:11:52 2023

        *************************************************************
        *                                                           *
        *  Thank you very much for using Q-Chem.  Have a nice day.  *
        *                                                           *
        *************************************************************
