# Supplementary material for: Reactant Discovery with an Ab Initio Nanoreactor: Exploration of Astrophysical N-Heterocycle Precursors and Formation Pathways
Source: ACS Earth Space Chem. 2024 Aug 9;8(9):1771–83. doi: 10.1021/acsearthspacechem.4c00120 (PMC11418024; doi:10.1021/acsearthspacechem.4c00120)
Supplement: Supplementary file 2 — sp4c00120_si_002.zip [file sp4c00120_si_002.zip › nr-si-data/reaction2/TS9/irc.out]

Running Job 1 of 2 qchem.in
qchem qchem.in_60249.0 ./qchem60249/ 0
/home/leeping/opt/qchem/5.3.2-openmp/exe/qcprog.exe_s qchem.in_60249.0 ./qchem60249/
                  Welcome to Q-Chem
     A Quantum Leap Into The Future Of Chemistry


 Q-Chem 5.3, Q-Chem, Inc., Pleasanton, CA (2020)

 Yihan Shao,  Zhengting Gan,  E. Epifanovsky,  A. T. B. Gilbert,  M. Wormit,  
 J. Kussmann,  A. W. Lange,  A. Behn,  Jia Deng,  Xintian Feng,  D. Ghosh,  
 M. Goldey,  P. R. Horn,  L. D. Jacobson,  I. Kaliman,  T. Kus,  A. Landau,  
 Jie Liu,  E. I. Proynov,  R. M. Richard,  R. P. Steele,  E. J. Sundstrom,  
 H. L. Woodcock III,  P. M. Zimmerman,  D. Zuev,  B. Alam,  B. Albrecht,  
 A. Aldossary,  E. Alguire,  S. A. Baeppler,  D. Barton,  Z. Benda,  
 Y. A. Bernard,  E. J. Berquist,  K. B. Bravaya,  H. Burton,  K. Carter-Fenk,  
 D. Casanova,  Chun-Min Chang,  Yunqing Chen,  A. Chien,  K. D. Closser,  
 M. P. Coons,  S. Coriani,  S. Dasgupta,  A. L. Dempwolff,  M. Diedenhofen,  
 Hainam Do,  R. G. Edgar,  Po-Tung Fang,  S. Faraji,  S. Fatehi,  
 Qingguo Feng,  J. Fosso-Tande,  J. Gayvert,  Qinghui Ge,  A. Ghysels,  
 G. Gidofalvi,  J. Gomes,  J. Gonthier,  S. Gulania,  A. Gunina,  D. Hait,  
 M. W. D. Hanson-Heine,  S. Hammes-Schiffer,  P. H. P. Harbach,  
 A. W. Hauser,  M. F. Herbst,  J. E. Herr,  E. G. Hohenstein,  Z. C. Holden,  
 S. Houck,  Kerwin Hui,  B. C. Huynh,  M. Ivanov,  T.-C. Jagau,  Hyunjun Ji,  
 B. Kaduk,  K. Khistyaev,  Jaehoon Kim,  P. Klunzinger,  K. Koh,  
 D. Kosenkov,  L. Koulias,  T. Kowalczyk,  C. M. Krauter,  A. Kunitsa,  
 Ka Un Lao,  A. Laurent,  K. V. Lawler,  Joonho Lee,  D. Lefrancois,  
 S. Lehtola,  D. S. Levine,  Yi-Pei Li,  You-Sheng Lin,  Fenglai Liu,  
 Kuan-Yu Liu,  E. Livshits,  M. Loipersberger,  A. Luenser,  A. Manjanath,  
 P. Manohar,  E. Mansoor,  S. F. Manzer,  Shan-Ping Mao,  Yuezhi Mao,  
 N. Mardirossian,  A. V. Marenich,  T. Markovich,  L. A. Martinez-Martinez,  
 S. A. Maurer,  N. J. Mayhall,  S. C. McKenzie,  J.-M. Mewes,  P. Morgante,  
 A. F. Morrison,  J. W. Mullinax,  K. Nanda,  T. S. Nguyen-Beck,  
 R. Olivares-Amaya,  K. J. Oosterbaan,  J. A. Parkhill,  S. K. Paul,  
 F. Pavosevic,  Zheng Pei,  T. M. Perrine,  F. Plasser,  P. Pokhilko,  
 S. Prager,  A. Prociuk,  E. Ramos,  B. Rana,  D. R. Rehn,  F. Rob,  
 E. Rossomme,  M. Scheurer,  M. Schneider,  N. Sergueev,  S. M. Sharada,  
 S. Sharma,  W. Skomorowski,  D. W. Small,  T. Stauch,  C. J. Stein,  
 T. Stein,  Yu-Chuan Su,  S. P. Veccham,  Zhen Tao,  A. J. W. Thom,  
 A. Tkatchenko,  T. Tsuchimochi,  N. M. Tubman,  L. Vogt,  M. L. Vidal,  
 O. Vydrov,  M. A. Watson,  J. Wenzel,  M. de Wergifosse,  T. A. Wesolowski,  
 A. White,  J. Witte,  A. Yamada,  Jun Yang,  K. Yao,  S. Yeganeh,  
 S. R. Yost,  Zhi-Qiang You,  A. Zech,  Igor Ying Zhang,  Xing Zhang,  
 Yan Zhao,  Ying Zhu,  B. R. Brooks,  G. K. L. Chan,  C. J. Cramer,  
 M. S. Gordon,  W. J. Hehre,  A. Klamt,  M. W. Schmidt,  C. D. Sherrill,  
 D. G. Truhlar,  A. Aspuru-Guzik,  R. Baer,  A. T. Bell,  N. A. Besley,  
 Jeng-Da Chai,  A. E. DePrince, III,  R. A. DiStasio Jr.,  A. Dreuw,  
 B. D. Dunietz,  T. R. Furlani,  Chao-Ping Hsu,  Yousung Jung,  Jing Kong,  
 D. S. Lambrecht,  WanZhen Liang,  C. Ochsenfeld,  V. A. Rassolov,  
 L. V. Slipchenko,  J. E. Subotnik,  T. Van Voorhis,  J. M. Herbert,  
 A. I. Krylov,  P. M. W. Gill,  M. Head-Gordon

 Contributors to earlier versions of Q-Chem not listed above: 
 R. D. Adamson,  B. Austin,  J. Baker,  G. J. O. Beran,  K. Brandhorst,  
 S. T. Brown,  E. F. C. Byrd,  A. K. Chakraborty,  C.-L. Cheng,  
 Siu Hung Chien,  D. M. Chipman,  D. L. Crittenden,  H. Dachsel,  
 R. J. Doerksen,  A. D. Dutoi,  L. Fusti-Molnar,  W. A. Goddard III,  
 A. Golubeva-Zadorozhnaya,  S. R. Gwaltney,  G. Hawkins,  A. Heyden,  
 S. Hirata,  G. Kedziora,  F. J. Keil,  C. Kelley,  Jihan Kim,  R. A. King,  
 R. Z. Khaliullin,  P. P. Korambath,  W. Kurlancheek,  A. M. Lee,  M. S. Lee,  
 S. V. Levchenko,  Ching Yeh Lin,  D. Liotard,  R. C. Lochan,  I. Lotan,  
 P. E. Maslen,  N. Nair,  D. P. O'Neill,  D. Neuhauser,  E. Neuscamman,  
 C. M. Oana,  R. Olson,  B. Peters,  R. Peverati,  P. A. Pieniazek,  
 Y. M. Rhee,  J. Ritchie,  M. A. Rohrdanz,  E. Rosta,  N. J. Russ,  
 H. F. Schaefer III,  N. E. Schultz,  N. Shenvi,  A. C. Simmonett,  A. Sodt,  
 D. Stuck,  K. S. Thanthiriwatte,  V. Vanovschi,  Tao Wang,  A. Warshel,  
 C. F. Williams,  Q. Wu,  X. Xu,  W. Zhang

 Please cite Q-Chem as follows:
 Y. Shao et al., Mol. Phys. 113, 184-215 (2015)
 DOI: 10.1080/00268976.2014.952696

 Q-Chem 5.3.2 for Intel X86 EM64T Linux

 Parts of Q-Chem use Armadillo 9.800.1 (Horizon Scraper).
 http://arma.sourceforge.net/

 Q-Chem begins on Wed Apr 26 15:00:32 2023  

Host: 
0

     Scratch files written to ./qchem60249//
 Dec820 |scratch|qcdevops|jenkins|workspace|build_RNUM 5633   
Processing $rem in /home/leeping/opt/qchem/5.3.2-openmp/config/preferences:
Processing $rem in /home/hpark21/.qchemrc:

Checking the input file for inconsistencies... 	...done.

--------------------------------------------------------------
User input:
--------------------------------------------------------------
$molecule
0 2
C        -0.4221828538   -1.0896834022    1.8842298520
N        -1.0924358170   -1.4328211429    2.7562609446
C         0.0592957639   -1.0201533993   -0.5395666969
H        -0.2582494088   -2.0367721811   -0.7311786409
C         0.3707166727   -0.5882201781    0.8064636967
H         1.4057573583   -0.4214373727    1.0782982194
C         0.0414477842   -0.0483656802   -1.4910998357
H        -0.1586457864   -0.2300354415   -2.5357541236
C         0.0266335733    1.2594650834   -0.9288001239
H        -0.3080736503    2.1230568330   -1.4958010885
N         0.2847701194    1.3222108722    0.3418024106
H         0.0509662337    2.1627560057    0.8551453792
$end

$rem
method                wB97X-D3
basis                 cc-pvtz
unrestricted          true
symmetry              False
sym_ignore            true
scf_convergence       8
thresh                14
jobtype               freq
scf_guess             core
scf_algorithm         diis
max_scf_cycles        100
geom_opt_max_cycles   100
mem_total             200000
$end

--------------------------------------------------------------
 Adding empirical dispersion correction 
 ----------------------------------------------------------------
 Doing -D3(0) with
 s6  =   1.00000
 s8  =   1.00000
 rs6 =   1.28100
 rs8 =   1.09400
 -D3 energy without 3body term =     -0.0027666386 hartrees
 ----------------------------------------------------------------
             Standard Nuclear Orientation (Angstroms)
    I     Atom           X                Y                Z
 ----------------------------------------------------------------
    1      C      -0.4221828538    -1.0896834022     1.8842298520
    2      N      -1.0924358170    -1.4328211429     2.7562609446
    3      C       0.0592957639    -1.0201533993    -0.5395666969
    4      H      -0.2582494088    -2.0367721811    -0.7311786409
    5      C       0.3707166727    -0.5882201781     0.8064636967
    6      H       1.4057573583    -0.4214373727     1.0782982194
    7      C       0.0414477842    -0.0483656802    -1.4910998357
    8      H      -0.1586457864    -0.2300354415    -2.5357541236
    9      C       0.0266335733     1.2594650834    -0.9288001239
   10      H      -0.3080736503     2.1230568330    -1.4958010885
   11      N       0.2847701194     1.3222108722     0.3418024106
   12      H       0.0509662337     2.1627560057     0.8551453792
 ----------------------------------------------------------------
 Nuclear Repulsion Energy =         251.86018292 hartrees
 There are       25 alpha and       24 beta electrons
 Requested basis set is cc-pVTZ
 There are 100 shells and 280 basis functions

 Total QAlloc Memory Limit 200000 MB
 Mega-Array Size      1956 MB
 MEM_STATIC part      2000 MB

                       Distance Matrix (Angstroms)
             C (  1)   N (  2)   C (  3)   H (  4)   C (  5)   H (  6)
   N (  2)  1.152137
   C (  3)  2.472134  3.515574
   H (  4)  2.786434  3.636325  1.082157
   C (  5)  1.428893  2.579898  1.447531  2.204143
   H (  6)  2.106524  3.174811  2.188357  2.941502  1.083060
   C (  7)  3.562604  4.608957  1.360186  2.149665  2.382994  2.932973
   H (  8)  4.510510  5.506730  2.157904  2.555526  3.402784  3.942761
   C (  9)  3.692299  4.698978  2.312840  3.314422  2.558022  2.959030
   H ( 10)  4.664690  5.598171  3.305921  4.229812  3.621078  4.004704
   N ( 11)  2.948915  3.913631  2.512831  3.567762  1.968005  2.199852
   H ( 12)  3.444016  4.224900  3.475083  4.499786  2.769924  2.926314
             C (  7)   H (  8)   C (  9)   H ( 10)   N ( 11)
   H (  8)  1.079048
   C (  9)  1.423665  2.198918
   H ( 10)  2.199378  2.576989  1.085960
   N ( 11)  2.301568  3.299457  1.298076  2.090360
   H ( 12)  3.223975  4.155429  1.999747  2.378536  1.012275
 
 A cutoff of  1.0D-14 yielded   4767 shell pairs
 There are     37483 function pairs (     48977 Cartesian)
 Smallest overlap matrix eigenvalue = 1.78E-04
 Guess MOs from core Hamiltonian diagonalization
 Long-range K will be added via erf
 Coulomb attenuation parameter = 0.25 bohr**(-1)
 An unrestricted hybrid HF-DFT SCF calculation will be
 performed using Pulay DIIS extrapolation
 Exchange:     0.1957 Hartree-Fock + 1.0000 wB97X-D3 + LR-HF
 Correlation:  1.0000 wB97X-D3
 Using SG-2 standard quadrature grid
 Dispersion:   Grimme D3
 SCF converges when DIIS error is below 1.0E-08
 using 64 threads for integral computing
 -------------------------------------------------------
 OpenMP Integral computing Module                
 Release: version 1.0, May 2013, Q-Chem Inc. Pittsburgh 
 -------------------------------------------------------
 using 64 threads for integral computing
 -------------------------------------------------------
 OpenMP Integral computing Module                
 Release: version 1.0, May 2013, Q-Chem Inc. Pittsburgh 
 -------------------------------------------------------
 ---------------------------------------
  Cycle       Energy         DIIS Error
 ---------------------------------------
    1    -234.8572776925      8.47E-02
    2    -176.0040422759      8.21E-02
    3    -258.9080673713      3.97E-02
    4    -195.2676323619      7.87E-02
    5    -264.9793549981      4.71E-02
    6    -294.4036255695      2.17E-02
    7    -302.6727521304      5.09E-03
    8    -302.8038037531      3.68E-03
    9    -302.9126060248      7.08E-04
   10    -302.9173643647      2.90E-04
   11    -302.9185800055      1.28E-04
   12    -302.9190110254      6.55E-05
   13    -302.9192214577      3.31E-05
   14    -302.9192780595      2.45E-05
   15    -302.9192986482      2.05E-05
   16    -302.9193490452      1.11E-05
   17    -302.9193765126      3.22E-06
   18    -302.9193787986      1.61E-06
   19    -302.9193791693      8.80E-07
   20    -302.9193795241      4.96E-07
   21    -302.9193796472      2.46E-07
   22    -302.9193796910      1.08E-07
   23    -302.9193797004      5.71E-08
   24    -302.9193797030      2.66E-08
   25    -302.9193797037      1.35E-08
   26    -302.9193797039      8.68E-09 Convergence criterion met
 ---------------------------------------
 <S^2> = 0.7621
 SCF time:  CPU 3414.62 s  wall 61.11 s
 SCF   energy in the final basis set = -302.91937970
 Total energy in the final basis set = -302.91937970
 
 --------------------------------------------------------------
 
                    Orbital Energies (a.u.)
 --------------------------------------------------------------
 
 Alpha MOs
 -- Occupied --
-14.4541 -14.4181 -10.3551 -10.3425 -10.3129 -10.3077 -10.2956  -1.0663
 -1.0228  -0.9394  -0.8710  -0.7593  -0.6826  -0.6709  -0.6123  -0.5812
 -0.5337  -0.5077  -0.5025  -0.4771  -0.4636  -0.4326  -0.4216  -0.3616
 -0.2570
 -- Virtual --
  0.0155   0.0958   0.1125   0.1307   0.1422   0.1513   0.1582   0.1845
  0.2081   0.2335   0.2853   0.2928   0.3080   0.3225   0.3471   0.3632
  0.3751   0.4051   0.4189   0.4200   0.4384   0.4451   0.4603   0.4842
  0.4999   0.5077   0.5203   0.5346   0.5428   0.5480   0.5581   0.5766
  0.5834   0.5976   0.6124   0.6165   0.6434   0.6645   0.6749   0.6912
  0.7199   0.7401   0.7511   0.7633   0.7901   0.8086   0.8194   0.8452
  0.8914   0.9101   0.9227   0.9333   0.9846   1.0193   1.0290   1.0529
  1.0590   1.0712   1.0842   1.1071   1.1372   1.1578   1.1644   1.1876
  1.2161   1.2286   1.2369   1.2718   1.2840   1.2925   1.3312   1.3491
  1.3643   1.3834   1.3863   1.4058   1.4210   1.4330   1.4648   1.4822
  1.4982   1.5364   1.5521   1.5622   1.5977   1.6307   1.6674   1.6848
  1.7137   1.7793   1.8520   1.8681   1.9039   1.9229   1.9705   2.0193
  2.0790   2.1341   2.1475   2.2032   2.2222   2.2407   2.3032   2.3190
  2.3632   2.4117   2.4325   2.4718   2.4956   2.5273   2.5575   2.6068
  2.6288   2.6384   2.6583   2.6961   2.7099   2.7126   2.7405   2.7647
  2.7751   2.7993   2.8185   2.8688   2.8872   2.8915   2.9101   2.9252
  2.9390   2.9699   3.0007   3.0193   3.0268   3.0420   3.0556   3.0634
  3.0787   3.0951   3.1058   3.1161   3.1361   3.1586   3.1749   3.1944
  3.2131   3.2240   3.2470   3.2623   3.2782   3.2815   3.2983   3.3314
  3.3458   3.3851   3.3974   3.4124   3.4269   3.4888   3.5059   3.5295
  3.5585   3.5748   3.5798   3.6101   3.6492   3.6505   3.6745   3.7065
  3.7345   3.7533   3.7656   3.7799   3.8192   3.8508   3.8664   3.9153
  3.9423   3.9599   3.9732   3.9907   4.0177   4.0338   4.0525   4.0743
  4.0771   4.0786   4.1201   4.1330   4.1485   4.1685   4.1942   4.2285
  4.2373   4.2768   4.2982   4.3370   4.3740   4.4004   4.4079   4.4183
  4.4423   4.4908   4.5161   4.5759   4.5899   4.6435   4.6591   4.6703
  4.7164   4.7333   4.7518   4.7653   4.7827   4.7968   4.8375   4.8798
  4.9337   4.9510   5.0023   5.0430   5.0580   5.0915   5.1418   5.1590
  5.2277   5.2371   5.2592   5.2860   5.3557   5.3692   5.4297   5.4415
  5.4550   5.5658   5.6037   5.6951   5.7770   5.8438   5.8625   5.9136
  6.0436   6.0860   6.2128   6.2191   6.2377   6.3918   6.6214   6.6934
  8.1871  10.0667  11.7342  12.7682  13.2614  14.0680  15.6071
 
 Beta MOs
 -- Occupied --
-14.4487 -14.4161 -10.3507 -10.3409 -10.3134 -10.3064 -10.2953  -1.0569
 -1.0182  -0.9294  -0.8596  -0.7491  -0.6775  -0.6602  -0.6056  -0.5745
 -0.5270  -0.4996  -0.4849  -0.4612  -0.4548  -0.4253  -0.3985  -0.3539
 -- Virtual --
 -0.0161   0.0425   0.1049   0.1154   0.1411   0.1450   0.1536   0.1613
  0.1862   0.2253   0.2374   0.2863   0.2942   0.3113   0.3252   0.3504
  0.3663   0.3787   0.4068   0.4217   0.4220   0.4428   0.4470   0.4631
  0.4892   0.5039   0.5103   0.5245   0.5395   0.5444   0.5512   0.5622
  0.5793   0.5870   0.6006   0.6159   0.6212   0.6456   0.6681   0.6772
  0.6939   0.7224   0.7437   0.7532   0.7661   0.7934   0.8115   0.8228
  0.8486   0.8933   0.9129   0.9266   0.9360   0.9884   1.0235   1.0320
  1.0564   1.0606   1.0743   1.0868   1.1113   1.1410   1.1614   1.1673
  1.1909   1.2205   1.2322   1.2405   1.2743   1.2869   1.2986   1.3347
  1.3521   1.3670   1.3866   1.3920   1.4100   1.4246   1.4361   1.4695
  1.4851   1.5028   1.5401   1.5552   1.5668   1.6020   1.6341   1.6727
  1.6915   1.7169   1.7855   1.8561   1.8711   1.9075   1.9270   1.9743
  2.0257   2.0821   2.1378   2.1528   2.2069   2.2266   2.2484   2.3060
  2.3271   2.3688   2.4205   2.4384   2.4798   2.5001   2.5335   2.5646
  2.6120   2.6351   2.6445   2.6625   2.7008   2.7170   2.7178   2.7445
  2.7665   2.7781   2.8037   2.8233   2.8735   2.8919   2.8986   2.9181
  2.9332   2.9433   2.9740   3.0053   3.0226   3.0346   3.0472   3.0595
  3.0673   3.0854   3.1014   3.1124   3.1184   3.1396   3.1651   3.1800
  3.2008   3.2207   3.2291   3.2519   3.2677   3.2838   3.2883   3.3041
  3.3387   3.3517   3.3914   3.4035   3.4184   3.4331   3.4954   3.5122
  3.5346   3.5627   3.5805   3.5841   3.6164   3.6544   3.6548   3.6794
  3.7119   3.7411   3.7590   3.7713   3.7859   3.8244   3.8565   3.8714
  3.9196   3.9453   3.9638   3.9764   3.9939   4.0228   4.0392   4.0581
  4.0796   4.0829   4.0861   4.1252   4.1380   4.1538   4.1738   4.1996
  4.2338   4.2420   4.2820   4.3036   4.3424   4.3805   4.4046   4.4120
  4.4219   4.4471   4.4940   4.5216   4.5830   4.5970   4.6520   4.6658
  4.6799   4.7209   4.7382   4.7580   4.7696   4.7874   4.8041   4.8414
  4.8875   4.9408   4.9654   5.0119   5.0466   5.0644   5.0971   5.1475
  5.1627   5.2351   5.2404   5.2660   5.2922   5.3601   5.3754   5.4369
  5.4503   5.4662   5.5707   5.6103   5.6990   5.7812   5.8480   5.8664
  5.9180   6.0528   6.0917   6.2166   6.2241   6.2416   6.3944   6.6267
  6.7033   8.1886  10.0699  11.7385  12.7753  13.2661  14.0721  15.6100
 --------------------------------------------------------------
 
          Ground-State Mulliken Net Atomic Charges

     Atom                 Charge (a.u.)    Spin (a.u.)
  --------------------------------------------------------
      1 C                    -0.111467      -0.051387
      2 N                    -0.065209       0.131014
      3 C                    -0.149529       0.146959
      4 H                     0.152940       0.009807
      5 C                    -0.018142       0.327772
      6 H                     0.159693       0.006301
      7 C                    -0.161189       0.047411
      8 H                     0.140725      -0.000282
      9 C                    -0.024843       0.155560
     10 H                     0.125114       0.004500
     11 N                    -0.198229       0.201534
     12 H                     0.150136       0.020812
  --------------------------------------------------------
  Sum of atomic charges =    -0.000000
  Sum of spin   charges =     1.000000

 -----------------------------------------------------------------
                    Cartesian Multipole Moments
 -----------------------------------------------------------------
    Charge (ESU x 10^10)
                -0.0000
    Dipole Moment (Debye)
         X       1.3902      Y       2.5893      Z      -3.4720
       Tot       4.5488
    Quadrupole Moments (Debye-Ang)
        XX     -43.9728     XY      -3.4590     YY     -37.0782
        XZ       6.7239     YZ       5.9153     ZZ     -48.3306
    Octopole Moments (Debye-Ang^2)
       XXX      16.2186    XXY      10.6961    XYY       4.4436
       YYY      39.2724    XXZ     -18.2333    XYZ      -8.5036
       YYZ     -24.2117    XZZ      18.9083    YZZ      29.7035
       ZZZ     -84.7632
    Hexadecapole Moments (Debye-Ang^3)
      XXXX    -110.1195   XXXY     -42.0869   XXYY     -85.5382
      XYYY     -43.8792   YYYY    -319.9545   XXXZ      67.8404
      XXYZ      46.0043   XYYZ      33.6562   YYYZ     131.6931
      XXZZ    -139.5402   XYZZ     -37.4054   YYZZ    -177.6074
      XZZZ     109.6992   YZZZ     167.5117   ZZZZ    -687.7622
 -----------------------------------------------------------------
 Calculating MO derivatives via CPSCF
    1     0    39    0.0307661  
    2     0    39    0.0127148  
    3     0    39    0.0108253  
    4     0    39    0.0031387  
    5     0    39    0.0006692  
    6     6    33    0.0001455  
    7    19    20    0.0000329  
    8    37     2    0.0000046  
    9    39     0    0.0000006  Converged
 Time for AOints: 1137.4 s (CPU) 21.8 s (wall)
 ------------------------------------------------------------------------------
                     AOints        : Timing summary (seconds)
 ------------------------------------------------------------------------------
     job step          cpu (% of tot)      sys (% of tot)     wall (% of tot)
 ------------------------------------------------------------------------------
  AOints            0.1137E+04 ( 1.0)   0.7549E-02 ( 5.9)   0.2178E+02 ( 0.6)
 ------------------------------------------------------------------------------
   Grand Totals     0.1189E+06          0.1288E+00          0.3853E+04
 ------------------------------------------------------------------------------
 Polarizability Matrix (a.u.)
            1           2           3
    1 -45.6674653  -5.5700959   7.8023528
    2  -5.5700959 -80.7708458  19.0479394
    3   7.8023528  19.0479394 -99.9645820
 Calculating analytic Hessian of the SCF energy
 
 Direct stationary perturbation theory relativistic correction:
 
 rels  =       0.078566584666
 relv  =      -0.367116290486
 rel2e =       0.000000000000
 E_rel =      -0.288549705820
 
 Hessian of the SCF Energy
            1           2           3           4           5           6
    1   0.5861481   0.2646562  -0.6184589  -0.4346129  -0.2047023   0.5141295
    2   0.2646562   0.2177941  -0.3290702  -0.2084826  -0.1409126   0.2702778
    3  -0.6184589  -0.3290702   0.9274487   0.5153321   0.2656310  -0.7108474
    4  -0.4346129  -0.2084826   0.5153321   0.4310667   0.2139990  -0.5378356
    5  -0.2047023  -0.1409126   0.2656310   0.2139990   0.1294396  -0.2798525
    6   0.5141295   0.2702778  -0.7108474  -0.5378356  -0.2798525   0.7206010
    7   0.0091144   0.0125092   0.0112661  -0.0042026  -0.0041881   0.0034383
    8  -0.0087007   0.0085643   0.0327885   0.0031612  -0.0003104  -0.0080018
    9   0.0125791   0.0068147  -0.0502435  -0.0080323  -0.0039255   0.0126441
   10  -0.0039589   0.0009691   0.0034875   0.0019515   0.0003652  -0.0023083
   11   0.0005448   0.0004730  -0.0007660  -0.0000430  -0.0001436   0.0001672
   12   0.0000378  -0.0005864   0.0002356  -0.0000261   0.0004447   0.0002947
   13  -0.1428098  -0.0543370   0.0892310   0.0048414  -0.0069732   0.0225719
   14  -0.0179627  -0.0758690   0.0109899  -0.0173520   0.0076663   0.0250047
   15   0.0681064   0.0440952  -0.1668034   0.0303823   0.0165621  -0.0188122
   16  -0.0180279  -0.0057392   0.0008886   0.0016065   0.0003775   0.0000034
   17  -0.0156300  -0.0022793   0.0014934   0.0014693   0.0009699   0.0003004
   18   0.0297216   0.0064679   0.0043380  -0.0020057   0.0002805  -0.0032534
   19   0.0006975  -0.0044091   0.0009443   0.0000024   0.0008600  -0.0003639
   20   0.0212186   0.0044200  -0.0303458  -0.0104269  -0.0027097   0.0135103
   21  -0.0056422  -0.0033561  -0.0011050   0.0029887   0.0014194  -0.0020645
   22   0.0000919  -0.0010412  -0.0015145  -0.0000392   0.0003407   0.0000710
   23   0.0003751   0.0007865   0.0009209  -0.0003113  -0.0002233   0.0000849
   24  -0.0003057   0.0001421  -0.0006489   0.0001468  -0.0000223   0.0000397
   25  -0.0045620   0.0002496   0.0054872   0.0020282   0.0002030  -0.0025102
   26  -0.0140070  -0.0045829   0.0174990   0.0076465   0.0021102  -0.0093296
   27  -0.0313158  -0.0038700   0.0353705   0.0152495   0.0031253  -0.0175674
   28   0.0005291   0.0019145  -0.0015254  -0.0005274  -0.0003861   0.0007126
   29  -0.0006103   0.0006435   0.0004779   0.0001764  -0.0000575  -0.0001740
   30   0.0014806   0.0001077  -0.0018327  -0.0006836  -0.0000948   0.0008292
   31   0.0100590  -0.0083267  -0.0073140  -0.0032545   0.0002227   0.0034209
   32  -0.0207085  -0.0073992   0.0247969   0.0083369   0.0033705  -0.0097908
   33   0.0263381   0.0083555  -0.0319690  -0.0142047  -0.0031124   0.0167585
   34  -0.0026687   0.0020371   0.0021759   0.0011400  -0.0001183  -0.0013296
   35  -0.0044732  -0.0016385   0.0055847   0.0018267   0.0008005  -0.0021966
   36   0.0033296   0.0006219  -0.0039429  -0.0013113  -0.0004557   0.0013778
            7           8           9          10          11          12
    1   0.0091144  -0.0087007   0.0125791  -0.0039589   0.0005448   0.0000378
    2   0.0125092   0.0085643   0.0068147   0.0009691   0.0004730  -0.0005864
    3   0.0112661   0.0327885  -0.0502435   0.0034875  -0.0007660   0.0002356
    4  -0.0042026   0.0031612  -0.0080323   0.0019515  -0.0000430  -0.0000261
    5  -0.0041881  -0.0003104  -0.0039255   0.0003652  -0.0001436   0.0004447
    6   0.0034383  -0.0080018   0.0126441  -0.0023083   0.0001672   0.0002947
    7   0.1766881   0.1281044   0.0669016  -0.0551905  -0.0857303  -0.0152283
    8   0.1281044   0.7264970  -0.0643495  -0.0946996  -0.3071108  -0.0473625
    9   0.0669016  -0.0643495   0.5992991  -0.0040943  -0.0503367  -0.0669742
   10  -0.0551905  -0.0946996  -0.0040943   0.0486077   0.0930219   0.0215380
   11  -0.0857303  -0.3071108  -0.0503367   0.0930219   0.3251743   0.0501522
   12  -0.0152283  -0.0473625  -0.0669742   0.0215380   0.0501522   0.0621267
   13  -0.0850355  -0.0159890  -0.0495128   0.0030780  -0.0021717  -0.0102827
   14  -0.0321187  -0.0544416  -0.0655877  -0.0069133  -0.0042748  -0.0260741
   15  -0.0331216  -0.0841957  -0.2171298  -0.0141568   0.0041578  -0.0005175
   16   0.0010560  -0.0008021  -0.0042989  -0.0002702   0.0004139  -0.0004239
   17  -0.0119365  -0.0005478  -0.0157001  -0.0007436  -0.0000979  -0.0009849
   18  -0.0245740  -0.0035997  -0.0066681  -0.0007518  -0.0005605  -0.0021668
   19  -0.0589215  -0.0056229  -0.0165952   0.0050012  -0.0061977   0.0054115
   20  -0.0208875  -0.2449890   0.1366142   0.0077907  -0.0164478   0.0181984
   21  -0.0075495   0.1717731  -0.2648857  -0.0067975  -0.0050299   0.0111703
   22   0.0022334   0.0002170  -0.0022261  -0.0044880   0.0018014   0.0009351
   23   0.0057090   0.0090360   0.0226954   0.0005992   0.0005172  -0.0010529
   24  -0.0038225  -0.0072377  -0.0119660   0.0009111  -0.0000402   0.0003639
   25   0.0112502  -0.0072842   0.0052651   0.0069593  -0.0022377  -0.0010781
   26   0.0072476  -0.0807172   0.0419304  -0.0037825   0.0001052   0.0051727
   27   0.0129488  -0.0242007   0.0317495  -0.0003816   0.0046950  -0.0008538
   28   0.0024860   0.0047800  -0.0055111   0.0015626  -0.0000259  -0.0007847
   29   0.0001670  -0.0026511  -0.0041658  -0.0002882  -0.0004159   0.0009754
   30  -0.0015340  -0.0019992  -0.0008361  -0.0002574  -0.0005099   0.0007647
   31   0.0019625  -0.0004440   0.0118524  -0.0053158   0.0012742   0.0005626
   32   0.0007388  -0.0466219  -0.0077124   0.0036958   0.0017507   0.0009099
   33  -0.0081808   0.0288908  -0.0218582   0.0027323  -0.0015960  -0.0047196
   34  -0.0014405  -0.0027200  -0.0063276   0.0020631  -0.0006499  -0.0006612
   35   0.0003851  -0.0067076   0.0037229  -0.0000146   0.0004705   0.0002074
   36  -0.0005443   0.0074944  -0.0031311   0.0000788  -0.0003330   0.0002762
           13          14          15          16          17          18
    1  -0.1428098  -0.0179627   0.0681064  -0.0180279  -0.0156300   0.0297216
    2  -0.0543370  -0.0758690   0.0440952  -0.0057392  -0.0022793   0.0064679
    3   0.0892310   0.0109899  -0.1668034   0.0008886   0.0014934   0.0043380
    4   0.0048414  -0.0173520   0.0303823   0.0016065   0.0014693  -0.0020057
    5  -0.0069732   0.0076663   0.0165621   0.0003775   0.0009699   0.0002805
    6   0.0225719   0.0250047  -0.0188122   0.0000034   0.0003004  -0.0032534
    7  -0.0850355  -0.0321187  -0.0331216   0.0010560  -0.0119365  -0.0245740
    8  -0.0159890  -0.0544416  -0.0841957  -0.0008021  -0.0005478  -0.0035997
    9  -0.0495128  -0.0655877  -0.2171298  -0.0042989  -0.0157001  -0.0066681
   10   0.0030780  -0.0069133  -0.0141568  -0.0002702  -0.0007436  -0.0007518
   11  -0.0021717  -0.0042748   0.0041578   0.0004139  -0.0000979  -0.0005605
   12  -0.0102827  -0.0260741  -0.0005175  -0.0004239  -0.0009849  -0.0021668
   13   0.5435393   0.1228695   0.0258990  -0.3111715  -0.0475327  -0.0699372
   14   0.1228695   0.0500101   0.0462080  -0.0559671  -0.0161703  -0.0175092
   15   0.0258990   0.0462080   0.5477886  -0.0644009  -0.0075710  -0.0630642
   16  -0.3111715  -0.0559671  -0.0644009   0.3279309   0.0543092   0.0692070
   17  -0.0475327  -0.0161703  -0.0075710   0.0543092   0.0467265   0.0086143
   18  -0.0699372  -0.0175092  -0.0630642   0.0692070   0.0086143   0.0715289
   19   0.0031358   0.0124821  -0.0063725   0.0006616   0.0020324   0.0002502
   20  -0.0040950  -0.0570605   0.0549166  -0.0035721  -0.0039489  -0.0022281
   21   0.0042429   0.0144281  -0.0496102   0.0004274   0.0015981  -0.0001230
   22   0.0086384   0.0002452  -0.0001835  -0.0000115   0.0001333   0.0014011
   23  -0.0015515  -0.0036038   0.0028834  -0.0000626  -0.0000367  -0.0001005
   24  -0.0005812   0.0013982  -0.0007414  -0.0000531  -0.0000360  -0.0003326
   25   0.0007482   0.0201475  -0.0063066  -0.0003611  -0.0012744  -0.0009472
   26   0.0082222   0.0459741  -0.0238930   0.0029644  -0.0021223   0.0000395
   27  -0.0014546   0.1323121  -0.0617389   0.0034811  -0.0022351   0.0004014
   28   0.0034421  -0.0027737   0.0061374  -0.0001589  -0.0025324  -0.0001103
   29   0.0013526   0.0019539  -0.0004984   0.0000869  -0.0008652   0.0002246
   30  -0.0022797  -0.0093055   0.0007475  -0.0001760   0.0018086  -0.0002248
   31  -0.0271806  -0.0345579  -0.0036343  -0.0017411   0.0232623  -0.0024004
   32  -0.0018045   0.0813270  -0.0430689   0.0070957  -0.0187799   0.0074080
   33  -0.0065281  -0.0889463   0.0191268  -0.0031789   0.0103637   0.0002188
   34  -0.0012257   0.0119010  -0.0023489   0.0004872  -0.0015569   0.0001467
   35   0.0020103   0.0244884  -0.0095959   0.0008955  -0.0028480   0.0009632
   36  -0.0013684  -0.0229182   0.0107547  -0.0014758   0.0023486  -0.0006541
           19          20          21          22          23          24
    1   0.0006975   0.0212186  -0.0056422   0.0000919   0.0003751  -0.0003057
    2  -0.0044091   0.0044200  -0.0033561  -0.0010412   0.0007865   0.0001421
    3   0.0009443  -0.0303458  -0.0011050  -0.0015145   0.0009209  -0.0006489
    4   0.0000024  -0.0104269   0.0029887  -0.0000392  -0.0003113   0.0001468
    5   0.0008600  -0.0027097   0.0014194   0.0003407  -0.0002233  -0.0000223
    6  -0.0003639   0.0135103  -0.0020645   0.0000710   0.0000849   0.0000397
    7  -0.0589215  -0.0208875  -0.0075495   0.0022334   0.0057090  -0.0038225
    8  -0.0056229  -0.2449890   0.1717731   0.0002170   0.0090360  -0.0072377
    9  -0.0165952   0.1366142  -0.2648857  -0.0022261   0.0226954  -0.0119660
   10   0.0050012   0.0077907  -0.0067975  -0.0044880   0.0005992   0.0009111
   11  -0.0061977  -0.0164478  -0.0050299   0.0018014   0.0005172  -0.0000402
   12   0.0054115   0.0181984   0.0111703   0.0009351  -0.0010529   0.0003639
   13   0.0031358  -0.0040950   0.0042429   0.0086384  -0.0015515  -0.0005812
   14   0.0124821  -0.0570605   0.0144281   0.0002452  -0.0036038   0.0013982
   15  -0.0063725   0.0549166  -0.0496102  -0.0001835   0.0028834  -0.0007414
   16   0.0006616  -0.0035721   0.0004274  -0.0000115  -0.0000626  -0.0000531
   17   0.0020324  -0.0039489   0.0015981   0.0001333  -0.0000367  -0.0000360
   18   0.0002502  -0.0022281  -0.0001230   0.0014011  -0.0001005  -0.0003326
   19   0.1367106   0.0115589   0.0898220  -0.0447405  -0.0086045  -0.0568570
   20   0.0115589   0.5893775  -0.0181602  -0.0105010  -0.0689729  -0.0500608
   21   0.0898220  -0.0181602   0.8062721  -0.0601937  -0.0484769  -0.3344665
   22  -0.0447405  -0.0105010  -0.0601937   0.0364990   0.0095345   0.0616826
   23  -0.0086045  -0.0689729  -0.0484769   0.0095345   0.0637705   0.0523879
   24  -0.0568570  -0.0500608  -0.3344665   0.0616826   0.0523879   0.3513937
   25  -0.0675221   0.0290918  -0.0082499  -0.0012338  -0.0069112  -0.0010313
   26   0.0030736  -0.2245548  -0.0875826  -0.0002688   0.0038529   0.0045128
   27  -0.0222781  -0.0066829  -0.1308734  -0.0002902  -0.0269428  -0.0029827
   28   0.0036315  -0.0087590  -0.0000995  -0.0015623  -0.0001645   0.0004741
   29   0.0085377  -0.0147829   0.0163398  -0.0005188   0.0003361  -0.0005077
   30   0.0038055  -0.0117668   0.0106148   0.0005096   0.0007958  -0.0000375
   31   0.0173079  -0.0109322  -0.0080810   0.0032920   0.0017737  -0.0001442
   32  -0.0164032   0.0262892  -0.0395750  -0.0001267  -0.0055741  -0.0006852
   33   0.0031097  -0.0967474  -0.0396779   0.0003955  -0.0015698  -0.0006150
   34   0.0040356  -0.0004861  -0.0008678   0.0013206  -0.0003858  -0.0004195
   35   0.0026928   0.0133798  -0.0033777   0.0001845   0.0001116   0.0001488
   36  -0.0008767  -0.0072475  -0.0052509  -0.0005871  -0.0016253  -0.0000066
           25          26          27          28          29          30
    1  -0.0045620  -0.0140070  -0.0313158   0.0005291  -0.0006103   0.0014806
    2   0.0002496  -0.0045829  -0.0038700   0.0019145   0.0006435   0.0001077
    3   0.0054872   0.0174990   0.0353705  -0.0015254   0.0004779  -0.0018327
    4   0.0020282   0.0076465   0.0152495  -0.0005274   0.0001764  -0.0006836
    5   0.0002030   0.0021102   0.0031253  -0.0003861  -0.0000575  -0.0000948
    6  -0.0025102  -0.0093296  -0.0175674   0.0007126  -0.0001740   0.0008292
    7   0.0112502   0.0072476   0.0129488   0.0024860   0.0001670  -0.0015340
    8  -0.0072842  -0.0807172  -0.0242007   0.0047800  -0.0026511  -0.0019992
    9   0.0052651   0.0419304   0.0317495  -0.0055111  -0.0041658  -0.0008361
   10   0.0069593  -0.0037825  -0.0003816   0.0015626  -0.0002882  -0.0002574
   11  -0.0022377   0.0001052   0.0046950  -0.0000259  -0.0004159  -0.0005099
   12  -0.0010781   0.0051727  -0.0008538  -0.0007847   0.0009754   0.0007647
   13   0.0007482   0.0082222  -0.0014546   0.0034421   0.0013526  -0.0022797
   14   0.0201475   0.0459741   0.1323121  -0.0027737   0.0019539  -0.0093055
   15  -0.0063066  -0.0238930  -0.0617389   0.0061374  -0.0004984   0.0007475
   16  -0.0003611   0.0029644   0.0034811  -0.0001589   0.0000869  -0.0001760
   17  -0.0012744  -0.0021223  -0.0022351  -0.0025324  -0.0008652   0.0018086
   18  -0.0009472   0.0000395   0.0004014  -0.0001103   0.0002246  -0.0002248
   19  -0.0675221   0.0030736  -0.0222781   0.0036315   0.0085377   0.0038055
   20   0.0290918  -0.2245548  -0.0066829  -0.0087590  -0.0147829  -0.0117668
   21  -0.0082499  -0.0875826  -0.1308734  -0.0000995   0.0163398   0.0106148
   22  -0.0012338  -0.0002688  -0.0002902  -0.0015623  -0.0005188   0.0005096
   23  -0.0069112   0.0038529  -0.0269428  -0.0001645   0.0003361   0.0007958
   24  -0.0010313   0.0045128  -0.0029827   0.0004741  -0.0005077  -0.0000375
   25   0.1917585  -0.0998278   0.1332110  -0.0675254   0.0714119  -0.0412426
   26  -0.0998278   0.6502201  -0.0713389   0.0825628  -0.2373697   0.1099802
   27   0.1332110  -0.0713389   0.6936415  -0.0389555   0.1103632  -0.1213341
   28  -0.0675254   0.0825628  -0.0389555   0.0534168  -0.0790498   0.0533690
   29   0.0714119  -0.2373697   0.1103632  -0.0790498   0.2453619  -0.1212869
   30  -0.0412426   0.1099802  -0.1213341   0.0533690  -0.1212869   0.1345283
   31  -0.0690843   0.0162730  -0.0527862   0.0089483   0.0002271  -0.0149464
   32  -0.0034669  -0.1443912  -0.1073894   0.0074708   0.0070038   0.0309913
   33  -0.0935369   0.0412177  -0.4258871  -0.0142011  -0.0023410  -0.0238082
   34  -0.0024555  -0.0101039  -0.0174285  -0.0042425  -0.0014925   0.0019552
   35  -0.0001016  -0.0085246  -0.0078357  -0.0030367   0.0008430   0.0012793
   36   0.0109395  -0.0282081   0.0000745   0.0004946   0.0005930   0.0005890
           31          32          33          34          35          36
    1   0.0100590  -0.0207085   0.0263381  -0.0026687  -0.0044732   0.0033296
    2  -0.0083267  -0.0073992   0.0083555   0.0020371  -0.0016385   0.0006219
    3  -0.0073140   0.0247969  -0.0319690   0.0021759   0.0055847  -0.0039429
    4  -0.0032545   0.0083369  -0.0142047   0.0011400   0.0018267  -0.0013113
    5   0.0002227   0.0033705  -0.0031124  -0.0001183   0.0008005  -0.0004557
    6   0.0034209  -0.0097908   0.0167585  -0.0013296  -0.0021966   0.0013778
    7   0.0019625   0.0007388  -0.0081808  -0.0014405   0.0003851  -0.0005443
    8  -0.0004440  -0.0466219   0.0288908  -0.0027200  -0.0067076   0.0074944
    9   0.0118524  -0.0077124  -0.0218582  -0.0063276   0.0037229  -0.0031311
   10  -0.0053158   0.0036958   0.0027323   0.0020631  -0.0000146   0.0000788
   11   0.0012742   0.0017507  -0.0015960  -0.0006499   0.0004705  -0.0003330
   12   0.0005626   0.0009099  -0.0047196  -0.0006612   0.0002074   0.0002762
   13  -0.0271806  -0.0018045  -0.0065281  -0.0012257   0.0020103  -0.0013684
   14  -0.0345579   0.0813270  -0.0889463   0.0119010   0.0244884  -0.0229182
   15  -0.0036343  -0.0430689   0.0191268  -0.0023489  -0.0095959   0.0107547
   16  -0.0017411   0.0070957  -0.0031789   0.0004872   0.0008955  -0.0014758
   17   0.0232623  -0.0187799   0.0103637  -0.0015569  -0.0028480   0.0023486
   18  -0.0024004   0.0074080   0.0002188   0.0001467   0.0009632  -0.0006541
   19   0.0173079  -0.0164032   0.0031097   0.0040356   0.0026928  -0.0008767
   20  -0.0109322   0.0262892  -0.0967474  -0.0004861   0.0133798  -0.0072475
   21  -0.0080810  -0.0395750  -0.0396779  -0.0008678  -0.0033777  -0.0052509
   22   0.0032920  -0.0001267   0.0003955   0.0013206   0.0001845  -0.0005871
   23   0.0017737  -0.0055741  -0.0015698  -0.0003858   0.0001116  -0.0016253
   24  -0.0001442  -0.0006852  -0.0006150  -0.0004195   0.0001488  -0.0000066
   25  -0.0690843  -0.0034669  -0.0935369  -0.0024555  -0.0001016   0.0109395
   26   0.0162730  -0.1443912   0.0412177  -0.0101039  -0.0085246  -0.0282081
   27  -0.0527862  -0.1073894  -0.4258871  -0.0174285  -0.0078357   0.0000745
   28   0.0089483   0.0074708  -0.0142011  -0.0042425  -0.0030367   0.0004946
   29   0.0002271   0.0070038  -0.0023410  -0.0014925   0.0008430   0.0005930
   30  -0.0149464   0.0309913  -0.0238082   0.0019552   0.0012793   0.0005890
   31   0.0989906  -0.0691718   0.0372209  -0.0339841   0.0803996   0.0362498
   32  -0.0691718   0.4370653   0.2775305   0.0843436  -0.3340401  -0.1334149
   33   0.0372209   0.2775305   0.6682369   0.0700339  -0.1720454  -0.1558059
   34  -0.0339841   0.0843436   0.0700339   0.0369705  -0.0807683  -0.0449286
   35   0.0803996  -0.3340401  -0.1720454  -0.0807683   0.3136651   0.1831449
   36   0.0362498  -0.1334149  -0.1558059  -0.0449286   0.1831449   0.1557194
 **********************************************************************
 **                                                                  **
 **                       VIBRATIONAL ANALYSIS                       **
 **                       --------------------                       **
 **                                                                  **
 **        VIBRATIONAL FREQUENCIES (CM**-1) AND NORMAL MODES         **
 **     FORCE CONSTANTS (mDYN/ANGSTROM) AND REDUCED MASSES (AMU)     **
 **                  INFRARED INTENSITIES (KM/MOL)                   **
 **                                                                  **
 **********************************************************************
 

 Mode:                 1                      2                      3
 Frequency:      -700.75                 105.42                 153.39
 Force Cnst:      1.1292                 0.0277                 0.0829
 Red. Mass:       3.9030                 4.2315                 5.9808
 IR Active:          YES                    YES                    YES
 IR Intens:      297.205                  2.701                  4.620
 Raman Active:       YES                    YES                    YES
               X      Y      Z        X      Y      Z        X      Y      Z
 C         -0.022  0.087 -0.001   -0.054 -0.021  0.051   -0.012 -0.053 -0.066
 N          0.021 -0.005 -0.022    0.170 -0.163  0.164    0.082  0.348  0.165
 C          0.022 -0.001  0.001   -0.164  0.039  0.005    0.046 -0.062 -0.201
 H          0.025 -0.010  0.120   -0.370  0.098  0.040    0.072 -0.036 -0.380
 C         -0.029  0.352 -0.064   -0.203  0.079 -0.027   -0.032 -0.221 -0.140
 H          0.052 -0.153  0.023   -0.198  0.127 -0.062   -0.041 -0.159 -0.140
 C         -0.021  0.042 -0.038    0.148  0.012 -0.054    0.155  0.081 -0.066
 H         -0.003  0.027 -0.036    0.295  0.012 -0.081    0.298  0.228 -0.119
 C         -0.008 -0.077 -0.047    0.224  0.017 -0.104   -0.014  0.007  0.118
 H         -0.011  0.031  0.159    0.586  0.070 -0.237   -0.004  0.050  0.176
 N          0.045 -0.289  0.097   -0.147  0.026 -0.022   -0.203 -0.127  0.155
 H         -0.292 -0.616  0.468   -0.051  0.096 -0.098   -0.337 -0.205  0.223
 TransDip  -0.100 -0.136  0.526   -0.002  0.053  0.001   -0.016 -0.055 -0.038

 Mode:                 4                      5                      6
 Frequency:       270.93                 445.19                 494.51
 Force Cnst:      0.1700                 0.4849                 0.5987
 Red. Mass:       3.9304                 4.1521                 4.1552
 IR Active:          YES                    YES                    YES
 IR Intens:       12.867                 19.457                  4.212
 Raman Active:       YES                    YES                    YES
               X      Y      Z        X      Y      Z        X      Y      Z
 C         -0.228 -0.050 -0.005   -0.076  0.365 -0.008    0.249 -0.117  0.262
 N          0.065 -0.068  0.221    0.090 -0.115 -0.078   -0.161 -0.001  0.007
 C          0.139  0.041 -0.088   -0.138 -0.102 -0.039   -0.176  0.095 -0.022
 H          0.563 -0.065 -0.236   -0.207 -0.076 -0.071   -0.009  0.065 -0.128
 C         -0.150 -0.005  0.046   -0.001 -0.075 -0.066   -0.027 -0.011  0.030
 H         -0.173 -0.179  0.246    0.057 -0.246 -0.204    0.079 -0.171 -0.267
 C          0.021  0.042 -0.053    0.153 -0.061  0.028    0.176  0.050 -0.084
 H          0.116  0.005 -0.065    0.279  0.034 -0.015    0.424  0.007 -0.124
 C         -0.112  0.053 -0.037   -0.071 -0.062  0.115   -0.090  0.044 -0.061
 H         -0.472 -0.005  0.086   -0.465 -0.201  0.132   -0.477 -0.024  0.065
 N          0.214  0.021 -0.104    0.082  0.095  0.064    0.070 -0.026 -0.087
 H          0.003 -0.084 -0.021   -0.458  0.006 -0.016   -0.331 -0.230  0.065
 TransDip  -0.077 -0.041 -0.075   -0.120 -0.052 -0.053   -0.035 -0.055 -0.008

 Mode:                 7                      8                      9
 Frequency:       564.68                 608.59                 663.81
 Force Cnst:      0.8758                 0.4873                 0.4127
 Red. Mass:       4.6619                 2.2330                 1.5896
 IR Active:          YES                    YES                    YES
 IR Intens:       24.711                 20.040                 77.016
 Raman Active:       YES                    YES                    YES
               X      Y      Z        X      Y      Z        X      Y      Z
 C          0.022  0.301  0.273    0.091 -0.023  0.064    0.059 -0.002 -0.005
 N         -0.085 -0.136  0.037   -0.032  0.007 -0.016    0.011  0.019 -0.041
 C          0.136 -0.016 -0.128    0.016 -0.110 -0.082   -0.017 -0.058 -0.008
 H          0.291 -0.033 -0.304    0.590 -0.271 -0.173    0.218 -0.126 -0.029
 C          0.048 -0.155  0.010   -0.111  0.055 -0.051   -0.123  0.071 -0.045
 H          0.026  0.055 -0.028   -0.085  0.066 -0.157   -0.115  0.141 -0.126
 C         -0.110  0.090 -0.069   -0.147 -0.034  0.031    0.046 -0.022  0.034
 H         -0.109  0.109 -0.074    0.059  0.062 -0.027    0.361  0.024 -0.033
 C          0.032  0.078 -0.055    0.116 -0.017  0.025   -0.107 -0.025  0.067
 H          0.377  0.226 -0.033    0.213 -0.018 -0.035    0.120  0.017 -0.000
 N         -0.106 -0.143 -0.034    0.048  0.112  0.060    0.011 -0.008  0.017
 H          0.521 -0.016  0.031   -0.586  0.033 -0.071    0.803  0.209  0.009
 TransDip   0.125  0.096  0.024   -0.027 -0.114 -0.083    0.238  0.141 -0.049

 Mode:                10                     11                     12
 Frequency:       741.82                 813.55                 888.97
 Force Cnst:      0.6465                 1.3711                 0.6892
 Red. Mass:       1.9939                 3.5159                 1.4802
 IR Active:          YES                    YES                    YES
 IR Intens:       43.355                 43.833                  8.855
 Raman Active:       YES                    YES                    YES
               X      Y      Z        X      Y      Z        X      Y      Z
 C         -0.028  0.032 -0.088    0.027 -0.011  0.003   -0.043 -0.025  0.012
 N          0.056  0.017 -0.044    0.004  0.007 -0.018   -0.027 -0.014  0.046
 C         -0.140  0.058  0.096    0.081 -0.221  0.035    0.031 -0.043 -0.008
 H          0.699 -0.170 -0.066   -0.476 -0.023 -0.095   -0.325  0.040  0.121
 C          0.051 -0.071  0.065   -0.082 -0.027 -0.083    0.100  0.009 -0.025
 H          0.071 -0.111  0.023   -0.087  0.025 -0.099    0.107 -0.035 -0.013
 C         -0.050  0.004  0.083    0.040  0.050  0.273   -0.063  0.023 -0.013
 H          0.540 -0.128 -0.004   -0.087 -0.021  0.309    0.643  0.097 -0.161
 C          0.023  0.084 -0.050   -0.008  0.226 -0.116   -0.115 -0.018 -0.003
 H          0.097  0.117 -0.047   -0.150  0.120 -0.199    0.545  0.136 -0.151
 N         -0.029 -0.075 -0.046    0.009 -0.003 -0.104    0.046  0.046 -0.003
 H         -0.072 -0.166  0.084   -0.065 -0.370  0.446   -0.175 -0.046  0.055
 TransDip   0.187  0.013 -0.097   -0.103  0.018  0.184    0.063 -0.021  0.069

 Mode:                13                     14                     15
 Frequency:       954.10                 966.97                1031.13
 Force Cnst:      1.1197                 0.7663                 0.8271
 Red. Mass:       2.0877                 1.3910                 1.3204
 IR Active:          YES                    YES                    YES
 IR Intens:       21.502                  1.190                 10.801
 Raman Active:       YES                    YES                    YES
               X      Y      Z        X      Y      Z        X      Y      Z
 C          0.068  0.048 -0.014    0.020  0.009 -0.002   -0.041 -0.012  0.001
 N          0.049  0.026 -0.082    0.011  0.007 -0.020   -0.022 -0.013  0.040
 C          0.053  0.092  0.056    0.064  0.009  0.004   -0.086 -0.058 -0.016
 H         -0.150  0.174 -0.029   -0.328  0.109  0.111    0.133 -0.143  0.065
 C         -0.156 -0.115  0.042   -0.041 -0.020  0.013    0.096  0.002 -0.033
 H         -0.317  0.537  0.201   -0.105  0.212  0.094   -0.101  0.899  0.111
 C          0.010  0.024  0.000   -0.120 -0.009 -0.019    0.030  0.009 -0.025
 H         -0.079 -0.133  0.049    0.607 -0.012 -0.157   -0.074  0.204 -0.043
 C         -0.086 -0.045  0.028    0.106  0.012  0.001    0.009  0.010  0.008
 H          0.420  0.140  0.018   -0.558 -0.105  0.206   -0.118 -0.022  0.029
 N          0.084 -0.073 -0.019   -0.014 -0.026  0.008    0.025 -0.005 -0.007
 H         -0.404 -0.118 -0.153    0.072  0.039 -0.062    0.011 -0.110  0.150
 TransDip  -0.135 -0.006 -0.062   -0.006  0.029 -0.018   -0.016  0.072  0.075

 Mode:                16                     17                     18
 Frequency:      1061.17                1122.24                1130.05
 Force Cnst:      1.3159                 1.2574                 0.9735
 Red. Mass:       1.9834                 1.6945                 1.2939
 IR Active:          YES                    YES                    YES
 IR Intens:        4.711                  8.702                 15.948
 Raman Active:       YES                    YES                    YES
               X      Y      Z        X      Y      Z        X      Y      Z
 C         -0.013 -0.008  0.001    0.049  0.008 -0.013    0.007  0.011  0.005
 N         -0.007 -0.003  0.013    0.039  0.024 -0.057    0.004  0.001 -0.009
 C         -0.008  0.030 -0.008   -0.040 -0.108 -0.051    0.021  0.085  0.016
 H         -0.002  0.097 -0.330   -0.069 -0.138  0.096    0.056  0.088 -0.029
 C          0.028  0.022 -0.017   -0.029  0.012  0.176   -0.029 -0.052 -0.014
 H          0.040  0.028 -0.059   -0.096 -0.245  0.637   -0.037  0.007 -0.025
 C         -0.006  0.148  0.173    0.009  0.017 -0.057   -0.027 -0.002 -0.011
 H          0.074  0.560  0.103   -0.047  0.617 -0.160    0.013  0.073 -0.030
 C          0.016 -0.157 -0.011   -0.005  0.014  0.001    0.013 -0.081 -0.012
 H         -0.094 -0.361 -0.235    0.043 -0.014 -0.078   -0.031 -0.409 -0.492
 N         -0.004 -0.063 -0.059   -0.015  0.013 -0.033   -0.003  0.071  0.018
 H         -0.056  0.182 -0.478    0.016 -0.064  0.098    0.152 -0.299  0.657
 TransDip  -0.003 -0.056 -0.041   -0.004  0.093  0.013    0.031 -0.087  0.089

 Mode:                19                     20                     21
 Frequency:      1174.27                1298.88                1347.38
 Force Cnst:      0.9927                 1.3256                 1.8699
 Red. Mass:       1.2218                 1.3336                 1.7482
 IR Active:          YES                    YES                    YES
 IR Intens:       12.820                 22.446                 18.926
 Raman Active:       YES                    YES                    YES
               X      Y      Z        X      Y      Z        X      Y      Z
 C         -0.004  0.006  0.006    0.024  0.001  0.026    0.023  0.004  0.030
 N         -0.005 -0.004  0.004   -0.010 -0.003  0.004   -0.017 -0.009  0.013
 C          0.036  0.011  0.069   -0.033  0.007 -0.058   -0.012  0.047  0.026
 H          0.168 -0.168  0.810    0.053 -0.089  0.323    0.079  0.037 -0.009
 C         -0.044 -0.057 -0.072    0.020 -0.010 -0.094    0.016 -0.008 -0.162
 H          0.012 -0.102 -0.266   -0.139 -0.090  0.603   -0.144 -0.184  0.604
 C          0.009  0.038 -0.019    0.007  0.048  0.023    0.001 -0.005  0.059
 H         -0.071  0.409 -0.069    0.041 -0.386  0.094    0.029  0.028  0.062
 C          0.003  0.010 -0.001   -0.018  0.044 -0.025    0.028 -0.106  0.028
 H         -0.031  0.012  0.018   -0.065 -0.229 -0.419    0.070  0.262  0.599
 N          0.002 -0.015 -0.020    0.018 -0.029  0.078   -0.037  0.066 -0.103
 H         -0.048  0.006 -0.078   -0.011  0.162 -0.218    0.053 -0.133  0.222
 TransDip  -0.022 -0.058  0.096   -0.023 -0.149  0.016    0.060  0.087  0.091

 Mode:                22                     23                     24
 Frequency:      1453.77                1459.35                1606.54
 Force Cnst:      3.4786                 5.0525                 7.1171
 Red. Mass:       2.7936                 4.0266                 4.6802
 IR Active:          YES                    YES                    YES
 IR Intens:       35.047                178.127                 11.288
 Raman Active:       YES                    YES                    YES
               X      Y      Z        X      Y      Z        X      Y      Z
 C          0.005 -0.002  0.017   -0.012 -0.009 -0.007   -0.001 -0.003 -0.001
 N         -0.003 -0.001 -0.002    0.027  0.016 -0.032   -0.005 -0.003  0.006
 C          0.015 -0.030  0.251   -0.022 -0.150  0.049    0.013 -0.168  0.267
 H          0.051  0.119 -0.589    0.057 -0.209  0.129    0.026 -0.088 -0.365
 C         -0.003 -0.035 -0.132   -0.020 -0.063  0.103   -0.002  0.039 -0.076
 H         -0.089 -0.083  0.237    0.032  0.033 -0.152    0.000 -0.145  0.065
 C          0.001 -0.064 -0.090    0.009  0.335 -0.056   -0.024  0.208 -0.217
 H         -0.043  0.519 -0.204   -0.001 -0.577  0.106   -0.040 -0.434 -0.142
 C         -0.040  0.050 -0.172   -0.006 -0.202 -0.229    0.057  0.051  0.302
 H         -0.110  0.119 -0.061   -0.093  0.177  0.438    0.011 -0.390 -0.332
 N          0.034  0.006  0.165    0.006  0.096  0.101   -0.026 -0.022 -0.177
 H          0.020  0.218 -0.134    0.147  0.080  0.188   -0.077 -0.118 -0.113
 TransDip  -0.055 -0.163  0.081   -0.045 -0.310  0.291    0.027  0.091  0.051

 Mode:                25                     26                     27
 Frequency:      2331.73                3166.85                3171.77
 Force Cnst:     40.2119                 6.4475                 6.4379
 Red. Mass:      12.5530                 1.0912                 1.0862
 IR Active:          YES                    YES                    YES
 IR Intens:      107.183                  4.755                  1.040
 Raman Active:       YES                    YES                    YES
               X      Y      Z        X      Y      Z        X      Y      Z
 C         -0.461 -0.242  0.600   -0.001 -0.000  0.001   -0.001  0.000 -0.000
 N          0.342  0.176 -0.445    0.000  0.000 -0.001    0.000  0.000 -0.001
 C         -0.003  0.017 -0.023    0.000  0.001 -0.000    0.000  0.001  0.000
 H          0.035  0.007  0.007   -0.004 -0.012 -0.002   -0.003 -0.006 -0.001
 C          0.059  0.013 -0.063   -0.005  0.001 -0.002   -0.080 -0.016 -0.020
 H          0.043  0.050 -0.063    0.063  0.009  0.017    0.950  0.172  0.238
 C          0.001 -0.028  0.006   -0.001  0.002 -0.007    0.000 -0.001 -0.000
 H         -0.001  0.002  0.005    0.018  0.012  0.096   -0.000  0.001  0.003
 C          0.004  0.018  0.033    0.025 -0.070  0.044   -0.002  0.005 -0.002
 H          0.001 -0.027 -0.002   -0.301  0.792 -0.509    0.017 -0.053  0.035
 N         -0.005  0.010 -0.023   -0.001  0.001 -0.001    0.001  0.000 -0.000
 H          0.016  0.015 -0.043    0.005 -0.027 -0.013   -0.001  0.008  0.002
 TransDip  -0.064 -0.127  0.300    0.025 -0.062  0.021    0.005  0.027 -0.018

 Mode:                28                     29                     30
 Frequency:      3210.60                3256.37                3575.21
 Force Cnst:      6.6187                 6.8575                 8.1287
 Red. Mass:       1.0898                 1.0976                 1.0794
 IR Active:          YES                    YES                    YES
 IR Intens:        2.461                  1.876                 23.589
 Raman Active:       YES                    YES                    YES
               X      Y      Z        X      Y      Z        X      Y      Z
 C         -0.000 -0.000 -0.001    0.000  0.000 -0.000   -0.000 -0.000  0.001
 N          0.000  0.000  0.000   -0.000 -0.000  0.000    0.000  0.000 -0.000
 C         -0.024 -0.080 -0.014   -0.005 -0.019  0.001    0.000 -0.000  0.001
 H          0.285  0.919  0.174    0.055  0.177  0.029   -0.001  0.001  0.001
 C         -0.001 -0.001  0.002    0.001 -0.000  0.001    0.001  0.001 -0.000
 H          0.010  0.002  0.002   -0.007 -0.001 -0.002   -0.005 -0.000 -0.001
 C          0.003  0.005  0.013   -0.015 -0.014 -0.085    0.000  0.002 -0.000
 H         -0.034 -0.036 -0.184    0.179  0.165  0.943   -0.001 -0.001  0.001
 C          0.001 -0.002  0.002   -0.002  0.010 -0.003    0.002 -0.004  0.005
 H         -0.009  0.024 -0.015    0.027 -0.075  0.042   -0.009  0.020 -0.012
 N         -0.000  0.001 -0.001    0.000  0.000  0.001    0.014 -0.059 -0.042
 H          0.001  0.001 -0.003   -0.001  0.003  0.001   -0.218  0.818  0.526
 TransDip  -0.001 -0.031  0.039   -0.003 -0.002 -0.044   -0.019  0.153  0.021

 STANDARD THERMODYNAMIC QUANTITIES AT   298.15 K  AND     1.00 ATM

   This Molecule has  1 Imaginary Frequencies
   Zero point vibrational energy:       55.852 kcal/mol

   Atom    1 Element C  Has Mass   12.00000
   Atom    2 Element N  Has Mass   14.00307
   Atom    3 Element C  Has Mass   12.00000
   Atom    4 Element H  Has Mass    1.00783
   Atom    5 Element C  Has Mass   12.00000
   Atom    6 Element H  Has Mass    1.00783
   Atom    7 Element C  Has Mass   12.00000
   Atom    8 Element H  Has Mass    1.00783
   Atom    9 Element C  Has Mass   12.00000
   Atom   10 Element H  Has Mass    1.00783
   Atom   11 Element N  Has Mass   14.00307
   Atom   12 Element H  Has Mass    1.00783
   Molecular Mass:    93.045290 amu
   Principal axes and moments of inertia in amu*Bohr^2:
                             1           2           3
    Eigenvalues --      278.52234   948.47007  1140.73630
          X              -0.21109     0.03056     0.97699
          Y              -0.50865     0.85008    -0.13649
          Z               0.83469     0.52576     0.16390
   Rotational Symmetry Number is   1
   The Molecule is an Asymmetric Top
   Translational Enthalpy:        0.889 kcal/mol
   Rotational Enthalpy:           0.889 kcal/mol
   Vibrational Enthalpy:         57.894 kcal/mol
   gas constant (RT):             0.592 kcal/mol
   Translational Entropy:        39.503  cal/mol.K
   Rotational Entropy:           27.202  cal/mol.K
   Vibrational Entropy:          11.577  cal/mol.K

   Total Enthalpy:               60.264 kcal/mol
   Total Entropy:                78.282  cal/mol.K
Archival summary:
1\1\c8-56\FREQ\ProcedureUnspecified\BasisUnspecified\255(2)\hpark21\WedApr2616:15:232023WedApr2616:15:232023\0\\#,FREQ,ProcedureUnspecified,BasisUnspecified,\\0,2\N\H,1,1.01228\C,1,1.29808,2,119.379\H,3,1.08596,1,122.271,2,8.51323,0\C,3,1.42366,1,115.4,2,-163.581,0\H,5,1.07905,3,122.351,1,179.94,0\C,5,1.36019,3,112.343,1,12.4406,0\H,7,1.08216,5,122.92,3,158.681,0\C,7,1.44753,5,116.113,3,-13.8202,0\H,9,1.08306,7,119.008,5,-80.0756,0\C,9,1.42889,7,118.508,5,135.318,0\N,11,1.15214,9,176.586,7,-104.785,0\\\@

 Total job time:  4491.55s(wall), 125849.21s(cpu) 
 Wed Apr 26 16:15:24 2023

        *************************************************************
        *                                                           *
        *  Thank you very much for using Q-Chem.  Have a nice day.  *
        *                                                           *
        *************************************************************


Running Job 2 of 2 qchem.in
qchem qchem.in_60249.1 ./qchem60249/ 0
/home/leeping/opt/qchem/5.3.2-openmp/exe/qcprog.exe_s qchem.in_60249.1 ./qchem60249/
                  Welcome to Q-Chem
     A Quantum Leap Into The Future Of Chemistry


 Q-Chem 5.3, Q-Chem, Inc., Pleasanton, CA (2020)

 Yihan Shao,  Zhengting Gan,  E. Epifanovsky,  A. T. B. Gilbert,  M. Wormit,  
 J. Kussmann,  A. W. Lange,  A. Behn,  Jia Deng,  Xintian Feng,  D. Ghosh,  
 M. Goldey,  P. R. Horn,  L. D. Jacobson,  I. Kaliman,  T. Kus,  A. Landau,  
 Jie Liu,  E. I. Proynov,  R. M. Richard,  R. P. Steele,  E. J. Sundstrom,  
 H. L. Woodcock III,  P. M. Zimmerman,  D. Zuev,  B. Alam,  B. Albrecht,  
 A. Aldossary,  E. Alguire,  S. A. Baeppler,  D. Barton,  Z. Benda,  
 Y. A. Bernard,  E. J. Berquist,  K. B. Bravaya,  H. Burton,  K. Carter-Fenk,  
 D. Casanova,  Chun-Min Chang,  Yunqing Chen,  A. Chien,  K. D. Closser,  
 M. P. Coons,  S. Coriani,  S. Dasgupta,  A. L. Dempwolff,  M. Diedenhofen,  
 Hainam Do,  R. G. Edgar,  Po-Tung Fang,  S. Faraji,  S. Fatehi,  
 Qingguo Feng,  J. Fosso-Tande,  J. Gayvert,  Qinghui Ge,  A. Ghysels,  
 G. Gidofalvi,  J. Gomes,  J. Gonthier,  S. Gulania,  A. Gunina,  D. Hait,  
 M. W. D. Hanson-Heine,  S. Hammes-Schiffer,  P. H. P. Harbach,  
 A. W. Hauser,  M. F. Herbst,  J. E. Herr,  E. G. Hohenstein,  Z. C. Holden,  
 S. Houck,  Kerwin Hui,  B. C. Huynh,  M. Ivanov,  T.-C. Jagau,  Hyunjun Ji,  
 B. Kaduk,  K. Khistyaev,  Jaehoon Kim,  P. Klunzinger,  K. Koh,  
 D. Kosenkov,  L. Koulias,  T. Kowalczyk,  C. M. Krauter,  A. Kunitsa,  
 Ka Un Lao,  A. Laurent,  K. V. Lawler,  Joonho Lee,  D. Lefrancois,  
 S. Lehtola,  D. S. Levine,  Yi-Pei Li,  You-Sheng Lin,  Fenglai Liu,  
 Kuan-Yu Liu,  E. Livshits,  M. Loipersberger,  A. Luenser,  A. Manjanath,  
 P. Manohar,  E. Mansoor,  S. F. Manzer,  Shan-Ping Mao,  Yuezhi Mao,  
 N. Mardirossian,  A. V. Marenich,  T. Markovich,  L. A. Martinez-Martinez,  
 S. A. Maurer,  N. J. Mayhall,  S. C. McKenzie,  J.-M. Mewes,  P. Morgante,  
 A. F. Morrison,  J. W. Mullinax,  K. Nanda,  T. S. Nguyen-Beck,  
 R. Olivares-Amaya,  K. J. Oosterbaan,  J. A. Parkhill,  S. K. Paul,  
 F. Pavosevic,  Zheng Pei,  T. M. Perrine,  F. Plasser,  P. Pokhilko,  
 S. Prager,  A. Prociuk,  E. Ramos,  B. Rana,  D. R. Rehn,  F. Rob,  
 E. Rossomme,  M. Scheurer,  M. Schneider,  N. Sergueev,  S. M. Sharada,  
 S. Sharma,  W. Skomorowski,  D. W. Small,  T. Stauch,  C. J. Stein,  
 T. Stein,  Yu-Chuan Su,  S. P. Veccham,  Zhen Tao,  A. J. W. Thom,  
 A. Tkatchenko,  T. Tsuchimochi,  N. M. Tubman,  L. Vogt,  M. L. Vidal,  
 O. Vydrov,  M. A. Watson,  J. Wenzel,  M. de Wergifosse,  T. A. Wesolowski,  
 A. White,  J. Witte,  A. Yamada,  Jun Yang,  K. Yao,  S. Yeganeh,  
 S. R. Yost,  Zhi-Qiang You,  A. Zech,  Igor Ying Zhang,  Xing Zhang,  
 Yan Zhao,  Ying Zhu,  B. R. Brooks,  G. K. L. Chan,  C. J. Cramer,  
 M. S. Gordon,  W. J. Hehre,  A. Klamt,  M. W. Schmidt,  C. D. Sherrill,  
 D. G. Truhlar,  A. Aspuru-Guzik,  R. Baer,  A. T. Bell,  N. A. Besley,  
 Jeng-Da Chai,  A. E. DePrince, III,  R. A. DiStasio Jr.,  A. Dreuw,  
 B. D. Dunietz,  T. R. Furlani,  Chao-Ping Hsu,  Yousung Jung,  Jing Kong,  
 D. S. Lambrecht,  WanZhen Liang,  C. Ochsenfeld,  V. A. Rassolov,  
 L. V. Slipchenko,  J. E. Subotnik,  T. Van Voorhis,  J. M. Herbert,  
 A. I. Krylov,  P. M. W. Gill,  M. Head-Gordon

 Contributors to earlier versions of Q-Chem not listed above: 
 R. D. Adamson,  B. Austin,  J. Baker,  G. J. O. Beran,  K. Brandhorst,  
 S. T. Brown,  E. F. C. Byrd,  A. K. Chakraborty,  C.-L. Cheng,  
 Siu Hung Chien,  D. M. Chipman,  D. L. Crittenden,  H. Dachsel,  
 R. J. Doerksen,  A. D. Dutoi,  L. Fusti-Molnar,  W. A. Goddard III,  
 A. Golubeva-Zadorozhnaya,  S. R. Gwaltney,  G. Hawkins,  A. Heyden,  
 S. Hirata,  G. Kedziora,  F. J. Keil,  C. Kelley,  Jihan Kim,  R. A. King,  
 R. Z. Khaliullin,  P. P. Korambath,  W. Kurlancheek,  A. M. Lee,  M. S. Lee,  
 S. V. Levchenko,  Ching Yeh Lin,  D. Liotard,  R. C. Lochan,  I. Lotan,  
 P. E. Maslen,  N. Nair,  D. P. O'Neill,  D. Neuhauser,  E. Neuscamman,  
 C. M. Oana,  R. Olson,  B. Peters,  R. Peverati,  P. A. Pieniazek,  
 Y. M. Rhee,  J. Ritchie,  M. A. Rohrdanz,  E. Rosta,  N. J. Russ,  
 H. F. Schaefer III,  N. E. Schultz,  N. Shenvi,  A. C. Simmonett,  A. Sodt,  
 D. Stuck,  K. S. Thanthiriwatte,  V. Vanovschi,  Tao Wang,  A. Warshel,  
 C. F. Williams,  Q. Wu,  X. Xu,  W. Zhang

 Please cite Q-Chem as follows:
 Y. Shao et al., Mol. Phys. 113, 184-215 (2015)
 DOI: 10.1080/00268976.2014.952696

 Q-Chem 5.3.2 for Intel X86 EM64T Linux

 Parts of Q-Chem use Armadillo 9.800.1 (Horizon Scraper).
 http://arma.sourceforge.net/

 Q-Chem begins on Wed Apr 26 16:15:25 2023  

Host: 
0

     Scratch files written to ./qchem60249//
 Dec820 |scratch|qcdevops|jenkins|workspace|build_RNUM 5633   
Processing $rem in /home/leeping/opt/qchem/5.3.2-openmp/config/preferences:
Processing $rem in /home/hpark21/.qchemrc:
The previous job contains 0 fragments, simply inherited here

Checking the input file for inconsistencies... 	...done.

--------------------------------------------------------------
User input:
--------------------------------------------------------------

$molecule
read
$end

$rem
jobtype               rpath
method                wB97X-D3
basis                 cc-pvtz
unrestricted          true
scf_guess             read
rpath_max_cycles      300
mem_total             200000
$end

--------------------------------------------------------------
 Adding empirical dispersion correction 
 ----------------------------------------------------------------
 Doing -D3(0) with
 s6  =   1.00000
 s8  =   1.00000
 rs6 =   1.28100
 rs8 =   1.09400
 -D3 energy without 3body term =     -0.0027666386 hartrees
 ----------------------------------------------------------------
             Standard Nuclear Orientation (Angstroms)
    I     Atom           X                Y                Z
 ----------------------------------------------------------------
    1      C      -0.4221828538    -1.0896834022     1.8842298520
    2      N      -1.0924358170    -1.4328211429     2.7562609446
    3      C       0.0592957639    -1.0201533993    -0.5395666969
    4      H      -0.2582494088    -2.0367721811    -0.7311786409
    5      C       0.3707166727    -0.5882201781     0.8064636967
    6      H       1.4057573583    -0.4214373727     1.0782982194
    7      C       0.0414477842    -0.0483656802    -1.4910998357
    8      H      -0.1586457864    -0.2300354415    -2.5357541236
    9      C       0.0266335733     1.2594650834    -0.9288001239
   10      H      -0.3080736503     2.1230568330    -1.4958010885
   11      N       0.2847701194     1.3222108722     0.3418024106
   12      H       0.0509662337     2.1627560057     0.8551453792
 ----------------------------------------------------------------
 Nuclear Repulsion Energy =         251.86018292 hartrees
 There are       25 alpha and       24 beta electrons
 Requested basis set is cc-pVTZ
 There are 100 shells and 280 basis functions

 Total QAlloc Memory Limit 200000 MB
 Mega-Array Size      1956 MB
 MEM_STATIC part      2000 MB
 Starting direction for rxn path = 1

                       Distance Matrix (Angstroms)
             C (  1)   N (  2)   C (  3)   H (  4)   C (  5)   H (  6)
   N (  2)  1.152137
   C (  3)  2.472134  3.515574
   H (  4)  2.786434  3.636325  1.082157
   C (  5)  1.428893  2.579898  1.447531  2.204143
   H (  6)  2.106524  3.174811  2.188357  2.941502  1.083060
   C (  7)  3.562604  4.608957  1.360186  2.149665  2.382994  2.932973
   H (  8)  4.510510  5.506730  2.157904  2.555526  3.402784  3.942761
   C (  9)  3.692299  4.698978  2.312840  3.314422  2.558022  2.959030
   H ( 10)  4.664690  5.598171  3.305921  4.229812  3.621078  4.004704
   N ( 11)  2.948915  3.913631  2.512831  3.567762  1.968005  2.199852
   H ( 12)  3.444016  4.224900  3.475083  4.499786  2.769924  2.926314
             C (  7)   H (  8)   C (  9)   H ( 10)   N ( 11)
   H (  8)  1.079048
   C (  9)  1.423665  2.198918
   H ( 10)  2.199378  2.576989  1.085960
   N ( 11)  2.301568  3.299457  1.298076  2.090360
   H ( 12)  3.223975  4.155429  1.999747  2.378536  1.012275
 
 A cutoff of  1.0D-11 yielded   4645 shell pairs
 There are     36457 function pairs (     47645 Cartesian)
 Smallest overlap matrix eigenvalue = 1.78E-04

 Scale SEOQF with 1.000000e+00/1.000000e-01/1.000000e-01

 Standard Electronic Orientation quadrupole field applied
 Nucleus-field energy     =    -0.0000000025 hartrees
 Guess MOs from SCF MO coefficient file
 Reading MOs from coefficient file
 Reading MOs from coefficient file
 Long-range K will be added via erf
 Coulomb attenuation parameter = 0.25 bohr**(-1)
 An unrestricted hybrid HF-DFT SCF calculation will be
 performed using Pulay DIIS extrapolation
 Exchange:     0.1957 Hartree-Fock + 1.0000 wB97X-D3 + LR-HF
 Correlation:  1.0000 wB97X-D3
 Using SG-2 standard quadrature grid
 Dispersion:   Grimme D3
 SCF converges when DIIS error is below 1.0E-08
 Using Q-Chem read-in guess as SCF_GUESS READ specified.

 using 64 threads for integral computing
 -------------------------------------------------------
 OpenMP Integral computing Module                
 Release: version 1.0, May 2013, Q-Chem Inc. Pittsburgh 
 -------------------------------------------------------
 using 64 threads for integral computing
 -------------------------------------------------------
 OpenMP Integral computing Module                
 Release: version 1.0, May 2013, Q-Chem Inc. Pittsburgh 
 -------------------------------------------------------
 ---------------------------------------
  Cycle       Energy         DIIS Error
 ---------------------------------------
    1    -302.9193797076      4.71E-09
    2    -302.9193797072      5.72E-09 Convergence criterion met
 ---------------------------------------
 <S^2> = 0.7621
 SCF time:  CPU 241.06 s  wall 5.04 s
 SCF   energy in the final basis set = -302.91937971
 Total energy in the final basis set = -302.91937971
 
 --------------------------------------------------------------
 
                    Orbital Energies (a.u.)
 --------------------------------------------------------------
 
 Alpha MOs
 -- Occupied --
-14.4541 -14.4181 -10.3551 -10.3425 -10.3129 -10.3077 -10.2956  -1.0663
 -1.0228  -0.9394  -0.8710  -0.7593  -0.6826  -0.6709  -0.6123  -0.5812
 -0.5337  -0.5077  -0.5025  -0.4771  -0.4636  -0.4326  -0.4216  -0.3616
 -0.2570
 -- Virtual --
  0.0155   0.0958   0.1125   0.1307   0.1422   0.1513   0.1582   0.1845
  0.2081   0.2335   0.2853   0.2928   0.3080   0.3225   0.3471   0.3632
  0.3751   0.4051   0.4189   0.4200   0.4384   0.4451   0.4603   0.4842
  0.4999   0.5077   0.5203   0.5346   0.5428   0.5480   0.5581   0.5766
  0.5834   0.5976   0.6124   0.6165   0.6434   0.6645   0.6749   0.6912
  0.7199   0.7401   0.7511   0.7633   0.7901   0.8086   0.8194   0.8452
  0.8914   0.9101   0.9227   0.9333   0.9846   1.0193   1.0290   1.0529
  1.0590   1.0712   1.0842   1.1071   1.1372   1.1578   1.1644   1.1876
  1.2161   1.2286   1.2369   1.2718   1.2840   1.2925   1.3312   1.3491
  1.3643   1.3834   1.3863   1.4058   1.4210   1.4330   1.4648   1.4822
  1.4982   1.5364   1.5521   1.5622   1.5977   1.6307   1.6674   1.6848
  1.7137   1.7793   1.8520   1.8681   1.9039   1.9229   1.9705   2.0193
  2.0790   2.1341   2.1475   2.2032   2.2222   2.2407   2.3032   2.3190
  2.3632   2.4117   2.4325   2.4718   2.4956   2.5273   2.5575   2.6068
  2.6288   2.6384   2.6583   2.6961   2.7099   2.7126   2.7405   2.7647
  2.7751   2.7993   2.8185   2.8688   2.8872   2.8915   2.9101   2.9252
  2.9390   2.9699   3.0007   3.0193   3.0268   3.0420   3.0556   3.0634
  3.0787   3.0951   3.1058   3.1161   3.1361   3.1586   3.1749   3.1944
  3.2131   3.2240   3.2470   3.2623   3.2782   3.2815   3.2983   3.3314
  3.3458   3.3851   3.3974   3.4124   3.4269   3.4888   3.5059   3.5295
  3.5585   3.5748   3.5798   3.6101   3.6492   3.6505   3.6745   3.7065
  3.7345   3.7533   3.7656   3.7799   3.8192   3.8508   3.8664   3.9153
  3.9423   3.9599   3.9732   3.9907   4.0177   4.0338   4.0525   4.0743
  4.0771   4.0786   4.1201   4.1330   4.1485   4.1685   4.1942   4.2285
  4.2373   4.2768   4.2982   4.3370   4.3740   4.4004   4.4079   4.4183
  4.4423   4.4908   4.5161   4.5759   4.5899   4.6435   4.6591   4.6703
  4.7164   4.7333   4.7518   4.7653   4.7827   4.7968   4.8375   4.8798
  4.9337   4.9510   5.0023   5.0430   5.0580   5.0915   5.1418   5.1590
  5.2277   5.2371   5.2592   5.2860   5.3557   5.3692   5.4297   5.4415
  5.4550   5.5658   5.6037   5.6951   5.7770   5.8438   5.8625   5.9136
  6.0436   6.0860   6.2128   6.2191   6.2377   6.3918   6.6214   6.6934
  8.1871  10.0667  11.7342  12.7682  13.2614  14.0680  15.6071
 
 Beta MOs
 -- Occupied --
-14.4487 -14.4161 -10.3507 -10.3409 -10.3134 -10.3064 -10.2953  -1.0569
 -1.0182  -0.9294  -0.8596  -0.7491  -0.6775  -0.6602  -0.6056  -0.5745
 -0.5270  -0.4996  -0.4849  -0.4612  -0.4548  -0.4253  -0.3985  -0.3539
 -- Virtual --
 -0.0161   0.0425   0.1049   0.1154   0.1411   0.1450   0.1536   0.1613
  0.1862   0.2253   0.2374   0.2863   0.2942   0.3113   0.3252   0.3504
  0.3663   0.3787   0.4068   0.4217   0.4220   0.4428   0.4470   0.4631
  0.4892   0.5039   0.5103   0.5245   0.5395   0.5444   0.5512   0.5622
  0.5793   0.5870   0.6006   0.6159   0.6212   0.6456   0.6681   0.6772
  0.6939   0.7224   0.7437   0.7532   0.7661   0.7934   0.8115   0.8228
  0.8486   0.8933   0.9129   0.9266   0.9360   0.9884   1.0235   1.0320
  1.0564   1.0606   1.0743   1.0868   1.1113   1.1410   1.1614   1.1673
  1.1909   1.2205   1.2322   1.2405   1.2743   1.2869   1.2986   1.3347
  1.3521   1.3670   1.3866   1.3920   1.4100   1.4246   1.4361   1.4695
  1.4851   1.5028   1.5401   1.5552   1.5668   1.6020   1.6341   1.6727
  1.6915   1.7169   1.7855   1.8561   1.8711   1.9075   1.9270   1.9743
  2.0257   2.0821   2.1378   2.1528   2.2069   2.2266   2.2484   2.3060
  2.3271   2.3688   2.4205   2.4384   2.4798   2.5001   2.5335   2.5646
  2.6120   2.6351   2.6445   2.6625   2.7008   2.7170   2.7178   2.7445
  2.7665   2.7781   2.8037   2.8233   2.8735   2.8919   2.8986   2.9181
  2.9332   2.9433   2.9740   3.0053   3.0226   3.0346   3.0472   3.0595
  3.0673   3.0854   3.1014   3.1124   3.1184   3.1396   3.1651   3.1800
  3.2008   3.2207   3.2291   3.2519   3.2677   3.2838   3.2883   3.3041
  3.3387   3.3517   3.3914   3.4035   3.4184   3.4331   3.4954   3.5122
  3.5346   3.5627   3.5805   3.5841   3.6164   3.6544   3.6548   3.6794
  3.7119   3.7411   3.7590   3.7713   3.7859   3.8244   3.8565   3.8714
  3.9196   3.9453   3.9638   3.9764   3.9939   4.0228   4.0392   4.0581
  4.0796   4.0829   4.0861   4.1252   4.1380   4.1538   4.1738   4.1996
  4.2338   4.2420   4.2820   4.3036   4.3424   4.3805   4.4046   4.4120
  4.4219   4.4471   4.4940   4.5216   4.5830   4.5970   4.6520   4.6658
  4.6799   4.7209   4.7382   4.7580   4.7696   4.7874   4.8041   4.8414
  4.8875   4.9408   4.9654   5.0119   5.0466   5.0644   5.0971   5.1475
  5.1627   5.2351   5.2404   5.2660   5.2922   5.3601   5.3754   5.4369
  5.4503   5.4662   5.5707   5.6103   5.6990   5.7812   5.8480   5.8664
  5.9180   6.0528   6.0917   6.2166   6.2241   6.2416   6.3944   6.6267
  6.7033   8.1886  10.0699  11.7385  12.7753  13.2661  14.0721  15.6100
 --------------------------------------------------------------
 
          Ground-State Mulliken Net Atomic Charges

     Atom                 Charge (a.u.)    Spin (a.u.)
  --------------------------------------------------------
      1 C                    -0.111468      -0.051382
      2 N                    -0.065209       0.131008
      3 C                    -0.149529       0.146959
      4 H                     0.152940       0.009807
      5 C                    -0.018142       0.327769
      6 H                     0.159693       0.006301
      7 C                    -0.161189       0.047410
      8 H                     0.140725      -0.000281
      9 C                    -0.024843       0.155558
     10 H                     0.125114       0.004501
     11 N                    -0.198228       0.201539
     12 H                     0.150136       0.020812
  --------------------------------------------------------
  Sum of atomic charges =    -0.000000
  Sum of spin   charges =     1.000000

 -----------------------------------------------------------------
                    Cartesian Multipole Moments
 -----------------------------------------------------------------
    Charge (ESU x 10^10)
                -0.0000
    Dipole Moment (Debye)
         X       1.3902      Y       2.5893      Z      -3.4720
       Tot       4.5488
    Quadrupole Moments (Debye-Ang)
        XX     -43.9728     XY      -3.4590     YY     -37.0782
        XZ       6.7239     YZ       5.9153     ZZ     -48.3306
    Octopole Moments (Debye-Ang^2)
       XXX      16.2186    XXY      10.6961    XYY       4.4436
       YYY      39.2724    XXZ     -18.2333    XYZ      -8.5036
       YYZ     -24.2117    XZZ      18.9083    YZZ      29.7035
       ZZZ     -84.7632
    Hexadecapole Moments (Debye-Ang^3)
      XXXX    -110.1195   XXXY     -42.0869   XXYY     -85.5382
      XYYY     -43.8792   YYYY    -319.9545   XXXZ      67.8404
      XXYZ      46.0043   XYYZ      33.6562   YYYZ     131.6931
      XXZZ    -139.5402   XYZZ     -37.4054   YYZZ    -177.6074
      XZZZ     109.6992   YZZZ     167.5117   ZZZZ    -687.7622
 -----------------------------------------------------------------
 Calculating analytic gradient of the SCF energy
 Gradient of SCF Energy
            1           2           3           4           5           6
    1  -0.0000162  -0.0000148   0.0000034  -0.0000135  -0.0000239  -0.0000055
    2  -0.0000179   0.0000032  -0.0000337   0.0000037   0.0000320  -0.0000113
    3   0.0000037  -0.0000131   0.0000068  -0.0000039  -0.0000195   0.0000023
            7           8           9          10          11          12
    1   0.0000029   0.0000053   0.0000015   0.0000196   0.0000282   0.0000130
    2   0.0000205   0.0000075  -0.0000087   0.0000058   0.0000081  -0.0000093
    3  -0.0000140  -0.0000006  -0.0000306   0.0000098   0.0000394   0.0000196
 Max gradient component =       3.941E-05
 RMS gradient           =       1.652E-05
 Gradient time:  CPU 241.73 s  wall 5.67 s
rPathMan2.  file_steps = 951
 ------------------------------------------------------------------------
 Reaction path following.  The coordinates are cartesian              
 Step   1 E=    -302.919380 |G|=  0.000099 S_lin= 0.0000 S_tot= 0.0000
 ------------------------------------------------------------------------
 IRC -- neg. force constant =  -0.137884130370560     
 IRC -- max trans/rot const =  -8.195795116789476E-005
 In first_irc_step: ISign =            1
 Adding empirical dispersion correction 
 ----------------------------------------------------------------
 Doing -D3(0) with
 s6  =   1.00000
 s8  =   1.00000
 rs6 =   1.28100
 rs8 =   1.09400
 -D3 energy without 3body term =     -0.0027343876 hartrees
 ----------------------------------------------------------------
             Standard Nuclear Orientation (Angstroms)
    I     Atom           X                Y                Z
 ----------------------------------------------------------------
    1      C      -0.4252869243    -1.0721106440     1.8830342727
    2      N      -1.0877879900    -1.4336250768     2.7515049228
    3      C       0.0623919664    -1.0186836716    -0.5394738374
    4      H      -0.2568704865    -2.0354322241    -0.7235313602
    5      C       0.3640347071    -0.5332211559     0.7970333614
    6      H       1.4077856520    -0.4243474638     1.0791230328
    7      C       0.0376676168    -0.0437048950    -1.4973595434
    8      H      -0.1597725246    -0.2299992186    -2.5399900141
    9      C       0.0265349714     1.2477163716    -0.9389033633
   10      H      -0.3047896020     2.1223933773    -1.4891309233
   11      N       0.2891209071     1.2890641031     0.3511192378
   12      H       0.0469716965     2.1319504954     0.8665742063
 ----------------------------------------------------------------
 Nuclear Repulsion Energy =         252.64886746 hartrees
 There are       25 alpha and       24 beta electrons

                       Distance Matrix (Angstroms)
             C (  1)   N (  2)   C (  3)   H (  4)   C (  5)   H (  6)
   N (  2)  1.150583
   C (  3)  2.471686  3.510788
   H (  4)  2.783979  3.623323  1.081473
   C (  5)  1.446661  2.595857  1.453586  2.225821
   H (  6)  2.103812  3.169131  2.187047  2.935343  1.086667
   C (  7)  3.563567  4.609922  1.367019  2.156975  2.368624  2.942851
   H (  8)  4.510299  5.505438  2.161815  2.562916  3.391466  3.948796
   C (  9)  3.680906  4.695788  2.301608  3.302388  2.509805  2.962445
   H ( 10)  4.646598  5.589396  3.301975  4.227996  3.567375  4.001841
   N ( 11)  2.903840  3.882108  2.484001  3.536277  1.877545  2.171907
   H ( 12)  3.394441  4.189746  3.450175  4.470776  2.684866  2.903731
             C (  7)   H (  8)   C (  9)   H ( 10)   N ( 11)
   H (  8)  1.077389
   C (  9)  1.407042  2.186740
   H ( 10)  2.193018  2.580520  1.085166
   N ( 11)  2.292679  3.296600  1.317125  2.105632
   H ( 12)  3.212747  4.150449  2.010482  2.381843  1.017245
 
 Applying Cartesian multipole field
    Component          Value
    ---------          -----
     (2,0,0)        1.00000E-10
     (0,2,0)        2.00000E-11
     (0,0,2)       -3.00000E-11
 Nucleus-field energy     =    -0.0000000027 hartrees
 Requested basis set is cc-pVTZ
 There are 100 shells and 280 basis functions
 A cutoff of  1.0D-11 yielded   4654 shell pairs
 There are     36524 function pairs (     47732 Cartesian)
 Smallest overlap matrix eigenvalue = 1.75E-04
 Guess MOs from SCF MO coefficient file
 Reading MOs from coefficient file
 Reading MOs from coefficient file
 Long-range K will be added via erf
 Coulomb attenuation parameter = 0.25 bohr**(-1)
 An unrestricted hybrid HF-DFT SCF calculation will be
 performed using Pulay DIIS extrapolation
 Exchange:     0.1957 Hartree-Fock + 1.0000 wB97X-D3 + LR-HF
 Correlation:  1.0000 wB97X-D3
 Using SG-2 standard quadrature grid
 Dispersion:   Grimme D3
 SCF converges when DIIS error is below 1.0E-08
 Using Q-Chem read-in guess as SCF_GUESS READ specified.

 using 64 threads for integral computing
 -------------------------------------------------------
 OpenMP Integral computing Module                
 Release: version 1.0, May 2013, Q-Chem Inc. Pittsburgh 
 -------------------------------------------------------
 using 64 threads for integral computing
 -------------------------------------------------------
 OpenMP Integral computing Module                
 Release: version 1.0, May 2013, Q-Chem Inc. Pittsburgh 
 -------------------------------------------------------
 ---------------------------------------
  Cycle       Energy         DIIS Error
 ---------------------------------------
    1    -302.9193245837      1.12E-03
    2    -302.9188347985      1.87E-04
    3    -302.9196616061      1.58E-04
    4    -302.9201148486      7.15E-05
    5    -302.9204442023      4.64E-05
    6    -302.9207838827      2.76E-05
    7    -302.9210483875      2.08E-05
    8    -302.9211714673      1.11E-05
    9    -302.9212035492      2.40E-06
   10    -302.9212071872      1.45E-06
   11    -302.9212082953      8.56E-07
   12    -302.9212086921      5.74E-07
   13    -302.9212088473      3.43E-07
   14    -302.9212088907      1.49E-07
   15    -302.9212088929      5.01E-08
   16    -302.9212088932      1.77E-08
   17    -302.9212088934      7.34E-09 Convergence criterion met
 ---------------------------------------
 <S^2> = 0.7645
 SCF time:  CPU 1758.95 s  wall 30.95 s
 SCF   energy in the final basis set = -302.92120889
 Total energy in the final basis set = -302.92120889
 
 --------------------------------------------------------------
 
                    Orbital Energies (a.u.)
 --------------------------------------------------------------
 
 Alpha MOs
 -- Occupied --
-14.4611 -14.4255 -10.3719 -10.3335 -10.3203 -10.3001 -10.2897  -1.0665
 -1.0285  -0.9356  -0.8727  -0.7572  -0.6814  -0.6722  -0.6125  -0.5784
 -0.5269  -0.5111  -0.5033  -0.4787  -0.4678  -0.4374  -0.4278  -0.3632
 -0.2513
 -- Virtual --
  0.0231   0.0952   0.1125   0.1287   0.1433   0.1489   0.1583   0.1863
  0.2079   0.2306   0.2845   0.2909   0.3078   0.3197   0.3447   0.3644
  0.3761   0.4055   0.4173   0.4255   0.4383   0.4454   0.4599   0.4857
  0.5003   0.5072   0.5152   0.5293   0.5426   0.5504   0.5537   0.5745
  0.5835   0.5982   0.6120   0.6145   0.6437   0.6619   0.6786   0.6893
  0.7156   0.7408   0.7536   0.7679   0.7902   0.8065   0.8196   0.8479
  0.8908   0.9133   0.9229   0.9393   0.9848   1.0231   1.0267   1.0533
  1.0607   1.0742   1.0860   1.1064   1.1350   1.1634   1.1663   1.1870
  1.2132   1.2294   1.2399   1.2712   1.2818   1.2972   1.3300   1.3510
  1.3620   1.3770   1.3840   1.4051   1.4236   1.4297   1.4539   1.4834
  1.4952   1.5352   1.5566   1.5658   1.5915   1.6346   1.6743   1.6881
  1.7148   1.7803   1.8387   1.8690   1.9033   1.9264   1.9752   2.0239
  2.0786   2.1291   2.1453   2.2032   2.2286   2.2402   2.2910   2.3119
  2.3721   2.4217   2.4326   2.4695   2.4980   2.5326   2.5512   2.6076
  2.6178   2.6475   2.6608   2.6922   2.7064   2.7192   2.7466   2.7657
  2.7707   2.8041   2.8237   2.8706   2.8786   2.8941   2.9076   2.9225
  2.9452   2.9687   2.9999   3.0180   3.0193   3.0400   3.0488   3.0664
  3.0868   3.1030   3.1049   3.1175   3.1362   3.1536   3.1787   3.1925
  3.2178   3.2264   3.2477   3.2680   3.2814   3.2939   3.3022   3.3345
  3.3472   3.3827   3.3986   3.4153   3.4301   3.4931   3.5105   3.5316
  3.5590   3.5714   3.5838   3.6052   3.6484   3.6630   3.6830   3.7011
  3.7282   3.7482   3.7661   3.7890   3.8274   3.8624   3.8726   3.9127
  3.9494   3.9572   3.9787   3.9948   4.0254   4.0386   4.0522   4.0712
  4.0730   4.0847   4.1205   4.1426   4.1591   4.1764   4.1974   4.2377
  4.2477   4.2910   4.3049   4.3323   4.3679   4.4005   4.4129   4.4350
  4.4614   4.4890   4.5197   4.5611   4.5933   4.6416   4.6608   4.6674
  4.7162   4.7265   4.7352   4.7719   4.7812   4.8053   4.8413   4.8859
  4.9349   4.9607   5.0027   5.0474   5.0560   5.0911   5.1373   5.1661
  5.2152   5.2340   5.2513   5.2837   5.3268   5.3679   5.4062   5.4447
  5.4759   5.5290   5.6226   5.6933   5.7735   5.8313   5.8674   5.9185
  6.0243   6.0790   6.2053   6.2153   6.2577   6.3645   6.5971   6.6658
  8.0987  10.0350  11.7393  12.5969  13.0660  13.9847  15.6231
 
 Beta MOs
 -- Occupied --
-14.4561 -14.4245 -10.3696 -10.3307 -10.3202 -10.2972 -10.2902  -1.0566
 -1.0256  -0.9256  -0.8641  -0.7441  -0.6771  -0.6605  -0.6053  -0.5713
 -0.5208  -0.4983  -0.4945  -0.4685  -0.4539  -0.4317  -0.4111  -0.3487
 -- Virtual --
 -0.0096   0.0466   0.1049   0.1153   0.1429   0.1462   0.1506   0.1608
  0.1881   0.2187   0.2343   0.2859   0.2927   0.3109   0.3221   0.3482
  0.3679   0.3792   0.4080   0.4208   0.4277   0.4426   0.4479   0.4630
  0.4910   0.5045   0.5101   0.5195   0.5348   0.5445   0.5537   0.5569
  0.5777   0.5875   0.6001   0.6155   0.6191   0.6461   0.6658   0.6815
  0.6919   0.7176   0.7442   0.7557   0.7702   0.7941   0.8095   0.8232
  0.8509   0.8930   0.9149   0.9264   0.9426   0.9878   1.0262   1.0302
  1.0566   1.0625   1.0770   1.0885   1.1096   1.1392   1.1668   1.1691
  1.1895   1.2167   1.2327   1.2430   1.2742   1.2841   1.3044   1.3336
  1.3539   1.3651   1.3796   1.3895   1.4088   1.4271   1.4330   1.4582
  1.4861   1.4988   1.5394   1.5596   1.5701   1.5971   1.6382   1.6800
  1.6943   1.7180   1.7854   1.8427   1.8721   1.9063   1.9298   1.9780
  2.0293   2.0822   2.1317   2.1525   2.2072   2.2340   2.2527   2.2948
  2.3185   2.3796   2.4297   2.4414   2.4773   2.5026   2.5393   2.5594
  2.6135   2.6230   2.6534   2.6655   2.6975   2.7113   2.7245   2.7502
  2.7683   2.7746   2.8098   2.8291   2.8773   2.8848   2.9031   2.9139
  2.9302   2.9496   2.9738   3.0050   3.0221   3.0256   3.0434   3.0545
  3.0714   3.0947   3.1099   3.1132   3.1206   3.1413   3.1585   3.1856
  3.1980   3.2250   3.2310   3.2531   3.2741   3.2889   3.3006   3.3072
  3.3410   3.3517   3.3892   3.4039   3.4219   3.4364   3.4995   3.5155
  3.5378   3.5646   3.5773   3.5879   3.6120   3.6525   3.6678   3.6871
  3.7067   3.7341   3.7530   3.7718   3.7945   3.8318   3.8678   3.8766
  3.9168   3.9535   3.9604   3.9818   3.9979   4.0289   4.0428   4.0575
  4.0751   4.0770   4.0879   4.1261   4.1480   4.1631   4.1808   4.2031
  4.2431   4.2523   4.2951   4.3105   4.3377   4.3732   4.4045   4.4173
  4.4389   4.4655   4.4926   4.5252   4.5673   4.6003   4.6466   4.6663
  4.6727   4.7210   4.7314   4.7393   4.7768   4.7845   4.8124   4.8454
  4.8935   4.9410   4.9750   5.0099   5.0524   5.0616   5.0977   5.1418
  5.1695   5.2232   5.2368   5.2573   5.2883   5.3330   5.3727   5.4133
  5.4556   5.4849   5.5329   5.6288   5.6972   5.7776   5.8341   5.8712
  5.9228   6.0335   6.0841   6.2088   6.2174   6.2606   6.3666   6.6023
  6.6750   8.0998  10.0389  11.7446  12.6010  13.0724  13.9893  15.6246
 --------------------------------------------------------------
 
          Ground-State Mulliken Net Atomic Charges

     Atom                 Charge (a.u.)    Spin (a.u.)
  --------------------------------------------------------
      1 C                    -0.115052      -0.013422
      2 N                    -0.051172       0.066268
      3 C                    -0.185549       0.293368
      4 H                     0.152578       0.001731
      5 C                     0.022047       0.168888
      6 H                     0.157073       0.019382
      7 C                    -0.160823      -0.016659
      8 H                     0.140357       0.001805
      9 C                    -0.045292       0.263441
     10 H                     0.128627       0.000502
     11 N                    -0.196349       0.194763
     12 H                     0.153555       0.019932
  --------------------------------------------------------
  Sum of atomic charges =    -0.000000
  Sum of spin   charges =     1.000000

 -----------------------------------------------------------------
                    Cartesian Multipole Moments
 -----------------------------------------------------------------
    Charge (ESU x 10^10)
                -0.0000
    Dipole Moment (Debye)
         X       1.3029      Y       2.4572      Z      -2.8963
       Tot       4.0154
    Quadrupole Moments (Debye-Ang)
        XX     -44.1137     XY      -3.4882     YY     -37.1717
        XZ       6.5638     YZ       5.7244     ZZ     -47.8979
    Octopole Moments (Debye-Ang^2)
       XXX      15.8912    XXY      10.0693    XYY       4.1193
       YYY      38.5159    XXZ     -17.3923    XYZ      -8.2441
       YYZ     -23.2360    XZZ      18.0141    YZZ      28.4719
       ZZZ     -81.9085
    Hexadecapole Moments (Debye-Ang^3)
      XXXX    -109.7038   XXXY     -42.1386   XXYY     -84.5154
      XYYY     -44.0231   YYYY    -312.4482   XXXZ      66.8443
      XXYZ      45.0221   XYYZ      33.4484   YYYZ     129.0334
      XXZZ    -138.4387   XYZZ     -36.7004   YYZZ    -175.3297
      XZZZ     107.1404   YZZZ     164.2428   ZZZZ    -681.9028
 -----------------------------------------------------------------
 Calculating analytic gradient of the SCF energy
 Gradient of SCF Energy
            1           2           3           4           5           6
    1   0.0015034  -0.0014290  -0.0008282  -0.0011503  -0.0006384   0.0002370
    2  -0.0063589   0.0005081   0.0001125  -0.0001723  -0.0177486   0.0018036
    3   0.0002117   0.0013106   0.0020993  -0.0019363   0.0013411  -0.0001079
            7           8           9          10          11          12
    1   0.0024720   0.0003387   0.0002104  -0.0015084   0.0001118   0.0006810
    2  -0.0007541   0.0000283   0.0020759   0.0000867   0.0118193   0.0085995
    3   0.0011893   0.0011021   0.0050442  -0.0015979  -0.0056676  -0.0029886
 Max gradient component =       1.775E-02
 RMS gradient           =       4.336E-03
 Gradient time:  CPU 243.54 s  wall 4.68 s
rPathMan2.  file_steps = 951
 IRC --- Status = 2.  Assess steepest descent step
 IRC --- Previous SD length =   0.150000
 IRC --- Point 1 E =     -302.919380 |G| =   0.000099 G.D1 =   0.000040
 IRC --- Point 2 E =     -302.921209 |G| =   0.026014 G.D1 =  -0.025202
 IRC --- Angle(G1/G2) =   14.36 Deg.  Curvature =  -0.1683
 IRC --- Corrector step required
 IRC --- equal length displacement: B_eq =   0.037486
 IRC --- chosen bisector length  : B_len =   0.018743
 Adding empirical dispersion correction 
 ----------------------------------------------------------------
 Doing -D3(0) with
 s6  =   1.00000
 s8  =   1.00000
 rs6 =   1.28100
 rs8 =   1.09400
 -D3 energy without 3body term =     -0.0027341600 hartrees
 ----------------------------------------------------------------
             Standard Nuclear Orientation (Angstroms)
    I     Atom           X                Y                Z
 ----------------------------------------------------------------
    1      C      -0.4260285326    -1.0711956962     1.8833091463
    2      N      -1.0879317923    -1.4339982147     2.7518834114
    3      C       0.0621073442    -1.0195901474    -0.5427230794
    4      H      -0.2558049434    -2.0358393964    -0.7244009112
    5      C       0.3683497020    -0.5336427829     0.7997024797
    6      H       1.4064099196    -0.4256440072     1.0788752963
    7      C       0.0357862548    -0.0448847859    -1.4960441323
    8      H      -0.1597259124    -0.2300605595    -2.5395534953
    9      C       0.0262633361     1.2504236894    -0.9415473831
   10      H      -0.3041302887     2.1225929032    -1.4900282086
   11      N       0.2867748813     1.2876055220     0.3551075578
   12      H       0.0479300207     2.1342334725     0.8654193108
 ----------------------------------------------------------------
 Nuclear Repulsion Energy =         252.48645960 hartrees
 There are       25 alpha and       24 beta electrons

                       Distance Matrix (Angstroms)
             C (  1)   N (  2)   C (  3)   H (  4)   C (  5)   H (  6)
   N (  2)  1.150723
   C (  3)  2.475191  3.514080
   H (  4)  2.785618  3.624804  1.080203
   C (  5)  1.447136  2.596614  1.460149  2.229138
   H (  6)  2.102779  3.168197  2.188493  2.933853  1.080357
   C (  7)  3.561828  4.608391  1.363658  2.155077  2.370640  2.941734
   H (  8)  4.510004  5.505482  2.158680  2.562196  3.394357  3.947665
   C (  9)  3.684332  4.699892  2.305061  3.305486  2.516320  2.965825
   H ( 10)  4.646994  5.590841  3.302246  4.228603  3.570810  4.002340
   N ( 11)  2.899557  3.878335  2.485906  3.536243  1.876503  2.170863
   H ( 12)  3.396397  4.192995  3.453935  4.473175  2.687853  2.905857
             C (  7)   H (  8)   C (  9)   H ( 10)   N ( 11)
   H (  8)  1.077695
   C (  9)  1.409036  2.186332
   H ( 10)  2.193978  2.580181  1.081975
   N ( 11)  2.294622  3.298748  1.323088  2.109715
   H ( 12)  3.213287  4.150524  2.011646  2.381641  1.016978
 
 Applying Cartesian multipole field
    Component          Value
    ---------          -----
     (2,0,0)        1.00000E-10
     (0,2,0)        2.00000E-11
     (0,0,2)       -3.00000E-11
 Nucleus-field energy     =    -0.0000000027 hartrees
 Requested basis set is cc-pVTZ
 There are 100 shells and 280 basis functions
 A cutoff of  1.0D-11 yielded   4654 shell pairs
 There are     36524 function pairs (     47732 Cartesian)
 Smallest overlap matrix eigenvalue = 1.75E-04
 Guess MOs from SCF MO coefficient file
 Reading MOs from coefficient file
 Reading MOs from coefficient file
 Long-range K will be added via erf
 Coulomb attenuation parameter = 0.25 bohr**(-1)
 An unrestricted hybrid HF-DFT SCF calculation will be
 performed using Pulay DIIS extrapolation
 Exchange:     0.1957 Hartree-Fock + 1.0000 wB97X-D3 + LR-HF
 Correlation:  1.0000 wB97X-D3
 Using SG-2 standard quadrature grid
 Dispersion:   Grimme D3
 SCF converges when DIIS error is below 1.0E-08
 Using Q-Chem read-in guess as SCF_GUESS READ specified.

 using 64 threads for integral computing
 -------------------------------------------------------
 OpenMP Integral computing Module                
 Release: version 1.0, May 2013, Q-Chem Inc. Pittsburgh 
 -------------------------------------------------------
 using 64 threads for integral computing
 -------------------------------------------------------
 OpenMP Integral computing Module                
 Release: version 1.0, May 2013, Q-Chem Inc. Pittsburgh 
 -------------------------------------------------------
 ---------------------------------------
  Cycle       Energy         DIIS Error
 ---------------------------------------
    1    -302.9201779901      2.29E-04
    2    -302.9211371091      3.39E-05
    3    -302.9211427849      3.25E-05
    4    -302.9211527132      7.81E-06
    5    -302.9211538280      3.32E-06
    6    -302.9211543754      1.91E-06
    7    -302.9211547908      1.36E-06
    8    -302.9211550265      9.64E-07
    9    -302.9211552200      3.33E-07
   10    -302.9211552530      2.43E-07
   11    -302.9211552655      1.27E-07
   12    -302.9211552728      7.53E-08
   13    -302.9211552747      2.71E-08
   14    -302.9211552751      1.14E-08
   15    -302.9211552751      5.64E-09 Convergence criterion met
 ---------------------------------------
 <S^2> = 0.7649
 SCF time:  CPU 1448.12 s  wall 24.67 s
 SCF   energy in the final basis set = -302.92115528
 Total energy in the final basis set = -302.92115528
 
 --------------------------------------------------------------
 
                    Orbital Energies (a.u.)
 --------------------------------------------------------------
 
 Alpha MOs
 -- Occupied --
-14.4613 -14.4260 -10.3727 -10.3333 -10.3207 -10.2999 -10.2898  -1.0647
 -1.0286  -0.9348  -0.8729  -0.7577  -0.6804  -0.6723  -0.6134  -0.5770
 -0.5273  -0.5114  -0.5024  -0.4786  -0.4679  -0.4376  -0.4284  -0.3636
 -0.2510
 -- Virtual --
  0.0226   0.0953   0.1130   0.1282   0.1434   0.1490   0.1585   0.1864
  0.2076   0.2303   0.2839   0.2904   0.3077   0.3198   0.3444   0.3650
  0.3762   0.4053   0.4168   0.4260   0.4380   0.4454   0.4596   0.4858
  0.5010   0.5069   0.5141   0.5293   0.5424   0.5501   0.5534   0.5743
  0.5830   0.5974   0.6115   0.6148   0.6446   0.6621   0.6779   0.6894
  0.7155   0.7402   0.7535   0.7676   0.7899   0.8061   0.8193   0.8477
  0.8906   0.9126   0.9229   0.9386   0.9839   1.0235   1.0266   1.0524
  1.0605   1.0737   1.0855   1.1067   1.1347   1.1639   1.1666   1.1868
  1.2121   1.2294   1.2394   1.2708   1.2822   1.2969   1.3301   1.3510
  1.3612   1.3770   1.3844   1.4059   1.4242   1.4297   1.4543   1.4848
  1.4956   1.5370   1.5576   1.5673   1.5915   1.6345   1.6739   1.6872
  1.7114   1.7797   1.8368   1.8683   1.9045   1.9256   1.9737   2.0212
  2.0779   2.1287   2.1453   2.2045   2.2273   2.2396   2.2900   2.3113
  2.3701   2.4212   2.4324   2.4692   2.4966   2.5307   2.5510   2.6078
  2.6186   2.6461   2.6606   2.6909   2.7065   2.7182   2.7451   2.7645
  2.7710   2.8026   2.8251   2.8697   2.8770   2.8928   2.9073   2.9222
  2.9456   2.9679   2.9995   3.0183   3.0195   3.0401   3.0482   3.0674
  3.0861   3.1029   3.1031   3.1165   3.1357   3.1532   3.1785   3.1922
  3.2168   3.2277   3.2484   3.2684   3.2799   3.2944   3.3014   3.3349
  3.3461   3.3819   3.3973   3.4151   3.4298   3.4933   3.5079   3.5332
  3.5575   3.5715   3.5817   3.6022   3.6484   3.6614   3.6842   3.7017
  3.7278   3.7472   3.7672   3.7880   3.8284   3.8631   3.8741   3.9156
  3.9496   3.9567   3.9786   3.9972   4.0245   4.0411   4.0513   4.0708
  4.0726   4.0850   4.1193   4.1414   4.1595   4.1733   4.1984   4.2361
  4.2489   4.2906   4.3034   4.3321   4.3662   4.4051   4.4117   4.4343
  4.4594   4.4899   4.5190   4.5636   4.5962   4.6421   4.6621   4.6668
  4.7172   4.7263   4.7360   4.7753   4.7814   4.8021   4.8439   4.8833
  4.9323   4.9590   5.0053   5.0508   5.0568   5.0938   5.1423   5.1686
  5.2186   5.2341   5.2521   5.2832   5.3273   5.3703   5.4039   5.4371
  5.4804   5.5297   5.6229   5.6918   5.7755   5.8308   5.8657   5.9172
  6.0184   6.0777   6.2036   6.2130   6.2599   6.3627   6.5894   6.6573
  8.0915  10.0462  11.7302  12.5806  13.0355  13.9687  15.6203
 
 Beta MOs
 -- Occupied --
-14.4562 -14.4250 -10.3705 -10.3304 -10.3207 -10.2970 -10.2903  -1.0548
 -1.0258  -0.9249  -0.8644  -0.7445  -0.6762  -0.6607  -0.6064  -0.5700
 -0.5213  -0.4979  -0.4948  -0.4689  -0.4530  -0.4319  -0.4120  -0.3489
 -- Virtual --
 -0.0092   0.0459   0.1051   0.1157   0.1426   0.1463   0.1505   0.1610
  0.1882   0.2181   0.2342   0.2854   0.2922   0.3108   0.3222   0.3479
  0.3686   0.3793   0.4080   0.4205   0.4281   0.4422   0.4480   0.4626
  0.4911   0.5050   0.5098   0.5185   0.5348   0.5443   0.5534   0.5565
  0.5775   0.5868   0.5992   0.6149   0.6195   0.6470   0.6661   0.6807
  0.6920   0.7175   0.7436   0.7555   0.7698   0.7938   0.8091   0.8231
  0.8507   0.8926   0.9142   0.9263   0.9420   0.9869   1.0267   1.0300
  1.0557   1.0623   1.0766   1.0880   1.1098   1.1389   1.1672   1.1694
  1.1894   1.2156   1.2327   1.2425   1.2737   1.2845   1.3042   1.3337
  1.3538   1.3644   1.3796   1.3899   1.4096   1.4274   1.4331   1.4585
  1.4874   1.4992   1.5412   1.5606   1.5715   1.5970   1.6381   1.6796
  1.6933   1.7146   1.7847   1.8409   1.8713   1.9075   1.9290   1.9765
  2.0265   2.0815   2.1312   2.1527   2.2086   2.2325   2.2524   2.2940
  2.3178   2.3775   2.4292   2.4414   2.4769   2.5012   2.5374   2.5591
  2.6137   2.6238   2.6523   2.6652   2.6962   2.7114   2.7236   2.7488
  2.7671   2.7749   2.8081   2.8306   2.8764   2.8836   2.9022   2.9133
  2.9298   2.9499   2.9731   3.0046   3.0227   3.0255   3.0437   3.0539
  3.0723   3.0941   3.1099   3.1113   3.1197   3.1408   3.1580   3.1855
  3.1977   3.2240   3.2323   3.2536   3.2746   3.2874   3.3011   3.3064
  3.3418   3.3504   3.3883   3.4027   3.4215   3.4360   3.4997   3.5128
  3.5393   3.5633   3.5775   3.5858   3.6088   3.6525   3.6661   3.6882
  3.7073   3.7337   3.7519   3.7729   3.7936   3.8327   3.8685   3.8781
  3.9196   3.9538   3.9598   3.9818   4.0002   4.0279   4.0453   4.0565
  4.0747   4.0766   4.0880   4.1248   4.1468   4.1635   4.1776   4.2042
  4.2415   4.2535   4.2947   4.3092   4.3377   4.3714   4.4089   4.4160
  4.4382   4.4633   4.4936   4.5244   4.5699   4.6031   4.6471   4.6675
  4.6720   4.7221   4.7311   4.7401   4.7801   4.7847   4.8091   4.8481
  4.8911   4.9383   4.9733   5.0126   5.0558   5.0624   5.1001   5.1468
  5.1721   5.2267   5.2370   5.2579   5.2878   5.3337   5.3753   5.4110
  5.4475   5.4893   5.5336   5.6290   5.6956   5.7797   5.8336   5.8694
  5.9216   6.0272   6.0829   6.2071   6.2151   6.2627   6.3648   6.5945
  6.6665   8.0926  10.0501  11.7355  12.5846  13.0421  13.9731  15.6218
 --------------------------------------------------------------
 
          Ground-State Mulliken Net Atomic Charges

     Atom                 Charge (a.u.)    Spin (a.u.)
  --------------------------------------------------------
      1 C                    -0.114434      -0.013266
      2 N                    -0.050564       0.065285
      3 C                    -0.186883       0.295421
      4 H                     0.152770       0.001401
      5 C                     0.023163       0.165014
      6 H                     0.158515       0.018601
      7 C                    -0.158355      -0.019741
      8 H                     0.139955       0.001947
      9 C                    -0.048072       0.271461
     10 H                     0.130114       0.000352
     11 N                    -0.199739       0.193756
     12 H                     0.153530       0.019767
  --------------------------------------------------------
  Sum of atomic charges =    -0.000000
  Sum of spin   charges =     1.000000

 -----------------------------------------------------------------
                    Cartesian Multipole Moments
 -----------------------------------------------------------------
    Charge (ESU x 10^10)
                -0.0000
    Dipole Moment (Debye)
         X       1.3104      Y       2.4372      Z      -2.8822
       Tot       3.9955
    Quadrupole Moments (Debye-Ang)
        XX     -44.1151     XY      -3.4927     YY     -37.1652
        XZ       6.5675     YZ       5.6756     ZZ     -47.8605
    Octopole Moments (Debye-Ang^2)
       XXX      15.9330    XXY      10.0306    XYY       4.1236
       YYY      38.5299    XXZ     -17.3728    XYZ      -8.2289
       YYZ     -23.2490    XZZ      18.0116    YZZ      28.4230
       ZZZ     -81.8370
    Hexadecapole Moments (Debye-Ang^3)
      XXXX    -109.6995   XXXY     -42.0925   XXYY     -84.5823
      XYYY     -43.9718   YYYY    -312.3861   XXXZ      66.7871
      XXYZ      44.9763   XYYZ      33.4629   YYYZ     128.8272
      XXZZ    -138.4488   XYZZ     -36.6701   YYZZ    -175.3641
      XZZZ     106.9797   YZZZ     163.9522   ZZZZ    -681.9832
 -----------------------------------------------------------------
 Calculating analytic gradient of the SCF energy
 Gradient of SCF Energy
            1           2           3           4           5           6
    1   0.0010820  -0.0015493  -0.0021990  -0.0010405   0.0054472  -0.0035743
    2  -0.0062444   0.0003229  -0.0001641   0.0005924  -0.0178937   0.0015614
    3  -0.0002418   0.0018113  -0.0033245  -0.0016434   0.0059392  -0.0011900
            7           8           9          10          11          12
    1   0.0025477   0.0004781  -0.0012695  -0.0009668   0.0001219   0.0009226
    2  -0.0041485   0.0001538   0.0066223  -0.0015301   0.0119722   0.0087558
    3   0.0035421   0.0009882  -0.0010941  -0.0007640  -0.0001846  -0.0038384
 Max gradient component =       1.789E-02
 RMS gradient           =       4.689E-03
 Gradient time:  CPU 241.26 s  wall 4.61 s
rPathMan2.  file_steps = 951
 IRC --- Status = 3.  Assess initial corrector step
 IRC --- bisector search: b =  0.000000 E =     -302.921209 G.B =  -0.003251
 IRC --- bisector search: b =  0.018743 E =     -302.921155 G.B =   0.008962
 IRC --- performed gradient/energy interpolation
 IRC --- bisector search:  estimate b(min) =   4.984663674566548E-003
 Adding empirical dispersion correction 
 ----------------------------------------------------------------
 Doing -D3(0) with
 s6  =   1.00000
 s8  =   1.00000
 rs6 =   1.28100
 rs8 =   1.09400
 -D3 energy without 3body term =     -0.0027343263 hartrees
 ----------------------------------------------------------------
             Standard Nuclear Orientation (Angstroms)
    I     Atom           X                Y                Z
 ----------------------------------------------------------------
    1      C      -0.4254841536    -1.0718673154     1.8831073748
    2      N      -1.0878262339    -1.4337243121     2.7516055811
    3      C       0.0623162716    -1.0189247471    -0.5403379670
    4      H      -0.2565871074    -2.0355405108    -0.7237626156
    5      C       0.3651822716    -0.5333332867     0.7977432082
    6      H       1.4074197786    -0.4246922770     1.0790571478
    7      C       0.0371672723    -0.0440186847    -1.4970097124
    8      H      -0.1597601282    -0.2300155321    -2.5398739228
    9      C       0.0264627305     1.2484363775    -0.9396065352
   10      H      -0.3046142589     2.1224464408    -1.4893695546
   11      N       0.2884969861     1.2886761963     0.3521799238
   12      H       0.0472265610     2.1325576487     0.8662670641
 ----------------------------------------------------------------
 Nuclear Repulsion Energy =         252.60562509 hartrees
 There are       25 alpha and       24 beta electrons

                       Distance Matrix (Angstroms)
             C (  1)   N (  2)   C (  3)   H (  4)   C (  5)   H (  6)
   N (  2)  1.150620
   C (  3)  2.472618  3.511663
   H (  4)  2.784414  3.623717  1.081134
   C (  5)  1.446785  2.596058  1.455331  2.226702
   H (  6)  2.103537  3.168883  2.187431  2.934946  1.084988
   C (  7)  3.563104  4.609515  1.366124  2.156470  2.369159  2.942554
   H (  8)  4.510220  5.505450  2.160981  2.562724  3.392234  3.948495
   C (  9)  3.681817  4.696879  2.302526  3.303212  2.511537  2.963344
   H ( 10)  4.646703  5.589780  3.302047  4.228158  3.568288  4.001974
   N ( 11)  2.902701  3.881105  2.484506  3.536267  1.877266  2.171628
   H ( 12)  3.394961  4.190610  3.451175  4.471414  2.685659  2.904296
             C (  7)   H (  8)   C (  9)   H ( 10)   N ( 11)
   H (  8)  1.077470
   C (  9)  1.407570  2.186631
   H ( 10)  2.193272  2.580430  1.084318
   N ( 11)  2.293195  3.297171  1.318709  2.106717
   H ( 12)  3.212890  4.150469  2.010791  2.381789  1.017169
 
 Applying Cartesian multipole field
    Component          Value
    ---------          -----
     (2,0,0)        1.00000E-10
     (0,2,0)        2.00000E-11
     (0,0,2)       -3.00000E-11
 Nucleus-field energy     =    -0.0000000027 hartrees
 Requested basis set is cc-pVTZ
 There are 100 shells and 280 basis functions
 A cutoff of  1.0D-11 yielded   4654 shell pairs
 There are     36524 function pairs (     47732 Cartesian)
 Smallest overlap matrix eigenvalue = 1.75E-04
 Guess MOs from SCF MO coefficient file
 Reading MOs from coefficient file
 Reading MOs from coefficient file
 Long-range K will be added via erf
 Coulomb attenuation parameter = 0.25 bohr**(-1)
 An unrestricted hybrid HF-DFT SCF calculation will be
 performed using Pulay DIIS extrapolation
 Exchange:     0.1957 Hartree-Fock + 1.0000 wB97X-D3 + LR-HF
 Correlation:  1.0000 wB97X-D3
 Using SG-2 standard quadrature grid
 Dispersion:   Grimme D3
 SCF converges when DIIS error is below 1.0E-08
 Using Q-Chem read-in guess as SCF_GUESS READ specified.

 using 64 threads for integral computing
 -------------------------------------------------------
 OpenMP Integral computing Module                
 Release: version 1.0, May 2013, Q-Chem Inc. Pittsburgh 
 -------------------------------------------------------
 using 64 threads for integral computing
 -------------------------------------------------------
 OpenMP Integral computing Module                
 Release: version 1.0, May 2013, Q-Chem Inc. Pittsburgh 
 -------------------------------------------------------
 ---------------------------------------
  Cycle       Energy         DIIS Error
 ---------------------------------------
    1    -302.9221330030      1.68E-04
    2    -302.9212072621      2.47E-05
    3    -302.9212103069      2.37E-05
    4    -302.9212155974      5.78E-06
    5    -302.9212162042      2.46E-06
    6    -302.9212165002      1.41E-06
    7    -302.9212167263      9.87E-07
    8    -302.9212168538      7.05E-07
    9    -302.9212169560      2.41E-07
   10    -302.9212169732      1.76E-07
   11    -302.9212169796      9.22E-08
   12    -302.9212169836      5.50E-08
   13    -302.9212169847      1.97E-08
   14    -302.9212169849      8.23E-09 Convergence criterion met
 ---------------------------------------
 <S^2> = 0.7646
 SCF time:  CPU 1322.08 s  wall 22.50 s
 SCF   energy in the final basis set = -302.92121698
 Total energy in the final basis set = -302.92121698
 
 --------------------------------------------------------------
 
                    Orbital Energies (a.u.)
 --------------------------------------------------------------
 
 Alpha MOs
 -- Occupied --
-14.4612 -14.4257 -10.3721 -10.3334 -10.3204 -10.3001 -10.2897  -1.0660
 -1.0285  -0.9354  -0.8727  -0.7573  -0.6811  -0.6722  -0.6127  -0.5780
 -0.5270  -0.5112  -0.5030  -0.4787  -0.4678  -0.4375  -0.4280  -0.3633
 -0.2512
 -- Virtual --
  0.0230   0.0952   0.1127   0.1286   0.1433   0.1490   0.1584   0.1863
  0.2078   0.2305   0.2844   0.2907   0.3077   0.3198   0.3446   0.3646
  0.3761   0.4054   0.4172   0.4256   0.4382   0.4454   0.4598   0.4857
  0.5005   0.5071   0.5149   0.5293   0.5426   0.5503   0.5536   0.5745
  0.5833   0.5980   0.6118   0.6146   0.6439   0.6619   0.6784   0.6893
  0.7156   0.7407   0.7536   0.7678   0.7901   0.8064   0.8195   0.8478
  0.8907   0.9131   0.9229   0.9391   0.9845   1.0232   1.0266   1.0530
  1.0606   1.0741   1.0858   1.1065   1.1349   1.1636   1.1664   1.1870
  1.2129   1.2294   1.2398   1.2711   1.2819   1.2971   1.3300   1.3510
  1.3618   1.3770   1.3841   1.4053   1.4238   1.4297   1.4540   1.4838
  1.4954   1.5356   1.5569   1.5662   1.5915   1.6345   1.6743   1.6878
  1.7139   1.7802   1.8382   1.8688   1.9036   1.9262   1.9748   2.0232
  2.0784   2.1290   2.1453   2.2035   2.2282   2.2400   2.2907   2.3117
  2.3716   2.4216   2.4325   2.4694   2.4976   2.5321   2.5511   2.6076
  2.6180   2.6472   2.6607   2.6918   2.7064   2.7189   2.7462   2.7654
  2.7708   2.8037   2.8240   2.8704   2.8782   2.8938   2.9075   2.9224
  2.9452   2.9685   2.9998   3.0182   3.0192   3.0400   3.0487   3.0667
  3.0867   3.1030   3.1044   3.1172   3.1361   3.1535   3.1787   3.1924
  3.2176   3.2267   3.2478   3.2681   3.2810   3.2940   3.3020   3.3346
  3.3469   3.3825   3.3983   3.4153   3.4300   3.4932   3.5098   3.5321
  3.5586   3.5715   3.5832   3.6044   3.6484   3.6626   3.6833   3.7012
  3.7281   3.7480   3.7664   3.7887   3.8276   3.8626   3.8730   3.9135
  3.9495   3.9570   3.9787   3.9954   4.0252   4.0392   4.0520   4.0711
  4.0729   4.0848   4.1201   4.1423   4.1593   4.1755   4.1976   4.2373
  4.2480   4.2909   4.3045   4.3322   4.3675   4.4018   4.4126   4.4348
  4.4609   4.4892   4.5195   4.5617   4.5940   4.6418   4.6612   4.6672
  4.7165   4.7264   4.7354   4.7728   4.7812   4.8044   4.8420   4.8852
  4.9342   4.9603   5.0034   5.0483   5.0562   5.0918   5.1386   5.1667
  5.2162   5.2340   5.2514   5.2836   5.3270   5.3685   5.4056   5.4426
  5.4771   5.5292   5.6227   5.6929   5.7740   5.8312   5.8670   5.9181
  6.0227   6.0786   6.2049   6.2147   6.2583   6.3641   6.5951   6.6635
  8.0967  10.0379  11.7371  12.5924  13.0578  13.9799  15.6223
 
 Beta MOs
 -- Occupied --
-14.4561 -14.4246 -10.3698 -10.3306 -10.3203 -10.2971 -10.2902  -1.0561
 -1.0257  -0.9254  -0.8641  -0.7442  -0.6769  -0.6606  -0.6056  -0.5709
 -0.5209  -0.4982  -0.4946  -0.4686  -0.4537  -0.4317  -0.4113  -0.3488
 -- Virtual --
 -0.0095   0.0464   0.1049   0.1154   0.1428   0.1462   0.1506   0.1609
  0.1882   0.2185   0.2343   0.2858   0.2925   0.3109   0.3221   0.3481
  0.3681   0.3792   0.4080   0.4208   0.4278   0.4425   0.4480   0.4629
  0.4911   0.5046   0.5100   0.5192   0.5348   0.5445   0.5536   0.5567
  0.5777   0.5873   0.5999   0.6153   0.6192   0.6464   0.6659   0.6813
  0.6919   0.7176   0.7441   0.7556   0.7701   0.7940   0.8094   0.8232
  0.8509   0.8929   0.9147   0.9264   0.9425   0.9875   1.0264   1.0301
  1.0564   1.0624   1.0769   1.0884   1.1096   1.1391   1.1669   1.1692
  1.1895   1.2164   1.2327   1.2429   1.2740   1.2842   1.3044   1.3337
  1.3538   1.3649   1.3796   1.3896   1.4090   1.4272   1.4330   1.4583
  1.4864   1.4989   1.5399   1.5599   1.5704   1.5970   1.6382   1.6799
  1.6940   1.7171   1.7852   1.8422   1.8719   1.9066   1.9296   1.9776
  2.0286   2.0820   2.1315   2.1525   2.2076   2.2336   2.2526   2.2946
  2.3183   2.3791   2.4296   2.4414   2.4772   2.5022   2.5388   2.5593
  2.6136   2.6232   2.6531   2.6654   2.6972   2.7113   2.7242   2.7498
  2.7680   2.7747   2.8093   2.8295   2.8771   2.8845   2.9029   2.9137
  2.9301   2.9497   2.9737   3.0049   3.0222   3.0256   3.0435   3.0543
  3.0716   3.0946   3.1099   3.1127   3.1204   3.1412   3.1584   3.1856
  3.1979   3.2247   3.2313   3.2532   3.2742   3.2885   3.3007   3.3070
  3.3413   3.3514   3.3889   3.4036   3.4218   3.4363   3.4995   3.5148
  3.5382   3.5643   3.5774   3.5873   3.6112   3.6525   3.6674   3.6874
  3.7069   3.7340   3.7527   3.7721   3.7943   3.8320   3.8680   3.8770
  3.9175   3.9536   3.9603   3.9818   3.9985   4.0287   4.0434   4.0572
  4.0750   4.0769   4.0879   4.1257   4.1477   4.1633   4.1799   4.2034
  4.2427   4.2526   4.2950   4.3102   4.3377   4.3727   4.4057   4.4170
  4.4387   4.4649   4.4929   4.5250   4.5679   4.6010   4.6468   4.6666
  4.6725   4.7213   4.7313   4.7395   4.7777   4.7845   4.8115   4.8461
  4.8928   4.9403   4.9745   5.0107   5.0533   5.0618   5.0983   5.1431
  5.1701   5.2242   5.2368   5.2574   5.2882   5.3333   5.3734   5.4127
  5.4533   5.4860   5.5331   5.6288   5.6968   5.7782   5.8340   5.8707
  5.9225   6.0318   6.0838   6.2084   6.2168   6.2612   6.3661   6.6002
  6.6728   8.0979  10.0418  11.7425  12.5964  13.0643  13.9845  15.6238
 --------------------------------------------------------------
 
          Ground-State Mulliken Net Atomic Charges

     Atom                 Charge (a.u.)    Spin (a.u.)
  --------------------------------------------------------
      1 C                    -0.114889      -0.013378
      2 N                    -0.051010       0.066009
      3 C                    -0.185901       0.293932
      4 H                     0.152629       0.001642
      5 C                     0.022341       0.167877
      6 H                     0.157454       0.019170
      7 C                    -0.160171      -0.017488
      8 H                     0.140250       0.001843
      9 C                    -0.046024       0.265563
     10 H                     0.129023       0.000460
     11 N                    -0.197248       0.194478
     12 H                     0.153545       0.019891
  --------------------------------------------------------
  Sum of atomic charges =    -0.000000
  Sum of spin   charges =     1.000000

 -----------------------------------------------------------------
                    Cartesian Multipole Moments
 -----------------------------------------------------------------
    Charge (ESU x 10^10)
                -0.0000
    Dipole Moment (Debye)
         X       1.3049      Y       2.4520      Z      -2.8926
       Tot       4.0102
    Quadrupole Moments (Debye-Ang)
        XX     -44.1140     XY      -3.4894     YY     -37.1699
        XZ       6.5648     YZ       5.7114     ZZ     -47.8880
    Octopole Moments (Debye-Ang^2)
       XXX      15.9024    XXY      10.0592    XYY       4.1205
       YYY      38.5200    XXZ     -17.3872    XYZ      -8.2401
       YYZ     -23.2398    XZZ      18.0135    YZZ      28.4592
       ZZZ     -81.8899
    Hexadecapole Moments (Debye-Ang^3)
      XXXX    -109.7024   XXXY     -42.1263   XXYY     -84.5331
      XYYY     -44.0094   YYYY    -312.4315   XXXZ      66.8292
      XXYZ      45.0099   XYYZ      33.4523   YYYZ     128.9783
      XXZZ    -138.4414   XYZZ     -36.6924   YYZZ    -175.3387
      XZZZ     107.0980   YZZZ     164.1657   ZZZZ    -681.9245
 -----------------------------------------------------------------
 Calculating analytic gradient of the SCF energy
 Gradient of SCF Energy
            1           2           3           4           5           6
    1   0.0013921  -0.0014607  -0.0011936  -0.0011208   0.0009638  -0.0007601
    2  -0.0063277   0.0004588   0.0000309   0.0000307  -0.0177822   0.0017404
    3   0.0000909   0.0014434   0.0006471  -0.0018582   0.0025727  -0.0003918
            7           8           9          10          11          12
    1   0.0024913   0.0003754  -0.0001859  -0.0013664   0.0001174   0.0007474
    2  -0.0016543   0.0000615   0.0032802  -0.0003395   0.0118635   0.0086377
    3   0.0018116   0.0010720   0.0033953  -0.0013787  -0.0041887  -0.0032155
 Max gradient component =       1.778E-02
 RMS gradient           =       4.295E-03
 Gradient time:  CPU 241.76 s  wall 4.42 s
rPathMan2.  file_steps = 951
 IRC --- Status = 4.  Checking bisector search.
 IRC --- Bisector search finished successfully.
 ------------------------------------------------------------------------
 Reaction path following.  The coordinates are cartesian              
 Step   2 E=    -302.921217 |G|=  0.025769 S_lin= 0.1495 S_tot= 0.1495
 ------------------------------------------------------------------------
  IRC -- SD step length =   0.150000000000000     
 Adding empirical dispersion correction 
 ----------------------------------------------------------------
 Doing -D3(0) with
 s6  =   1.00000
 s8  =   1.00000
 rs6 =   1.28100
 rs8 =   1.09400
 -D3 energy without 3body term =     -0.0027224820 hartrees
 ----------------------------------------------------------------
             Standard Nuclear Orientation (Angstroms)
    I     Atom           X                Y                Z
 ----------------------------------------------------------------
    1      C      -0.4297721965    -1.0523755838     1.8828273483
    2      N      -1.0833268270    -1.4351376750     2.7471594075
    3      C       0.0659928507    -1.0190200098    -0.5423311895
    4      H      -0.2531347338    -2.0356350814    -0.7180386094
    5      C       0.3622134051    -0.4785574409     0.7898184592
    6      H       1.4097611138    -0.4300532641     1.0802639195
    7      C       0.0294931767    -0.0389229761    -1.5025901936
    8      H      -0.1609164491    -0.2302051086    -2.5431761456
    9      C       0.0270353875     1.2383321989    -0.9500652036
   10      H      -0.3004052967     2.1234923523    -1.4851225177
   11      N       0.2881353931     1.2521323633     0.3650827628
   12      H       0.0449241658     2.1059502224     0.8761719541
 ----------------------------------------------------------------
 Nuclear Repulsion Energy =         253.32079124 hartrees
 There are       25 alpha and       24 beta electrons

                       Distance Matrix (Angstroms)
             C (  1)   N (  2)   C (  3)   H (  4)   C (  5)   H (  6)
   N (  2)  1.149222
   C (  3)  2.475538  3.509250
   H (  4)  2.786127  3.613504  1.079917
   C (  5)  1.466689  2.614539  1.467811  2.253170
   H (  6)  2.101256  3.162945  2.187558  2.928653  1.088149
   C (  7)  3.563574  4.609572  1.372596  2.163853  2.357778  2.954532
   H (  8)  4.509740  5.503667  2.162660  2.568892  3.382927  3.954274
   C (  9)  3.671688  4.695723  2.294211  3.294115  2.467235  2.969457
   H ( 10)  4.630978  5.584713  3.301286  4.229538  3.519245  4.003308
   N ( 11)  2.851262  3.844037  2.455785  3.503647  1.783585  2.144592
   H ( 12)  3.348688  4.160871  3.431914  4.447817  2.605342  2.887169
             C (  7)   H (  8)   C (  9)   H ( 10)   N ( 11)
   H (  8)  1.075018
   C (  9)  1.391643  2.174840
   H ( 10)  2.187505  2.584343  1.084902
   N ( 11)  2.285153  3.294987  1.340887  2.128123
   H ( 12)  3.203003  4.146316  2.021936  2.386477  1.024387
 
 Applying Cartesian multipole field
    Component          Value
    ---------          -----
     (2,0,0)        1.00000E-10
     (0,2,0)        2.00000E-11
     (0,0,2)       -3.00000E-11
 Nucleus-field energy     =    -0.0000000028 hartrees
 Requested basis set is cc-pVTZ
 There are 100 shells and 280 basis functions
 A cutoff of  1.0D-11 yielded   4662 shell pairs
 There are     36574 function pairs (     47788 Cartesian)
 Smallest overlap matrix eigenvalue = 1.71E-04
 Guess MOs from SCF MO coefficient file
 Reading MOs from coefficient file
 Reading MOs from coefficient file
 Long-range K will be added via erf
 Coulomb attenuation parameter = 0.25 bohr**(-1)
 An unrestricted hybrid HF-DFT SCF calculation will be
 performed using Pulay DIIS extrapolation
 Exchange:     0.1957 Hartree-Fock + 1.0000 wB97X-D3 + LR-HF
 Correlation:  1.0000 wB97X-D3
 Using SG-2 standard quadrature grid
 Dispersion:   Grimme D3
 SCF converges when DIIS error is below 1.0E-08
 Using Q-Chem read-in guess as SCF_GUESS READ specified.

 using 64 threads for integral computing
 -------------------------------------------------------
 OpenMP Integral computing Module                
 Release: version 1.0, May 2013, Q-Chem Inc. Pittsburgh 
 -------------------------------------------------------
 using 64 threads for integral computing
 -------------------------------------------------------
 OpenMP Integral computing Module                
 Release: version 1.0, May 2013, Q-Chem Inc. Pittsburgh 
 -------------------------------------------------------
 ---------------------------------------
  Cycle       Energy         DIIS Error
 ---------------------------------------
    1    -302.9292081233      1.26E-03
    2    -302.9245136682      2.36E-04
    3    -302.9254495876      1.90E-04
    4    -302.9260031137      7.26E-05
    5    -302.9263059627      4.40E-05
    6    -302.9265800191      2.61E-05
    7    -302.9267465059      1.72E-05
    8    -302.9268103601      9.70E-06
    9    -302.9268328903      2.08E-06
   10    -302.9268346767      1.11E-06
   11    -302.9268352732      6.30E-07
   12    -302.9268354402      3.24E-07
   13    -302.9268354823      1.28E-07
   14    -302.9268354859      5.04E-08
   15    -302.9268354865      1.94E-08
   16    -302.9268354868      9.12E-09 Convergence criterion met
 ---------------------------------------
 <S^2> = 0.7713
 SCF time:  CPU 1552.73 s  wall 26.26 s
 SCF   energy in the final basis set = -302.92683549
 Total energy in the final basis set = -302.92683549
 
 --------------------------------------------------------------
 
                    Orbital Energies (a.u.)
 --------------------------------------------------------------
 
 Alpha MOs
 -- Occupied --
-14.4666 -14.4303 -10.3848 -10.3266 -10.3257 -10.2948 -10.2851  -1.0672
 -1.0319  -0.9299  -0.8748  -0.7549  -0.6803  -0.6734  -0.6130  -0.5723
 -0.5221  -0.5176  -0.5023  -0.4802  -0.4691  -0.4405  -0.4327  -0.3671
 -0.2487
 -- Virtual --
  0.0370   0.0957   0.1122   0.1275   0.1426   0.1493   0.1588   0.1878
  0.2090   0.2297   0.2776   0.2896   0.3077   0.3167   0.3430   0.3661
  0.3771   0.4057   0.4154   0.4288   0.4378   0.4477   0.4595   0.4868
  0.4993   0.5050   0.5118   0.5231   0.5399   0.5501   0.5538   0.5729
  0.5836   0.5965   0.6116   0.6130   0.6441   0.6604   0.6826   0.6877
  0.7123   0.7398   0.7568   0.7725   0.7896   0.8049   0.8193   0.8506
  0.8904   0.9147   0.9217   0.9436   0.9853   1.0187   1.0308   1.0519
  1.0620   1.0767   1.0869   1.1086   1.1317   1.1670   1.1709   1.1884
  1.2075   1.2310   1.2406   1.2710   1.2814   1.3008   1.3285   1.3515
  1.3594   1.3711   1.3837   1.4058   1.4227   1.4293   1.4466   1.4840
  1.4912   1.5333   1.5606   1.5695   1.5897   1.6373   1.6824   1.6960
  1.7141   1.7862   1.8228   1.8702   1.9036   1.9295   1.9815   2.0241
  2.0777   2.1245   2.1437   2.2035   2.2333   2.2388   2.2857   2.3064
  2.3793   2.4284   2.4396   2.4676   2.4998   2.5273   2.5538   2.6059
  2.6128   2.6553   2.6653   2.6905   2.7056   2.7234   2.7499   2.7678
  2.7738   2.8095   2.8308   2.8613   2.8690   2.8952   2.9132   2.9213
  2.9500   2.9652   2.9969   3.0031   3.0224   3.0386   3.0453   3.0675
  3.0925   3.1003   3.1117   3.1212   3.1371   3.1530   3.1784   3.1920
  3.2254   3.2302   3.2455   3.2746   3.2832   3.3007   3.3094   3.3370
  3.3493   3.3801   3.3985   3.4184   3.4327   3.4842   3.5125   3.5403
  3.5490   3.5626   3.5881   3.6046   3.6432   3.6732   3.6876   3.6935
  3.7223   3.7456   3.7655   3.7886   3.8386   3.8703   3.8877   3.9093
  3.9436   3.9584   3.9806   4.0008   4.0154   4.0432   4.0592   4.0692
  4.0711   4.0899   4.1176   4.1486   4.1641   4.1800   4.2174   4.2379
  4.2557   4.2882   4.3234   4.3265   4.3605   4.4031   4.4128   4.4569
  4.4777   4.4870   4.5184   4.5416   4.5942   4.6366   4.6513   4.6764
  4.7034   4.7207   4.7359   4.7798   4.7880   4.8172   4.8456   4.8882
  4.9297   4.9649   5.0078   5.0430   5.0600   5.0943   5.1376   5.1821
  5.2051   5.2342   5.2485   5.2789   5.2855   5.3679   5.3950   5.4376
  5.4909   5.5276   5.6417   5.6864   5.7735   5.8203   5.8751   5.9213
  5.9949   6.0624   6.1969   6.2165   6.2757   6.3465   6.5733   6.6377
  7.9964  10.0095  11.6628  12.3975  12.8546  13.9266  15.6397
 
 Beta MOs
 -- Occupied --
-14.4622 -14.4300 -10.3840 -10.3252 -10.3229 -10.2905 -10.2862  -1.0576
 -1.0301  -0.9201  -0.8679  -0.7394  -0.6767  -0.6622  -0.6053  -0.5652
 -0.5167  -0.5071  -0.4967  -0.4737  -0.4516  -0.4360  -0.4212  -0.3452
 -- Virtual --
 -0.0014   0.0534   0.1051   0.1148   0.1445   0.1454   0.1505   0.1609
  0.1895   0.2142   0.2338   0.2801   0.2912   0.3106   0.3194   0.3462
  0.3703   0.3801   0.4096   0.4194   0.4314   0.4416   0.4511   0.4630
  0.4922   0.5035   0.5085   0.5160   0.5287   0.5428   0.5517   0.5574
  0.5761   0.5875   0.5979   0.6152   0.6170   0.6469   0.6648   0.6857
  0.6902   0.7141   0.7438   0.7585   0.7744   0.7939   0.8078   0.8234
  0.8535   0.8926   0.9156   0.9246   0.9474   0.9878   1.0219   1.0335
  1.0553   1.0639   1.0794   1.0895   1.1109   1.1358   1.1701   1.1732
  1.1910   1.2102   1.2350   1.2430   1.2742   1.2835   1.3088   1.3324
  1.3544   1.3631   1.3732   1.3885   1.4095   1.4253   1.4327   1.4506
  1.4868   1.4943   1.5377   1.5645   1.5727   1.5960   1.6410   1.6883
  1.7013   1.7181   1.7898   1.8271   1.8729   1.9059   1.9327   1.9837
  2.0283   2.0817   2.1261   2.1527   2.2078   2.2383   2.2563   2.2906
  2.3122   2.3890   2.4356   2.4506   2.4749   2.5047   2.5341   2.5630
  2.6124   2.6171   2.6618   2.6703   2.6961   2.7090   2.7288   2.7536
  2.7713   2.7787   2.8153   2.8375   2.8701   2.8747   2.9045   2.9195
  2.9284   2.9549   2.9717   3.0022   3.0099   3.0256   3.0427   3.0517
  3.0728   3.1007   3.1076   3.1213   3.1255   3.1421   3.1570   3.1869
  3.1970   3.2317   3.2345   3.2514   3.2800   3.2930   3.3057   3.3165
  3.3430   3.3538   3.3852   3.4048   3.4247   3.4392   3.4896   3.5172
  3.5471   3.5546   3.5697   3.5924   3.6117   3.6470   3.6780   3.6911
  3.6990   3.7277   3.7495   3.7714   3.7935   3.8425   3.8746   3.8915
  3.9131   3.9487   3.9605   3.9837   4.0039   4.0181   4.0472   4.0626
  4.0705   4.0732   4.0927   4.1232   4.1549   4.1668   4.1843   4.2238
  4.2427   4.2610   4.2917   4.3287   4.3310   4.3658   4.4071   4.4177
  4.4603   4.4816   4.4911   4.5237   4.5475   4.6002   4.6396   4.6544
  4.6804   4.7078   4.7254   4.7397   4.7848   4.7905   4.8233   4.8496
  4.8969   4.9350   4.9763   5.0136   5.0494   5.0647   5.1015   5.1415
  5.1850   5.2142   5.2369   5.2528   5.2833   5.2906   5.3750   5.4008
  5.4469   5.4942   5.5354   5.6469   5.6902   5.7777   5.8223   5.8787
  5.9257   6.0021   6.0672   6.1989   6.2178   6.2777   6.3487   6.5781
  6.6453   7.9974  10.0138  11.6680  12.4002  12.8629  13.9313  15.6403
 --------------------------------------------------------------
 
          Ground-State Mulliken Net Atomic Charges

     Atom                 Charge (a.u.)    Spin (a.u.)
  --------------------------------------------------------
      1 C                    -0.120010       0.012849
      2 N                    -0.040191       0.022597
      3 C                    -0.213238       0.414570
      4 H                     0.152636      -0.004619
      5 C                     0.057903       0.053198
      6 H                     0.152994       0.030049
      7 C                    -0.156092      -0.074312
      8 H                     0.140389       0.003517
      9 C                    -0.064247       0.350221
     10 H                     0.129994      -0.003414
     11 N                    -0.198779       0.179818
     12 H                     0.158642       0.015526
  --------------------------------------------------------
  Sum of atomic charges =    -0.000000
  Sum of spin   charges =     1.000000

 -----------------------------------------------------------------
                    Cartesian Multipole Moments
 -----------------------------------------------------------------
    Charge (ESU x 10^10)
                -0.0000
    Dipole Moment (Debye)
         X       1.2430      Y       2.3963      Z      -2.4901
       Tot       3.6726
    Quadrupole Moments (Debye-Ang)
        XX     -44.2228     XY      -3.4929     YY     -37.2657
        XZ       6.4495     YZ       5.6571     ZZ     -47.6287
    Octopole Moments (Debye-Ang^2)
       XXX      15.7096    XXY       9.6053    XYY       3.9299
       YYY      38.0788    XXZ     -16.8141    XYZ      -8.0627
       YYZ     -22.5746    XZZ      17.3905    YZZ      27.6316
       ZZZ     -79.9392
    Hexadecapole Moments (Debye-Ang^3)
      XXXX    -109.3981   XXXY     -42.0169   XXYY     -83.5309
      XYYY     -43.9946   YYYY    -305.3192   XXXZ      65.9236
      XXYZ      44.2415   XYYZ      33.3941   YYYZ     127.0766
      XXZZ    -137.7042   XYZZ     -36.2038   YYZZ    -173.8019
      XZZZ     105.0538   YZZZ     161.8209   ZZZZ    -678.2502
 -----------------------------------------------------------------
 Calculating analytic gradient of the SCF energy
 Gradient of SCF Energy
            1           2           3           4           5           6
    1   0.0011915  -0.0020993  -0.0024065  -0.0032283   0.0008969  -0.0006917
    2  -0.0152546   0.0015242  -0.0027541   0.0005991  -0.0318114   0.0043247
    3   0.0028485   0.0018362   0.0034769  -0.0034087   0.0019219  -0.0005422
            7           8           9          10          11          12
    1   0.0055697   0.0010907  -0.0000316  -0.0039817   0.0038416  -0.0001512
    2   0.0017763   0.0000584   0.0024308   0.0000068   0.0202659   0.0188340
    3   0.0025135   0.0028261   0.0038963  -0.0031732  -0.0071351  -0.0050603
 Max gradient component =       3.181E-02
 RMS gradient           =       7.975E-03
 Gradient time:  CPU 243.95 s  wall 4.54 s
rPathMan2.  file_steps = 951
 IRC --- Status = 2.  Assess steepest descent step
 IRC --- Previous SD length =   0.150000
 IRC --- Point 1 E =     -302.921217 |G| =   0.025769 G.D1 =  -0.025769
 IRC --- Point 2 E =     -302.926835 |G| =   0.047849 G.D1 =  -0.046537
 IRC --- Angle(G1/G2) =   13.45 Deg.  Curvature =  -0.1385
 IRC --- Corrector step required
 IRC --- equal length displacement: B_eq =   0.035137
 IRC --- chosen bisector length  : B_len =   0.017568
 Adding empirical dispersion correction 
 ----------------------------------------------------------------
 Doing -D3(0) with
 s6  =   1.00000
 s8  =   1.00000
 rs6 =   1.28100
 rs8 =   1.09400
 -D3 energy without 3body term =     -0.0027216840 hartrees
 ----------------------------------------------------------------
             Standard Nuclear Orientation (Angstroms)
    I     Atom           X                Y                Z
 ----------------------------------------------------------------
    1      C      -0.4286164814    -1.0494685977     1.8806047328
    2      N      -1.0838352655    -1.4356951979     2.7478594435
    3      C       0.0661506138    -1.0166880032    -0.5442184584
    4      H      -0.2521832559    -2.0360847183    -0.7180733235
    5      C       0.3629539503    -0.4795595946     0.7921867088
    6      H       1.4091641614    -0.4309598230     1.0801102252
    7      C       0.0287104986    -0.0429441940    -1.5018847652
    8      H      -0.1612429303    -0.2301587706    -2.5438691529
    9      C       0.0267752512     1.2413680993    -0.9480676291
   10      H      -0.2992071478     2.1229637667    -1.4846140103
   11      N       0.2851298235     1.2535948652     0.3645495046
   12      H       0.0462007716     2.1036321654     0.8754167164
 ----------------------------------------------------------------
 Nuclear Repulsion Energy =         253.30562870 hartrees
 There are       25 alpha and       24 beta electrons

                       Distance Matrix (Angstroms)
             C (  1)   N (  2)   C (  3)   H (  4)   C (  5)   H (  6)
   N (  2)  1.153522
   C (  3)  2.475002  3.512237
   H (  4)  2.785259  3.614527  1.082004
   C (  5)  1.461518  2.613819  1.470571  2.254340
   H (  6)  2.097804  3.163215  2.187511  2.927450  1.086194
   C (  7)  3.558578  4.608453  1.366274  2.160063  2.359050  2.953457
   H (  8)  4.507630  5.505169  2.160773  2.569663  3.386185  3.954709
   C (  9)  3.668338  4.696807  2.294224  3.297334  2.470444  2.970048
   H ( 10)  4.626637  5.585117  3.297763  4.229359  3.520711  4.002358
   N ( 11)  2.848150  3.845323  2.455198  3.504678  1.786828  2.147837
   H ( 12)  3.343336  4.160512  3.428142  4.445841  2.603870  2.885087
             C (  7)   H (  8)   C (  9)   H ( 10)   N ( 11)
   H (  8)  1.075576
   C (  9)  1.398633  2.178836
   H ( 10)  2.190659  2.584229  1.082293
   N ( 11)  2.286994  3.295402  1.337857  2.125243
   H ( 12)  3.203070  4.145013  2.017169  2.385252  1.020116
 
 Applying Cartesian multipole field
    Component          Value
    ---------          -----
     (2,0,0)        1.00000E-10
     (0,2,0)        2.00000E-11
     (0,0,2)       -3.00000E-11
 Nucleus-field energy     =    -0.0000000028 hartrees
 Requested basis set is cc-pVTZ
 There are 100 shells and 280 basis functions
 A cutoff of  1.0D-11 yielded   4659 shell pairs
 There are     36563 function pairs (     47777 Cartesian)
 Smallest overlap matrix eigenvalue = 1.70E-04
 Guess MOs from SCF MO coefficient file
 Reading MOs from coefficient file
 Reading MOs from coefficient file
 Long-range K will be added via erf
 Coulomb attenuation parameter = 0.25 bohr**(-1)
 An unrestricted hybrid HF-DFT SCF calculation will be
 performed using Pulay DIIS extrapolation
 Exchange:     0.1957 Hartree-Fock + 1.0000 wB97X-D3 + LR-HF
 Correlation:  1.0000 wB97X-D3
 Using SG-2 standard quadrature grid
 Dispersion:   Grimme D3
 SCF converges when DIIS error is below 1.0E-08
 Using Q-Chem read-in guess as SCF_GUESS READ specified.

 using 64 threads for integral computing
 -------------------------------------------------------
 OpenMP Integral computing Module                
 Release: version 1.0, May 2013, Q-Chem Inc. Pittsburgh 
 -------------------------------------------------------
 using 64 threads for integral computing
 -------------------------------------------------------
 OpenMP Integral computing Module                
 Release: version 1.0, May 2013, Q-Chem Inc. Pittsburgh 
 -------------------------------------------------------
 ---------------------------------------
  Cycle       Energy         DIIS Error
 ---------------------------------------
    1    -302.9282867073      2.86E-04
    2    -302.9267558096      4.30E-05
    3    -302.9267607204      5.11E-05
    4    -302.9267816699      9.32E-06
    5    -302.9267835930      4.19E-06
    6    -302.9267846971      2.46E-06
    7    -302.9267855344      1.54E-06
    8    -302.9267860913      8.34E-07
    9    -302.9267863177      3.59E-07
   10    -302.9267863528      1.59E-07
   11    -302.9267863620      9.53E-08
   12    -302.9267863647      4.70E-08
   13    -302.9267863655      3.14E-08
   14    -302.9267863657      8.80E-09 Convergence criterion met
 ---------------------------------------
 <S^2> = 0.7706
 SCF time:  CPU 1344.15 s  wall 22.97 s
 SCF   energy in the final basis set = -302.92678637
 Total energy in the final basis set = -302.92678637
 
 --------------------------------------------------------------
 
                    Orbital Energies (a.u.)
 --------------------------------------------------------------
 
 Alpha MOs
 -- Occupied --
-14.4663 -14.4314 -10.3841 -10.3266 -10.3266 -10.2945 -10.2855  -1.0677
 -1.0306  -0.9306  -0.8750  -0.7554  -0.6810  -0.6733  -0.6139  -0.5728
 -0.5233  -0.5175  -0.5008  -0.4806  -0.4695  -0.4397  -0.4318  -0.3676
 -0.2475
 -- Virtual --
  0.0355   0.0953   0.1124   0.1265   0.1425   0.1492   0.1588   0.1877
  0.2086   0.2300   0.2784   0.2895   0.3077   0.3170   0.3430   0.3662
  0.3772   0.4055   0.4156   0.4287   0.4379   0.4478   0.4595   0.4870
  0.5000   0.5055   0.5115   0.5237   0.5400   0.5501   0.5540   0.5733
  0.5835   0.5966   0.6114   0.6132   0.6451   0.6610   0.6806   0.6888
  0.7123   0.7398   0.7571   0.7723   0.7895   0.8053   0.8196   0.8500
  0.8900   0.9143   0.9219   0.9432   0.9845   1.0189   1.0312   1.0520
  1.0617   1.0761   1.0870   1.1066   1.1319   1.1672   1.1704   1.1880
  1.2075   1.2308   1.2406   1.2710   1.2825   1.3012   1.3295   1.3509
  1.3594   1.3714   1.3834   1.4061   1.4222   1.4298   1.4471   1.4848
  1.4912   1.5354   1.5606   1.5693   1.5900   1.6368   1.6824   1.6963
  1.7133   1.7857   1.8256   1.8709   1.9026   1.9291   1.9808   2.0247
  2.0756   2.1227   2.1440   2.2052   2.2339   2.2383   2.2854   2.3063
  2.3794   2.4280   2.4392   2.4675   2.4982   2.5269   2.5533   2.6068
  2.6136   2.6545   2.6657   2.6900   2.7063   2.7222   2.7486   2.7681
  2.7739   2.8086   2.8312   2.8631   2.8689   2.8960   2.9117   2.9218
  2.9512   2.9665   2.9978   3.0056   3.0227   3.0387   3.0460   3.0687
  3.0921   3.1005   3.1117   3.1207   3.1373   3.1531   3.1797   3.1930
  3.2247   3.2297   3.2453   3.2734   3.2835   3.3008   3.3089   3.3378
  3.3495   3.3794   3.3978   3.4196   3.4336   3.4841   3.5121   3.5410
  3.5516   3.5640   3.5875   3.6054   3.6438   3.6732   3.6883   3.6945
  3.7221   3.7451   3.7673   3.7896   3.8384   3.8704   3.8888   3.9113
  3.9454   3.9580   3.9816   4.0030   4.0174   4.0437   4.0593   4.0678
  4.0703   4.0894   4.1179   4.1497   4.1628   4.1803   4.2180   4.2399
  4.2544   4.2887   4.3225   4.3264   4.3597   4.4083   4.4177   4.4548
  4.4757   4.4872   4.5168   4.5472   4.5987   4.6368   4.6504   4.6754
  4.7047   4.7202   4.7356   4.7788   4.7860   4.8186   4.8473   4.8846
  4.9297   4.9637   5.0109   5.0449   5.0633   5.0954   5.1398   5.1815
  5.2081   5.2352   5.2503   5.2801   5.2855   5.3677   5.3986   5.4373
  5.4896   5.5279   5.6447   5.6892   5.7775   5.8147   5.8775   5.9226
  6.0047   6.0660   6.1913   6.1992   6.2716   6.3442   6.5786   6.6477
  8.0216  10.0268  11.6769  12.4137  12.9082  13.9380  15.5356
 
 Beta MOs
 -- Occupied --
-14.4618 -14.4310 -10.3832 -10.3261 -10.3228 -10.2904 -10.2866  -1.0580
 -1.0287  -0.9210  -0.8681  -0.7400  -0.6774  -0.6621  -0.6063  -0.5657
 -0.5181  -0.5069  -0.4951  -0.4738  -0.4513  -0.4348  -0.4206  -0.3463
 -- Virtual --
 -0.0008   0.0523   0.1046   0.1147   0.1441   0.1451   0.1505   0.1610
  0.1895   0.2140   0.2342   0.2807   0.2911   0.3106   0.3196   0.3462
  0.3705   0.3802   0.4093   0.4196   0.4312   0.4417   0.4513   0.4628
  0.4923   0.5041   0.5089   0.5158   0.5293   0.5427   0.5517   0.5576
  0.5765   0.5874   0.5980   0.6151   0.6173   0.6480   0.6655   0.6837
  0.6912   0.7141   0.7438   0.7588   0.7742   0.7937   0.8082   0.8237
  0.8528   0.8922   0.9152   0.9249   0.9470   0.9871   1.0221   1.0338
  1.0553   1.0636   1.0788   1.0896   1.1089   1.1361   1.1703   1.1728
  1.1905   1.2102   1.2347   1.2431   1.2741   1.2846   1.3093   1.3334
  1.3539   1.3629   1.3734   1.3884   1.4098   1.4247   1.4334   1.4511
  1.4876   1.4943   1.5398   1.5645   1.5727   1.5962   1.6406   1.6883
  1.7015   1.7174   1.7893   1.8298   1.8737   1.9049   1.9323   1.9830
  2.0290   2.0795   2.1243   2.1531   2.2095   2.2388   2.2556   2.2901
  2.3120   2.3889   2.4353   2.4501   2.4749   2.5030   2.5335   2.5625
  2.6130   2.6179   2.6610   2.6707   2.6953   2.7099   2.7276   2.7524
  2.7715   2.7788   2.8141   2.8379   2.8718   2.8747   2.9055   2.9178
  2.9290   2.9560   2.9728   3.0033   3.0121   3.0259   3.0431   3.0520
  3.0740   3.1003   3.1077   3.1212   3.1250   3.1423   3.1569   3.1882
  3.1980   3.2309   3.2342   3.2510   3.2790   3.2931   3.3057   3.3160
  3.3440   3.3540   3.3845   3.4040   3.4258   3.4403   3.4897   3.5166
  3.5478   3.5572   3.5708   3.5918   3.6125   3.6475   3.6781   3.6920
  3.6998   3.7275   3.7490   3.7732   3.7944   3.8422   3.8746   3.8927
  3.9150   3.9506   3.9600   3.9847   4.0060   4.0201   4.0476   4.0627
  4.0694   4.0726   4.0922   4.1234   4.1558   4.1657   4.1846   4.2244
  4.2448   4.2594   4.2923   4.3274   4.3315   4.3648   4.4121   4.4225
  4.4582   4.4796   4.4913   4.5220   4.5529   4.6046   4.6400   4.6537
  4.6794   4.7088   4.7251   4.7398   4.7828   4.7896   4.8249   4.8513
  4.8934   4.9350   4.9752   5.0168   5.0517   5.0676   5.1026   5.1437
  5.1845   5.2170   5.2378   5.2546   5.2839   5.2913   5.3747   5.4046
  5.4467   5.4928   5.5359   5.6499   5.6929   5.7817   5.8167   5.8811
  5.9272   6.0118   6.0707   6.1935   6.2006   6.2736   6.3465   6.5834
  6.6556   8.0226  10.0311  11.6823  12.4164  12.9163  13.9426  15.5362
 --------------------------------------------------------------
 
          Ground-State Mulliken Net Atomic Charges

     Atom                 Charge (a.u.)    Spin (a.u.)
  --------------------------------------------------------
      1 C                    -0.116422       0.010662
      2 N                    -0.044482       0.025368
      3 C                    -0.211541       0.400949
      4 H                     0.151497      -0.004435
      5 C                     0.056349       0.057944
      6 H                     0.153600       0.028790
      7 C                    -0.155146      -0.070713
      8 H                     0.140293       0.003492
      9 C                    -0.066932       0.353361
     10 H                     0.130875      -0.003016
     11 N                    -0.195928       0.182308
     12 H                     0.157837       0.015289
  --------------------------------------------------------
  Sum of atomic charges =    -0.000000
  Sum of spin   charges =     1.000000

 -----------------------------------------------------------------
                    Cartesian Multipole Moments
 -----------------------------------------------------------------
    Charge (ESU x 10^10)
                -0.0000
    Dipole Moment (Debye)
         X       1.2568      Y       2.4039      Z      -2.4961
       Tot       3.6863
    Quadrupole Moments (Debye-Ang)
        XX     -44.2128     XY      -3.4816     YY     -37.2978
        XZ       6.4507     YZ       5.6584     ZZ     -47.6153
    Octopole Moments (Debye-Ang^2)
       XXX      15.8070    XXY       9.6106    XYY       3.9997
       YYY      38.0670    XXZ     -16.8183    XYZ      -8.0463
       YYZ     -22.5888    XZZ      17.4001    YZZ      27.6484
       ZZZ     -80.0552
    Hexadecapole Moments (Debye-Ang^3)
      XXXX    -109.3523   XXXY     -41.9485   XXYY     -83.5243
      XYYY     -43.8941   YYYY    -305.6508   XXXZ      65.9537
      XXYZ      44.2138   XYYZ      33.3861   YYYZ     127.0173
      XXZZ    -137.6654   XYZZ     -36.1209   YYZZ    -173.8758
      XZZZ     104.9665   YZZZ     161.6580   ZZZZ    -678.1206
 -----------------------------------------------------------------
 Calculating analytic gradient of the SCF energy
 Gradient of SCF Energy
            1           2           3           4           5           6
    1   0.0079616  -0.0077237  -0.0019750  -0.0036291   0.0016223  -0.0017786
    2  -0.0102093  -0.0020830   0.0020316  -0.0006559  -0.0320039   0.0039168
    3  -0.0065379   0.0094458  -0.0005222  -0.0035082   0.0058034  -0.0009037
            7           8           9          10          11          12
    1   0.0052177   0.0010385  -0.0002512  -0.0031211   0.0020451   0.0005935
    2  -0.0057009   0.0003558   0.0078252  -0.0014070   0.0221570   0.0157736
    3   0.0037950   0.0023688   0.0063610  -0.0024520  -0.0071777  -0.0066723
 Max gradient component =       3.200E-02
 RMS gradient           =       8.364E-03
 Gradient time:  CPU 245.97 s  wall 4.75 s
rPathMan2.  file_steps = 951
 IRC --- Status = 3.  Assess initial corrector step
 IRC --- bisector search: b =  0.000000 E =     -302.926835 G.B =  -0.005604
 IRC --- bisector search: b =  0.017568 E =     -302.926786 G.B =   0.011182
 IRC --- performed gradient/energy interpolation
 IRC --- bisector search:  estimate b(min) =   5.860394569422428E-003
 Adding empirical dispersion correction 
 ----------------------------------------------------------------
 Doing -D3(0) with
 s6  =   1.00000
 s8  =   1.00000
 rs6 =   1.28100
 rs8 =   1.09400
 -D3 energy without 3body term =     -0.0027222146 hartrees
 ----------------------------------------------------------------
             Standard Nuclear Orientation (Angstroms)
    I     Atom           X                Y                Z
 ----------------------------------------------------------------
    1      C      -0.4293866774    -1.0514058823     1.8820859366
    2      N      -1.0834964300    -1.4353236514     2.7473929229
    3      C       0.0660454767    -1.0182421078    -0.5429607375
    4      H      -0.2528173434    -2.0357850696    -0.7180501892
    5      C       0.3624604334    -0.4788917355     0.7906084510
    6      H       1.4095619846    -0.4303556706     1.0802126507
    7      C       0.0292320939    -0.0402643588    -1.5023548794
    8      H      -0.1610253555    -0.2301896513    -2.5434073164
    9      C       0.0269486122     1.2393449031    -0.9493988602
   10      H      -0.3000056227     2.1233160287    -1.4849528917
   11      N       0.2871328065     1.2526202192     0.3649048806
   12      H       0.0453500111     2.1051769737     0.8759200247
 ----------------------------------------------------------------
 Nuclear Repulsion Energy =         253.31550794 hartrees
 There are       25 alpha and       24 beta electrons

                       Distance Matrix (Angstroms)
             C (  1)   N (  2)   C (  3)   H (  4)   C (  5)   H (  6)
   N (  2)  1.150656
   C (  3)  2.475359  3.510247
   H (  4)  2.785837  3.613845  1.080613
   C (  5)  1.464963  2.614299  1.468730  2.253560
   H (  6)  2.100104  3.163035  2.187542  2.928252  1.087496
   C (  7)  3.561907  4.609199  1.370486  2.162588  2.358202  2.954173
   H (  8)  4.509036  5.504168  2.162030  2.569150  3.384014  3.954419
   C (  9)  3.670570  4.696084  2.294214  3.295189  2.468305  2.969654
   H ( 10)  4.629530  5.584848  3.300111  4.229479  3.519734  4.002991
   N ( 11)  2.850224  3.844466  2.455589  3.503990  1.784666  2.145675
   H ( 12)  3.346903  4.160751  3.430656  4.447158  2.604851  2.886475
             C (  7)   H (  8)   C (  9)   H ( 10)   N ( 11)
   H (  8)  1.075202
   C (  9)  1.393975  2.176173
   H ( 10)  2.188557  2.584305  1.084031
   N ( 11)  2.285765  3.295125  1.339876  2.127162
   H ( 12)  3.203025  4.145881  2.020345  2.386068  1.022961
 
 Applying Cartesian multipole field
    Component          Value
    ---------          -----
     (2,0,0)        1.00000E-10
     (0,2,0)        2.00000E-11
     (0,0,2)       -3.00000E-11
 Nucleus-field energy     =    -0.0000000028 hartrees
 Requested basis set is cc-pVTZ
 There are 100 shells and 280 basis functions
 A cutoff of  1.0D-11 yielded   4662 shell pairs
 There are     36574 function pairs (     47788 Cartesian)
 Smallest overlap matrix eigenvalue = 1.71E-04
 Guess MOs from SCF MO coefficient file
 Reading MOs from coefficient file
 Reading MOs from coefficient file
 Long-range K will be added via erf
 Coulomb attenuation parameter = 0.25 bohr**(-1)
 An unrestricted hybrid HF-DFT SCF calculation will be
 performed using Pulay DIIS extrapolation
 Exchange:     0.1957 Hartree-Fock + 1.0000 wB97X-D3 + LR-HF
 Correlation:  1.0000 wB97X-D3
 Using SG-2 standard quadrature grid
 Dispersion:   Grimme D3
 SCF converges when DIIS error is below 1.0E-08
 Using Q-Chem read-in guess as SCF_GUESS READ specified.

 using 64 threads for integral computing
 -------------------------------------------------------
 OpenMP Integral computing Module                
 Release: version 1.0, May 2013, Q-Chem Inc. Pittsburgh 
 -------------------------------------------------------
 using 64 threads for integral computing
 -------------------------------------------------------
 OpenMP Integral computing Module                
 Release: version 1.0, May 2013, Q-Chem Inc. Pittsburgh 
 -------------------------------------------------------
 ---------------------------------------
  Cycle       Energy         DIIS Error
 ---------------------------------------
    1    -302.9261722993      1.91E-04
    2    -302.9268382887      2.87E-05
    3    -302.9268405523      3.39E-05
    4    -302.9268498004      6.17E-06
    5    -302.9268506528      2.79E-06
    6    -302.9268511454      1.63E-06
    7    -302.9268515178      1.04E-06
    8    -302.9268517655      5.60E-07
    9    -302.9268518683      2.42E-07
   10    -302.9268518836      1.02E-07
   11    -302.9268518874      6.12E-08
   12    -302.9268518884      3.03E-08
   13    -302.9268518886      2.00E-08
   14    -302.9268518887      5.77E-09 Convergence criterion met
 ---------------------------------------
 <S^2> = 0.7711
 SCF time:  CPU 1373.77 s  wall 24.10 s
 SCF   energy in the final basis set = -302.92685189
 Total energy in the final basis set = -302.92685189
 
 --------------------------------------------------------------
 
                    Orbital Energies (a.u.)
 --------------------------------------------------------------
 
 Alpha MOs
 -- Occupied --
-14.4665 -14.4307 -10.3845 -10.3266 -10.3260 -10.2947 -10.2852  -1.0673
 -1.0315  -0.9301  -0.8749  -0.7551  -0.6805  -0.6734  -0.6133  -0.5724
 -0.5225  -0.5176  -0.5018  -0.4803  -0.4692  -0.4403  -0.4324  -0.3673
 -0.2483
 -- Virtual --
  0.0365   0.0956   0.1122   0.1271   0.1425   0.1493   0.1588   0.1878
  0.2089   0.2298   0.2779   0.2896   0.3077   0.3168   0.3430   0.3661
  0.3771   0.4056   0.4154   0.4288   0.4378   0.4477   0.4595   0.4869
  0.4996   0.5052   0.5117   0.5233   0.5399   0.5501   0.5539   0.5730
  0.5836   0.5965   0.6115   0.6130   0.6444   0.6606   0.6819   0.6881
  0.7123   0.7398   0.7569   0.7724   0.7896   0.8051   0.8194   0.8504
  0.8903   0.9146   0.9218   0.9435   0.9851   1.0188   1.0309   1.0520
  1.0619   1.0765   1.0869   1.1079   1.1317   1.1671   1.1707   1.1883
  1.2075   1.2309   1.2406   1.2710   1.2818   1.3009   1.3289   1.3513
  1.3594   1.3712   1.3836   1.4059   1.4225   1.4294   1.4467   1.4843
  1.4912   1.5340   1.5606   1.5694   1.5898   1.6371   1.6824   1.6961
  1.7138   1.7861   1.8237   1.8704   1.9033   1.9294   1.9813   2.0243
  2.0770   2.1239   2.1438   2.2040   2.2335   2.2386   2.2856   2.3064
  2.3793   2.4282   2.4395   2.4676   2.4993   2.5272   2.5537   2.6062
  2.6131   2.6550   2.6654   2.6903   2.7058   2.7230   2.7495   2.7679
  2.7738   2.8092   2.8309   2.8619   2.8690   2.8955   2.9127   2.9215
  2.9504   2.9656   2.9972   3.0039   3.0225   3.0387   3.0455   3.0680
  3.0924   3.1004   3.1117   3.1210   3.1372   3.1530   3.1788   3.1923
  3.2252   3.2300   3.2455   3.2742   3.2833   3.3008   3.3092   3.3373
  3.3494   3.3799   3.3983   3.4188   3.4330   3.4842   3.5124   3.5405
  3.5499   3.5631   3.5879   3.6049   3.6434   3.6732   3.6878   3.6939
  3.7222   3.7454   3.7661   3.7889   3.8385   3.8703   3.8881   3.9099
  3.9442   3.9583   3.9810   4.0015   4.0161   4.0434   4.0592   4.0687
  4.0708   4.0897   4.1177   4.1490   4.1637   4.1801   4.2176   4.2386
  4.2552   4.2884   4.3241   4.3256   4.3602   4.4048   4.4145   4.4562
  4.4770   4.4870   4.5178   4.5434   4.5957   4.6366   4.6510   4.6760
  4.7039   4.7205   4.7357   4.7797   4.7871   4.8177   4.8462   4.8871
  4.9297   4.9645   5.0089   5.0437   5.0610   5.0947   5.1383   5.1819
  5.2061   5.2346   5.2491   5.2793   5.2854   5.3678   5.3961   5.4375
  5.4904   5.5276   5.6427   5.6874   5.7749   5.8185   5.8759   5.9217
  5.9982   6.0636   6.1950   6.2107   6.2743   6.3457   6.5751   6.6410
  8.0048  10.0153  11.6681  12.4030  12.8720  13.9295  15.6050
 
 Beta MOs
 -- Occupied --
-14.4621 -14.4303 -10.3837 -10.3255 -10.3228 -10.2904 -10.2863  -1.0577
 -1.0297  -0.9204  -0.8680  -0.7396  -0.6770  -0.6622  -0.6056  -0.5653
 -0.5172  -0.5071  -0.4962  -0.4737  -0.4515  -0.4356  -0.4210  -0.3455
 -- Virtual --
 -0.0012   0.0530   0.1049   0.1148   0.1444   0.1453   0.1505   0.1610
  0.1895   0.2141   0.2339   0.2803   0.2912   0.3106   0.3195   0.3462
  0.3703   0.3801   0.4095   0.4195   0.4313   0.4416   0.4512   0.4629
  0.4923   0.5037   0.5087   0.5160   0.5289   0.5428   0.5517   0.5574
  0.5762   0.5875   0.5979   0.6152   0.6171   0.6473   0.6650   0.6850
  0.6905   0.7141   0.7438   0.7586   0.7743   0.7938   0.8079   0.8235
  0.8533   0.8925   0.9155   0.9247   0.9473   0.9876   1.0220   1.0336
  1.0553   1.0638   1.0792   1.0895   1.1102   1.1360   1.1702   1.1731
  1.1908   1.2102   1.2349   1.2431   1.2742   1.2838   1.3090   1.3328
  1.3542   1.3631   1.3732   1.3884   1.4096   1.4251   1.4329   1.4508
  1.4871   1.4943   1.5384   1.5645   1.5727   1.5961   1.6408   1.6883
  1.7014   1.7179   1.7896   1.8280   1.8732   1.9056   1.9326   1.9835
  2.0285   2.0809   2.1255   2.1529   2.2084   2.2384   2.2561   2.2904
  2.3121   2.3890   2.4355   2.4504   2.4749   2.5041   2.5339   2.5629
  2.6126   2.6174   2.6615   2.6705   2.6958   2.7093   2.7284   2.7532
  2.7714   2.7787   2.8149   2.8376   2.8706   2.8747   2.9048   2.9189
  2.9286   2.9553   2.9720   3.0026   3.0106   3.0257   3.0429   3.0518
  3.0732   3.1006   3.1076   3.1213   3.1253   3.1422   3.1569   3.1874
  3.1973   3.2314   3.2344   3.2513   3.2797   3.2930   3.3057   3.3164
  3.3434   3.3539   3.3850   3.4045   3.4251   3.4396   3.4897   3.5170
  3.5474   3.5555   3.5701   3.5922   3.6120   3.6472   3.6781   3.6914
  3.6992   3.7277   3.7493   3.7720   3.7938   3.8424   3.8746   3.8919
  3.9137   3.9494   3.9603   3.9840   4.0046   4.0188   4.0474   4.0626
  4.0701   4.0730   4.0926   4.1233   4.1552   4.1665   4.1844   4.2240
  4.2434   4.2604   4.2919   4.3296   4.3299   4.3655   4.4087   4.4194
  4.4596   4.4810   4.4912   4.5231   4.5492   4.6017   4.6397   4.6542
  4.6801   4.7081   4.7253   4.7397   4.7844   4.7899   4.8238   4.8502
  4.8957   4.9350   4.9759   5.0147   5.0502   5.0655   5.1019   5.1422
  5.1848   5.2151   5.2373   5.2534   5.2835   5.2908   5.3749   5.4020
  5.4469   5.4937   5.5355   5.6479   5.6911   5.7791   5.8204   5.8795
  5.9262   6.0053   6.0684   6.1971   6.2120   6.2763   6.3479   6.5799
  6.6487   8.0057  10.0197  11.6734  12.4056  12.8802  13.9341  15.6056
 --------------------------------------------------------------
 
          Ground-State Mulliken Net Atomic Charges

     Atom                 Charge (a.u.)    Spin (a.u.)
  --------------------------------------------------------
      1 C                    -0.118799       0.012146
      2 N                    -0.041622       0.023476
      3 C                    -0.212690       0.410032
      4 H                     0.152254      -0.004560
      5 C                     0.057392       0.054754
      6 H                     0.153195       0.029626
      7 C                    -0.155777      -0.073125
      8 H                     0.140357       0.003509
      9 C                    -0.065143       0.351309
     10 H                     0.130288      -0.003282
     11 N                    -0.197828       0.180669
     12 H                     0.158374       0.015446
  --------------------------------------------------------
  Sum of atomic charges =    -0.000000
  Sum of spin   charges =     1.000000

 -----------------------------------------------------------------
                    Cartesian Multipole Moments
 -----------------------------------------------------------------
    Charge (ESU x 10^10)
                -0.0000
    Dipole Moment (Debye)
         X       1.2476      Y       2.3989      Z      -2.4919
       Tot       3.6770
    Quadrupole Moments (Debye-Ang)
        XX     -44.2195     XY      -3.4890     YY     -37.2764
        XZ       6.4498     YZ       5.6573     ZZ     -47.6240
    Octopole Moments (Debye-Ang^2)
       XXX      15.7420    XXY       9.6071    XYY       3.9531
       YYY      38.0749    XXZ     -16.8151    XYZ      -8.0571
       YYZ     -22.5789    XZZ      17.3933    YZZ      27.6368
       ZZZ     -79.9767
    Hexadecapole Moments (Debye-Ang^3)
      XXXX    -109.3828   XXXY     -41.9939   XXYY     -83.5287
      XYYY     -43.9610   YYYY    -305.4294   XXXZ      65.9334
      XXYZ      44.2320   XYYZ      33.3914   YYYZ     127.0562
      XXZZ    -137.6909   XYZZ     -36.1758   YYZZ    -173.8260
      XZZZ     105.0237   YZZZ     161.7654   ZZZZ    -678.2046
 -----------------------------------------------------------------
 Calculating analytic gradient of the SCF energy
 Gradient of SCF Energy
            1           2           3           4           5           6
    1   0.0034666  -0.0039961  -0.0022612  -0.0033629   0.0011408  -0.0010525
    2  -0.0135672   0.0003137  -0.0011718   0.0001789  -0.0318789   0.0041890
    3  -0.0003042   0.0044004   0.0021596  -0.0034426   0.0032169  -0.0006630
            7           8           9          10          11          12
    1   0.0054525   0.0010733  -0.0001056  -0.0036960   0.0032446   0.0000964
    2  -0.0007221   0.0001576   0.0042489  -0.0004632   0.0208941   0.0178210
    3   0.0029119   0.0026748   0.0047280  -0.0029350  -0.0071543  -0.0055925
 Max gradient component =       3.188E-02
 RMS gradient           =       7.941E-03
 Gradient time:  CPU 242.57 s  wall 4.59 s
rPathMan2.  file_steps = 951
 IRC --- Status = 4.  Checking bisector search.
 IRC --- Bisector search finished successfully.
 ------------------------------------------------------------------------
 Reaction path following.  The coordinates are cartesian              
 Step   3 E=    -302.926852 |G|=  0.047645 S_lin= 0.2982 S_tot= 0.2989
 ------------------------------------------------------------------------
  IRC -- SD step length =   0.150000000000000     
 Adding empirical dispersion correction 
 ----------------------------------------------------------------
 Doing -D3(0) with
 s6  =   1.00000
 s8  =   1.00000
 rs6 =   1.28100
 rs8 =   1.09400
 -D3 energy without 3body term =     -0.0027205535 hartrees
 ----------------------------------------------------------------
             Standard Nuclear Orientation (Angstroms)
    I     Atom           X                Y                Z
 ----------------------------------------------------------------
    1      C      -0.4351620413    -1.0288031732     1.8825926640
    2      N      -1.0768389629    -1.4358463174     2.7400618916
    3      C       0.0698125598    -1.0162899151    -0.5465585723
    4      H      -0.2472147196    -2.0360831055    -0.7123148830
    5      C       0.3605598261    -0.4257818287     0.7852491929
    6      H       1.4113154332    -0.4373344206     1.0813172261
    7      C       0.0201483742    -0.0390613294    -1.5072061269
    8      H      -0.1628135410    -0.2304521980    -2.5478634211
    9      C       0.0271245181     1.2322662713    -0.9572756813
   10      H      -0.2938481518     2.1240877412    -1.4800632433
   11      N       0.2817273408     1.2178108535     0.3768238854
   12      H       0.0451893537     2.0754874191     0.8852370596
 ----------------------------------------------------------------
 Nuclear Repulsion Energy =         254.18643839 hartrees
 There are       25 alpha and       24 beta electrons

                       Distance Matrix (Angstroms)
             C (  1)   N (  2)   C (  3)   H (  4)   C (  5)   H (  6)
   N (  2)  1.145725
   C (  3)  2.481115  3.506096
   H (  4)  2.789889  3.601037  1.080722
   C (  5)  1.483567  2.628239  1.485579  2.281482
   H (  6)  2.097941  3.152677  2.187418  2.919561  1.091731
   C (  7)  3.560566  4.603659  1.371235  2.165971  2.349635  2.965539
   H (  8)  4.510042  5.500052  2.162609  2.576173  3.379602  3.961267
   C (  9)  3.659371  4.691254  2.286157  3.288978  2.428311  2.976476
   H ( 10)  4.611740  5.576348  3.296309  4.230678  3.472999  4.003640
   N ( 11)  2.797954  3.804273  2.426675  3.471862  1.695412  2.124097
   H ( 12)  3.295766  4.126595  3.407306  4.420711  2.523054  2.866884
             C (  7)   H (  8)   C (  9)   H ( 10)   N ( 11)
   H (  8)  1.073812
   C (  9)  1.385188  2.169237
   H ( 10)  2.185988  2.588673  1.082440
   N ( 11)  2.279851  3.293764  1.358254  2.144914
   H ( 12)  3.193075  4.140870  2.026376  2.389969  1.024716
 
 Applying Cartesian multipole field
    Component          Value
    ---------          -----
     (2,0,0)        1.00000E-10
     (0,2,0)        2.00000E-11
     (0,0,2)       -3.00000E-11
 Nucleus-field energy     =    -0.0000000029 hartrees
 Requested basis set is cc-pVTZ
 There are 100 shells and 280 basis functions
 A cutoff of  1.0D-11 yielded   4664 shell pairs
 There are     36610 function pairs (     47836 Cartesian)
 Smallest overlap matrix eigenvalue = 1.66E-04
 Guess MOs from SCF MO coefficient file
 Reading MOs from coefficient file
 Reading MOs from coefficient file
 Long-range K will be added via erf
 Coulomb attenuation parameter = 0.25 bohr**(-1)
 An unrestricted hybrid HF-DFT SCF calculation will be
 performed using Pulay DIIS extrapolation
 Exchange:     0.1957 Hartree-Fock + 1.0000 wB97X-D3 + LR-HF
 Correlation:  1.0000 wB97X-D3
 Using SG-2 standard quadrature grid
 Dispersion:   Grimme D3
 SCF converges when DIIS error is below 1.0E-08
 Using Q-Chem read-in guess as SCF_GUESS READ specified.

 using 64 threads for integral computing
 -------------------------------------------------------
 OpenMP Integral computing Module                
 Release: version 1.0, May 2013, Q-Chem Inc. Pittsburgh 
 -------------------------------------------------------
 using 64 threads for integral computing
 -------------------------------------------------------
 OpenMP Integral computing Module                
 Release: version 1.0, May 2013, Q-Chem Inc. Pittsburgh 
 -------------------------------------------------------
 ---------------------------------------
  Cycle       Energy         DIIS Error
 ---------------------------------------
    1    -302.9469534515      1.26E-03
    2    -302.9331283814      2.60E-04
    3    -302.9337741912      2.33E-04
    4    -302.9343408609      5.29E-05
    5    -302.9344910183      3.16E-05
    6    -302.9345955978      1.91E-05
    7    -302.9346471136      1.09E-05
    8    -302.9346658757      5.95E-06
    9    -302.9346734108      1.36E-06
   10    -302.9346740102      6.86E-07
   11    -302.9346741965      3.95E-07
   12    -302.9346742467      2.18E-07
   13    -302.9346742600      7.36E-08
   14    -302.9346742619      3.74E-08
   15    -302.9346742616      1.87E-08
   16    -302.9346742618      7.98E-09 Convergence criterion met
 ---------------------------------------
 <S^2> = 0.7752
 SCF time:  CPU 1626.16 s  wall 28.46 s
 SCF   energy in the final basis set = -302.93467426
 Total energy in the final basis set = -302.93467426
 
 --------------------------------------------------------------
 
                    Orbital Energies (a.u.)
 --------------------------------------------------------------
 
 Alpha MOs
 -- Occupied --
-14.4694 -14.4301 -10.3897 -10.3264 -10.3235 -10.2926 -10.2830  -1.0711
 -1.0331  -0.9245  -0.8774  -0.7529  -0.6821  -0.6744  -0.6130  -0.5662
 -0.5301  -0.5162  -0.5012  -0.4809  -0.4683  -0.4419  -0.4349  -0.3713
 -0.2474
 -- Virtual --
  0.0539   0.0971   0.1123   0.1273   0.1421   0.1505   0.1597   0.1884
  0.2109   0.2354   0.2691   0.2884   0.3082   0.3142   0.3423   0.3669
  0.3783   0.4057   0.4143   0.4281   0.4395   0.4504   0.4601   0.4875
  0.4970   0.5015   0.5109   0.5191   0.5357   0.5502   0.5559   0.5733
  0.5850   0.5943   0.6099   0.6139   0.6441   0.6613   0.6836   0.6891
  0.7111   0.7384   0.7619   0.7767   0.7884   0.8054   0.8193   0.8532
  0.8906   0.9153   0.9215   0.9466   0.9879   1.0137   1.0355   1.0508
  1.0644   1.0787   1.0873   1.1134   1.1293   1.1687   1.1771   1.1920
  1.2036   1.2310   1.2413   1.2728   1.2846   1.3039   1.3289   1.3498
  1.3571   1.3688   1.3849   1.4060   1.4150   1.4337   1.4472   1.4852
  1.4881   1.5335   1.5625   1.5752   1.5912   1.6384   1.6860   1.7028
  1.7244   1.7978   1.8134   1.8735   1.9039   1.9321   1.9881   2.0226
  2.0752   2.1264   2.1424   2.2041   2.2329   2.2411   2.2867   2.3067
  2.3859   2.4262   2.4527   2.4688   2.5015   2.5185   2.5610   2.6052
  2.6165   2.6562   2.6733   2.6961   2.7081   2.7247   2.7476   2.7739
  2.7851   2.8149   2.8401   2.8529   2.8632   2.8963   2.9162   2.9241
  2.9553   2.9650   2.9848   3.0015   3.0290   3.0405   3.0435   3.0688
  3.0902   3.1016   3.1168   3.1244   3.1419   3.1602   3.1772   3.1943
  3.2319   3.2383   3.2419   3.2771   3.2854   3.3017   3.3226   3.3374
  3.3548   3.3787   3.3981   3.4217   3.4400   3.4735   3.4955   3.5405
  3.5548   3.5627   3.5977   3.6096   3.6396   3.6801   3.6859   3.6946
  3.7245   3.7376   3.7663   3.7908   3.8448   3.8750   3.9023   3.9139
  3.9381   3.9572   3.9842   4.0013   4.0149   4.0482   4.0628   4.0704
  4.0722   4.0934   4.1151   4.1482   4.1637   4.1924   4.2251   4.2477
  4.2636   4.2879   4.3151   4.3326   4.3629   4.4078   4.4284   4.4594
  4.4797   4.4984   4.5146   4.5355   4.5968   4.6382   4.6469   4.6846
  4.6852   4.7241   4.7473   4.7859   4.8000   4.8221   4.8569   4.8937
  4.9357   4.9649   5.0137   5.0293   5.0770   5.1026   5.1368   5.1912
  5.2027   5.2332   5.2444   5.2654   5.2999   5.3510   5.4146   5.4442
  5.4641   5.5873   5.6633   5.6875   5.7821   5.8193   5.8881   5.9321
  5.9885   6.0551   6.2064   6.2299   6.2853   6.3523   6.5710   6.6442
  7.9179  10.0089  11.5897  12.2142  12.7626  13.9171  15.7201
 
 Beta MOs
 -- Occupied --
-14.4656 -14.4300 -10.3897 -10.3258 -10.3191 -10.2877 -10.2845  -1.0619
 -1.0318  -0.9149  -0.8710  -0.7362  -0.6784  -0.6647  -0.6047  -0.5591
 -0.5237  -0.5107  -0.4957  -0.4749  -0.4508  -0.4377  -0.4251  -0.3451
 -- Virtual --
  0.0063   0.0638   0.1062   0.1151   0.1438   0.1463   0.1516   0.1618
  0.1900   0.2130   0.2398   0.2724   0.2899   0.3112   0.3168   0.3453
  0.3715   0.3813   0.4108   0.4184   0.4311   0.4430   0.4543   0.4637
  0.4928   0.5015   0.5055   0.5146   0.5241   0.5392   0.5511   0.5597
  0.5765   0.5886   0.5956   0.6149   0.6164   0.6474   0.6661   0.6866
  0.6917   0.7128   0.7429   0.7632   0.7786   0.7928   0.8080   0.8235
  0.8561   0.8927   0.9161   0.9240   0.9507   0.9902   1.0169   1.0377
  1.0544   1.0664   1.0813   1.0903   1.1152   1.1331   1.1712   1.1796
  1.1947   1.2062   1.2355   1.2434   1.2760   1.2866   1.3126   1.3328
  1.3528   1.3616   1.3703   1.3891   1.4096   1.4181   1.4366   1.4508
  1.4883   1.4910   1.5381   1.5678   1.5775   1.5974   1.6421   1.6916
  1.7066   1.7305   1.8003   1.8176   1.8761   1.9055   1.9353   1.9900
  2.0263   2.0792   2.1275   2.1531   2.2082   2.2402   2.2591   2.2922
  2.3124   2.3966   2.4355   2.4628   2.4750   2.5067   2.5255   2.5706
  2.6112   2.6206   2.6642   2.6781   2.7011   2.7116   2.7304   2.7518
  2.7780   2.7907   2.8199   2.8471   2.8613   2.8702   2.9043   2.9237
  2.9310   2.9607   2.9723   2.9892   3.0096   3.0331   3.0454   3.0491
  3.0742   3.0978   3.1094   3.1272   3.1292   3.1466   3.1643   3.1860
  3.1991   3.2359   3.2440   3.2483   3.2828   3.2947   3.3083   3.3302
  3.3437   3.3596   3.3825   3.4060   3.4268   3.4468   3.4791   3.5004
  3.5462   3.5605   3.5701   3.6024   3.6170   3.6435   3.6848   3.6908
  3.6986   3.7293   3.7417   3.7714   3.7955   3.8487   3.8787   3.9066
  3.9167   3.9431   3.9595   3.9869   4.0050   4.0170   4.0519   4.0649
  4.0707   4.0741   4.0960   4.1202   4.1542   4.1661   4.1977   4.2315
  4.2522   4.2685   4.2913   4.3199   4.3360   4.3686   4.4130   4.4327
  4.4626   4.4839   4.5024   4.5203   4.5408   4.6018   4.6407   4.6495
  4.6880   4.6894   4.7273   4.7519   4.7905   4.8025   4.8269   4.8614
  4.9031   4.9408   4.9735   5.0195   5.0350   5.0822   5.1096   5.1406
  5.1954   5.2115   5.2363   5.2473   5.2685   5.3043   5.3587   5.4198
  5.4521   5.4670   5.5944   5.6680   5.6909   5.7862   5.8208   5.8917
  5.9368   5.9938   6.0590   6.2080   6.2308   6.2866   6.3549   6.5755
  6.6503   7.9188  10.0136  11.5943  12.2169  12.7721  13.9214  15.7204
 --------------------------------------------------------------
 
          Ground-State Mulliken Net Atomic Charges

     Atom                 Charge (a.u.)    Spin (a.u.)
  --------------------------------------------------------
      1 C                    -0.128501       0.024383
      2 N                    -0.033428       0.004151
      3 C                    -0.224210       0.472433
      4 H                     0.151965      -0.007865
      5 C                     0.076951       0.000869
      6 H                     0.147011       0.035894
      7 C                    -0.150151      -0.107750
      8 H                     0.140534       0.004437
      9 C                    -0.078925       0.402276
     10 H                     0.130871      -0.005643
     11 N                    -0.194478       0.166532
     12 H                     0.162361       0.010283
  --------------------------------------------------------
  Sum of atomic charges =    -0.000000
  Sum of spin   charges =     1.000000

 -----------------------------------------------------------------
                    Cartesian Multipole Moments
 -----------------------------------------------------------------
    Charge (ESU x 10^10)
                -0.0000
    Dipole Moment (Debye)
         X       1.2295      Y       2.4460      Z      -2.3430
       Tot       3.6034
    Quadrupole Moments (Debye-Ang)
        XX     -44.2638     XY      -3.4728     YY     -37.3678
        XZ       6.4028     YZ       5.7760     ZZ     -47.5594
    Octopole Moments (Debye-Ang^2)
       XXX      15.7217    XXY       9.3528    XYY       3.9982
       YYY      37.6958    XXZ     -16.5422    XYZ      -8.0041
       YYZ     -22.3683    XZZ      17.1648    YZZ      27.3985
       ZZZ     -79.2007
    Hexadecapole Moments (Debye-Ang^3)
      XXXX    -108.9267   XXXY     -41.6512   XXYY     -82.3788
      XYYY     -43.7223   YYYY    -298.9483   XXXZ      65.1279
      XXYZ      43.6544   XYYZ      33.4142   YYYZ     125.5743
      XXZZ    -137.2284   XYZZ     -35.9686   YYZZ    -172.8520
      XZZZ     103.7524   YZZZ     160.3415   ZZZZ    -676.1708
 -----------------------------------------------------------------
 Calculating analytic gradient of the SCF energy
 Gradient of SCF Energy
            1           2           3           4           5           6
    1  -0.0036961   0.0015189  -0.0028449  -0.0054487   0.0007883   0.0002844
    2  -0.0245232   0.0045674  -0.0031043   0.0001481  -0.0334556   0.0054433
    3   0.0111729  -0.0031694   0.0010430  -0.0046622   0.0019784  -0.0005627
            7           8           9          10          11          12
    1   0.0072316   0.0016661  -0.0006354  -0.0051445   0.0071773  -0.0008969
    2   0.0007257   0.0003249   0.0044698  -0.0013566   0.0240118   0.0227488
    3   0.0049006   0.0036797   0.0015612  -0.0035687  -0.0046404  -0.0077324
 Max gradient component =       3.346E-02
 RMS gradient           =       9.693E-03
 Gradient time:  CPU 246.14 s  wall 4.75 s
rPathMan2.  file_steps = 951
 IRC --- Status = 2.  Assess steepest descent step
 IRC --- Previous SD length =   0.150000
 IRC --- Point 1 E =     -302.926852 |G| =   0.047645 G.D1 =  -0.047645
 IRC --- Point 2 E =     -302.934674 |G| =   0.058155 G.D1 =  -0.053929
 IRC --- Angle(G1/G2) =   21.98 Deg.  Curvature =  -0.0419
 IRC --- Corrector step required
 IRC --- equal length displacement: B_eq =   0.057185
 IRC --- chosen bisector length  : B_len =   0.028592
 Adding empirical dispersion correction 
 ----------------------------------------------------------------
 Doing -D3(0) with
 s6  =   1.00000
 s8  =   1.00000
 rs6 =   1.28100
 rs8 =   1.09400
 -D3 energy without 3body term =     -0.0027155969 hartrees
 ----------------------------------------------------------------
             Standard Nuclear Orientation (Angstroms)
    I     Atom           X                Y                Z
 ----------------------------------------------------------------
    1      C      -0.4297519396    -1.0233685539     1.8747143280
    2      N      -1.0812042466    -1.4387020163     2.7458903457
    3      C       0.0698705375    -1.0151474494    -0.5454714428
    4      H      -0.2462975156    -2.0360351572    -0.7120007952
    5      C       0.3609721578    -0.4295048982     0.7865786477
    6      H       1.4102445858    -0.4375598557     1.0811489566
    7      C       0.0197549740    -0.0401580847    -1.5081249469
    8      H      -0.1630564976    -0.2305426776    -2.5481466151
    9      C       0.0274702245     1.2327551687    -0.9544027107
   10      H      -0.2934159841     2.1246276957    -1.4800725848
   11      N       0.2795318885     1.2188286205     0.3740312516
   12      H       0.0458818047     2.0748072054     0.8858555578
 ----------------------------------------------------------------
 Nuclear Repulsion Energy =         254.04159802 hartrees
 There are       25 alpha and       24 beta electrons

                       Distance Matrix (Angstroms)
             C (  1)   N (  2)   C (  3)   H (  4)   C (  5)   H (  6)
   N (  2)  1.164405
   C (  3)  2.471232  3.512468
   H (  4)  2.783926  3.607061  1.081622
   C (  5)  1.470360  2.633867  1.483939  2.279354
   H (  6)  2.087703  3.159267  2.185430  2.917986  1.089867
   C (  7)  3.551389  4.611364  1.371064  2.165207  2.352379  2.965759
   H (  8)  4.501266  5.507220  2.163462  2.576463  3.381506  3.961050
   C (  9)  3.647335  4.696596  2.285189  3.289179  2.430092  2.974136
   H ( 10)  4.602506  5.583609  3.296004  4.231226  3.476999  4.003389
   N ( 11)  2.789728  3.813107  2.424890  3.471325  1.701126  2.126535
   H ( 12)  3.286756  4.132166  3.405450  4.420129  2.526008  2.865591
             C (  7)   H (  8)   C (  9)   H ( 10)   N ( 11)
   H (  8)  1.072992
   C (  9)  1.388156  2.171995
   H ( 10)  2.187501  2.589325  1.083851
   N ( 11)  2.279264  3.291760  1.352208  2.141598
   H ( 12)  3.194511  4.141336  2.023843  2.390653  1.024332
 
 Applying Cartesian multipole field
    Component          Value
    ---------          -----
     (2,0,0)        1.00000E-10
     (0,2,0)        2.00000E-11
     (0,0,2)       -3.00000E-11
 Nucleus-field energy     =    -0.0000000029 hartrees
 Requested basis set is cc-pVTZ
 There are 100 shells and 280 basis functions
 A cutoff of  1.0D-11 yielded   4664 shell pairs
 There are     36610 function pairs (     47836 Cartesian)
 Smallest overlap matrix eigenvalue = 1.66E-04
 Guess MOs from SCF MO coefficient file
 Reading MOs from coefficient file
 Reading MOs from coefficient file
 Long-range K will be added via erf
 Coulomb attenuation parameter = 0.25 bohr**(-1)
 An unrestricted hybrid HF-DFT SCF calculation will be
 performed using Pulay DIIS extrapolation
 Exchange:     0.1957 Hartree-Fock + 1.0000 wB97X-D3 + LR-HF
 Correlation:  1.0000 wB97X-D3
 Using SG-2 standard quadrature grid
 Dispersion:   Grimme D3
 SCF converges when DIIS error is below 1.0E-08
 Using Q-Chem read-in guess as SCF_GUESS READ specified.

 using 64 threads for integral computing
 -------------------------------------------------------
 OpenMP Integral computing Module                
 Release: version 1.0, May 2013, Q-Chem Inc. Pittsburgh 
 -------------------------------------------------------
 using 64 threads for integral computing
 -------------------------------------------------------
 OpenMP Integral computing Module                
 Release: version 1.0, May 2013, Q-Chem Inc. Pittsburgh 
 -------------------------------------------------------
 ---------------------------------------
  Cycle       Energy         DIIS Error
 ---------------------------------------
    1    -302.9332708443      6.10E-04
    2    -302.9339092499      1.23E-04
    3    -302.9339179135      1.44E-04
    4    -302.9340730261      2.79E-05
    5    -302.9340799072      7.43E-06
    6    -302.9340809385      2.79E-06
    7    -302.9340812944      1.72E-06
    8    -302.9340815222      7.94E-07
    9    -302.9340816406      5.20E-07
   10    -302.9340817044      1.94E-07
   11    -302.9340817131      8.05E-08
   12    -302.9340817146      3.02E-08
   13    -302.9340817148      1.47E-08
   14    -302.9340817149      6.82E-09 Convergence criterion met
 ---------------------------------------
 <S^2> = 0.7748
 SCF time:  CPU 1343.92 s  wall 23.21 s
 SCF   energy in the final basis set = -302.93408171
 Total energy in the final basis set = -302.93408171
 
 --------------------------------------------------------------
 
                    Orbital Energies (a.u.)
 --------------------------------------------------------------
 
 Alpha MOs
 -- Occupied --
-14.4695 -14.4355 -10.3885 -10.3313 -10.3237 -10.2926 -10.2832  -1.0722
 -1.0272  -0.9258  -0.8783  -0.7538  -0.6832  -0.6748  -0.6147  -0.5679
 -0.5294  -0.5166  -0.5008  -0.4819  -0.4689  -0.4383  -0.4310  -0.3710
 -0.2465
 -- Virtual --
  0.0489   0.0951   0.1111   0.1247   0.1410   0.1504   0.1592   0.1881
  0.2096   0.2346   0.2710   0.2881   0.3088   0.3138   0.3420   0.3667
  0.3781   0.4060   0.4149   0.4287   0.4395   0.4505   0.4600   0.4874
  0.4974   0.5024   0.5113   0.5193   0.5362   0.5501   0.5556   0.5731
  0.5842   0.5945   0.6095   0.6136   0.6435   0.6619   0.6828   0.6889
  0.7106   0.7377   0.7620   0.7766   0.7884   0.8056   0.8195   0.8515
  0.8898   0.9149   0.9187   0.9460   0.9845   1.0140   1.0338   1.0504
  1.0620   1.0776   1.0876   1.1056   1.1291   1.1687   1.1754   1.1894
  1.2029   1.2305   1.2406   1.2715   1.2861   1.3046   1.3282   1.3481
  1.3574   1.3672   1.3835   1.4051   1.4141   1.4330   1.4457   1.4820
  1.4872   1.5327   1.5618   1.5733   1.5912   1.6373   1.6859   1.7035
  1.7229   1.7955   1.8180   1.8752   1.8999   1.9336   1.9876   2.0240
  2.0715   2.1170   2.1430   2.2050   2.2345   2.2415   2.2882   2.3048
  2.3860   2.4260   2.4520   2.4685   2.4992   2.5181   2.5594   2.6060
  2.6163   2.6564   2.6730   2.6950   2.7091   2.7234   2.7480   2.7745
  2.7843   2.8146   2.8393   2.8551   2.8626   2.8985   2.9154   2.9233
  2.9548   2.9655   2.9892   3.0024   3.0277   3.0409   3.0453   3.0689
  3.0908   3.1020   3.1166   3.1230   3.1416   3.1598   3.1784   3.1949
  3.2308   3.2370   3.2406   3.2760   3.2857   3.3007   3.3206   3.3357
  3.3536   3.3747   3.3973   3.4203   3.4402   3.4717   3.4966   3.5404
  3.5532   3.5621   3.5949   3.6111   3.6378   3.6798   3.6857   3.6946
  3.7219   3.7374   3.7660   3.7911   3.8441   3.8733   3.9024   3.9135
  3.9396   3.9572   3.9844   4.0029   4.0146   4.0489   4.0599   4.0647
  4.0698   4.0932   4.1151   4.1489   4.1612   4.1921   4.2275   4.2472
  4.2633   4.2863   4.3153   4.3304   4.3616   4.4085   4.4292   4.4568
  4.4806   4.4952   4.5145   4.5335   4.5964   4.6309   4.6380   4.6804
  4.6859   4.7143   4.7432   4.7784   4.7912   4.8238   4.8561   4.8917
  4.9339   4.9649   5.0125   5.0277   5.0774   5.1022   5.1372   5.1921
  5.2042   5.2312   5.2434   5.2614   5.2980   5.3520   5.4150   5.4456
  5.4632   5.5833   5.6636   5.6871   5.7810   5.7902   5.8862   5.9278
  5.9903   6.0476   6.1587   6.1756   6.2509   6.3467   6.5751   6.6504
  7.9825  10.0260  11.6332  12.2934  12.7908  13.9138  15.2604
 
 Beta MOs
 -- Occupied --
-14.4656 -14.4353 -10.3884 -10.3307 -10.3194 -10.2876 -10.2846  -1.0628
 -1.0260  -0.9163  -0.8720  -0.7370  -0.6797  -0.6649  -0.6065  -0.5608
 -0.5231  -0.5109  -0.4951  -0.4761  -0.4496  -0.4338  -0.4230  -0.3452
 -- Virtual --
  0.0063   0.0595   0.1035   0.1130   0.1430   0.1449   0.1514   0.1615
  0.1897   0.2120   0.2391   0.2740   0.2896   0.3117   0.3166   0.3449
  0.3713   0.3811   0.4109   0.4191   0.4314   0.4429   0.4544   0.4636
  0.4927   0.5017   0.5063   0.5152   0.5245   0.5395   0.5509   0.5594
  0.5763   0.5879   0.5959   0.6147   0.6161   0.6468   0.6666   0.6858
  0.6914   0.7122   0.7423   0.7633   0.7787   0.7928   0.8082   0.8238
  0.8543   0.8920   0.9155   0.9212   0.9501   0.9869   1.0171   1.0361
  1.0539   1.0638   1.0801   1.0906   1.1076   1.1329   1.1713   1.1778
  1.1922   1.2055   1.2350   1.2426   1.2747   1.2882   1.3132   1.3320
  1.3510   1.3617   1.3688   1.3878   1.4087   1.4171   1.4359   1.4493
  1.4851   1.4901   1.5371   1.5672   1.5754   1.5975   1.6411   1.6916
  1.7073   1.7289   1.7981   1.8222   1.8779   1.9015   1.9368   1.9895
  2.0277   2.0754   2.1183   2.1536   2.2090   2.2427   2.2589   2.2934
  2.3102   2.3969   2.4352   2.4622   2.4746   2.5043   2.5251   2.5688
  2.6119   2.6204   2.6644   2.6778   2.6997   2.7127   2.7291   2.7521
  2.7785   2.7899   2.8195   2.8464   2.8633   2.8698   2.9068   2.9227
  2.9302   2.9602   2.9726   2.9935   3.0103   3.0321   3.0457   3.0506
  3.0742   3.0983   3.1095   3.1265   3.1279   3.1464   3.1636   3.1875
  3.1996   3.2352   3.2429   3.2463   3.2816   3.2950   3.3070   3.3281
  3.3418   3.3581   3.3786   3.4050   3.4256   3.4469   3.4775   3.5015
  3.5459   3.5590   3.5696   3.5995   3.6186   3.6418   3.6845   3.6910
  3.6983   3.7269   3.7412   3.7714   3.7956   3.8480   3.8771   3.9068
  3.9164   3.9447   3.9594   3.9872   4.0065   4.0168   4.0524   4.0615
  4.0652   4.0725   4.0958   4.1203   4.1548   4.1639   4.1974   4.2342
  4.2515   4.2682   4.2897   4.3198   4.3341   4.3673   4.4135   4.4337
  4.4600   4.4845   4.4991   4.5200   4.5387   4.6012   4.6340   4.6405
  4.6838   4.6897   4.7174   4.7481   4.7817   4.7956   4.8288   4.8604
  4.9013   4.9389   4.9736   5.0180   5.0341   5.0824   5.1093   5.1410
  5.1954   5.2136   5.2341   5.2465   5.2647   5.3026   5.3600   5.4204
  5.4536   5.4660   5.5906   5.6683   5.6905   5.7851   5.7918   5.8898
  5.9326   5.9957   6.0513   6.1598   6.1774   6.2522   6.3495   6.5796
  6.6567   7.9834  10.0306  11.6382  12.2958  12.8000  13.9183  15.2606
 --------------------------------------------------------------
 
          Ground-State Mulliken Net Atomic Charges

     Atom                 Charge (a.u.)    Spin (a.u.)
  --------------------------------------------------------
      1 C                    -0.114572       0.022289
      2 N                    -0.049758       0.006097
      3 C                    -0.224291       0.467219
      4 H                     0.151423      -0.007700
      5 C                     0.077609       0.003842
      6 H                     0.148260       0.035856
      7 C                    -0.152170      -0.104346
      8 H                     0.141207       0.004365
      9 C                    -0.078681       0.398218
     10 H                     0.130548      -0.005454
     11 N                    -0.191637       0.169140
     12 H                     0.162063       0.010474
  --------------------------------------------------------
  Sum of atomic charges =    -0.000000
  Sum of spin   charges =     1.000000

 -----------------------------------------------------------------
                    Cartesian Multipole Moments
 -----------------------------------------------------------------
    Charge (ESU x 10^10)
                -0.0000
    Dipole Moment (Debye)
         X       1.2443      Y       2.4641      Z      -2.3420
       Tot       3.6201
    Quadrupole Moments (Debye-Ang)
        XX     -44.2871     XY      -3.4556     YY     -37.4242
        XZ       6.3909     YZ       5.7790     ZZ     -47.5752
    Octopole Moments (Debye-Ang^2)
       XXX      15.8794    XXY       9.4109    XYY       4.0700
       YYY      37.9019    XXZ     -16.5717    XYZ      -7.9414
       YYZ     -22.4308    XZZ      17.0935    YZZ      27.4027
       ZZZ     -79.4322
    Hexadecapole Moments (Debye-Ang^3)
      XXXX    -109.2422   XXXY     -41.7170   XXYY     -82.4723
      XYYY     -43.7536   YYYY    -299.7357   XXXZ      65.4214
      XXYZ      43.7010   XYYZ      33.4170   YYYZ     126.0152
      XXZZ    -137.3215   XYZZ     -35.7299   YYZZ    -173.0441
      XZZZ     103.6232   YZZZ     160.4475   ZZZZ    -677.0659
 -----------------------------------------------------------------
 Calculating analytic gradient of the SCF energy
 Gradient of SCF Energy
            1           2           3           4           5           6
    1   0.0239716  -0.0227300  -0.0023039  -0.0054502  -0.0008803  -0.0011218
    2  -0.0054283  -0.0113320  -0.0010948  -0.0003867  -0.0361028   0.0050634
    3  -0.0262668   0.0294089   0.0024658  -0.0047975   0.0066835  -0.0007345
            7           8           9          10          11          12
    1   0.0064608   0.0017266   0.0006041  -0.0051863   0.0057716  -0.0008622
    2  -0.0013081   0.0004695   0.0050999  -0.0006765   0.0235386   0.0221578
    3   0.0024837   0.0041268   0.0070387  -0.0041132  -0.0088778  -0.0074175
 Max gradient component =       3.610E-02
 RMS gradient           =       1.253E-02
 Gradient time:  CPU 247.76 s  wall 4.73 s
rPathMan2.  file_steps = 951
 IRC --- Status = 3.  Assess initial corrector step
 IRC --- bisector search: b =  0.000000 E =     -302.934674 G.B =  -0.011085
 IRC --- bisector search: b =  0.028592 E =     -302.934082 G.B =   0.051497
 IRC --- performed gradient/energy interpolation
 IRC --- bisector search:  estimate b(min) =   4.982148296799197E-003
 Adding empirical dispersion correction 
 ----------------------------------------------------------------
 Doing -D3(0) with
 s6  =   1.00000
 s8  =   1.00000
 rs6 =   1.28100
 rs8 =   1.09400
 -D3 energy without 3body term =     -0.0027196938 hartrees
 ----------------------------------------------------------------
             Standard Nuclear Orientation (Angstroms)
    I     Atom           X                Y                Z
 ----------------------------------------------------------------
    1      C      -0.4342193466    -1.0278562064     1.8812198865
    2      N      -1.0775996010    -1.4363439147     2.7410774830
    3      C       0.0698226623    -1.0160908437    -0.5463691431
    4      H      -0.2470548995    -2.0360747506    -0.7122601541
    5      C       0.3606316737    -0.4264305629     0.7854808466
    6      H       1.4111288411    -0.4373737021     1.0812879056
    7      C       0.0200798254    -0.0392524359    -1.5073662286
    8      H      -0.1628558755    -0.2304679638    -2.5479127669
    9      C       0.0271847564     1.2323514602    -0.9567750744
   10      H      -0.2937728478     2.1241818267    -1.4800648710
   11      N       0.2813447896     1.2179881965     0.3763372770
   12      H       0.0453100113     2.0753688938     0.8853448311
 ----------------------------------------------------------------
 Nuclear Repulsion Energy =         254.16023353 hartrees
 There are       25 alpha and       24 beta electrons

                       Distance Matrix (Angstroms)
             C (  1)   N (  2)   C (  3)   H (  4)   C (  5)   H (  6)
   N (  2)  1.148980
   C (  3)  2.479392  3.507206
   H (  4)  2.788848  3.602086  1.080879
   C (  5)  1.481265  2.629219  1.485292  2.281111
   H (  6)  2.096156  3.153825  2.187072  2.919286  1.091405
   C (  7)  3.558966  4.605001  1.371205  2.165838  2.350113  2.965577
   H (  8)  4.508512  5.501301  2.162757  2.576223  3.379934  3.961229
   C (  9)  3.657273  4.692185  2.285989  3.289013  2.428621  2.976069
   H ( 10)  4.610131  5.577613  3.296256  4.230773  3.473696  4.003596
   N ( 11)  2.796519  3.805812  2.426363  3.471768  1.696407  2.124521
   H ( 12)  3.294195  4.127565  3.406982  4.420609  2.523569  2.866658
             C (  7)   H (  8)   C (  9)   H ( 10)   N ( 11)
   H (  8)  1.073669
   C (  9)  1.385705  2.169718
   H ( 10)  2.186252  2.588786  1.082685
   N ( 11)  2.279748  3.293414  1.357200  2.144336
   H ( 12)  3.193325  4.140951  2.025935  2.390088  1.024648
 
 Applying Cartesian multipole field
    Component          Value
    ---------          -----
     (2,0,0)        1.00000E-10
     (0,2,0)        2.00000E-11
     (0,0,2)       -3.00000E-11
 Nucleus-field energy     =    -0.0000000029 hartrees
 Requested basis set is cc-pVTZ
 There are 100 shells and 280 basis functions
 A cutoff of  1.0D-11 yielded   4664 shell pairs
 There are     36610 function pairs (     47836 Cartesian)
 Smallest overlap matrix eigenvalue = 1.66E-04
 Guess MOs from SCF MO coefficient file
 Reading MOs from coefficient file
 Reading MOs from coefficient file
 Long-range K will be added via erf
 Coulomb attenuation parameter = 0.25 bohr**(-1)
 An unrestricted hybrid HF-DFT SCF calculation will be
 performed using Pulay DIIS extrapolation
 Exchange:     0.1957 Hartree-Fock + 1.0000 wB97X-D3 + LR-HF
 Correlation:  1.0000 wB97X-D3
 Using SG-2 standard quadrature grid
 Dispersion:   Grimme D3
 SCF converges when DIIS error is below 1.0E-08
 Using Q-Chem read-in guess as SCF_GUESS READ specified.

 using 64 threads for integral computing
 -------------------------------------------------------
 OpenMP Integral computing Module                
 Release: version 1.0, May 2013, Q-Chem Inc. Pittsburgh 
 -------------------------------------------------------
 using 64 threads for integral computing
 -------------------------------------------------------
 OpenMP Integral computing Module                
 Release: version 1.0, May 2013, Q-Chem Inc. Pittsburgh 
 -------------------------------------------------------
 ---------------------------------------
  Cycle       Energy         DIIS Error
 ---------------------------------------
    1    -302.9369096370      5.05E-04
    2    -302.9345886158      9.86E-05
    3    -302.9346034303      1.12E-04
    4    -302.9346955046      2.24E-05
    5    -302.9346998964      6.16E-06
    6    -302.9347006095      2.22E-06
    7    -302.9347008468      1.42E-06
    8    -302.9347009972      6.35E-07
    9    -302.9347010758      4.23E-07
   10    -302.9347011154      1.52E-07
   11    -302.9347011206      6.37E-08
   12    -302.9347011214      2.49E-08
   13    -302.9347011217      1.21E-08
   14    -302.9347011218      5.73E-09 Convergence criterion met
 ---------------------------------------
 <S^2> = 0.7751
 SCF time:  CPU 1349.43 s  wall 23.69 s
 SCF   energy in the final basis set = -302.93470112
 Total energy in the final basis set = -302.93470112
 
 --------------------------------------------------------------
 
                    Orbital Energies (a.u.)
 --------------------------------------------------------------
 
 Alpha MOs
 -- Occupied --
-14.4694 -14.4311 -10.3895 -10.3273 -10.3236 -10.2926 -10.2830  -1.0713
 -1.0321  -0.9247  -0.8776  -0.7531  -0.6822  -0.6745  -0.6133  -0.5665
 -0.5300  -0.5162  -0.5011  -0.4811  -0.4684  -0.4413  -0.4342  -0.3713
 -0.2472
 -- Virtual --
  0.0530   0.0968   0.1121   0.1268   0.1419   0.1505   0.1596   0.1884
  0.2107   0.2352   0.2694   0.2884   0.3083   0.3141   0.3423   0.3668
  0.3783   0.4058   0.4144   0.4282   0.4395   0.4504   0.4601   0.4875
  0.4971   0.5017   0.5109   0.5191   0.5358   0.5502   0.5559   0.5732
  0.5848   0.5943   0.6098   0.6139   0.6440   0.6614   0.6835   0.6891
  0.7110   0.7383   0.7619   0.7767   0.7884   0.8054   0.8193   0.8529
  0.8905   0.9153   0.9211   0.9465   0.9873   1.0138   1.0352   1.0508
  1.0640   1.0785   1.0874   1.1119   1.1293   1.1687   1.1768   1.1915
  1.2035   1.2309   1.2412   1.2726   1.2848   1.3040   1.3288   1.3495
  1.3572   1.3685   1.3846   1.4058   1.4148   1.4336   1.4470   1.4846
  1.4880   1.5334   1.5624   1.5749   1.5911   1.6382   1.6860   1.7029
  1.7241   1.7974   1.8142   1.8738   1.9033   1.9324   1.9881   2.0229
  2.0747   2.1245   2.1425   2.2042   2.2332   2.2411   2.2869   2.3063
  2.3859   2.4262   2.4526   2.4688   2.5011   2.5184   2.5607   2.6053
  2.6164   2.6563   2.6732   2.6960   2.7083   2.7245   2.7477   2.7740
  2.7849   2.8148   2.8399   2.8533   2.8631   2.8967   2.9161   2.9239
  2.9553   2.9651   2.9856   3.0017   3.0288   3.0406   3.0438   3.0688
  3.0903   3.1017   3.1168   3.1242   3.1418   3.1601   3.1774   3.1944
  3.2317   3.2380   3.2416   3.2769   3.2854   3.3015   3.3223   3.3371
  3.3546   3.3780   3.3980   3.4214   3.4401   3.4732   3.4957   3.5405
  3.5545   3.5626   3.5973   3.6099   3.6392   3.6801   3.6859   3.6946
  3.7240   3.7376   3.7662   3.7909   3.8447   3.8747   3.9023   3.9138
  3.9383   3.9572   3.9842   4.0016   4.0148   4.0484   4.0624   4.0694
  4.0717   4.0934   4.1151   4.1483   4.1632   4.1923   4.2256   4.2476
  4.2636   4.2876   4.3152   4.3321   4.3627   4.4080   4.4285   4.4590
  4.4799   4.4979   4.5146   4.5352   4.5967   4.6369   4.6454   4.6839
  4.6854   4.7224   4.7464   4.7851   4.7978   4.8223   4.8568   4.8933
  4.9354   4.9649   5.0135   5.0289   5.0770   5.1026   5.1368   5.1915
  5.2029   5.2329   5.2442   5.2647   5.2995   5.3511   5.4147   5.4444
  5.4639   5.5866   5.6633   5.6875   5.7819   5.8142   5.8878   5.9313
  5.9889   6.0540   6.2007   6.2173   6.2793   6.3510   6.5717   6.6452
  7.9289  10.0118  11.5977  12.2274  12.7673  13.9164  15.6404
 
 Beta MOs
 -- Occupied --
-14.4656 -14.4310 -10.3895 -10.3267 -10.3192 -10.2877 -10.2845  -1.0621
 -1.0308  -0.9152  -0.8712  -0.7363  -0.6786  -0.6648  -0.6050  -0.5594
 -0.5236  -0.5107  -0.4956  -0.4751  -0.4506  -0.4371  -0.4248  -0.3451
 -- Virtual --
  0.0063   0.0630   0.1058   0.1147   0.1436   0.1460   0.1516   0.1618
  0.1900   0.2128   0.2396   0.2726   0.2898   0.3113   0.3168   0.3452
  0.3715   0.3813   0.4108   0.4185   0.4312   0.4430   0.4543   0.4637
  0.4928   0.5015   0.5056   0.5147   0.5241   0.5392   0.5511   0.5596
  0.5765   0.5885   0.5957   0.6149   0.6163   0.6473   0.6662   0.6864
  0.6917   0.7127   0.7428   0.7632   0.7786   0.7928   0.8081   0.8236
  0.8558   0.8926   0.9160   0.9235   0.9505   0.9897   1.0169   1.0374
  1.0543   1.0659   1.0811   1.0904   1.1138   1.1331   1.1712   1.1792
  1.1942   1.2061   1.2354   1.2433   1.2758   1.2869   1.3127   1.3326
  1.3525   1.3616   1.3700   1.3888   1.4094   1.4179   1.4365   1.4506
  1.4877   1.4908   1.5379   1.5677   1.5771   1.5974   1.6419   1.6916
  1.7067   1.7302   1.8000   1.8184   1.8764   1.9049   1.9356   1.9900
  2.0265   2.0787   2.1256   2.1531   2.2083   2.2407   2.2590   2.2924
  2.3120   2.3967   2.4355   2.4627   2.4749   2.5063   2.5254   2.5702
  2.6113   2.6206   2.6642   2.6780   2.7008   2.7118   2.7302   2.7519
  2.7781   2.7905   2.8199   2.8470   2.8616   2.8701   2.9048   2.9235
  2.9309   2.9606   2.9723   2.9899   3.0097   3.0329   3.0455   3.0493
  3.0742   3.0979   3.1094   3.1272   3.1289   3.1466   3.1642   3.1863
  3.1992   3.2358   3.2438   3.2479   3.2826   3.2947   3.3081   3.3298
  3.3434   3.3593   3.3818   3.4058   3.4265   3.4468   3.4788   3.5006
  3.5461   3.5602   3.5700   3.6019   3.6173   3.6432   3.6848   3.6908
  3.6985   3.7289   3.7416   3.7713   3.7955   3.8486   3.8784   3.9066
  3.9166   3.9434   3.9595   3.9870   4.0053   4.0170   4.0520   4.0644
  4.0697   4.0737   4.0960   4.1202   4.1544   4.1657   4.1977   4.2321
  4.2521   4.2684   4.2909   4.3199   4.3355   4.3684   4.4131   4.4329
  4.4622   4.4840   4.5019   4.5203   4.5405   4.6017   4.6395   4.6480
  4.6873   4.6895   4.7255   4.7511   4.7895   4.8006   4.8273   4.8612
  4.9028   4.9404   4.9735   5.0193   5.0348   5.0822   5.1096   5.1407
  5.1955   5.2119   5.2360   5.2471   5.2679   5.3040   5.3589   5.4199
  5.4523   5.4668   5.5937   5.6680   5.6909   5.7860   5.8157   5.8914
  5.9360   5.9942   6.0579   6.2023   6.2182   6.2806   6.3537   6.5762
  6.6513   7.9298  10.0165  11.6023  12.2300  12.7767  13.9208  15.6406
 --------------------------------------------------------------
 
          Ground-State Mulliken Net Atomic Charges

     Atom                 Charge (a.u.)    Spin (a.u.)
  --------------------------------------------------------
      1 C                    -0.125975       0.024035
      2 N                    -0.036335       0.004453
      3 C                    -0.224235       0.471540
      4 H                     0.151870      -0.007837
      5 C                     0.077058       0.001367
      6 H                     0.147222       0.035888
      7 C                    -0.150502      -0.107164
      8 H                     0.140651       0.004425
      9 C                    -0.078888       0.401598
     10 H                     0.130815      -0.005611
     11 N                    -0.193991       0.166993
     12 H                     0.162309       0.010315
  --------------------------------------------------------
  Sum of atomic charges =    -0.000000
  Sum of spin   charges =     1.000000

 -----------------------------------------------------------------
                    Cartesian Multipole Moments
 -----------------------------------------------------------------
    Charge (ESU x 10^10)
                -0.0000
    Dipole Moment (Debye)
         X       1.2320      Y       2.4491      Z      -2.3426
       Tot       3.6060
    Quadrupole Moments (Debye-Ang)
        XX     -44.2680     XY      -3.4698     YY     -37.3779
        XZ       6.4006     YZ       5.7764     ZZ     -47.5619
    Octopole Moments (Debye-Ang^2)
       XXX      15.7492    XXY       9.3630    XYY       4.0107
       YYY      37.7320    XXZ     -16.5473    XYZ      -7.9931
       YYZ     -22.3791    XZZ      17.1521    YZZ      27.3989
       ZZZ     -79.2404
    Hexadecapole Moments (Debye-Ang^3)
      XXXX    -108.9816   XXXY     -41.6627   XXYY     -82.3955
      XYYY     -43.7281   YYYY    -299.0874   XXXZ      65.1790
      XXYZ      43.6627   XYYZ      33.4149   YYYZ     125.6518
      XXZZ    -137.2448   XYZZ     -35.9270   YYZZ    -172.8863
      XZZZ     103.7296   YZZZ     160.3601   ZZZZ    -676.3265
 -----------------------------------------------------------------
 Calculating analytic gradient of the SCF energy
 Gradient of SCF Energy
            1           2           3           4           5           6
    1   0.0013271  -0.0029261  -0.0027519  -0.0054497   0.0005141   0.0000403
    2  -0.0210796   0.0016682  -0.0027523   0.0000548  -0.0339176   0.0053792
    3   0.0043812   0.0027981   0.0012910  -0.0046857   0.0027790  -0.0005926
            7           8           9          10          11          12
    1   0.0070996   0.0016767  -0.0004211  -0.0051531   0.0069351  -0.0008909
    2   0.0003672   0.0003502   0.0045829  -0.0012378   0.0239388   0.0226458
    3   0.0044778   0.0037573   0.0025105  -0.0036640  -0.0053741  -0.0076786
 Max gradient component =       3.392E-02
 RMS gradient           =       9.309E-03
 Gradient time:  CPU 248.37 s  wall 4.94 s
rPathMan2.  file_steps = 951
 IRC --- Status = 4.  Checking bisector search.
 IRC --- Bisector search finished successfully.
 ------------------------------------------------------------------------
 Reaction path following.  The coordinates are cartesian              
 Step   4 E=    -302.934701 |G|=  0.055856 S_lin= 0.4460 S_tot= 0.4480
 ------------------------------------------------------------------------
  IRC -- SD step length =   0.150000000000000     
 Adding empirical dispersion correction 
 ----------------------------------------------------------------
 Doing -D3(0) with
 s6  =   1.00000
 s8  =   1.00000
 rs6 =   1.28100
 rs8 =   1.09400
 -D3 energy without 3body term =     -0.0027177304 hartrees
 ----------------------------------------------------------------
             Standard Nuclear Orientation (Angstroms)
    I     Atom           X                Y                Z
 ----------------------------------------------------------------
    1      C      -0.4361052829    -0.9979002189     1.8749937770
    2      N      -1.0734413785    -1.4387145889     2.7371011888
    3      C       0.0737333488    -1.0121796386    -0.5482038217
    4      H      -0.2393103228    -2.0361526824    -0.7056013115
    5      C       0.3599011293    -0.3782305469     0.7815315916
    6      H       1.4110715180    -0.4450180545     1.0821300724
    7      C       0.0099907065    -0.0397743268    -1.5137295973
    8      H      -0.1652385727    -0.2309655812    -2.5532522747
    9      C       0.0277831605     1.2258387742    -0.9603427641
   10      H      -0.2864497579     2.1259408647    -1.4748579868
   11      N       0.2714893081     1.1839688907     0.3839743021
   12      H       0.0465761327     2.0431871059     0.8962568158
 ----------------------------------------------------------------
 Nuclear Repulsion Energy =         255.05537594 hartrees
 There are       25 alpha and       24 beta electrons

                       Distance Matrix (Angstroms)
             C (  1)   N (  2)   C (  3)   H (  4)   C (  5)   H (  6)
   N (  2)  1.159200
   C (  3)  2.476293  3.505877
   H (  4)  2.788578  3.592340  1.082262
   C (  5)  1.487708  2.646384  1.500660  2.306366
   H (  6)  2.084796  3.146294  2.183606  2.907138  1.095344
   C (  7)  3.549712  4.604392  1.371815  2.168121  2.346319  2.977539
   H (  8)  4.502324  5.501939  2.165092  2.584183  3.379089  3.968196
   C (  9)  3.633090  4.688671  2.276114  3.282807  2.391123  2.979420
   H ( 10)  4.582825  5.573753  3.291841  4.232848  3.432191  4.003698
   N ( 11)  2.735760  3.771540  2.393978  3.437626  1.614415  2.107052
   H ( 12)  3.230963  4.094727  3.379714  4.391890  2.444299  2.843864
             C (  7)   H (  8)   C (  9)   H ( 10)   N ( 11)
   H (  8)  1.071385
   C (  9)  1.381423  2.167233
   H ( 10)  2.186255  2.594732  1.083352
   N ( 11)  2.273150  3.289388  1.366870  2.157282
   H ( 12)  3.185608  4.137118  2.028638  2.395817  1.025317
 
 Applying Cartesian multipole field
    Component          Value
    ---------          -----
     (2,0,0)        1.00000E-10
     (0,2,0)        2.00000E-11
     (0,0,2)       -3.00000E-11
 Nucleus-field energy     =    -0.0000000031 hartrees
 Requested basis set is cc-pVTZ
 There are 100 shells and 280 basis functions
 A cutoff of  1.0D-11 yielded   4667 shell pairs
 There are     36647 function pairs (     47884 Cartesian)
 Smallest overlap matrix eigenvalue = 1.61E-04
 Guess MOs from SCF MO coefficient file
 Reading MOs from coefficient file
 Reading MOs from coefficient file
 Long-range K will be added via erf
 Coulomb attenuation parameter = 0.25 bohr**(-1)
 An unrestricted hybrid HF-DFT SCF calculation will be
 performed using Pulay DIIS extrapolation
 Exchange:     0.1957 Hartree-Fock + 1.0000 wB97X-D3 + LR-HF
 Correlation:  1.0000 wB97X-D3
 Using SG-2 standard quadrature grid
 Dispersion:   Grimme D3
 SCF converges when DIIS error is below 1.0E-08
 Using Q-Chem read-in guess as SCF_GUESS READ specified.

 using 64 threads for integral computing
 -------------------------------------------------------
 OpenMP Integral computing Module                
 Release: version 1.0, May 2013, Q-Chem Inc. Pittsburgh 
 -------------------------------------------------------
 using 64 threads for integral computing
 -------------------------------------------------------
 OpenMP Integral computing Module                
 Release: version 1.0, May 2013, Q-Chem Inc. Pittsburgh 
 -------------------------------------------------------
 ---------------------------------------
  Cycle       Energy         DIIS Error
 ---------------------------------------
    1    -302.9604254007      1.22E-03
    2    -302.9414639027      2.84E-04
    3    -302.9419225124      2.68E-04
    4    -302.9425520051      4.37E-05
    5    -302.9426144288      2.53E-05
    6    -302.9426486300      1.69E-05
    7    -302.9426665972      6.34E-06
    8    -302.9426735735      3.72E-06
    9    -302.9426761305      1.17E-06
   10    -302.9426764243      4.93E-07
   11    -302.9426764963      2.80E-07
   12    -302.9426765169      1.38E-07
   13    -302.9426765228      7.32E-08
   14    -302.9426765243      2.72E-08
   15    -302.9426765241      1.32E-08
   16    -302.9426765243      7.56E-09 Convergence criterion met
 ---------------------------------------
 <S^2> = 0.7772
 SCF time:  CPU 1597.78 s  wall 27.78 s
 SCF   energy in the final basis set = -302.94267652
 Total energy in the final basis set = -302.94267652
 
 --------------------------------------------------------------
 
                    Orbital Energies (a.u.)
 --------------------------------------------------------------
 
 Alpha MOs
 -- Occupied --
-14.4708 -14.4328 -10.3896 -10.3298 -10.3227 -10.2923 -10.2821  -1.0786
 -1.0274  -0.9204  -0.8814  -0.7515  -0.6864  -0.6765  -0.6144  -0.5625
 -0.5400  -0.5138  -0.5008  -0.4816  -0.4670  -0.4392  -0.4315  -0.3741
 -0.2465
 -- Virtual --
  0.0660   0.0971   0.1113   0.1249   0.1413   0.1511   0.1603   0.1881
  0.2109   0.2474   0.2617   0.2866   0.3094   0.3121   0.3417   0.3666
  0.3800   0.4059   0.4143   0.4268   0.4419   0.4527   0.4618   0.4873
  0.4925   0.5001   0.5108   0.5169   0.5324   0.5504   0.5579   0.5742
  0.5865   0.5925   0.6078   0.6149   0.6418   0.6643   0.6835   0.6911
  0.7105   0.7353   0.7680   0.7805   0.7872   0.8074   0.8192   0.8542
  0.8912   0.9154   0.9186   0.9483   0.9880   1.0087   1.0376   1.0502
  1.0642   1.0801   1.0872   1.1105   1.1279   1.1698   1.1818   1.1931
  1.2007   1.2292   1.2418   1.2743   1.2912   1.3075   1.3282   1.3454
  1.3551   1.3668   1.3859   1.4016   1.4077   1.4335   1.4530   1.4788
  1.4867   1.5324   1.5626   1.5827   1.5941   1.6383   1.6872   1.7038
  1.7387   1.8011   1.8240   1.8802   1.9010   1.9377   1.9926   2.0203
  2.0710   2.1223   2.1417   2.2037   2.2304   2.2476   2.2917   2.3100
  2.3919   2.4233   2.4540   2.4772   2.5035   2.5126   2.5679   2.6073
  2.6233   2.6543   2.6839   2.7019   2.7119   2.7240   2.7450   2.7811
  2.7988   2.8199   2.8498   2.8570   2.8589   2.8984   2.9168   2.9268
  2.9580   2.9689   2.9781   3.0040   3.0316   3.0436   3.0485   3.0695
  3.0867   3.1037   3.1200   3.1219   3.1498   3.1704   3.1772   3.1989
  3.2331   3.2372   3.2515   3.2771   3.2852   3.3051   3.3263   3.3391
  3.3564   3.3743   3.3970   3.4220   3.4490   3.4589   3.4765   3.5391
  3.5562   3.5674   3.6067   3.6195   3.6381   3.6733   3.6931   3.7016
  3.7251   3.7284   3.7674   3.7902   3.8439   3.8710   3.9086   3.9300
  3.9361   3.9524   3.9868   3.9985   4.0224   4.0527   4.0639   4.0678
  4.0730   4.0941   4.1128   4.1453   4.1618   4.1986   4.2231   4.2529
  4.2756   4.2907   4.3079   4.3352   4.3646   4.4044   4.4445   4.4522
  4.4794   4.5066   4.5214   4.5326   4.5984   4.6334   4.6409   4.6710
  4.6871   4.7158   4.7563   4.7831   4.8010   4.8296   4.8667   4.8969
  4.9463   4.9686   5.0081   5.0242   5.0837   5.1072   5.1342   5.1891
  5.2055   5.2188   5.2544   5.2689   5.3190   5.3427   5.4300   5.4490
  5.4728   5.6355   5.6941   5.6999   5.7891   5.7983   5.8917   5.9500
  5.9872   6.0436   6.1780   6.1977   6.2535   6.3646   6.5810   6.6802
  7.9072  10.0263  11.6309  12.1260  12.7200  13.9101  15.3911
 
 Beta MOs
 -- Occupied --
-14.4674 -14.4328 -10.3899 -10.3291 -10.3180 -10.2870 -10.2838  -1.0696
 -1.0265  -0.9109  -0.8751  -0.7341  -0.6825  -0.6683  -0.6056  -0.5553
 -0.5348  -0.5097  -0.4951  -0.4755  -0.4489  -0.4350  -0.4236  -0.3459
 -- Virtual --
  0.0113   0.0720   0.1056   0.1134   0.1422   0.1460   0.1520   0.1627
  0.1896   0.2121   0.2514   0.2654   0.2880   0.3135   0.3138   0.3444
  0.3716   0.3830   0.4119   0.4184   0.4297   0.4452   0.4566   0.4656
  0.4926   0.4975   0.5037   0.5143   0.5213   0.5360   0.5509   0.5618
  0.5776   0.5899   0.5940   0.6129   0.6173   0.6456   0.6691   0.6864
  0.6938   0.7121   0.7401   0.7690   0.7826   0.7915   0.8098   0.8236
  0.8572   0.8932   0.9162   0.9207   0.9526   0.9904   1.0116   1.0398
  1.0536   1.0661   1.0826   1.0907   1.1125   1.1309   1.1720   1.1843
  1.1958   1.2037   1.2341   1.2438   1.2775   1.2935   1.3165   1.3318
  1.3481   1.3602   1.3681   1.3897   1.4047   1.4118   1.4364   1.4562
  1.4821   1.4895   1.5371   1.5683   1.5844   1.6001   1.6422   1.6919
  1.7084   1.7449   1.8045   1.8268   1.8829   1.9022   1.9409   1.9944
  2.0237   2.0749   2.1234   2.1534   2.2074   2.2425   2.2630   2.2984
  2.3148   2.4031   2.4335   2.4628   2.4831   2.5099   2.5193   2.5775
  2.6129   2.6276   2.6629   2.6886   2.7066   2.7155   2.7302   2.7495
  2.7857   2.8046   2.8245   2.8563   2.8625   2.8693   2.9055   2.9251
  2.9340   2.9644   2.9761   2.9820   3.0124   3.0390   3.0479   3.0519
  3.0751   3.0936   3.1115   3.1263   3.1311   3.1553   3.1753   3.1853
  3.2029   3.2388   3.2419   3.2570   3.2840   3.2936   3.3126   3.3347
  3.3448   3.3614   3.3772   3.4065   3.4258   3.4544   3.4663   3.4808
  3.5448   3.5629   3.5733   3.6115   3.6271   3.6423   3.6782   3.6971
  3.7060   3.7307   3.7312   3.7723   3.7947   3.8478   3.8749   3.9127
  3.9327   3.9410   3.9556   3.9891   4.0027   4.0243   4.0560   4.0646
  4.0680   4.0755   4.0964   4.1175   4.1499   4.1656   4.2053   4.2281
  4.2582   4.2798   4.2940   4.3122   4.3386   4.3702   4.4099   4.4491
  4.4563   4.4830   4.5109   4.5266   4.5374   4.6029   4.6364   4.6434
  4.6749   4.6903   4.7181   4.7600   4.7871   4.8053   4.8342   4.8723
  4.9045   4.9532   4.9749   5.0148   5.0289   5.0903   5.1124   5.1386
  5.1947   5.2102   5.2232   5.2577   5.2724   5.3238   5.3499   5.4341
  5.4538   5.4785   5.6413   5.6983   5.7041   5.7920   5.8005   5.8954
  5.9547   5.9914   6.0465   6.1789   6.1994   6.2546   6.3674   6.5853
  6.6851   7.9081  10.0312  11.6353  12.1288  12.7299  13.9143  15.3912
 --------------------------------------------------------------
 
          Ground-State Mulliken Net Atomic Charges

     Atom                 Charge (a.u.)    Spin (a.u.)
  --------------------------------------------------------
      1 C                    -0.124732       0.029139
      2 N                    -0.044363      -0.003376
      3 C                    -0.228076       0.501999
      4 H                     0.151207      -0.009475
      5 C                     0.087668      -0.021970
      6 H                     0.141147       0.040870
      7 C                    -0.147483      -0.126266
      8 H                     0.141871       0.004867
      9 C                    -0.088912       0.428472
     10 H                     0.130621      -0.006962
     11 N                    -0.184020       0.156472
     12 H                     0.165072       0.006230
  --------------------------------------------------------
  Sum of atomic charges =    -0.000000
  Sum of spin   charges =     1.000000

 -----------------------------------------------------------------
                    Cartesian Multipole Moments
 -----------------------------------------------------------------
    Charge (ESU x 10^10)
                -0.0000
    Dipole Moment (Debye)
         X       1.2494      Y       2.5595      Z      -2.3184
       Tot       3.6724
    Quadrupole Moments (Debye-Ang)
        XX     -44.3066     XY      -3.4243     YY     -37.5080
        XZ       6.3715     YZ       5.9762     ZZ     -47.5942
    Octopole Moments (Debye-Ang^2)
       XXX      15.9369    XXY       9.2680    XYY       4.2364
       YYY      37.5033    XXZ     -16.4342    XYZ      -7.9321
       YYZ     -22.4378    XZZ      17.0342    YZZ      27.4300
       ZZZ     -79.2103
    Hexadecapole Moments (Debye-Ang^3)
      XXXX    -108.7728   XXXY     -41.2199   XXYY     -81.2296
      XYYY     -43.3792   YYYY    -293.5985   XXXZ      64.6667
      XXYZ      43.2114   XYYZ      33.4389   YYYZ     124.6934
      XXZZ    -136.9831   XYZZ     -35.5934   YYZZ    -172.2019
      XZZZ     102.6872   YZZZ     159.4218   ZZZZ    -675.6700
 -----------------------------------------------------------------
 Calculating analytic gradient of the SCF energy
 Gradient of SCF Energy
            1           2           3           4           5           6
    1   0.0157327  -0.0165830  -0.0022960  -0.0070385  -0.0015519   0.0009827
    2  -0.0139763  -0.0079062  -0.0034680  -0.0007282  -0.0266597   0.0049702
    3  -0.0140862   0.0213232   0.0012187  -0.0059002   0.0038524  -0.0004298
            7           8           9          10          11          12
    1   0.0066726   0.0023087   0.0005882  -0.0062431   0.0097264  -0.0022988
    2   0.0011941   0.0006848   0.0036226  -0.0009582   0.0179011   0.0253238
    3   0.0031402   0.0052250   0.0033430  -0.0049126  -0.0044801  -0.0082937
 Max gradient component =       2.666E-02
 RMS gradient           =       1.003E-02
 Gradient time:  CPU 246.98 s  wall 4.80 s
rPathMan2.  file_steps = 951
 IRC --- Status = 2.  Assess steepest descent step
 IRC --- Previous SD length =   0.150000
 IRC --- Point 1 E =     -302.934701 |G| =   0.055856 G.D1 =  -0.055856
 IRC --- Point 2 E =     -302.942677 |G| =   0.060158 G.D1 =  -0.048237
 IRC --- Angle(G1/G2) =   36.69 Deg.  Curvature =   0.0508
 IRC --- Minimum along SD direction =   1.099705
 IRC --- Corrector step required
 IRC --- equal length displacement: B_eq =   0.094432
 IRC --- chosen bisector length  : B_len =   0.047216
 Adding empirical dispersion correction 
 ----------------------------------------------------------------
 Doing -D3(0) with
 s6  =   1.00000
 s8  =   1.00000
 rs6 =   1.28100
 rs8 =   1.09400
 -D3 energy without 3body term =     -0.0027272780 hartrees
 ----------------------------------------------------------------
             Standard Nuclear Orientation (Angstroms)
    I     Atom           X                Y                Z
 ----------------------------------------------------------------
    1      C      -0.4455416091    -1.0036576681     1.8873998917
    2      N      -1.0645802062    -1.4323132768     2.7250218004
    3      C       0.0732927510    -1.0118473265    -0.5480905109
    4      H      -0.2385390966    -2.0356332987    -0.7050381681
    5      C       0.3612902065    -0.3847423499     0.7809646588
    6      H       1.4104518640    -0.4444748451     1.0819925599
    7      C       0.0106331506    -0.0403011816    -1.5126196095
    8      H      -0.1655703581    -0.2311685794    -2.5540296307
    9      C       0.0270959141     1.2267052149    -0.9607644222
   10      H      -0.2859925523     2.1256935137    -1.4742204334
   11      N       0.2700002753     1.1891686456     0.3831114077
   12      H       0.0474596500     2.0425711491     0.8962724480
 ----------------------------------------------------------------
 Nuclear Repulsion Energy =         255.40995225 hartrees
 There are       25 alpha and       24 beta electrons

                       Distance Matrix (Angstroms)
             C (  1)   N (  2)   C (  3)   H (  4)   C (  5)   H (  6)
   N (  2)  1.126306
   C (  3)  2.490155  3.490675
   H (  4)  2.797956  3.579337  1.081670
   C (  5)  1.502742  2.628663  1.497528  2.300748
   H (  6)  2.099066  3.130679  2.183364  2.905931  1.093127
   C (  7)  3.563184  4.588179  1.370454  2.166939  2.345662  2.975712
   H (  8)  4.516793  5.488110  2.165712  2.584606  3.379845  3.968627
   C (  9)  3.648280  4.674094  2.276741  3.283110  2.396262  2.979828
   H ( 10)  4.595518  5.558709  3.291043  4.232084  3.436149  4.002239
   N ( 11)  2.753792  3.760029  2.397979  3.441225  1.625982  2.111363
   H ( 12)  3.241125  4.081149  3.378805  4.390643  2.450232  2.842118
             C (  7)   H (  8)   C (  9)   H ( 10)   N ( 11)
   H (  8)  1.073319
   C (  9)  1.382071  2.168181
   H ( 10)  2.186548  2.595243  1.081592
   N ( 11)  2.274349  3.291486  1.366168  2.153111
   H ( 12)  3.184725  4.137615  2.028457  2.395274  1.020370
 
 Applying Cartesian multipole field
    Component          Value
    ---------          -----
     (2,0,0)        1.00000E-10
     (0,2,0)        2.00000E-11
     (0,0,2)       -3.00000E-11
 Nucleus-field energy     =    -0.0000000031 hartrees
 Requested basis set is cc-pVTZ
 There are 100 shells and 280 basis functions
 A cutoff of  1.0D-11 yielded   4668 shell pairs
 There are     36652 function pairs (     47890 Cartesian)
 Smallest overlap matrix eigenvalue = 1.61E-04
 Guess MOs from SCF MO coefficient file
 Reading MOs from coefficient file
 Reading MOs from coefficient file
 Long-range K will be added via erf
 Coulomb attenuation parameter = 0.25 bohr**(-1)
 An unrestricted hybrid HF-DFT SCF calculation will be
 performed using Pulay DIIS extrapolation
 Exchange:     0.1957 Hartree-Fock + 1.0000 wB97X-D3 + LR-HF
 Correlation:  1.0000 wB97X-D3
 Using SG-2 standard quadrature grid
 Dispersion:   Grimme D3
 SCF converges when DIIS error is below 1.0E-08
 Using Q-Chem read-in guess as SCF_GUESS READ specified.

 using 64 threads for integral computing
 -------------------------------------------------------
 OpenMP Integral computing Module                
 Release: version 1.0, May 2013, Q-Chem Inc. Pittsburgh 
 -------------------------------------------------------
 using 64 threads for integral computing
 -------------------------------------------------------
 OpenMP Integral computing Module                
 Release: version 1.0, May 2013, Q-Chem Inc. Pittsburgh 
 -------------------------------------------------------
 ---------------------------------------
  Cycle       Energy         DIIS Error
 ---------------------------------------
    1    -302.9464585033      1.01E-03
    2    -302.9404424208      1.96E-04
    3    -302.9405991805      1.97E-04
    4    -302.9408752532      4.52E-05
    5    -302.9408909846      1.27E-05
    6    -302.9408926882      4.85E-06
    7    -302.9408930148      1.31E-06
    8    -302.9408931299      7.88E-07
    9    -302.9408931692      3.79E-07
   10    -302.9408931968      1.78E-07
   11    -302.9408932032      9.34E-08
   12    -302.9408932052      3.46E-08
   13    -302.9408932055      1.47E-08
   14    -302.9408932055      8.00E-09 Convergence criterion met
 ---------------------------------------
 <S^2> = 0.7769
 SCF time:  CPU 1353.21 s  wall 23.37 s
 SCF   energy in the final basis set = -302.94089321
 Total energy in the final basis set = -302.94089321
 
 --------------------------------------------------------------
 
                    Orbital Energies (a.u.)
 --------------------------------------------------------------
 
 Alpha MOs
 -- Occupied --
-14.4699 -14.4235 -10.3905 -10.3223 -10.3208 -10.2916 -10.2820  -1.0772
 -1.0385  -0.9205  -0.8792  -0.7504  -0.6845  -0.6759  -0.6128  -0.5622
 -0.5383  -0.5143  -0.5005  -0.4806  -0.4670  -0.4458  -0.4387  -0.3739
 -0.2462
 -- Virtual --
  0.0716   0.1000   0.1142   0.1291   0.1443   0.1515   0.1611   0.1886
  0.2114   0.2471   0.2629   0.2872   0.3096   0.3129   0.3420   0.3670
  0.3804   0.4055   0.4134   0.4267   0.4412   0.4522   0.4619   0.4878
  0.4938   0.5009   0.5109   0.5179   0.5332   0.5509   0.5582   0.5747
  0.5877   0.5934   0.6085   0.6157   0.6439   0.6646   0.6840   0.6929
  0.7124   0.7360   0.7674   0.7799   0.7875   0.8080   0.8195   0.8553
  0.8920   0.9167   0.9253   0.9489   0.9928   1.0100   1.0434   1.0506
  1.0686   1.0820   1.0883   1.1244   1.1293   1.1706   1.1847   1.1977
  1.2027   1.2306   1.2446   1.2768   1.2915   1.3081   1.3315   1.3483
  1.3565   1.3711   1.3877   1.4038   1.4104   1.4342   1.4565   1.4847
  1.4909   1.5355   1.5648   1.5860   1.5953   1.6409   1.6877   1.7053
  1.7382   1.8009   1.8227   1.8793   1.9044   1.9339   1.9867   2.0234
  2.0733   2.1411   2.1466   2.2041   2.2285   2.2454   2.2887   2.3154
  2.3926   2.4248   2.4546   2.4762   2.5052   2.5153   2.5676   2.6086
  2.6236   2.6557   2.6833   2.7029   2.7116   2.7256   2.7452   2.7788
  2.7971   2.8187   2.8492   2.8555   2.8620   2.8966   2.9179   2.9267
  2.9591   2.9691   2.9765   3.0049   3.0338   3.0434   3.0457   3.0699
  3.0890   3.1019   3.1207   3.1266   3.1523   3.1689   3.1788   3.1994
  3.2358   3.2398   3.2520   3.2787   3.2867   3.3082   3.3300   3.3410
  3.3588   3.3835   3.3999   3.4283   3.4517   3.4636   3.4839   3.5441
  3.5611   3.5699   3.6106   3.6217   3.6451   3.6759   3.6948   3.7028
  3.7295   3.7345   3.7706   3.7957   3.8453   3.8748   3.9102   3.9318
  3.9381   3.9553   3.9878   3.9993   4.0219   4.0529   4.0715   4.0773
  4.0793   4.0946   4.1150   4.1481   4.1637   4.2011   4.2252   4.2551
  4.2778   4.2967   4.3130   4.3387   4.3650   4.4107   4.4471   4.4590
  4.4805   4.5091   4.5226   4.5437   4.6050   4.6493   4.6523   4.6753
  4.6938   4.7357   4.7707   4.7907   4.8215   4.8298   4.8681   4.9024
  4.9489   4.9689   5.0145   5.0359   5.0865   5.1092   5.1397   5.1950
  5.2083   5.2267   5.2648   5.2729   5.3219   5.3473   5.4313   5.4511
  5.4708   5.6339   5.6973   5.7037   5.7949   5.8491   5.8986   5.9574
  6.0025   6.0664   6.2527   6.3044   6.3294   6.3730   6.5878   6.6803
  7.8400  10.0204  11.6012  12.1030  12.7435  13.9183  16.2049
 
 Beta MOs
 -- Occupied --
-14.4664 -14.4235 -10.3908 -10.3200 -10.3176 -10.2863 -10.2837  -1.0682
 -1.0375  -0.9110  -0.8727  -0.7332  -0.6809  -0.6673  -0.6040  -0.5552
 -0.5330  -0.5101  -0.4950  -0.4735  -0.4530  -0.4416  -0.4275  -0.3457
 -- Virtual --
  0.0115   0.0777   0.1089   0.1189   0.1431   0.1494   0.1523   0.1634
  0.1903   0.2126   0.2509   0.2667   0.2886   0.3132   0.3152   0.3448
  0.3719   0.3834   0.4113   0.4173   0.4300   0.4446   0.4562   0.4658
  0.4932   0.4989   0.5046   0.5143   0.5224   0.5369   0.5515   0.5620
  0.5781   0.5910   0.5949   0.6135   0.6181   0.6477   0.6695   0.6868
  0.6956   0.7140   0.7407   0.7684   0.7821   0.7918   0.8104   0.8239
  0.8584   0.8940   0.9174   0.9278   0.9531   0.9953   1.0130   1.0452
  1.0541   1.0709   1.0847   1.0917   1.1260   1.1327   1.1729   1.1872
  1.2003   1.2055   1.2353   1.2467   1.2801   1.2936   1.3171   1.3350
  1.3513   1.3613   1.3723   1.3918   1.4067   1.4144   1.4371   1.4597
  1.4879   1.4938   1.5403   1.5705   1.5879   1.6010   1.6447   1.6925
  1.7097   1.7444   1.8042   1.8254   1.8820   1.9057   1.9371   1.9886
  2.0269   2.0773   2.1464   2.1542   2.2076   2.2386   2.2620   2.2955
  2.3208   2.4036   2.4348   2.4639   2.4823   2.5113   2.5221   2.5772
  2.6144   2.6277   2.6638   2.6879   2.7082   2.7148   2.7318   2.7496
  2.7832   2.8028   2.8232   2.8555   2.8635   2.8704   2.9038   2.9263
  2.9337   2.9650   2.9763   2.9811   3.0131   3.0404   3.0478   3.0497
  3.0758   3.0961   3.1101   3.1305   3.1319   3.1575   3.1745   3.1864
  3.2037   3.2394   3.2462   3.2578   3.2860   3.2952   3.3153   3.3386
  3.3466   3.3639   3.3868   3.4092   3.4321   3.4578   3.4703   3.4879
  3.5496   3.5679   3.5756   3.6154   3.6291   3.6496   3.6809   3.6983
  3.7071   3.7344   3.7382   3.7753   3.8003   3.8493   3.8785   3.9144
  3.9344   3.9429   3.9581   3.9902   4.0035   4.0238   4.0564   4.0731
  4.0774   4.0812   4.0969   4.1197   4.1530   4.1673   4.2075   4.2304
  4.2604   4.2824   4.3004   4.3168   4.3420   4.3708   4.4161   4.4515
  4.4628   4.4843   4.5135   4.5282   4.5490   4.6094   4.6520   4.6550
  4.6793   4.6965   4.7388   4.7748   4.7958   4.8235   4.8344   4.8741
  4.9098   4.9558   4.9752   5.0216   5.0401   5.0927   5.1146   5.1440
  5.2016   5.2145   5.2295   5.2680   5.2758   5.3265   5.3547   5.4361
  5.4557   5.4762   5.6399   5.7021   5.7072   5.7987   5.8507   5.9021
  5.9621   6.0069   6.0695   6.2542   6.3052   6.3308   6.3754   6.5921
  6.6853   7.8409  10.0251  11.6051  12.1065  12.7533  13.9225  16.2050
 --------------------------------------------------------------
 
          Ground-State Mulliken Net Atomic Charges

     Atom                 Charge (a.u.)    Spin (a.u.)
  --------------------------------------------------------
      1 C                    -0.148591       0.029668
      2 N                    -0.015545      -0.002726
      3 C                    -0.227600       0.497844
      4 H                     0.151086      -0.009344
      5 C                     0.084108      -0.020900
      6 H                     0.141407       0.039464
      7 C                    -0.146744      -0.123943
      8 H                     0.140978       0.004852
      9 C                    -0.088715       0.427069
     10 H                     0.130903      -0.006710
     11 N                    -0.185491       0.158452
     12 H                     0.164205       0.006275
  --------------------------------------------------------
  Sum of atomic charges =    -0.000000
  Sum of spin   charges =     1.000000

 -----------------------------------------------------------------
                    Cartesian Multipole Moments
 -----------------------------------------------------------------
    Charge (ESU x 10^10)
                -0.0000
    Dipole Moment (Debye)
         X       1.2482      Y       2.5255      Z      -2.2904
       Tot       3.6308
    Quadrupole Moments (Debye-Ang)
        XX     -44.2214     XY      -3.4293     YY     -37.4231
        XZ       6.3946     YZ       5.9456     ZZ     -47.4970
    Octopole Moments (Debye-Ang^2)
       XXX      15.7554    XXY       9.1758    XYY       4.2025
       YYY      37.0432    XXZ     -16.2860    XYZ      -8.0132
       YYZ     -22.1936    XZZ      17.1561    YZZ      27.3772
       ZZZ     -78.6017
    Hexadecapole Moments (Debye-Ang^3)
      XXXX    -107.9097   XXXY     -40.8200   XXYY     -81.0147
      XYYY     -42.9848   YYYY    -292.8658   XXXZ      64.0806
      XXYZ      43.0515   XYYZ      33.3373   YYYZ     123.6975
      XXZZ    -136.5356   XYZZ     -35.8107   YYZZ    -171.6181
      XZZZ     102.7500   YZZZ     158.9574   ZZZZ    -672.5408
 -----------------------------------------------------------------
 Calculating analytic gradient of the SCF energy
 Gradient of SCF Energy
            1           2           3           4           5           6
    1  -0.0347034   0.0292473  -0.0024048  -0.0068046   0.0039219   0.0003803
    2  -0.0479091   0.0237618  -0.0024449  -0.0003700  -0.0271340   0.0052271
    3   0.0537190  -0.0406476   0.0000975  -0.0055048  -0.0011712  -0.0009674
            7           8           9          10          11          12
    1   0.0070418   0.0020378   0.0002280  -0.0057647   0.0081758  -0.0013555
    2   0.0002925   0.0005267   0.0041377  -0.0017735   0.0239463   0.0217393
    3   0.0052305   0.0038632   0.0020816  -0.0039807  -0.0029475  -0.0097727
 Max gradient component =       5.372E-02
 RMS gradient           =       1.804E-02
 Gradient time:  CPU 247.14 s  wall 4.67 s
rPathMan2.  file_steps = 951
 IRC --- Status = 3.  Assess initial corrector step
 IRC --- bisector search: b =  0.000000 E =     -302.942677 G.B =  -0.018936
 IRC --- bisector search: b =  0.047216 E =     -302.940893 G.B =   0.098202
 IRC --- performed gradient/energy interpolation
 IRC --- bisector search:  estimate b(min) =   7.883621956699036E-003
 Adding empirical dispersion correction 
 ----------------------------------------------------------------
 Doing -D3(0) with
 s6  =   1.00000
 s8  =   1.00000
 rs6 =   1.28100
 rs8 =   1.09400
 -D3 energy without 3body term =     -0.0027193273 hartrees
 ----------------------------------------------------------------
             Standard Nuclear Orientation (Angstroms)
    I     Atom           X                Y                Z
 ----------------------------------------------------------------
    1      C      -0.4376808625    -0.9988615379     1.8770652210
    2      N      -1.0719618321    -1.4376457644     2.7350842982
    3      C       0.0736597823    -1.0121241526    -0.5481849022
    4      H      -0.2391815515    -2.0360659611    -0.7055072837
    5      C       0.3601330629    -0.3793178200     0.7814369311
    6      H       1.4109680547    -0.4449273551     1.0821071120
    7      C       0.0100979752    -0.0398622955    -1.5135442631
    8      H      -0.1652939708    -0.2309994757    -2.5533820695
    9      C       0.0276684113     1.2259834434    -0.9604131682
   10      H      -0.2863734184     2.1258995646    -1.4747515348
   11      N       0.2712406849     1.1848370916     0.3838302250
   12      H       0.0467236532     2.0430842598     0.8962594259
 ----------------------------------------------------------------
 Nuclear Repulsion Energy =         255.11193533 hartrees
 There are       25 alpha and       24 beta electrons

                       Distance Matrix (Angstroms)
             C (  1)   N (  2)   C (  3)   H (  4)   C (  5)   H (  6)
   N (  2)  1.153707
   C (  3)  2.478605  3.503338
   H (  4)  2.790139  3.590167  1.082163
   C (  5)  1.490216  2.643424  1.500135  2.305427
   H (  6)  2.087176  3.143686  2.183565  2.906937  1.094971
   C (  7)  3.551960  4.601684  1.371587  2.167924  2.346208  2.977234
   H (  8)  4.504739  5.499629  2.165195  2.584253  3.379214  3.968268
   C (  9)  3.635625  4.686236  2.276219  3.282857  2.391980  2.979488
   H ( 10)  4.584943  5.571241  3.291708  4.232720  3.432852  4.003454
   N ( 11)  2.738770  3.769616  2.394646  3.438227  1.616346  2.107772
   H ( 12)  3.232656  4.092458  3.379563  4.391681  2.445290  2.843572
             C (  7)   H (  8)   C (  9)   H ( 10)   N ( 11)
   H (  8)  1.071708
   C (  9)  1.381531  2.167391
   H ( 10)  2.186304  2.594817  1.083058
   N ( 11)  2.273349  3.289737  1.366752  2.156585
   H ( 12)  3.185461  4.137201  2.028608  2.395726  1.024490
 
 Applying Cartesian multipole field
    Component          Value
    ---------          -----
     (2,0,0)        1.00000E-10
     (0,2,0)        2.00000E-11
     (0,0,2)       -3.00000E-11
 Nucleus-field energy     =    -0.0000000031 hartrees
 Requested basis set is cc-pVTZ
 There are 100 shells and 280 basis functions
 A cutoff of  1.0D-11 yielded   4667 shell pairs
 There are     36647 function pairs (     47884 Cartesian)
 Smallest overlap matrix eigenvalue = 1.61E-04
 Guess MOs from SCF MO coefficient file
 Reading MOs from coefficient file
 Reading MOs from coefficient file
 Long-range K will be added via erf
 Coulomb attenuation parameter = 0.25 bohr**(-1)
 An unrestricted hybrid HF-DFT SCF calculation will be
 performed using Pulay DIIS extrapolation
 Exchange:     0.1957 Hartree-Fock + 1.0000 wB97X-D3 + LR-HF
 Correlation:  1.0000 wB97X-D3
 Using SG-2 standard quadrature grid
 Dispersion:   Grimme D3
 SCF converges when DIIS error is below 1.0E-08
 Using Q-Chem read-in guess as SCF_GUESS READ specified.

 using 64 threads for integral computing
 -------------------------------------------------------
 OpenMP Integral computing Module                
 Release: version 1.0, May 2013, Q-Chem Inc. Pittsburgh 
 -------------------------------------------------------
 using 64 threads for integral computing
 -------------------------------------------------------
 OpenMP Integral computing Module                
 Release: version 1.0, May 2013, Q-Chem Inc. Pittsburgh 
 -------------------------------------------------------
 ---------------------------------------
  Cycle       Energy         DIIS Error
 ---------------------------------------
    1    -302.9416248797      8.44E-04
    2    -302.9424155338      1.71E-04
    3    -302.9424973239      1.83E-04
    4    -302.9427400332      4.13E-05
    5    -302.9427535729      1.05E-05
    6    -302.9427547414      4.34E-06
    7    -302.9427549978      1.11E-06
    8    -302.9427550822      6.82E-07
    9    -302.9427551112      3.26E-07
   10    -302.9427551310      1.53E-07
   11    -302.9427551357      7.98E-08
   12    -302.9427551370      3.03E-08
   13    -302.9427551372      1.29E-08
   14    -302.9427551373      6.94E-09 Convergence criterion met
 ---------------------------------------
 <S^2> = 0.7772
 SCF time:  CPU 1378.27 s  wall 23.87 s
 SCF   energy in the final basis set = -302.94275514
 Total energy in the final basis set = -302.94275514
 
 --------------------------------------------------------------
 
                    Orbital Energies (a.u.)
 --------------------------------------------------------------
 
 Alpha MOs
 -- Occupied --
-14.4707 -14.4313 -10.3898 -10.3283 -10.3227 -10.2922 -10.2821  -1.0783
 -1.0293  -0.9204  -0.8810  -0.7513  -0.6861  -0.6764  -0.6141  -0.5624
 -0.5397  -0.5139  -0.5007  -0.4814  -0.4670  -0.4403  -0.4327  -0.3740
 -0.2465
 -- Virtual --
  0.0670   0.0976   0.1118   0.1255   0.1417   0.1512   0.1604   0.1882
  0.2110   0.2474   0.2619   0.2867   0.3094   0.3122   0.3417   0.3667
  0.3801   0.4059   0.4142   0.4268   0.4418   0.4526   0.4618   0.4874
  0.4927   0.5002   0.5108   0.5171   0.5325   0.5505   0.5580   0.5743
  0.5867   0.5927   0.6079   0.6150   0.6421   0.6643   0.6836   0.6914
  0.7108   0.7354   0.7679   0.7804   0.7872   0.8075   0.8192   0.8544
  0.8914   0.9156   0.9198   0.9484   0.9889   1.0089   1.0387   1.0502
  1.0650   1.0804   1.0874   1.1124   1.1281   1.1699   1.1823   1.1936
  1.2010   1.2294   1.2423   1.2747   1.2912   1.3076   1.3287   1.3459
  1.3553   1.3675   1.3862   1.4019   1.4081   1.4336   1.4537   1.4797
  1.4873   1.5329   1.5629   1.5834   1.5942   1.6387   1.6873   1.7040
  1.7386   1.8011   1.8238   1.8802   1.9018   1.9372   1.9918   2.0208
  2.0717   2.1254   2.1417   2.2036   2.2301   2.2472   2.2912   2.3109
  2.3920   2.4236   2.4541   2.4770   2.5038   2.5130   2.5678   2.6075
  2.6234   2.6545   2.6838   2.7022   2.7118   2.7243   2.7450   2.7807
  2.7985   2.8197   2.8498   2.8567   2.8593   2.8981   2.9170   2.9268
  2.9582   2.9689   2.9778   3.0042   3.0320   3.0435   3.0480   3.0696
  3.0870   3.1034   3.1202   3.1226   3.1503   3.1701   3.1775   3.1990
  3.2337   3.2375   3.2515   3.2774   3.2854   3.3056   3.3270   3.3394
  3.3568   3.3759   3.3974   3.4231   3.4494   3.4596   3.4777   3.5399
  3.5569   3.5678   3.6074   3.6198   3.6392   3.6737   3.6934   3.7018
  3.7259   3.7293   3.7679   3.7911   3.8441   3.8716   3.9088   3.9303
  3.9365   3.9529   3.9869   3.9987   4.0223   4.0528   4.0652   4.0693
  4.0739   4.0941   4.1131   4.1457   4.1621   4.1991   4.2235   4.2533
  4.2762   4.2917   4.3086   4.3357   4.3647   4.4054   4.4450   4.4532
  4.4795   4.5071   4.5217   4.5344   4.5996   4.6360   4.6428   4.6717
  4.6883   4.7192   4.7587   4.7854   4.8026   4.8297   4.8669   4.8978
  4.9467   4.9686   5.0093   5.0259   5.0842   5.1076   5.1351   5.1903
  5.2061   5.2200   5.2563   5.2693   5.3194   5.3434   5.4304   5.4492
  5.4724   5.6353   5.6956   5.6998   5.7917   5.8052   5.8929   5.9514
  5.9898   6.0482   6.1959   6.2090   6.2652   6.3650   6.5821   6.6801
  7.8954  10.0253  11.6260  12.1211  12.7239  13.9115  15.5282
 
 Beta MOs
 -- Occupied --
-14.4672 -14.4313 -10.3901 -10.3276 -10.3180 -10.2869 -10.2838  -1.0693
 -1.0284  -0.9109  -0.8747  -0.7340  -0.6822  -0.6682  -0.6053  -0.5553
 -0.5345  -0.5097  -0.4951  -0.4752  -0.4495  -0.4361  -0.4243  -0.3458
 -- Virtual --
  0.0113   0.0729   0.1063   0.1142   0.1423   0.1464   0.1520   0.1628
  0.1897   0.2122   0.2513   0.2656   0.2881   0.3134   0.3140   0.3445
  0.3717   0.3831   0.4118   0.4182   0.4298   0.4451   0.4565   0.4656
  0.4927   0.4978   0.5039   0.5143   0.5215   0.5362   0.5510   0.5619
  0.5777   0.5901   0.5942   0.6130   0.6175   0.6459   0.6692   0.6864
  0.6941   0.7124   0.7402   0.7689   0.7825   0.7916   0.8099   0.8236
  0.8574   0.8934   0.9164   0.9220   0.9527   0.9913   1.0119   1.0408
  1.0537   1.0669   1.0829   1.0909   1.1143   1.1312   1.1722   1.1848
  1.1963   1.2040   1.2343   1.2443   1.2780   1.2935   1.3166   1.3323
  1.3487   1.3604   1.3688   1.3900   1.4050   1.4122   1.4365   1.4568
  1.4830   1.4902   1.5376   1.5687   1.5851   1.6001   1.6426   1.6920
  1.7086   1.7448   1.8045   1.8266   1.8828   1.9031   1.9404   1.9937
  2.0243   2.0757   2.1265   2.1534   2.2073   2.2419   2.2628   2.2979
  2.3157   2.4032   2.4337   2.4630   2.4830   2.5101   2.5197   2.5775
  2.6132   2.6276   2.6631   2.6885   2.7069   2.7154   2.7304   2.7495
  2.7853   2.8043   2.8243   2.8562   2.8627   2.8694   2.9052   2.9253
  2.9339   2.9645   2.9761   2.9818   3.0126   3.0393   3.0479   3.0515
  3.0753   3.0940   3.1112   3.1270   3.1311   3.1557   3.1751   3.1854
  3.2031   3.2390   3.2425   3.2571   3.2844   3.2938   3.3130   3.3354
  3.3451   3.3618   3.3788   3.4069   3.4268   3.4549   3.4669   3.4819
  3.5456   3.5636   3.5737   3.6121   3.6275   3.6435   3.6787   3.6973
  3.7061   3.7313   3.7323   3.7728   3.7956   3.8481   3.8754   3.9130
  3.9330   3.9413   3.9560   3.9893   4.0028   4.0242   4.0561   4.0660
  4.0695   4.0764   4.0964   4.1179   4.1504   4.1658   4.2057   4.2285
  4.2586   4.2805   4.2951   4.3128   4.3391   4.3704   4.4110   4.4495
  4.4573   4.4832   4.5114   4.5270   4.5393   4.6040   4.6390   4.6453
  4.6756   4.6914   4.7216   4.7626   4.7894   4.8065   4.8343   4.8726
  4.9054   4.9536   4.9749   5.0161   5.0305   5.0907   5.1128   5.1394
  5.1960   5.2111   5.2240   5.2595   5.2727   5.3242   5.3507   5.4346
  5.4540   5.4781   5.6411   5.7000   5.7038   5.7953   5.8067   5.8966
  5.9561   5.9941   6.0511   6.1970   6.2105   6.2663   6.3678   6.5864
  6.6851   7.8963  10.0301  11.6303  12.1241  12.7338  13.9156  15.5283
 --------------------------------------------------------------
 
          Ground-State Mulliken Net Atomic Charges

     Atom                 Charge (a.u.)    Spin (a.u.)
  --------------------------------------------------------
      1 C                    -0.128493       0.029219
      2 N                    -0.039726      -0.003258
      3 C                    -0.228008       0.501311
      4 H                     0.151185      -0.009454
      5 C                     0.087056      -0.021796
      6 H                     0.141176       0.040631
      7 C                    -0.147361      -0.125884
      8 H                     0.141720       0.004864
      9 C                    -0.088882       0.428252
     10 H                     0.130667      -0.006920
     11 N                    -0.184262       0.156799
     12 H                     0.164926       0.006237
  --------------------------------------------------------
  Sum of atomic charges =    -0.000000
  Sum of spin   charges =     1.000000

 -----------------------------------------------------------------
                    Cartesian Multipole Moments
 -----------------------------------------------------------------
    Charge (ESU x 10^10)
                -0.0000
    Dipole Moment (Debye)
         X       1.2491      Y       2.5537      Z      -2.3135
       Tot       3.6652
    Quadrupole Moments (Debye-Ang)
        XX     -44.2928     XY      -3.4251     YY     -37.4941
        XZ       6.3753     YZ       5.9709     ZZ     -47.5781
    Octopole Moments (Debye-Ang^2)
       XXX      15.9071    XXY       9.2529    XYY       4.2308
       YYY      37.4272    XXZ     -16.4103    XYZ      -7.9456
       YYZ     -22.3972    XZZ      17.0550    YZZ      27.4211
       ZZZ     -79.1099
    Hexadecapole Moments (Debye-Ang^3)
      XXXX    -108.6293   XXXY     -41.1536   XXYY     -81.1942
      XYYY     -43.3137   YYYY    -293.4782   XXXZ      64.5700
      XXYZ      43.1856   XYYZ      33.4223   YYYZ     124.5283
      XXZZ    -136.9111   XYZZ     -35.6305   YYZZ    -172.1058
      XZZZ     102.7005   YZZZ     159.3458   ZZZZ    -675.1559
 -----------------------------------------------------------------
 Calculating analytic gradient of the SCF energy
 Gradient of SCF Energy
            1           2           3           4           5           6
    1   0.0079423  -0.0095782  -0.0023147  -0.0070000  -0.0006236   0.0008847
    2  -0.0192113  -0.0030702  -0.0033004  -0.0006684  -0.0267328   0.0050136
    3  -0.0036196   0.0118553   0.0010301  -0.0058341   0.0029944  -0.0005185
            7           8           9          10          11          12
    1   0.0067350   0.0022636   0.0005285  -0.0061637   0.0094687  -0.0021426
    2   0.0010460   0.0006579   0.0037082  -0.0010937   0.0189190   0.0247320
    3   0.0034903   0.0049967   0.0031356  -0.0047577  -0.0042367  -0.0085357
 Max gradient component =       2.673E-02
 RMS gradient           =       8.925E-03
 Gradient time:  CPU 249.14 s  wall 4.63 s
rPathMan2.  file_steps = 951
 IRC --- Status = 4.  Checking bisector search.
 IRC --- Bisector search finished successfully.
 ------------------------------------------------------------------------
 Reaction path following.  The coordinates are cartesian              
 Step   5 E=    -302.942755 |G|=  0.053549 S_lin= 0.5903 S_tot= 0.5957
 ------------------------------------------------------------------------
  IRC -- SD step length =   0.150000000000000     
 Adding empirical dispersion correction 
 ----------------------------------------------------------------
 Doing -D3(0) with
 s6  =   1.00000
 s8  =   1.00000
 rs6 =   1.28100
 rs8 =   1.09400
 -D3 energy without 3body term =     -0.0027289567 hartrees
 ----------------------------------------------------------------
             Standard Nuclear Orientation (Angstroms)
    I     Atom           X                Y                Z
 ----------------------------------------------------------------
    1      C      -0.4494540228    -0.9703841318     1.8824306810
    2      N      -1.0577637396    -1.4330947197     2.7175109123
    3      C       0.0770908539    -1.0072319250    -0.5497118523
    4      H      -0.2288052431    -2.0350751190    -0.6968592599
    5      C       0.3610573820    -0.3396910398     0.7769982189
    6      H       1.4096565999    -0.4523591805     1.0828757653
    7      C       0.0001145456    -0.0414128334    -1.5187180060
    8      H      -0.1686493283    -0.2319747234    -2.5607887807
    9      C       0.0268850075     1.2204867069    -0.9650610809
   10      H      -0.2772368015     2.1275207896    -1.4676990701
   11      N       0.2572050383     1.1567928775     0.3901103470
   12      H       0.0498996970     2.0064232957     0.9089121170
 ----------------------------------------------------------------
 Nuclear Repulsion Energy =         256.45650009 hartrees
 There are       25 alpha and       24 beta electrons

                       Distance Matrix (Angstroms)
             C (  1)   N (  2)   C (  3)   H (  4)   C (  5)   H (  6)
   N (  2)  1.132034
   C (  3)  2.488760  3.484824
   H (  4)  2.799105  3.564755  1.082445
   C (  5)  1.508868  2.640866  1.512087  2.322611
   H (  6)  2.089002  3.118018  2.179210  2.890848  1.098096
   C (  7)  3.554281  4.582742  1.370294  2.168535  2.342982  2.987302
   H (  8)  4.512904  5.485769  2.169295  2.594036  3.381274  3.976922
   C (  9)  3.624227  4.666829  2.266664  3.276582  2.362329  2.984044
   H ( 10)  4.566185  5.550062  3.285563  4.233644  3.396059  4.000853
   N ( 11)  2.692818  3.722023  2.366159  3.406718  1.549171  2.097007
   H ( 12)  3.171510  4.040821  3.348200  4.357739  2.370332  2.815105
             C (  7)   H (  8)   C (  9)   H ( 10)   N ( 11)
   H (  8)  1.072710
   C (  9)  1.378275  2.166616
   H ( 10)  2.187190  2.602663  1.080669
   N ( 11)  2.268351  3.289047  1.376079  2.163191
   H ( 12)  3.176397  4.134854  2.032241  2.402075  1.016859
 
 Applying Cartesian multipole field
    Component          Value
    ---------          -----
     (2,0,0)        1.00000E-10
     (0,2,0)        2.00000E-11
     (0,0,2)       -3.00000E-11
 Nucleus-field energy     =    -0.0000000032 hartrees
 Requested basis set is cc-pVTZ
 There are 100 shells and 280 basis functions
 A cutoff of  1.0D-11 yielded   4673 shell pairs
 There are     36667 function pairs (     47907 Cartesian)
 Smallest overlap matrix eigenvalue = 1.56E-04
 Guess MOs from SCF MO coefficient file
 Reading MOs from coefficient file
 Reading MOs from coefficient file
 Long-range K will be added via erf
 Coulomb attenuation parameter = 0.25 bohr**(-1)
 An unrestricted hybrid HF-DFT SCF calculation will be
 performed using Pulay DIIS extrapolation
 Exchange:     0.1957 Hartree-Fock + 1.0000 wB97X-D3 + LR-HF
 Correlation:  1.0000 wB97X-D3
 Using SG-2 standard quadrature grid
 Dispersion:   Grimme D3
 SCF converges when DIIS error is below 1.0E-08
 Using Q-Chem read-in guess as SCF_GUESS READ specified.

 using 64 threads for integral computing
 -------------------------------------------------------
 OpenMP Integral computing Module                
 Release: version 1.0, May 2013, Q-Chem Inc. Pittsburgh 
 -------------------------------------------------------
 using 64 threads for integral computing
 -------------------------------------------------------
 OpenMP Integral computing Module                
 Release: version 1.0, May 2013, Q-Chem Inc. Pittsburgh 
 -------------------------------------------------------
 ---------------------------------------
  Cycle       Energy         DIIS Error
 ---------------------------------------
    1    -302.9751678676      1.36E-03
    2    -302.9480161259      2.56E-04
    3    -302.9483535976      2.43E-04
    4    -302.9488322392      3.85E-05
    5    -302.9488641024      2.23E-05
    6    -302.9488784470      1.26E-05
    7    -302.9488847038      4.06E-06
    8    -302.9488870050      2.38E-06
    9    -302.9488878004      8.34E-07
   10    -302.9488879218      3.64E-07
   11    -302.9488879467      1.60E-07
   12    -302.9488879525      9.71E-08
   13    -302.9488879545      3.87E-08
   14    -302.9488879550      1.83E-08
   15    -302.9488879550      8.49E-09 Convergence criterion met
 ---------------------------------------
 <S^2> = 0.7782
 SCF time:  CPU 1539.37 s  wall 26.93 s
 SCF   energy in the final basis set = -302.94888795
 Total energy in the final basis set = -302.94888795
 
 --------------------------------------------------------------
 
                    Orbital Energies (a.u.)
 --------------------------------------------------------------
 
 Alpha MOs
 -- Occupied --
-14.4697 -14.4232 -10.3887 -10.3223 -10.3210 -10.2920 -10.2820  -1.0854
 -1.0349  -0.9170  -0.8832  -0.7491  -0.6894  -0.6786  -0.6142  -0.5600
 -0.5466  -0.5126  -0.5006  -0.4804  -0.4650  -0.4443  -0.4358  -0.3759
 -0.2463
 -- Virtual --
  0.0835   0.1009   0.1152   0.1272   0.1447   0.1519   0.1617   0.1880
  0.2112   0.2554   0.2629   0.2856   0.3088   0.3141   0.3418   0.3663
  0.3838   0.4055   0.4136   0.4253   0.4435   0.4535   0.4650   0.4868
  0.4891   0.4996   0.5100   0.5180   0.5304   0.5507   0.5613   0.5760
  0.5900   0.5922   0.6073   0.6169   0.6419   0.6685   0.6840   0.6959
  0.7129   0.7317   0.7725   0.7841   0.7865   0.8115   0.8191   0.8562
  0.8936   0.9173   0.9246   0.9504   0.9947   1.0049   1.0462   1.0521
  1.0693   1.0839   1.0897   1.1222   1.1295   1.1714   1.1896   1.1971
  1.2024   1.2282   1.2473   1.2803   1.2992   1.3122   1.3315   1.3437
  1.3550   1.3712   1.3897   1.3970   1.4061   1.4328   1.4647   1.4788
  1.4912   1.5365   1.5666   1.5950   1.5996   1.6428   1.6865   1.7052
  1.7495   1.7972   1.8432   1.8894   1.9022   1.9393   1.9870   2.0215
  2.0715   2.1415   2.1470   2.2014   2.2265   2.2519   2.2924   2.3243
  2.3972   2.4233   2.4518   2.4822   2.5039   2.5200   2.5759   2.6121
  2.6313   2.6545   2.6926   2.7053   2.7152   2.7266   2.7433   2.7852
  2.8070   2.8254   2.8504   2.8614   2.8761   2.8995   2.9187   2.9289
  2.9614   2.9690   2.9786   3.0079   3.0333   3.0444   3.0572   3.0713
  3.0873   3.1032   3.1217   3.1244   3.1609   3.1725   3.1827   3.2092
  3.2349   3.2395   3.2624   3.2804   3.2857   3.3119   3.3238   3.3491
  3.3569   3.3852   3.3968   3.4334   3.4495   3.4566   3.4846   3.5456
  3.5581   3.5735   3.6166   3.6375   3.6458   3.6730   3.7033   3.7153
  3.7249   3.7355   3.7741   3.7916   3.8408   3.8681   3.9133   3.9382
  3.9452   3.9542   3.9916   3.9997   4.0309   4.0545   4.0751   4.0773
  4.0853   4.0976   4.1150   4.1435   4.1671   4.2012   4.2273   4.2577
  4.2744   4.3045   4.3259   4.3449   4.3695   4.4098   4.4416   4.4644
  4.4824   4.5099   4.5389   4.5496   4.6160   4.6438   4.6537   4.6651
  4.7006   4.7308   4.7844   4.7930   4.8198   4.8402   4.8738   4.9065
  4.9404   4.9865   5.0051   5.0521   5.0934   5.1069   5.1439   5.1948
  5.2127   5.2197   5.2663   5.2896   5.3338   5.3502   5.4270   5.4553
  5.5149   5.6493   5.7207   5.7597   5.8143   5.8381   5.9024   5.9837
  6.0182   6.0722   6.2512   6.2831   6.3176   6.3842   6.6055   6.7338
  7.8242  10.0455  11.7435  12.0263  12.7310  13.9198  16.0744
 
 Beta MOs
 -- Occupied --
-14.4664 -14.4233 -10.3891 -10.3202 -10.3174 -10.2865 -10.2838  -1.0767
 -1.0341  -0.9076  -0.8764  -0.7317  -0.6854  -0.6713  -0.6048  -0.5528
 -0.5422  -0.5092  -0.4950  -0.4729  -0.4514  -0.4397  -0.4254  -0.3468
 -- Virtual --
  0.0141   0.0871   0.1102   0.1192   0.1414   0.1498   0.1525   0.1642
  0.1896   0.2122   0.2596   0.2661   0.2870   0.3123   0.3166   0.3447
  0.3714   0.3869   0.4122   0.4172   0.4285   0.4468   0.4574   0.4690
  0.4924   0.4942   0.5032   0.5133   0.5218   0.5342   0.5511   0.5652
  0.5795   0.5933   0.5934   0.6123   0.6194   0.6461   0.6734   0.6867
  0.6989   0.7144   0.7363   0.7736   0.7861   0.7910   0.8139   0.8234
  0.8594   0.8954   0.9180   0.9269   0.9547   0.9973   1.0078   1.0489
  1.0544   1.0718   1.0865   1.0934   1.1245   1.1318   1.1737   1.1921
  1.1994   1.2054   1.2333   1.2494   1.2836   1.3017   1.3212   1.3348
  1.3465   1.3599   1.3725   1.3943   1.3993   1.4107   1.4356   1.4680
  1.4820   1.4939   1.5416   1.5722   1.5972   1.6042   1.6470   1.6902
  1.7107   1.7554   1.8008   1.8453   1.8922   1.9033   1.9425   1.9891
  2.0250   2.0753   2.1483   2.1538   2.2050   2.2393   2.2667   2.3008
  2.3287   2.4084   2.4334   2.4603   2.4877   2.5122   2.5258   2.5855
  2.6178   2.6360   2.6624   2.6978   2.7107   2.7179   2.7336   2.7480
  2.7899   2.8123   2.8309   2.8563   2.8691   2.8842   2.9066   2.9278
  2.9360   2.9682   2.9733   2.9855   3.0162   3.0419   3.0479   3.0603
  3.0780   3.0941   3.1112   3.1268   3.1338   3.1668   3.1816   3.1869
  3.2124   3.2417   3.2437   3.2667   3.2898   3.2938   3.3186   3.3322
  3.3552   3.3612   3.3893   3.4071   3.4367   3.4559   3.4613   3.4898
  3.5509   3.5653   3.5790   3.6217   3.6442   3.6507   3.6775   3.7069
  3.7193   3.7294   3.7394   3.7789   3.7961   3.8447   3.8722   3.9173
  3.9433   3.9482   3.9574   3.9937   4.0044   4.0326   4.0580   4.0752
  4.0773   4.0878   4.0997   4.1194   4.1476   4.1717   4.2079   4.2322
  4.2629   4.2783   4.3090   4.3295   4.3482   4.3747   4.4155   4.4465
  4.4687   4.4859   4.5151   4.5444   4.5536   4.6203   4.6481   4.6556
  4.6689   4.7028   4.7335   4.7875   4.7978   4.8223   4.8456   4.8810
  4.9114   4.9474   4.9927   5.0119   5.0570   5.1000   5.1108   5.1486
  5.2006   5.2159   5.2249   5.2694   5.2938   5.3393   5.3559   5.4300
  5.4614   5.5195   5.6542   5.7238   5.7654   5.8177   5.8398   5.9060
  5.9885   6.0216   6.0747   6.2528   6.2839   6.3186   6.3869   6.6096
  6.7379   7.8252  10.0504  11.7471  12.0302  12.7409  13.9239  16.0744
 --------------------------------------------------------------
 
          Ground-State Mulliken Net Atomic Charges

     Atom                 Charge (a.u.)    Spin (a.u.)
  --------------------------------------------------------
      1 C                    -0.149815       0.032587
      2 N                    -0.021468      -0.006200
      3 C                    -0.227573       0.514905
      4 H                     0.150663      -0.010217
      5 C                     0.088838      -0.032975
      6 H                     0.135025       0.044137
      7 C                    -0.142801      -0.137286
      8 H                     0.141683       0.005139
      9 C                    -0.097439       0.445648
     10 H                     0.131196      -0.007477
     11 N                    -0.173677       0.148580
     12 H                     0.165368       0.003158
  --------------------------------------------------------
  Sum of atomic charges =    -0.000000
  Sum of spin   charges =     1.000000

 -----------------------------------------------------------------
                    Cartesian Multipole Moments
 -----------------------------------------------------------------
    Charge (ESU x 10^10)
                -0.0000
    Dipole Moment (Debye)
         X       1.2754      Y       2.6373      Z      -2.3201
       Tot       3.7370
    Quadrupole Moments (Debye-Ang)
        XX     -44.2296     XY      -3.3720     YY     -37.5466
        XZ       6.3657     YZ       6.1578     ZZ     -47.5177
    Octopole Moments (Debye-Ang^2)
       XXX      15.9635    XXY       9.0942    XYY       4.4993
       YYY      36.6208    XXZ     -16.1857    XYZ      -7.9629
       YYZ     -22.3151    XZZ      17.1007    YZZ      27.4819
       ZZZ     -78.6248
    Hexadecapole Moments (Debye-Ang^3)
      XXXX    -107.5105   XXXY     -40.1507   XXYY     -79.7337
      XYYY     -42.4332   YYYY    -287.3852   XXXZ      63.4071
      XXYZ      42.5541   XYYZ      33.2873   YYYZ     122.4361
      XXZZ    -136.1575   XYZZ     -35.4399   YYZZ    -170.8181
      XZZZ     101.6595   YZZZ     157.9181   ZZZZ    -671.2144
 -----------------------------------------------------------------
 Calculating analytic gradient of the SCF energy
 Gradient of SCF Energy
            1           2           3           4           5           6
    1  -0.0252692   0.0200617  -0.0017653  -0.0078597   0.0019629   0.0018045
    2  -0.0432040   0.0182054  -0.0031195  -0.0008114  -0.0118958   0.0039111
    3   0.0418316  -0.0284796  -0.0009625  -0.0063363  -0.0019171  -0.0006798
            7           8           9          10          11          12
    1   0.0060193   0.0024313   0.0008138  -0.0061041   0.0101605  -0.0022555
    2   0.0015339   0.0007672   0.0028619  -0.0021748   0.0133118   0.0206141
    3   0.0053640   0.0041305  -0.0005156  -0.0043666   0.0028163  -0.0108848
 Max gradient component =       4.320E-02
 RMS gradient           =       1.403E-02
 Gradient time:  CPU 254.36 s  wall 4.92 s
rPathMan2.  file_steps = 951
 IRC --- Status = 2.  Assess steepest descent step
 IRC --- Previous SD length =   0.150000
 IRC --- Point 1 E =     -302.942755 |G| =   0.053549 G.D1 =  -0.053549
 IRC --- Point 2 E =     -302.948888 |G| =   0.084157 G.D1 =  -0.026745
 IRC --- Angle(G1/G2) =   71.47 Deg.  Curvature =   0.1787
 IRC --- Minimum along SD direction =   0.299667
 IRC --- Corrector step required
 IRC --- equal length displacement: B_eq =   0.175212
 IRC --- chosen bisector length  : B_len =   0.087606
 Adding empirical dispersion correction 
 ----------------------------------------------------------------
 Doing -D3(0) with
 s6  =   1.00000
 s8  =   1.00000
 rs6 =   1.28100
 rs8 =   1.09400
 -D3 energy without 3body term =     -0.0027119804 hartrees
 ----------------------------------------------------------------
             Standard Nuclear Orientation (Angstroms)
    I     Atom           X                Y                Z
 ----------------------------------------------------------------
    1      C      -0.4316504995    -0.9642478858     1.8600202305
    2      N      -1.0743238573    -1.4439559082     2.7397285702
    3      C       0.0762078356    -1.0082068998    -0.5484944613
    4      H      -0.2302867512    -2.0351878968    -0.6981951011
    5      C       0.3596695424    -0.3538943739     0.7801217010
    6      H       1.4094613455    -0.4504877254     1.0828120117
    7      C       0.0022675743    -0.0413609622    -1.5186607685
    8      H      -0.1681182375    -0.2318488971    -2.5590333752
    9      C       0.0268929007     1.2218854213    -0.9624939564
   10      H      -0.2789263986     2.1277357885    -1.4691660405
   11      N       0.2594311585     1.1645371466     0.3856421383
   12      H       0.0493753762     2.0150321898     0.9077190428
 ----------------------------------------------------------------
 Nuclear Repulsion Energy =         255.54383335 hartrees
 There are       25 alpha and       24 beta electrons

                       Distance Matrix (Angstroms)
             C (  1)   N (  2)   C (  3)   H (  4)   C (  5)   H (  6)
   N (  2)  1.190393
   C (  3)  2.461868  3.510842
   H (  4)  2.780634  3.589049  1.082146
   C (  5)  1.471360  2.661697  1.507878  2.315214
   H (  6)  2.063418  3.146671  2.179398  2.893447  1.096820
   C (  7)  3.529234  4.610879  1.371671  2.168546  2.347299  2.985840
   H (  8)  4.487081  5.510652  2.169031  2.592029  3.382811  3.974871
   C (  9)  3.599448  4.693170  2.268731  3.277884  2.372874  2.981879
   H ( 10)  4.546116  5.577135  3.287536  4.233993  3.409632  4.001310
   N ( 11)  2.680133  3.758306  2.372130  3.413615  1.572036  2.101647
   H ( 12)  3.164549  4.072291  3.355779  4.365942  2.392567  2.821220
             C (  7)   H (  8)   C (  9)   H ( 10)   N ( 11)
   H (  8)  1.071304
   C (  9)  1.380478  2.168020
   H ( 10)  2.187807  2.601486  1.082038
   N ( 11)  2.268632  3.286914  1.369246  2.158215
   H ( 12)  3.180926  4.136925  2.031572  2.402096  1.019818
 
 Applying Cartesian multipole field
    Component          Value
    ---------          -----
     (2,0,0)        1.00000E-10
     (0,2,0)        2.00000E-11
     (0,0,2)       -3.00000E-11
 Nucleus-field energy     =    -0.0000000031 hartrees
 Requested basis set is cc-pVTZ
 There are 100 shells and 280 basis functions
 A cutoff of  1.0D-11 yielded   4668 shell pairs
 There are     36646 function pairs (     47882 Cartesian)
 Smallest overlap matrix eigenvalue = 1.57E-04
 Guess MOs from SCF MO coefficient file
 Reading MOs from coefficient file
 Reading MOs from coefficient file
 Long-range K will be added via erf
 Coulomb attenuation parameter = 0.25 bohr**(-1)
 An unrestricted hybrid HF-DFT SCF calculation will be
 performed using Pulay DIIS extrapolation
 Exchange:     0.1957 Hartree-Fock + 1.0000 wB97X-D3 + LR-HF
 Correlation:  1.0000 wB97X-D3
 Using SG-2 standard quadrature grid
 Dispersion:   Grimme D3
 SCF converges when DIIS error is below 1.0E-08
 Using Q-Chem read-in guess as SCF_GUESS READ specified.

 using 64 threads for integral computing
 -------------------------------------------------------
 OpenMP Integral computing Module                
 Release: version 1.0, May 2013, Q-Chem Inc. Pittsburgh 
 -------------------------------------------------------
 using 64 threads for integral computing
 -------------------------------------------------------
 OpenMP Integral computing Module                
 Release: version 1.0, May 2013, Q-Chem Inc. Pittsburgh 
 -------------------------------------------------------
 ---------------------------------------
  Cycle       Energy         DIIS Error
 ---------------------------------------
    1    -302.9361871861      1.81E-03
    2    -302.9431082590      3.81E-04
    3    -302.9431963801      4.45E-04
    4    -302.9446413633      9.62E-05
    5    -302.9447182943      2.07E-05
    6    -302.9447238781      7.39E-06
    7    -302.9447250174      2.76E-06
    8    -302.9447254669      1.22E-06
    9    -302.9447256065      5.77E-07
   10    -302.9447256717      3.33E-07
   11    -302.9447256846      1.11E-07
   12    -302.9447256868      5.77E-08
   13    -302.9447256873      1.99E-08
   14    -302.9447256875      9.63E-09 Convergence criterion met
 ---------------------------------------
 <S^2> = 0.7779
 SCF time:  CPU 1365.41 s  wall 23.71 s
 SCF   energy in the final basis set = -302.94472569
 Total energy in the final basis set = -302.94472569
 
 --------------------------------------------------------------
 
                    Orbital Energies (a.u.)
 --------------------------------------------------------------
 
 Alpha MOs
 -- Occupied --
-14.4706 -14.4403 -10.3872 -10.3372 -10.3227 -10.2924 -10.2824  -1.0844
 -1.0164  -0.9195  -0.8858  -0.7529  -0.6908  -0.6791  -0.6180  -0.5629
 -0.5447  -0.5135  -0.5008  -0.4830  -0.4665  -0.4329  -0.4242  -0.3751
 -0.2460
 -- Virtual --
  0.0659   0.0936   0.1093   0.1217   0.1404   0.1511   0.1609   0.1871
  0.2102   0.2552   0.2605   0.2853   0.3082   0.3134   0.3410   0.3661
  0.3818   0.4064   0.4150   0.4270   0.4428   0.4543   0.4635   0.4867
  0.4901   0.4991   0.5106   0.5174   0.5307   0.5496   0.5598   0.5753
  0.5867   0.5915   0.6066   0.6157   0.6397   0.6675   0.6834   0.6928
  0.7101   0.7308   0.7716   0.7838   0.7861   0.8099   0.8187   0.8524
  0.8898   0.9117   0.9160   0.9480   0.9836   1.0063   1.0357   1.0498
  1.0613   1.0815   1.0883   1.1037   1.1281   1.1704   1.1823   1.1917
  1.1993   1.2269   1.2423   1.2751   1.2993   1.3117   1.3273   1.3408
  1.3532   1.3629   1.3863   1.3961   1.4033   1.4317   1.4553   1.4751
  1.4848   1.5330   1.5623   1.5844   1.5986   1.6390   1.6861   1.7038
  1.7435   1.7980   1.8392   1.8871   1.8931   1.9423   1.9885   2.0197
  2.0622   2.1158   2.1417   2.2037   2.2307   2.2534   2.2957   2.3152
  2.3945   2.4219   2.4521   2.4795   2.5016   2.5126   2.5719   2.6120
  2.6276   2.6532   2.6901   2.7030   2.7139   2.7225   2.7435   2.7849
  2.8059   2.8259   2.8511   2.8575   2.8690   2.9041   2.9158   2.9275
  2.9591   2.9724   2.9813   3.0062   3.0305   3.0450   3.0556   3.0708
  3.0865   3.1063   3.1169   3.1230   3.1534   3.1744   3.1805   3.2033
  3.2312   3.2394   3.2576   3.2770   3.2854   3.3074   3.3197   3.3432
  3.3540   3.3708   3.3964   3.4160   3.4506   3.4523   3.4749   3.5408
  3.5543   3.5671   3.6092   3.6329   3.6393   3.6699   3.6989   3.7104
  3.7201   3.7321   3.7701   3.7880   3.8409   3.8658   3.9121   3.9392
  3.9440   3.9498   3.9915   3.9999   4.0273   4.0525   4.0582   4.0616
  4.0788   4.0982   4.1127   4.1435   4.1639   4.1990   4.2270   4.2548
  4.2689   4.3001   4.3126   4.3390   4.3676   4.4022   4.4373   4.4584
  4.4852   4.5062   4.5226   4.5325   4.6017   4.6253   4.6389   4.6651
  4.6848   4.7000   4.7470   4.7825   4.8013   4.8379   4.8719   4.8880
  4.9442   4.9793   5.0010   5.0354   5.0892   5.1046   5.1375   5.1838
  5.2020   5.2131   5.2505   5.2783   5.3272   5.3440   5.4279   5.4504
  5.4999   5.6450   5.7028   5.7289   5.7579   5.8048   5.8945   5.9608
  5.9885   6.0236   6.0843   6.1672   6.1994   6.3757   6.6005   6.7146
  7.9987  10.0728  11.7684  12.1999  12.7385  13.9117  14.6234
 
 Beta MOs
 -- Occupied --
-14.4673 -14.4404 -10.3876 -10.3365 -10.3178 -10.2869 -10.2841  -1.0755
 -1.0156  -0.9101  -0.8796  -0.7351  -0.6870  -0.6714  -0.6089  -0.5556
 -0.5401  -0.5099  -0.4949  -0.4769  -0.4459  -0.4291  -0.4185  -0.3465
 -- Virtual --
  0.0135   0.0703   0.1003   0.1116   0.1411   0.1446   0.1519   0.1635
  0.1886   0.2112   0.2595   0.2638   0.2865   0.3113   0.3163   0.3437
  0.3712   0.3849   0.4128   0.4191   0.4296   0.4461   0.4581   0.4675
  0.4923   0.4950   0.5026   0.5142   0.5215   0.5343   0.5500   0.5637
  0.5786   0.5900   0.5931   0.6119   0.6182   0.6437   0.6724   0.6860
  0.6957   0.7115   0.7355   0.7728   0.7861   0.7903   0.8121   0.8231
  0.8555   0.8919   0.9133   0.9168   0.9524   0.9862   1.0090   1.0382
  1.0530   1.0629   1.0839   1.0921   1.1061   1.1308   1.1726   1.1850
  1.1939   1.2023   1.2322   1.2441   1.2782   1.3023   1.3206   1.3304
  1.3432   1.3583   1.3644   1.3901   1.3992   1.4077   1.4345   1.4583
  1.4785   1.4876   1.5376   1.5681   1.5868   1.6035   1.6432   1.6904
  1.7090   1.7495   1.8017   1.8416   1.8896   1.8943   1.9455   1.9903
  2.0229   2.0661   2.1174   2.1537   2.2074   2.2461   2.2667   2.3033
  2.3186   2.4061   2.4321   2.4605   2.4849   2.5092   2.5188   2.5815
  2.6176   2.6320   2.6619   2.6949   2.7069   2.7178   2.7292   2.7482
  2.7898   2.8114   2.8311   2.8569   2.8651   2.8776   2.9115   2.9242
  2.9348   2.9658   2.9788   2.9857   3.0144   3.0388   3.0492   3.0590
  3.0765   3.0932   3.1140   3.1217   3.1328   3.1593   3.1836   3.1845
  3.2065   3.2386   3.2432   3.2621   3.2853   3.2933   3.3150   3.3272
  3.3493   3.3583   3.3740   3.4067   3.4194   3.4549   3.4589   3.4810
  3.5461   3.5610   3.5736   3.6138   3.6388   3.6454   3.6744   3.7030
  3.7145   3.7250   3.7356   3.7752   3.7925   3.8449   3.8699   3.9163
  3.9440   3.9467   3.9533   3.9939   4.0041   4.0291   4.0543   4.0580
  4.0630   4.0815   4.1004   4.1173   4.1477   4.1685   4.2056   4.2319
  4.2596   4.2731   4.3044   4.3167   4.3424   4.3729   4.4079   4.4420
  4.4628   4.4885   4.5106   4.5262   4.5380   4.6059   4.6283   4.6419
  4.6691   4.6877   4.7021   4.7490   4.7874   4.8064   4.8431   4.8775
  4.8949   4.9512   4.9855   5.0072   5.0409   5.0957   5.1090   5.1422
  5.1877   5.2048   5.2198   5.2541   5.2824   5.3332   5.3502   5.4311
  5.4564   5.5047   5.6500   5.7056   5.7331   5.7613   5.8080   5.8982
  5.9654   5.9918   6.0254   6.0856   6.1695   6.2008   6.3785   6.6046
  6.7191   7.9997  10.0779  11.7738  12.2019  12.7482  13.9158  14.6234
 --------------------------------------------------------------
 
          Ground-State Mulliken Net Atomic Charges

     Atom                 Charge (a.u.)    Spin (a.u.)
  --------------------------------------------------------
      1 C                    -0.106641       0.029721
      2 N                    -0.070307      -0.006787
      3 C                    -0.229394       0.512436
      4 H                     0.150732      -0.009975
      5 C                     0.093682      -0.029730
      6 H                     0.139030       0.044296
      7 C                    -0.145478      -0.133090
      8 H                     0.142479       0.005039
      9 C                    -0.095050       0.438226
     10 H                     0.131130      -0.007291
     11 N                    -0.175470       0.153123
     12 H                     0.165287       0.004031
  --------------------------------------------------------
  Sum of atomic charges =    -0.000000
  Sum of spin   charges =     1.000000

 -----------------------------------------------------------------
                    Cartesian Multipole Moments
 -----------------------------------------------------------------
    Charge (ESU x 10^10)
                -0.0000
    Dipole Moment (Debye)
         X       1.2880      Y       2.6357      Z      -2.3259
       Tot       3.7437
    Quadrupole Moments (Debye-Ang)
        XX     -44.3459     XY      -3.3626     YY     -37.6724
        XZ       6.3340     YZ       6.0944     ZZ     -47.6111
    Octopole Moments (Debye-Ang^2)
       XXX      16.3222    XXY       9.2480    XYY       4.5186
       YYY      37.3747    XXZ     -16.3774    XYZ      -7.7884
       YYZ     -22.5513    XZZ      16.8962    YZZ      27.4268
       ZZZ     -79.4003
    Hexadecapole Moments (Debye-Ang^3)
      XXXX    -108.8727   XXXY     -40.8257   XXYY     -80.4513
      XYYY     -43.0052   YYYY    -290.6852   XXXZ      64.5782
      XXYZ      42.8685   XYYZ      33.3390   YYYZ     124.1697
      XXZZ    -136.7999   XYZZ     -34.9215   YYZZ    -171.7563
      XZZZ     101.6619   YZZZ     158.6131   ZZZZ    -675.8630
 -----------------------------------------------------------------
 Calculating analytic gradient of the SCF energy
 Gradient of SCF Energy
            1           2           3           4           5           6
    1   0.0553914  -0.0508816  -0.0016848  -0.0074702  -0.0059292   0.0003642
    2   0.0179269  -0.0354027  -0.0021075  -0.0006299  -0.0243384   0.0040417
    3  -0.0685228   0.0687842   0.0019550  -0.0062104   0.0103131  -0.0002673
            7           8           9          10          11          12
    1   0.0057128   0.0024478   0.0014383  -0.0061781   0.0090209  -0.0022314
    2   0.0005193   0.0009255   0.0034406  -0.0014914   0.0149690   0.0221469
    3   0.0021950   0.0050696   0.0041079  -0.0047130  -0.0033068  -0.0094047
 Max gradient component =       6.878E-02
 RMS gradient           =       2.272E-02
 Gradient time:  CPU 248.88 s  wall 4.60 s
rPathMan2.  file_steps = 951
 IRC --- Status = 3.  Assess initial corrector step
 IRC --- bisector search: b =  0.000000 E =     -302.948888 G.B =  -0.049151
 IRC --- bisector search: b =  0.087606 E =     -302.944726 G.B =   0.134065
 IRC --- performed gradient/energy interpolation
 IRC --- bisector search:  estimate b(min) =   2.227303390607194E-002
 Adding empirical dispersion correction 
 ----------------------------------------------------------------
 Doing -D3(0) with
 s6  =   1.00000
 s8  =   1.00000
 rs6 =   1.28100
 rs8 =   1.09400
 -D3 energy without 3body term =     -0.0027246841 hartrees
 ----------------------------------------------------------------
             Standard Nuclear Orientation (Angstroms)
    I     Atom           X                Y                Z
 ----------------------------------------------------------------
    1      C      -0.4449276382    -0.9688240468     1.8767330269
    2      N      -1.0619739996    -1.4358560786     2.7231595507
    3      C       0.0768663545    -1.0074798035    -0.5494023416
    4      H      -0.2291819031    -2.0351037917    -0.6971988854
    5      C       0.3607045364    -0.3433021089     0.7777923360
    6      H       1.4096069582    -0.4518833800     1.0828595566
    7      C       0.0006619337    -0.0413996456    -1.5187034539
    8      H      -0.1685143032    -0.2319427332    -2.5603424847
    9      C       0.0268870143     1.2208423174    -0.9644084127
   10      H      -0.2776663662     2.1275754511    -1.4680720340
   11      N       0.2577710092     1.1587617878     0.3889743454
   12      H       0.0497663932     2.0086120291     0.9086087887
 ----------------------------------------------------------------
 Nuclear Repulsion Energy =         256.21267503 hartrees
 There are       25 alpha and       24 beta electrons

                       Distance Matrix (Angstroms)
             C (  1)   N (  2)   C (  3)   H (  4)   C (  5)   H (  6)
   N (  2)  1.146867
   C (  3)  2.481914  3.491436
   H (  4)  2.794392  3.570923  1.082368
   C (  5)  1.499330  2.646156  1.511007  2.320724
   H (  6)  2.082489  3.125300  2.179258  2.891509  1.097749
   C (  7)  3.547909  4.589892  1.370643  2.168537  2.344071  2.986930
   H (  8)  4.506333  5.492092  2.169228  2.593525  3.381659  3.976401
   C (  9)  3.617918  4.673524  2.267189  3.276913  2.365004  2.983493
   H ( 10)  4.561073  5.556942  3.286064  4.233733  3.399509  4.000969
   N ( 11)  2.689579  3.731245  2.367674  3.408471  1.554983  2.098185
   H ( 12)  3.169718  4.048817  3.350125  4.359824  2.375983  2.816659
             C (  7)   H (  8)   C (  9)   H ( 10)   N ( 11)
   H (  8)  1.072352
   C (  9)  1.378835  2.166973
   H ( 10)  2.187346  2.602363  1.081016
   N ( 11)  2.268420  3.288502  1.374338  2.161924
   H ( 12)  3.177547  4.135378  2.032067  2.402077  1.017611
 
 Applying Cartesian multipole field
    Component          Value
    ---------          -----
     (2,0,0)        1.00000E-10
     (0,2,0)        2.00000E-11
     (0,0,2)       -3.00000E-11
 Nucleus-field energy     =    -0.0000000032 hartrees
 Requested basis set is cc-pVTZ
 There are 100 shells and 280 basis functions
 A cutoff of  1.0D-11 yielded   4671 shell pairs
 There are     36657 function pairs (     47894 Cartesian)
 Smallest overlap matrix eigenvalue = 1.56E-04
 Guess MOs from SCF MO coefficient file
 Reading MOs from coefficient file
 Reading MOs from coefficient file
 Long-range K will be added via erf
 Coulomb attenuation parameter = 0.25 bohr**(-1)
 An unrestricted hybrid HF-DFT SCF calculation will be
 performed using Pulay DIIS extrapolation
 Exchange:     0.1957 Hartree-Fock + 1.0000 wB97X-D3 + LR-HF
 Correlation:  1.0000 wB97X-D3
 Using SG-2 standard quadrature grid
 Dispersion:   Grimme D3
 SCF converges when DIIS error is below 1.0E-08
 Using Q-Chem read-in guess as SCF_GUESS READ specified.

 using 64 threads for integral computing
 -------------------------------------------------------
 OpenMP Integral computing Module                
 Release: version 1.0, May 2013, Q-Chem Inc. Pittsburgh 
 -------------------------------------------------------
 using 64 threads for integral computing
 -------------------------------------------------------
 OpenMP Integral computing Module                
 Release: version 1.0, May 2013, Q-Chem Inc. Pittsburgh 
 -------------------------------------------------------
 ---------------------------------------
  Cycle       Energy         DIIS Error
 ---------------------------------------
    1    -302.9675891109      1.35E-03
    2    -302.9486055936      2.61E-04
    3    -302.9488342643      2.71E-04
    4    -302.9493523103      6.51E-05
    5    -302.9493862358      1.60E-05
    6    -302.9493894927      5.00E-06
    7    -302.9493900497      2.03E-06
    8    -302.9493902736      8.42E-07
    9    -302.9493903438      4.06E-07
   10    -302.9493903730      2.22E-07
   11    -302.9493903788      7.22E-08
   12    -302.9493903795      4.15E-08
   13    -302.9493903798      1.37E-08
   14    -302.9493903798      6.85E-09 Convergence criterion met
 ---------------------------------------
 <S^2> = 0.7781
 SCF time:  CPU 1342.65 s  wall 23.07 s
 SCF   energy in the final basis set = -302.94939038
 Total energy in the final basis set = -302.94939038
 
 --------------------------------------------------------------
 
                    Orbital Energies (a.u.)
 --------------------------------------------------------------
 
 Alpha MOs
 -- Occupied --
-14.4699 -14.4277 -10.3883 -10.3253 -10.3224 -10.2921 -10.2821  -1.0851
 -1.0301  -0.9176  -0.8839  -0.7501  -0.6897  -0.6787  -0.6151  -0.5607
 -0.5462  -0.5127  -0.5006  -0.4811  -0.4653  -0.4414  -0.4329  -0.3757
 -0.2462
 -- Virtual --
  0.0792   0.0996   0.1137   0.1255   0.1433   0.1517   0.1615   0.1877
  0.2110   0.2563   0.2613   0.2855   0.3086   0.3138   0.3416   0.3663
  0.3833   0.4058   0.4140   0.4258   0.4434   0.4537   0.4646   0.4868
  0.4894   0.4995   0.5102   0.5178   0.5305   0.5505   0.5609   0.5758
  0.5893   0.5920   0.6071   0.6166   0.6413   0.6683   0.6838   0.6951
  0.7121   0.7314   0.7723   0.7840   0.7864   0.8111   0.8190   0.8554
  0.8930   0.9169   0.9218   0.9498   0.9920   1.0052   1.0444   1.0512
  1.0669   1.0833   1.0893   1.1159   1.1290   1.1711   1.1872   1.1955
  1.2013   1.2278   1.2461   1.2790   1.2991   1.3120   1.3305   1.3431
  1.3543   1.3692   1.3889   1.3966   1.4053   1.4325   1.4625   1.4775
  1.4895   1.5357   1.5655   1.5922   1.5991   1.6417   1.6864   1.7048
  1.7479   1.7977   1.8422   1.8891   1.9011   1.9405   1.9888   2.0210
  2.0701   2.1358   2.1417   2.2019   2.2277   2.2522   2.2932   2.3215
  2.3964   2.4229   2.4519   2.4814   2.5035   2.5178   2.5749   2.6120
  2.6304   2.6541   2.6920   2.7053   2.7145   2.7254   2.7432   2.7851
  2.8067   2.8254   2.8505   2.8604   2.8745   2.9006   2.9179   2.9285
  2.9608   2.9704   2.9783   3.0075   3.0327   3.0443   3.0572   3.0709
  3.0870   3.1042   3.1203   3.1239   3.1589   3.1729   3.1820   3.2076
  3.2339   3.2394   3.2612   3.2797   3.2856   3.3107   3.3229   3.3481
  3.3556   3.3819   3.3967   3.4287   3.4499   3.4549   3.4816   3.5444
  3.5572   3.5717   3.6149   3.6362   3.6442   3.6719   3.7029   3.7132
  3.7232   3.7346   3.7729   3.7907   3.8407   3.8674   3.9130   3.9384
  3.9452   3.9528   3.9916   3.9996   4.0300   4.0543   4.0705   4.0728
  4.0840   4.0976   4.1141   4.1435   4.1662   4.2008   4.2273   4.2570
  4.2727   4.3037   4.3228   4.3430   4.3688   4.4076   4.4406   4.4628
  4.4833   4.5093   4.5372   4.5440   4.6122   4.6399   4.6496   4.6648
  4.6969   4.7223   4.7762   4.7906   4.8108   4.8397   4.8737   4.9009
  4.9413   4.9848   5.0041   5.0475   5.0922   5.1061   5.1421   5.1924
  5.2102   5.2178   5.2621   5.2867   5.3320   5.3486   5.4272   5.4541
  5.5111   5.6485   5.7182   5.7535   5.8089   5.8184   5.9001   5.9793
  6.0114   6.0634   6.2192   6.2380   6.2794   6.3812   6.6040   6.7285
  7.8660  10.0519  11.7521  12.0614  12.7326  13.9179  15.7088
 
 Beta MOs
 -- Occupied --
-14.4667 -14.4278 -10.3888 -10.3245 -10.3175 -10.2866 -10.2839  -1.0764
 -1.0294  -0.9081  -0.8773  -0.7325  -0.6858  -0.6713  -0.6059  -0.5534
 -0.5417  -0.5093  -0.4949  -0.4740  -0.4495  -0.4371  -0.4241  -0.3467
 -- Virtual --
  0.0140   0.0830   0.1087   0.1163   0.1414   0.1481   0.1523   0.1640
  0.1893   0.2120   0.2605   0.2646   0.2868   0.3120   0.3164   0.3443
  0.3714   0.3864   0.4124   0.4177   0.4288   0.4467   0.4576   0.4687
  0.4924   0.4945   0.5030   0.5136   0.5217   0.5343   0.5509   0.5648
  0.5792   0.5925   0.5933   0.6122   0.6191   0.6454   0.6731   0.6865
  0.6981   0.7136   0.7361   0.7734   0.7861   0.7908   0.8134   0.8233
  0.8586   0.8949   0.9176   0.9240   0.9541   0.9946   1.0081   1.0469
  1.0539   1.0692   1.0859   1.0930   1.1181   1.1315   1.1733   1.1899
  1.1977   1.2044   1.2330   1.2481   1.2823   1.3017   1.3210   1.3337
  1.3457   1.3593   1.3705   1.3932   1.3992   1.4099   1.4353   1.4657
  1.4808   1.4923   1.5407   1.5711   1.5944   1.6038   1.6460   1.6903
  1.7102   1.7538   1.8014   1.8444   1.8919   1.9022   1.9436   1.9908
  2.0243   2.0740   2.1372   2.1538   2.2055   2.2411   2.2667   2.3013
  2.3257   2.4077   2.4330   2.4604   2.4870   2.5116   2.5237   2.5844
  2.6177   2.6349   2.6623   2.6970   2.7103   2.7175   2.7323   2.7479
  2.7899   2.8121   2.8309   2.8564   2.8680   2.8827   2.9077   2.9269
  2.9357   2.9676   2.9750   2.9850   3.0158   3.0413   3.0478   3.0603
  3.0775   3.0938   3.1120   3.1253   3.1335   3.1648   3.1820   3.1862
  3.2108   3.2411   3.2432   3.2655   3.2889   3.2936   3.3176   3.3311
  3.3544   3.3597   3.3856   3.4071   3.4320   3.4564   3.4595   3.4871
  3.5497   3.5643   3.5774   3.6199   3.6427   3.6494   3.6764   3.7066
  3.7174   3.7278   3.7384   3.7778   3.7951   3.8446   3.8715   3.9171
  3.9434   3.9482   3.9561   3.9938   4.0042   4.0317   4.0576   4.0705
  4.0729   4.0865   4.0997   4.1186   4.1476   4.1708   4.2075   4.2322
  4.2621   4.2766   4.3082   4.3264   4.3464   4.3741   4.4133   4.4455
  4.4671   4.4867   4.5144   4.5425   4.5479   4.6165   4.6437   4.6518
  4.6689   4.6993   4.7247   4.7789   4.7952   4.8144   4.8450   4.8807
  4.9062   4.9484   4.9910   5.0108   5.0525   5.0988   5.1101   5.1468
  5.1977   5.2132   5.2236   5.2652   5.2909   5.3376   5.3544   5.4303
  5.4602   5.5157   5.6534   5.7214   5.7592   5.8118   5.8203   5.9038
  5.9843   6.0148   6.0658   6.2204   6.2392   6.2804   6.3840   6.6081
  6.7327   7.8669  10.0568  11.7562  12.0647  12.7425  13.9220  15.7088
 --------------------------------------------------------------
 
          Ground-State Mulliken Net Atomic Charges

     Atom                 Charge (a.u.)    Spin (a.u.)
  --------------------------------------------------------
      1 C                    -0.137682       0.031785
      2 N                    -0.034712      -0.006349
      3 C                    -0.228100       0.514361
      4 H                     0.150675      -0.010160
      5 C                     0.089984      -0.032208
      6 H                     0.135966       0.044169
      7 C                    -0.143478      -0.136253
      8 H                     0.141879       0.005114
      9 C                    -0.096859       0.443834
     10 H                     0.131175      -0.007434
     11 N                    -0.174199       0.149771
     12 H                     0.165350       0.003370
  --------------------------------------------------------
  Sum of atomic charges =    -0.000000
  Sum of spin   charges =     1.000000

 -----------------------------------------------------------------
                    Cartesian Multipole Moments
 -----------------------------------------------------------------
    Charge (ESU x 10^10)
                -0.0000
    Dipole Moment (Debye)
         X       1.2782      Y       2.6361      Z      -2.3200
       Tot       3.7370
    Quadrupole Moments (Debye-Ang)
        XX     -44.2612     XY      -3.3693     YY     -37.5804
        XZ       6.3574     YZ       6.1402     ZZ     -47.5418
    Octopole Moments (Debye-Ang^2)
       XXX      16.0569    XXY       9.1345    XYY       4.5043
       YYY      36.8152    XXZ     -16.2380    XYZ      -7.9185
       YYZ     -22.3753    XZZ      17.0509    YZZ      27.4666
       ZZZ     -78.8262
    Hexadecapole Moments (Debye-Ang^3)
      XXXX    -107.8593   XXXY     -40.3238   XXYY     -79.9189
      XYYY     -42.5801   YYYY    -288.2358   XXXZ      63.7094
      XXYZ      42.6378   XYYZ      33.3023   YYYZ     122.8819
      XXZZ    -136.3330   XYZZ     -35.3119   YYZZ    -171.0631
      XZZZ     101.6732   YZZZ     158.1010   ZZZZ    -672.4315
 -----------------------------------------------------------------
 Calculating analytic gradient of the SCF energy
 Gradient of SCF Energy
            1           2           3           4           5           6
    1  -0.0023882  -0.0005207  -0.0017521  -0.0077627   0.0001347   0.0014350
    2  -0.0256860   0.0024558  -0.0028588  -0.0007638  -0.0150489   0.0039563
    3   0.0104663  -0.0002032  -0.0002260  -0.0063035   0.0009907  -0.0005727
            7           8           9          10          11          12
    1   0.0059503   0.0024353   0.0009670  -0.0061288   0.0098779  -0.0022478
    2   0.0012688   0.0008068   0.0030147  -0.0020013   0.0138424   0.0210139
    3   0.0045578   0.0043687   0.0006651  -0.0044550   0.0012219  -0.0105101
 Max gradient component =       2.569E-02
 RMS gradient           =       7.713E-03
 Gradient time:  CPU 252.91 s  wall 4.64 s
rPathMan2.  file_steps = 951
 IRC --- Status = 4.  Checking bisector search.
 IRC --- Bisector search finished successfully.
 ------------------------------------------------------------------------
 Reaction path following.  The coordinates are cartesian              
 Step   6 E=    -302.949390 |G|=  0.046280 S_lin= 0.7211 S_tot= 0.7339
 ------------------------------------------------------------------------
  IRC -- SD step length =   0.150000000000000     
 Adding empirical dispersion correction 
 ----------------------------------------------------------------
 Doing -D3(0) with
 s6  =   1.00000
 s8  =   1.00000
 rs6 =   1.28100
 rs8 =   1.09400
 -D3 energy without 3body term =     -0.0027189895 hartrees
 ----------------------------------------------------------------
             Standard Nuclear Orientation (Angstroms)
    I     Atom           X                Y                Z
 ----------------------------------------------------------------
    1      C      -0.4408316305    -0.9247691919     1.8587819364
    2      N      -1.0610809980    -1.4400680464     2.7235079904
    3      C       0.0798714815    -1.0025765906    -0.5490147075
    4      H      -0.2158678630    -2.0337937697    -0.6863876487
    5      C       0.3604734606    -0.3174912266     0.7760931888
    6      H       1.4071457181    -0.4586690279     1.0838418502
    7      C      -0.0095435995    -0.0435758226    -1.5265206729
    8      H      -0.1726911403    -0.2333265762    -2.5678352957
    9      C       0.0252284894     1.2156716520    -0.9655491552
   10      H      -0.2671546182     2.1310079833    -1.4604311630
   11      N       0.2408291086     1.1350202095     0.3868786794
   12      H       0.0536215801     1.9725704042     0.9266349894
 ----------------------------------------------------------------
 Nuclear Repulsion Energy =         256.93729373 hartrees
 There are       25 alpha and       24 beta electrons

                       Distance Matrix (Angstroms)
             C (  1)   N (  2)   C (  3)   H (  4)   C (  5)   H (  6)
   N (  2)  1.182368
   C (  3)  2.464685  3.493219
   H (  4)  2.785396  3.562904  1.081546
   C (  5)  1.477529  2.659590  1.517890  2.327383
   H (  6)  2.057377  3.121505  2.173410  2.872090  1.100074
   C (  7)  3.524597  4.595505  1.372296  2.170106  2.348185  2.998884
   H (  8)  4.488311  5.499434  2.175125  2.604494  3.387212  3.985149
   C (  9)  3.574289  4.673560  2.257678  3.270334  2.344418  2.985484
   H ( 10)  4.514988  5.557720  3.281838  4.236431  3.375071  3.997879
   N ( 11)  2.621811  3.712935  2.339043  3.376663  1.508507  2.094253
   H ( 12)  3.083498  4.014650  3.321104  4.327288  2.315427  2.787053
             C (  7)   H (  8)   C (  9)   H ( 10)   N ( 11)
   H (  8)  1.070962
   C (  9)  1.378986  2.169352
   H ( 10)  2.190787  2.612536  1.080850
   N ( 11)  2.261166  3.282332  1.371878  2.159304
   H ( 12)  3.175974  4.138662  2.038152  2.413728  1.013841
 
 Applying Cartesian multipole field
    Component          Value
    ---------          -----
     (2,0,0)        1.00000E-10
     (0,2,0)        2.00000E-11
     (0,0,2)       -3.00000E-11
 Nucleus-field energy     =    -0.0000000033 hartrees
 Requested basis set is cc-pVTZ
 There are 100 shells and 280 basis functions
 A cutoff of  1.0D-11 yielded   4674 shell pairs
 There are     36692 function pairs (     47937 Cartesian)
 Smallest overlap matrix eigenvalue = 1.51E-04
 Guess MOs from SCF MO coefficient file
 Reading MOs from coefficient file
 Reading MOs from coefficient file
 Long-range K will be added via erf
 Coulomb attenuation parameter = 0.25 bohr**(-1)
 An unrestricted hybrid HF-DFT SCF calculation will be
 performed using Pulay DIIS extrapolation
 Exchange:     0.1957 Hartree-Fock + 1.0000 wB97X-D3 + LR-HF
 Correlation:  1.0000 wB97X-D3
 Using SG-2 standard quadrature grid
 Dispersion:   Grimme D3
 SCF converges when DIIS error is below 1.0E-08
 Using Q-Chem read-in guess as SCF_GUESS READ specified.

 using 64 threads for integral computing
 -------------------------------------------------------
 OpenMP Integral computing Module                
 Release: version 1.0, May 2013, Q-Chem Inc. Pittsburgh 
 -------------------------------------------------------
 using 64 threads for integral computing
 -------------------------------------------------------
 OpenMP Integral computing Module                
 Release: version 1.0, May 2013, Q-Chem Inc. Pittsburgh 
 -------------------------------------------------------
 ---------------------------------------
  Cycle       Energy         DIIS Error
 ---------------------------------------
    1    -302.9707002423      1.40E-03
    2    -302.9512498611      3.36E-04
    3    -302.9513653560      3.81E-04
    4    -302.9524786545      7.45E-05
    5    -302.9525277257      2.64E-05
    6    -302.9525388796      1.18E-05
    7    -302.9525423638      3.14E-06
    8    -302.9525435189      1.68E-06
    9    -302.9525438027      7.36E-07
   10    -302.9525438974      2.75E-07
   11    -302.9525439120      1.56E-07
   12    -302.9525439161      6.64E-08
   13    -302.9525439173      3.61E-08
   14    -302.9525439177      1.61E-08
   15    -302.9525439180      6.43E-09 Convergence criterion met
 ---------------------------------------
 <S^2> = 0.7786
 SCF time:  CPU 1516.90 s  wall 26.81 s
 SCF   energy in the final basis set = -302.95254392
 Total energy in the final basis set = -302.95254392
 
 --------------------------------------------------------------
 
                    Orbital Energies (a.u.)
 --------------------------------------------------------------
 
 Alpha MOs
 -- Occupied --
-14.4694 -14.4363 -10.3844 -10.3335 -10.3226 -10.2922 -10.2826  -1.0936
 -1.0174  -0.9166  -0.8893  -0.7512  -0.6951  -0.6827  -0.6201  -0.5648
 -0.5482  -0.5128  -0.5004  -0.4828  -0.4649  -0.4341  -0.4244  -0.3762
 -0.2454
 -- Virtual --
  0.0767   0.0965   0.1108   0.1218   0.1426   0.1516   0.1622   0.1862
  0.2113   0.2541   0.2725   0.2838   0.3058   0.3175   0.3409   0.3652
  0.3872   0.4063   0.4148   0.4268   0.4439   0.4551   0.4677   0.4844
  0.4884   0.4988   0.5096   0.5189   0.5293   0.5492   0.5638   0.5776
  0.5887   0.5919   0.6066   0.6177   0.6384   0.6727   0.6834   0.6970
  0.7122   0.7249   0.7740   0.7853   0.7893   0.8144   0.8196   0.8538
  0.8929   0.9149   0.9185   0.9489   0.9871   1.0030   1.0420   1.0514
  1.0625   1.0848   1.0948   1.1059   1.1288   1.1711   1.1846   1.1933
  1.2000   1.2247   1.2489   1.2819   1.3077   1.3169   1.3303   1.3387
  1.3513   1.3662   1.3866   1.3935   1.4005   1.4291   1.4620   1.4732
  1.4887   1.5366   1.5662   1.5907   1.6074   1.6452   1.6849   1.7054
  1.7520   1.7947   1.8590   1.8919   1.9041   1.9477   1.9839   2.0168
  2.0609   2.1262   2.1437   2.2012   2.2310   2.2593   2.2963   2.3304
  2.3986   2.4226   2.4490   2.4827   2.5010   2.5211   2.5808   2.6176
  2.6358   2.6542   2.6958   2.7055   2.7141   2.7274   2.7420   2.7892
  2.8124   2.8345   2.8536   2.8614   2.8869   2.9128   2.9192   2.9276
  2.9624   2.9741   2.9829   3.0098   3.0314   3.0444   3.0666   3.0726
  3.0890   3.1078   3.1181   3.1270   3.1607   3.1731   3.1867   3.2177
  3.2311   3.2441   3.2625   3.2814   3.2912   3.3090   3.3152   3.3404
  3.3606   3.3839   3.3948   3.4225   3.4442   3.4526   3.4951   3.5463
  3.5546   3.5691   3.6148   3.6391   3.6536   3.6767   3.7131   3.7174
  3.7205   3.7482   3.7774   3.7862   3.8349   3.8602   3.9119   3.9430
  3.9453   3.9645   3.9972   3.9998   4.0339   4.0523   4.0625   4.0655
  4.0921   4.1039   4.1200   4.1449   4.1713   4.2032   4.2312   4.2562
  4.2655   4.3101   4.3378   4.3493   4.3772   4.4037   4.4304   4.4642
  4.4914   4.5079   4.5417   4.5442   4.6168   4.6347   4.6448   4.6598
  4.6943   4.7088   4.7625   4.7928   4.8080   4.8435   4.8833   4.8925
  4.9304   4.9959   5.0081   5.0632   5.1031   5.1122   5.1470   5.1855
  5.2066   5.2193   5.2581   5.3016   5.3362   5.3596   5.4244   5.4641
  5.5426   5.6524   5.7196   5.7534   5.8013   5.8377   5.9089   5.9877
  6.0151   6.0477   6.1100   6.1880   6.2211   6.3908   6.6319   6.7666
  7.9882  10.1105  11.9512  12.1937  12.7932  13.9154  14.8316
 
 Beta MOs
 -- Occupied --
-14.4663 -14.4364 -10.3849 -10.3327 -10.3177 -10.2866 -10.2844  -1.0851
 -1.0168  -0.9073  -0.8827  -0.7334  -0.6915  -0.6756  -0.6105  -0.5577
 -0.5439  -0.5099  -0.4944  -0.4756  -0.4455  -0.4305  -0.4183  -0.3471
 -- Virtual --
  0.0159   0.0795   0.1037   0.1133   0.1404   0.1466   0.1521   0.1649
  0.1878   0.2123   0.2585   0.2757   0.2848   0.3089   0.3205   0.3436
  0.3703   0.3903   0.4133   0.4186   0.4294   0.4473   0.4587   0.4721
  0.4902   0.4929   0.5022   0.5136   0.5227   0.5327   0.5496   0.5678
  0.5808   0.5924   0.5929   0.6119   0.6204   0.6428   0.6776   0.6859
  0.7002   0.7134   0.7294   0.7756   0.7893   0.7916   0.8177   0.8229
  0.8572   0.8948   0.9163   0.9196   0.9534   0.9899   1.0058   1.0449
  1.0539   1.0644   1.0873   1.0987   1.1083   1.1312   1.1733   1.1875
  1.1952   1.2028   1.2302   1.2509   1.2852   1.3111   1.3256   1.3331
  1.3407   1.3557   1.3681   1.3927   1.3951   1.4052   1.4317   1.4652
  1.4768   1.4912   1.5417   1.5716   1.5941   1.6105   1.6500   1.6886
  1.7111   1.7574   1.7988   1.8613   1.8929   1.9069   1.9506   1.9860
  2.0198   2.0649   2.1288   2.1551   2.2053   2.2474   2.2715   2.3047
  2.3336   2.4104   2.4324   2.4572   2.4877   2.5096   2.5271   2.5902
  2.6236   2.6408   2.6619   2.7017   2.7090   2.7182   2.7341   2.7469
  2.7940   2.8184   2.8402   2.8588   2.8699   2.8939   2.9213   2.9275
  2.9352   2.9695   2.9780   2.9898   3.0180   3.0397   3.0486   3.0705
  3.0795   3.0958   3.1151   3.1224   3.1358   3.1666   3.1816   3.1915
  3.2203   3.2386   3.2488   3.2666   3.2905   3.2991   3.3169   3.3214
  3.3472   3.3640   3.3882   3.4054   3.4268   3.4491   3.4577   3.5010
  3.5510   3.5617   3.5756   3.6199   3.6433   3.6602   3.6812   3.7179
  3.7214   3.7240   3.7523   3.7820   3.7912   3.8390   3.8648   3.9165
  3.9470   3.9496   3.9673   4.0001   4.0040   4.0356   4.0547   4.0620
  4.0662   4.0943   4.1068   4.1235   4.1494   4.1760   4.2096   4.2363
  4.2598   4.2711   4.3145   4.3420   4.3528   4.3817   4.4095   4.4355
  4.4686   4.4946   4.5132   4.5463   4.5478   4.6207   4.6384   4.6482
  4.6638   4.6959   4.7114   4.7640   4.7972   4.8130   4.8506   4.8876
  4.8984   4.9370   5.0025   5.0146   5.0692   5.1091   5.1161   5.1522
  5.1875   5.2100   5.2263   5.2620   5.3064   5.3423   5.3647   5.4276
  5.4702   5.5468   5.6570   5.7221   5.7569   5.8052   5.8413   5.9129
  5.9922   6.0176   6.0495   6.1111   6.1900   6.2227   6.3935   6.6357
  6.7705   7.9892  10.1156  11.9582  12.1946  12.8023  13.9195  14.8316
 --------------------------------------------------------------
 
          Ground-State Mulliken Net Atomic Charges

     Atom                 Charge (a.u.)    Spin (a.u.)
  --------------------------------------------------------
      1 C                    -0.114795       0.031776
      2 N                    -0.066175      -0.008954
      3 C                    -0.228890       0.522479
      4 H                     0.150068      -0.010363
      5 C                     0.094385      -0.037197
      6 H                     0.133229       0.048710
      7 C                    -0.143332      -0.141083
      8 H                     0.143229       0.005187
      9 C                    -0.103402       0.448930
     10 H                     0.131567      -0.007681
     11 N                    -0.160662       0.146678
     12 H                     0.164776       0.001519
  --------------------------------------------------------
  Sum of atomic charges =     0.000000
  Sum of spin   charges =     1.000000

 -----------------------------------------------------------------
                    Cartesian Multipole Moments
 -----------------------------------------------------------------
    Charge (ESU x 10^10)
                -0.0000
    Dipole Moment (Debye)
         X       1.3335      Y       2.7327      Z      -2.3290
       Tot       3.8302
    Quadrupole Moments (Debye-Ang)
        XX     -44.3035     XY      -3.2740     YY     -37.7648
        XZ       6.3106     YZ       6.2710     ZZ     -47.5413
    Octopole Moments (Debye-Ang^2)
       XXX      16.5602    XXY       9.1195    XYY       4.8860
       YYY      36.5275    XXZ     -16.1374    XYZ      -7.7274
       YYZ     -22.4168    XZZ      16.9126    YZZ      27.4356
       ZZZ     -78.9473
    Hexadecapole Moments (Debye-Ang^3)
      XXXX    -107.8784   XXXY     -39.6208   XXYY     -78.8768
      XYYY     -41.8774   YYYY    -284.5516   XXXZ      63.4823
      XXYZ      42.1446   XYYZ      33.0656   YYYZ     121.8511
      XXZZ    -136.0339   XYZZ     -34.3782   YYZZ    -170.1845
      XZZZ     100.3785   YZZZ     156.8071   ZZZZ    -671.8994
 -----------------------------------------------------------------
 Calculating analytic gradient of the SCF energy
 Gradient of SCF Energy
            1           2           3           4           5           6
    1   0.0446544  -0.0411885  -0.0007718  -0.0078819  -0.0051133   0.0007666
    2   0.0163792  -0.0329681  -0.0013808  -0.0002381  -0.0075686   0.0023397
    3  -0.0552458   0.0568864   0.0018238  -0.0063968   0.0083376  -0.0003659
            7           8           9          10          11          12
    1   0.0039653   0.0026869   0.0029275  -0.0060821   0.0087637  -0.0027268
    2   0.0006496   0.0012020   0.0019509  -0.0018050   0.0033761   0.0180632
    3   0.0003967   0.0050031   0.0051670  -0.0045774  -0.0015379  -0.0094909
 Max gradient component =       5.689E-02
 RMS gradient           =       1.846E-02
 Gradient time:  CPU 249.52 s  wall 4.75 s
rPathMan2.  file_steps = 951
 IRC --- Status = 2.  Assess steepest descent step
 IRC --- Previous SD length =   0.150000
 IRC --- Point 1 E =     -302.949390 |G| =   0.046280 G.D1 =  -0.046280
 IRC --- Point 2 E =     -302.952544 |G| =   0.110754 G.D1 =   0.004152
 IRC --- Angle(G1/G2) =   92.15 Deg.  Curvature =   0.3362
 IRC --- Minimum along SD direction =   0.137652
 IRC --- Corrector step required
 IRC --- equal length displacement: B_eq =   0.216071
 IRC --- chosen bisector length  : B_len =   0.106066
 Adding empirical dispersion correction 
 ----------------------------------------------------------------
 Doing -D3(0) with
 s6  =   1.00000
 s8  =   1.00000
 rs6 =   1.28100
 rs8 =   1.09400
 -D3 energy without 3body term =     -0.0027375886 hartrees
 ----------------------------------------------------------------
             Standard Nuclear Orientation (Angstroms)
    I     Atom           X                Y                Z
 ----------------------------------------------------------------
    1      C      -0.4585522563    -0.9521574363     1.8870299642
    2      N      -1.0470287392    -1.4264018884     2.7033236263
    3      C       0.0786678530    -1.0044977332    -0.5498466186
    4      H      -0.2196305638    -2.0343530622    -0.6894442520
    5      C       0.3623858203    -0.3274986555     0.7739940051
    6      H       1.4080842056    -0.4561611880     1.0834883762
    7      C      -0.0059289028    -0.0427361206    -1.5228228918
    8      H      -0.1715860938    -0.2330701335    -2.5659173322
    9      C       0.0250126927     1.2175235147    -0.9668069968
   10      H      -0.2701749069     2.1299580196    -1.4625715555
   11      N       0.2460624384     1.1454868432     0.3884484642
   12      H       0.0526884415     1.9839078374     0.9211252026
 ----------------------------------------------------------------
 Nuclear Repulsion Energy =         257.34834829 hartrees
 There are       25 alpha and       24 beta electrons

                       Distance Matrix (Angstroms)
             C (  1)   N (  2)   C (  3)   H (  4)   C (  5)   H (  6)
   N (  2)  1.112451
   C (  3)  2.495939  3.468186
   H (  4)  2.804719  3.544724  1.081236
   C (  5)  1.517560  2.629896  1.513730  2.322444
   H (  6)  2.091895  3.097227  2.176190  2.878096  1.098101
   C (  7)  3.557950  4.567136  1.370702  2.169499  2.343526  2.993862
   H (  8)  4.519754  5.473147  2.173078  2.601553  3.383645  3.982875
   C (  9)  3.617421  4.648599  2.261441  3.272840  2.351872  2.986272
   H ( 10)  4.555738  5.532258  3.283226  4.235772  3.382522  3.998373
   N ( 11)  2.672516  3.693960  2.351776  3.389706  1.527044  2.097296
   H ( 12)  3.132861  4.001977  3.330916  4.337570  2.336699  2.795961
             C (  7)   H (  8)   C (  9)   H ( 10)   N ( 11)
   H (  8)  1.073180
   C (  9)  1.377812  2.167955
   H ( 10)  2.189533  2.609788  1.079562
   N ( 11)  2.264582  3.286811  1.375053  2.159157
   H ( 12)  3.175469  4.138207  2.037744  2.409892  1.011972
 
 Applying Cartesian multipole field
    Component          Value
    ---------          -----
     (2,0,0)        1.00000E-10
     (0,2,0)        2.00000E-11
     (0,0,2)       -3.00000E-11
 Nucleus-field energy     =    -0.0000000033 hartrees
 Requested basis set is cc-pVTZ
 There are 100 shells and 280 basis functions
 A cutoff of  1.0D-11 yielded   4677 shell pairs
 There are     36693 function pairs (     47934 Cartesian)
 Smallest overlap matrix eigenvalue = 1.53E-04
 Guess MOs from SCF MO coefficient file
 Reading MOs from coefficient file
 Reading MOs from coefficient file
 Long-range K will be added via erf
 Coulomb attenuation parameter = 0.25 bohr**(-1)
 An unrestricted hybrid HF-DFT SCF calculation will be
 performed using Pulay DIIS extrapolation
 Exchange:     0.1957 Hartree-Fock + 1.0000 wB97X-D3 + LR-HF
 Correlation:  1.0000 wB97X-D3
 Using SG-2 standard quadrature grid
 Dispersion:   Grimme D3
 SCF converges when DIIS error is below 1.0E-08
 Using Q-Chem read-in guess as SCF_GUESS READ specified.

 using 64 threads for integral computing
 -------------------------------------------------------
 OpenMP Integral computing Module                
 Release: version 1.0, May 2013, Q-Chem Inc. Pittsburgh 
 -------------------------------------------------------
 using 64 threads for integral computing
 -------------------------------------------------------
 OpenMP Integral computing Module                
 Release: version 1.0, May 2013, Q-Chem Inc. Pittsburgh 
 -------------------------------------------------------
 ---------------------------------------
  Cycle       Energy         DIIS Error
 ---------------------------------------
    1    -302.9627070638      2.18E-03
    2    -302.9473919440      4.22E-04
    3    -302.9480374688      4.31E-04
    4    -302.9493656891      9.17E-05
    5    -302.9494295264      2.64E-05
    6    -302.9494364619      9.40E-06
    7    -302.9494375242      2.76E-06
    8    -302.9494377658      1.11E-06
    9    -302.9494378149      4.29E-07
   10    -302.9494378369      1.71E-07
   11    -302.9494378417      1.01E-07
   12    -302.9494378435      4.06E-08
   13    -302.9494378441      2.11E-08
   14    -302.9494378442      1.05E-08
   15    -302.9494378441      3.80E-09 Convergence criterion met
 ---------------------------------------
 <S^2> = 0.7783
 SCF time:  CPU 1453.12 s  wall 25.00 s
 SCF   energy in the final basis set = -302.94943784
 Total energy in the final basis set = -302.94943784
 
 --------------------------------------------------------------
 
                    Orbital Energies (a.u.)
 --------------------------------------------------------------
 
 Alpha MOs
 -- Occupied --
-14.4687 -14.4167 -10.3874 -10.3220 -10.3146 -10.2913 -10.2820  -1.0890
 -1.0408  -0.9161  -0.8836  -0.7477  -0.6903  -0.6802  -0.6144  -0.5605
 -0.5475  -0.5126  -0.5004  -0.4803  -0.4642  -0.4482  -0.4394  -0.3762
 -0.2456
 -- Virtual --
  0.0908   0.1034   0.1185   0.1290   0.1480   0.1528   0.1626   0.1880
  0.2112   0.2552   0.2692   0.2852   0.3084   0.3160   0.3418   0.3661
  0.3866   0.4055   0.4130   0.4254   0.4437   0.4534   0.4669   0.4863
  0.4891   0.4999   0.5098   0.5195   0.5300   0.5509   0.5633   0.5769
  0.5907   0.5936   0.6074   0.6183   0.6428   0.6717   0.6845   0.6990
  0.7151   0.7288   0.7737   0.7861   0.7871   0.8144   0.8199   0.8563
  0.8945   0.9199   0.9290   0.9510   0.9988   1.0040   1.0478   1.0564
  1.0736   1.0864   1.0938   1.1291   1.1330   1.1721   1.1945   1.1990
  1.2047   1.2279   1.2521   1.2845   1.3058   1.3159   1.3343   1.3427
  1.3565   1.3747   1.3895   1.3985   1.4050   1.4318   1.4704   1.4805
  1.4956   1.5395   1.5695   1.5995   1.6045   1.6478   1.6866   1.7074
  1.7535   1.7952   1.8509   1.8970   1.9003   1.9393   1.9813   2.0238
  2.0714   2.1426   2.1659   2.2016   2.2262   2.2537   2.2921   2.3354
  2.3999   2.4248   2.4511   2.4850   2.5042   2.5242   2.5793   2.6157
  2.6356   2.6555   2.6959   2.7053   2.7157   2.7316   2.7441   2.7861
  2.8087   2.8294   2.8517   2.8644   2.8806   2.9056   2.9215   2.9279
  2.9639   2.9686   2.9810   3.0102   3.0339   3.0453   3.0606   3.0718
  3.0895   3.1036   3.1234   3.1288   3.1682   3.1733   3.1852   3.2173
  3.2362   3.2427   3.2651   3.2819   3.2901   3.3170   3.3227   3.3469
  3.3648   3.3912   3.3994   3.4410   3.4523   3.4601   3.4970   3.5518
  3.5605   3.5753   3.6197   3.6473   3.6504   3.6814   3.7090   3.7233
  3.7286   3.7453   3.7789   3.7958   3.8386   3.8671   3.9152   3.9418
  3.9473   3.9631   3.9954   3.9999   4.0322   4.0549   4.0819   4.0836
  4.0922   4.1032   4.1200   4.1450   4.1718   4.2063   4.2299   4.2630
  4.2764   4.3092   4.3369   4.3518   4.3761   4.4167   4.4426   4.4679
  4.4876   4.5112   4.5445   4.5639   4.6313   4.6499   4.6602   4.6684
  4.7112   4.7408   4.7961   4.8002   4.8429   4.8438   4.8840   4.9121
  4.9376   4.9980   5.0103   5.0671   5.1029   5.1139   5.1533   5.2025
  5.2176   5.2193   5.2768   5.3014   5.3403   5.3601   5.4304   5.4599
  5.5350   5.6543   5.7350   5.7855   5.8292   5.8652   5.9156   5.9935
  6.0462   6.0912   6.2918   6.3362   6.3813   6.4084   6.6285   6.7538
  7.7982  10.0679  11.8223  12.0281  12.7695  13.9273  16.5563
 
 Beta MOs
 -- Occupied --
-14.4656 -14.4167 -10.3879 -10.3171 -10.3138 -10.2858 -10.2837  -1.0804
 -1.0401  -0.9066  -0.8766  -0.7304  -0.6866  -0.6728  -0.6048  -0.5534
 -0.5432  -0.5095  -0.4947  -0.4715  -0.4542  -0.4433  -0.4272  -0.3468
 -- Virtual --
  0.0155   0.0936   0.1138   0.1236   0.1412   0.1528   0.1534   0.1652
  0.1896   0.2123   0.2595   0.2722   0.2865   0.3118   0.3186   0.3447
  0.3711   0.3897   0.4123   0.4164   0.4287   0.4469   0.4575   0.4711
  0.4920   0.4938   0.5037   0.5133   0.5231   0.5337   0.5514   0.5672
  0.5803   0.5938   0.5952   0.6124   0.6209   0.6471   0.6766   0.6871
  0.7024   0.7165   0.7331   0.7750   0.7887   0.7908   0.8171   0.8238
  0.8597   0.8963   0.9207   0.9316   0.9552   1.0015   1.0069   1.0512
  1.0577   1.0764   1.0891   1.0977   1.1323   1.1345   1.1745   1.1969
  1.2015   1.2072   1.2330   1.2543   1.2880   1.3084   1.3247   1.3376
  1.3454   1.3610   1.3762   1.3953   1.3999   1.4097   1.4345   1.4741
  1.4836   1.4983   1.5448   1.5748   1.6034   1.6071   1.6523   1.6904
  1.7129   1.7591   1.7989   1.8529   1.8988   1.9024   1.9424   1.9834
  2.0274   2.0751   2.1547   2.1682   2.2053   2.2385   2.2684   2.3009
  2.3399   2.4110   2.4347   2.4599   2.4904   2.5125   2.5300   2.5886
  2.6218   2.6405   2.6628   2.7011   2.7111   2.7186   2.7384   2.7489
  2.7907   2.8141   2.8347   2.8572   2.8730   2.8880   2.9131   2.9309
  2.9349   2.9700   2.9737   2.9884   3.0183   3.0422   3.0489   3.0639
  3.0792   3.0971   3.1114   3.1296   3.1362   3.1740   3.1825   3.1894
  3.2204   3.2426   3.2476   3.2694   3.2915   3.2984   3.3237   3.3307
  3.3528   3.3691   3.3972   3.4085   3.4459   3.4569   3.4646   3.5020
  3.5565   3.5678   3.5809   3.6251   3.6515   3.6575   3.6859   3.7127
  3.7271   3.7332   3.7491   3.7836   3.8004   3.8426   3.8714   3.9196
  3.9467   3.9504   3.9659   3.9974   4.0050   4.0339   4.0582   4.0823
  4.0835   4.0941   4.1057   4.1239   4.1492   4.1766   4.2129   4.2348
  4.2686   4.2800   4.3137   4.3406   4.3554   4.3812   4.4225   4.4475
  4.4723   4.4910   4.5166   4.5504   4.5675   4.6357   4.6545   4.6635
  4.6705   4.7131   4.7437   4.8013   4.8033   4.8450   4.8498   4.8909
  4.9166   4.9441   5.0046   5.0173   5.0722   5.1093   5.1175   5.1580
  5.2082   5.2201   5.2253   5.2796   5.3058   5.3461   5.3653   5.4335
  5.4661   5.5393   5.6590   5.7383   5.7910   5.8326   5.8672   5.9189
  5.9981   6.0495   6.0938   6.2933   6.3370   6.3832   6.4100   6.6323
  6.7578   7.7992  10.0728  11.8253  12.0329  12.7791  13.9314  16.5563
 --------------------------------------------------------------
 
          Ground-State Mulliken Net Atomic Charges

     Atom                 Charge (a.u.)    Spin (a.u.)
  --------------------------------------------------------
      1 C                    -0.166749       0.033499
      2 N                    -0.004333      -0.006412
      3 C                    -0.227609       0.518656
      4 H                     0.150287      -0.010292
      5 C                     0.087725      -0.036228
      6 H                     0.132699       0.045616
      7 C                    -0.142164      -0.139483
      8 H                     0.141754       0.005194
      9 C                    -0.101143       0.448065
     10 H                     0.131499      -0.007529
     11 N                    -0.166734       0.146922
     12 H                     0.164768       0.001992
  --------------------------------------------------------
  Sum of atomic charges =    -0.000000
  Sum of spin   charges =     1.000000

 -----------------------------------------------------------------
                    Cartesian Multipole Moments
 -----------------------------------------------------------------
    Charge (ESU x 10^10)
                -0.0000
    Dipole Moment (Debye)
         X       1.3019      Y       2.6720      Z      -2.2928
       Tot       3.7539
    Quadrupole Moments (Debye-Ang)
        XX     -44.1543     XY      -3.3248     YY     -37.5526
        XZ       6.3541     YZ       6.2314     ZZ     -47.4113
    Octopole Moments (Debye-Ang^2)
       XXX      16.0241    XXY       8.9764    XYY       4.6962
       YYY      35.9695    XXZ     -15.9296    XYZ      -7.9604
       YYZ     -22.0839    XZZ      17.1398    YZZ      27.4628
       ZZZ     -77.9286
    Hexadecapole Moments (Debye-Ang^3)
      XXXX    -106.5500   XXXY     -39.2531   XXYY     -78.8081
      XYYY     -41.5805   YYYY    -283.8804   XXXZ      62.5328
      XXYZ      42.0525   XYYZ      33.0678   YYYZ     120.7069
      XXZZ    -135.4387   XYZZ     -35.1775   YYZZ    -169.6585
      XZZZ     100.8879   YZZZ     156.6839   ZZZZ    -667.2809
 -----------------------------------------------------------------
 Calculating analytic gradient of the SCF energy
 Gradient of SCF Energy
            1           2           3           4           5           6
    1  -0.0573599   0.0498152  -0.0013874  -0.0077728   0.0050818   0.0014671
    2  -0.0668513   0.0420620  -0.0023955  -0.0000927  -0.0068389   0.0032146
    3   0.0858983  -0.0697544  -0.0008982  -0.0059833  -0.0045515  -0.0009760
            7           8           9          10          11          12
    1   0.0052282   0.0024330   0.0017687  -0.0058135   0.0086681  -0.0021285
    2   0.0014883   0.0008250   0.0017624  -0.0024507   0.0123842   0.0168925
    3   0.0047980   0.0036178   0.0005028  -0.0037905   0.0021291  -0.0109919
 Max gradient component =       8.590E-02
 RMS gradient           =       2.648E-02
 Gradient time:  CPU 250.20 s  wall 4.76 s
rPathMan2.  file_steps = 951
 IRC --- Status = 3.  Assess initial corrector step
 IRC --- bisector search: b =  0.000000 E =     -302.952544 G.B =  -0.079769
 IRC --- bisector search: b =  0.106066 E =     -302.949438 G.B =   0.153567
 IRC --- performed gradient/energy interpolation
 IRC --- bisector search:  estimate b(min) =   3.879199794221120E-002
 Adding empirical dispersion correction 
 ----------------------------------------------------------------
 Doing -D3(0) with
 s6  =   1.00000
 s8  =   1.00000
 rs6 =   1.28100
 rs8 =   1.09400
 -D3 energy without 3body term =     -0.0027259355 hartrees
 ----------------------------------------------------------------
             Standard Nuclear Orientation (Angstroms)
    I     Atom           X                Y                Z
 ----------------------------------------------------------------
    1      C      -0.4473126740    -0.9347860168     1.8691132137
    2      N      -1.0559416027    -1.4350698615     2.7161258728
    3      C       0.0794312731    -1.0032792187    -0.5493189660
    4      H      -0.2172440123    -2.0339983222    -0.6875055539
    5      C       0.3611728765    -0.3211512882     0.7753254449
    6      H       1.4074889553    -0.4577518244     1.0837125726
    7      C      -0.0082215804    -0.0432687147    -1.5251682669
    8      H      -0.1722869867    -0.2332327863    -2.5671338303
    9      C       0.0251495652     1.2163489420    -0.9660091912
   10      H      -0.2682592419     2.1306239754    -1.4612139783
   11      N       0.2427431177     1.1388482181     0.3874528038
   12      H       0.0532802992     1.9767168943     0.9246198705
 ----------------------------------------------------------------
 Nuclear Repulsion Energy =         257.06733401 hartrees
 There are       25 alpha and       24 beta electrons

                       Distance Matrix (Angstroms)
             C (  1)   N (  2)   C (  3)   H (  4)   C (  5)   H (  6)
   N (  2)  1.156782
   C (  3)  2.476078  3.484056
   H (  4)  2.792400  3.556239  1.081431
   C (  5)  1.492169  2.648723  1.516364  2.325572
   H (  6)  2.069953  3.112622  2.174426  2.874287  1.099336
   C (  7)  3.536771  4.585129  1.371709  2.169879  2.346474  2.997047
   H (  8)  4.499789  5.489817  2.174376  2.603417  3.385904  3.984317
   C (  9)  3.590059  4.664429  2.259054  3.271250  2.347140  2.985772
   H ( 10)  4.529887  5.548404  3.282345  4.236190  3.377794  3.998059
   N ( 11)  2.640351  3.705989  2.343698  3.381431  1.515279  2.095362
   H ( 12)  3.101534  4.010007  3.324689  4.331047  2.323206  2.790310
             C (  7)   H (  8)   C (  9)   H ( 10)   N ( 11)
   H (  8)  1.071772
   C (  9)  1.378553  2.168840
   H ( 10)  2.190324  2.611530  1.080377
   N ( 11)  2.262411  3.283967  1.373030  2.159239
   H ( 12)  3.175781  4.138490  2.037996  2.412318  1.013148
 
 Applying Cartesian multipole field
    Component          Value
    ---------          -----
     (2,0,0)        1.00000E-10
     (0,2,0)        2.00000E-11
     (0,0,2)       -3.00000E-11
 Nucleus-field energy     =    -0.0000000033 hartrees
 Requested basis set is cc-pVTZ
 There are 100 shells and 280 basis functions
 A cutoff of  1.0D-11 yielded   4675 shell pairs
 There are     36681 function pairs (     47922 Cartesian)
 Smallest overlap matrix eigenvalue = 1.51E-04
 Guess MOs from SCF MO coefficient file
 Reading MOs from coefficient file
 Reading MOs from coefficient file
 Long-range K will be added via erf
 Coulomb attenuation parameter = 0.25 bohr**(-1)
 An unrestricted hybrid HF-DFT SCF calculation will be
 performed using Pulay DIIS extrapolation
 Exchange:     0.1957 Hartree-Fock + 1.0000 wB97X-D3 + LR-HF
 Correlation:  1.0000 wB97X-D3
 Using SG-2 standard quadrature grid
 Dispersion:   Grimme D3
 SCF converges when DIIS error is below 1.0E-08
 Using Q-Chem read-in guess as SCF_GUESS READ specified.

 using 64 threads for integral computing
 -------------------------------------------------------
 OpenMP Integral computing Module                
 Release: version 1.0, May 2013, Q-Chem Inc. Pittsburgh 
 -------------------------------------------------------
 using 64 threads for integral computing
 -------------------------------------------------------
 OpenMP Integral computing Module                
 Release: version 1.0, May 2013, Q-Chem Inc. Pittsburgh 
 -------------------------------------------------------
 ---------------------------------------
  Cycle       Energy         DIIS Error
 ---------------------------------------
    1    -302.9593228080      1.40E-03
    2    -302.9532646808      2.93E-04
    3    -302.9533539106      3.36E-04
    4    -302.9541828408      6.54E-05
    5    -302.9542169713      1.62E-05
    6    -302.9542196414      6.55E-06
    7    -302.9542201586      1.73E-06
    8    -302.9542202659      7.54E-07
    9    -302.9542202884      2.95E-07
   10    -302.9542202984      1.19E-07
   11    -302.9542203006      6.72E-08
   12    -302.9542203014      2.77E-08
   13    -302.9542203016      1.42E-08
   14    -302.9542203018      7.17E-09 Convergence criterion met
 ---------------------------------------
 <S^2> = 0.7785
 SCF time:  CPU 1397.91 s  wall 24.66 s
 SCF   energy in the final basis set = -302.95422030
 Total energy in the final basis set = -302.95422030
 
 --------------------------------------------------------------
 
                    Orbital Energies (a.u.)
 --------------------------------------------------------------
 
 Alpha MOs
 -- Occupied --
-14.4691 -14.4294 -10.3855 -10.3269 -10.3224 -10.2918 -10.2823  -1.0919
 -1.0260  -0.9164  -0.8872  -0.7499  -0.6934  -0.6818  -0.6180  -0.5632
 -0.5480  -0.5126  -0.5004  -0.4818  -0.4646  -0.4393  -0.4299  -0.3762
 -0.2454
 -- Virtual --
  0.0823   0.0999   0.1139   0.1237   0.1438   0.1520   0.1623   0.1868
  0.2113   0.2546   0.2712   0.2843   0.3067   0.3168   0.3411   0.3655
  0.3870   0.4061   0.4142   0.4263   0.4439   0.4545   0.4675   0.4851
  0.4887   0.4993   0.5097   0.5192   0.5296   0.5499   0.5636   0.5772
  0.5895   0.5925   0.6068   0.6179   0.6399   0.6724   0.6838   0.6977
  0.7132   0.7263   0.7739   0.7857   0.7883   0.8145   0.8197   0.8549
  0.8940   0.9185   0.9216   0.9496   0.9918   1.0032   1.0453   1.0538
  1.0659   1.0853   1.0944   1.1124   1.1293   1.1714   1.1872   1.1951
  1.2011   1.2257   1.2502   1.2830   1.3070   1.3167   1.3316   1.3402
  1.3531   1.3695   1.3877   1.3950   1.4019   1.4301   1.4661   1.4746
  1.4911   1.5376   1.5673   1.5936   1.6061   1.6459   1.6855   1.7061
  1.7524   1.7954   1.8564   1.8965   1.9024   1.9454   1.9851   2.0199
  2.0663   2.1350   2.1441   2.2006   2.2295   2.2570   2.2948   2.3317
  2.3989   2.4233   2.4498   2.4836   2.5021   2.5219   2.5801   2.6168
  2.6357   2.6546   2.6960   2.7057   2.7142   2.7291   2.7425   2.7879
  2.8108   2.8326   2.8528   2.8623   2.8847   2.9105   2.9198   2.9276
  2.9630   2.9718   2.9822   3.0100   3.0324   3.0446   3.0655   3.0715
  3.0889   3.1071   3.1194   3.1271   3.1635   3.1733   3.1858   3.2175
  3.2327   3.2435   3.2635   3.2815   3.2908   3.3126   3.3174   3.3425
  3.3629   3.3869   3.3958   3.4294   3.4479   3.4541   3.4950   3.5481
  3.5565   3.5712   3.6165   3.6419   3.6525   3.6788   3.7139   3.7171
  3.7222   3.7469   3.7776   3.7896   3.8360   3.8625   3.9132   3.9431
  3.9455   3.9639   3.9969   3.9997   4.0333   4.0537   4.0692   4.0714
  4.0919   4.1036   4.1195   4.1448   4.1715   4.2050   4.2307   4.2607
  4.2671   4.3098   4.3375   4.3505   4.3768   4.4086   4.4346   4.4653
  4.4907   4.5089   4.5431   4.5533   4.6234   4.6402   4.6507   4.6616
  4.7035   4.7164   4.7799   4.7942   4.8126   4.8437   4.8882   4.8949
  4.9328   4.9982   5.0074   5.0639   5.1030   5.1126   5.1491   5.1933
  5.2105   5.2190   5.2640   5.3015   5.3376   5.3598   5.4265   5.4625
  5.5403   5.6533   5.7329   5.7730   5.8113   5.8351   5.9110   5.9908
  6.0313   6.0711   6.1890   6.2237   6.2642   6.3910   6.6302   6.7618
  7.9140  10.0944  11.9206  12.1087  12.7834  13.9201  15.4705
 
 Beta MOs
 -- Occupied --
-14.4660 -14.4295 -10.3860 -10.3261 -10.3175 -10.2863 -10.2841  -1.0833
 -1.0254  -0.9070  -0.8805  -0.7323  -0.6897  -0.6746  -0.6084  -0.5561
 -0.5436  -0.5096  -0.4945  -0.4742  -0.4478  -0.4353  -0.4222  -0.3470
 -- Virtual --
  0.0158   0.0851   0.1090   0.1157   0.1407   0.1482   0.1525   0.1650
  0.1884   0.2123   0.2590   0.2743   0.2854   0.3099   0.3197   0.3439
  0.3706   0.3901   0.4130   0.4179   0.4292   0.4473   0.4583   0.4718
  0.4910   0.4932   0.5029   0.5135   0.5229   0.5332   0.5503   0.5676
  0.5804   0.5929   0.5937   0.6120   0.6205   0.6443   0.6773   0.6863
  0.7010   0.7145   0.7307   0.7754   0.7894   0.7908   0.8175   0.8233
  0.8582   0.8958   0.9192   0.9238   0.9541   0.9945   1.0061   1.0485
  1.0556   1.0683   1.0879   1.0983   1.1146   1.1316   1.1737   1.1901
  1.1970   1.2038   1.2311   1.2522   1.2863   1.3101   1.3254   1.3346
  1.3424   1.3576   1.3712   1.3937   1.3965   1.4066   1.4327   1.4695
  1.4780   1.4936   1.5427   1.5727   1.5971   1.6091   1.6506   1.6893
  1.7117   1.7579   1.7994   1.8585   1.8976   1.9052   1.9484   1.9872
  2.0232   2.0701   2.1378   2.1551   2.2046   2.2444   2.2701   2.3033
  2.3353   2.4105   2.4332   2.4582   2.4888   2.5105   2.5278   2.5894
  2.6229   2.6407   2.6622   2.7016   2.7101   2.7179   2.7358   2.7474
  2.7926   2.8166   2.8382   2.8581   2.8709   2.8918   2.9186   2.9286
  2.9349   2.9699   2.9759   2.9893   3.0182   3.0409   3.0482   3.0689
  3.0791   3.0960   3.1145   3.1239   3.1358   3.1694   3.1822   3.1903
  3.2203   3.2400   3.2480   3.2677   3.2907   3.2989   3.3201   3.3242
  3.3489   3.3667   3.3913   3.4064   3.4337   3.4528   3.4588   3.5006
  3.5528   3.5637   3.5774   3.6217   3.6461   3.6593   3.6832   3.7178
  3.7216   3.7260   3.7509   3.7823   3.7944   3.8401   3.8670   3.9177
  3.9478   3.9490   3.9667   3.9993   4.0044   4.0350   4.0566   4.0690
  4.0716   4.0940   4.1064   4.1232   4.1492   4.1763   4.2115   4.2357
  4.2648   4.2721   4.3143   4.3416   4.3540   4.3815   4.4144   4.4397
  4.4697   4.4939   4.5143   4.5489   4.5562   4.6275   4.6443   4.6529
  4.6658   4.7053   4.7190   4.7818   4.7987   4.8167   4.8505   4.8946
  4.8991   4.9394   5.0049   5.0139   5.0696   5.1092   5.1163   5.1541
  5.1960   5.2142   5.2257   5.2674   5.3061   5.3437   5.3649   5.4296
  5.4687   5.5446   5.6580   5.7360   5.7773   5.8139   5.8386   5.9149
  5.9956   6.0342   6.0732   6.1900   6.2253   6.2654   6.3937   6.6340
  6.7658   7.9150  10.0994  11.9264  12.1108  12.7927  13.9242  15.4705
 --------------------------------------------------------------
 
          Ground-State Mulliken Net Atomic Charges

     Atom                 Charge (a.u.)    Spin (a.u.)
  --------------------------------------------------------
      1 C                    -0.131935       0.032217
      2 N                    -0.044941      -0.007858
      3 C                    -0.228490       0.521142
      4 H                     0.150137      -0.010340
      5 C                     0.091770      -0.036861
      6 H                     0.132892       0.047554
      7 C                    -0.142928      -0.140542
      8 H                     0.142682       0.005191
      9 C                    -0.102596       0.448665
     10 H                     0.131535      -0.007628
     11 N                    -0.162905       0.146771
     12 H                     0.164779       0.001687
  --------------------------------------------------------
  Sum of atomic charges =    -0.000000
  Sum of spin   charges =     1.000000

 -----------------------------------------------------------------
                    Cartesian Multipole Moments
 -----------------------------------------------------------------
    Charge (ESU x 10^10)
                -0.0000
    Dipole Moment (Debye)
         X       1.3208      Y       2.7102      Z      -2.3132
       Tot       3.8001
    Quadrupole Moments (Debye-Ang)
        XX     -44.2511     XY      -3.2922     YY     -37.6914
        XZ       6.3243     YZ       6.2560     ZZ     -47.4928
    Octopole Moments (Debye-Ang^2)
       XXX      16.3660    XXY       9.0698    XYY       4.8190
       YYY      36.3349    XXZ     -16.0647    XYZ      -7.8130
       YYZ     -22.3009    XZZ      16.9940    YZZ      27.4489
       ZZZ     -78.5759
    Hexadecapole Moments (Debye-Ang^3)
      XXXX    -107.3953   XXXY     -39.4879   XXYY     -78.8569
      XYYY     -41.7749   YYYY    -284.3373   XXXZ      63.1377
      XXYZ      42.1171   XYYZ      33.0729   YYYZ     121.4574
      XXZZ    -135.8274   XYZZ     -34.6764   YYZZ    -170.0179
      XZZZ     100.5688   YZZZ     156.7847   ZZZZ    -670.2508
 -----------------------------------------------------------------
 Calculating analytic gradient of the SCF energy
 Gradient of SCF Energy
            1           2           3           4           5           6
    1   0.0118478  -0.0126620  -0.0010001  -0.0078426  -0.0011477   0.0010381
    2  -0.0108425  -0.0089449  -0.0017739  -0.0001828  -0.0072100   0.0026565
    3  -0.0097765   0.0170582   0.0008080  -0.0062418   0.0033375  -0.0005838
            7           8           9          10          11          12
    1   0.0044283   0.0025953   0.0025086  -0.0059858   0.0087350  -0.0025149
    2   0.0009649   0.0010618   0.0018871  -0.0020421   0.0067879   0.0176380
    3   0.0020167   0.0044941   0.0034720  -0.0042898  -0.0002485  -0.0100462
 Max gradient component =       1.764E-02
 RMS gradient           =       6.946E-03
 Gradient time:  CPU 251.77 s  wall 4.77 s
rPathMan2.  file_steps = 951
 IRC --- Status = 4.  Checking bisector search.
 IRC --- Bisector search finished successfully.
 ------------------------------------------------------------------------
 Reaction path following.  The coordinates are cartesian              
 Step   7 E=    -302.954220 |G|=  0.041675 S_lin= 0.8318 S_tot= 0.8589
 ------------------------------------------------------------------------
  IRC -- SD step length =   0.150000000000000     
 Adding empirical dispersion correction 
 ----------------------------------------------------------------
 Doing -D3(0) with
 s6  =   1.00000
 s8  =   1.00000
 rs6 =   1.28100
 rs8 =   1.09400
 -D3 energy without 3body term =     -0.0027471288 hartrees
 ----------------------------------------------------------------
             Standard Nuclear Orientation (Angstroms)
    I     Atom           X                Y                Z
 ----------------------------------------------------------------
    1      C      -0.4698786138    -0.9141348982     1.8877340217
    2      N      -1.0318249786    -1.4180328922     2.6836358776
    3      C       0.0813361212    -0.9999006129    -0.5508578308
    4      H      -0.2023064952    -2.0336502022    -0.6756171774
    5      C       0.3633588564    -0.3074186732     0.7689686001
    6      H       1.4055117522    -0.4628115734     1.0848244965
    7      C      -0.0166559801    -0.0451064386    -1.5290093807
    8      H      -0.1772301178    -0.2352551945    -2.5756936107
    9      C       0.0203714974     1.2127546892    -0.9726221268
   10      H      -0.2568583141     2.1345135470    -1.4530433364
   11      N       0.2261059721     1.1259196445     0.3879260322
   12      H       0.0580702890     1.9431226015     0.9437544262
 ----------------------------------------------------------------
 Nuclear Repulsion Energy =         258.64922707 hartrees
 There are       25 alpha and       24 beta electrons

                       Distance Matrix (Angstroms)
             C (  1)   N (  2)   C (  3)   H (  4)   C (  5)   H (  6)
   N (  2)  1.096885
   C (  3)  2.501584  3.446144
   H (  4)  2.809925  3.514494  1.079192
   C (  5)  1.521192  2.616477  1.516908  2.320922
   H (  6)  2.089365  3.067451  2.171949  2.855130  1.099998
   C (  7)  3.554540  4.545534  1.370407  2.171877  2.343912  3.004857
   H (  8)  4.524236  5.458007  2.179793  2.616323  3.388836  3.994527
   C (  9)  3.598005  4.625622  2.253319  3.267559  2.337029  2.993196
   H ( 10)  4.527740  5.507565  3.279156  4.240396  3.359321  3.993788
   N ( 11)  2.625955  3.650256  2.328387  3.361182  1.489460  2.097792
   H ( 12)  3.055118  3.938582  3.300878  4.301730  2.277869  2.761163
             C (  7)   H (  8)   C (  9)   H ( 10)   N ( 11)
   H (  8)  1.075866
   C (  9)  1.375919  2.169243
   H ( 10)  2.194131  2.623450  1.075779
   N ( 11)  2.259397  3.286110  1.378752  2.153993
   H ( 12)  3.173830  4.145746  2.051184  2.424964  1.002498
 
 Applying Cartesian multipole field
    Component          Value
    ---------          -----
     (2,0,0)        1.00000E-10
     (0,2,0)        2.00000E-11
     (0,0,2)       -3.00000E-11
 Nucleus-field energy     =    -0.0000000034 hartrees
 Requested basis set is cc-pVTZ
 There are 100 shells and 280 basis functions
 A cutoff of  1.0D-11 yielded   4683 shell pairs
 There are     36801 function pairs (     48117 Cartesian)
 Smallest overlap matrix eigenvalue = 1.47E-04
 Guess MOs from SCF MO coefficient file
 Reading MOs from coefficient file
 Reading MOs from coefficient file
 Long-range K will be added via erf
 Coulomb attenuation parameter = 0.25 bohr**(-1)
 An unrestricted hybrid HF-DFT SCF calculation will be
 performed using Pulay DIIS extrapolation
 Exchange:     0.1957 Hartree-Fock + 1.0000 wB97X-D3 + LR-HF
 Correlation:  1.0000 wB97X-D3
 Using SG-2 standard quadrature grid
 Dispersion:   Grimme D3
 SCF converges when DIIS error is below 1.0E-08
 Using Q-Chem read-in guess as SCF_GUESS READ specified.

 using 64 threads for integral computing
 -------------------------------------------------------
 OpenMP Integral computing Module                
 Release: version 1.0, May 2013, Q-Chem Inc. Pittsburgh 
 -------------------------------------------------------
 using 64 threads for integral computing
 -------------------------------------------------------
 OpenMP Integral computing Module                
 Release: version 1.0, May 2013, Q-Chem Inc. Pittsburgh 
 -------------------------------------------------------
 ---------------------------------------
  Cycle       Energy         DIIS Error
 ---------------------------------------
    1    -302.9773852528      2.05E-03
    2    -302.9492719794      3.26E-04
    3    -302.9498806233      3.05E-04
    4    -302.9505244261      7.15E-05
    5    -302.9505654195      2.51E-05
    6    -302.9505734162      8.20E-06
    7    -302.9505747044      3.04E-06
    8    -302.9505751826      1.14E-06
    9    -302.9505752907      5.05E-07
   10    -302.9505753255      2.63E-07
   11    -302.9505753329      9.14E-08
   12    -302.9505753344      5.64E-08
   13    -302.9505753348      2.08E-08
   14    -302.9505753349      9.98E-09 Convergence criterion met
 ---------------------------------------
 <S^2> = 0.7785
 SCF time:  CPU 1384.58 s  wall 23.76 s
 SCF   energy in the final basis set = -302.95057533
 Total energy in the final basis set = -302.95057533
 
 --------------------------------------------------------------
 
                    Orbital Energies (a.u.)
 --------------------------------------------------------------
 
 Alpha MOs
 -- Occupied --
-14.4666 -14.4107 -10.3844 -10.3220 -10.3083 -10.2907 -10.2826  -1.0945
 -1.0450  -0.9150  -0.8855  -0.7469  -0.6925  -0.6829  -0.6161  -0.5620
 -0.5483  -0.5131  -0.5008  -0.4802  -0.4626  -0.4516  -0.4415  -0.3766
 -0.2453
 -- Virtual --
  0.0960   0.1063   0.1243   0.1301   0.1513   0.1547   0.1639   0.1871
  0.2122   0.2548   0.2787   0.2849   0.3069   0.3196   0.3414   0.3653
  0.3924   0.4056   0.4122   0.4263   0.4437   0.4534   0.4702   0.4845
  0.4890   0.4998   0.5090   0.5221   0.5293   0.5505   0.5670   0.5791
  0.5903   0.5954   0.6082   0.6208   0.6443   0.6770   0.6858   0.7029
  0.7180   0.7230   0.7744   0.7857   0.7916   0.8166   0.8244   0.8560
  0.8955   0.9232   0.9335   0.9507   1.0032   1.0035   1.0466   1.0607
  1.0784   1.0899   1.1047   1.1301   1.1415   1.1719   1.1987   1.2009
  1.2073   1.2269   1.2597   1.2903   1.3170   1.3217   1.3338   1.3424
  1.3578   1.3771   1.3890   1.4017   1.4035   1.4312   1.4743   1.4838
  1.5030   1.5448   1.5732   1.6014   1.6131   1.6573   1.6849   1.7085
  1.7599   1.7931   1.8591   1.8889   1.9175   1.9398   1.9761   2.0221
  2.0716   2.1448   2.1799   2.2028   2.2296   2.2579   2.2918   2.3538
  2.4026   2.4276   2.4504   2.4897   2.5040   2.5283   2.5865   2.6197
  2.6431   2.6561   2.7006   2.7029   2.7147   2.7411   2.7482   2.7880
  2.8116   2.8365   2.8534   2.8701   2.8833   2.9192   2.9253   2.9315
  2.9654   2.9715   2.9857   3.0128   3.0331   3.0459   3.0668   3.0739
  3.0907   3.1085   3.1253   3.1374   3.1724   3.1765   3.1876   3.2309
  3.2363   3.2497   3.2661   3.2840   3.3013   3.3167   3.3272   3.3412
  3.3768   3.3941   3.4033   3.4459   3.4602   3.4683   3.5197   3.5592
  3.5631   3.5766   3.6196   3.6450   3.6665   3.7003   3.7197   3.7314
  3.7376   3.7654   3.7842   3.8039   3.8343   3.8643   3.9155   3.9464
  3.9514   3.9771   3.9965   4.0015   4.0355   4.0544   4.0845   4.0900
  4.0986   4.1103   4.1315   4.1559   4.1803   4.2145   4.2314   4.2696
  4.2807   4.3188   4.3472   4.3604   4.3894   4.4265   4.4465   4.4729
  4.4956   4.5117   4.5525   4.5831   4.6438   4.6545   4.6720   4.6811
  4.7299   4.7475   4.7988   4.8105   4.8369   4.8697   4.9077   4.9110
  4.9333   5.0130   5.0250   5.0715   5.1175   5.1390   5.1695   5.2107
  5.2131   5.2252   5.2858   5.3207   5.3479   5.3771   5.4357   5.4697
  5.5668   5.6600   5.7580   5.8150   5.8553   5.8800   5.9401   6.0093
  6.0939   6.1146   6.3233   6.3727   6.4026   6.4780   6.6595   6.7851
  7.8083  10.1132  11.9985  12.0571  12.8367  13.9439  16.9281
 
 Beta MOs
 -- Occupied --
-14.4636 -14.4107 -10.3850 -10.3171 -10.3075 -10.2852 -10.2843  -1.0861
 -1.0443  -0.9056  -0.8780  -0.7297  -0.6894  -0.6754  -0.6061  -0.5555
 -0.5439  -0.5102  -0.4951  -0.4701  -0.4559  -0.4459  -0.4276  -0.3471
 -- Virtual --
  0.0166   0.0978   0.1205   0.1277   0.1408   0.1542   0.1565   0.1666
  0.1887   0.2132   0.2591   0.2816   0.2862   0.3104   0.3222   0.3444
  0.3703   0.3954   0.4126   0.4155   0.4297   0.4471   0.4575   0.4747
  0.4900   0.4931   0.5039   0.5128   0.5256   0.5328   0.5510   0.5712
  0.5818   0.5934   0.5971   0.6133   0.6235   0.6488   0.6820   0.6883
  0.7069   0.7191   0.7267   0.7761   0.7902   0.7933   0.8217   0.8260
  0.8594   0.8970   0.9243   0.9364   0.9547   1.0061   1.0065   1.0501
  1.0617   1.0813   1.0927   1.1089   1.1330   1.1434   1.1744   1.2010
  1.2037   1.2090   1.2319   1.2621   1.2942   1.3200   1.3298   1.3381
  1.3442   1.3616   1.3795   1.3944   1.4040   1.4077   1.4336   1.4783
  1.4868   1.5054   1.5502   1.5780   1.6061   1.6147   1.6620   1.6887
  1.7141   1.7650   1.7970   1.8610   1.8903   1.9203   1.9428   1.9782
  2.0259   2.0752   2.1571   2.1832   2.2074   2.2405   2.2720   2.3010
  2.3582   2.4138   2.4369   2.4596   2.4948   2.5122   2.5343   2.5952
  2.6266   2.6484   2.6628   2.7055   2.7097   2.7183   2.7462   2.7540
  2.7923   2.8182   2.8413   2.8582   2.8800   2.8901   2.9276   2.9322
  2.9400   2.9702   2.9784   2.9935   3.0206   3.0406   3.0497   3.0716
  3.0816   3.0995   3.1153   3.1330   3.1418   3.1796   3.1837   3.1920
  3.2342   3.2425   3.2554   3.2712   3.2928   3.3095   3.3256   3.3326
  3.3476   3.3806   3.4044   3.4087   3.4525   3.4646   3.4711   3.5244
  3.5644   3.5692   3.5827   3.6254   3.6499   3.6716   3.7050   3.7237
  3.7360   3.7412   3.7691   3.7883   3.8091   3.8385   3.8690   3.9204
  3.9502   3.9551   3.9795   4.0011   4.0047   4.0374   4.0576   4.0858
  4.0898   4.0995   4.1136   4.1342   4.1607   4.1851   4.2209   4.2364
  4.2754   4.2843   4.3231   4.3512   4.3642   4.3944   4.4326   4.4510
  4.4774   4.4988   4.5173   4.5586   4.5865   4.6488   4.6589   4.6750
  4.6830   4.7319   4.7504   4.8043   4.8133   4.8443   4.8716   4.9114
  4.9176   4.9383   5.0207   5.0317   5.0767   5.1235   5.1429   5.1742
  5.2124   5.2211   5.2292   5.2884   5.3255   5.3534   5.3820   5.4387
  5.4759   5.5708   5.6646   5.7614   5.8197   5.8592   5.8824   5.9436
  6.0136   6.0968   6.1173   6.3248   6.3737   6.4050   6.4789   6.6629
  6.7889   7.8093  10.1181  11.9994  12.0645  12.8456  13.9480  16.9282
 --------------------------------------------------------------
 
          Ground-State Mulliken Net Atomic Charges

     Atom                 Charge (a.u.)    Spin (a.u.)
  --------------------------------------------------------
      1 C                    -0.181257       0.034122
      2 N                     0.008436      -0.006644
      3 C                    -0.226538       0.523198
      4 H                     0.149830      -0.010311
      5 C                     0.086317      -0.040069
      6 H                     0.128975       0.048726
      7 C                    -0.138739      -0.143574
      8 H                     0.141199       0.005332
      9 C                    -0.107392       0.453233
     10 H                     0.132863      -0.007463
     11 N                    -0.156890       0.143013
     12 H                     0.163196       0.000438
  --------------------------------------------------------
  Sum of atomic charges =     0.000000
  Sum of spin   charges =     1.000000

 -----------------------------------------------------------------
                    Cartesian Multipole Moments
 -----------------------------------------------------------------
    Charge (ESU x 10^10)
                 0.0000
    Dipole Moment (Debye)
         X       1.3475      Y       2.7218      Z      -2.2792
       Tot       3.7972
    Quadrupole Moments (Debye-Ang)
        XX     -44.0593     XY      -3.2370     YY     -37.6202
        XZ       6.3023     YZ       6.3405     ZZ     -47.2388
    Octopole Moments (Debye-Ang^2)
       XXX      16.2550    XXY       8.7839    XYY       5.0792
       YYY      34.9707    XXZ     -15.5492    XYZ      -7.8898
       YYZ     -21.8594    XZZ      17.1191    YZZ      27.4211
       ZZZ     -76.9488
    Hexadecapole Moments (Debye-Ang^3)
      XXXX    -105.2488   XXXY     -37.7983   XXYY     -77.3417
      XYYY     -40.2180   YYYY    -278.3896   XXXZ      61.2014
      XXYZ      41.1912   XYYZ      32.6484   YYYZ     117.9931
      XXZZ    -134.2861   XYZZ     -34.4797   YYZZ    -167.9559
      XZZZ      99.2502   YZZZ     154.5487   ZZZZ    -661.5962
 -----------------------------------------------------------------
 Calculating analytic gradient of the SCF energy
 Gradient of SCF Energy
            1           2           3           4           5           6
    1  -0.0836444   0.0746719  -0.0007299  -0.0075492   0.0072370   0.0015292
    2  -0.0877952   0.0663594  -0.0008158   0.0010631   0.0023009   0.0018091
    3   0.1230478  -0.1057514  -0.0017072  -0.0051404  -0.0070476  -0.0009906
            7           8           9          10          11          12
    1   0.0041899   0.0022152   0.0021351  -0.0048782   0.0064778  -0.0016543
    2   0.0019620   0.0008394   0.0002602  -0.0038541   0.0087739   0.0090972
    3   0.0066256   0.0014961  -0.0037386  -0.0019392   0.0070547  -0.0119092
 Max gradient component =       1.230E-01
 RMS gradient           =       3.791E-02
 Gradient time:  CPU 250.85 s  wall 4.74 s
rPathMan2.  file_steps = 951
 IRC --- Status = 2.  Assess steepest descent step
 IRC --- Previous SD length =   0.150000
 IRC --- Point 1 E =     -302.954220 |G| =   0.041675 G.D1 =  -0.041675
 IRC --- Point 2 E =     -302.950575 |G| =   0.227466 G.D1 =   0.097193
 IRC --- Angle(G1/G2) =  115.30 Deg.  Curvature =   0.9258
 IRC --- Minimum along SD direction =   0.045016
 IRC --- SD step rejected. Backing up to the estimated minimum.
 Adding empirical dispersion correction 
 ----------------------------------------------------------------
 Doing -D3(0) with
 s6  =   1.00000
 s8  =   1.00000
 rs6 =   1.28100
 rs8 =   1.09400
 -D3 energy without 3body term =     -0.0027324477 hartrees
 ----------------------------------------------------------------
             Standard Nuclear Orientation (Angstroms)
    I     Atom           X                Y                Z
 ----------------------------------------------------------------
    1      C      -0.4540848280    -0.9285885104     1.8747014135
    2      N      -1.0487040804    -1.4299569798     2.7063754590
    3      C       0.0800029277    -1.0022652818    -0.5497807872
    4      H      -0.2127611870    -2.0338938496    -0.6839377913
    5      C       0.3618289002    -0.3170300602     0.7734177233
    6      H       1.4068955865    -0.4592702810     1.0840462666
    7      C      -0.0107527869    -0.0438202250    -1.5263210048
    8      H      -0.1737704456    -0.2338397214    -2.5697026642
    9      C       0.0237156426     1.2152702884    -0.9679937670
   10      H      -0.2648377651     2.1317912557    -1.4587619268
   11      N       0.2377502252     1.1349682870     0.3875948221
   12      H       0.0547177996     1.9666350751     0.9303622486
 ----------------------------------------------------------------
 Nuclear Repulsion Energy =         257.53136003 hartrees
 There are       25 alpha and       24 beta electrons

                       Distance Matrix (Angstroms)
             C (  1)   N (  2)   C (  3)   H (  4)   C (  5)   H (  6)
   N (  2)  1.138694
   C (  3)  2.483705  3.472672
   H (  4)  2.797601  3.543694  1.080725
   C (  5)  1.500848  2.639041  1.516518  2.324147
   H (  6)  2.075727  3.099057  2.173679  2.868535  1.099494
   C (  7)  3.542077  4.573231  1.371308  2.170440  2.345689  2.999390
   H (  8)  4.507103  5.480256  2.175997  2.607264  3.386774  3.987381
   C (  9)  3.592400  4.652773  2.257329  3.270119  2.344094  2.988000
   H ( 10)  4.529207  5.536142  3.281383  4.237452  3.372249  3.996769
   N ( 11)  2.635980  3.689248  2.339086  3.375327  1.507499  2.096078
   H ( 12)  3.087552  3.988559  3.317504  4.322238  2.309562  2.781550
             C (  7)   H (  8)   C (  9)   H ( 10)   N ( 11)
   H (  8)  1.072999
   C (  9)  1.377761  2.168961
   H ( 10)  2.191440  2.615089  1.078947
   N ( 11)  2.261497  3.284599  1.374729  2.157611
   H ( 12)  3.175139  4.140622  2.041878  2.416052  1.009835
 
 Applying Cartesian multipole field
    Component          Value
    ---------          -----
     (2,0,0)        1.00000E-10
     (0,2,0)        2.00000E-11
     (0,0,2)       -3.00000E-11
 Nucleus-field energy     =    -0.0000000033 hartrees
 Requested basis set is cc-pVTZ
 There are 100 shells and 280 basis functions
 A cutoff of  1.0D-11 yielded   4677 shell pairs
 There are     36687 function pairs (     47928 Cartesian)
 Smallest overlap matrix eigenvalue = 1.50E-04
 Guess MOs from SCF MO coefficient file
 Reading MOs from coefficient file
 Reading MOs from coefficient file
 Long-range K will be added via erf
 Coulomb attenuation parameter = 0.25 bohr**(-1)
 An unrestricted hybrid HF-DFT SCF calculation will be
 performed using Pulay DIIS extrapolation
 Exchange:     0.1957 Hartree-Fock + 1.0000 wB97X-D3 + LR-HF
 Correlation:  1.0000 wB97X-D3
 Using SG-2 standard quadrature grid
 Dispersion:   Grimme D3
 SCF converges when DIIS error is below 1.0E-08
 Using Q-Chem read-in guess as SCF_GUESS READ specified.

 using 64 threads for integral computing
 -------------------------------------------------------
 OpenMP Integral computing Module                
 Release: version 1.0, May 2013, Q-Chem Inc. Pittsburgh 
 -------------------------------------------------------
 using 64 threads for integral computing
 -------------------------------------------------------
 OpenMP Integral computing Module                
 Release: version 1.0, May 2013, Q-Chem Inc. Pittsburgh 
 -------------------------------------------------------
 ---------------------------------------
  Cycle       Energy         DIIS Error
 ---------------------------------------
    1    -302.9443653922      1.44E-03
    2    -302.9544741134      2.61E-04
    3    -302.9547184069      2.69E-04
    4    -302.9552308640      6.17E-05
    5    -302.9552623347      1.77E-05
    6    -302.9552664510      6.68E-06
    7    -302.9552672405      2.19E-06
    8    -302.9552675226      9.06E-07
    9    -302.9552675861      3.95E-07
   10    -302.9552676095      2.07E-07
   11    -302.9552676144      7.36E-08
   12    -302.9552676154      4.16E-08
   13    -302.9552676156      1.60E-08
   14    -302.9552676157      7.87E-09 Convergence criterion met
 ---------------------------------------
 <S^2> = 0.7785
 SCF time:  CPU 1401.17 s  wall 24.47 s
 SCF   energy in the final basis set = -302.95526762
 Total energy in the final basis set = -302.95526762
 
 --------------------------------------------------------------
 
                    Orbital Energies (a.u.)
 --------------------------------------------------------------
 
 Alpha MOs
 -- Occupied --
-14.4684 -14.4240 -10.3852 -10.3222 -10.3214 -10.2914 -10.2824  -1.0926
 -1.0318  -0.9159  -0.8868  -0.7490  -0.6931  -0.6821  -0.6175  -0.5627
 -0.5482  -0.5126  -0.5005  -0.4812  -0.4639  -0.4431  -0.4335  -0.3764
 -0.2454
 -- Virtual --
  0.0873   0.1020   0.1168   0.1254   0.1458   0.1525   0.1628   0.1868
  0.2116   0.2546   0.2736   0.2844   0.3067   0.3176   0.3412   0.3655
  0.3885   0.4060   0.4137   0.4263   0.4439   0.4542   0.4684   0.4850
  0.4888   0.4995   0.5095   0.5201   0.5295   0.5501   0.5646   0.5777
  0.5899   0.5934   0.6072   0.6187   0.6411   0.6738   0.6844   0.6993
  0.7147   0.7252   0.7741   0.7856   0.7893   0.8154   0.8207   0.8553
  0.8947   0.9199   0.9261   0.9500   0.9955   1.0032   1.0464   1.0569
  1.0697   1.0867   1.0971   1.1192   1.1299   1.1716   1.1901   1.1965
  1.2020   1.2257   1.2532   1.2856   1.3097   1.3181   1.3330   1.3404
  1.3543   1.3724   1.3876   1.3970   1.4021   1.4301   1.4698   1.4760
  1.4946   1.5397   1.5691   1.5964   1.6078   1.6492   1.6854   1.7067
  1.7544   1.7949   1.8583   1.8964   1.9067   1.9442   1.9827   2.0212
  2.0684   2.1417   2.1502   2.1998   2.2293   2.2569   2.2939   2.3379
  2.3999   2.4245   2.4499   2.4852   2.5026   2.5240   2.5820   2.6179
  2.6379   2.6551   2.6972   2.7050   2.7143   2.7332   2.7431   2.7878
  2.8111   2.8339   2.8531   2.8644   2.8849   2.9130   2.9223   2.9270
  2.9643   2.9710   2.9831   3.0109   3.0327   3.0446   3.0667   3.0717
  3.0897   3.1074   3.1215   3.1293   3.1673   3.1730   3.1864   3.2218
  3.2340   3.2450   3.2643   3.2820   3.2938   3.3146   3.3194   3.3419
  3.3671   3.3912   3.3966   3.4357   3.4510   3.4569   3.5021   3.5518
  3.5580   3.5727   3.6177   3.6432   3.6571   3.6852   3.7160   3.7204
  3.7261   3.7525   3.7796   3.7933   3.8354   3.8629   3.9139   3.9443
  3.9470   3.9684   3.9984   3.9991   4.0340   4.0540   4.0749   4.0766
  4.0935   4.1055   4.1234   4.1473   4.1739   4.2084   4.2310   4.2651
  4.2690   4.3125   4.3413   4.3544   4.3813   4.4141   4.4367   4.4676
  4.4923   4.5093   4.5464   4.5639   4.6323   4.6455   4.6573   4.6637
  4.7119   4.7250   4.7923   4.7972   4.8231   4.8431   4.8933   4.8998
  4.9317   5.0025   5.0125   5.0678   5.1076   5.1186   5.1546   5.1989
  5.2124   5.2200   5.2704   5.3071   5.3404   5.3650   5.4289   5.4643
  5.5486   5.6555   5.7416   5.7894   5.8299   5.8424   5.9180   5.9957
  6.0511   6.0885   6.2441   6.2627   6.3072   6.3963   6.6393   6.7689
  7.8782  10.1003  11.9504  12.0828  12.7986  13.9273  15.9210
 
 Beta MOs
 -- Occupied --
-14.4653 -14.4241 -10.3858 -10.3206 -10.3173 -10.2859 -10.2842  -1.0841
 -1.0311  -0.9065  -0.8798  -0.7315  -0.6897  -0.6748  -0.6078  -0.5558
 -0.5438  -0.5097  -0.4946  -0.4730  -0.4497  -0.4386  -0.4243  -0.3470
 -- Virtual --
  0.0161   0.0899   0.1123   0.1191   0.1407   0.1502   0.1530   0.1654
  0.1884   0.2126   0.2590   0.2766   0.2856   0.3100   0.3204   0.3440
  0.3706   0.3916   0.4129   0.4172   0.4294   0.4473   0.4580   0.4728
  0.4908   0.4932   0.5032   0.5133   0.5237   0.5331   0.5505   0.5687
  0.5808   0.5931   0.5948   0.6123   0.6214   0.6456   0.6787   0.6869
  0.7028   0.7159   0.7295   0.7757   0.7898   0.7914   0.8191   0.8237
  0.8587   0.8964   0.9207   0.9284   0.9543   0.9982   1.0061   1.0498
  1.0581   1.0725   1.0893   1.1011   1.1215   1.1322   1.1740   1.1930
  1.1986   1.2045   1.2311   1.2553   1.2891   1.3127   1.3268   1.3363
  1.3425   1.3585   1.3742   1.3936   1.3986   1.4068   1.4326   1.4735
  1.4792   1.4971   1.5450   1.5743   1.6003   1.6103   1.6539   1.6891
  1.7124   1.7598   1.7988   1.8604   1.8975   1.9095   1.9472   1.9848
  2.0246   2.0721   2.1499   2.1561   2.2039   2.2433   2.2704   2.3026
  2.3418   2.4114   2.4342   2.4586   2.4903   2.5110   2.5299   2.5912
  2.6242   2.6430   2.6624   2.7027   2.7101   2.7179   2.7396   2.7480
  2.7924   2.8170   2.8392   2.8582   2.8734   2.8918   2.9212   2.9308
  2.9345   2.9708   2.9756   2.9905   3.0190   3.0411   3.0481   3.0701
  3.0798   3.0973   3.1146   3.1265   3.1371   3.1730   3.1819   3.1909
  3.2246   3.2411   3.2498   3.2687   3.2912   3.3021   3.3229   3.3254
  3.3483   3.3710   3.3966   3.4065   3.4408   3.4552   3.4615   3.5074
  3.5563   3.5652   3.5789   3.6231   3.6477   3.6633   3.6898   3.7199
  3.7251   3.7297   3.7564   3.7840   3.7983   3.8395   3.8675   3.9186
  3.9486   3.9506   3.9711   4.0008   4.0040   4.0357   4.0571   4.0748
  4.0767   4.0954   4.1086   4.1267   4.1519   4.1787   4.2149   4.2361
  4.2698   4.2735   4.3169   4.3453   4.3580   4.3861   4.4200   4.4417
  4.4720   4.4955   4.5148   4.5524   4.5669   4.6368   4.6500   4.6589
  4.6676   4.7138   4.7277   4.7955   4.8014   4.8262   4.8501   4.8990
  4.9045   4.9380   5.0095   5.0191   5.0734   5.1137   5.1224   5.1595
  5.2016   5.2171   5.2260   5.2735   5.3118   5.3463   5.3701   5.4320
  5.4705   5.5528   5.6602   5.7448   5.7943   5.8319   5.8460   5.9219
  6.0004   6.0540   6.0908   6.2455   6.2635   6.3083   6.3989   6.6430
  6.7728   7.8792  10.1053  11.9558  12.0854  12.8078  13.9315  15.9210
 --------------------------------------------------------------
 
          Ground-State Mulliken Net Atomic Charges

     Atom                 Charge (a.u.)    Spin (a.u.)
  --------------------------------------------------------
      1 C                    -0.145646       0.032689
      2 N                    -0.029759      -0.007486
      3 C                    -0.228001       0.521929
      4 H                     0.150041      -0.010340
      5 C                     0.090143      -0.037960
      6 H                     0.131652       0.047907
      7 C                    -0.141638      -0.141507
      8 H                     0.142222       0.005235
      9 C                    -0.104092       0.450122
     10 H                     0.131936      -0.007581
     11 N                    -0.161189       0.145725
     12 H                     0.164330       0.001268
  --------------------------------------------------------
  Sum of atomic charges =    -0.000000
  Sum of spin   charges =     1.000000

 -----------------------------------------------------------------
                    Cartesian Multipole Moments
 -----------------------------------------------------------------
    Charge (ESU x 10^10)
                -0.0000
    Dipole Moment (Debye)
         X       1.3292      Y       2.7126      Z      -2.3016
       Tot       3.7976
    Quadrupole Moments (Debye-Ang)
        XX     -44.1969     XY      -3.2754     YY     -37.6684
        XZ       6.3203     YZ       6.2792     ZZ     -47.4199
    Octopole Moments (Debye-Ang^2)
       XXX      16.3383    XXY       8.9857    XYY       4.8962
       YYY      35.9204    XXZ     -15.9181    XYZ      -7.8369
       YYZ     -22.1607    XZZ      17.0435    YZZ      27.4374
       ZZZ     -78.1028
    Hexadecapole Moments (Debye-Ang^3)
      XXXX    -106.7518   XXXY     -38.9828   XXYY     -78.3995
      XYYY     -41.3029   YYYY    -282.5236   XXXZ      62.5695
      XXYZ      41.8454   XYYZ      32.9460   YYYZ     120.4030
      XXZZ    -135.3916   XYZZ     -34.6275   YYZZ    -169.3839
      XZZZ     100.2180   YZZZ     156.1134   ZZZZ    -667.7283
 -----------------------------------------------------------------
 Calculating analytic gradient of the SCF energy
 Gradient of SCF Energy
            1           2           3           4           5           6
    1  -0.0141012   0.0107677  -0.0009298  -0.0077511   0.0014407   0.0011726
    2  -0.0304582   0.0100093  -0.0014916   0.0002095  -0.0044548   0.0024239
    3   0.0259048  -0.0154748   0.0000553  -0.0059080   0.0001235  -0.0007070
            7           8           9          10          11          12
    1   0.0043719   0.0024786   0.0023836  -0.0056478   0.0080434  -0.0022286
    2   0.0012403   0.0009937   0.0014252  -0.0025986   0.0076262   0.0150750
    3   0.0034098   0.0035887   0.0013250  -0.0035725   0.0018517  -0.0105964
 Max gradient component =       3.046E-02
 RMS gradient           =       9.075E-03
 Gradient time:  CPU 248.87 s  wall 4.74 s
rPathMan2.  file_steps = 951
 IRC --- Status = 2.  Assess steepest descent step
 IRC --- Previous SD length =   0.045016
 IRC --- Point 1 E =     -302.954220 |G| =   0.041675 G.D1 =  -0.041675
 IRC --- Point 2 E =     -302.955268 |G| =   0.054452 G.D1 =  -0.004284
 IRC --- Angle(G1/G2) =   85.49 Deg.  Curvature =   0.8306
 IRC --- Minimum along SD direction =   0.050173
 IRC --- Corrector step required
 IRC --- equal length displacement: B_eq =   0.061106
 IRC --- chosen bisector length  : B_len =   0.030553
 Adding empirical dispersion correction 
 ----------------------------------------------------------------
 Doing -D3(0) with
 s6  =   1.00000
 s8  =   1.00000
 rs6 =   1.28100
 rs8 =   1.09400
 -D3 energy without 3body term =     -0.0027259101 hartrees
 ----------------------------------------------------------------
             Standard Nuclear Orientation (Angstroms)
    I     Atom           X                Y                Z
 ----------------------------------------------------------------
    1      C      -0.4476142781    -0.9250248767     1.8662409269
    2      N      -1.0546781508    -1.4347028405     2.7146356126
    3      C       0.0799204888    -1.0024459708    -0.5495619694
    4      H      -0.2133071226    -2.0339919216    -0.6844293620
    5      C       0.3611857480    -0.3181162388     0.7743445722
    6      H       1.4069357760    -0.4590412631     1.0840340699
    7      C      -0.0104434852    -0.0438157705    -1.5264904920
    8      H      -0.1735708902    -0.2337536179    -2.5692032298
    9      C       0.0239112190     1.2154978626    -0.9672913070
   10      H      -0.2653131188     2.1317760230    -1.4592065100
   11      N       0.2384872766     1.1352401083     0.3871187778
   12      H       0.0544865261     1.9683785028     0.9298089023
 ----------------------------------------------------------------
 Nuclear Repulsion Energy =         257.23160633 hartrees
 There are       25 alpha and       24 beta electrons

                       Distance Matrix (Angstroms)
             C (  1)   N (  2)   C (  3)   H (  4)   C (  5)   H (  6)
   N (  2)  1.161065
   C (  3)  2.473942  3.482692
   H (  4)  2.791169  3.552562  1.080860
   C (  5)  1.488198  2.648805  1.516623  2.324283
   H (  6)  2.065997  3.109714  2.173682  2.869341  1.099709
   C (  7)  3.532460  4.583900  1.371688  2.170489  2.346741  2.999369
   H (  8)  4.497346  5.489771  2.175798  2.606686  3.387092  3.986841
   C (  9)  3.582329  4.662993  2.257634  3.270393  2.344999  2.987436
   H ( 10)  4.520605  5.546515  3.281766  4.237524  3.373903  3.997102
   N ( 11)  2.627400  3.700570  2.339277  3.375850  1.509054  2.095876
   H ( 12)  3.082336  3.999602  3.318883  4.323939  2.312205  2.783033
             C (  7)   H (  8)   C (  9)   H ( 10)   N ( 11)
   H (  8)  1.072351
   C (  9)  1.378316  2.169205
   H ( 10)  2.191503  2.614620  1.079443
   N ( 11)  2.261424  3.283866  1.373649  2.157734
   H ( 12)  3.175933  4.140590  2.041263  2.415857  1.011182
 
 Applying Cartesian multipole field
    Component          Value
    ---------          -----
     (2,0,0)        1.00000E-10
     (0,2,0)        2.00000E-11
     (0,0,2)       -3.00000E-11
 Nucleus-field energy     =    -0.0000000033 hartrees
 Requested basis set is cc-pVTZ
 There are 100 shells and 280 basis functions
 A cutoff of  1.0D-11 yielded   4677 shell pairs
 There are     36711 function pairs (     47958 Cartesian)
 Smallest overlap matrix eigenvalue = 1.50E-04
 Guess MOs from SCF MO coefficient file
 Reading MOs from coefficient file
 Reading MOs from coefficient file
 Long-range K will be added via erf
 Coulomb attenuation parameter = 0.25 bohr**(-1)
 An unrestricted hybrid HF-DFT SCF calculation will be
 performed using Pulay DIIS extrapolation
 Exchange:     0.1957 Hartree-Fock + 1.0000 wB97X-D3 + LR-HF
 Correlation:  1.0000 wB97X-D3
 Using SG-2 standard quadrature grid
 Dispersion:   Grimme D3
 SCF converges when DIIS error is below 1.0E-08
 Using Q-Chem read-in guess as SCF_GUESS READ specified.

 using 64 threads for integral computing
 -------------------------------------------------------
 OpenMP Integral computing Module                
 Release: version 1.0, May 2013, Q-Chem Inc. Pittsburgh 
 -------------------------------------------------------
 using 64 threads for integral computing
 -------------------------------------------------------
 OpenMP Integral computing Module                
 Release: version 1.0, May 2013, Q-Chem Inc. Pittsburgh 
 -------------------------------------------------------
 ---------------------------------------
  Cycle       Energy         DIIS Error
 ---------------------------------------
    1    -302.9521002321      6.84E-04
    2    -302.9549305423      1.39E-04
    3    -302.9549694924      1.54E-04
    4    -302.9551388320      3.39E-05
    5    -302.9551479843      7.61E-06
    6    -302.9551485641      2.33E-06
    7    -302.9551486349      8.14E-07
    8    -302.9551486490      2.17E-07
    9    -302.9551486512      1.12E-07
   10    -302.9551486519      3.59E-08
   11    -302.9551486521      2.76E-08
   12    -302.9551486523      9.67E-09 Convergence criterion met
 ---------------------------------------
 <S^2> = 0.7785
 SCF time:  CPU 1177.79 s  wall 20.35 s
 SCF   energy in the final basis set = -302.95514865
 Total energy in the final basis set = -302.95514865
 
 --------------------------------------------------------------
 
                    Orbital Energies (a.u.)
 --------------------------------------------------------------
 
 Alpha MOs
 -- Occupied --
-14.4688 -14.4304 -10.3847 -10.3277 -10.3224 -10.2918 -10.2825  -1.0929
 -1.0245  -0.9163  -0.8881  -0.7502  -0.6941  -0.6824  -0.6189  -0.5636
 -0.5482  -0.5128  -0.5006  -0.4820  -0.4644  -0.4385  -0.4288  -0.3763
 -0.2454
 -- Virtual --
  0.0820   0.0996   0.1137   0.1233   0.1440   0.1520   0.1625   0.1864
  0.2114   0.2547   0.2729   0.2841   0.3063   0.3175   0.3409   0.3653
  0.3879   0.4062   0.4142   0.4267   0.4438   0.4546   0.4682   0.4847
  0.4887   0.4991   0.5095   0.5197   0.5295   0.5497   0.5643   0.5777
  0.5893   0.5926   0.6069   0.6183   0.6399   0.6734   0.6840   0.6982
  0.7135   0.7248   0.7741   0.7852   0.7894   0.8150   0.8202   0.8545
  0.8940   0.9186   0.9218   0.9492   0.9913   1.0032   1.0450   1.0544
  1.0652   1.0859   1.0963   1.1110   1.1294   1.1714   1.1869   1.1948
  1.2008   1.2251   1.2513   1.2840   1.3090   1.3177   1.3318   1.3394
  1.3527   1.3694   1.3869   1.3953   1.4010   1.4294   1.4662   1.4743
  1.4919   1.5383   1.5676   1.5935   1.6074   1.6475   1.6850   1.7058
  1.7529   1.7949   1.8590   1.8951   1.9059   1.9463   1.9835   2.0192
  2.0647   2.1338   2.1449   2.2006   2.2305   2.2579   2.2951   2.3344
  2.3990   2.4237   2.4496   2.4838   2.5018   2.5223   2.5814   2.6179
  2.6371   2.6545   2.6966   2.7051   2.7141   2.7305   2.7424   2.7883
  2.8118   2.8344   2.8534   2.8628   2.8857   2.9131   2.9206   2.9271
  2.9635   2.9729   2.9828   3.0104   3.0317   3.0442   3.0672   3.0718
  3.0894   3.1080   3.1198   3.1282   3.1639   3.1730   3.1865   3.2200
  3.2327   3.2448   3.2633   3.2815   3.2930   3.3121   3.3175   3.3411
  3.3640   3.3880   3.3954   3.4295   3.4474   3.4548   3.4989   3.5493
  3.5564   3.5706   3.6159   3.6416   3.6558   3.6814   3.7164   3.7174
  3.7232   3.7509   3.7785   3.7902   3.8351   3.8614   3.9132   3.9440
  3.9465   3.9671   3.9980   3.9994   4.0338   4.0533   4.0683   4.0706
  4.0928   4.1047   4.1220   4.1467   4.1725   4.2066   4.2313   4.2613
  4.2670   4.3116   4.3400   4.3522   4.3797   4.4089   4.4335   4.4661
  4.4923   4.5083   4.5446   4.5553   4.6257   4.6407   4.6506   4.6616
  4.7043   4.7154   4.7790   4.7948   4.8126   4.8429   4.8890   4.8951
  4.9310   4.9999   5.0106   5.0653   5.1058   5.1150   5.1511   5.1923
  5.2097   5.2188   5.2638   5.3043   5.3380   5.3628   5.4273   5.4636
  5.5457   5.6542   5.7357   5.7720   5.8122   5.8395   5.9142   5.9919
  6.0355   6.0728   6.1748   6.2159   6.2590   6.3937   6.6366   6.7668
  7.9365  10.1087  11.9548  12.1420  12.7963  13.9228  15.3642
 
 Beta MOs
 -- Occupied --
-14.4656 -14.4305 -10.3852 -10.3269 -10.3175 -10.2862 -10.2843  -1.0843
 -1.0238  -0.9069  -0.8814  -0.7326  -0.6906  -0.6752  -0.6093  -0.5566
 -0.5439  -0.5098  -0.4946  -0.4744  -0.4471  -0.4346  -0.4215  -0.3471
 -- Virtual --
  0.0160   0.0847   0.1085   0.1156   0.1406   0.1482   0.1526   0.1652
  0.1880   0.2124   0.2590   0.2761   0.2852   0.3094   0.3205   0.3436
  0.3704   0.3910   0.4132   0.4179   0.4296   0.4472   0.4584   0.4725
  0.4905   0.4931   0.5026   0.5135   0.5234   0.5329   0.5500   0.5683
  0.5807   0.5928   0.5937   0.6121   0.6210   0.6443   0.6784   0.6865
  0.7016   0.7148   0.7291   0.7757   0.7895   0.7915   0.8185   0.8233
  0.8579   0.8958   0.9194   0.9238   0.9536   0.9940   1.0061   1.0483
  1.0561   1.0676   1.0884   1.1003   1.1133   1.1317   1.1736   1.1898
  1.1968   1.2034   1.2305   1.2534   1.2874   1.3122   1.3264   1.3348
  1.3415   1.3570   1.3713   1.3930   1.3970   1.4057   1.4320   1.4696
  1.4778   1.4944   1.5434   1.5729   1.5972   1.6102   1.6523   1.6887
  1.7116   1.7583   1.7990   1.8612   1.8961   1.9087   1.9493   1.9855
  2.0224   2.0686   2.1371   2.1556   2.2047   2.2457   2.2707   2.3037
  2.3379   2.4107   2.4334   2.4581   2.4889   2.5102   2.5283   2.5907
  2.6242   2.6421   2.6620   2.7022   2.7095   2.7180   2.7371   2.7473
  2.7930   2.8177   2.8398   2.8585   2.8717   2.8926   2.9215   2.9288
  2.9347   2.9703   2.9770   2.9901   3.0185   3.0401   3.0479   3.0707
  3.0795   3.0966   3.1153   3.1243   3.1366   3.1696   3.1817   3.1911
  3.2227   3.2400   3.2495   3.2675   3.2906   3.3011   3.3202   3.3236
  3.3476   3.3676   3.3925   3.4059   3.4341   3.4520   3.4596   3.5045
  3.5539   3.5634   3.5770   3.6212   3.6459   3.6620   3.6860   3.7211
  3.7214   3.7268   3.7549   3.7830   3.7952   3.8391   3.8661   3.9178
  3.9482   3.9504   3.9699   4.0009   4.0038   4.0355   4.0560   4.0680
  4.0709   4.0949   4.1078   4.1254   4.1513   4.1773   4.2130   4.2364
  4.2650   4.2724   4.3160   4.3442   4.3557   4.3844   4.4147   4.4385
  4.4705   4.4954   4.5137   4.5504   4.5581   4.6299   4.6448   4.6531
  4.6657   4.7060   4.7181   4.7808   4.7993   4.8169   4.8501   4.8935
  4.9009   4.9375   5.0067   5.0171   5.0712   5.1118   5.1188   5.1561
  5.1946   5.2139   5.2253   5.2671   5.3090   5.3441   5.3679   5.4304
  5.4698   5.5500   5.6589   5.7387   5.7757   5.8153   5.8432   5.9181
  5.9967   6.0382   6.0749   6.1757   6.2175   6.2603   6.3964   6.6403
  6.7708   7.9375  10.1137  11.9613  12.1434  12.8055  13.9270  15.3642
 --------------------------------------------------------------
 
          Ground-State Mulliken Net Atomic Charges

     Atom                 Charge (a.u.)    Spin (a.u.)
  --------------------------------------------------------
      1 C                    -0.128885       0.032005
      2 N                    -0.049112      -0.008161
      3 C                    -0.228500       0.522107
      4 H                     0.150084      -0.010332
      5 C                     0.092268      -0.037611
      6 H                     0.132511       0.048330
      7 C                    -0.142153      -0.141198
      8 H                     0.142568       0.005218
      9 C                    -0.103862       0.449431
     10 H                     0.131922      -0.007595
     11 N                    -0.161340       0.146439
     12 H                     0.164500       0.001366
  --------------------------------------------------------
  Sum of atomic charges =     0.000000
  Sum of spin   charges =     1.000000

 -----------------------------------------------------------------
                    Cartesian Multipole Moments
 -----------------------------------------------------------------
    Charge (ESU x 10^10)
                -0.0000
    Dipole Moment (Debye)
         X       1.3342      Y       2.7191      Z      -2.3129
       Tot       3.8109
    Quadrupole Moments (Debye-Ang)
        XX     -44.2503     XY      -3.2708     YY     -37.7180
        XZ       6.3132     YZ       6.2700     ZZ     -47.4737
    Octopole Moments (Debye-Ang^2)
       XXX      16.4791    XXY       9.0447    XYY       4.9083
       YYY      36.1893    XXZ     -16.0164    XYZ      -7.7742
       YYZ     -22.2727    XZZ      16.9838    YZZ      27.4267
       ZZZ     -78.4863
    Hexadecapole Moments (Debye-Ang^3)
      XXXX    -107.2894   XXXY     -39.2487   XXYY     -78.6122
      XYYY     -41.5310   YYYY    -283.4276   XXXZ      63.0087
      XXYZ      41.9652   XYYZ      32.9796   YYYZ     121.0220
      XXZZ    -135.6906   XYZZ     -34.4577   YYZZ    -169.7223
      XZZZ     100.2596   YZZZ     156.3695   ZZZZ    -669.7133
 -----------------------------------------------------------------
 Calculating analytic gradient of the SCF energy
 Gradient of SCF Energy
            1           2           3           4           5           6
    1   0.0177195  -0.0175610  -0.0008889  -0.0077411  -0.0017765   0.0009152
    2  -0.0043995  -0.0137705  -0.0013469   0.0001317  -0.0069605   0.0024064
    3  -0.0182119   0.0240933   0.0008826  -0.0060109   0.0042155  -0.0004947
            7           8           9          10          11          12
    1   0.0042471   0.0025297   0.0025071  -0.0057439   0.0081462  -0.0023534
    2   0.0009281   0.0010723   0.0017473  -0.0023792   0.0065263   0.0160444
    3   0.0023265   0.0040330   0.0025385  -0.0038252   0.0005699  -0.0101168
 Max gradient component =       2.409E-02
 RMS gradient           =       8.352E-03
 Gradient time:  CPU 250.73 s  wall 4.82 s
rPathMan2.  file_steps = 951
 IRC --- Status = 3.  Assess initial corrector step
 IRC --- bisector search: b =  0.000000 E =     -302.955268 G.B =  -0.036957
 IRC --- bisector search: b =  0.030553 E =     -302.955149 G.B =   0.043018
 IRC --- performed gradient/energy interpolation
 IRC --- bisector search:  estimate b(min) =   1.382050131565965E-002
 Adding empirical dispersion correction 
 ----------------------------------------------------------------
 Doing -D3(0) with
 s6  =   1.00000
 s8  =   1.00000
 rs6 =   1.28100
 rs8 =   1.09400
 -D3 energy without 3body term =     -0.0027295007 hartrees
 ----------------------------------------------------------------
             Standard Nuclear Orientation (Angstroms)
    I     Atom           X                Y                Z
 ----------------------------------------------------------------
    1      C      -0.4511579188    -0.9269765249     1.8708743699
    2      N      -1.0514064105    -1.4321037377     2.7101118833
    3      C       0.0799656370    -1.0023470152    -0.5496818065
    4      H      -0.2130081372    -2.0339382118    -0.6841601499
    5      C       0.3615379747    -0.3175213857     0.7738369771
    6      H       1.4069137659    -0.4591666863     1.0840407495
    7      C      -0.0106128763    -0.0438182101    -1.5263976712
    8      H      -0.1736801781    -0.2338007730    -2.5694767485
    9      C       0.0238041102     1.2153732300    -0.9676760140
   10      H      -0.2650527881     2.1317843653    -1.4589630310
   11      N       0.2380836254     1.1350912435     0.3873794867
   12      H       0.0546131846     1.9674237028     0.9301119461
 ----------------------------------------------------------------
 Nuclear Repulsion Energy =         257.39359300 hartrees
 There are       25 alpha and       24 beta electrons

                       Distance Matrix (Angstroms)
             C (  1)   N (  2)   C (  3)   H (  4)   C (  5)   H (  6)
   N (  2)  1.148813
   C (  3)  2.479287  3.477204
   H (  4)  2.794688  3.547703  1.080786
   C (  5)  1.495126  2.643457  1.516566  2.324209
   H (  6)  2.071324  3.103877  2.173680  2.868900  1.099591
   C (  7)  3.537726  4.578056  1.371479  2.170462  2.346165  2.999381
   H (  8)  4.502689  5.484559  2.175907  2.607002  3.386918  3.987136
   C (  9)  3.587843  4.657396  2.257467  3.270243  2.344504  2.987745
   H ( 10)  4.525314  5.540834  3.281556  4.237484  3.372997  3.996920
   N ( 11)  2.632097  3.694369  2.339172  3.375563  1.508202  2.095986
   H ( 12)  3.085189  3.993553  3.318128  4.323007  2.310757  2.782221
             C (  7)   H (  8)   C (  9)   H ( 10)   N ( 11)
   H (  8)  1.072706
   C (  9)  1.378012  2.169071
   H ( 10)  2.191468  2.614877  1.079171
   N ( 11)  2.261464  3.284268  1.374240  2.157666
   H ( 12)  3.175498  4.140607  2.041599  2.415964  1.010444
 
 Applying Cartesian multipole field
    Component          Value
    ---------          -----
     (2,0,0)        1.00000E-10
     (0,2,0)        2.00000E-11
     (0,0,2)       -3.00000E-11
 Nucleus-field energy     =    -0.0000000033 hartrees
 Requested basis set is cc-pVTZ
 There are 100 shells and 280 basis functions
 A cutoff of  1.0D-11 yielded   4679 shell pairs
 There are     36717 function pairs (     47964 Cartesian)
 Smallest overlap matrix eigenvalue = 1.50E-04
 Guess MOs from SCF MO coefficient file
 Reading MOs from coefficient file
 Reading MOs from coefficient file
 Long-range K will be added via erf
 Coulomb attenuation parameter = 0.25 bohr**(-1)
 An unrestricted hybrid HF-DFT SCF calculation will be
 performed using Pulay DIIS extrapolation
 Exchange:     0.1957 Hartree-Fock + 1.0000 wB97X-D3 + LR-HF
 Correlation:  1.0000 wB97X-D3
 Using SG-2 standard quadrature grid
 Dispersion:   Grimme D3
 SCF converges when DIIS error is below 1.0E-08
 Using Q-Chem read-in guess as SCF_GUESS READ specified.

 using 64 threads for integral computing
 -------------------------------------------------------
 OpenMP Integral computing Module                
 Release: version 1.0, May 2013, Q-Chem Inc. Pittsburgh 
 -------------------------------------------------------
 using 64 threads for integral computing
 -------------------------------------------------------
 OpenMP Integral computing Module                
 Release: version 1.0, May 2013, Q-Chem Inc. Pittsburgh 
 -------------------------------------------------------
 ---------------------------------------
  Cycle       Energy         DIIS Error
 ---------------------------------------
    1    -302.9583213435      3.72E-04
    2    -302.9554544425      7.41E-05
    3    -302.9554703347      7.87E-05
    4    -302.9555142103      1.81E-05
    5    -302.9555167823      4.24E-06
    6    -302.9555169613      1.24E-06
    7    -302.9555169816      4.46E-07
    8    -302.9555169857      1.15E-07
    9    -302.9555169862      6.10E-08
   10    -302.9555169865      1.94E-08
   11    -302.9555169865      1.49E-08
   12    -302.9555169865      5.25E-09 Convergence criterion met
 ---------------------------------------
 <S^2> = 0.7785
 SCF time:  CPU 1199.94 s  wall 21.28 s
 SCF   energy in the final basis set = -302.95551699
 Total energy in the final basis set = -302.95551699
 
 --------------------------------------------------------------
 
                    Orbital Energies (a.u.)
 --------------------------------------------------------------
 
 Alpha MOs
 -- Occupied --
-14.4685 -14.4269 -10.3850 -10.3243 -10.3223 -10.2916 -10.2824  -1.0927
 -1.0285  -0.9161  -0.8874  -0.7495  -0.6936  -0.6823  -0.6182  -0.5631
 -0.5482  -0.5127  -0.5005  -0.4816  -0.4642  -0.4410  -0.4314  -0.3763
 -0.2454
 -- Virtual --
  0.0850   0.1010   0.1154   0.1244   0.1449   0.1523   0.1627   0.1866
  0.2115   0.2547   0.2732   0.2842   0.3065   0.3175   0.3410   0.3654
  0.3882   0.4061   0.4139   0.4265   0.4439   0.4544   0.4683   0.4849
  0.4888   0.4993   0.5095   0.5199   0.5295   0.5499   0.5645   0.5777
  0.5897   0.5930   0.6070   0.6186   0.6405   0.6736   0.6842   0.6988
  0.7141   0.7250   0.7741   0.7854   0.7894   0.8152   0.8204   0.8549
  0.8944   0.9194   0.9242   0.9496   0.9936   1.0032   1.0459   1.0559
  1.0676   1.0863   1.0968   1.1152   1.1297   1.1715   1.1885   1.1958
  1.2014   1.2254   1.2524   1.2849   1.3094   1.3179   1.3325   1.3399
  1.3535   1.3711   1.3873   1.3962   1.4016   1.4298   1.4683   1.4751
  1.4934   1.5391   1.5684   1.5951   1.6075   1.6484   1.6852   1.7063
  1.7537   1.7949   1.8587   1.8961   1.9063   1.9452   1.9833   2.0203
  2.0669   2.1389   2.1465   2.2001   2.2298   2.2573   2.2944   2.3363
  2.3995   2.4241   2.4498   2.4846   2.5022   2.5232   2.5817   2.6179
  2.6376   2.6548   2.6969   2.7051   2.7141   2.7320   2.7427   2.7880
  2.8114   2.8341   2.8532   2.8637   2.8853   2.9130   2.9215   2.9270
  2.9640   2.9718   2.9829   3.0107   3.0323   3.0443   3.0671   3.0716
  3.0896   3.1077   3.1207   3.1288   3.1657   3.1730   3.1864   3.2210
  3.2334   3.2449   3.2639   3.2818   3.2935   3.3135   3.3185   3.3415
  3.3657   3.3899   3.3960   3.4330   3.4493   3.4559   3.5006   3.5506
  3.5572   3.5717   3.6169   3.6425   3.6565   3.6835   3.7166   3.7186
  3.7247   3.7517   3.7791   3.7919   3.8353   3.8622   3.9136   3.9442
  3.9468   3.9678   3.9982   3.9992   4.0339   4.0537   4.0719   4.0738
  4.0932   4.1052   4.1227   4.1470   4.1733   4.2077   4.2311   4.2637
  4.2677   4.3121   4.3408   4.3535   4.3806   4.4117   4.4352   4.4669
  4.4924   4.5088   4.5457   4.5602   4.6295   4.6434   4.6541   4.6626
  4.7089   4.7201   4.7872   4.7960   4.8173   4.8430   4.8920   4.8971
  4.9313   5.0014   5.0116   5.0666   5.1067   5.1169   5.1529   5.1960
  5.2112   5.2194   5.2673   5.3058   5.3393   5.3640   5.4282   5.4640
  5.5473   5.6549   5.7395   5.7826   5.8205   5.8410   5.9162   5.9941
  6.0445   6.0823   6.2158   6.2375   6.2836   6.3949   6.6380   6.7680
  7.9041  10.1040  11.9535  12.1076  12.7975  13.9253  15.6700
 
 Beta MOs
 -- Occupied --
-14.4654 -14.4270 -10.3855 -10.3235 -10.3174 -10.2860 -10.2842  -1.0842
 -1.0278  -0.9067  -0.8805  -0.7320  -0.6901  -0.6750  -0.6085  -0.5562
 -0.5438  -0.5097  -0.4946  -0.4736  -0.4484  -0.4368  -0.4231  -0.3470
 -- Virtual --
  0.0161   0.0876   0.1108   0.1174   0.1406   0.1493   0.1528   0.1653
  0.1882   0.2125   0.2590   0.2764   0.2854   0.3098   0.3204   0.3438
  0.3705   0.3914   0.4130   0.4176   0.4295   0.4472   0.4582   0.4727
  0.4907   0.4931   0.5029   0.5134   0.5236   0.5330   0.5503   0.5685
  0.5808   0.5930   0.5943   0.6122   0.6212   0.6450   0.6786   0.6867
  0.7022   0.7154   0.7293   0.7757   0.7897   0.7914   0.8188   0.8235
  0.8583   0.8962   0.9202   0.9264   0.9540   0.9964   1.0061   1.0493
  1.0573   1.0702   1.0889   1.1007   1.1174   1.1320   1.1738   1.1914
  1.1977   1.2040   1.2308   1.2545   1.2884   1.3124   1.3266   1.3356
  1.3420   1.3578   1.3729   1.3933   1.3979   1.4063   1.4323   1.4718
  1.4784   1.4959   1.5443   1.5737   1.5989   1.6102   1.6531   1.6889
  1.7120   1.7591   1.7989   1.8608   1.8971   1.9091   1.9482   1.9853
  2.0237   2.0707   2.1436   2.1558   2.2042   2.2444   2.2705   2.3031
  2.3400   2.4111   2.4338   2.4583   2.4897   2.5106   2.5291   2.5909
  2.6242   2.6426   2.6622   2.7024   2.7098   2.7180   2.7385   2.7476
  2.7926   2.8173   2.8395   2.8583   2.8726   2.8922   2.9213   2.9299
  2.9345   2.9706   2.9762   2.9903   3.0188   3.0407   3.0480   3.0705
  3.0796   3.0970   3.1150   3.1254   3.1368   3.1714   3.1819   3.1910
  3.2237   3.2406   3.2496   3.2682   3.2909   3.3016   3.3217   3.3246
  3.3479   3.3695   3.3948   3.4062   3.4379   3.4537   3.4606   3.5060
  3.5552   3.5644   3.5780   3.6222   3.6468   3.6627   3.6881   3.7206
  3.7233   3.7283   3.7557   3.7835   3.7969   3.8393   3.8668   3.9182
  3.9485   3.9505   3.9706   4.0009   4.0039   4.0356   4.0567   4.0716
  4.0740   4.0952   4.1082   4.1261   4.1516   4.1781   4.2141   4.2362
  4.2677   4.2729   4.3165   4.3448   4.3570   4.3853   4.4176   4.4402
  4.4713   4.4955   4.5143   4.5516   4.5631   4.6338   4.6478   4.6560
  4.6667   4.7107   4.7228   4.7895   4.8004   4.8209   4.8501   4.8971
  4.9023   4.9377   5.0082   5.0182   5.0724   5.1128   5.1207   5.1579
  5.1985   5.2158   5.2257   5.2705   5.3105   5.3453   5.3691   5.4313
  5.4701   5.5515   5.6596   5.7427   5.7870   5.8229   5.8447   5.9202
  5.9988   6.0473   6.0845   6.2169   6.2387   6.2848   6.3976   6.6417
  6.7719   7.9051  10.1090  11.9595  12.1096  12.8067  13.9295  15.6700
 --------------------------------------------------------------
 
          Ground-State Mulliken Net Atomic Charges

     Atom                 Charge (a.u.)    Spin (a.u.)
  --------------------------------------------------------
      1 C                    -0.137863       0.032370
      2 N                    -0.038664      -0.007786
      3 C                    -0.228234       0.522008
      4 H                     0.150060      -0.010336
      5 C                     0.091085      -0.037804
      6 H                     0.132026       0.048098
      7 C                    -0.141871      -0.141363
      8 H                     0.142377       0.005227
      9 C                    -0.103990       0.449809
     10 H                     0.131929      -0.007587
     11 N                    -0.161262       0.146053
     12 H                     0.164406       0.001311
  --------------------------------------------------------
  Sum of atomic charges =     0.000000
  Sum of spin   charges =     1.000000

 -----------------------------------------------------------------
                    Cartesian Multipole Moments
 -----------------------------------------------------------------
    Charge (ESU x 10^10)
                -0.0000
    Dipole Moment (Debye)
         X       1.3314      Y       2.7155      Z      -2.3065
       Tot       3.8034
    Quadrupole Moments (Debye-Ang)
        XX     -44.2214     XY      -3.2733     YY     -37.6911
        XZ       6.3170     YZ       6.2748     ZZ     -47.4443
    Octopole Moments (Debye-Ang^2)
       XXX      16.4024    XXY       9.0127    XYY       4.9018
       YYY      36.0426    XXZ     -15.9633    XYZ      -7.8086
       YYZ     -22.2116    XZZ      17.0169    YZZ      27.4326
       ZZZ     -78.2774
    Hexadecapole Moments (Debye-Ang^3)
      XXXX    -106.9957   XXXY     -39.1033   XXYY     -78.4962
      XYYY     -41.4063   YYYY    -282.9347   XXXZ      62.7691
      XXYZ      41.9004   XYYZ      32.9616   YYYZ     120.6841
      XXZZ    -135.5292   XYZZ     -34.5515   YYZZ    -169.5384
      XZZZ     100.2393   YZZZ     156.2308   ZZZZ    -668.6335
 -----------------------------------------------------------------
 Calculating analytic gradient of the SCF energy
 Gradient of SCF Energy
            1           2           3           4           5           6
    1   0.0007576  -0.0025369  -0.0009117  -0.0077465   0.0000088   0.0010574
    2  -0.0182533  -0.0011865  -0.0014278   0.0001745  -0.0055673   0.0024158
    3   0.0052879   0.0031197   0.0004278  -0.0059542   0.0019416  -0.0006102
            7           8           9          10          11          12
    1   0.0043155   0.0025018   0.0024391  -0.0056915   0.0080917  -0.0022851
    2   0.0010999   0.0010290   0.0015708  -0.0024993   0.0071300   0.0155143
    3   0.0029200   0.0037895   0.0018739  -0.0036868   0.0012692  -0.0103784
 Max gradient component =       1.825E-02
 RMS gradient           =       5.542E-03
 Gradient time:  CPU 248.87 s  wall 4.86 s
rPathMan2.  file_steps = 951
 IRC --- Status = 4.  Checking bisector search.
 IRC --- Bisector search finished successfully.
 ------------------------------------------------------------------------
 Reaction path following.  The coordinates are cartesian              
 Step   8 E=    -302.955517 |G|=  0.033252 S_lin= 0.8607 S_tot= 0.8959
 ------------------------------------------------------------------------
  IRC -- SD step length =   0.150000000000000     
 Adding empirical dispersion correction 
 ----------------------------------------------------------------
 Doing -D3(0) with
 s6  =   1.00000
 s8  =   1.00000
 rs6 =   1.28100
 rs8 =   1.09400
 -D3 energy without 3body term =     -0.0027283894 hartrees
 ----------------------------------------------------------------
             Standard Nuclear Orientation (Angstroms)
    I     Atom           X                Y                Z
 ----------------------------------------------------------------
    1      C      -0.4529664355    -0.8834032913     1.8582515220
    2      N      -1.0453503655    -1.4292714078     2.7026646131
    3      C       0.0821419924    -0.9989387482    -0.5507029296
    4      H      -0.1945161341    -2.0343546854    -0.6699465927
    5      C       0.3615170168    -0.3042313851     0.7692021770
    6      H       1.4043895202    -0.4649334229     1.0854972634
    7      C      -0.0209145164    -0.0464437086    -1.5333682290
    8      H      -0.1796522192    -0.2362572081    -2.5785227522
    9      C       0.0179816744     1.2116234240    -0.9721493479
   10      H      -0.2514663870     2.1377505563    -1.4501621166
   11      N       0.2187677207     1.1180709979     0.3843496799
   12      H       0.0600681218     1.9303888760     0.9548867042
 ----------------------------------------------------------------
 Nuclear Repulsion Energy =         258.15570757 hartrees
 There are       25 alpha and       24 beta electrons

                       Distance Matrix (Angstroms)
             C (  1)   N (  2)   C (  3)   H (  4)   C (  5)   H (  6)
   N (  2)  1.167015
   C (  3)  2.470375  3.469989
   H (  4)  2.789851  3.530517  1.078353
   C (  5)  1.478124  2.642587  1.517504  2.318113
   H (  6)  2.054760  3.089725  2.170403  2.846255  1.101567
   C (  7)  3.519979  4.572270  1.372406  2.174264  2.348306  3.010827
   H (  8)  4.492045  5.483033  2.182263  2.622220  3.391865  3.998315
   C (  9)  3.552759  4.648576  2.251293  3.266934  2.334125  2.994475
   H ( 10)  4.484816  5.531715  3.280113  4.244814  3.356278  3.993168
   N ( 11)  2.574784  3.668996  2.318344  3.349647  1.480349  2.098383
   H ( 12)  2.999450  3.945123  3.293668  4.292329  2.262494  2.749878
             C (  7)   H (  8)   C (  9)   H ( 10)   N ( 11)
   H (  8)  1.074046
   C (  9)  1.378119  2.171601
   H ( 10)  2.197904  2.629500  1.076480
   N ( 11)  2.256365  3.282005  1.374466  2.150884
   H ( 12)  3.178968  4.151723  2.057149  2.433991  1.005265
 
 Applying Cartesian multipole field
    Component          Value
    ---------          -----
     (2,0,0)        1.00000E-10
     (0,2,0)        2.00000E-11
     (0,0,2)       -3.00000E-11
 Nucleus-field energy     =    -0.0000000034 hartrees
 Requested basis set is cc-pVTZ
 There are 100 shells and 280 basis functions
 A cutoff of  1.0D-11 yielded   4683 shell pairs
 There are     36787 function pairs (     48089 Cartesian)
 Smallest overlap matrix eigenvalue = 1.44E-04
 Guess MOs from SCF MO coefficient file
 Reading MOs from coefficient file
 Reading MOs from coefficient file
 Long-range K will be added via erf
 Coulomb attenuation parameter = 0.25 bohr**(-1)
 An unrestricted hybrid HF-DFT SCF calculation will be
 performed using Pulay DIIS extrapolation
 Exchange:     0.1957 Hartree-Fock + 1.0000 wB97X-D3 + LR-HF
 Correlation:  1.0000 wB97X-D3
 Using SG-2 standard quadrature grid
 Dispersion:   Grimme D3
 SCF converges when DIIS error is below 1.0E-08
 Using Q-Chem read-in guess as SCF_GUESS READ specified.

 using 64 threads for integral computing
 -------------------------------------------------------
 OpenMP Integral computing Module                
 Release: version 1.0, May 2013, Q-Chem Inc. Pittsburgh 
 -------------------------------------------------------
 using 64 threads for integral computing
 -------------------------------------------------------
 OpenMP Integral computing Module                
 Release: version 1.0, May 2013, Q-Chem Inc. Pittsburgh 
 -------------------------------------------------------
 ---------------------------------------
  Cycle       Energy         DIIS Error
 ---------------------------------------
    1    -302.9739514353      9.81E-04
    2    -302.9583859419      2.06E-04
    3    -302.9584214676      2.40E-04
    4    -302.9588713706      4.38E-05
    5    -302.9588901704      1.79E-05
    6    -302.9588956081      7.44E-06
    7    -302.9588969908      2.06E-06
    8    -302.9588973608      9.50E-07
    9    -302.9588974482      4.04E-07
   10    -302.9588974731      1.47E-07
   11    -302.9588974773      7.68E-08
   12    -302.9588974781      3.45E-08
   13    -302.9588974783      2.00E-08
   14    -302.9588974785      8.75E-09 Convergence criterion met
 ---------------------------------------
 <S^2> = 0.7786
 SCF time:  CPU 1383.58 s  wall 24.13 s
 SCF   energy in the final basis set = -302.95889748
 Total energy in the final basis set = -302.95889748
 
 --------------------------------------------------------------
 
                    Orbital Energies (a.u.)
 --------------------------------------------------------------
 
 Alpha MOs
 -- Occupied --
-14.4672 -14.4311 -10.3812 -10.3278 -10.3228 -10.2913 -10.2835  -1.0980
 -1.0219  -0.9156  -0.8912  -0.7506  -0.6966  -0.6854  -0.6221  -0.5657
 -0.5486  -0.5135  -0.5009  -0.4826  -0.4637  -0.4372  -0.4268  -0.3763
 -0.2449
 -- Virtual --
  0.0826   0.1000   0.1140   0.1233   0.1456   0.1525   0.1635   0.1850
  0.2128   0.2551   0.2795   0.2836   0.3049   0.3207   0.3399   0.3645
  0.3931   0.4067   0.4139   0.4284   0.4428   0.4548   0.4716   0.4825
  0.4888   0.4986   0.5089   0.5213   0.5296   0.5488   0.5673   0.5800
  0.5888   0.5930   0.6077   0.6203   0.6403   0.6780   0.6848   0.7007
  0.7151   0.7187   0.7743   0.7839   0.7934   0.8151   0.8257   0.8535
  0.8951   0.9195   0.9257   0.9471   0.9919   1.0036   1.0436   1.0582
  1.0643   1.0885   1.1068   1.1099   1.1289   1.1702   1.1862   1.1947
  1.2004   1.2230   1.2581   1.2893   1.3171   1.3212   1.3295   1.3399
  1.3509   1.3706   1.3850   1.3961   1.4003   1.4272   1.4666   1.4729
  1.4979   1.5417   1.5690   1.5944   1.6131   1.6559   1.6835   1.7051
  1.7573   1.7941   1.8686   1.8885   1.9235   1.9493   1.9762   2.0150
  2.0602   2.1333   2.1505   2.2011   2.2349   2.2618   2.2952   2.3482
  2.3999   2.4259   2.4490   2.4863   2.5005   2.5260   2.5881   2.6211
  2.6449   2.6545   2.6993   2.7013   2.7145   2.7394   2.7428   2.7905
  2.8157   2.8405   2.8558   2.8671   2.8887   2.9194   2.9229   2.9335
  2.9659   2.9768   2.9850   3.0123   3.0290   3.0423   3.0711   3.0756
  3.0901   3.1130   3.1234   3.1362   3.1651   3.1727   3.1884   3.2316
  3.2326   3.2506   3.2628   3.2837   3.3035   3.3084   3.3225   3.3353
  3.3682   3.3934   3.3959   3.4354   3.4455   3.4618   3.5185   3.5527
  3.5586   3.5690   3.6131   3.6401   3.6646   3.6950   3.7140   3.7283
  3.7372   3.7632   3.7840   3.8012   3.8305   3.8576   3.9117   3.9450
  3.9532   3.9795   3.9929   4.0041   4.0349   4.0515   4.0677   4.0707
  4.0932   4.1101   4.1305   4.1622   4.1781   4.2137   4.2326   4.2628
  4.2720   4.3192   4.3485   4.3612   4.3906   4.4156   4.4318   4.4679
  4.4986   4.5054   4.5501   4.5703   4.6327   4.6452   4.6526   4.6671
  4.7057   4.7257   4.7830   4.7964   4.8141   4.8371   4.8791   4.9199
  4.9219   5.0063   5.0289   5.0667   5.1175   5.1323   5.1634   5.1894
  5.2104   5.2221   5.2664   5.3185   5.3424   5.3777   5.4337   5.4721
  5.5661   5.6588   5.7425   5.7759   5.8235   5.8597   5.9285   6.0003
  6.0565   6.0865   6.1572   6.1946   6.2630   6.4035   6.6595   6.7902
  8.0023  10.1647  12.0584  12.2907  12.8668  13.9286  15.2096
 
 Beta MOs
 -- Occupied --
-14.4642 -14.4312 -10.3818 -10.3270 -10.3178 -10.2859 -10.2851  -1.0896
 -1.0212  -0.9062  -0.8843  -0.7330  -0.6936  -0.6779  -0.6123  -0.5590
 -0.5443  -0.5107  -0.4950  -0.4744  -0.4455  -0.4338  -0.4200  -0.3471
 -- Virtual --
  0.0170   0.0847   0.1083   0.1172   0.1403   0.1492   0.1530   0.1663
  0.1866   0.2137   0.2594   0.2829   0.2846   0.3080   0.3237   0.3425
  0.3695   0.3962   0.4137   0.4178   0.4312   0.4464   0.4585   0.4762
  0.4879   0.4931   0.5021   0.5135   0.5248   0.5327   0.5493   0.5717
  0.5823   0.5926   0.5942   0.6129   0.6231   0.6450   0.6829   0.6873
  0.7044   0.7162   0.7226   0.7763   0.7884   0.7952   0.8204   0.8270
  0.8570   0.8968   0.9207   0.9275   0.9516   0.9947   1.0065   1.0471
  1.0594   1.0670   1.0909   1.1102   1.1131   1.1313   1.1725   1.1889
  1.1968   1.2025   1.2284   1.2602   1.2931   1.3199   1.3299   1.3328
  1.3417   1.3544   1.3734   1.3907   1.3992   1.4042   1.4295   1.4703
  1.4763   1.5003   1.5468   1.5739   1.5986   1.6153   1.6609   1.6872
  1.7108   1.7624   1.7985   1.8707   1.8897   1.9264   1.9520   1.9783
  2.0181   2.0641   2.1388   2.1598   2.2053   2.2517   2.2730   2.3037
  2.3515   2.4119   2.4350   2.4577   2.4912   2.5087   2.5323   2.5966
  2.6282   2.6498   2.6619   2.7049   2.7059   2.7190   2.7449   2.7482
  2.7951   2.8227   2.8455   2.8601   2.8774   2.8952   2.9273   2.9301
  2.9426   2.9721   2.9817   2.9926   3.0202   3.0367   3.0464   3.0786
  3.0808   3.0981   3.1196   3.1284   3.1423   3.1704   3.1813   3.1934
  3.2346   3.2396   3.2562   3.2679   3.2916   3.3114   3.3168   3.3279
  3.3424   3.3717   3.4002   3.4036   3.4410   3.4501   3.4662   3.5235
  3.5588   3.5636   3.5761   3.6187   3.6451   3.6691   3.7001   3.7185
  3.7318   3.7415   3.7666   3.7884   3.8068   3.8348   3.8627   3.9171
  3.9482   3.9573   3.9821   3.9981   4.0066   4.0367   4.0542   4.0674
  4.0712   4.0957   4.1132   4.1337   4.1668   4.1826   4.2198   4.2379
  4.2667   4.2776   4.3233   4.3527   4.3648   4.3957   4.4213   4.4364
  4.4723   4.5016   4.5111   4.5559   4.5728   4.6376   4.6490   4.6554
  4.6704   4.7077   4.7281   4.7847   4.8011   4.8195   4.8439   4.8830
  4.9237   4.9296   5.0135   5.0353   5.0727   5.1233   5.1365   5.1684
  5.1908   5.2160   5.2279   5.2695   5.3235   5.3486   5.3826   5.4369
  5.4782   5.5701   5.6634   5.7448   5.7797   5.8270   5.8635   5.9328
  6.0045   6.0588   6.0885   6.1584   6.1960   6.2647   6.4061   6.6628
  6.7941   8.0033  10.1697  12.0666  12.2911  12.8753  13.9329  15.2096
 --------------------------------------------------------------
 
          Ground-State Mulliken Net Atomic Charges

     Atom                 Charge (a.u.)    Spin (a.u.)
  --------------------------------------------------------
      1 C                    -0.124747       0.031645
      2 N                    -0.056592      -0.008832
      3 C                    -0.228113       0.525278
      4 H                     0.149745      -0.010219
      5 C                     0.092621      -0.040307
      6 H                     0.130208       0.051757
      7 C                    -0.139932      -0.143699
      8 H                     0.142403       0.005295
      9 C                    -0.109519       0.451869
     10 H                     0.133401      -0.007500
     11 N                    -0.152691       0.144609
     12 H                     0.163215       0.000103
  --------------------------------------------------------
  Sum of atomic charges =     0.000000
  Sum of spin   charges =     1.000000

 -----------------------------------------------------------------
                    Cartesian Multipole Moments
 -----------------------------------------------------------------
    Charge (ESU x 10^10)
                 0.0000
    Dipole Moment (Debye)
         X       1.3930      Y       2.7596      Z      -2.3017
       Tot       3.8540
    Quadrupole Moments (Debye-Ang)
        XX     -44.2236     XY      -3.1705     YY     -37.7971
        XZ       6.2670     YZ       6.3319     ZZ     -47.3578
    Octopole Moments (Debye-Ang^2)
       XXX      16.9192    XXY       8.9020    XYY       5.3083
       YYY      35.3642    XXZ     -15.7366    XYZ      -7.6305
       YYZ     -22.0389    XZZ      16.9790    YZZ      27.3120
       ZZZ     -77.8385
    Hexadecapole Moments (Debye-Ang^3)
      XXXX    -106.5536   XXXY     -37.9767   XXYY     -77.4000
      XYYY     -40.2415   YYYY    -278.8188   XXXZ      62.1615
      XXYZ      41.1953   XYYZ      32.5051   YYYZ     118.5881
      XXZZ    -134.9233   XYZZ     -33.5408   YYZZ    -168.1027
      XZZZ      98.8619   YZZZ     154.2458   ZZZZ    -666.0408
 -----------------------------------------------------------------
 Calculating analytic gradient of the SCF energy
 Gradient of SCF Energy
            1           2           3           4           5           6
    1   0.0254766  -0.0229396  -0.0003154  -0.0072594  -0.0028805   0.0006244
    2   0.0104482  -0.0224994   0.0001405   0.0015258  -0.0025184   0.0011528
    3  -0.0307790   0.0328312   0.0013601  -0.0049043   0.0058627  -0.0001882
            7           8           9          10          11          12
    1   0.0031581   0.0023353   0.0029562  -0.0048429   0.0058169  -0.0021298
    2   0.0007004   0.0011520   0.0008885  -0.0032579   0.0018243   0.0104431
    3   0.0021528   0.0025869   0.0004816  -0.0021811   0.0017356  -0.0089583
 Max gradient component =       3.283E-02
 RMS gradient           =       1.088E-02
 Gradient time:  CPU 254.43 s  wall 4.90 s
rPathMan2.  file_steps = 951
 IRC --- Status = 2.  Assess steepest descent step
 IRC --- Previous SD length =   0.150000
 IRC --- Point 1 E =     -302.955517 |G| =   0.033252 G.D1 =  -0.033252
 IRC --- Point 2 E =     -302.958897 |G| =   0.065260 G.D1 =  -0.011469
 IRC --- Angle(G1/G2) =   79.88 Deg.  Curvature =   0.1452
 IRC --- Minimum along SD direction =   0.228978
 IRC --- Corrector step required
 IRC --- equal length displacement: B_eq =   0.192592
 IRC --- chosen bisector length  : B_len =   0.096296
 Adding empirical dispersion correction 
 ----------------------------------------------------------------
 Doing -D3(0) with
 s6  =   1.00000
 s8  =   1.00000
 rs6 =   1.28100
 rs8 =   1.09400
 -D3 energy without 3body term =     -0.0027453920 hartrees
 ----------------------------------------------------------------
             Standard Nuclear Orientation (Angstroms)
    I     Atom           X                Y                Z
 ----------------------------------------------------------------
    1      C      -0.4675558707    -0.9115440341     1.8832813251
    2      N      -1.0344275789    -1.4170044361     2.6864218216
    3      C       0.0812456545    -1.0007283322    -0.5510195196
    4      H      -0.1993473235    -2.0350743709    -0.6740708258
    5      C       0.3632792765    -0.3093447902     0.7679541720
    6      H       1.4052718874    -0.4627511628     1.0848834708
    7      C      -0.0176843370    -0.0455569368    -1.5311921809
    8      H      -0.1780863979    -0.2357295896    -2.5755729911
    9      C       0.0190950839     1.2129579519    -0.9702055714
   10      H      -0.2553143785     2.1367487935    -1.4532361343
   11      N       0.2248880670     1.1254716376     0.3848090477
   12      H       0.0586359058     1.9425552665     0.9479473774
 ----------------------------------------------------------------
 Nuclear Repulsion Energy =         258.55614311 hartrees
 There are       25 alpha and       24 beta electrons

                       Distance Matrix (Angstroms)
             C (  1)   N (  2)   C (  3)   H (  4)   C (  5)   H (  6)
   N (  2)  1.105382
   C (  3)  2.496990  3.449498
   H (  4)  2.806119  3.517425  1.078770
   C (  5)  1.515548  2.619353  1.515667  2.318216
   H (  6)  2.084787  3.070449  2.172244  2.853230  1.099876
   C (  7)  3.551190  4.550044  1.372180  2.173899  2.345377  3.007109
   H (  8)  4.519060  5.460524  2.179746  2.617977  3.387871  3.994684
   C (  9)  3.590644  4.625747  2.253883  3.268811  2.336037  2.992136
   H ( 10)  4.524321  5.511166  3.281925  4.244330  3.361505  3.994621
   N ( 11)  2.621894  3.653421  2.327474  3.360097  1.491526  2.099014
   H ( 12)  3.049198  3.937477  3.303079  4.303375  2.279530  2.760014
             C (  7)   H (  8)   C (  9)   H ( 10)   N ( 11)
   H (  8)  1.073604
   C (  9)  1.378375  2.171355
   H ( 10)  2.196589  2.625692  1.077965
   N ( 11)  2.258586  3.283157  1.373342  2.152135
   H ( 12)  3.178765  4.149236  2.052605  2.429395  1.006176
 
 Applying Cartesian multipole field
    Component          Value
    ---------          -----
     (2,0,0)        1.00000E-10
     (0,2,0)        2.00000E-11
     (0,0,2)       -3.00000E-11
 Nucleus-field energy     =    -0.0000000034 hartrees
 Requested basis set is cc-pVTZ
 There are 100 shells and 280 basis functions
 A cutoff of  1.0D-11 yielded   4683 shell pairs
 There are     36803 function pairs (     48119 Cartesian)
 Smallest overlap matrix eigenvalue = 1.47E-04
 Guess MOs from SCF MO coefficient file
 Reading MOs from coefficient file
 Reading MOs from coefficient file
 Long-range K will be added via erf
 Coulomb attenuation parameter = 0.25 bohr**(-1)
 An unrestricted hybrid HF-DFT SCF calculation will be
 performed using Pulay DIIS extrapolation
 Exchange:     0.1957 Hartree-Fock + 1.0000 wB97X-D3 + LR-HF
 Correlation:  1.0000 wB97X-D3
 Using SG-2 standard quadrature grid
 Dispersion:   Grimme D3
 SCF converges when DIIS error is below 1.0E-08
 Using Q-Chem read-in guess as SCF_GUESS READ specified.

 using 64 threads for integral computing
 -------------------------------------------------------
 OpenMP Integral computing Module                
 Release: version 1.0, May 2013, Q-Chem Inc. Pittsburgh 
 -------------------------------------------------------
 using 64 threads for integral computing
 -------------------------------------------------------
 OpenMP Integral computing Module                
 Release: version 1.0, May 2013, Q-Chem Inc. Pittsburgh 
 -------------------------------------------------------
 ---------------------------------------
  Cycle       Energy         DIIS Error
 ---------------------------------------
    1    -302.9638434070      1.98E-03
    2    -302.9516614697      3.70E-04
    3    -302.9521324886      3.83E-04
    4    -302.9531750064      7.88E-05
    5    -302.9532221130      2.25E-05
    6    -302.9532272266      6.88E-06
    7    -302.9532278325      2.27E-06
    8    -302.9532279699      8.28E-07
    9    -302.9532279924      3.10E-07
   10    -302.9532280010      1.20E-07
   11    -302.9532280027      6.49E-08
   12    -302.9532280033      2.50E-08
   13    -302.9532280035      1.28E-08
   14    -302.9532280035      6.53E-09 Convergence criterion met
 ---------------------------------------
 <S^2> = 0.7785
 SCF time:  CPU 1415.20 s  wall 25.15 s
 SCF   energy in the final basis set = -302.95322800
 Total energy in the final basis set = -302.95322800
 
 --------------------------------------------------------------
 
                    Orbital Energies (a.u.)
 --------------------------------------------------------------
 
 Alpha MOs
 -- Occupied --
-14.4673 -14.4134 -10.3841 -10.3222 -10.3109 -10.2905 -10.2826  -1.0953
 -1.0424  -0.9149  -0.8860  -0.7467  -0.6928  -0.6835  -0.6169  -0.5625
 -0.5482  -0.5130  -0.5004  -0.4808  -0.4627  -0.4501  -0.4399  -0.3764
 -0.2446
 -- Virtual --
  0.0944   0.1056   0.1227   0.1290   0.1504   0.1543   0.1638   0.1868
  0.2122   0.2559   0.2782   0.2842   0.3068   0.3194   0.3410   0.3653
  0.3922   0.4059   0.4124   0.4265   0.4433   0.4536   0.4703   0.4840
  0.4894   0.5001   0.5092   0.5216   0.5294   0.5505   0.5666   0.5790
  0.5907   0.5951   0.6078   0.6204   0.6435   0.6773   0.6852   0.7024
  0.7177   0.7229   0.7747   0.7855   0.7916   0.8166   0.8240   0.8554
  0.8957   0.9232   0.9335   0.9498   1.0019   1.0034   1.0464   1.0605
  1.0772   1.0897   1.1050   1.1287   1.1369   1.1716   1.1975   1.1995
  1.2050   1.2257   1.2596   1.2900   1.3171   1.3223   1.3335   1.3417
  1.3572   1.3763   1.3878   1.4009   1.4024   1.4298   1.4736   1.4809
  1.5022   1.5438   1.5719   1.6008   1.6125   1.6567   1.6858   1.7090
  1.7592   1.7940   1.8605   1.8896   1.9189   1.9421   1.9766   2.0227
  2.0708   2.1449   2.1753   2.2006   2.2308   2.2574   2.2923   2.3528
  2.4018   2.4273   2.4499   2.4896   2.5038   2.5278   2.5858   2.6202
  2.6429   2.6561   2.7012   2.7025   2.7147   2.7403   2.7477   2.7882
  2.8119   2.8369   2.8537   2.8693   2.8844   2.9189   2.9238   2.9307
  2.9656   2.9723   2.9843   3.0124   3.0326   3.0455   3.0677   3.0725
  3.0911   3.1094   3.1252   3.1374   3.1730   3.1758   3.1875   3.2307
  3.2356   3.2493   3.2659   3.2834   3.3015   3.3154   3.3266   3.3403
  3.3757   3.3945   3.4025   3.4443   3.4583   3.4662   3.5183   3.5580
  3.5626   3.5743   3.6193   3.6442   3.6647   3.6999   3.7182   3.7306
  3.7360   3.7647   3.7844   3.8037   3.8325   3.8626   3.9149   3.9462
  3.9506   3.9768   3.9958   4.0014   4.0327   4.0535   4.0832   4.0871
  4.0969   4.1097   4.1306   4.1570   4.1790   4.2130   4.2316   4.2691
  4.2783   4.3172   4.3469   4.3597   4.3875   4.4246   4.4458   4.4683
  4.4975   4.5095   4.5507   4.5818   4.6414   4.6533   4.6699   4.6782
  4.7276   4.7420   4.7990   4.8082   4.8380   4.8624   4.9046   4.9113
  4.9323   5.0114   5.0243   5.0723   5.1155   5.1373   5.1684   5.2082
  5.2132   5.2252   5.2841   5.3196   5.3478   5.3778   5.4378   5.4698
  5.5621   5.6600   5.7588   5.8079   5.8525   5.8705   5.9365   6.0049
  6.0843   6.1102   6.3084   6.3544   6.3950   6.4421   6.6589   6.7813
  7.8288  10.1195  12.0096  12.0599  12.8427  13.9281  16.7299
 
 Beta MOs
 -- Occupied --
-14.4642 -14.4135 -10.3846 -10.3173 -10.3100 -10.2850 -10.2843  -1.0868
 -1.0417  -0.9055  -0.8786  -0.7295  -0.6898  -0.6758  -0.6069  -0.5559
 -0.5440  -0.5102  -0.4946  -0.4708  -0.4543  -0.4447  -0.4275  -0.3469
 -- Virtual --
  0.0171   0.0964   0.1189   0.1259   0.1407   0.1539   0.1553   0.1664
  0.1884   0.2132   0.2602   0.2812   0.2855   0.3102   0.3221   0.3439
  0.3703   0.3951   0.4127   0.4159   0.4298   0.4467   0.4576   0.4748
  0.4895   0.4936   0.5041   0.5133   0.5251   0.5328   0.5510   0.5708
  0.5816   0.5939   0.5966   0.6129   0.6231   0.6480   0.6823   0.6876
  0.7062   0.7188   0.7267   0.7764   0.7900   0.7933   0.8216   0.8258
  0.8588   0.8972   0.9242   0.9363   0.9538   1.0047   1.0064   1.0498
  1.0615   1.0801   1.0924   1.1093   1.1318   1.1386   1.1740   1.1999
  1.2022   1.2066   1.2309   1.2619   1.2939   1.3203   1.3301   1.3377
  1.3435   1.3610   1.3787   1.3933   1.4035   1.4063   1.4323   1.4777
[truncated: 5,999,663 more chars]
