# Supplementary material for: Reactant Discovery with an Ab Initio Nanoreactor: Exploration of Astrophysical N-Heterocycle Precursors and Formation Pathways
Source: ACS Earth Space Chem. 2024 Aug 9;8(9):1771–83. doi: 10.1021/acsearthspacechem.4c00120 (PMC11418024; doi:10.1021/acsearthspacechem.4c00120)
Supplement: Supplementary file 2 — sp4c00120_si_002.zip [file sp4c00120_si_002.zip › nr-si-data/reaction2/TS9/ccsd_sp.out]

Running Job 1 of 1 qchem.in
qchem qchem.in_1547088.0 ./qchem1547088/ 0
/home/leeping/opt/qchem/5.3.2-openmp/exe/qcprog.exe_s qchem.in_1547088.0 ./qchem1547088/
                  Welcome to Q-Chem
     A Quantum Leap Into The Future Of Chemistry


 Q-Chem 5.3, Q-Chem, Inc., Pleasanton, CA (2020)

 Yihan Shao,  Zhengting Gan,  E. Epifanovsky,  A. T. B. Gilbert,  M. Wormit,  
 J. Kussmann,  A. W. Lange,  A. Behn,  Jia Deng,  Xintian Feng,  D. Ghosh,  
 M. Goldey,  P. R. Horn,  L. D. Jacobson,  I. Kaliman,  T. Kus,  A. Landau,  
 Jie Liu,  E. I. Proynov,  R. M. Richard,  R. P. Steele,  E. J. Sundstrom,  
 H. L. Woodcock III,  P. M. Zimmerman,  D. Zuev,  B. Alam,  B. Albrecht,  
 A. Aldossary,  E. Alguire,  S. A. Baeppler,  D. Barton,  Z. Benda,  
 Y. A. Bernard,  E. J. Berquist,  K. B. Bravaya,  H. Burton,  K. Carter-Fenk,  
 D. Casanova,  Chun-Min Chang,  Yunqing Chen,  A. Chien,  K. D. Closser,  
 M. P. Coons,  S. Coriani,  S. Dasgupta,  A. L. Dempwolff,  M. Diedenhofen,  
 Hainam Do,  R. G. Edgar,  Po-Tung Fang,  S. Faraji,  S. Fatehi,  
 Qingguo Feng,  J. Fosso-Tande,  J. Gayvert,  Qinghui Ge,  A. Ghysels,  
 G. Gidofalvi,  J. Gomes,  J. Gonthier,  S. Gulania,  A. Gunina,  D. Hait,  
 M. W. D. Hanson-Heine,  S. Hammes-Schiffer,  P. H. P. Harbach,  
 A. W. Hauser,  M. F. Herbst,  J. E. Herr,  E. G. Hohenstein,  Z. C. Holden,  
 S. Houck,  Kerwin Hui,  B. C. Huynh,  M. Ivanov,  T.-C. Jagau,  Hyunjun Ji,  
 B. Kaduk,  K. Khistyaev,  Jaehoon Kim,  P. Klunzinger,  K. Koh,  
 D. Kosenkov,  L. Koulias,  T. Kowalczyk,  C. M. Krauter,  A. Kunitsa,  
 Ka Un Lao,  A. Laurent,  K. V. Lawler,  Joonho Lee,  D. Lefrancois,  
 S. Lehtola,  D. S. Levine,  Yi-Pei Li,  You-Sheng Lin,  Fenglai Liu,  
 Kuan-Yu Liu,  E. Livshits,  M. Loipersberger,  A. Luenser,  A. Manjanath,  
 P. Manohar,  E. Mansoor,  S. F. Manzer,  Shan-Ping Mao,  Yuezhi Mao,  
 N. Mardirossian,  A. V. Marenich,  T. Markovich,  L. A. Martinez-Martinez,  
 S. A. Maurer,  N. J. Mayhall,  S. C. McKenzie,  J.-M. Mewes,  P. Morgante,  
 A. F. Morrison,  J. W. Mullinax,  K. Nanda,  T. S. Nguyen-Beck,  
 R. Olivares-Amaya,  K. J. Oosterbaan,  J. A. Parkhill,  S. K. Paul,  
 F. Pavosevic,  Zheng Pei,  T. M. Perrine,  F. Plasser,  P. Pokhilko,  
 S. Prager,  A. Prociuk,  E. Ramos,  B. Rana,  D. R. Rehn,  F. Rob,  
 E. Rossomme,  M. Scheurer,  M. Schneider,  N. Sergueev,  S. M. Sharada,  
 S. Sharma,  W. Skomorowski,  D. W. Small,  T. Stauch,  C. J. Stein,  
 T. Stein,  Yu-Chuan Su,  S. P. Veccham,  Zhen Tao,  A. J. W. Thom,  
 A. Tkatchenko,  T. Tsuchimochi,  N. M. Tubman,  L. Vogt,  M. L. Vidal,  
 O. Vydrov,  M. A. Watson,  J. Wenzel,  M. de Wergifosse,  T. A. Wesolowski,  
 A. White,  J. Witte,  A. Yamada,  Jun Yang,  K. Yao,  S. Yeganeh,  
 S. R. Yost,  Zhi-Qiang You,  A. Zech,  Igor Ying Zhang,  Xing Zhang,  
 Yan Zhao,  Ying Zhu,  B. R. Brooks,  G. K. L. Chan,  C. J. Cramer,  
 M. S. Gordon,  W. J. Hehre,  A. Klamt,  M. W. Schmidt,  C. D. Sherrill,  
 D. G. Truhlar,  A. Aspuru-Guzik,  R. Baer,  A. T. Bell,  N. A. Besley,  
 Jeng-Da Chai,  A. E. DePrince, III,  R. A. DiStasio Jr.,  A. Dreuw,  
 B. D. Dunietz,  T. R. Furlani,  Chao-Ping Hsu,  Yousung Jung,  Jing Kong,  
 D. S. Lambrecht,  WanZhen Liang,  C. Ochsenfeld,  V. A. Rassolov,  
 L. V. Slipchenko,  J. E. Subotnik,  T. Van Voorhis,  J. M. Herbert,  
 A. I. Krylov,  P. M. W. Gill,  M. Head-Gordon

 Contributors to earlier versions of Q-Chem not listed above: 
 R. D. Adamson,  B. Austin,  J. Baker,  G. J. O. Beran,  K. Brandhorst,  
 S. T. Brown,  E. F. C. Byrd,  A. K. Chakraborty,  C.-L. Cheng,  
 Siu Hung Chien,  D. M. Chipman,  D. L. Crittenden,  H. Dachsel,  
 R. J. Doerksen,  A. D. Dutoi,  L. Fusti-Molnar,  W. A. Goddard III,  
 A. Golubeva-Zadorozhnaya,  S. R. Gwaltney,  G. Hawkins,  A. Heyden,  
 S. Hirata,  G. Kedziora,  F. J. Keil,  C. Kelley,  Jihan Kim,  R. A. King,  
 R. Z. Khaliullin,  P. P. Korambath,  W. Kurlancheek,  A. M. Lee,  M. S. Lee,  
 S. V. Levchenko,  Ching Yeh Lin,  D. Liotard,  R. C. Lochan,  I. Lotan,  
 P. E. Maslen,  N. Nair,  D. P. O'Neill,  D. Neuhauser,  E. Neuscamman,  
 C. M. Oana,  R. Olson,  B. Peters,  R. Peverati,  P. A. Pieniazek,  
 Y. M. Rhee,  J. Ritchie,  M. A. Rohrdanz,  E. Rosta,  N. J. Russ,  
 H. F. Schaefer III,  N. E. Schultz,  N. Shenvi,  A. C. Simmonett,  A. Sodt,  
 D. Stuck,  K. S. Thanthiriwatte,  V. Vanovschi,  Tao Wang,  A. Warshel,  
 C. F. Williams,  Q. Wu,  X. Xu,  W. Zhang

 Please cite Q-Chem as follows:
 Y. Shao et al., Mol. Phys. 113, 184-215 (2015)
 DOI: 10.1080/00268976.2014.952696

 Q-Chem 5.3.2 for Intel X86 EM64T Linux

 Parts of Q-Chem use Armadillo 9.800.1 (Horizon Scraper).
 http://arma.sourceforge.net/

 Q-Chem begins on Wed Jun 12 18:51:20 2024  

Host: 
0

     Scratch files written to ./qchem1547088//
 Dec820 |scratch|qcdevops|jenkins|workspace|build_RNUM 5633   
Processing $rem in /home/leeping/opt/qchem/5.3.2-openmp/config/preferences:
Processing $rem in /home/hpark21/.qchemrc:
Core orbitals will be frozen

Checking the input file for inconsistencies... 	...done.

--------------------------------------------------------------
User input:
--------------------------------------------------------------
$molecule
0 2
C        -0.4221828538   -1.0896834022    1.8842298520
N        -1.0924358170   -1.4328211429    2.7562609446
C         0.0592957639   -1.0201533993   -0.5395666969
H        -0.2582494088   -2.0367721811   -0.7311786409
C         0.3707166727   -0.5882201781    0.8064636967
H         1.4057573583   -0.4214373727    1.0782982194
C         0.0414477842   -0.0483656802   -1.4910998357
H        -0.1586457864   -0.2300354415   -2.5357541236
C         0.0266335733    1.2594650834   -0.9288001239
H        -0.3080736503    2.1230568330   -1.4958010885
N         0.2847701194    1.3222108722    0.3418024106
H         0.0509662337    2.1627560057    0.8551453792
$end

$rem
method                ccsd(t)
basis                 cc-pvtz
unrestricted          true
symmetry              False
sym_ignore            true
scf_convergence       8
thresh                14
jobtype               sp
scf_guess             core
scf_algorithm         diis
max_scf_cycles        100
geom_opt_max_cycles   100
mem_total             10000
$end
--------------------------------------------------------------
 ----------------------------------------------------------------
             Standard Nuclear Orientation (Angstroms)
    I     Atom           X                Y                Z
 ----------------------------------------------------------------
    1      C      -0.4221828538    -1.0896834022     1.8842298520
    2      N      -1.0924358170    -1.4328211429     2.7562609446
    3      C       0.0592957639    -1.0201533993    -0.5395666969
    4      H      -0.2582494088    -2.0367721811    -0.7311786409
    5      C       0.3707166727    -0.5882201781     0.8064636967
    6      H       1.4057573583    -0.4214373727     1.0782982194
    7      C       0.0414477842    -0.0483656802    -1.4910998357
    8      H      -0.1586457864    -0.2300354415    -2.5357541236
    9      C       0.0266335733     1.2594650834    -0.9288001239
   10      H      -0.3080736503     2.1230568330    -1.4958010885
   11      N       0.2847701194     1.3222108722     0.3418024106
   12      H       0.0509662337     2.1627560057     0.8551453792
 ----------------------------------------------------------------
 Nuclear Repulsion Energy =         251.86294956 hartrees
 There are       25 alpha and       24 beta electrons
 Requested basis set is cc-pVTZ
 There are 100 shells and 280 basis functions
 Total memory of 10000 MB is distributed as follows: 
   MEM_STATIC is set to 2000 MB
   QALLOC/CCMAN JOB total memory use is  8000 MB
 Warning: actual memory use might exceed 10000 MB

 Total QAlloc Memory Limit  10000 MB
 Mega-Array Size      1956 MB
 MEM_STATIC part      2000 MB

                       Distance Matrix (Angstroms)
             C (  1)   N (  2)   C (  3)   H (  4)   C (  5)   H (  6)
   N (  2)  1.152137
   C (  3)  2.472134  3.515574
   H (  4)  2.786434  3.636325  1.082157
   C (  5)  1.428893  2.579898  1.447531  2.204143
   H (  6)  2.106524  3.174811  2.188357  2.941502  1.083060
   C (  7)  3.562604  4.608957  1.360186  2.149665  2.382994  2.932973
   H (  8)  4.510510  5.506730  2.157904  2.555526  3.402784  3.942761
   C (  9)  3.692299  4.698978  2.312840  3.314422  2.558022  2.959030
   H ( 10)  4.664690  5.598171  3.305921  4.229812  3.621078  4.004704
   N ( 11)  2.948915  3.913631  2.512831  3.567762  1.968005  2.199852
   H ( 12)  3.444016  4.224900  3.475083  4.499786  2.769924  2.926314
             C (  7)   H (  8)   C (  9)   H ( 10)   N ( 11)
   H (  8)  1.079048
   C (  9)  1.423665  2.198918
   H ( 10)  2.199378  2.576989  1.085960
   N ( 11)  2.301568  3.299457  1.298076  2.090360
   H ( 12)  3.223975  4.155429  1.999747  2.378536  1.012275
 
 A cutoff of  1.0D-14 yielded   4767 shell pairs
 There are     37483 function pairs (     48977 Cartesian)
 Smallest overlap matrix eigenvalue = 1.78E-04

 Scale SEOQF with 1.000000e+00/1.000000e-01/1.000000e-01

 Standard Electronic Orientation quadrupole field applied
 Nucleus-field energy     =    -0.0000000025 hartrees
 Guess MOs from core Hamiltonian diagonalization
 An unrestricted Hartree-Fock SCF calculation will be
 performed using Pulay DIIS extrapolation
 SCF converges when DIIS error is below 1.0E-08
 using 8 threads for integral computing
 -------------------------------------------------------
 OpenMP Integral computing Module                
 Release: version 1.0, May 2013, Q-Chem Inc. Pittsburgh 
 -------------------------------------------------------
 ---------------------------------------
  Cycle       Energy         DIIS Error
 ---------------------------------------
    1    -232.5990056695      8.51E-02
    2    -176.7667737466      7.85E-02
    3    -257.6117346888      3.83E-02
    4    -199.9092915091      7.43E-02
    5    -275.9823912998      3.63E-02
    6    -299.8090375638      9.79E-03
    7    -300.8359387951      4.75E-03
    8    -301.0535258110      1.38E-03
    9    -301.1023722477      4.91E-04
   10    -301.1121349056      2.45E-04
   11    -301.1160979869      1.71E-04
   12    -301.1185842476      7.33E-05
   13    -301.1191049384      3.79E-05
   14    -301.1193922011      2.48E-05
   15    -301.1196602759      1.56E-05
   16    -301.1198785964      8.90E-06
   17    -301.1200070030      5.40E-06
   18    -301.1200799468      4.69E-06
   19    -301.1201416669      4.05E-06
   20    -301.1201984654      3.88E-06
   21    -301.1202262913      3.89E-06
   22    -301.1202202003      3.86E-06
   23    -301.1201990736      3.60E-06
   24    -301.1201752722      2.86E-06
   25    -301.1201365083      2.10E-06
   26    -301.1201362617      1.62E-06
   27    -301.1201333652      1.05E-06
   28    -301.1201324120      6.52E-07
   29    -301.1201321595      4.60E-07
   30    -301.1201321000      3.37E-07
   31    -301.1201323144      2.28E-07
   32    -301.1201324592      1.70E-07
   33    -301.1201325335      1.10E-07
   34    -301.1201325665      6.97E-08
   35    -301.1201325914      3.00E-08
   36    -301.1201325943      1.38E-08
   37    -301.1201325947      7.80E-09 Convergence criterion met
 ---------------------------------------
 <S^2> = 0.8796
 SCF time:  CPU 1119.42 s  wall 180.42 s
 SCF   energy in the final basis set = -301.12013259
 Total energy in the final basis set = -301.12013259


 ------------------------------------------------------------------------------

   CCMAN2: suite of methods based on coupled cluster
           and equation of motion theories.

   Components:
   * libvmm-1.3-trunk
     by Evgeny Epifanovsky, Ilya Kaliman.
   * libtensor-2.5-trunk
     by Evgeny Epifanovsky, Michael Wormit, Dmitry Zuev, Sam Manzer, 
        Ilya Kaliman.
   * libcc-2.5-trunk
     by Evgeny Epifanovsky, Arik Landau, Tomasz Kus, Kirill Khistyaev, 
        Dmitry Zuev, Prashant Manohar, Xintian Feng, Anna Krylov, 
        Matthew Goldey, Alec White, Thomas Jagau, Kaushik Nanda, 
        Anastasia Gunina, Alexander Kunitsa, Joonho Lee.

   CCMAN original authors:
   Anna I. Krylov, C. David Sherrill, Steven R. Gwaltney,
   Edward F. C. Byrd (2000)
   Sergey V. Levchenko, Lyudmila V. Slipchenko, Tao Wang,
   Ana-Maria C. Cristian (2003)
   Piotr A. Pieniazek, C. Melania Oana, Evgeny Epifanovsky (2007)
   Prashant Manohar (2009)

 ------------------------------------------------------------------------------


 Allocating and initializing 8000MB of RAM...
 Calculation will run on 8 cores.

 
 Alpha MOs, Unrestricted
 -- Occupied --                  
-15.586 -15.563 -11.307 -11.295 -11.267 -11.253 -11.252  -1.258
  1 A     2 A     3 A     4 A     5 A     6 A     7 A     8 A                  
 -1.222  -1.105  -1.023  -0.875  -0.777  -0.760  -0.684  -0.648
  9 A    10 A    11 A    12 A    13 A    14 A    15 A    16 A                  
 -0.606  -0.576  -0.565  -0.552  -0.519  -0.483  -0.462  -0.367
 17 A    18 A    19 A    20 A    21 A    22 A    23 A    24 A                  
 -0.281
 25 A                                                                          
 -- Virtual --                   
  0.079   0.129   0.153   0.159   0.176   0.183   0.202   0.220
 26 A    27 A    28 A    29 A    30 A    31 A    32 A    33 A                  
  0.267   0.285   0.326   0.344   0.358   0.389   0.401   0.414
 34 A    35 A    36 A    37 A    38 A    39 A    40 A    41 A                  
  0.430   0.474   0.488   0.494   0.506   0.515   0.543   0.558
 42 A    43 A    44 A    45 A    46 A    47 A    48 A    49 A                  
  0.579   0.583   0.601   0.614   0.620   0.629   0.642   0.647
 50 A    51 A    52 A    53 A    54 A    55 A    56 A    57 A                  
  0.666   0.674   0.693   0.702   0.724   0.754   0.771   0.786
 58 A    59 A    60 A    61 A    62 A    63 A    64 A    65 A                  
  0.813   0.826   0.839   0.854   0.887   0.903   0.917   0.957
 66 A    67 A    68 A    69 A    70 A    71 A    72 A    73 A                  
  0.981   1.001   1.026   1.032   1.092   1.126   1.133   1.164
 74 A    75 A    76 A    77 A    78 A    79 A    80 A    81 A                  
  1.168   1.176   1.190   1.248   1.256   1.271   1.300   1.314
 82 A    83 A    84 A    85 A    86 A    87 A    88 A    89 A                  
  1.342   1.351   1.367   1.402   1.412   1.418   1.461   1.483
 90 A    91 A    92 A    93 A    94 A    95 A    96 A    97 A                  
  1.497   1.514   1.521   1.542   1.547   1.568   1.598   1.624
 98 A    99 A   100 A   101 A   102 A   103 A   104 A   105 A                  
  1.640   1.676   1.696   1.705   1.738   1.770   1.825   1.843
106 A   107 A   108 A   109 A   110 A   111 A   112 A   113 A                  
  1.876   1.943   2.017   2.032   2.069   2.081   2.145   2.200
114 A   115 A   116 A   117 A   118 A   119 A   120 A   121 A                  
  2.258   2.335   2.368   2.410   2.448   2.461   2.534   2.547
122 A   123 A   124 A   125 A   126 A   127 A   128 A   129 A                  
  2.587   2.635   2.640   2.692   2.712   2.748   2.779   2.831
130 A   131 A   132 A   133 A   134 A   135 A   136 A   137 A                  
  2.852   2.857   2.881   2.918   2.940   2.942   2.967   2.985
138 A   139 A   140 A   141 A   142 A   143 A   144 A   145 A                  
  3.000   3.014   3.048   3.100   3.116   3.126   3.138   3.163
146 A   147 A   148 A   149 A   150 A   151 A   152 A   153 A                  
  3.178   3.202   3.227   3.253   3.266   3.282   3.293   3.302
154 A   155 A   156 A   157 A   158 A   159 A   160 A   161 A                  
  3.312   3.331   3.342   3.362   3.376   3.392   3.411   3.423
162 A   163 A   164 A   165 A   166 A   167 A   168 A   169 A                  
  3.452   3.465   3.478   3.499   3.517   3.519   3.537   3.571
170 A   171 A   172 A   173 A   174 A   175 A   176 A   177 A                  
  3.586   3.627   3.639   3.656   3.678   3.729   3.749   3.770
178 A   179 A   180 A   181 A   182 A   183 A   184 A   185 A                  
  3.807   3.818   3.833   3.864   3.886   3.891   3.928   3.945
186 A   187 A   188 A   189 A   190 A   191 A   192 A   193 A                  
  3.976   3.999   4.005   4.025   4.050   4.096   4.115   4.154
194 A   195 A   196 A   197 A   198 A   199 A   200 A   201 A                  
  4.163   4.197   4.208   4.225   4.257   4.274   4.305   4.307
202 A   203 A   204 A   205 A   206 A   207 A   208 A   209 A                  
  4.339   4.347   4.357   4.375   4.404   4.429   4.453   4.477
210 A   211 A   212 A   213 A   214 A   215 A   216 A   217 A                  
  4.488   4.530   4.549   4.605   4.629   4.655   4.661   4.682
218 A   219 A   220 A   221 A   222 A   223 A   224 A   225 A                  
  4.718   4.757   4.768   4.848   4.857   4.918   4.960   4.976
226 A   227 A   228 A   229 A   230 A   231 A   232 A   233 A                  
  4.994   5.016   5.021   5.043   5.055   5.077   5.113   5.157
234 A   235 A   236 A   237 A   238 A   239 A   240 A   241 A                  
  5.216   5.243   5.298   5.317   5.339   5.374   5.416   5.447
242 A   243 A   244 A   245 A   246 A   247 A   248 A   249 A                  
  5.516   5.546   5.556   5.598   5.628   5.670   5.730   5.753
250 A   251 A   252 A   253 A   254 A   255 A   256 A   257 A                  
  5.769   5.860   5.910   5.996   6.079   6.160   6.197   6.216
258 A   259 A   260 A   261 A   262 A   263 A   264 A   265 A                  
  6.362   6.404   6.541   6.558   6.596   6.721   6.937   7.047
266 A   267 A   268 A   269 A   270 A   271 A   272 A   273 A                  
  8.632  10.557  12.301  13.396  13.884  14.721  16.288
274 A   275 A   276 A   277 A   278 A   279 A   280 A                          
 
 Beta MOs, Unrestricted
 -- Occupied --                  
-15.575 -15.547 -11.305 -11.276 -11.271 -11.263 -11.249  -1.243
  1 A     2 A     3 A     4 A     5 A     6 A     7 A     8 A                  
 -1.198  -1.089  -0.987  -0.863  -0.767  -0.746  -0.678  -0.641
  9 A    10 A    11 A    12 A    13 A    14 A    15 A    16 A                  
 -0.598  -0.564  -0.536  -0.512  -0.476  -0.447  -0.419  -0.367
 17 A    18 A    19 A    20 A    21 A    22 A    23 A    24 A                  
 -- Virtual --                   
  0.056   0.129   0.137   0.158   0.162   0.182   0.193   0.214
 25 A    26 A    27 A    28 A    29 A    30 A    31 A    32 A                  
  0.227   0.275   0.324   0.332   0.352   0.358   0.394   0.408
 33 A    34 A    35 A    36 A    37 A    38 A    39 A    40 A                  
  0.426   0.440   0.473   0.486   0.494   0.513   0.520   0.546
 41 A    42 A    43 A    44 A    45 A    46 A    47 A    48 A                  
  0.569   0.584   0.587   0.607   0.619   0.624   0.634   0.649
 49 A    50 A    51 A    52 A    53 A    54 A    55 A    56 A                  
  0.652   0.675   0.682   0.700   0.713   0.731   0.762   0.775
 57 A    58 A    59 A    60 A    61 A    62 A    63 A    64 A                  
  0.797   0.821   0.840   0.842   0.858   0.886   0.905   0.922
 65 A    66 A    67 A    68 A    69 A    70 A    71 A    72 A                  
  0.962   0.984   1.009   1.028   1.041   1.100   1.133   1.142
 73 A    74 A    75 A    76 A    77 A    78 A    79 A    80 A                  
  1.170   1.171   1.183   1.194   1.257   1.260   1.281   1.312
 81 A    82 A    83 A    84 A    85 A    86 A    87 A    88 A                  
  1.322   1.349   1.359   1.374   1.407   1.415   1.428   1.468
 89 A    90 A    91 A    92 A    93 A    94 A    95 A    96 A                  
  1.489   1.502   1.521   1.532   1.547   1.560   1.573   1.605
 97 A    98 A    99 A   100 A   101 A   102 A   103 A   104 A                  
  1.630   1.649   1.681   1.701   1.713   1.743   1.775   1.832
105 A   106 A   107 A   108 A   109 A   110 A   111 A   112 A                  
  1.854   1.879   1.954   2.022   2.041   2.074   2.091   2.153
113 A   114 A   115 A   116 A   117 A   118 A   119 A   120 A                  
  2.209   2.260   2.341   2.373   2.414   2.444   2.464   2.530
121 A   122 A   123 A   124 A   125 A   126 A   127 A   128 A                  
  2.553   2.588   2.643   2.646   2.700   2.717   2.752   2.784
129 A   130 A   131 A   132 A   133 A   134 A   135 A   136 A                  
  2.834   2.860   2.866   2.882   2.918   2.945   2.948   2.969
137 A   138 A   139 A   140 A   141 A   142 A   143 A   144 A                  
  2.984   3.001   3.015   3.053   3.103   3.118   3.130   3.144
145 A   146 A   147 A   148 A   149 A   150 A   151 A   152 A                  
  3.167   3.186   3.203   3.230   3.253   3.273   3.282   3.295
153 A   154 A   155 A   156 A   157 A   158 A   159 A   160 A                  
  3.298   3.315   3.334   3.347   3.361   3.373   3.396   3.414
161 A   162 A   163 A   164 A   165 A   166 A   167 A   168 A                  
  3.430   3.457   3.470   3.483   3.501   3.523   3.526   3.543
169 A   170 A   171 A   172 A   173 A   174 A   175 A   176 A                  
  3.574   3.595   3.632   3.647   3.668   3.685   3.736   3.755
177 A   178 A   179 A   180 A   181 A   182 A   183 A   184 A                  
  3.773   3.810   3.825   3.839   3.871   3.889   3.895   3.935
185 A   186 A   187 A   188 A   189 A   190 A   191 A   192 A                  
  3.951   3.982   4.005   4.010   4.033   4.054   4.102   4.119
193 A   194 A   195 A   196 A   197 A   198 A   199 A   200 A                  
  4.157   4.166   4.200   4.210   4.227   4.263   4.280   4.309
201 A   202 A   203 A   204 A   205 A   206 A   207 A   208 A                  
  4.310   4.352   4.365   4.370   4.383   4.409   4.434   4.458
209 A   210 A   211 A   212 A   213 A   214 A   215 A   216 A                  
  4.481   4.494   4.534   4.554   4.609   4.634   4.659   4.664
217 A   218 A   219 A   220 A   221 A   222 A   223 A   224 A                  
  4.685   4.725   4.760   4.773   4.853   4.865   4.922   4.987
225 A   226 A   227 A   228 A   229 A   230 A   231 A   232 A                  
  4.994   5.001   5.024   5.037   5.057   5.066   5.086   5.118
233 A   234 A   235 A   236 A   237 A   238 A   239 A   240 A                  
  5.162   5.221   5.253   5.306   5.320   5.346   5.378   5.421
241 A   242 A   243 A   244 A   245 A   246 A   247 A   248 A                  
  5.451   5.522   5.552   5.561   5.610   5.632   5.675   5.735
249 A   250 A   251 A   252 A   253 A   254 A   255 A   256 A                  
  5.761   5.776   5.864   5.916   5.998   6.083   6.162   6.203
257 A   258 A   259 A   260 A   261 A   262 A   263 A   264 A                  
  6.220   6.365   6.410   6.546   6.567   6.600   6.726   6.940
265 A   266 A   267 A   268 A   269 A   270 A   271 A   272 A                  
  7.053   8.632  10.559  12.304  13.405  13.887  14.723  16.295
273 A   274 A   275 A   276 A   277 A   278 A   279 A   280 A                  

 Occupation and symmetry of molecular orbitals

 Point group: C1 (1 irreducible representation).

                           A     All 
 -------------------------------------
 All molecular orbitals:
  - Alpha                  280   280 
  - Beta                   280   280 
 -------------------------------------
 Alpha orbitals:
  - Frozen occupied        7     7   
  - Active occupied        18    18  
  - Active virtual         255   255 
  - Frozen virtual         0     0   
 -------------------------------------
 Beta orbitals:
  - Frozen occupied        7     7   
  - Active occupied        17    17  
  - Active virtual         256   256 
  - Frozen virtual         0     0   
 -------------------------------------

 Import integrals:   CPU 0.00 s  wall 0.00 s

 Import integrals:   CPU 8967.97 s  wall 4544.82 s

 MP2 amplitudes:   CPU 17.29 s  wall 290.46 s

Running a double precision version
           CCSD T amplitudes will be solved using DIIS.

           Start     Size      MaxIter   EConv     TConv     
           3         7         100       1.00e-06  1.00e-04  
 ------------------------------------------------------------------------------
           Energy (a.u.)   Ediff      Tdiff       Comment
 ------------------------------------------------------------------------------
          -302.28715199                           
     1    -302.26844227   1.87e-02   1.02e+00     Step took 39.38.
     2    -302.30875760   4.03e-02   1.37e-01     
     3    -302.30782403   9.34e-04   5.01e-02     
     4    -302.31242185   4.60e-03   1.74e-02     Switched to DIIS steps.
     5    -302.31534247   2.92e-03   1.41e-02     
     6    -302.31607869   7.36e-04   5.37e-03     
     7    -302.31661843   5.40e-04   4.03e-03     
     8    -302.31691779   2.99e-04   2.65e-03     
     9    -302.31706169   1.44e-04   1.78e-03     
    10    -302.31710227   4.06e-05   1.05e-03     
    11    -302.31710507   2.80e-06   7.31e-04     
    12    -302.31710921   4.14e-06   3.21e-04     
    13    -302.31710632   2.90e-06   1.28e-04     
    14    -302.31710596   3.61e-07   7.46e-05     
 ------------------------------------------------------------------------------
          -302.31710596                           CCSD T converged.

End of double precision

WARNING: YOUR (T) CALCULATION MAY RUN OUT OF MEMORY
REDUCE CC_MEMORY OR USE CC_BACKEND=XM IF THIS HAPPENS

----------------------------------------
libpt (c) 2016-2019 Ilya Kaliman
Fast Coupled Cluster Triples Corrections
https://github.com/ilyak/libpt
----------------------------------------

 Starting (T) calculation...
 Using double precision libpt code
 Running unrestricted (T) code
 Using 1 integral batch

 (T) calculation completed in 1557.14 sec
 (T) energy is -0.0659552458

 SCF energy                 = -301.12013259
 MP2 energy                 = -302.28715199
 CCSD correlation energy    =   -1.19697336
 CCSD total energy          = -302.31710596
 CCSD(T) correlation energy =   -0.06595525
 CCSD(T) total energy       = -302.38306120

 CCSD  T1^2 = 0.0667  T2^2 = 0.4289  Leading amplitudes:

 Amplitude    Orbitals with energies
 -0.1541       25 (A) A                  ->    26 (A) A                   
              -0.2813                          0.0788                     
  0.0586       23 (A) B                  ->    27 (A) B                   
              -0.4189                          0.1373                     
  0.0476       23 (A) B                  ->    25 (A) B                   
              -0.4189                          0.0560                     
  0.0451       23 (A) A                  ->    33 (A) A                   
              -0.4622                          0.2200                     

 Amplitude    Orbitals with energies
 -0.0604       24 (A) A      24 (A) B    ->    26 (A) A      25 (A) B     
              -0.3669       -0.3672            0.0788        0.0560       
  0.0604       24 (A) A      24 (A) B    ->    25 (A) B      26 (A) A     
              -0.3669       -0.3672            0.0560        0.0788       
  0.0604       24 (A) B      24 (A) A    ->    26 (A) A      25 (A) B     
              -0.3672       -0.3669            0.0788        0.0560       
 -0.0604       24 (A) B      24 (A) A    ->    25 (A) B      26 (A) A     
              -0.3672       -0.3669            0.0560        0.0788       

 CCSD calculation:   CPU 26782.05 s  wall 28180.02 s

 Total ccman2 time:   CPU 35856.21 s  wall 33045.40 s

 
 --------------------------------------------------------------
 
                    Orbital Energies (a.u.)
 --------------------------------------------------------------
 
 Alpha MOs
 -- Occupied --
-15.5855 -15.5626 -11.3066 -11.2953 -11.2668 -11.2531 -11.2519  -1.2578
 -1.2217  -1.1049  -1.0230  -0.8753  -0.7766  -0.7603  -0.6840  -0.6483
 -0.6060  -0.5758  -0.5647  -0.5521  -0.5193  -0.4834  -0.4622  -0.3669
 -0.2813
 -- Virtual --
  0.0788   0.1294   0.1533   0.1591   0.1757   0.1831   0.2020   0.2200
  0.2666   0.2854   0.3264   0.3438   0.3575   0.3887   0.4009   0.4141
  0.4304   0.4743   0.4885   0.4942   0.5059   0.5148   0.5426   0.5582
  0.5788   0.5834   0.6006   0.6144   0.6195   0.6291   0.6417   0.6471
  0.6661   0.6742   0.6932   0.7015   0.7244   0.7540   0.7707   0.7860
  0.8134   0.8263   0.8386   0.8539   0.8866   0.9029   0.9172   0.9570
  0.9810   1.0014   1.0262   1.0317   1.0924   1.1262   1.1334   1.1645
  1.1683   1.1759   1.1897   1.2483   1.2556   1.2710   1.2998   1.3139
  1.3420   1.3514   1.3669   1.4020   1.4116   1.4185   1.4613   1.4833
  1.4967   1.5136   1.5207   1.5419   1.5465   1.5682   1.5982   1.6236
  1.6399   1.6762   1.6958   1.7049   1.7380   1.7704   1.8253   1.8426
  1.8755   1.9432   2.0166   2.0321   2.0688   2.0812   2.1453   2.1997
  2.2581   2.3347   2.3679   2.4103   2.4480   2.4609   2.5345   2.5468
  2.5873   2.6351   2.6399   2.6917   2.7123   2.7477   2.7792   2.8315
  2.8521   2.8572   2.8807   2.9178   2.9396   2.9423   2.9672   2.9849
  2.9996   3.0141   3.0485   3.1001   3.1158   3.1260   3.1380   3.1634
  3.1780   3.2016   3.2267   3.2533   3.2657   3.2820   3.2929   3.3021
  3.3115   3.3307   3.3422   3.3623   3.3765   3.3916   3.4106   3.4232
  3.4516   3.4650   3.4776   3.4993   3.5169   3.5191   3.5370   3.5707
  3.5863   3.6266   3.6391   3.6561   3.6776   3.7289   3.7488   3.7696
  3.8071   3.8181   3.8332   3.8636   3.8857   3.8915   3.9281   3.9448
  3.9757   3.9992   4.0048   4.0254   4.0497   4.0964   4.1148   4.1542
  4.1629   4.1973   4.2080   4.2248   4.2570   4.2743   4.3050   4.3069
  4.3390   4.3470   4.3570   4.3755   4.4039   4.4286   4.4528   4.4772
  4.4878   4.5299   4.5491   4.6054   4.6286   4.6549   4.6606   4.6822
  4.7183   4.7575   4.7677   4.8479   4.8573   4.9179   4.9605   4.9759
  4.9941   5.0163   5.0214   5.0428   5.0554   5.0770   5.1133   5.1570
  5.2156   5.2431   5.2985   5.3173   5.3390   5.3739   5.4159   5.4471
  5.5159   5.5459   5.5563   5.5976   5.6284   5.6705   5.7301   5.7531
  5.7690   5.8601   5.9103   5.9961   6.0793   6.1597   6.1966   6.2162
  6.3617   6.4039   6.5412   6.5579   6.5961   6.7214   6.9373   7.0472
  8.6320  10.5566  12.3013  13.3957  13.8842  14.7207  16.2876
 
 Beta MOs
 -- Occupied --
-15.5752 -15.5468 -11.3049 -11.2765 -11.2705 -11.2627 -11.2495  -1.2427
 -1.1976  -1.0886  -0.9868  -0.8632  -0.7668  -0.7462  -0.6782  -0.6407
 -0.5978  -0.5638  -0.5355  -0.5116  -0.4762  -0.4474  -0.4189  -0.3672
 -- Virtual --
  0.0560   0.1295   0.1373   0.1584   0.1617   0.1824   0.1930   0.2142
  0.2271   0.2754   0.3241   0.3315   0.3521   0.3582   0.3936   0.4082
  0.4261   0.4402   0.4731   0.4862   0.4943   0.5132   0.5201   0.5461
  0.5691   0.5843   0.5875   0.6071   0.6192   0.6238   0.6343   0.6491
  0.6523   0.6751   0.6824   0.6998   0.7131   0.7312   0.7621   0.7747
  0.7975   0.8211   0.8405   0.8424   0.8584   0.8859   0.9055   0.9224
  0.9623   0.9845   1.0086   1.0285   1.0406   1.1002   1.1328   1.1416
  1.1695   1.1714   1.1828   1.1943   1.2574   1.2601   1.2808   1.3125
  1.3218   1.3492   1.3588   1.3738   1.4070   1.4154   1.4283   1.4677
  1.4890   1.5017   1.5205   1.5316   1.5469   1.5596   1.5734   1.6048
  1.6300   1.6491   1.6812   1.7011   1.7125   1.7428   1.7751   1.8324
  1.8543   1.8787   1.9536   2.0219   2.0407   2.0744   2.0914   2.1526
  2.2086   2.2600   2.3411   2.3732   2.4137   2.4436   2.4636   2.5297
  2.5533   2.5878   2.6429   2.6459   2.6996   2.7166   2.7521   2.7840
  2.8341   2.8600   2.8656   2.8822   2.9181   2.9446   2.9484   2.9693
  2.9839   3.0006   3.0147   3.0531   3.1033   3.1183   3.1300   3.1443
  3.1675   3.1863   3.2025   3.2300   3.2529   3.2735   3.2818   3.2952
  3.2984   3.3150   3.3335   3.3470   3.3609   3.3732   3.3961   3.4139
  3.4299   3.4574   3.4699   3.4833   3.5014   3.5225   3.5263   3.5434
  3.5737   3.5952   3.6319   3.6467   3.6676   3.6847   3.7357   3.7553
  3.7728   3.8096   3.8251   3.8390   3.8709   3.8892   3.8953   3.9349
  3.9510   3.9825   4.0052   4.0103   4.0333   4.0542   4.1018   4.1189
  4.1575   4.1658   4.2001   4.2104   4.2274   4.2626   4.2800   4.3091
  4.3098   4.3522   4.3647   4.3701   4.3830   4.4094   4.4340   4.4581
  4.4813   4.4941   4.5343   4.5544   4.6092   4.6344   4.6587   4.6640
  4.6854   4.7247   4.7601   4.7733   4.8528   4.8645   4.9216   4.9868
  4.9941   5.0008   5.0243   5.0370   5.0566   5.0660   5.0858   5.1175
  5.1624   5.2207   5.2525   5.3055   5.3196   5.3457   5.3783   5.4213
  5.4513   5.5218   5.5516   5.5614   5.6104   5.6316   5.6747   5.7347
  5.7613   5.7762   5.8635   5.9155   5.9979   6.0831   6.1619   6.2029
  6.2195   6.3654   6.4098   6.5460   6.5666   6.5998   6.7261   6.9401
  7.0533   8.6316  10.5586  12.3043  13.4055  13.8869  14.7232  16.2951
 --------------------------------------------------------------
 
          Ground-State Mulliken Net Atomic Charges

     Atom                 Charge (a.u.)    Spin (a.u.)
  --------------------------------------------------------
      1 C                    -0.072992      -0.473408
      2 N                    -0.120863       0.518945
      3 C                    -0.150697      -0.140221
      4 H                     0.185606       0.022704
      5 C                    -0.027433       0.719887
      6 H                     0.174425      -0.039869
      7 C                    -0.191097       0.193572
      8 H                     0.178421      -0.014290
      9 C                    -0.001711       0.099963
     10 H                     0.155773      -0.006450
     11 N                    -0.298118       0.096531
     12 H                     0.168685       0.022635
  --------------------------------------------------------
  Sum of atomic charges =    -0.000000
  Sum of spin   charges =     1.000000

 -----------------------------------------------------------------
                    Cartesian Multipole Moments
 -----------------------------------------------------------------
    Charge (ESU x 10^10)
                -0.0000
    Dipole Moment (Debye)
         X       1.4175      Y       2.6603      Z      -4.3099
       Tot       5.2594
    Quadrupole Moments (Debye-Ang)
        XX     -44.6492     XY      -3.6620     YY     -37.9134
        XZ       7.0039     YZ       6.1454     ZZ     -49.3396
    Octopole Moments (Debye-Ang^2)
       XXX      16.5103    XXY      11.2466    XYY       4.5845
       YYY      39.4591    XXZ     -19.2304    XYZ      -9.0969
       YYZ     -26.2313    XZZ      20.0400    YZZ      32.0853
       ZZZ     -89.6160
    Hexadecapole Moments (Debye-Ang^3)
      XXXX    -112.4961   XXXY     -42.9366   XXYY     -86.8837
      XYYY     -45.0744   YYYY    -326.1166   XXXZ      69.3863
      XXYZ      46.9726   XYYZ      34.5288   YYYZ     134.6881
      XXZZ    -142.1229   XYZZ     -38.5326   YYZZ    -181.3496
      XZZZ     113.1589   YZZZ     172.4624   ZZZZ    -701.2544
 -----------------------------------------------------------------
Archival summary:
1\1\cpu-5-89\SP\ProcedureUnspecified\BasisUnspecified\255(2)\hpark21\ThuJun1304:05:182024ThuJun1304:05:182024\0\\#,ProcedureUnspecified,BasisUnspecified,\\0,2\N\H,1,1.01228\C,1,1.29808,2,119.379\H,3,1.08596,1,122.271,2,8.51323,0\C,3,1.42366,1,115.4,2,-163.581,0\H,5,1.07905,3,122.351,1,179.94,0\C,5,1.36019,3,112.343,1,12.4406,0\H,7,1.08216,5,122.92,3,158.681,0\C,7,1.44753,5,116.113,3,-13.8202,0\H,9,1.08306,7,119.008,5,-80.0756,0\C,9,1.42889,7,118.508,5,135.318,0\N,11,1.15214,9,176.586,7,-104.785,0\\HF=-301.120133\\@

 Total job time:  33238.12s(wall), 36988.60s(cpu) 
 Thu Jun 13 04:05:18 2024

        *************************************************************
        *                                                           *
        *  Thank you very much for using Q-Chem.  Have a nice day.  *
        *                                                           *
        *************************************************************
