# Supplementary material for: Reactant Discovery with an Ab Initio Nanoreactor: Exploration of Astrophysical N-Heterocycle Precursors and Formation Pathways
Source: ACS Earth Space Chem. 2024 Aug 9;8(9):1771–83. doi: 10.1021/acsearthspacechem.4c00120 (PMC11418024; doi:10.1021/acsearthspacechem.4c00120)
Supplement: Supplementary file 2 — sp4c00120_si_002.zip [file sp4c00120_si_002.zip › nr-si-data/reaction2/TS9/irc_result.xyz]

12   
25 Energy -302.967513
C       -0.5114327071   -0.8323065736    1.8667827391
N       -1.0769335267   -1.2529335273    2.6658078595
C        0.0987660621   -1.0113943960   -0.5680165045
H        0.0476666690   -2.0771647332   -0.6767677228
C        0.3555838422   -0.3392185462    0.7205250089
H        1.4021422855   -0.4838481362    1.0707632960
C       -0.0997803504   -0.0461567571   -1.5502444067
H       -0.2652621591   -0.2337167875   -2.5939811050
C       -0.0646729805    1.2022448254   -0.9722791159
H       -0.1699561792    2.1772549322   -1.4127933564
N        0.1474103572    1.0753277756    0.3896189064
H        0.1364686675    1.8219119184    1.0605843897
12   
24 Energy -302.966925
C       -0.4832127135   -0.8175141146    1.8299839937
N       -1.0907524236   -1.2859458401    2.6979794264
C        0.0925309232   -1.0096760828   -0.5805846971
H        0.0273637862   -2.0815804757   -0.6682764154
C        0.3604067320   -0.3145387314    0.7367004918
H        1.3978298503   -0.4812828941    1.0682708246
C       -0.0952368135   -0.0507365990   -1.5471710897
H       -0.2583580707   -0.2366929873   -2.5968060524
C       -0.0589827885    1.2083062024   -0.9625044705
H       -0.1664696136    2.1778668103   -1.4187263505
N        0.1492218583    1.0734347264    0.3876486884
H        0.1256592554    1.8183599808    1.0534856397
12   
23 Energy -302.966900
C       -0.5026424442   -0.8350332325    1.8596500924
N       -1.0682735811   -1.2783539285    2.6706793029
C        0.0913413344   -1.0094972471   -0.5809068908
H        0.0164330119   -2.0797920023   -0.6644715076
C        0.3634204990   -0.3103399093    0.7350457225
H        1.3976395347   -0.4800080261    1.0686286646
C       -0.0924220313   -0.0511433635   -1.5465029126
H       -0.2541990717   -0.2376005344   -2.5972335010
C       -0.0561867231    1.2089560904   -0.9626479693
H       -0.1676816338    2.1775976092   -1.4204246943
N        0.1509747013    1.0748640497    0.3859658845
H        0.1215963865    1.8203504893    1.0522177978
12   
22 Energy -302.966700
C       -0.4778654213   -0.8148664713    1.8259494355
N       -1.0868672252   -1.2994938963    2.7000558546
C        0.0915252582   -1.0082659346   -0.5762946071
H        0.0124664720   -2.0788954076   -0.6623512689
C        0.3587062402   -0.3173981254    0.7353416345
H        1.3987248956   -0.4787351085    1.0689519214
C       -0.0921825256   -0.0504476382   -1.5477918705
H       -0.2526708823   -0.2374373062   -2.5965853209
C       -0.0558567632    1.2080310629   -0.9664782325
H       -0.1662416104    2.1780872804   -1.4209349548
N        0.1511993912    1.0766850671    0.3865193475
H        0.1190621538    1.8227364728    1.0536180504
12   
21 Energy -302.966663
C       -0.4982649991   -0.8329463842    1.8569090983
N       -1.0648503487   -1.2890460022    2.6717839979
C        0.0913477616   -1.0064950917   -0.5741643168
H        0.0040921164   -2.0782122568   -0.6596966361
C        0.3603134932   -0.3158269061    0.7315172595
H        1.3993919567   -0.4778066036    1.0695569789
C       -0.0901646285   -0.0490588713   -1.5477135853
H       -0.2494755601   -0.2380701129   -2.5966330303
C       -0.0533909609    1.2054919660   -0.9660839273
H       -0.1676325095    2.1790143205   -1.4225839433
N        0.1525989382    1.0766809921    0.3826097904
H        0.1160347242    1.8262749452    1.0544983034
12   
20 Energy -302.966519
C       -0.4747850789   -0.8151049588    1.8231577843
N       -1.0834706987   -1.3089351576    2.7011677465
C        0.0899605405   -1.0081481834   -0.5777862933
H        0.0005304207   -2.0793785119   -0.6581910875
C        0.3600562588   -0.3089561799    0.7396384551
H        1.3976928180   -0.4776191734    1.0688455005
C       -0.0894749330   -0.0500338846   -1.5477279008
H       -0.2482927489   -0.2389374295   -2.5976935922
C       -0.0530705766    1.2108629526   -0.9653744573
H       -0.1667460768    2.1766870628   -1.4228208584
N        0.1529519807    1.0782189981    0.3873088456
H        0.1146480777    1.8213444610    1.0494758468
12   
19 Energy -302.966447
C       -0.4922330979   -0.8330430395    1.8506262970
N       -1.0638554228   -1.3031172956    2.6777700884
C        0.0881092365   -1.0041197424   -0.5836949046
H       -0.0120567552   -2.0806828418   -0.6550156335
C        0.3603942368   -0.2851074649    0.7338735315
H        1.3996314998   -0.4771919723    1.0704751998
C       -0.0868210196   -0.0543103602   -1.5525788792
H       -0.2427802193   -0.2391903357   -2.5926572334
C       -0.0488616032    1.2022223726   -0.9611573860
H       -0.1703310329    2.1838868370   -1.4290725158
N        0.1582364649    1.0675226195    0.3954526458
H        0.1105676969    1.8231312185    1.0459787796
12   
18 Energy -302.966190
C       -0.4752491735   -0.8158970875    1.8278446733
N       -1.0728302781   -1.3198719532    2.6942410502
C        0.0895679505   -1.0074687929   -0.5696321390
H       -0.0173028259   -2.0721212350   -0.6509120750
C        0.3592151282   -0.3243787137    0.7364935434
H        1.3981749112   -0.4743469714    1.0703668717
C       -0.0849802834   -0.0492731817   -1.5458687700
H       -0.2412426015   -0.2396763797   -2.5988158434
C       -0.0494725533    1.2116069309   -0.9721825829
H       -0.1683866421    2.1751906735   -1.4236367857
N        0.1546726484    1.0864711223    0.3795070673
H        0.1078337038    1.8297655837    1.0525949798
12   
17 Energy -302.966107
C       -0.4906741319   -0.8307593425    1.8520062908
N       -1.0503995802   -1.3176239580    2.6693509318
C        0.0891893570   -1.0047599736   -0.5652082952
H       -0.0348960734   -2.0688241438   -0.6460121891
C        0.3654219653   -0.3368586361    0.7424217657
H        1.3950141692   -0.4727150449    1.0708613551
C       -0.0804114010   -0.0482295256   -1.5479816616
H       -0.2345521510   -0.2414122095   -2.5999329076
C       -0.0422271852    1.2083420740   -0.9613118766
H       -0.1734228089    2.1754387468   -1.4260864851
N        0.1536193268    1.1064256229    0.3617203079
H        0.1033384983    1.8309763859    1.0501727537
12   
16 Energy -302.965789
C       -0.4815461885   -0.8274159667    1.8392701982
N       -1.0590029670   -1.3279996793    2.6839120544
C        0.0871193883   -1.0050245857   -0.5767626217
H       -0.0401123715   -2.0756895144   -0.6448441550
C        0.3589890158   -0.2872529461    0.7362404016
H        1.3999015246   -0.4737690418    1.0723817850
C       -0.0796057388   -0.0502020945   -1.5491410769
H       -0.2322882733   -0.2420693041   -2.5972548823
C       -0.0443463907    1.2110122990   -0.9725664230
H       -0.1734374948    2.1769100502   -1.4297041184
N        0.1630891498    1.0724966763    0.3946154463
H        0.1012403314    1.8290041027    1.0438533817
12   
15 Energy -302.965733
C       -0.4972552268   -0.8431776558    1.8651762598
N       -1.0378309908   -1.3252181396    2.6597596711
C        0.0863911198   -1.0051609368   -0.5747820165
H       -0.0574594583   -2.0712950033   -0.6410697269
C        0.3605552408   -0.2845411364    0.7333318377
H        1.4000162652   -0.4725776476    1.0747481372
C       -0.0739431974   -0.0502083268   -1.5480475670
H       -0.2255996797   -0.2430166386   -2.5970688024
C       -0.0396453672    1.2126312023   -0.9774406799
H       -0.1793980443    2.1745620163   -1.4308871417
N        0.1674367586    1.0741054277    0.3954251914
H        0.0967325659    1.8338968346    1.0408548273
12   
14 Energy -302.964634
C       -0.4714517771   -0.8206032922    1.8313147344
N       -1.0466642688   -1.3612144069    2.6846262631
C        0.0861262357   -1.0025859397   -0.5661659659
H       -0.0838396853   -2.0627243921   -0.6337895711
C        0.3599497296   -0.3062432607    0.7413952268
H        1.3965853761   -0.4699006432    1.0777679299
C       -0.0659318038   -0.0499487921   -1.5482333524
H       -0.2151931502   -0.2447745130   -2.5976685234
C       -0.0304771380    1.2112165562   -0.9741598751
H       -0.1884808852    2.1730021170   -1.4326672714
N        0.1690437017    1.0933684786    0.3777911908
H        0.0903336518    1.8404080841    1.0397892049
12   
13 Energy -302.964530
C       -0.4900834312   -0.8401591983    1.8615286807
N       -1.0266125698   -1.3511524846    2.6584663718
C        0.0857701290   -1.0023500888   -0.5645794491
H       -0.0945339518   -2.0598874394   -0.6341153575
C        0.3631779631   -0.3064134082    0.7413835672
H        1.3964464591   -0.4698193968    1.0789311058
C       -0.0620111309   -0.0500200019   -1.5488402495
H       -0.2115438179   -0.2448126527   -2.5968706166
C       -0.0255626203    1.2100610396   -0.9716048314
H       -0.1936911424    2.1715001961   -1.4338901304
N        0.1709701789    1.0985881961    0.3740668330
H        0.0876739209    1.8444652351    1.0355240665
12   
12 Energy -302.962770
C       -0.4690927424   -0.8283966420    1.8437276059
N       -1.0336726227   -1.3898432707    2.6792908085
C        0.0845035665   -1.0007577488   -0.5612445168
H       -0.1315309858   -2.0532690048   -0.6379602949
C        0.3612297700   -0.2965626830    0.7490264220
H        1.3984019402   -0.4705832821    1.0845859797
C       -0.0472478480   -0.0498595339   -1.5464638306
H       -0.1998045580   -0.2443789384   -2.5949688229
C       -0.0112356208    1.2109698037   -0.9770816653
H       -0.2119197838    2.1628545306   -1.4370240654
N        0.1820950246    1.0979155402    0.3798802962
H        0.0782738477    1.8619112256    1.0182320744
12   
11 Energy -302.962555
C       -0.4863392290   -0.8515267247    1.8735510911
N       -1.0171518253   -1.3802908172    2.6570786073
C        0.0840808893   -1.0008788049   -0.5599734854
H       -0.1417492981   -2.0498146566   -0.6416065009
C        0.3635645284   -0.2950694750    0.7487652649
H        1.3994815939   -0.4702112297    1.0851989822
C       -0.0429956159   -0.0495775574   -1.5447018675
H       -0.1965625916   -0.2434240345   -2.5932501928
C       -0.0066447379    1.2112852038   -0.9778523768
H       -0.2177880257    2.1588219504   -1.4382451520
N        0.1866745476    1.1007817569    0.3814162953
H        0.0754297520    1.8699043854    1.0096193256
12   
10 Energy -302.959901
C       -0.4619897353   -0.8482772067    1.8523105952
N       -1.0354842217   -1.4137019970    2.6875523060
C        0.0834754525   -0.9986330761   -0.5546331385
H       -0.1673101741   -2.0408702156   -0.6525010066
C        0.3619383541   -0.2999793312    0.7596782694
H        1.4015299795   -0.4690673665    1.0865502227
C       -0.0327975030   -0.0489828881   -1.5410278205
H       -0.1884465138   -0.2403478492   -2.5879168847
C        0.0061284141    1.2097737980   -0.9754455832
H       -0.2333635144    2.1493357051   -1.4422850871
N        0.1983059993    1.1070582329    0.3798929357
H        0.0680134509    1.8936921912    0.9878251829
12   
9 Energy -302.959354
C       -0.4791622258   -0.8754428219    1.8820327554
N       -1.0206202473   -1.4028507586    2.6669681488
C        0.0830486179   -0.9987986995   -0.5535773977
H       -0.1757975818   -2.0384996007   -0.6575014606
C        0.3641118008   -0.3004046775    0.7599714248
H        1.4025037515   -0.4679295062    1.0862340970
C       -0.0291245740   -0.0483276705   -1.5389911880
H       -0.1856931445   -0.2391512562   -2.5851577562
C        0.0101386857    1.2097713884   -0.9738767961
H       -0.2389689269    2.1459860029   -1.4445662317
N        0.2040006092    1.1116172484    0.3804567392
H        0.0655632235    1.9040303481    0.9780076565
12   
8 Energy -302.955517
C       -0.4529664355   -0.8834032913    1.8582515220
N       -1.0453503655   -1.4292714078    2.7026646131
C        0.0821419924   -0.9989387482   -0.5507029296
H       -0.1945161341   -2.0343546854   -0.6699465927
C        0.3615170168   -0.3042313851    0.7692021770
H        1.4043895202   -0.4649334229    1.0854972634
C       -0.0209145164   -0.0464437086   -1.5333682290
H       -0.1796522192   -0.2362572081   -2.5785227522
C        0.0179816744    1.2116234240   -0.9721493479
H       -0.2514663870    2.1377505563   -1.4501621166
N        0.2187677207    1.1180709979    0.3843496799
H        0.0600681218    1.9303888760    0.9548867042
12   
7 Energy -302.954220
C       -0.4698786138   -0.9141348982    1.8877340217
N       -1.0318249786   -1.4180328922    2.6836358776
C        0.0813361212   -0.9999006129   -0.5508578308
H       -0.2023064952   -2.0336502022   -0.6756171774
C        0.3633588564   -0.3074186732    0.7689686001
H        1.4055117522   -0.4628115734    1.0848244965
C       -0.0166559801   -0.0451064386   -1.5290093807
H       -0.1772301178   -0.2352551945   -2.5756936107
C        0.0203714974    1.2127546892   -0.9726221268
H       -0.2568583141    2.1345135470   -1.4530433364
N        0.2261059721    1.1259196445    0.3879260322
H        0.0580702890    1.9431226015    0.9437544262
12   
6 Energy -302.949390
C       -0.4408316305   -0.9247691919    1.8587819364
N       -1.0610809980   -1.4400680464    2.7235079904
C        0.0798714815   -1.0025765906   -0.5490147075
H       -0.2158678630   -2.0337937697   -0.6863876487
C        0.3604734606   -0.3174912266    0.7760931888
H        1.4071457181   -0.4586690279    1.0838418502
C       -0.0095435995   -0.0435758226   -1.5265206729
H       -0.1726911403   -0.2333265762   -2.5678352957
C        0.0252284894    1.2156716520   -0.9655491552
H       -0.2671546182    2.1310079833   -1.4604311630
N        0.2408291086    1.1350202095    0.3868786794
H        0.0536215801    1.9725704042    0.9266349894
12   
5 Energy -302.942755
C       -0.4494540228   -0.9703841318    1.8824306810
N       -1.0577637396   -1.4330947197    2.7175109123
C        0.0770908539   -1.0072319250   -0.5497118523
H       -0.2288052431   -2.0350751190   -0.6968592599
C        0.3610573820   -0.3396910398    0.7769982189
H        1.4096565999   -0.4523591805    1.0828757653
C        0.0001145456   -0.0414128334   -1.5187180060
H       -0.1686493283   -0.2319747234   -2.5607887807
C        0.0268850075    1.2204867069   -0.9650610809
H       -0.2772368015    2.1275207896   -1.4676990701
N        0.2572050383    1.1567928775    0.3901103470
H        0.0498996970    2.0064232957    0.9089121170
12   
4 Energy -302.934701
C       -0.4361052829   -0.9979002189    1.8749937770
N       -1.0734413785   -1.4387145889    2.7371011888
C        0.0737333488   -1.0121796386   -0.5482038217
H       -0.2393103228   -2.0361526824   -0.7056013115
C        0.3599011293   -0.3782305469    0.7815315916
H        1.4110715180   -0.4450180545    1.0821300724
C        0.0099907065   -0.0397743268   -1.5137295973
H       -0.1652385727   -0.2309655812   -2.5532522747
C        0.0277831605    1.2258387742   -0.9603427641
H       -0.2864497579    2.1259408647   -1.4748579868
N        0.2714893081    1.1839688907    0.3839743021
H        0.0465761327    2.0431871059    0.8962568158
12   
3 Energy -302.926852
C       -0.4351620413   -1.0288031732    1.8825926640
N       -1.0768389629   -1.4358463174    2.7400618916
C        0.0698125598   -1.0162899151   -0.5465585723
H       -0.2472147196   -2.0360831055   -0.7123148830
C        0.3605598261   -0.4257818287    0.7852491929
H        1.4113154332   -0.4373344206    1.0813172261
C        0.0201483742   -0.0390613294   -1.5072061269
H       -0.1628135410   -0.2304521980   -2.5478634211
C        0.0271245181    1.2322662713   -0.9572756813
H       -0.2938481518    2.1240877412   -1.4800632433
N        0.2817273408    1.2178108535    0.3768238854
H        0.0451893537    2.0754874191    0.8852370596
12   
2 Energy -302.921217
C       -0.4297721965   -1.0523755838    1.8828273483
N       -1.0833268270   -1.4351376750    2.7471594075
C        0.0659928507   -1.0190200098   -0.5423311895
H       -0.2531347338   -2.0356350814   -0.7180386094
C        0.3622134051   -0.4785574409    0.7898184592
H        1.4097611138   -0.4300532641    1.0802639195
C        0.0294931767   -0.0389229761   -1.5025901936
H       -0.1609164491   -0.2302051086   -2.5431761456
C        0.0270353875    1.2383321989   -0.9500652036
H       -0.3004052967    2.1234923523   -1.4851225177
N        0.2881353931    1.2521323633    0.3650827628
H        0.0449241658    2.1059502224    0.8761719541
12   
1 Energy -302.919380
C       -0.4252869243   -1.0721106440    1.8830342727
N       -1.0877879900   -1.4336250768    2.7515049228
C        0.0623919664   -1.0186836716   -0.5394738374
H       -0.2568704865   -2.0354322241   -0.7235313602
C        0.3640347071   -0.5332211559    0.7970333614
H        1.4077856520   -0.4243474638    1.0791230328
C        0.0376676168   -0.0437048950   -1.4973595434
H       -0.1597725246   -0.2299992186   -2.5399900141
C        0.0265349714    1.2477163716   -0.9389033633
H       -0.3047896020    2.1223933773   -1.4891309233
N        0.2891209071    1.2890641031    0.3511192378
H        0.0469716965    2.1319504954    0.8665742063
12   
1 Energy -302.919380
C       -0.4190787833   -1.1072561604    1.8854254313
N       -1.0970836440   -1.4320172090    2.7610169664
C        0.0561995614   -1.0216231270   -0.5396595564
H       -0.2596283311   -2.0381121381   -0.7388259216
C        0.3773986383   -0.6432192003    0.8158940320
H        1.4037290646   -0.4185272816    1.0774734060
C        0.0452279516   -0.0530264654   -1.4848401280
H       -0.1575190482   -0.2300716644   -2.5315182331
C        0.0267321752    1.2712137952   -0.9186968845
H       -0.3113576986    2.1237202887   -1.5024712537
N        0.2804193317    1.3553576413    0.3324855834
H        0.0549607709    2.1935615160    0.8437165521
12   
2 Energy -302.920512
C       -0.4166594851   -1.1244669193    1.8873943207
N       -1.1052209990   -1.4335691154    2.7705663821
C        0.0542110269   -1.0295496788   -0.5424008685
H       -0.2592843288   -2.0418183927   -0.7504788317
C        0.3930350864   -0.6919800870    0.8236181113
H        1.4001642648   -0.4190934742    1.0773898939
C        0.0434453085   -0.0516706829   -1.4759695591
H       -0.1561064062   -0.2303318218   -2.5243422567
C        0.0264302711    1.2832840038   -0.9177422412
H       -0.3142200489    2.1264148418   -1.5135291031
N        0.2742064974    1.3776137943    0.3357540527
H        0.0599988008    2.2351675271    0.8297400929
12   
3 Energy -302.922699
C       -0.4213201751   -1.1432862565    1.9013228633
N       -1.0994112205   -1.4292421539    2.7612220167
C        0.0586536204   -1.0253822225   -0.5391980789
H       -0.2594693721   -2.0491342525   -0.7637804890
C        0.3835151822   -0.7349413029    0.8250002457
H        1.4095364315   -0.4177379581    1.0808883894
C        0.0412321582   -0.0582689606   -1.4680496815
H       -0.1565649006   -0.2291526409   -2.5178796224
C        0.0268747148    1.2917046562   -0.8931874993
H       -0.3129622659    2.1274323899   -1.5210859908
N        0.2611925775    1.4126568542    0.3275592371
H        0.0687232371    2.2553518424    0.8071886027
12   
4 Energy -302.923519
C       -0.4162342910   -1.1485318085    1.8933731708
N       -1.1097735312   -1.4336332948    2.7752651935
C        0.0514240391   -1.0432679347   -0.5450723329
H       -0.2560754917   -2.0445043658   -0.7686973972
C        0.4120113598   -0.7448640549    0.8356394343
H        1.3924949987   -0.4227412195    1.0778904927
C        0.0413333453   -0.0496676120   -1.4611314117
H       -0.1566809829   -0.2286935788   -2.5140189790
C        0.0196005187    1.2972641795   -0.9181345350
H       -0.3108999958    2.1250012996   -1.5228301525
N        0.2644315982    1.4062463041    0.3410856004
H        0.0683684201    2.2873920804    0.8066309093
12   
5 Energy -302.925700
C       -0.4075281174   -1.1607374758    1.8919271872
N       -1.1161858607   -1.4360448941    2.7813918999
C        0.0603365884   -1.0325857095   -0.5377443704
H       -0.2565405579   -2.0561196684   -0.7835246531
C        0.3931895798   -0.7847753849    0.8287639185
H        1.4069938986   -0.4191756809    1.0839640270
C        0.0355712981   -0.0576990714   -1.4551249636
H       -0.1579189403   -0.2267703623   -2.5044963703
C        0.0235722465    1.2990100591   -0.8924332335
H       -0.3104166982    2.1303131019   -1.5339778687
N        0.2511622730    1.4420177139    0.3415195472
H        0.0777642768    2.3025673669    0.7797348723
12   
6 Energy -302.926735
C       -0.4085211427   -1.1698429858    1.8906335612
N       -1.1200133769   -1.4380912238    2.7875682377
C        0.0516744141   -1.0566553528   -0.5453678245
H       -0.2521296215   -2.0495139720   -0.7887880401
C        0.4248728528   -0.7891248081    0.8436627700
H        1.3865512146   -0.4261275489    1.0803510391
C        0.0359651526   -0.0455701866   -1.4466769264
H       -0.1592723106   -0.2263635199   -2.5012081080
C        0.0169172043    1.3076675058   -0.9069620616
H       -0.3059564661    2.1251362100   -1.5339940004
N        0.2533449833    1.4270190228    0.3413308442
H        0.0765670828    2.3414668537    0.7794505010
12   
7 Energy -302.927757
C       -0.4086382032   -1.1780418689    1.8984364313
N       -1.1169150541   -1.4375929145    2.7820351964
C        0.0618749949   -1.0365418766   -0.5354504183
H       -0.2537221859   -2.0617936086   -0.7984392877
C        0.4010338086   -0.8153011350    0.8313081492
H        1.4026906453   -0.4208322135    1.0860885098
C        0.0313236121   -0.0567126323   -1.4455010109
H       -0.1604966557   -0.2241802820   -2.4941242762
C        0.0210102996    1.3025276776   -0.8883718737
H       -0.3058206241    2.1308906364   -1.5413935924
N        0.2440477445    1.4592988803    0.3456047985
H        0.0836116043    2.3382793314    0.7598073661
12   
8 Energy -302.928857
C       -0.4028953325   -1.1859191642    1.8892960522
N       -1.1258793657   -1.4423341875    2.7947221952
C        0.0532213001   -1.0625522722   -0.5443909208
H       -0.2485700649   -2.0539081532   -0.8039707089
C        0.4286125192   -0.8200572777    0.8467543601
H        1.3840212195   -0.4275339853    1.0834932240
C        0.0314432280   -0.0460376621   -1.4349651645
H       -0.1628670413   -0.2236215057   -2.4908804522
C        0.0146433280    1.3132612679   -0.9002878797
H       -0.3001577272    2.1248710367   -1.5412668299
N        0.2445405383    1.4492784021    0.3468655842
H        0.0838873846    2.3745534954    0.7546305322
12   
9 Energy -302.929648
C       -0.4167917869   -1.1982951464    1.9129385102
N       -1.1111596513   -1.4382181031    2.7751557214
C        0.0619600532   -1.0454054607   -0.5351968351
H       -0.2496649689   -2.0650799152   -0.8126496339
C        0.4114891900   -0.8407482181    0.8350438448
H        1.3960086410   -0.4230231520    1.0880870036
C        0.0270554713   -0.0541052055   -1.4347800955
H       -0.1643500238   -0.2215240344   -2.4838367349
C        0.0183141084    1.3079749844   -0.8843035113
H       -0.2994164316    2.1298387453   -1.5478447214
N        0.2375062278    1.4734088960    0.3482200317
H        0.0890491567    2.3751766039    0.7391664121
12   
10 Energy -302.930487
C       -0.4091455112   -1.2036757913    1.9008162458
N       -1.1211909620   -1.4437012852    2.7893197321
C        0.0524452615   -1.0729089180   -0.5459633150
H       -0.2442192219   -2.0547660492   -0.8155816422
C        0.4364473248   -0.8402115953    0.8505888631
H        1.3785915513   -0.4295475183    1.0856716730
C        0.0278152563   -0.0438250220   -1.4243684913
H       -0.1669867868   -0.2213047789   -2.4823128901
C        0.0122887554    1.3185244514   -0.8973211004
H       -0.2937811251    2.1234524856   -1.5464800150
N        0.2384918248    1.4637114389    0.3511744312
H        0.0892436187    2.4042525765    0.7344565003
12   
11 Energy -302.931409
C       -0.3985862716   -1.2086422248    1.8945875227
N       -1.1274457687   -1.4486715570    2.7962022693
C        0.0631207167   -1.0524058683   -0.5320909461
H       -0.2455603254   -2.0689505289   -0.8265643130
C        0.4144015569   -0.8651637070    0.8397618744
H        1.3907539357   -0.4242026401    1.0912357189
C        0.0223234373   -0.0522622072   -1.4252144338
H       -0.1693428499   -0.2183984164   -2.4729471876
C        0.0161523182    1.3115278489   -0.8808194843
H       -0.2917952607    2.1288426090   -1.5541626057
N        0.2309433538    1.4920398612    0.3539271310
H        0.0950351433    2.4062868245    0.7160844452
12   
12 Energy -302.932050
C       -0.4156033647   -1.2222737164    1.9134115822
N       -1.1152341945   -1.4467960711    2.7826478784
C        0.0539898978   -1.0768851298   -0.5449653787
H       -0.2402310973   -2.0588812388   -0.8283615841
C        0.4395481217   -0.8623039711    0.8518451451
H        1.3747706698   -0.4302371649    1.0889581283
C        0.0231957457   -0.0440282066   -1.4135369319
H       -0.1723361593   -0.2183149417   -2.4723479431
C        0.0114291962    1.3218786194   -0.8898492223
H       -0.2863076697    2.1229490801   -1.5528548352
N        0.2318086725    1.4810076293    0.3530401003
H        0.0949701669    2.4338851055    0.7120130521
12   
13 Energy -302.932729
C       -0.4078483066   -1.2257486890    1.9102109120
N       -1.1189312256   -1.4510765359    2.7863735020
C        0.0656217820   -1.0522675884   -0.5289681505
H       -0.2425205146   -2.0744503378   -0.8379408581
C        0.4159667750   -0.8842545159    0.8385681133
H        1.3878752852   -0.4239587711    1.0943974167
C        0.0178793809   -0.0539157846   -1.4173542862
H       -0.1742607281   -0.2154735467   -2.4635167201
C        0.0154799352    1.3138219578   -0.8755838681
H       -0.2849089801    2.1285048105   -1.5598299608
N        0.2257615963    1.5093912061    0.3569881415
H        0.0998849854    2.4294277890    0.6966557491
12   
14 Energy -302.933396
C       -0.4165704181   -1.2380576355    1.9186093621
N       -1.1139544390   -1.4532452636    2.7822624327
C        0.0554242975   -1.0804409779   -0.5429976143
H       -0.2361967858   -2.0626960054   -0.8398406562
C        0.4414013434   -0.8816499012    0.8530093249
H        1.3704141235   -0.4306023384    1.0925173664
C        0.0186167202   -0.0443366010   -1.4036967933
H       -0.1783528563   -0.2152433727   -2.4625358139
C        0.0106138488    1.3247704478   -0.8853458757
H       -0.2781329539    2.1221356368   -1.5588946053
N        0.2263229172    1.4994865203    0.3569529154
H        0.1004141871    2.4598794848    0.6899599479
12   
15 Energy -302.933897
C       -0.3993514743   -1.2378604162    1.9024136666
N       -1.1262087511   -1.4607142747    2.7969895117
C        0.0650449716   -1.0609912259   -0.5282238380
H       -0.2379598461   -2.0757077492   -0.8480509447
C        0.4205253953   -0.9001999231    0.8439017627
H        1.3806814664   -0.4250755794    1.0972760692
C        0.0139188407   -0.0512569080   -1.4080266814
H       -0.1803822096   -0.2127464697   -2.4544091005
C        0.0142110085    1.3180957695   -0.8725528318
H       -0.2763139548    2.1266192190   -1.5650810150
N        0.2215391597    1.5217900263    0.3584769765
H        0.1042953781    2.4580475250    0.6772864152
12   
16 Energy -302.934508
C       -0.4048994682   -1.2470208922    1.9054956982
N       -1.1243028639   -1.4638926039    2.7969401312
C        0.0527451012   -1.0928360830   -0.5454221655
H       -0.2314832390   -2.0607431145   -0.8466996654
C        0.4479222178   -0.8914430249    0.8609281019
H        1.3618828315   -0.4326478697    1.0946713619
C        0.0158898605   -0.0397542390   -1.3939635245
H       -0.1842388887   -0.2132803337   -2.4560697571
C        0.0090453809    1.3289669547   -0.8862133714
H       -0.2700835388    2.1196807774   -1.5626996433
N        0.2233904189    1.5082598848    0.3595201193
H        0.1041321718    2.4847105380    0.6735127048
12   
17 Energy -302.934899
C       -0.3972617906   -1.2517787087    1.9021253634
N       -1.1278997081   -1.4700897919    2.8010797276
C        0.0636410138   -1.0701511839   -0.5287183899
H       -0.2331138784   -2.0756324962   -0.8564812312
C        0.4263883145   -0.9125683552    0.8488255398
H        1.3725209179   -0.4262131815    1.1002509934
C        0.0102239250   -0.0487913913   -1.3981890378
H       -0.1871108206   -0.2101892413   -2.4461322721
C        0.0128663513    1.3226808581   -0.8722488589
H       -0.2670643075    2.1242604138   -1.5699322470
N        0.2181095083    1.5342897430    0.3610984370
H        0.1087004582    2.4841833284    0.6583219657
12   
18 Energy -302.935556
C       -0.4155444836   -1.2650796573    1.9218399835
N       -1.1138327078   -1.4707309771    2.7860026057
C        0.0533262664   -1.0957323661   -0.5447037433
H       -0.2274483658   -2.0633533908   -0.8552445827
C        0.4501370537   -0.9049409320    0.8623273245
H        1.3564621771   -0.4323572081    1.0985265123
C        0.0116274813   -0.0393991861   -1.3843450194
H       -0.1913736523   -0.2106241224   -2.4474519645
C        0.0093498871    1.3316279643   -0.8813815468
H       -0.2609592701    2.1187565315   -1.5688837124
N        0.2192549482    1.5230381536    0.3596683553
H        0.1090006493    2.5087951839    0.6536457777
12   
19 Energy -302.935790
C       -0.4022331743   -1.2676322765    1.9109905549
N       -1.1226978960   -1.4790795594    2.7968387638
C        0.0636111327   -1.0740830412   -0.5276564746
H       -0.2290403041   -2.0774277280   -0.8643314539
C        0.4293583528   -0.9245171225    0.8510378203
H        1.3660027887   -0.4259320633    1.1039897403
C        0.0061608882   -0.0485445200   -1.3894183612
H       -0.1942238912   -0.2075599198   -2.4376183356
C        0.0125393673    1.3267401583   -0.8701926978
H       -0.2575820145    2.1224944071   -1.5755008267
N        0.2148417839    1.5480904128    0.3622806193
H        0.1132629497    2.5074512458    0.6395806407
12   
20 Energy -302.937002
C       -0.3887367259   -1.2777430862    1.8921890665
N       -1.1358042974   -1.4949149883    2.8167798587
C        0.0522013895   -1.1052900337   -0.5426592836
H       -0.2214341922   -2.0637495984   -0.8646812181
C        0.4506213058   -0.9206976164    0.8708470075
H        1.3460453745   -0.4319364849    1.1045437718
C        0.0059898229   -0.0351155946   -1.3716841888
H       -0.2023968567   -0.2072164517   -2.4359277618
C        0.0095166222    1.3352578286   -0.8791471978
H       -0.2466772716    2.1166899156   -1.5775965554
N        0.2144565063    1.5438621711    0.3615300987
H        0.1162183054    2.5408539322    0.6258063910
12   
21 Energy -302.937139
C       -0.4071471766   -1.2940834831    1.9198075937
N       -1.1169928220   -1.4996670885    2.7948614231
C        0.0587654479   -1.0910006678   -0.5319715802
H       -0.2207997575   -2.0734803966   -0.8729629662
C        0.4405882701   -0.9354037386    0.8612833678
H        1.3488947695   -0.4268413127    1.1099612370
C        0.0005929826   -0.0426945084   -1.3709677199
H       -0.2078026744   -0.2041224271   -2.4258138215
C        0.0116614554    1.3351855693   -0.8714233704
H       -0.2396165342    2.1179378826   -1.5844567627
N        0.2109782575    1.5646040419    0.3622068914
H        0.1208777638    2.5495661221    0.6094756965
12   
22 Energy -302.938115
C       -0.4096743087   -1.3048394356    1.9297343849
N       -1.1096662168   -1.5118895238    2.7872188382
C        0.0705268656   -1.0653143110   -0.5091227997
H       -0.2227914947   -2.0900894737   -0.8819812725
C        0.4150882990   -0.9570024289    0.8478821823
H        1.3592088458   -0.4154227255    1.1182992852
C       -0.0071892081   -0.0494178790   -1.3802629689
H       -0.2132662654   -0.2009698631   -2.4129975971
C        0.0170504717    1.3261817658   -0.8589571360
H       -0.2330878531    2.1237163634   -1.5958216819
N        0.2068453023    1.5983158311    0.3635634861
H        0.1269555436    2.5467316733    0.5924452675
12   
23 Energy -302.938243
C       -0.4019650035   -1.3167011081    1.9192131380
N       -1.1169353937   -1.5296487658    2.8003165133
C        0.0614502985   -1.0862977088   -0.5212337306
H       -0.2172072667   -2.0795309528   -0.8811557335
C        0.4318877953   -0.9534949567    0.8631006798
H        1.3414615035   -0.4184475573    1.1201492180
C       -0.0077242310   -0.0419716820   -1.3639537770
H       -0.2217227839   -0.2006836871   -2.4113670813
C        0.0154280416    1.3360416553   -0.8664306525
H       -0.2218874535    2.1186481497   -1.5991780064
N        0.2063716806    1.5954691379    0.3619025099
H        0.1308427934    2.5766174687    0.5786369096
12   
24 Energy -302.939158
C       -0.4174456409   -1.3389211591    1.9387635465
N       -1.1032386152   -1.5483608453    2.7886928201
C        0.0513641105   -1.1069569978   -0.5327544020
H       -0.2126846747   -2.0660901619   -0.8772159748
C        0.4525723650   -0.9435628372    0.8725357060
H        1.3201474380   -0.4198328363    1.1234229831
C       -0.0082511821   -0.0401315175   -1.3471008985
H       -0.2308099172   -0.2000925519   -2.4080603462
C        0.0122730413    1.3561539877   -0.8788121345
H       -0.2067674176    2.1093822839   -1.6001086570
N        0.2067423325    1.5898319431    0.3567010824
H        0.1360981402    2.6085806850    0.5639362614
12   
25 Energy -302.939223
C       -0.3967857056   -1.3420040230    1.9174460431
N       -1.1169296817   -1.5673466111    2.8077805739
C        0.0560865345   -1.0961566723   -0.5202989671
H       -0.2140128353   -2.0727125921   -0.8805379950
C        0.4373498674   -0.9551710782    0.8713073446
H        1.3216453025   -0.4117151050    1.1294744591
C       -0.0127624593   -0.0400324759   -1.3496811848
H       -0.2356578871   -0.1987719057   -2.4004667057
C        0.0154958357    1.3491266952   -0.8733600704
H       -0.2000639433    2.1132990814   -1.6090016049
N        0.2046582347    1.6103642140    0.3553177783
H        0.1409767166    2.6111204650    0.5520203150
12   
26 Energy -302.939925
C       -0.3838818266   -1.3446640844    1.9069892033
N       -1.1198323197   -1.5829029669    2.8132638205
C        0.0666031355   -1.0676611167   -0.5012554222
H       -0.2201918330   -2.0902861610   -0.8856750641
C        0.4080679939   -0.9751192315    0.8696579278
H        1.3327509485   -0.3964303443    1.1367229676
C       -0.0187993473   -0.0373444240   -1.3602152215
H       -0.2387605393   -0.1989989036   -2.3937847178
C        0.0242189288    1.3245067675   -0.8593588851
H       -0.1984811559    2.1270095084   -1.6271295488
N        0.2023201436    1.6407437464    0.3589248531
H        0.1459858500    2.6011472024    0.5418600727
12   
27 Energy -302.940040
C       -0.3996488161   -1.3665494911    1.9275599680
N       -1.1041849375   -1.6034734197    2.7998568207
C        0.0585444275   -1.0805649858   -0.5080159113
H       -0.2195337336   -2.0810820886   -0.8805795364
C        0.4226938131   -0.9673308511    0.8784369338
H        1.3151140520   -0.3927591251    1.1407586591
C       -0.0198994907   -0.0348933344   -1.3498886367
H       -0.2466313258   -0.2001194618   -2.3922195221
C        0.0255278573    1.3414980427   -0.8675594738
H       -0.1862286124    2.1212634172   -1.6328643759
N        0.2022256283    1.6377677046    0.3573115826
H        0.1520211155    2.6262435852    0.5272034767
12   
28 Energy -302.940288
C       -0.4121574013   -1.3731551733    1.9422162671
N       -1.0995072545   -1.6037829427    2.7949715637
C        0.0482597167   -1.1061663920   -0.5190770704
H       -0.2152950594   -2.0612871536   -0.8730530524
C        0.4477426540   -0.9485859543    0.8704455210
H        1.3004205750   -0.4006390016    1.1388744440
C       -0.0150506998   -0.0410724305   -1.3372156350
H       -0.2466457877   -0.1991147151   -2.3943984123
C        0.0168045185    1.3707466806   -0.8839018150
H       -0.1794750091    2.1046557724   -1.6150686394
N        0.2035037122    1.6196325228    0.3465658968
H        0.1514000130    2.6387687793    0.5296409167
12   
29 Energy -302.940347
C       -0.3919877996   -1.3759244912    1.9217872394
N       -1.1095318089   -1.6244260148    2.8103713566
C        0.0528482862   -1.0917267585   -0.5082787707
H       -0.2196372669   -2.0686283702   -0.8743119967
C        0.4299798761   -0.9599885099    0.8744722482
H        1.3014625217   -0.3894885810    1.1447647057
C       -0.0188135957   -0.0377549410   -1.3409902074
H       -0.2502831520   -0.1988308536   -2.3877249647
C        0.0211355237    1.3552782770   -0.8784021597
H       -0.1737053316    2.1119687770   -1.6265728233
N        0.2022123308    1.6401967538    0.3447174344
H        0.1563203929    2.6393247040    0.5201679223
12   
30 Energy -302.941014
C       -0.3937408675   -1.3864004320    1.9260565390
N       -1.0923865602   -1.6373007739    2.7938445592
C        0.0602676524   -1.0655345171   -0.5002820047
H       -0.2300166208   -2.0881344307   -0.8783980526
C        0.4089944395   -0.9727518476    0.8996636184
H        1.3020018937   -0.3754167887    1.1482438376
C       -0.0242373899   -0.0282246618   -1.3513291753
H       -0.2531309650   -0.2009356425   -2.3836456977
C        0.0319710158    1.3260743676   -0.8661706922
H       -0.1736225629    2.1319415586   -1.6558893449
N        0.2034435716    1.6518921704    0.3579358902
H        0.1604563696    2.6447909894    0.5099705064
12   
31 Energy -302.941138
C       -0.3999350701   -1.4045262024    1.9368820589
N       -1.0886380148   -1.6619055618    2.7954709967
C        0.0509434516   -1.0851864649   -0.5002391397
H       -0.2308929899   -2.0727993082   -0.8694318658
C        0.4244037491   -0.9590083415    0.8904623796
H        1.2850696704   -0.3695009240    1.1535009385
C       -0.0230508657   -0.0326653029   -1.3396359652
H       -0.2586346270   -0.2024832490   -2.3860094498
C        0.0324200553    1.3613289361   -0.8769352620
H       -0.1611505600    2.1187075346   -1.6537244418
N        0.2033946742    1.6496948540    0.3532418840
H        0.1660705021    2.6583440212    0.4964178493
12   
32 Energy -302.941281
C       -0.3775313801   -1.4001811660    1.9139911229
N       -1.1098939256   -1.6772497015    2.8227929686
C        0.0489649969   -1.0855163707   -0.4983644015
H       -0.2307425272   -2.0652856678   -0.8649080772
C        0.4205714106   -0.9610553211    0.8760362961
H        1.2843721755   -0.3645915329    1.1576789707
C       -0.0216916088   -0.0334305218   -1.3354994997
H       -0.2585052246   -0.2009155929   -2.3803715557
C        0.0292115656    1.3571352257   -0.8810551038
H       -0.1545171075    2.1128124190   -1.6431747701
N        0.2014424810    1.6632708492    0.3360440170
H        0.1683191191    2.6550073723    0.4968300151
12   
33 Energy -302.941362
C       -0.4029235560   -1.4128328129    1.9446219711
N       -1.0819587441   -1.6727696659    2.7901918366
C        0.0485844974   -1.0836120870   -0.5009688531
H       -0.2332735850   -2.0672795259   -0.8649856083
C        0.4238857265   -0.9583666901    0.8883472911
H        1.2785046498   -0.3641375984    1.1563131437
C       -0.0224404545   -0.0328506155   -1.3383786334
H       -0.2589837536   -0.2008768267   -2.3788114502
C        0.0298299733    1.3565225508   -0.8844507810
H       -0.1532701852    2.1147047659   -1.6480072139
N        0.2030725655    1.6562441387    0.3410903476
H        0.1689728406    2.6652543582    0.4950379319
12   
34 Energy -302.941426
C       -0.3770811734   -1.4058278048    1.9139507629
N       -1.1044381360   -1.6859300626    2.8191931715
C        0.0489202324   -1.0835672752   -0.4954700510
H       -0.2345634833   -2.0666179245   -0.8640646078
C        0.4191238381   -0.9604311448    0.8855477703
H        1.2779843993   -0.3607606273    1.1583425307
C       -0.0222432706   -0.0330156521   -1.3367882969
H       -0.2599266520   -0.2012971062   -2.3801493453
C        0.0310184633    1.3580090291   -0.8818342707
H       -0.1515793967    2.1150143496   -1.6498550005
N        0.2025568816    1.6622858224    0.3389094562
H        0.1702282717    2.6621383876    0.4922178630
12   
35 Energy -302.941528
C       -0.4048227787   -1.4186277459    1.9489652957
N       -1.0783479628   -1.6802401480    2.7880416885
C        0.0476295332   -1.0842860587   -0.4988290819
H       -0.2355134340   -2.0654987546   -0.8627695060
C        0.4232741480   -0.9573271890    0.8860398853
H        1.2752299100   -0.3596870830    1.1583485289
C       -0.0222374970   -0.0328165390   -1.3362876217
H       -0.2600488282   -0.2014481356   -2.3791621094
C        0.0311111505    1.3587437067   -0.8848684184
H       -0.1502571638    2.1146436811   -1.6507004830
N        0.2031771752    1.6604246714    0.3400720015
H        0.1708057220    2.6661195856    0.4911498025
12   
36 Energy -302.941575
C       -0.3787152454   -1.4122991783    1.9178167382
N       -1.0995619793   -1.6946266615    2.8160145777
C        0.0477094644   -1.0830201377   -0.4948574825
H       -0.2375284560   -2.0655234175   -0.8617627020
C        0.4186292495   -0.9594526088    0.8879127110
H        1.2731743843   -0.3560447491    1.1601395716
C       -0.0224172258   -0.0323133946   -1.3363437532
H       -0.2608552627   -0.2016519635   -2.3785703484
C        0.0322915041    1.3589969782   -0.8836609910
H       -0.1479326067    2.1149532847   -1.6529048990
N        0.2029382653    1.6639517319    0.3379141356
H        0.1722678823    2.6670301073    0.4883024239
12   
37 Energy -302.941747
C       -0.4067217591   -1.4256127151    1.9537362121
N       -1.0733344655   -1.6892564445    2.7848291607
C        0.0467669245   -1.0833361783   -0.4961806900
H       -0.2387589123   -2.0643791200   -0.8604008058
C        0.4220133235   -0.9565580172    0.8852446532
H        1.2707393004   -0.3542836790    1.1605784484
C       -0.0221886707   -0.0323952977   -1.3349887883
H       -0.2610368022   -0.2019101953   -2.3785033254
C        0.0326421144    1.3597938404   -0.8859862218
H       -0.1464758095    2.1145517638   -1.6536272272
N        0.2033345185    1.6653014409    0.3384544495
H        0.1730202119    2.6680845930    0.4868441161
12   
38 Energy -302.941782
C       -0.3814976118   -1.4211489003    1.9240083970
N       -1.0926521980   -1.7060786284    2.8113322927
C        0.0461677856   -1.0824167005   -0.4929291969
H       -0.2415083361   -2.0637611919   -0.8586100452
C        0.4177494424   -0.9581331662    0.8889517282
H        1.2669174784   -0.3495666774    1.1627256575
C       -0.0224112943   -0.0315780451   -1.3350130497
H       -0.2620859726   -0.2021707757   -2.3771919194
C        0.0340668255    1.3604974949   -0.8857445737
H       -0.1430516157    2.1146842703   -1.6565671485
N        0.2032841437    1.6679490014    0.3360172051
H        0.1750213264    2.6717233101    0.4830206344
12   
39 Energy -302.942516
C       -0.4118496753   -1.4468941070    1.9673767723
N       -1.0568623740   -1.7155270377    2.7735678463
C        0.0439980647   -1.0789847334   -0.4900518837
H       -0.2487613644   -2.0616561377   -0.8535019268
C        0.4179854021   -0.9545115926    0.8877864008
H        1.2558051630   -0.3388059029    1.1668563276
C       -0.0224814536   -0.0313954229   -1.3330090620
H       -0.2636293834   -0.2029044163   -2.3744730928
C        0.0372618525    1.3619851717   -0.8893473236
H       -0.1350815651    2.1144527348   -1.6627964348
N        0.2040946013    1.6761727050    0.3332654453
H        0.1795207049    2.6780687296    0.4743269121
12   
40 Energy -302.942547
C       -0.3955519741   -1.4503511693    1.9507390600
N       -1.0646544347   -1.7373034249    2.7886594021
C        0.0421413020   -1.0779304650   -0.4859073237
H       -0.2544533963   -2.0595578370   -0.8493791249
C        0.4139773820   -0.9544652838    0.8914287920
H        1.2472266748   -0.3300767245    1.1704500329
C       -0.0223753207   -0.0300019208   -1.3320649069
H       -0.2649670984   -0.2035142495   -2.3724933412
C        0.0397672320    1.3634737343   -0.8913807638
H       -0.1287435395    2.1142078489   -1.6677497169
N        0.2045428219    1.6813157089    0.3302272596
H        0.1830903230    2.6842037732    0.4674706108
12   
41 Energy -302.942602
C       -0.3696586868   -1.4428965543    1.9192294133
N       -1.0859988643   -1.7517912812    2.8171978494
C        0.0410849380   -1.0790226585   -0.4843148952
H       -0.2563585329   -2.0581592659   -0.8477252634
C        0.4110871322   -0.9553723916    0.8944880488
H        1.2445089417   -0.3269922061    1.1717496366
C       -0.0219833726   -0.0290576329   -1.3315646464
H       -0.2653037899   -0.2038035721   -2.3722776636
C        0.0406138273    1.3646483103   -0.8913934044
H       -0.1267691088    2.1139855454   -1.6692610527
N        0.2046218701    1.6811769648    0.3284401986
H        0.1841556179    2.6872847327    0.4654317590
12   
42 Energy -302.942743
C       -0.3974179966   -1.4570602974    1.9549245226
N       -1.0602714696   -1.7452263787    2.7865682545
C        0.0406675922   -1.0778868944   -0.4852417317
H       -0.2577744767   -2.0580027934   -0.8468988945
C        0.4134851933   -0.9531162301    0.8912649809
H        1.2432459055   -0.3247166352    1.1723057123
C       -0.0220388656   -0.0296764999   -1.3312718573
H       -0.2652571147   -0.2039221181   -2.3717407953
C        0.0411264776    1.3646192101   -0.8931453520
H       -0.1255982053    2.1139981505   -1.6702724866
N        0.2050117545    1.6837425504    0.3294589993
H        0.1848211769    2.6872479266    0.4640486276
12   
43 Energy -302.942785
C       -0.3718075036   -1.4507417233    1.9243074126
N       -1.0799359931   -1.7616093463    2.8137481969
C        0.0397723236   -1.0779356489   -0.4825644738
H       -0.2606231297   -2.0569644606   -0.8449905484
C        0.4098187122   -0.9542579345    0.8951363616
H        1.2392376803   -0.3206256564    1.1739291295
C       -0.0217670009   -0.0285278752   -1.3311198638
H       -0.2657059196   -0.2042340414   -2.3711427104
C        0.0424215289    1.3655309113   -0.8928539286
H       -0.1228467762    2.1139018044   -1.6725166900
N        0.2050902599    1.6848104291    0.3269197562
H        0.1863457896    2.6906535320    0.4611473379
12   
44 Energy -302.943106
C       -0.3997865270   -1.4677882699    1.9615730178
N       -1.0515300680   -1.7582114997    2.7813671304
C        0.0386173097   -1.0770585186   -0.4827737628
H       -0.2635860566   -2.0557141853   -0.8429269153
C        0.4120826254   -0.9510555798    0.8928253118
H        1.2346025072   -0.3168590246    1.1750141880
C       -0.0213946570   -0.0288510125   -1.3296410541
H       -0.2657589647   -0.2044875098   -2.3708261920
C        0.0433970760    1.3663142610   -0.8960842055
H       -0.1201491054    2.1134529441   -1.6741657507
N        0.2057656462    1.6878210977    0.3272894239
H        0.1877401854    2.6924372878    0.4583487880
12   
45 Energy -302.943137
C       -0.3763749231   -1.4648938591    1.9348451005
N       -1.0672698987   -1.7782981478    2.8053814104
C        0.0373029811   -1.0764314838   -0.4790507037
H       -0.2681903040   -2.0542143184   -0.8399086307
C        0.4076789256   -0.9519319041    0.8965370557
H        1.2283863683   -0.3101696714    1.1775921294
C       -0.0211020443   -0.0275918469   -1.3295873836
H       -0.2662900747   -0.2049154871   -2.3695329254
C        0.0454417425    1.3673231023   -0.8963909849
H       -0.1158084750    2.1134110816   -1.6777987048
N        0.2060599247    1.6908619279    0.3242329350
H        0.1901657484    2.6968505970    0.4536806809
12   
46 Energy -302.944002
C       -0.3568982343   -1.4821278718    1.9215751276
N       -1.0651523914   -1.8244902753    2.8193816118
C        0.0316656192   -1.0706575497   -0.4722242275
H       -0.2849936315   -2.0485858008   -0.8287566462
C        0.3994218869   -0.9493191018    0.9015321367
H        1.2044544155   -0.2874975917    1.1859961864
C       -0.0194298613   -0.0269151569   -1.3270915408
H       -0.2664847695   -0.2064178564   -2.3647971732
C        0.0535147981    1.3710981220   -0.8930090481
H       -0.1014861196    2.1138537999   -1.6909185265
N        0.2072662623    1.6996190107    0.3102212614
H        0.1981219948    2.7114402616    0.4380908161
12   
47 Energy -302.944110
C       -0.3811233606   -1.4959702603    1.9526718799
N       -1.0417117248   -1.8185909695    2.7919315457
C        0.0305309329   -1.0750577280   -0.4705581579
H       -0.2860028410   -2.0470657884   -0.8276261087
C        0.4013221577   -0.9468209684    0.8997530301
H        1.2024364810   -0.2854251512    1.1866245512
C       -0.0193139703   -0.0232979112   -1.3268142214
H       -0.2666199259   -0.2064487740   -2.3652725432
C        0.0512026834    1.3701622981   -0.9148036685
H       -0.0993953356    2.1108895533   -1.6887669246
N        0.2098120805    1.7088341406    0.3265935561
H        0.1988627918    2.7087915486    0.4362670388
12   
48 Energy -302.944181
C       -0.3583479775   -1.4889740573    1.9253843976
N       -1.0591569608   -1.8331953769    2.8164726625
C        0.0305827208   -1.0708561944   -0.4685848444
H       -0.2892493760   -2.0475114191   -0.8265083824
C        0.3978180987   -0.9482724806    0.9022196495
H        1.1988698698   -0.2818125768    1.1877341654
C       -0.0189238420   -0.0251240378   -1.3267674425
H       -0.2665536154   -0.2068650183   -2.3650081073
C        0.0553436241    1.3730120082   -0.8933801570
H       -0.0980354970    2.1132987474   -1.6933809515
N        0.2077031922    1.7008579931    0.3073169176
H        0.1999497319    2.7154424020    0.4345020699
12   
49 Energy -302.944337
C       -0.3782109940   -1.5007449394    1.9513346564
N       -1.0396556115   -1.8284771031    2.7938072972
C        0.0288184630   -1.0741434494   -0.4703117256
H       -0.2899871379   -2.0453156576   -0.8249700063
C        0.3998755160   -0.9459129449    0.9018003284
H        1.1966301284   -0.2801550904    1.1883125253
C       -0.0187170393   -0.0236592820   -1.3257413918
H       -0.2663088355   -0.2065241020   -2.3643460595
C        0.0516156046    1.3691310438   -0.9244245850
H       -0.0960158668    2.1103392707   -1.6905912673
N        0.2112877351    1.7166517825    0.3324358655
H        0.2006680066    2.7088104613    0.4326943398
12   
50 Energy -302.944404
C       -0.3609877092   -1.4976209187    1.9317699729
N       -1.0510944784   -1.8429702073    2.8117437467
C        0.0289630873   -1.0705039265   -0.4659157134
H       -0.2941293812   -2.0456517315   -0.8234534974
C        0.3961196860   -0.9469023912    0.9025300150
H        1.1919917183   -0.2751747917    1.1899178492
C       -0.0184416365   -0.0240719362   -1.3267933182
H       -0.2662642284   -0.2072618876   -2.3640439068
C        0.0577334414    1.3745773576   -0.8920973629
H       -0.0940957855    2.1132228366   -1.6968004628
N        0.2080959447    1.7022381014    0.3027981261
H        0.2021093099    2.7201194847    0.4303445285
12   
51 Energy -302.944654
C       -0.3628206534   -1.5012899542    1.9350791942
N       -1.0465827142   -1.8465449289    2.8086965513
C        0.0266957420   -1.0731497562   -0.4684354598
H       -0.2955001971   -2.0433064810   -0.8215147048
C        0.3963365317   -0.9457367397    0.9055896711
H        1.1884580516   -0.2731427336    1.1906832643
C       -0.0177372409   -0.0230693874   -1.3241838304
H       -0.2659171176   -0.2067495120   -2.3635256462
C        0.0521959836    1.3681855872   -0.9370563144
H       -0.0914133861    2.1092160105   -1.6927975288
N        0.2132221021    1.7265714726    0.3396193151
H        0.2030628665    2.7090164124    0.4278454653
12   
52 Energy -302.944731
C       -0.3608499324   -1.5082162910    1.9361915278
N       -1.0425303279   -1.8584262564    2.8089292450
C        0.0264200367   -1.0691156403   -0.4631386648
H       -0.3012417457   -2.0430886269   -0.8190133599
C        0.3933278011   -0.9451456103    0.9039776739
H        1.1815689429   -0.2658091836    1.1930234165
C       -0.0174470517   -0.0232796804   -1.3254367583
H       -0.2657646416   -0.2077439449   -2.3628714338
C        0.0601216243    1.3756974095   -0.8972863380
H       -0.0882900201    2.1125276125   -1.7009105241
N        0.2094531508    1.7082680199    0.3023453973
H        0.2052321315    2.7243321811    0.4241897950
12   
53 Energy -302.945519
C       -0.3408320595   -1.5123576062    1.9166140277
N       -1.0464231433   -1.8891327189    2.8262124769
C        0.0208561975   -1.0748489942   -0.4580729403
H       -0.3103655722   -2.0366528014   -0.8118253223
C        0.3876767476   -0.9436493059    0.9117058999
H        1.1651731306   -0.2533377559    1.1974896720
C       -0.0163838792   -0.0173771058   -1.3270526804
H       -0.2643066965   -0.2078557155   -2.3593781465
C        0.0590812463    1.3712257221   -0.9369689974
H       -0.0792060491    2.1085462149   -1.7029875749
N        0.2150516370    1.7354021907    0.3294459820
H        0.2096784078    2.7200378653    0.4148175791
12   
54 Energy -302.945575
C       -0.3569802493   -1.5319175793    1.9427697701
N       -1.0233809990   -1.8968399356    2.8048370360
C        0.0196241070   -1.0681849923   -0.4550733475
H       -0.3180719041   -2.0359942468   -0.8081075478
C        0.3857985951   -0.9408954715    0.9085096268
H        1.1549139715   -0.2435972107    1.2005462086
C       -0.0153605750   -0.0195479886   -1.3241405568
H       -0.2639431264   -0.2088149350   -2.3592707421
C        0.0655864124    1.3775307912   -0.9122988544
H       -0.0742056716    2.1104619995   -1.7105609736
N        0.2132772762    1.7244987186    0.3035095660
H        0.2127421297    2.7333008394    0.4092797898
12   
55 Energy -302.946484
C       -0.3408150601   -1.5475484108    1.9333102709
N       -1.0186123147   -1.9375052759    2.8184141100
C        0.0159612793   -1.0433949780   -0.4595145178
H       -0.3363307502   -2.0366546918   -0.7999616616
C        0.3775688010   -0.9377998763    0.9105141268
H        1.1314493246   -0.2233045348    1.2075861512
C       -0.0103039716   -0.0327608783   -1.3023368528
H       -0.2630853960   -0.2101301813   -2.3630146884
C        0.0707701930    1.3786645282   -0.9225774821
H       -0.0624410164    2.1110800975   -1.7208849897
N        0.2162422416    1.7330076126    0.3017961930
H        0.2195966348    2.7463465775    0.3966693146
12   
56 Energy -302.946591
C       -0.3474175744   -1.5543786814    1.9417060442
N       -1.0070068734   -1.9412682991    2.8083373765
C        0.0103109336   -1.0784999197   -0.4410313495
H       -0.3349278957   -2.0253869349   -0.7960355919
C        0.3759418948   -0.9359058397    0.9144721222
H        1.1269786141   -0.2200796097    1.2094930662
C       -0.0150784064   -0.0075289325   -1.3358960000
H       -0.2601196426   -0.2099654218   -2.3515579210
C        0.0741054828    1.3807030965   -0.9137711844
H       -0.0597167005    2.1091087955   -1.7227360742
N        0.2160466439    1.7374129613    0.2934246804
H        0.2208834888    2.7457887741    0.3935948054
12   
57 Energy -302.946851
C       -0.3413544152   -1.5583986803    1.9389783297
N       -1.0069102311   -1.9527058446    2.8135577364
C        0.0134571195   -1.0416435716   -0.4545729964
H       -0.3438107449   -2.0341979532   -0.7957614192
C        0.3735744819   -0.9360887752    0.9125089312
H        1.1188117760   -0.2153039602    1.2106167767
C       -0.0090892832   -0.0311923976   -1.3004830396
H       -0.2620643216   -0.2107493414   -2.3632293064
C        0.0741108308    1.3825935037   -0.9194391414
H       -0.0565255919    2.1103026848   -1.7254006268
N        0.2169692832    1.7348829266    0.2929808488
H        0.2228310612    2.7525013975    0.3902438806
12   
58 Energy -302.946991
C       -0.3383536138   -1.5594222404    1.9347759448
N       -1.0046307250   -1.9611928291    2.8154841709
C        0.0071514572   -1.0775153495   -0.4370511311
H       -0.3418655835   -2.0222571578   -0.7916508678
C        0.3707987566   -0.9354087622    0.9168083440
H        1.1154768825   -0.2115408870    1.2130521961
C       -0.0142093380   -0.0063211567   -1.3354593867
H       -0.2585965007   -0.2101155742   -2.3499547606
C        0.0759755582    1.3810967322   -0.9222597675
H       -0.0538978836    2.1081510325   -1.7265960681
N        0.2181279364    1.7453408645    0.2955545704
H        0.2240230184    2.7491853160    0.3872967292
12   
59 Energy -302.947155
C       -0.3418033581   -1.5663287238    1.9432258311
N       -0.9993632523   -1.9634843592    2.8110840056
C        0.0120669368   -1.0376273079   -0.4525598108
H       -0.3493867341   -2.0335834320   -0.7931445182
C        0.3704769439   -0.9350773162    0.9123205719
H        1.1108536453   -0.2089361535    1.2131098868
C       -0.0079605937   -0.0317524907   -1.2963245745
H       -0.2614560810   -0.2112808098   -2.3642728990
C        0.0761313638    1.3848822980   -0.9206891853
H       -0.0524977841    2.1096546392   -1.7283307148
N        0.2178227061    1.7367849907    0.2898190857
H        0.2251161717    2.7567486536    0.3857622947
12   
60 Energy -302.947277
C       -0.3408259121   -1.5711035380    1.9429294478
N       -0.9932473796   -1.9739951599    2.8100526082
C        0.0052211700   -1.0685817712   -0.4379724444
H       -0.3493400999   -2.0219129899   -0.7882568345
C        0.3679227446   -0.9333904609    0.9174352133
H        1.1045176284   -0.2036983213    1.2159409103
C       -0.0123729832   -0.0106347085   -1.3275559325
H       -0.2578301926   -0.2106151013   -2.3513228279
C        0.0784106469    1.3827785426   -0.9244418529
H       -0.0488028498    2.1081455522   -1.7309550656
N        0.2193480493    1.7483267316    0.2924893640
H        0.2269991420    2.7546812128    0.3816573873
12   
61 Energy -302.948118
C       -0.3193731426   -1.5722852281    1.9224265656
N       -0.9992830880   -2.0042022871    2.8312244473
C        0.0061081078   -1.0333566228   -0.4478741646
H       -0.3631010517   -2.0286194497   -0.7851620290
C        0.3620464192   -0.9328380712    0.9196310511
H        1.0871691261   -0.1938594218    1.2192383845
C       -0.0057090478   -0.0302758071   -1.2916439152
H       -0.2588906539   -0.2123019382   -2.3636538453
C        0.0814485802    1.3872242828   -0.9228709509
H       -0.0419850382    2.1093376124   -1.7373842525
N        0.2202633699    1.7448668417    0.2820117580
H        0.2313063823    2.7663100771    0.3740569235
12   
62 Energy -302.948192
C       -0.3363518048   -1.5942036211    1.9495745457
N       -0.9721462483   -2.0120638008    2.8075037867
C       -0.0007084344   -1.0487541268   -0.4390162268
H       -0.3679634998   -2.0198543413   -0.7793494092
C        0.3595530087   -0.9286531555    0.9218797164
H        1.0745174936   -0.1846201352    1.2234481770
C       -0.0078530191   -0.0189863422   -1.3085780828
H       -0.2555200194   -0.2120880434   -2.3547661237
C        0.0849128666    1.3870092507   -0.9271420530
H       -0.0356548006    2.1081239687   -1.7423225807
N        0.2223877904    1.7554759688    0.2817135213
H        0.2348266299    2.7686143659    0.3670547008
12   
63 Energy -302.948993
C       -0.3485814740   -1.6089440800    1.9689622889
N       -0.9523111113   -2.0186141044    2.7906595744
C       -0.0063118139   -1.0822453223   -0.4121123932
H       -0.3684742025   -2.0092748532   -0.7752226143
C        0.3509488910   -0.9294760740    0.9157592053
H        1.0701895217   -0.1741969181    1.2294541529
C       -0.0135375349    0.0064028956   -1.3446169439
H       -0.2513674650   -0.2114016001   -2.3410871092
C        0.0875511214    1.3882555692   -0.9379730499
H       -0.0305153569    2.1036539453   -1.7435370558
N        0.2250998191    1.7661706104    0.2881725622
H        0.2373095676    2.7696699192    0.3615413538
12   
64 Energy -302.949099
C       -0.3282445839   -1.6090986884    1.9479766552
N       -0.9574086509   -2.0496389174    2.8118259909
C       -0.0082452255   -1.0696504827   -0.4114636054
H       -0.3788843828   -2.0096865427   -0.7710289283
C        0.3437208116   -0.9285111212    0.9183845564
H        1.0545926483   -0.1639723368    1.2338612408
C       -0.0108105186    0.0021535272   -1.3310649504
H       -0.2504413442   -0.2126371984   -2.3452424777
C        0.0908555868    1.3911690870   -0.9396322476
H       -0.0235164991    2.1032993753   -1.7494095436
N        0.2267485199    1.7685005442    0.2821452437
H        0.2416336000    2.7780727413    0.3536480367
12   
65 Energy -302.949314
C       -0.3185673542   -1.6111791164    1.9380559693
N       -0.9589243300   -2.0628305568    2.8209281283
C       -0.0099010917   -1.0396779164   -0.4378930598
H       -0.3868248606   -2.0134228973   -0.7685482828
C        0.3487628431   -0.9228565040    0.9341065719
H        1.0400758559   -0.1646794380    1.2322409510
C       -0.0054436214   -0.0205875809   -1.3020522450
H       -0.2510142100   -0.2132864253   -2.3527642218
C        0.0922386617    1.3899295589   -0.9302484154
H       -0.0208739153    2.1081936674   -1.7559824709
N        0.2263650353    1.7696997321    0.2719231955
H        0.2441069487    2.7806974638    0.3502338502
12   
66 Energy -302.949473
C       -0.3291424773   -1.6186054296    1.9536309452
N       -0.9461233856   -2.0628083491    2.8074103771
C       -0.0119809991   -1.0682642911   -0.4077503717
H       -0.3841604741   -2.0063779697   -0.7673738835
C        0.3387194302   -0.9280577519    0.9192590445
H        1.0437678080   -0.1565568400    1.2376751945
C       -0.0103859140    0.0021988024   -1.3313601735
H       -0.2486351977   -0.2125860974   -2.3432526502
C        0.0932176373    1.3920216959   -0.9420130601
H       -0.0184134140    2.1030270818   -1.7535133499
N        0.2282466287    1.7725477782    0.2792200820
H        0.2448903188    2.7834613577    0.3480678158
12   
67 Energy -302.949651
C       -0.3339132966   -1.6293441518    1.9625626397
N       -0.9380031575   -2.0646157378    2.8010123767
C       -0.0119895191   -1.0353767592   -0.4376075469
H       -0.3916713233   -2.0129908465   -0.7663101379
C        0.3482357948   -0.9185262565    0.9326472333
H        1.0308407047   -0.1602104866    1.2346114878
C       -0.0043622220   -0.0206558449   -1.2958739301
H       -0.2503923659   -0.2141107687   -2.3547274230
C        0.0941413964    1.3917023788   -0.9317453905
H       -0.0169200712    2.1075766941   -1.7589160167
N        0.2274081135    1.7718086753    0.2686675158
H        0.2466259072    2.7847430907    0.3456791621
12   
68 Energy -302.949740
C       -0.3178535831   -1.6211996871    1.9424056141
N       -0.9458577879   -2.0829772635    2.8181827235
C       -0.0151824252   -1.0565384153   -0.4159462698
H       -0.3916914366   -2.0059230830   -0.7637619367
C        0.3370336729   -0.9249200372    0.9288268091
H        1.0295661867   -0.1517716875    1.2396247329
C       -0.0082820438   -0.0050778454   -1.3211922015
H       -0.2474064839   -0.2131243340   -2.3446486938
C        0.0957074292    1.3926651918   -0.9396717616
H       -0.0135798285    2.1044793761   -1.7593972053
N        0.2292669816    1.7774447351    0.2733490684
H        0.2482792794    2.7869430370    0.3422290907
12   
69 Energy -302.950115
C       -0.3294826863   -1.6358230620    1.9614865179
N       -0.9323976055   -2.0818893155    2.8045435894
C       -0.0132312758   -1.0267335014   -0.4337385898
H       -0.3986524092   -2.0138442546   -0.7638555680
C        0.3430013825   -0.9166758597    0.9293352799
H        1.0194500837   -0.1533552495    1.2385363554
C       -0.0018516227   -0.0206009736   -1.2815964899
H       -0.2503721189   -0.2156573074   -2.3610757644
C        0.0962286534    1.3936201056   -0.9354403708
H       -0.0116091471    2.1067439022   -1.7625009181
N        0.2288897764    1.7709605045    0.2645140958
H        0.2500269302    2.7932549982    0.3397918323
12   
70 Energy -302.950200
C       -0.3194387524   -1.6351323280    1.9501738567
N       -0.9307927217   -2.1007916728    2.8128666275
C       -0.0198225117   -1.0514835475   -0.4156476465
H       -0.3997850518   -2.0034173157   -0.7592899684
C        0.3331958356   -0.9206293556    0.9330268007
H        1.0129058400   -0.1439646379    1.2438627177
C       -0.0071611092   -0.0056196324   -1.3161259590
H       -0.2454462769   -0.2138843638   -2.3447111186
C        0.0990296329    1.3943831350   -0.9411228737
H       -0.0067241661    2.1042446708   -1.7654662460
N        0.2312464329    1.7836982937    0.2681549178
H        0.2527928085    2.7925967409    0.3342788612
12   
71 Energy -302.951139
C       -0.3059282263   -1.6446799578    1.9421017135
N       -0.9218625220   -2.1390948985    2.8244141998
C       -0.0219996356   -1.0259574894   -0.4144443000
H       -0.4145493487   -2.0060203295   -0.7540811300
C        0.3205899343   -0.9190096831    0.9291716749
H        0.9890928096   -0.1291857321    1.2521835018
C       -0.0019082146   -0.0130488901   -1.2815517439
H       -0.2452337568   -0.2167574389   -2.3578023380
C        0.1032091157    1.3984845867   -0.9471215571
H        0.0041175627    2.1036026709   -1.7738425993
N        0.2343258455    1.7800625504    0.2588961837
H        0.2601463955    2.8116045978    0.3220763627
12   
72 Energy -302.951233
C       -0.3130643456   -1.6557814417    1.9525773653
N       -0.9071011635   -2.1437146151    2.8126808733
C       -0.0310582132   -1.0530928412   -0.4057755701
H       -0.4138654654   -1.9946078298   -0.7497710815
C        0.3201864600   -0.9152994052    0.9408081406
H        0.9803075457   -0.1259650403    1.2545017615
C       -0.0076829116    0.0006557526   -1.3204897095
H       -0.2399546318   -0.2146824515   -2.3384985947
C        0.1059707746    1.3973178313   -0.9469998233
H        0.0077067972    2.1025671907   -1.7774613358
N        0.2362253002    1.7991795980    0.2607417352
H        0.2623298122    2.8034232385    0.3176862067
12   
73 Energy -302.952037
C       -0.3049344649   -1.6679861847    1.9509413442
N       -0.8957559085   -2.1756310865    2.8189337424
C       -0.0327438578   -1.0218673408   -0.4139091126
H       -0.4274784116   -1.9986498048   -0.7451338692
C        0.3104723836   -0.9121679552    0.9389150213
H        0.9577699946   -0.1130777640    1.2615157443
C       -0.0015050726   -0.0123372990   -1.2770973630
H       -0.2407601763   -0.2178843198   -2.3548756611
C        0.1092018123    1.4021938073   -0.9518176889
H        0.0173808743    2.1024533422   -1.7849946121
N        0.2387722177    1.7921970511    0.2508304255
H        0.2695805674    2.8227575401    0.3066919962
12   
74 Energy -302.952152
C       -0.3012746866   -1.6689643922    1.9461712595
N       -0.8908483863   -2.1871936932    2.8205661687
C       -0.0390613994   -1.0469554378   -0.3958676083
H       -0.4268839658   -1.9899616079   -0.7424821730
C        0.3050285907   -0.9132216027    0.9449831581
H        0.9513410584   -0.1081750762    1.2649551291
C       -0.0078305314    0.0026090618   -1.3180196499
H       -0.2357473949   -0.2156044592   -2.3357855265
C        0.1119531069    1.4012207680   -0.9528645529
H        0.0207992638    2.1007240771   -1.7878168332
N        0.2408705896    1.8101635071    0.2535240603
H        0.2716537126    2.8153588409    0.3026365349
12   
75 Energy -302.952384
C       -0.3114679609   -1.6818147251    1.9643797472
N       -0.8796713274   -2.1834814410    2.8073412894
C       -0.0353517773   -1.0202187400   -0.4093128879
H       -0.4321326152   -1.9976037406   -0.7428892035
C        0.3059715800   -0.9096836777    0.9396534397
H        0.9464997718   -0.1072599424    1.2651137970
C       -0.0018343621   -0.0099766296   -1.2760729728
H       -0.2394365835   -0.2185332401   -2.3546767694
C        0.1115230414    1.4042878710   -0.9539860638
H        0.0222432592    2.1013432779   -1.7885614051
N        0.2405199969    1.7955706462    0.2480203102
H        0.2731369347    2.8273703271    0.3009906855
12   
76 Energy -302.952479
C       -0.3066095718   -1.6821582383    1.9578490227
N       -0.8757961581   -2.1962027250    2.8107337889
C       -0.0431581258   -1.0468106133   -0.3944439097
H       -0.4309637662   -1.9871450933   -0.7394332156
C        0.3014219266   -0.9099206141    0.9476826122
H        0.9394419083   -0.1025653641    1.2685473151
C       -0.0081249575    0.0040674687   -1.3178640481
H       -0.2341393326   -0.2160428644   -2.3342860702
C        0.1142367864    1.4023467389   -0.9543533876
H        0.0256770370    2.1002836030   -1.7920469339
N        0.2427061120    1.8151608617    0.2506632590
H        0.2753080991    2.8189868259    0.2969515334
12   
77 Energy -302.953197
C       -0.3224974940   -1.7046324867    1.9871465745
N       -0.8553099299   -2.1923679459    2.7881200200
C       -0.0403036975   -1.0177417693   -0.4067047099
H       -0.4379685505   -1.9945605436   -0.7389812959
C        0.3003666207   -0.9051056100    0.9411139525
H        0.9302800035   -0.0990136900    1.2704710138
C       -0.0027998687   -0.0096614322   -1.2756432872
H       -0.2370035715   -0.2189279829   -2.3520279421
C        0.1146337607    1.4066095125   -0.9569633358
H        0.0291555678    2.1003436876   -1.7939126668
N        0.2430936444    1.8020817558    0.2443628118
H        0.2783534721    2.8329764903    0.2930188310
12   
78 Energy -302.953287
C       -0.3066832559   -1.7006723123    1.9682356541
N       -0.8565415301   -2.2204030720    2.8050586780
C       -0.0447527245   -1.0151489906   -0.4040046486
H       -0.4433006653   -1.9919544714   -0.7354272963
C        0.2928619308   -0.9044645088    0.9461515222
H        0.9157383325   -0.0919386289    1.2752557703
C       -0.0026034431   -0.0086336555   -1.2724080846
H       -0.2352537575   -0.2195424629   -2.3513619679
C        0.1171446318    1.4077200858   -0.9591682630
H        0.0351696807    2.0997381049   -1.7988094157
N        0.2452857485    1.8066506751    0.2403409638
H        0.2829350087    2.8386492220    0.2861370531
12   
79 Energy -302.953368
C       -0.2981770420   -1.6980724451    1.9564668822
N       -0.8547814494   -2.2374552718    2.8130209835
C       -0.0524153807   -1.0394551426   -0.3882778232
H       -0.4426656149   -1.9824110952   -0.7321111153
C        0.2866898868   -0.9054387761    0.9534846933
H        0.9076116498   -0.0863416717    1.2794113721
C       -0.0081713033    0.0054558882   -1.3102886075
H       -0.2304463475   -0.2174730717   -2.3330522063
C        0.1199744906    1.4058438233   -0.9597732729
H        0.0390970463    2.0985331834   -1.8025979728
N        0.2476901302    1.8249465929    0.2421346590
H        0.2855938902    2.8318679716    0.2815823728
12   
80 Energy -302.954190
C       -0.2798521370   -1.6939538425    1.9353529543
N       -0.8554940237   -2.2731793860    2.8339598806
C       -0.0522707598   -1.0132099399   -0.3921717309
H       -0.4529622335   -1.9884693727   -0.7298856413
C        0.2771054789   -0.9039339959    0.9543373037
H        0.8881538521   -0.0776829227    1.2851404182
C       -0.0038544560   -0.0025763910   -1.2718441731
H       -0.2319664656   -0.2210124494   -2.3496118835
C        0.1222893818    1.4113708483   -0.9646768878
H        0.0467927301    2.0974789194   -1.8080118578
N        0.2498822900    1.8163033895    0.2350514332
H        0.2921762984    2.8488651277    0.2723601485
12   
81 Energy -302.954251
C       -0.2962210871   -1.7193124469    1.9641096748
N       -0.8285702743   -2.2735089561    2.8076570017
C       -0.0596171816   -1.0243945742   -0.3860545146
H       -0.4547959871   -1.9814967423   -0.7260460865
C        0.2731808925   -0.8991761161    0.9583843581
H        0.8751132676   -0.0710238014    1.2899935316
C       -0.0073094286    0.0038476950   -1.2904040517
H       -0.2284784035   -0.2201869906   -2.3386734697
C        0.1253985468    1.4113496342   -0.9652907216
H        0.0523278278    2.0966677703   -1.8131350056
N        0.2525420842    1.8295966424    0.2334764709
H        0.2964296984    2.8476378703    0.2659827762
12   
82 Energy -302.954997
C       -0.2991354567   -1.7292000305    1.9724824919
N       -0.8135759279   -2.2826737491    2.7975807388
C       -0.0676916400   -1.0491555012   -0.3648960112
H       -0.4529401119   -1.9701315198   -0.7222456760
C        0.2622143057   -0.9027807289    0.9585606600
H        0.8666560026   -0.0614067287    1.2972361170
C       -0.0151984462    0.0152064701   -1.3381162107
H       -0.2224073857   -0.2162865783   -2.3128026150
C        0.1285029999    1.4088111305   -0.9677093956
H        0.0574466744    2.0949263662   -1.8165732568
N        0.2559629239    1.8529122467    0.2355458804
H        0.3001660169    2.8397786073    0.2609372404
12   
83 Energy -302.955097
C       -0.2872249548   -1.7309250336    1.9608685706
N       -0.8079929630   -2.3130550554    2.8093107905
C       -0.0704173530   -1.0303378473   -0.3697493482
H       -0.4607250565   -1.9723054360   -0.7189677075
C        0.2541553407   -0.8983278633    0.9609933833
H        0.8460769684   -0.0543195252    1.3030359406
C       -0.0123516814    0.0101118862   -1.3080368789
H       -0.2228906604   -0.2189295763   -2.3234330081
C        0.1307564347    1.4116935721   -0.9719291344
H        0.0652708711    2.0940503464   -1.8216106755
N        0.2582665849    1.8477240178    0.2274530218
H        0.3070764235    2.8546204988    0.2520650082
12   
84 Energy -302.955821
C       -0.2744588803   -1.7313071290    1.9420952979
N       -0.8007595612   -2.3471920758    2.8232650723
C       -0.0741200764   -1.0071624665   -0.3828518149
H       -0.4717561831   -1.9803099729   -0.7175006497
C        0.2523000819   -0.8885649350    0.9845227180
H        0.8182821936   -0.0511946868    1.3058112629
C       -0.0085038384    0.0031962883   -1.2728385979
H       -0.2249602843   -0.2243176611   -2.3420892118
C        0.1348553511    1.4240019911   -0.9677677550
H        0.0732883152    2.0937088565   -1.8326850821
N        0.2609695425    1.8468695142    0.2204602283
H        0.3148632926    2.8622722608    0.2395784935
12   
85 Energy -302.955889
C       -0.2881229429   -1.7520238705    1.9686337463
N       -0.7799959299   -2.3446123293    2.8004787292
C       -0.0791471608   -1.0222658202   -0.3661913568
H       -0.4700209915   -1.9720982419   -0.7143678556
C        0.2421366373   -0.8919099474    0.9726029418
H        0.8139657679   -0.0399488138    1.3135977082
C       -0.0130714001    0.0122688116   -1.2970487646
H       -0.2217544650   -0.2224108248   -2.3280458773
C        0.1367670810    1.4200585309   -0.9734535874
H        0.0773989040    2.0925561743   -1.8350933014
N        0.2635644100    1.8556160696    0.2231794027
H        0.3182800432    2.8647702450    0.2357081760
12   
86 Energy -302.956198
C       -0.2732790327   -1.7418966352    1.9502556428
N       -0.7879718194   -2.3681143814    2.8211718758
C       -0.0801306158   -1.0082511682   -0.3779481353
H       -0.4720053585   -1.9711681400   -0.7113149041
C        0.2409749285   -0.8848467789    0.9692663878
H        0.8027413499   -0.0414213545    1.3154878271
C       -0.0100690769    0.0089317298   -1.2671396886
H       -0.2226512880   -0.2233263251   -2.3353115258
C        0.1353921146    1.4123003198   -0.9798394406
H        0.0812741294    2.0921556808   -1.8314477845
N        0.2638372871    1.8474306303    0.2120573978
H        0.3218873347    2.8782064060    0.2347623084
12   
87 Energy -302.956276
C       -0.2839823582   -1.7572896886    1.9683787305
N       -0.7695903819   -2.3618390472    2.7993750195
C       -0.0838639430   -1.0233214650   -0.3615756017
H       -0.4714406972   -1.9666726311   -0.7105339109
C        0.2328078824   -0.8909866982    0.9742058588
H        0.7989231205   -0.0338782768    1.3196049387
C       -0.0160094483    0.0135684143   -1.3044260660
H       -0.2190783647   -0.2207535313   -2.3183808517
C        0.1384246978    1.4177954957   -0.9771588750
H        0.0838562755    2.0903541468   -1.8351796857
N        0.2661361566    1.8651639716    0.2149736445
H        0.3238170130    2.8678592931    0.2307167595
12   
88 Energy -302.956489
C       -0.2829208155   -1.7587297533    1.9668181431
N       -0.7714249863   -2.3665889173    2.8044162244
C       -0.0814560459   -1.0022543664   -0.3772404679
H       -0.4755654946   -1.9747041453   -0.7115178400
C        0.2385920267   -0.8811513315    0.9731010543
H        0.7933547707   -0.0377805650    1.3178073602
C       -0.0086274756    0.0086267196   -1.2534646106
H       -0.2243056510   -0.2262879186   -2.3451853792
C        0.1374928004    1.4188435924   -0.9802262829
H        0.0842344034    2.0924535890   -1.8383013668
N        0.2653352311    1.8442266725    0.2151941006
H        0.3252911892    2.8833464071    0.2285990251
12   
89 Energy -302.956568
C       -0.2842719904   -1.7658371428    1.9715671889
N       -0.7589592280   -2.3743748799    2.7962766832
C       -0.0873971102   -1.0194355882   -0.3607213945
H       -0.4745653749   -1.9669904302   -0.7088855288
C        0.2284342771   -0.8868789540    0.9771645230
H        0.7857504510   -0.0286287117    1.3239941221
C       -0.0159779570    0.0141474997   -1.2971769512
H       -0.2191720461   -0.2224642150   -2.3213458289
C        0.1406849431    1.4203645290   -0.9780125369
H        0.0885107010    2.0904808785   -1.8415610655
N        0.2683785025    1.8665699499    0.2146435593
H        0.3285847841    2.8730470478    0.2240571891
12   
90 Energy -302.956755
C       -0.2700941191   -1.7515918419    1.9494067135
N       -0.7690680991   -2.3938964015    2.8175279072
C       -0.0861210059   -1.0053285113   -0.3690058466
H       -0.4773904955   -1.9708644586   -0.7084461280
C        0.2273505805   -0.8847838037    0.9773109398
H        0.7799369990   -0.0290621847    1.3245567737
C       -0.0118041143    0.0120165186   -1.2649197036
H       -0.2218658439   -0.2253987648   -2.3363360101
C        0.1399301717    1.4199748415   -0.9826690974
H        0.0902534036    2.0900726070   -1.8406806500
N        0.2681489408    1.8539633835    0.2108434168
H        0.3307235342    2.8848985990    0.2224116445
12   
91 Energy -302.956828
C       -0.2815129182   -1.7687091906    1.9696340138
N       -0.7521286725   -2.3869446358    2.7966571212
C       -0.0909646995   -1.0211258709   -0.3568878640
H       -0.4757337940   -1.9644574414   -0.7068652543
C        0.2230593378   -0.8857436067    0.9802226248
H        0.7751289339   -0.0242640516    1.3280113701
C       -0.0177618884    0.0163485534   -1.3022762122
H       -0.2179104401   -0.2222037866   -2.3167829997
C        0.1423521459    1.4203983767   -0.9789726286
H        0.0926442947    2.0894653852   -1.8439325503
N        0.2703674130    1.8728724770    0.2114315018
H        0.3324602392    2.8743637742    0.2197608367
12   
92 Energy -302.957007
C       -0.2773770945   -1.7660488027    1.9645332735
N       -0.7555472982   -2.3939926088    2.8040929523
C       -0.0870779402   -0.9977450144   -0.3707343411
H       -0.4796840603   -1.9721421452   -0.7074655352
C        0.2241390253   -0.8818519815    0.9762557296
H        0.7714530967   -0.0254128292    1.3275311129
C       -0.0114414378    0.0094380446   -1.2528494394
H       -0.2224429948   -0.2266646945   -2.3408728172
C        0.1409807766    1.4222172439   -0.9853893635
H        0.0934676391    2.0895364253   -1.8431028977
N        0.2694002382    1.8516124958    0.2096653953
H        0.3341300018    2.8910538494    0.2183358898
12   
93 Energy -302.957089
C       -0.2788756575   -1.7734371832    1.9687514596
N       -0.7437551444   -2.4017944008    2.7968530600
C       -0.0936838055   -1.0150388727   -0.3568510346
H       -0.4785417933   -1.9645752126   -0.7049552525
C        0.2172400025   -0.8831458827    0.9821548585
H        0.7619753184   -0.0191450314    1.3325892564
C       -0.0177762139    0.0158649804   -1.2921696352
H       -0.2180336504   -0.2234922525   -2.3196619730
C        0.1439833121    1.4219578334   -0.9820652786
H        0.0975499277    2.0886026371   -1.8474570563
N        0.2724797502    1.8733308857    0.2088642819
H        0.3374379054    2.8808724819    0.2139472725
12   
94 Energy -302.957761
C       -0.2797546167   -1.7846715905    1.9756277618
N       -0.7311995714   -2.4137045952    2.7911442657
C       -0.0940791826   -0.9924838159   -0.3687110918
H       -0.4838262494   -1.9700166678   -0.7032193572
C        0.2128029162   -0.8760164155    0.9819305765
H        0.7453370838   -0.0158425036    1.3365974109
C       -0.0126392853    0.0129395119   -1.2415502158
H       -0.2219668142   -0.2289251566   -2.3427744488
C        0.1448378733    1.4247870346   -0.9872372754
H        0.1031758625    2.0877112546   -1.8500210870
N        0.2731937334    1.8533852406    0.2012550256
H        0.3441182014    2.9028376859    0.2069583938
12   
95 Energy -302.957833
C       -0.2704205117   -1.7823850748    1.9628921155
N       -0.7218732949   -2.4414351690    2.7978356154
C       -0.1022629697   -1.0047218840   -0.3546349847
H       -0.4842907116   -1.9628990275   -0.6995985731
C        0.2012438136   -0.8766664014    0.9902737713
H        0.7264808180   -0.0070570877    1.3447246353
C       -0.0187111869    0.0182865494   -1.2724551123
H       -0.2179827980   -0.2265528768   -2.3239036812
C        0.1484576349    1.4247548457   -0.9881605665
H        0.1104806068    2.0860017807   -1.8561825732
N        0.2780926988    1.8765503527    0.2002327710
H        0.3507858511    2.8961239748    0.1989765399
12   
96 Energy -302.958502
C       -0.2565071068   -1.7699024134    1.9403409155
N       -0.7201060232   -2.4755362768    2.8157069189
C       -0.1077900736   -1.0147722294   -0.3365004137
H       -0.4843200890   -1.9576189702   -0.6970525996
C        0.1874889523   -0.8831069021    0.9918205143
H        0.7128328073    0.0059473258    1.3541656343
C       -0.0267729201    0.0186697906   -1.3122886317
H       -0.2134543638   -0.2227802880   -2.3000377448
C        0.1523498358    1.4275642190   -0.9878045282
H        0.1165860146    2.0840871466   -1.8621708944
N        0.2829374799    1.8992958033    0.2019003958
H        0.3567554363    2.8881527764    0.1919203902
12   
97 Energy -302.958543
C       -0.2700479661   -1.7996552563    1.9693091727
N       -0.6953618821   -2.4728659010    2.7895567529
C       -0.1119614390   -1.0075715697   -0.3419703537
H       -0.4868090176   -1.9576329008   -0.6944350997
C        0.1834913011   -0.8744828359    0.9936386774
H        0.6959821451    0.0115277935    1.3593934840
C       -0.0265394213    0.0194513322   -1.2952645389
H       -0.2143397496   -0.2252384791   -2.3056912389
C        0.1544476108    1.4288274569   -0.9898043681
H        0.1224914445    2.0832283363   -1.8665263092
N        0.2852068963    1.8967104561    0.1969570679
H        0.3634400269    2.8977015492    0.1848367094
12   
98 Energy -302.958732
C       -0.2754193226   -1.8083175613    1.9792271557
N       -0.6901339900   -2.4622570147    2.7783752840
C       -0.1100926336   -0.9937229285   -0.3568396297
H       -0.4889843680   -1.9629654476   -0.6950894945
C        0.1891705846   -0.8654851509    0.9998360351
H        0.6912823421    0.0024906883    1.3547112001
C       -0.0182033550    0.0237446717   -1.2428045931
H       -0.2199641590   -0.2313169403   -2.3355704296
C        0.1523703857    1.4266664918   -0.9932455613
H        0.1225550358    2.0835009336   -1.8635562454
N        0.2830957756    1.8755941027    0.1899029077
H        0.3643236535    2.9120681368    0.1850533269
