# Supplementary material for: Reactant Discovery with an Ab Initio Nanoreactor: Exploration of Astrophysical N-Heterocycle Precursors and Formation Pathways
Source: ACS Earth Space Chem. 2024 Aug 9;8(9):1771–83. doi: 10.1021/acsearthspacechem.4c00120 (PMC11418024; doi:10.1021/acsearthspacechem.4c00120)
Supplement: Supplementary file 2 — sp4c00120_si_002.zip [file sp4c00120_si_002.zip › nr-si-data/reaction2/TS9/freq.out]

qchem qchem.in_10400.0 ./qchem10400/ 0
/home/leeping/opt/qchem/5.3.2-openmp/exe/qcprog.exe_s qchem.in_10400.0 ./qchem10400/
                  Welcome to Q-Chem
     A Quantum Leap Into The Future Of Chemistry


 Q-Chem 5.3, Q-Chem, Inc., Pleasanton, CA (2020)

 Yihan Shao,  Zhengting Gan,  E. Epifanovsky,  A. T. B. Gilbert,  M. Wormit,  
 J. Kussmann,  A. W. Lange,  A. Behn,  Jia Deng,  Xintian Feng,  D. Ghosh,  
 M. Goldey,  P. R. Horn,  L. D. Jacobson,  I. Kaliman,  T. Kus,  A. Landau,  
 Jie Liu,  E. I. Proynov,  R. M. Richard,  R. P. Steele,  E. J. Sundstrom,  
 H. L. Woodcock III,  P. M. Zimmerman,  D. Zuev,  B. Alam,  B. Albrecht,  
 A. Aldossary,  E. Alguire,  S. A. Baeppler,  D. Barton,  Z. Benda,  
 Y. A. Bernard,  E. J. Berquist,  K. B. Bravaya,  H. Burton,  K. Carter-Fenk,  
 D. Casanova,  Chun-Min Chang,  Yunqing Chen,  A. Chien,  K. D. Closser,  
 M. P. Coons,  S. Coriani,  S. Dasgupta,  A. L. Dempwolff,  M. Diedenhofen,  
 Hainam Do,  R. G. Edgar,  Po-Tung Fang,  S. Faraji,  S. Fatehi,  
 Qingguo Feng,  J. Fosso-Tande,  J. Gayvert,  Qinghui Ge,  A. Ghysels,  
 G. Gidofalvi,  J. Gomes,  J. Gonthier,  S. Gulania,  A. Gunina,  D. Hait,  
 M. W. D. Hanson-Heine,  S. Hammes-Schiffer,  P. H. P. Harbach,  
 A. W. Hauser,  M. F. Herbst,  J. E. Herr,  E. G. Hohenstein,  Z. C. Holden,  
 S. Houck,  Kerwin Hui,  B. C. Huynh,  M. Ivanov,  T.-C. Jagau,  Hyunjun Ji,  
 B. Kaduk,  K. Khistyaev,  Jaehoon Kim,  P. Klunzinger,  K. Koh,  
 D. Kosenkov,  L. Koulias,  T. Kowalczyk,  C. M. Krauter,  A. Kunitsa,  
 Ka Un Lao,  A. Laurent,  K. V. Lawler,  Joonho Lee,  D. Lefrancois,  
 S. Lehtola,  D. S. Levine,  Yi-Pei Li,  You-Sheng Lin,  Fenglai Liu,  
 Kuan-Yu Liu,  E. Livshits,  M. Loipersberger,  A. Luenser,  A. Manjanath,  
 P. Manohar,  E. Mansoor,  S. F. Manzer,  Shan-Ping Mao,  Yuezhi Mao,  
 N. Mardirossian,  A. V. Marenich,  T. Markovich,  L. A. Martinez-Martinez,  
 S. A. Maurer,  N. J. Mayhall,  S. C. McKenzie,  J.-M. Mewes,  P. Morgante,  
 A. F. Morrison,  J. W. Mullinax,  K. Nanda,  T. S. Nguyen-Beck,  
 R. Olivares-Amaya,  K. J. Oosterbaan,  J. A. Parkhill,  S. K. Paul,  
 F. Pavosevic,  Zheng Pei,  T. M. Perrine,  F. Plasser,  P. Pokhilko,  
 S. Prager,  A. Prociuk,  E. Ramos,  B. Rana,  D. R. Rehn,  F. Rob,  
 E. Rossomme,  M. Scheurer,  M. Schneider,  N. Sergueev,  S. M. Sharada,  
 S. Sharma,  W. Skomorowski,  D. W. Small,  T. Stauch,  C. J. Stein,  
 T. Stein,  Yu-Chuan Su,  S. P. Veccham,  Zhen Tao,  A. J. W. Thom,  
 A. Tkatchenko,  T. Tsuchimochi,  N. M. Tubman,  L. Vogt,  M. L. Vidal,  
 O. Vydrov,  M. A. Watson,  J. Wenzel,  M. de Wergifosse,  T. A. Wesolowski,  
 A. White,  J. Witte,  A. Yamada,  Jun Yang,  K. Yao,  S. Yeganeh,  
 S. R. Yost,  Zhi-Qiang You,  A. Zech,  Igor Ying Zhang,  Xing Zhang,  
 Yan Zhao,  Ying Zhu,  B. R. Brooks,  G. K. L. Chan,  C. J. Cramer,  
 M. S. Gordon,  W. J. Hehre,  A. Klamt,  M. W. Schmidt,  C. D. Sherrill,  
 D. G. Truhlar,  A. Aspuru-Guzik,  R. Baer,  A. T. Bell,  N. A. Besley,  
 Jeng-Da Chai,  A. E. DePrince, III,  R. A. DiStasio Jr.,  A. Dreuw,  
 B. D. Dunietz,  T. R. Furlani,  Chao-Ping Hsu,  Yousung Jung,  Jing Kong,  
 D. S. Lambrecht,  WanZhen Liang,  C. Ochsenfeld,  V. A. Rassolov,  
 L. V. Slipchenko,  J. E. Subotnik,  T. Van Voorhis,  J. M. Herbert,  
 A. I. Krylov,  P. M. W. Gill,  M. Head-Gordon

 Contributors to earlier versions of Q-Chem not listed above: 
 R. D. Adamson,  B. Austin,  J. Baker,  G. J. O. Beran,  K. Brandhorst,  
 S. T. Brown,  E. F. C. Byrd,  A. K. Chakraborty,  C.-L. Cheng,  
 Siu Hung Chien,  D. M. Chipman,  D. L. Crittenden,  H. Dachsel,  
 R. J. Doerksen,  A. D. Dutoi,  L. Fusti-Molnar,  W. A. Goddard III,  
 A. Golubeva-Zadorozhnaya,  S. R. Gwaltney,  G. Hawkins,  A. Heyden,  
 S. Hirata,  G. Kedziora,  F. J. Keil,  C. Kelley,  Jihan Kim,  R. A. King,  
 R. Z. Khaliullin,  P. P. Korambath,  W. Kurlancheek,  A. M. Lee,  M. S. Lee,  
 S. V. Levchenko,  Ching Yeh Lin,  D. Liotard,  R. C. Lochan,  I. Lotan,  
 P. E. Maslen,  N. Nair,  D. P. O'Neill,  D. Neuhauser,  E. Neuscamman,  
 C. M. Oana,  R. Olson,  B. Peters,  R. Peverati,  P. A. Pieniazek,  
 Y. M. Rhee,  J. Ritchie,  M. A. Rohrdanz,  E. Rosta,  N. J. Russ,  
 H. F. Schaefer III,  N. E. Schultz,  N. Shenvi,  A. C. Simmonett,  A. Sodt,  
 D. Stuck,  K. S. Thanthiriwatte,  V. Vanovschi,  Tao Wang,  A. Warshel,  
 C. F. Williams,  Q. Wu,  X. Xu,  W. Zhang

 Please cite Q-Chem as follows:
 Y. Shao et al., Mol. Phys. 113, 184-215 (2015)
 DOI: 10.1080/00268976.2014.952696

 Q-Chem 5.3.2 for Intel X86 EM64T Linux

 Parts of Q-Chem use Armadillo 9.800.1 (Horizon Scraper).
 http://arma.sourceforge.net/

 Q-Chem begins on Fri Feb 10 13:48:50 2023  

Host: 
0

     Scratch files written to ./qchem10400//
 Dec820 |scratch|qcdevops|jenkins|workspace|build_RNUM 5633   
Processing $rem in /home/leeping/opt/qchem/5.3.2-openmp/config/preferences:
Processing $rem in /home/hpark21/.qchemrc:

Checking the input file for inconsistencies... 	...done.

--------------------------------------------------------------
User input:
--------------------------------------------------------------
$molecule
0 2
C        -0.4221828538   -1.0896834022    1.8842298520
N        -1.0924358170   -1.4328211429    2.7562609446
C         0.0592957639   -1.0201533993   -0.5395666969
H        -0.2582494088   -2.0367721811   -0.7311786409
C         0.3707166727   -0.5882201781    0.8064636967
H         1.4057573583   -0.4214373727    1.0782982194
C         0.0414477842   -0.0483656802   -1.4910998357
H        -0.1586457864   -0.2300354415   -2.5357541236
C         0.0266335733    1.2594650834   -0.9288001239
H        -0.3080736503    2.1230568330   -1.4958010885
N         0.2847701194    1.3222108722    0.3418024106
H         0.0509662337    2.1627560057    0.8551453792
$end

$rem
method                wB97X-D3
basis                 cc-pvtz
unrestricted          true
symmetry              False
sym_ignore            true
scf_convergence       8
thresh                14
jobtype               freq
scf_guess             core
scf_algorithm         diis
max_scf_cycles        100
geom_opt_max_cycles   100
mem_total             200000
$end

--------------------------------------------------------------
 Adding empirical dispersion correction 
 ----------------------------------------------------------------
 Doing -D3(0) with
 s6  =   1.00000
 s8  =   1.00000
 rs6 =   1.28100
 rs8 =   1.09400
 -D3 energy without 3body term =     -0.0027666386 hartrees
 ----------------------------------------------------------------
             Standard Nuclear Orientation (Angstroms)
    I     Atom           X                Y                Z
 ----------------------------------------------------------------
    1      C      -0.4221828538    -1.0896834022     1.8842298520
    2      N      -1.0924358170    -1.4328211429     2.7562609446
    3      C       0.0592957639    -1.0201533993    -0.5395666969
    4      H      -0.2582494088    -2.0367721811    -0.7311786409
    5      C       0.3707166727    -0.5882201781     0.8064636967
    6      H       1.4057573583    -0.4214373727     1.0782982194
    7      C       0.0414477842    -0.0483656802    -1.4910998357
    8      H      -0.1586457864    -0.2300354415    -2.5357541236
    9      C       0.0266335733     1.2594650834    -0.9288001239
   10      H      -0.3080736503     2.1230568330    -1.4958010885
   11      N       0.2847701194     1.3222108722     0.3418024106
   12      H       0.0509662337     2.1627560057     0.8551453792
 ----------------------------------------------------------------
 Nuclear Repulsion Energy =         251.86018292 hartrees
 There are       25 alpha and       24 beta electrons
 Requested basis set is cc-pVTZ
 There are 100 shells and 280 basis functions

 Total QAlloc Memory Limit 200000 MB
 Mega-Array Size      1956 MB
 MEM_STATIC part      2000 MB

                       Distance Matrix (Angstroms)
             C (  1)   N (  2)   C (  3)   H (  4)   C (  5)   H (  6)
   N (  2)  1.152137
   C (  3)  2.472134  3.515574
   H (  4)  2.786434  3.636325  1.082157
   C (  5)  1.428893  2.579898  1.447531  2.204143
   H (  6)  2.106524  3.174811  2.188357  2.941502  1.083060
   C (  7)  3.562604  4.608957  1.360186  2.149665  2.382994  2.932973
   H (  8)  4.510510  5.506730  2.157904  2.555526  3.402784  3.942761
   C (  9)  3.692299  4.698978  2.312840  3.314422  2.558022  2.959030
   H ( 10)  4.664690  5.598171  3.305921  4.229812  3.621078  4.004704
   N ( 11)  2.948915  3.913631  2.512831  3.567762  1.968005  2.199852
   H ( 12)  3.444016  4.224900  3.475083  4.499786  2.769924  2.926314
             C (  7)   H (  8)   C (  9)   H ( 10)   N ( 11)
   H (  8)  1.079048
   C (  9)  1.423665  2.198918
   H ( 10)  2.199378  2.576989  1.085960
   N ( 11)  2.301568  3.299457  1.298076  2.090360
   H ( 12)  3.223975  4.155429  1.999747  2.378536  1.012275
 
 A cutoff of  1.0D-14 yielded   4767 shell pairs
 There are     37483 function pairs (     48977 Cartesian)
 Smallest overlap matrix eigenvalue = 1.78E-04
 Guess MOs from core Hamiltonian diagonalization
 Long-range K will be added via erf
 Coulomb attenuation parameter = 0.25 bohr**(-1)
 An unrestricted hybrid HF-DFT SCF calculation will be
 performed using Pulay DIIS extrapolation
 Exchange:     0.1957 Hartree-Fock + 1.0000 wB97X-D3 + LR-HF
 Correlation:  1.0000 wB97X-D3
 Using SG-2 standard quadrature grid
 Dispersion:   Grimme D3
 SCF converges when DIIS error is below 1.0E-08
 using 64 threads for integral computing
 -------------------------------------------------------
 OpenMP Integral computing Module                
 Release: version 1.0, May 2013, Q-Chem Inc. Pittsburgh 
 -------------------------------------------------------
 using 64 threads for integral computing
 -------------------------------------------------------
 OpenMP Integral computing Module                
 Release: version 1.0, May 2013, Q-Chem Inc. Pittsburgh 
 -------------------------------------------------------
 ---------------------------------------
  Cycle       Energy         DIIS Error
 ---------------------------------------
    1    -234.8572776925      8.47E-02
    2    -176.0040422759      8.21E-02
    3    -258.9080673713      3.97E-02
    4    -195.2676323619      7.87E-02
    5    -264.9793549979      4.71E-02
    6    -294.4036255694      2.17E-02
    7    -302.6727521304      5.09E-03
    8    -302.8038037531      3.68E-03
    9    -302.9126060248      7.08E-04
   10    -302.9173643647      2.90E-04
   11    -302.9185800055      1.28E-04
   12    -302.9190110254      6.55E-05
   13    -302.9192214577      3.31E-05
   14    -302.9192780595      2.45E-05
   15    -302.9192986482      2.05E-05
   16    -302.9193490452      1.11E-05
   17    -302.9193765126      3.22E-06
   18    -302.9193787986      1.61E-06
   19    -302.9193791693      8.80E-07
   20    -302.9193795241      4.96E-07
   21    -302.9193796472      2.46E-07
   22    -302.9193796910      1.08E-07
   23    -302.9193797004      5.71E-08
   24    -302.9193797030      2.66E-08
   25    -302.9193797037      1.35E-08
   26    -302.9193797039      8.68E-09 Convergence criterion met
 ---------------------------------------
 <S^2> = 0.7621
 SCF time:  CPU 3327.84 s  wall 58.60 s
 SCF   energy in the final basis set = -302.91937970
 Total energy in the final basis set = -302.91937970
 
 --------------------------------------------------------------
 
                    Orbital Energies (a.u.)
 --------------------------------------------------------------
 
 Alpha MOs
 -- Occupied --
-14.4541 -14.4181 -10.3551 -10.3425 -10.3129 -10.3077 -10.2956  -1.0663
 -1.0228  -0.9394  -0.8710  -0.7593  -0.6826  -0.6709  -0.6123  -0.5812
 -0.5337  -0.5077  -0.5025  -0.4771  -0.4636  -0.4326  -0.4216  -0.3616
 -0.2570
 -- Virtual --
  0.0155   0.0958   0.1125   0.1307   0.1422   0.1513   0.1582   0.1845
  0.2081   0.2335   0.2853   0.2928   0.3080   0.3225   0.3471   0.3632
  0.3751   0.4051   0.4189   0.4200   0.4384   0.4451   0.4603   0.4842
  0.4999   0.5077   0.5203   0.5346   0.5428   0.5480   0.5581   0.5766
  0.5834   0.5976   0.6124   0.6165   0.6434   0.6645   0.6749   0.6912
  0.7199   0.7401   0.7511   0.7633   0.7901   0.8086   0.8194   0.8452
  0.8914   0.9101   0.9227   0.9333   0.9846   1.0193   1.0290   1.0529
  1.0590   1.0712   1.0842   1.1071   1.1372   1.1578   1.1644   1.1876
  1.2161   1.2286   1.2369   1.2718   1.2840   1.2925   1.3312   1.3491
  1.3643   1.3834   1.3863   1.4058   1.4210   1.4330   1.4648   1.4822
  1.4982   1.5364   1.5521   1.5622   1.5977   1.6307   1.6674   1.6848
  1.7137   1.7793   1.8520   1.8681   1.9039   1.9229   1.9705   2.0193
  2.0790   2.1341   2.1475   2.2032   2.2222   2.2407   2.3032   2.3190
  2.3632   2.4117   2.4325   2.4718   2.4956   2.5273   2.5575   2.6068
  2.6288   2.6384   2.6583   2.6961   2.7099   2.7126   2.7405   2.7647
  2.7751   2.7993   2.8185   2.8688   2.8872   2.8915   2.9101   2.9252
  2.9390   2.9699   3.0007   3.0193   3.0268   3.0420   3.0556   3.0634
  3.0787   3.0951   3.1058   3.1161   3.1361   3.1586   3.1749   3.1944
  3.2131   3.2240   3.2470   3.2623   3.2782   3.2815   3.2983   3.3314
  3.3458   3.3851   3.3974   3.4124   3.4269   3.4888   3.5059   3.5295
  3.5585   3.5748   3.5798   3.6101   3.6492   3.6505   3.6745   3.7065
  3.7345   3.7533   3.7656   3.7799   3.8192   3.8508   3.8664   3.9153
  3.9423   3.9599   3.9732   3.9907   4.0177   4.0338   4.0525   4.0743
  4.0771   4.0786   4.1201   4.1330   4.1485   4.1685   4.1942   4.2285
  4.2373   4.2768   4.2982   4.3370   4.3740   4.4004   4.4079   4.4183
  4.4423   4.4908   4.5161   4.5759   4.5899   4.6435   4.6591   4.6703
  4.7164   4.7333   4.7518   4.7653   4.7827   4.7968   4.8375   4.8798
  4.9337   4.9510   5.0023   5.0430   5.0580   5.0915   5.1418   5.1590
  5.2277   5.2371   5.2592   5.2860   5.3557   5.3692   5.4297   5.4415
  5.4550   5.5658   5.6037   5.6951   5.7770   5.8438   5.8625   5.9136
  6.0436   6.0860   6.2128   6.2191   6.2377   6.3918   6.6214   6.6934
  8.1871  10.0667  11.7342  12.7682  13.2614  14.0680  15.6071
 
 Beta MOs
 -- Occupied --
-14.4487 -14.4161 -10.3507 -10.3409 -10.3134 -10.3064 -10.2953  -1.0569
 -1.0182  -0.9294  -0.8596  -0.7491  -0.6775  -0.6602  -0.6056  -0.5745
 -0.5270  -0.4996  -0.4849  -0.4612  -0.4548  -0.4253  -0.3985  -0.3539
 -- Virtual --
 -0.0161   0.0425   0.1049   0.1154   0.1411   0.1450   0.1536   0.1613
  0.1862   0.2253   0.2374   0.2863   0.2942   0.3113   0.3252   0.3504
  0.3663   0.3787   0.4068   0.4217   0.4220   0.4428   0.4470   0.4631
  0.4892   0.5039   0.5103   0.5245   0.5395   0.5444   0.5512   0.5622
  0.5793   0.5870   0.6006   0.6159   0.6212   0.6456   0.6681   0.6772
  0.6939   0.7224   0.7437   0.7532   0.7661   0.7934   0.8115   0.8228
  0.8486   0.8933   0.9129   0.9266   0.9360   0.9884   1.0235   1.0320
  1.0564   1.0606   1.0743   1.0868   1.1113   1.1410   1.1614   1.1673
  1.1909   1.2205   1.2322   1.2405   1.2743   1.2869   1.2986   1.3347
  1.3521   1.3670   1.3866   1.3920   1.4100   1.4246   1.4361   1.4695
  1.4851   1.5028   1.5401   1.5552   1.5668   1.6020   1.6341   1.6727
  1.6915   1.7169   1.7855   1.8561   1.8711   1.9075   1.9270   1.9743
  2.0257   2.0821   2.1378   2.1528   2.2069   2.2266   2.2484   2.3060
  2.3271   2.3688   2.4205   2.4384   2.4798   2.5001   2.5335   2.5646
  2.6120   2.6351   2.6445   2.6625   2.7008   2.7170   2.7178   2.7445
  2.7665   2.7781   2.8037   2.8233   2.8735   2.8919   2.8986   2.9181
  2.9332   2.9433   2.9740   3.0053   3.0226   3.0346   3.0472   3.0595
  3.0673   3.0854   3.1014   3.1124   3.1184   3.1396   3.1651   3.1800
  3.2008   3.2207   3.2291   3.2519   3.2677   3.2838   3.2883   3.3041
  3.3387   3.3517   3.3914   3.4035   3.4184   3.4331   3.4954   3.5122
  3.5346   3.5627   3.5805   3.5841   3.6164   3.6544   3.6548   3.6794
  3.7119   3.7411   3.7590   3.7713   3.7859   3.8244   3.8565   3.8714
  3.9196   3.9453   3.9638   3.9764   3.9939   4.0228   4.0392   4.0581
  4.0796   4.0829   4.0861   4.1252   4.1380   4.1538   4.1738   4.1996
  4.2338   4.2420   4.2820   4.3036   4.3424   4.3805   4.4046   4.4120
  4.4219   4.4471   4.4940   4.5216   4.5830   4.5970   4.6520   4.6658
  4.6799   4.7209   4.7382   4.7580   4.7696   4.7874   4.8041   4.8414
  4.8875   4.9408   4.9654   5.0119   5.0466   5.0644   5.0971   5.1475
  5.1627   5.2351   5.2404   5.2660   5.2922   5.3601   5.3754   5.4369
  5.4503   5.4662   5.5707   5.6103   5.6990   5.7812   5.8480   5.8664
  5.9180   6.0528   6.0917   6.2166   6.2241   6.2416   6.3944   6.6267
  6.7033   8.1886  10.0699  11.7385  12.7753  13.2661  14.0721  15.6100
 --------------------------------------------------------------
 
          Ground-State Mulliken Net Atomic Charges

     Atom                 Charge (a.u.)    Spin (a.u.)
  --------------------------------------------------------
      1 C                    -0.111467      -0.051387
      2 N                    -0.065209       0.131014
      3 C                    -0.149529       0.146959
      4 H                     0.152940       0.009807
      5 C                    -0.018142       0.327772
      6 H                     0.159693       0.006301
      7 C                    -0.161189       0.047411
      8 H                     0.140725      -0.000282
      9 C                    -0.024843       0.155560
     10 H                     0.125114       0.004500
     11 N                    -0.198229       0.201534
     12 H                     0.150136       0.020812
  --------------------------------------------------------
  Sum of atomic charges =    -0.000000
  Sum of spin   charges =     1.000000

 -----------------------------------------------------------------
                    Cartesian Multipole Moments
 -----------------------------------------------------------------
    Charge (ESU x 10^10)
                -0.0000
    Dipole Moment (Debye)
         X       1.3902      Y       2.5893      Z      -3.4720
       Tot       4.5488
    Quadrupole Moments (Debye-Ang)
        XX     -43.9728     XY      -3.4590     YY     -37.0782
        XZ       6.7239     YZ       5.9153     ZZ     -48.3306
    Octopole Moments (Debye-Ang^2)
       XXX      16.2186    XXY      10.6961    XYY       4.4436
       YYY      39.2724    XXZ     -18.2333    XYZ      -8.5036
       YYZ     -24.2117    XZZ      18.9083    YZZ      29.7035
       ZZZ     -84.7632
    Hexadecapole Moments (Debye-Ang^3)
      XXXX    -110.1195   XXXY     -42.0869   XXYY     -85.5382
      XYYY     -43.8792   YYYY    -319.9545   XXXZ      67.8404
      XXYZ      46.0043   XYYZ      33.6562   YYYZ     131.6931
      XXZZ    -139.5402   XYZZ     -37.4054   YYZZ    -177.6074
      XZZZ     109.6992   YZZZ     167.5117   ZZZZ    -687.7622
 -----------------------------------------------------------------
 Calculating MO derivatives via CPSCF
    1     0    39    0.0307684  
    2     0    39    0.0127208  
    3     0    39    0.0108476  
    4     0    39    0.0031446  
    5     0    39    0.0006716  
    6     6    33    0.0001456  
    7    19    20    0.0000333  
    8    37     2    0.0000047  
    9    39     0    0.0000006  Converged
 Time for AOints: 1168.5 s (CPU) 20.4 s (wall)
 ------------------------------------------------------------------------------
                     AOints        : Timing summary (seconds)
 ------------------------------------------------------------------------------
     job step          cpu (% of tot)      sys (% of tot)     wall (% of tot)
 ------------------------------------------------------------------------------
  AOints            0.1169E+04 ( 0.8)   0.1030E-01 ( 7.4)   0.2045E+02 ( 0.5)
 ------------------------------------------------------------------------------
   Grand Totals     0.1542E+06          0.1398E+00          0.4397E+04
 ------------------------------------------------------------------------------
 Polarizability Matrix (a.u.)
            1           2           3
    1 -45.6674653  -5.5700959   7.8023528
    2  -5.5700959 -80.7708458  19.0479394
    3   7.8023528  19.0479394 -99.9645820
 Calculating analytic Hessian of the SCF energy
 
 Direct stationary perturbation theory relativistic correction:
 
 rels  =       0.078566584666
 relv  =      -0.367116290486
 rel2e =       0.000000000000
 E_rel =      -0.288549705820
 
 Hessian of the SCF Energy
            1           2           3           4           5           6
    1   0.5861481   0.2646562  -0.6184589  -0.4346129  -0.2047023   0.5141295
    2   0.2646562   0.2177941  -0.3290702  -0.2084826  -0.1409126   0.2702778
    3  -0.6184589  -0.3290702   0.9274487   0.5153321   0.2656310  -0.7108474
    4  -0.4346129  -0.2084826   0.5153321   0.4310667   0.2139990  -0.5378356
    5  -0.2047023  -0.1409126   0.2656310   0.2139990   0.1294396  -0.2798525
    6   0.5141295   0.2702778  -0.7108474  -0.5378356  -0.2798525   0.7206010
    7   0.0091144   0.0125092   0.0112661  -0.0042026  -0.0041881   0.0034383
    8  -0.0087007   0.0085643   0.0327885   0.0031612  -0.0003104  -0.0080018
    9   0.0125791   0.0068147  -0.0502435  -0.0080323  -0.0039255   0.0126441
   10  -0.0039589   0.0009691   0.0034875   0.0019515   0.0003652  -0.0023083
   11   0.0005448   0.0004730  -0.0007660  -0.0000430  -0.0001436   0.0001672
   12   0.0000378  -0.0005864   0.0002356  -0.0000261   0.0004447   0.0002947
   13  -0.1428098  -0.0543370   0.0892310   0.0048414  -0.0069732   0.0225719
   14  -0.0179627  -0.0758690   0.0109899  -0.0173520   0.0076663   0.0250047
   15   0.0681064   0.0440952  -0.1668034   0.0303823   0.0165621  -0.0188122
   16  -0.0180279  -0.0057392   0.0008886   0.0016065   0.0003775   0.0000034
   17  -0.0156300  -0.0022793   0.0014934   0.0014693   0.0009699   0.0003004
   18   0.0297216   0.0064679   0.0043380  -0.0020057   0.0002805  -0.0032534
   19   0.0006975  -0.0044091   0.0009443   0.0000024   0.0008600  -0.0003639
   20   0.0212186   0.0044200  -0.0303458  -0.0104269  -0.0027097   0.0135103
   21  -0.0056422  -0.0033561  -0.0011050   0.0029887   0.0014194  -0.0020645
   22   0.0000919  -0.0010412  -0.0015145  -0.0000392   0.0003407   0.0000710
   23   0.0003751   0.0007865   0.0009209  -0.0003113  -0.0002233   0.0000849
   24  -0.0003057   0.0001421  -0.0006489   0.0001468  -0.0000223   0.0000397
   25  -0.0045620   0.0002496   0.0054872   0.0020282   0.0002030  -0.0025102
   26  -0.0140070  -0.0045829   0.0174990   0.0076465   0.0021102  -0.0093296
   27  -0.0313158  -0.0038700   0.0353705   0.0152495   0.0031253  -0.0175674
   28   0.0005291   0.0019145  -0.0015254  -0.0005274  -0.0003861   0.0007126
   29  -0.0006103   0.0006435   0.0004779   0.0001764  -0.0000575  -0.0001740
   30   0.0014806   0.0001077  -0.0018327  -0.0006836  -0.0000948   0.0008292
   31   0.0100590  -0.0083267  -0.0073140  -0.0032545   0.0002227   0.0034209
   32  -0.0207085  -0.0073992   0.0247969   0.0083369   0.0033705  -0.0097908
   33   0.0263381   0.0083555  -0.0319690  -0.0142047  -0.0031124   0.0167585
   34  -0.0026687   0.0020371   0.0021759   0.0011400  -0.0001183  -0.0013296
   35  -0.0044732  -0.0016385   0.0055847   0.0018267   0.0008005  -0.0021966
   36   0.0033296   0.0006219  -0.0039429  -0.0013113  -0.0004557   0.0013778
            7           8           9          10          11          12
    1   0.0091144  -0.0087007   0.0125791  -0.0039589   0.0005448   0.0000378
    2   0.0125092   0.0085643   0.0068147   0.0009691   0.0004730  -0.0005864
    3   0.0112661   0.0327885  -0.0502435   0.0034875  -0.0007660   0.0002356
    4  -0.0042026   0.0031612  -0.0080323   0.0019515  -0.0000430  -0.0000261
    5  -0.0041881  -0.0003104  -0.0039255   0.0003652  -0.0001436   0.0004447
    6   0.0034383  -0.0080018   0.0126441  -0.0023083   0.0001672   0.0002947
    7   0.1766881   0.1281044   0.0669016  -0.0551905  -0.0857303  -0.0152283
    8   0.1281044   0.7264970  -0.0643495  -0.0946996  -0.3071108  -0.0473625
    9   0.0669016  -0.0643495   0.5992991  -0.0040943  -0.0503367  -0.0669742
   10  -0.0551905  -0.0946996  -0.0040943   0.0486077   0.0930219   0.0215380
   11  -0.0857303  -0.3071108  -0.0503367   0.0930219   0.3251743   0.0501522
   12  -0.0152283  -0.0473625  -0.0669742   0.0215380   0.0501522   0.0621267
   13  -0.0850355  -0.0159890  -0.0495128   0.0030780  -0.0021717  -0.0102827
   14  -0.0321187  -0.0544416  -0.0655877  -0.0069133  -0.0042748  -0.0260741
   15  -0.0331216  -0.0841957  -0.2171298  -0.0141568   0.0041578  -0.0005175
   16   0.0010560  -0.0008021  -0.0042989  -0.0002702   0.0004139  -0.0004239
   17  -0.0119365  -0.0005478  -0.0157001  -0.0007436  -0.0000979  -0.0009849
   18  -0.0245740  -0.0035997  -0.0066681  -0.0007518  -0.0005605  -0.0021668
   19  -0.0589215  -0.0056229  -0.0165952   0.0050012  -0.0061977   0.0054115
   20  -0.0208875  -0.2449890   0.1366142   0.0077907  -0.0164478   0.0181984
   21  -0.0075495   0.1717731  -0.2648857  -0.0067975  -0.0050299   0.0111703
   22   0.0022334   0.0002170  -0.0022261  -0.0044880   0.0018014   0.0009351
   23   0.0057090   0.0090360   0.0226954   0.0005992   0.0005172  -0.0010529
   24  -0.0038225  -0.0072377  -0.0119660   0.0009111  -0.0000402   0.0003639
   25   0.0112502  -0.0072842   0.0052651   0.0069593  -0.0022377  -0.0010781
   26   0.0072476  -0.0807172   0.0419304  -0.0037825   0.0001052   0.0051727
   27   0.0129488  -0.0242007   0.0317495  -0.0003816   0.0046950  -0.0008538
   28   0.0024860   0.0047800  -0.0055111   0.0015626  -0.0000259  -0.0007847
   29   0.0001670  -0.0026511  -0.0041658  -0.0002882  -0.0004159   0.0009754
   30  -0.0015340  -0.0019992  -0.0008361  -0.0002574  -0.0005099   0.0007647
   31   0.0019625  -0.0004440   0.0118524  -0.0053158   0.0012742   0.0005626
   32   0.0007388  -0.0466219  -0.0077124   0.0036958   0.0017507   0.0009099
   33  -0.0081808   0.0288908  -0.0218582   0.0027323  -0.0015960  -0.0047196
   34  -0.0014405  -0.0027200  -0.0063276   0.0020631  -0.0006499  -0.0006612
   35   0.0003851  -0.0067076   0.0037229  -0.0000146   0.0004705   0.0002074
   36  -0.0005443   0.0074944  -0.0031311   0.0000788  -0.0003330   0.0002762
           13          14          15          16          17          18
    1  -0.1428098  -0.0179627   0.0681064  -0.0180279  -0.0156300   0.0297216
    2  -0.0543370  -0.0758690   0.0440952  -0.0057392  -0.0022793   0.0064679
    3   0.0892310   0.0109899  -0.1668034   0.0008886   0.0014934   0.0043380
    4   0.0048414  -0.0173520   0.0303823   0.0016065   0.0014693  -0.0020057
    5  -0.0069732   0.0076663   0.0165621   0.0003775   0.0009699   0.0002805
    6   0.0225719   0.0250047  -0.0188122   0.0000034   0.0003004  -0.0032534
    7  -0.0850355  -0.0321187  -0.0331216   0.0010560  -0.0119365  -0.0245740
    8  -0.0159890  -0.0544416  -0.0841957  -0.0008021  -0.0005478  -0.0035997
    9  -0.0495128  -0.0655877  -0.2171298  -0.0042989  -0.0157001  -0.0066681
   10   0.0030780  -0.0069133  -0.0141568  -0.0002702  -0.0007436  -0.0007518
   11  -0.0021717  -0.0042748   0.0041578   0.0004139  -0.0000979  -0.0005605
   12  -0.0102827  -0.0260741  -0.0005175  -0.0004239  -0.0009849  -0.0021668
   13   0.5435393   0.1228695   0.0258990  -0.3111715  -0.0475327  -0.0699372
   14   0.1228695   0.0500101   0.0462080  -0.0559671  -0.0161703  -0.0175092
   15   0.0258990   0.0462080   0.5477886  -0.0644009  -0.0075710  -0.0630642
   16  -0.3111715  -0.0559671  -0.0644009   0.3279309   0.0543092   0.0692070
   17  -0.0475327  -0.0161703  -0.0075710   0.0543092   0.0467265   0.0086143
   18  -0.0699372  -0.0175092  -0.0630642   0.0692070   0.0086143   0.0715289
   19   0.0031358   0.0124821  -0.0063725   0.0006616   0.0020324   0.0002502
   20  -0.0040950  -0.0570605   0.0549166  -0.0035721  -0.0039489  -0.0022281
   21   0.0042429   0.0144281  -0.0496102   0.0004274   0.0015981  -0.0001230
   22   0.0086384   0.0002452  -0.0001835  -0.0000115   0.0001333   0.0014011
   23  -0.0015515  -0.0036038   0.0028834  -0.0000626  -0.0000367  -0.0001005
   24  -0.0005812   0.0013982  -0.0007414  -0.0000531  -0.0000360  -0.0003326
   25   0.0007482   0.0201475  -0.0063066  -0.0003611  -0.0012744  -0.0009472
   26   0.0082222   0.0459741  -0.0238930   0.0029644  -0.0021223   0.0000395
   27  -0.0014546   0.1323121  -0.0617389   0.0034811  -0.0022351   0.0004014
   28   0.0034421  -0.0027737   0.0061374  -0.0001589  -0.0025324  -0.0001103
   29   0.0013526   0.0019539  -0.0004984   0.0000869  -0.0008652   0.0002246
   30  -0.0022797  -0.0093055   0.0007475  -0.0001760   0.0018086  -0.0002248
   31  -0.0271806  -0.0345579  -0.0036343  -0.0017411   0.0232623  -0.0024004
   32  -0.0018045   0.0813270  -0.0430689   0.0070957  -0.0187799   0.0074080
   33  -0.0065281  -0.0889463   0.0191268  -0.0031789   0.0103637   0.0002188
   34  -0.0012257   0.0119010  -0.0023489   0.0004872  -0.0015569   0.0001467
   35   0.0020103   0.0244884  -0.0095959   0.0008955  -0.0028480   0.0009632
   36  -0.0013684  -0.0229182   0.0107547  -0.0014758   0.0023486  -0.0006541
           19          20          21          22          23          24
    1   0.0006975   0.0212186  -0.0056422   0.0000919   0.0003751  -0.0003057
    2  -0.0044091   0.0044200  -0.0033561  -0.0010412   0.0007865   0.0001421
    3   0.0009443  -0.0303458  -0.0011050  -0.0015145   0.0009209  -0.0006489
    4   0.0000024  -0.0104269   0.0029887  -0.0000392  -0.0003113   0.0001468
    5   0.0008600  -0.0027097   0.0014194   0.0003407  -0.0002233  -0.0000223
    6  -0.0003639   0.0135103  -0.0020645   0.0000710   0.0000849   0.0000397
    7  -0.0589215  -0.0208875  -0.0075495   0.0022334   0.0057090  -0.0038225
    8  -0.0056229  -0.2449890   0.1717731   0.0002170   0.0090360  -0.0072377
    9  -0.0165952   0.1366142  -0.2648857  -0.0022261   0.0226954  -0.0119660
   10   0.0050012   0.0077907  -0.0067975  -0.0044880   0.0005992   0.0009111
   11  -0.0061977  -0.0164478  -0.0050299   0.0018014   0.0005172  -0.0000402
   12   0.0054115   0.0181984   0.0111703   0.0009351  -0.0010529   0.0003639
   13   0.0031358  -0.0040950   0.0042429   0.0086384  -0.0015515  -0.0005812
   14   0.0124821  -0.0570605   0.0144281   0.0002452  -0.0036038   0.0013982
   15  -0.0063725   0.0549166  -0.0496102  -0.0001835   0.0028834  -0.0007414
   16   0.0006616  -0.0035721   0.0004274  -0.0000115  -0.0000626  -0.0000531
   17   0.0020324  -0.0039489   0.0015981   0.0001333  -0.0000367  -0.0000360
   18   0.0002502  -0.0022281  -0.0001230   0.0014011  -0.0001005  -0.0003326
   19   0.1367106   0.0115589   0.0898220  -0.0447405  -0.0086045  -0.0568570
   20   0.0115589   0.5893775  -0.0181602  -0.0105010  -0.0689729  -0.0500608
   21   0.0898220  -0.0181602   0.8062721  -0.0601937  -0.0484769  -0.3344665
   22  -0.0447405  -0.0105010  -0.0601937   0.0364990   0.0095345   0.0616826
   23  -0.0086045  -0.0689729  -0.0484769   0.0095345   0.0637705   0.0523879
   24  -0.0568570  -0.0500608  -0.3344665   0.0616826   0.0523879   0.3513937
   25  -0.0675221   0.0290918  -0.0082499  -0.0012338  -0.0069112  -0.0010313
   26   0.0030736  -0.2245548  -0.0875826  -0.0002688   0.0038529   0.0045128
   27  -0.0222781  -0.0066829  -0.1308734  -0.0002902  -0.0269428  -0.0029827
   28   0.0036315  -0.0087590  -0.0000995  -0.0015623  -0.0001645   0.0004741
   29   0.0085377  -0.0147829   0.0163398  -0.0005188   0.0003361  -0.0005077
   30   0.0038055  -0.0117668   0.0106148   0.0005096   0.0007958  -0.0000375
   31   0.0173079  -0.0109322  -0.0080810   0.0032920   0.0017737  -0.0001442
   32  -0.0164032   0.0262892  -0.0395750  -0.0001267  -0.0055741  -0.0006852
   33   0.0031097  -0.0967474  -0.0396779   0.0003955  -0.0015698  -0.0006150
   34   0.0040356  -0.0004861  -0.0008678   0.0013206  -0.0003858  -0.0004195
   35   0.0026928   0.0133798  -0.0033777   0.0001845   0.0001116   0.0001488
   36  -0.0008767  -0.0072475  -0.0052509  -0.0005871  -0.0016253  -0.0000066
           25          26          27          28          29          30
    1  -0.0045620  -0.0140070  -0.0313158   0.0005291  -0.0006103   0.0014806
    2   0.0002496  -0.0045829  -0.0038700   0.0019145   0.0006435   0.0001077
    3   0.0054872   0.0174990   0.0353705  -0.0015254   0.0004779  -0.0018327
    4   0.0020282   0.0076465   0.0152495  -0.0005274   0.0001764  -0.0006836
    5   0.0002030   0.0021102   0.0031253  -0.0003861  -0.0000575  -0.0000948
    6  -0.0025102  -0.0093296  -0.0175674   0.0007126  -0.0001740   0.0008292
    7   0.0112502   0.0072476   0.0129488   0.0024860   0.0001670  -0.0015340
    8  -0.0072842  -0.0807172  -0.0242007   0.0047800  -0.0026511  -0.0019992
    9   0.0052651   0.0419304   0.0317495  -0.0055111  -0.0041658  -0.0008361
   10   0.0069593  -0.0037825  -0.0003816   0.0015626  -0.0002882  -0.0002574
   11  -0.0022377   0.0001052   0.0046950  -0.0000259  -0.0004159  -0.0005099
   12  -0.0010781   0.0051727  -0.0008538  -0.0007847   0.0009754   0.0007647
   13   0.0007482   0.0082222  -0.0014546   0.0034421   0.0013526  -0.0022797
   14   0.0201475   0.0459741   0.1323121  -0.0027737   0.0019539  -0.0093055
   15  -0.0063066  -0.0238930  -0.0617389   0.0061374  -0.0004984   0.0007475
   16  -0.0003611   0.0029644   0.0034811  -0.0001589   0.0000869  -0.0001760
   17  -0.0012744  -0.0021223  -0.0022351  -0.0025324  -0.0008652   0.0018086
   18  -0.0009472   0.0000395   0.0004014  -0.0001103   0.0002246  -0.0002248
   19  -0.0675221   0.0030736  -0.0222781   0.0036315   0.0085377   0.0038055
   20   0.0290918  -0.2245548  -0.0066829  -0.0087590  -0.0147829  -0.0117668
   21  -0.0082499  -0.0875826  -0.1308734  -0.0000995   0.0163398   0.0106148
   22  -0.0012338  -0.0002688  -0.0002902  -0.0015623  -0.0005188   0.0005096
   23  -0.0069112   0.0038529  -0.0269428  -0.0001645   0.0003361   0.0007958
   24  -0.0010313   0.0045128  -0.0029827   0.0004741  -0.0005077  -0.0000375
   25   0.1917585  -0.0998278   0.1332110  -0.0675254   0.0714119  -0.0412426
   26  -0.0998278   0.6502201  -0.0713389   0.0825628  -0.2373697   0.1099802
   27   0.1332110  -0.0713389   0.6936415  -0.0389555   0.1103632  -0.1213341
   28  -0.0675254   0.0825628  -0.0389555   0.0534168  -0.0790498   0.0533690
   29   0.0714119  -0.2373697   0.1103632  -0.0790498   0.2453619  -0.1212869
   30  -0.0412426   0.1099802  -0.1213341   0.0533690  -0.1212869   0.1345283
   31  -0.0690843   0.0162730  -0.0527862   0.0089483   0.0002271  -0.0149464
   32  -0.0034669  -0.1443912  -0.1073894   0.0074708   0.0070038   0.0309913
   33  -0.0935369   0.0412177  -0.4258871  -0.0142011  -0.0023410  -0.0238082
   34  -0.0024555  -0.0101039  -0.0174285  -0.0042425  -0.0014925   0.0019552
   35  -0.0001016  -0.0085246  -0.0078357  -0.0030367   0.0008430   0.0012793
   36   0.0109395  -0.0282081   0.0000745   0.0004946   0.0005930   0.0005890
           31          32          33          34          35          36
    1   0.0100590  -0.0207085   0.0263381  -0.0026687  -0.0044732   0.0033296
    2  -0.0083267  -0.0073992   0.0083555   0.0020371  -0.0016385   0.0006219
    3  -0.0073140   0.0247969  -0.0319690   0.0021759   0.0055847  -0.0039429
    4  -0.0032545   0.0083369  -0.0142047   0.0011400   0.0018267  -0.0013113
    5   0.0002227   0.0033705  -0.0031124  -0.0001183   0.0008005  -0.0004557
    6   0.0034209  -0.0097908   0.0167585  -0.0013296  -0.0021966   0.0013778
    7   0.0019625   0.0007388  -0.0081808  -0.0014405   0.0003851  -0.0005443
    8  -0.0004440  -0.0466219   0.0288908  -0.0027200  -0.0067076   0.0074944
    9   0.0118524  -0.0077124  -0.0218582  -0.0063276   0.0037229  -0.0031311
   10  -0.0053158   0.0036958   0.0027323   0.0020631  -0.0000146   0.0000788
   11   0.0012742   0.0017507  -0.0015960  -0.0006499   0.0004705  -0.0003330
   12   0.0005626   0.0009099  -0.0047196  -0.0006612   0.0002074   0.0002762
   13  -0.0271806  -0.0018045  -0.0065281  -0.0012257   0.0020103  -0.0013684
   14  -0.0345579   0.0813270  -0.0889463   0.0119010   0.0244884  -0.0229182
   15  -0.0036343  -0.0430689   0.0191268  -0.0023489  -0.0095959   0.0107547
   16  -0.0017411   0.0070957  -0.0031789   0.0004872   0.0008955  -0.0014758
   17   0.0232623  -0.0187799   0.0103637  -0.0015569  -0.0028480   0.0023486
   18  -0.0024004   0.0074080   0.0002188   0.0001467   0.0009632  -0.0006541
   19   0.0173079  -0.0164032   0.0031097   0.0040356   0.0026928  -0.0008767
   20  -0.0109322   0.0262892  -0.0967474  -0.0004861   0.0133798  -0.0072475
   21  -0.0080810  -0.0395750  -0.0396779  -0.0008678  -0.0033777  -0.0052509
   22   0.0032920  -0.0001267   0.0003955   0.0013206   0.0001845  -0.0005871
   23   0.0017737  -0.0055741  -0.0015698  -0.0003858   0.0001116  -0.0016253
   24  -0.0001442  -0.0006852  -0.0006150  -0.0004195   0.0001488  -0.0000066
   25  -0.0690843  -0.0034669  -0.0935369  -0.0024555  -0.0001016   0.0109395
   26   0.0162730  -0.1443912   0.0412177  -0.0101039  -0.0085246  -0.0282081
   27  -0.0527862  -0.1073894  -0.4258871  -0.0174285  -0.0078357   0.0000745
   28   0.0089483   0.0074708  -0.0142011  -0.0042425  -0.0030367   0.0004946
   29   0.0002271   0.0070038  -0.0023410  -0.0014925   0.0008430   0.0005930
   30  -0.0149464   0.0309913  -0.0238082   0.0019552   0.0012793   0.0005890
   31   0.0989906  -0.0691718   0.0372209  -0.0339841   0.0803996   0.0362498
   32  -0.0691718   0.4370653   0.2775305   0.0843436  -0.3340401  -0.1334149
   33   0.0372209   0.2775305   0.6682369   0.0700339  -0.1720454  -0.1558059
   34  -0.0339841   0.0843436   0.0700339   0.0369705  -0.0807683  -0.0449286
   35   0.0803996  -0.3340401  -0.1720454  -0.0807683   0.3136651   0.1831449
   36   0.0362498  -0.1334149  -0.1558059  -0.0449286   0.1831449   0.1557194
 **********************************************************************
 **                                                                  **
 **                       VIBRATIONAL ANALYSIS                       **
 **                       --------------------                       **
 **                                                                  **
 **        VIBRATIONAL FREQUENCIES (CM**-1) AND NORMAL MODES         **
 **     FORCE CONSTANTS (mDYN/ANGSTROM) AND REDUCED MASSES (AMU)     **
 **                  INFRARED INTENSITIES (KM/MOL)                   **
 **                                                                  **
 **********************************************************************
 

 Mode:                 1                      2                      3
 Frequency:      -700.75                 105.42                 153.39
 Force Cnst:      1.1292                 0.0277                 0.0829
 Red. Mass:       3.9030                 4.2315                 5.9808
 IR Active:          YES                    YES                    YES
 IR Intens:      297.205                  2.701                  4.620
 Raman Active:       YES                    YES                    YES
               X      Y      Z        X      Y      Z        X      Y      Z
 C         -0.022  0.087 -0.001   -0.054 -0.021  0.051   -0.012 -0.053 -0.066
 N          0.021 -0.005 -0.022    0.170 -0.163  0.164    0.082  0.348  0.165
 C          0.022 -0.001  0.001   -0.164  0.039  0.005    0.046 -0.062 -0.201
 H          0.025 -0.010  0.120   -0.370  0.098  0.040    0.072 -0.036 -0.380
 C         -0.029  0.352 -0.064   -0.203  0.079 -0.027   -0.032 -0.221 -0.140
 H          0.052 -0.153  0.023   -0.198  0.127 -0.062   -0.041 -0.159 -0.140
 C         -0.021  0.042 -0.038    0.148  0.012 -0.054    0.155  0.081 -0.066
 H         -0.003  0.027 -0.036    0.295  0.012 -0.081    0.298  0.228 -0.119
 C         -0.008 -0.077 -0.047    0.224  0.017 -0.104   -0.014  0.007  0.118
 H         -0.011  0.031  0.159    0.586  0.070 -0.237   -0.004  0.050  0.176
 N          0.045 -0.289  0.097   -0.147  0.026 -0.022   -0.203 -0.127  0.155
 H         -0.292 -0.616  0.468   -0.051  0.096 -0.098   -0.337 -0.205  0.223
 TransDip  -0.100 -0.136  0.526   -0.002  0.053  0.001   -0.016 -0.055 -0.038

 Mode:                 4                      5                      6
 Frequency:       270.93                 445.19                 494.51
 Force Cnst:      0.1700                 0.4849                 0.5987
 Red. Mass:       3.9304                 4.1521                 4.1552
 IR Active:          YES                    YES                    YES
 IR Intens:       12.867                 19.457                  4.212
 Raman Active:       YES                    YES                    YES
               X      Y      Z        X      Y      Z        X      Y      Z
 C         -0.228 -0.050 -0.005   -0.076  0.365 -0.008    0.249 -0.117  0.262
 N          0.065 -0.068  0.221    0.090 -0.115 -0.078   -0.161 -0.001  0.007
 C          0.139  0.041 -0.088   -0.138 -0.102 -0.039   -0.176  0.095 -0.022
 H          0.563 -0.065 -0.236   -0.207 -0.076 -0.071   -0.009  0.065 -0.128
 C         -0.150 -0.005  0.046   -0.001 -0.075 -0.066   -0.027 -0.011  0.030
 H         -0.173 -0.179  0.246    0.057 -0.246 -0.204    0.079 -0.171 -0.267
 C          0.021  0.042 -0.053    0.153 -0.061  0.028    0.176  0.050 -0.084
 H          0.116  0.005 -0.065    0.279  0.034 -0.015    0.424  0.007 -0.124
 C         -0.112  0.053 -0.037   -0.071 -0.062  0.115   -0.090  0.044 -0.061
 H         -0.472 -0.005  0.086   -0.465 -0.201  0.132   -0.477 -0.024  0.065
 N          0.214  0.021 -0.104    0.082  0.095  0.064    0.070 -0.026 -0.087
 H          0.003 -0.084 -0.021   -0.458  0.006 -0.016   -0.331 -0.230  0.065
 TransDip  -0.077 -0.041 -0.075   -0.120 -0.052 -0.053   -0.035 -0.055 -0.008

 Mode:                 7                      8                      9
 Frequency:       564.68                 608.59                 663.81
 Force Cnst:      0.8758                 0.4873                 0.4127
 Red. Mass:       4.6619                 2.2330                 1.5896
 IR Active:          YES                    YES                    YES
 IR Intens:       24.711                 20.040                 77.016
 Raman Active:       YES                    YES                    YES
               X      Y      Z        X      Y      Z        X      Y      Z
 C          0.022  0.301  0.273    0.091 -0.023  0.064    0.059 -0.002 -0.005
 N         -0.085 -0.136  0.037   -0.032  0.007 -0.016    0.011  0.019 -0.041
 C          0.136 -0.016 -0.128    0.016 -0.110 -0.082   -0.017 -0.058 -0.008
 H          0.291 -0.033 -0.304    0.590 -0.271 -0.173    0.218 -0.126 -0.029
 C          0.048 -0.155  0.010   -0.111  0.055 -0.051   -0.123  0.071 -0.045
 H          0.026  0.055 -0.028   -0.085  0.066 -0.157   -0.115  0.141 -0.126
 C         -0.110  0.090 -0.069   -0.147 -0.034  0.031    0.046 -0.022  0.034
 H         -0.109  0.109 -0.074    0.059  0.062 -0.027    0.361  0.024 -0.033
 C          0.032  0.078 -0.055    0.116 -0.017  0.025   -0.107 -0.025  0.067
 H          0.377  0.226 -0.033    0.213 -0.018 -0.035    0.120  0.017 -0.000
 N         -0.106 -0.143 -0.034    0.048  0.112  0.060    0.011 -0.008  0.017
 H          0.521 -0.016  0.031   -0.586  0.033 -0.071    0.803  0.209  0.009
 TransDip   0.125  0.096  0.024   -0.027 -0.114 -0.083    0.238  0.141 -0.049

 Mode:                10                     11                     12
 Frequency:       741.82                 813.55                 888.97
 Force Cnst:      0.6465                 1.3711                 0.6892
 Red. Mass:       1.9939                 3.5159                 1.4802
 IR Active:          YES                    YES                    YES
 IR Intens:       43.355                 43.833                  8.855
 Raman Active:       YES                    YES                    YES
               X      Y      Z        X      Y      Z        X      Y      Z
 C         -0.028  0.032 -0.088    0.027 -0.011  0.003   -0.043 -0.025  0.012
 N          0.056  0.017 -0.044    0.004  0.007 -0.018   -0.027 -0.014  0.046
 C         -0.140  0.058  0.096    0.081 -0.221  0.035    0.031 -0.043 -0.008
 H          0.699 -0.170 -0.066   -0.476 -0.023 -0.095   -0.325  0.040  0.121
 C          0.051 -0.071  0.065   -0.082 -0.027 -0.083    0.100  0.009 -0.025
 H          0.071 -0.111  0.023   -0.087  0.025 -0.099    0.107 -0.035 -0.013
 C         -0.050  0.004  0.083    0.040  0.050  0.273   -0.063  0.023 -0.013
 H          0.540 -0.128 -0.004   -0.087 -0.021  0.309    0.643  0.097 -0.161
 C          0.023  0.084 -0.050   -0.008  0.226 -0.116   -0.115 -0.018 -0.003
 H          0.097  0.117 -0.047   -0.150  0.120 -0.199    0.545  0.136 -0.151
 N         -0.029 -0.075 -0.046    0.009 -0.003 -0.104    0.046  0.046 -0.003
 H         -0.072 -0.166  0.084   -0.065 -0.370  0.446   -0.175 -0.046  0.055
 TransDip   0.187  0.013 -0.097   -0.103  0.018  0.184    0.063 -0.021  0.069

 Mode:                13                     14                     15
 Frequency:       954.10                 966.97                1031.13
 Force Cnst:      1.1197                 0.7663                 0.8271
 Red. Mass:       2.0877                 1.3910                 1.3204
 IR Active:          YES                    YES                    YES
 IR Intens:       21.502                  1.190                 10.801
 Raman Active:       YES                    YES                    YES
               X      Y      Z        X      Y      Z        X      Y      Z
 C          0.068  0.048 -0.014    0.020  0.009 -0.002   -0.041 -0.012  0.001
 N          0.049  0.026 -0.082    0.011  0.007 -0.020   -0.022 -0.013  0.040
 C          0.053  0.092  0.056    0.064  0.009  0.004   -0.086 -0.058 -0.016
 H         -0.150  0.174 -0.029   -0.328  0.109  0.111    0.133 -0.143  0.065
 C         -0.156 -0.115  0.042   -0.041 -0.020  0.013    0.096  0.002 -0.033
 H         -0.317  0.537  0.201   -0.105  0.212  0.094   -0.101  0.899  0.111
 C          0.010  0.024  0.000   -0.120 -0.009 -0.019    0.030  0.009 -0.025
 H         -0.079 -0.133  0.049    0.607 -0.012 -0.157   -0.074  0.204 -0.043
 C         -0.086 -0.045  0.028    0.106  0.012  0.001    0.009  0.010  0.008
 H          0.420  0.140  0.018   -0.558 -0.105  0.206   -0.118 -0.022  0.029
 N          0.084 -0.073 -0.019   -0.014 -0.026  0.008    0.025 -0.005 -0.007
 H         -0.404 -0.118 -0.153    0.072  0.039 -0.062    0.011 -0.110  0.150
 TransDip  -0.135 -0.006 -0.062   -0.006  0.029 -0.018   -0.016  0.072  0.075

 Mode:                16                     17                     18
 Frequency:      1061.17                1122.24                1130.05
 Force Cnst:      1.3159                 1.2574                 0.9735
 Red. Mass:       1.9834                 1.6945                 1.2939
 IR Active:          YES                    YES                    YES
 IR Intens:        4.711                  8.702                 15.948
 Raman Active:       YES                    YES                    YES
               X      Y      Z        X      Y      Z        X      Y      Z
 C         -0.013 -0.008  0.001    0.049  0.008 -0.013    0.007  0.011  0.005
 N         -0.007 -0.003  0.013    0.039  0.024 -0.057    0.004  0.001 -0.009
 C         -0.008  0.030 -0.008   -0.040 -0.108 -0.051    0.021  0.085  0.016
 H         -0.002  0.097 -0.330   -0.069 -0.138  0.096    0.056  0.088 -0.029
 C          0.028  0.022 -0.017   -0.029  0.012  0.176   -0.029 -0.052 -0.014
 H          0.040  0.028 -0.059   -0.096 -0.245  0.637   -0.037  0.007 -0.025
 C         -0.006  0.148  0.173    0.009  0.017 -0.057   -0.027 -0.002 -0.011
 H          0.074  0.560  0.103   -0.047  0.617 -0.160    0.013  0.073 -0.030
 C          0.016 -0.157 -0.011   -0.005  0.014  0.001    0.013 -0.081 -0.012
 H         -0.094 -0.361 -0.235    0.043 -0.014 -0.078   -0.031 -0.409 -0.492
 N         -0.004 -0.063 -0.059   -0.015  0.013 -0.033   -0.003  0.071  0.018
 H         -0.056  0.182 -0.478    0.016 -0.064  0.098    0.152 -0.299  0.657
 TransDip  -0.003 -0.056 -0.041   -0.004  0.093  0.013    0.031 -0.087  0.089

 Mode:                19                     20                     21
 Frequency:      1174.27                1298.88                1347.38
 Force Cnst:      0.9927                 1.3256                 1.8699
 Red. Mass:       1.2218                 1.3336                 1.7482
 IR Active:          YES                    YES                    YES
 IR Intens:       12.820                 22.446                 18.926
 Raman Active:       YES                    YES                    YES
               X      Y      Z        X      Y      Z        X      Y      Z
 C         -0.004  0.006  0.006    0.024  0.001  0.026    0.023  0.004  0.030
 N         -0.005 -0.004  0.004   -0.010 -0.003  0.004   -0.017 -0.009  0.013
 C          0.036  0.011  0.069   -0.033  0.007 -0.058   -0.012  0.047  0.026
 H          0.168 -0.168  0.810    0.053 -0.089  0.323    0.079  0.037 -0.009
 C         -0.044 -0.057 -0.072    0.020 -0.010 -0.094    0.016 -0.008 -0.162
 H          0.012 -0.102 -0.266   -0.139 -0.090  0.603   -0.144 -0.184  0.604
 C          0.009  0.038 -0.019    0.007  0.048  0.023    0.001 -0.005  0.059
 H         -0.071  0.409 -0.069    0.041 -0.386  0.094    0.029  0.028  0.062
 C          0.003  0.010 -0.001   -0.018  0.044 -0.025    0.028 -0.106  0.028
 H         -0.031  0.012  0.018   -0.065 -0.229 -0.419    0.070  0.262  0.599
 N          0.002 -0.015 -0.020    0.018 -0.029  0.078   -0.037  0.066 -0.103
 H         -0.048  0.006 -0.078   -0.011  0.162 -0.218    0.053 -0.133  0.222
 TransDip  -0.022 -0.058  0.096   -0.023 -0.149  0.016    0.060  0.087  0.091

 Mode:                22                     23                     24
 Frequency:      1453.77                1459.35                1606.54
 Force Cnst:      3.4786                 5.0525                 7.1171
 Red. Mass:       2.7936                 4.0266                 4.6802
 IR Active:          YES                    YES                    YES
 IR Intens:       35.047                178.127                 11.288
 Raman Active:       YES                    YES                    YES
               X      Y      Z        X      Y      Z        X      Y      Z
 C          0.005 -0.002  0.017   -0.012 -0.009 -0.007   -0.001 -0.003 -0.001
 N         -0.003 -0.001 -0.002    0.027  0.016 -0.032   -0.005 -0.003  0.006
 C          0.015 -0.030  0.251   -0.022 -0.150  0.049    0.013 -0.168  0.267
 H          0.051  0.119 -0.589    0.057 -0.209  0.129    0.026 -0.088 -0.365
 C         -0.003 -0.035 -0.132   -0.020 -0.063  0.103   -0.002  0.039 -0.076
 H         -0.089 -0.083  0.237    0.032  0.033 -0.152    0.000 -0.145  0.065
 C          0.001 -0.064 -0.090    0.009  0.335 -0.056   -0.024  0.208 -0.217
 H         -0.043  0.519 -0.204   -0.001 -0.577  0.106   -0.040 -0.434 -0.142
 C         -0.040  0.050 -0.172   -0.006 -0.202 -0.229    0.057  0.051  0.302
 H         -0.110  0.119 -0.061   -0.093  0.177  0.438    0.011 -0.390 -0.332
 N          0.034  0.006  0.165    0.006  0.096  0.101   -0.026 -0.022 -0.177
 H          0.020  0.218 -0.134    0.147  0.080  0.188   -0.077 -0.118 -0.113
 TransDip  -0.055 -0.163  0.081   -0.045 -0.310  0.291    0.027  0.091  0.051

 Mode:                25                     26                     27
 Frequency:      2331.73                3166.85                3171.77
 Force Cnst:     40.2119                 6.4475                 6.4379
 Red. Mass:      12.5530                 1.0912                 1.0862
 IR Active:          YES                    YES                    YES
 IR Intens:      107.183                  4.755                  1.040
 Raman Active:       YES                    YES                    YES
               X      Y      Z        X      Y      Z        X      Y      Z
 C         -0.461 -0.242  0.600   -0.001 -0.000  0.001   -0.001  0.000 -0.000
 N          0.342  0.176 -0.445    0.000  0.000 -0.001    0.000  0.000 -0.001
 C         -0.003  0.017 -0.023    0.000  0.001 -0.000    0.000  0.001  0.000
 H          0.035  0.007  0.007   -0.004 -0.012 -0.002   -0.003 -0.006 -0.001
 C          0.059  0.013 -0.063   -0.005  0.001 -0.002   -0.080 -0.016 -0.020
 H          0.043  0.050 -0.063    0.063  0.009  0.017    0.950  0.172  0.238
 C          0.001 -0.028  0.006   -0.001  0.002 -0.007    0.000 -0.001 -0.000
 H         -0.001  0.002  0.005    0.018  0.012  0.096   -0.000  0.001  0.003
 C          0.004  0.018  0.033    0.025 -0.070  0.044   -0.002  0.005 -0.002
 H          0.001 -0.027 -0.002   -0.301  0.792 -0.509    0.017 -0.053  0.035
 N         -0.005  0.010 -0.023   -0.001  0.001 -0.001    0.001  0.000 -0.000
 H          0.016  0.015 -0.043    0.005 -0.027 -0.013   -0.001  0.008  0.002
 TransDip  -0.064 -0.127  0.300    0.025 -0.062  0.021    0.005  0.027 -0.018

 Mode:                28                     29                     30
 Frequency:      3210.60                3256.37                3575.21
 Force Cnst:      6.6187                 6.8575                 8.1287
 Red. Mass:       1.0898                 1.0976                 1.0794
 IR Active:          YES                    YES                    YES
 IR Intens:        2.461                  1.876                 23.589
 Raman Active:       YES                    YES                    YES
               X      Y      Z        X      Y      Z        X      Y      Z
 C         -0.000 -0.000 -0.001    0.000  0.000 -0.000   -0.000 -0.000  0.001
 N          0.000  0.000  0.000   -0.000 -0.000  0.000    0.000  0.000 -0.000
 C         -0.024 -0.080 -0.014   -0.005 -0.019  0.001    0.000 -0.000  0.001
 H          0.285  0.919  0.174    0.055  0.177  0.029   -0.001  0.001  0.001
 C         -0.001 -0.001  0.002    0.001 -0.000  0.001    0.001  0.001 -0.000
 H          0.010  0.002  0.002   -0.007 -0.001 -0.002   -0.005 -0.000 -0.001
 C          0.003  0.005  0.013   -0.015 -0.014 -0.085    0.000  0.002 -0.000
 H         -0.034 -0.036 -0.184    0.179  0.165  0.943   -0.001 -0.001  0.001
 C          0.001 -0.002  0.002   -0.002  0.010 -0.003    0.002 -0.004  0.005
 H         -0.009  0.024 -0.015    0.027 -0.075  0.042   -0.009  0.020 -0.012
 N         -0.000  0.001 -0.001    0.000  0.000  0.001    0.014 -0.059 -0.042
 H          0.001  0.001 -0.003   -0.001  0.003  0.001   -0.218  0.818  0.526
 TransDip  -0.001 -0.031  0.039   -0.003 -0.002 -0.044   -0.019  0.153  0.021

 STANDARD THERMODYNAMIC QUANTITIES AT   298.15 K  AND     1.00 ATM

   This Molecule has  1 Imaginary Frequencies
   Zero point vibrational energy:       55.852 kcal/mol

   Atom    1 Element C  Has Mass   12.00000
   Atom    2 Element N  Has Mass   14.00307
   Atom    3 Element C  Has Mass   12.00000
   Atom    4 Element H  Has Mass    1.00783
   Atom    5 Element C  Has Mass   12.00000
   Atom    6 Element H  Has Mass    1.00783
   Atom    7 Element C  Has Mass   12.00000
   Atom    8 Element H  Has Mass    1.00783
   Atom    9 Element C  Has Mass   12.00000
   Atom   10 Element H  Has Mass    1.00783
   Atom   11 Element N  Has Mass   14.00307
   Atom   12 Element H  Has Mass    1.00783
   Molecular Mass:    93.045290 amu
   Principal axes and moments of inertia in amu*Bohr^2:
                             1           2           3
    Eigenvalues --      278.52234   948.47007  1140.73630
          X              -0.21109     0.03056     0.97699
          Y              -0.50865     0.85008    -0.13649
          Z               0.83469     0.52576     0.16390
   Rotational Symmetry Number is   1
   The Molecule is an Asymmetric Top
   Translational Enthalpy:        0.889 kcal/mol
   Rotational Enthalpy:           0.889 kcal/mol
   Vibrational Enthalpy:         57.894 kcal/mol
   gas constant (RT):             0.592 kcal/mol
   Translational Entropy:        39.503  cal/mol.K
   Rotational Entropy:           27.202  cal/mol.K
   Vibrational Entropy:          11.577  cal/mol.K

   Total Enthalpy:               60.264 kcal/mol
   Total Entropy:                78.282  cal/mol.K
Archival summary:
1\1\c8-57\FREQ\ProcedureUnspecified\BasisUnspecified\255(2)\hpark21\FriFeb1015:12:452023FriFeb1015:12:452023\0\\#,FREQ,ProcedureUnspecified,BasisUnspecified,\\0,2\N\H,1,1.01228\C,1,1.29808,2,119.379\H,3,1.08596,1,122.271,2,8.51323,0\C,3,1.42366,1,115.4,2,-163.581,0\H,5,1.07905,3,122.351,1,179.94,0\C,5,1.36019,3,112.343,1,12.4406,0\H,7,1.08216,5,122.92,3,158.681,0\C,7,1.44753,5,116.113,3,-13.8202,0\H,9,1.08306,7,119.008,5,-80.0756,0\C,9,1.42889,7,118.508,5,135.318,0\N,11,1.15214,9,176.586,7,-104.785,0\\\@

 Total job time:  5035.49s(wall), 161105.35s(cpu) 
 Fri Feb 10 15:12:45 2023

        *************************************************************
        *                                                           *
        *  Thank you very much for using Q-Chem.  Have a nice day.  *
        *                                                           *
        *************************************************************
