# Supplementary material for: Reactant Discovery with an Ab Initio Nanoreactor: Exploration of Astrophysical N-Heterocycle Precursors and Formation Pathways
Source: ACS Earth Space Chem. 2024 Aug 9;8(9):1771–83. doi: 10.1021/acsearthspacechem.4c00120 (PMC11418024; doi:10.1021/acsearthspacechem.4c00120)
Supplement: Supplementary file 2 — sp4c00120_si_002.zip [file sp4c00120_si_002.zip › nr-si-data/reaction2/Int6/optimized.xyz]

12

C        -0.3665313162   -1.5842340395    1.9717441203
N        -0.1167731543   -2.1502000684    2.9398967550
C         0.2281839493   -0.5169668026   -0.1131384023
H         1.2690805149   -0.7526873703    0.0809291768
C        -0.6952478073   -0.8784769529    0.7723324551
H        -1.7449841144   -0.6586041659    0.6187920367
C        -0.0713586053    0.2581965099   -1.3576200371
H         0.4077676831   -0.1995951600   -2.2244068619
C         0.3997117981    1.6840132597   -1.2669454445
H        -1.1424261224    0.2794417726   -1.5653683660
N         0.8478144311    2.4244026644   -0.4076457228
H         0.9847627431    2.0947103534    0.5514302904
