# Supplementary material for: Reactant Discovery with an Ab Initio Nanoreactor: Exploration of Astrophysical N-Heterocycle Precursors and Formation Pathways
Source: ACS Earth Space Chem. 2024 Aug 9;8(9):1771–83. doi: 10.1021/acsearthspacechem.4c00120 (PMC11418024; doi:10.1021/acsearthspacechem.4c00120)
Supplement: Supplementary file 2 — sp4c00120_si_002.zip [file sp4c00120_si_002.zip › nr-si-data/reaction2/Int6/optimize.out]

Running Job 1 of 1 qchem.in
qchem qchem.in_40322.0 ./qchem40322/ 0
/home/leeping/opt/qchem/5.3.2-openmp/exe/qcprog.exe_s qchem.in_40322.0 ./qchem40322/
                  Welcome to Q-Chem
     A Quantum Leap Into The Future Of Chemistry


 Q-Chem 5.3, Q-Chem, Inc., Pleasanton, CA (2020)

 Yihan Shao,  Zhengting Gan,  E. Epifanovsky,  A. T. B. Gilbert,  M. Wormit,  
 J. Kussmann,  A. W. Lange,  A. Behn,  Jia Deng,  Xintian Feng,  D. Ghosh,  
 M. Goldey,  P. R. Horn,  L. D. Jacobson,  I. Kaliman,  T. Kus,  A. Landau,  
 Jie Liu,  E. I. Proynov,  R. M. Richard,  R. P. Steele,  E. J. Sundstrom,  
 H. L. Woodcock III,  P. M. Zimmerman,  D. Zuev,  B. Alam,  B. Albrecht,  
 A. Aldossary,  E. Alguire,  S. A. Baeppler,  D. Barton,  Z. Benda,  
 Y. A. Bernard,  E. J. Berquist,  K. B. Bravaya,  H. Burton,  K. Carter-Fenk,  
 D. Casanova,  Chun-Min Chang,  Yunqing Chen,  A. Chien,  K. D. Closser,  
 M. P. Coons,  S. Coriani,  S. Dasgupta,  A. L. Dempwolff,  M. Diedenhofen,  
 Hainam Do,  R. G. Edgar,  Po-Tung Fang,  S. Faraji,  S. Fatehi,  
 Qingguo Feng,  J. Fosso-Tande,  J. Gayvert,  Qinghui Ge,  A. Ghysels,  
 G. Gidofalvi,  J. Gomes,  J. Gonthier,  S. Gulania,  A. Gunina,  D. Hait,  
 M. W. D. Hanson-Heine,  S. Hammes-Schiffer,  P. H. P. Harbach,  
 A. W. Hauser,  M. F. Herbst,  J. E. Herr,  E. G. Hohenstein,  Z. C. Holden,  
 S. Houck,  Kerwin Hui,  B. C. Huynh,  M. Ivanov,  T.-C. Jagau,  Hyunjun Ji,  
 B. Kaduk,  K. Khistyaev,  Jaehoon Kim,  P. Klunzinger,  K. Koh,  
 D. Kosenkov,  L. Koulias,  T. Kowalczyk,  C. M. Krauter,  A. Kunitsa,  
 Ka Un Lao,  A. Laurent,  K. V. Lawler,  Joonho Lee,  D. Lefrancois,  
 S. Lehtola,  D. S. Levine,  Yi-Pei Li,  You-Sheng Lin,  Fenglai Liu,  
 Kuan-Yu Liu,  E. Livshits,  M. Loipersberger,  A. Luenser,  A. Manjanath,  
 P. Manohar,  E. Mansoor,  S. F. Manzer,  Shan-Ping Mao,  Yuezhi Mao,  
 N. Mardirossian,  A. V. Marenich,  T. Markovich,  L. A. Martinez-Martinez,  
 S. A. Maurer,  N. J. Mayhall,  S. C. McKenzie,  J.-M. Mewes,  P. Morgante,  
 A. F. Morrison,  J. W. Mullinax,  K. Nanda,  T. S. Nguyen-Beck,  
 R. Olivares-Amaya,  K. J. Oosterbaan,  J. A. Parkhill,  S. K. Paul,  
 F. Pavosevic,  Zheng Pei,  T. M. Perrine,  F. Plasser,  P. Pokhilko,  
 S. Prager,  A. Prociuk,  E. Ramos,  B. Rana,  D. R. Rehn,  F. Rob,  
 E. Rossomme,  M. Scheurer,  M. Schneider,  N. Sergueev,  S. M. Sharada,  
 S. Sharma,  W. Skomorowski,  D. W. Small,  T. Stauch,  C. J. Stein,  
 T. Stein,  Yu-Chuan Su,  S. P. Veccham,  Zhen Tao,  A. J. W. Thom,  
 A. Tkatchenko,  T. Tsuchimochi,  N. M. Tubman,  L. Vogt,  M. L. Vidal,  
 O. Vydrov,  M. A. Watson,  J. Wenzel,  M. de Wergifosse,  T. A. Wesolowski,  
 A. White,  J. Witte,  A. Yamada,  Jun Yang,  K. Yao,  S. Yeganeh,  
 S. R. Yost,  Zhi-Qiang You,  A. Zech,  Igor Ying Zhang,  Xing Zhang,  
 Yan Zhao,  Ying Zhu,  B. R. Brooks,  G. K. L. Chan,  C. J. Cramer,  
 M. S. Gordon,  W. J. Hehre,  A. Klamt,  M. W. Schmidt,  C. D. Sherrill,  
 D. G. Truhlar,  A. Aspuru-Guzik,  R. Baer,  A. T. Bell,  N. A. Besley,  
 Jeng-Da Chai,  A. E. DePrince, III,  R. A. DiStasio Jr.,  A. Dreuw,  
 B. D. Dunietz,  T. R. Furlani,  Chao-Ping Hsu,  Yousung Jung,  Jing Kong,  
 D. S. Lambrecht,  WanZhen Liang,  C. Ochsenfeld,  V. A. Rassolov,  
 L. V. Slipchenko,  J. E. Subotnik,  T. Van Voorhis,  J. M. Herbert,  
 A. I. Krylov,  P. M. W. Gill,  M. Head-Gordon

 Contributors to earlier versions of Q-Chem not listed above: 
 R. D. Adamson,  B. Austin,  J. Baker,  G. J. O. Beran,  K. Brandhorst,  
 S. T. Brown,  E. F. C. Byrd,  A. K. Chakraborty,  C.-L. Cheng,  
 Siu Hung Chien,  D. M. Chipman,  D. L. Crittenden,  H. Dachsel,  
 R. J. Doerksen,  A. D. Dutoi,  L. Fusti-Molnar,  W. A. Goddard III,  
 A. Golubeva-Zadorozhnaya,  S. R. Gwaltney,  G. Hawkins,  A. Heyden,  
 S. Hirata,  G. Kedziora,  F. J. Keil,  C. Kelley,  Jihan Kim,  R. A. King,  
 R. Z. Khaliullin,  P. P. Korambath,  W. Kurlancheek,  A. M. Lee,  M. S. Lee,  
 S. V. Levchenko,  Ching Yeh Lin,  D. Liotard,  R. C. Lochan,  I. Lotan,  
 P. E. Maslen,  N. Nair,  D. P. O'Neill,  D. Neuhauser,  E. Neuscamman,  
 C. M. Oana,  R. Olson,  B. Peters,  R. Peverati,  P. A. Pieniazek,  
 Y. M. Rhee,  J. Ritchie,  M. A. Rohrdanz,  E. Rosta,  N. J. Russ,  
 H. F. Schaefer III,  N. E. Schultz,  N. Shenvi,  A. C. Simmonett,  A. Sodt,  
 D. Stuck,  K. S. Thanthiriwatte,  V. Vanovschi,  Tao Wang,  A. Warshel,  
 C. F. Williams,  Q. Wu,  X. Xu,  W. Zhang

 Please cite Q-Chem as follows:
 Y. Shao et al., Mol. Phys. 113, 184-215 (2015)
 DOI: 10.1080/00268976.2014.952696

 Q-Chem 5.3.2 for Intel X86 EM64T Linux

 Parts of Q-Chem use Armadillo 9.800.1 (Horizon Scraper).
 http://arma.sourceforge.net/

 Q-Chem begins on Mon Feb  6 13:30:15 2023  

Host: 
0

     Scratch files written to ./qchem40322//
 Dec820 |scratch|qcdevops|jenkins|workspace|build_RNUM 5633   
Processing $rem in /home/leeping/opt/qchem/5.3.2-openmp/config/preferences:
Processing $rem in /home/hpark21/.qchemrc:

Checking the input file for inconsistencies... 	...done.

--------------------------------------------------------------
User input:
--------------------------------------------------------------
$molecule
0 2
C       -0.3770179194   -1.6004176051    1.9769982702
N       -0.1463833695   -2.1771006774    2.9486621758
C        0.2278531395   -0.5305018746   -0.1141658942
H        1.2687631217   -0.7697633990    0.0712358627
C       -0.6929857549   -0.8929209633    0.7834044046
H       -1.7418544915   -0.6657398787    0.6305018711
C       -0.0730164911    0.2541620936   -1.3523753299
H        0.4205425282   -0.1855751901   -2.2218553882
C        0.3746716449    1.6919938754   -1.2581600993
H       -1.1424117634    0.2594402074   -1.5719068909
N        0.8408364017    2.4533746607   -0.4282297547
H        1.0410029536    2.1630487514    0.5358907725
$end

$rem
method                wB97X-D3
basis                 cc-pvtz
unrestricted          true
symmetry              False
sym_ignore            true
scf_convergence       8
thresh                14
jobtype               opt
scf_guess             core
scf_algorithm         diis
max_scf_cycles        100
geom_opt_max_cycles   100
$end
--------------------------------------------------------------
 Adding empirical dispersion correction 
 ----------------------------------------------------------------
 Doing -D3(0) with
 s6  =   1.00000
 s8  =   1.00000
 rs6 =   1.28100
 rs8 =   1.09400
 -D3 energy without 3body term =     -0.0028148338 hartrees
 ----------------------------------------------------------------
             Standard Nuclear Orientation (Angstroms)
    I     Atom           X                Y                Z
 ----------------------------------------------------------------
    1      C      -0.3770179194    -1.6004176051     1.9769982702
    2      N      -0.1463833695    -2.1771006774     2.9486621758
    3      C       0.2278531395    -0.5305018746    -0.1141658942
    4      H       1.2687631217    -0.7697633990     0.0712358627
    5      C      -0.6929857549    -0.8929209633     0.7834044046
    6      H      -1.7418544915    -0.6657398787     0.6305018711
    7      C      -0.0730164911     0.2541620936    -1.3523753299
    8      H       0.4205425282    -0.1855751901    -2.2218553882
    9      C       0.3746716449     1.6919938754    -1.2581600993
   10      H      -1.1424117634     0.2594402074    -1.5719068909
   11      N       0.8408364017     2.4533746607    -0.4282297547
   12      H       1.0410029536     2.1630487514     0.5358907725
 ----------------------------------------------------------------
 Nuclear Repulsion Energy =         233.25836337 hartrees
 There are       25 alpha and       24 beta electrons
 Requested basis set is cc-pVTZ
 There are 100 shells and 280 basis functions

 Total QAlloc Memory Limit   8000 MB
 Mega-Array Size      1956 MB
 MEM_STATIC part      2000 MB
 A cutoff of  1.0D-14 yielded   4660 shell pairs
 There are     36374 function pairs (     47379 Cartesian)
 Smallest overlap matrix eigenvalue = 2.12E-04

 Scale SEOQF with 1.000000e-01/1.000000e-01/1.000000e-01

 Standard Electronic Orientation quadrupole field applied
 Nucleus-field energy     =    -0.0000000034 hartrees
 Guess MOs from core Hamiltonian diagonalization
 Long-range K will be added via erf
 Coulomb attenuation parameter = 0.25 bohr**(-1)
 An unrestricted hybrid HF-DFT SCF calculation will be
 performed using Pulay DIIS extrapolation
 Exchange:     0.1957 Hartree-Fock + 1.0000 wB97X-D3 + LR-HF
 Correlation:  1.0000 wB97X-D3
 Using SG-2 standard quadrature grid
 Dispersion:   Grimme D3
 SCF converges when DIIS error is below 1.0E-08
 using 64 threads for integral computing
 -------------------------------------------------------
 OpenMP Integral computing Module                
 Release: version 1.0, May 2013, Q-Chem Inc. Pittsburgh 
 -------------------------------------------------------
 using 64 threads for integral computing
 -------------------------------------------------------
 OpenMP Integral computing Module                
 Release: version 1.0, May 2013, Q-Chem Inc. Pittsburgh 
 -------------------------------------------------------
 ---------------------------------------
  Cycle       Energy         DIIS Error
 ---------------------------------------
    1    -237.7294099072      8.18E-02
    2    -176.5844471381      8.41E-02
    3    -238.3558597006      4.79E-02
    4    -208.7402873547      6.74E-02
    5    -294.4241664963      2.29E-02
    6    -299.2835227747      1.91E-02
    7    -302.3433165327      5.70E-03
    8    -302.7258881952      3.42E-03
    9    -302.8930850062      9.30E-04
   10    -302.9170961974      4.27E-04
   11    -302.9221890265      3.33E-04
   12    -302.9250221891      9.62E-05
   13    -302.9257139171      3.72E-05
   14    -302.9258441688      1.35E-05
   15    -302.9258960427      7.00E-06
   16    -302.9259315433      2.75E-06
   17    -302.9259486136      1.48E-06
   18    -302.9259569531      7.50E-07
   19    -302.9259624969      3.56E-07
   20    -302.9259649966      2.56E-07
   21    -302.9259663845      1.68E-07
   22    -302.9259670959      7.60E-08
   23    -302.9259672057      2.71E-08
   24    -302.9259672124      1.05E-08
   25    -302.9259672129      4.42E-09 Convergence criterion met
 ---------------------------------------
 <S^2> = 0.7561
 SCF time:  CPU 2979.14 s  wall 51.49 s
 SCF   energy in the final basis set = -302.92596721
 Total energy in the final basis set = -302.92596721
 
 --------------------------------------------------------------
 
                    Orbital Energies (a.u.)
 --------------------------------------------------------------
 
 Alpha MOs
 -- Occupied --
-14.4428 -14.4327 -10.3519 -10.3440 -10.3428 -10.3387 -10.3286  -1.0578
 -1.0362  -0.9701  -0.8881  -0.7609  -0.6976  -0.6678  -0.6097  -0.5980
 -0.5600  -0.5186  -0.4923  -0.4764  -0.4604  -0.4461  -0.4433  -0.3895
 -0.2965
 -- Virtual --
  0.0092   0.0704   0.0924   0.1177   0.1247   0.1408   0.1612   0.1805
  0.1874   0.2322   0.2457   0.2793   0.2954   0.3046   0.3097   0.3504
  0.3624   0.4037   0.4070   0.4126   0.4274   0.4310   0.4404   0.4597
  0.4844   0.4888   0.4944   0.5113   0.5190   0.5320   0.5542   0.5647
  0.5705   0.5733   0.6051   0.6071   0.6359   0.6447   0.6523   0.6762
  0.6904   0.7004   0.7136   0.7245   0.7422   0.7796   0.7807   0.8101
  0.8157   0.8451   0.8785   0.8951   0.9214   0.9332   0.9898   1.0129
  1.0624   1.0726   1.0948   1.1032   1.1062   1.1180   1.1305   1.1512
  1.1644   1.1882   1.1976   1.2191   1.2500   1.2567   1.2707   1.3068
  1.3181   1.3565   1.3690   1.4058   1.4215   1.4423   1.4670   1.4833
  1.4938   1.5199   1.5289   1.5607   1.5752   1.5924   1.6059   1.6586
  1.6940   1.7159   1.7577   1.7895   1.8155   1.8776   1.9006   2.0160
  2.0653   2.1134   2.1657   2.2005   2.2296   2.2483   2.2571   2.3241
  2.3335   2.3834   2.4096   2.4263   2.4552   2.4751   2.5219   2.5421
  2.5551   2.5673   2.5975   2.6500   2.6724   2.6992   2.7084   2.7373
  2.7462   2.7536   2.7945   2.8241   2.8296   2.8456   2.8685   2.8858
  2.9158   2.9263   2.9460   2.9654   2.9767   2.9903   3.0082   3.0287
  3.0395   3.0452   3.0619   3.0875   3.0904   3.1035   3.1199   3.1442
  3.1506   3.1771   3.1972   3.2143   3.2246   3.2347   3.2658   3.2830
  3.3104   3.3146   3.3306   3.3523   3.4076   3.4472   3.4688   3.4955
  3.5053   3.5328   3.5439   3.5539   3.5734   3.6002   3.6280   3.6417
  3.6608   3.6793   3.7090   3.7163   3.7649   3.7747   3.8187   3.8381
  3.8847   3.8984   3.9367   3.9454   3.9639   3.9886   3.9948   4.0254
  4.0360   4.0642   4.0721   4.0825   4.0914   4.1179   4.1249   4.1491
  4.1737   4.1848   4.2359   4.2618   4.2950   4.3225   4.3458   4.3909
  4.4090   4.4774   4.4890   4.5405   4.5590   4.5847   4.6154   4.6386
  4.6479   4.6755   4.6884   4.7393   4.7717   4.7922   4.8185   4.8679
  4.8815   4.9380   4.9602   4.9937   5.0704   5.0857   5.1037   5.1522
  5.1647   5.1935   5.2224   5.2550   5.2974   5.3608   5.4087   5.4355
  5.5075   5.5550   5.6369   5.6680   5.7314   5.7536   5.8570   5.9220
  5.9760   5.9800   6.0769   6.1127   6.1912   6.2424   6.5322   6.6783
  8.4499   8.8472  11.4011  12.8703  13.9360  14.1235  15.4963
 
 Beta MOs
 -- Occupied --
-14.4399 -14.4325 -10.3436 -10.3426 -10.3424 -10.3372 -10.3287  -1.0471
 -1.0356  -0.9673  -0.8819  -0.7539  -0.6790  -0.6653  -0.5982  -0.5921
 -0.5519  -0.5138  -0.4904  -0.4744  -0.4437  -0.4398  -0.4224  -0.3856
 -- Virtual --
 -0.0091   0.0258   0.0841   0.0944   0.1205   0.1255   0.1437   0.1638
  0.1828   0.1884   0.2341   0.2517   0.2806   0.2974   0.3082   0.3153
  0.3551   0.3651   0.4079   0.4134   0.4172   0.4290   0.4322   0.4440
  0.4619   0.4870   0.4897   0.4966   0.5128   0.5207   0.5379   0.5577
  0.5680   0.5741   0.5755   0.6073   0.6114   0.6428   0.6529   0.6559
  0.6790   0.6944   0.7034   0.7150   0.7281   0.7449   0.7804   0.7853
  0.8117   0.8197   0.8512   0.8823   0.8976   0.9257   0.9381   0.9918
  1.0150   1.0653   1.0758   1.0987   1.1059   1.1078   1.1207   1.1324
  1.1533   1.1670   1.1923   1.1995   1.2228   1.2525   1.2595   1.2740
  1.3128   1.3203   1.3578   1.3757   1.4095   1.4242   1.4456   1.4683
  1.4847   1.4985   1.5264   1.5343   1.5642   1.5808   1.5964   1.6078
  1.6633   1.6957   1.7236   1.7593   1.7906   1.8175   1.8785   1.9079
  2.0180   2.0739   2.1139   2.1685   2.2167   2.2354   2.2514   2.2723
  2.3267   2.3379   2.3910   2.4140   2.4314   2.4571   2.4773   2.5323
  2.5473   2.5604   2.5767   2.6032   2.6563   2.6802   2.7022   2.7095
  2.7430   2.7526   2.7568   2.8010   2.8366   2.8417   2.8498   2.8761
  2.8898   2.9198   2.9324   2.9547   2.9722   2.9822   2.9940   3.0138
  3.0367   3.0451   3.0560   3.0662   3.0902   3.0960   3.1159   3.1355
  3.1497   3.1594   3.1867   3.2060   3.2250   3.2340   3.2436   3.2710
  3.2933   3.3159   3.3244   3.3350   3.3587   3.4223   3.4514   3.4763
  3.5020   3.5124   3.5430   3.5525   3.5620   3.5758   3.6035   3.6325
  3.6478   3.6632   3.6846   3.7134   3.7217   3.7691   3.7797   3.8239
  3.8400   3.8892   3.9013   3.9390   3.9486   3.9669   3.9948   3.9998
  4.0294   4.0385   4.0652   4.0739   4.0868   4.0962   4.1224   4.1274
  4.1522   4.1792   4.1903   4.2386   4.2648   4.2980   4.3251   4.3476
  4.3994   4.4129   4.4811   4.4908   4.5427   4.5610   4.5888   4.6214
  4.6425   4.6539   4.6784   4.6926   4.7439   4.7808   4.7932   4.8197
  4.8736   4.8869   4.9443   4.9682   4.9969   5.0725   5.0890   5.1089
  5.1562   5.1717   5.1943   5.2241   5.2562   5.3004   5.3624   5.4104
  5.4369   5.5091   5.5629   5.6484   5.6730   5.7348   5.7557   5.8642
  5.9228   5.9803   5.9903   6.0789   6.1253   6.1918   6.2427   6.5327
  6.6944   8.4630   8.8477  11.4016  12.8734  13.9377  14.1320  15.4966
 --------------------------------------------------------------
 
          Ground-State Mulliken Net Atomic Charges

     Atom                 Charge (a.u.)    Spin (a.u.)
  --------------------------------------------------------
      1 C                    -0.062642      -0.005599
      2 N                    -0.073862       0.012669
      3 C                    -0.165663       0.018082
      4 H                     0.174011       0.000413
      5 C                    -0.113044       0.027887
      6 H                     0.160951       0.000417
      7 C                    -0.103702       0.042521
      8 H                     0.123885      -0.000334
      9 C                    -0.067104       0.701441
     10 H                     0.121107      -0.000722
     11 N                    -0.158854       0.108371
     12 H                     0.164915       0.094853
  --------------------------------------------------------
  Sum of atomic charges =    -0.000000
  Sum of spin   charges =     1.000000

 -----------------------------------------------------------------
                    Cartesian Multipole Moments
 -----------------------------------------------------------------
    Charge (ESU x 10^10)
                -0.0000
    Dipole Moment (Debye)
         X      -0.7352      Y       0.0117      Z      -2.8230
       Tot       2.9172
    Quadrupole Moments (Debye-Ang)
        XX     -37.6180     XY      -1.4899     YY     -55.1005
        XZ       0.8750     YZ      12.5843     ZZ     -51.6008
    Octopole Moments (Debye-Ang^2)
       XXX      -6.5294    XXY       0.3329    XYY      -6.1002
       YYY       2.3687    XXZ     -10.8217    XYZ       4.6361
       YYZ     -22.5329    XZZ      -0.8625    YZZ      30.7519
       ZZZ     -82.6341
    Hexadecapole Moments (Debye-Ang^3)
      XXXX    -110.6373   XXXY     -72.4473   XXYY    -132.6302
      XYYY     -92.4257   YYYY    -769.3506   XXXZ      40.1277
      XXYZ      79.1849   XYYZ      23.2703   YYYZ     311.8297
      XXZZ    -123.4387   XYZZ     -25.9691   YYZZ    -294.0807
      XZZZ      40.1179   YZZZ     340.1836   ZZZZ    -776.1403
 -----------------------------------------------------------------
 Calculating analytic gradient of the SCF energy
 Gradient of SCF Energy
            1           2           3           4           5           6
    1  -0.0035626   0.0017265   0.0033401  -0.0004769  -0.0020027  -0.0001190
    2   0.0072630  -0.0051696   0.0011745   0.0002436  -0.0046310  -0.0000741
    3  -0.0112898   0.0083768  -0.0053314  -0.0004045   0.0091252  -0.0000189
            7           8           9          10          11          12
    1   0.0000254   0.0002138   0.0004288  -0.0002813  -0.0004308   0.0011387
    2  -0.0014622  -0.0001083   0.0012812  -0.0002187   0.0012772   0.0004246
    3  -0.0002363  -0.0007602   0.0001433  -0.0003354  -0.0023777   0.0031088
 Max gradient component =       1.129E-02
 RMS gradient           =       3.600E-03
 Gradient time:  CPU 281.24 s  wall 5.90 s
 Geometry Optimization Parameters
   NAtoms,    NIC,     NZ,  NCons,   NDum,   NFix, NCnnct, MaxDiis
       12      66       0       0       0       0       0       0


** GEOMETRY OPTIMIZATION IN DELOCALIZED INTERNAL COORDINATES **
   Searching for a Minimum

   Optimization Cycle:   1

                       Coordinates (Angstroms)
     ATOM                X               Y               Z
      1  C        -0.3770179194   -1.6004176051    1.9769982702
      2  N        -0.1463833695   -2.1771006774    2.9486621758
      3  C         0.2278531395   -0.5305018746   -0.1141658942
      4  H         1.2687631217   -0.7697633990    0.0712358627
      5  C        -0.6929857549   -0.8929209633    0.7834044046
      6  H        -1.7418544915   -0.6657398787    0.6305018711
      7  C        -0.0730164911    0.2541620936   -1.3523753299
      8  H         0.4205425282   -0.1855751901   -2.2218553882
      9  C         0.3746716449    1.6919938754   -1.2581600993
     10  H        -1.1424117634    0.2594402074   -1.5719068909
     11  N         0.8408364017    2.4533746607   -0.4282297547
     12  H         1.0410029536    2.1630487514    0.5358907725
   Point Group: c1    Number of degrees of freedom:    30


   Energy is   -302.925967213


 Attempting to generate delocalized internal coordinates
 Initial Hessian constructed with Jon Baker's OPTIMIZE code

 30 Hessian modes will be used to form the next step
  Hessian Eigenvalues:
     0.008007    0.009647    0.018403    0.030871    0.030914    0.039597
     0.059148    0.072182    0.118595    0.141495    0.159873    0.160000
     0.160000    0.200000    0.200000    0.220001    0.220033    0.220299
     0.250000    0.314652    0.327519    0.345563    0.346159    0.355120
     0.355122    0.420053    0.433033    0.581083    0.958581    1.323442

 Minimum search - taking simple RFO step
 Searching for Lamda that Minimizes Along All modes
 Value Taken    Lamda =  -0.00047304
 Step Taken.  Stepsize is  0.043254

                             Maximum     Tolerance    Cnvgd?
         Gradient           0.006643      0.000300      NO
         Displacement       0.021110      0.001200      NO
         Energy change     *********      0.000001      NO


 New Cartesian Coordinates Obtained by Inverse Iteration

 Displacement from previous Coordinates is:  0.150465
 Adding empirical dispersion correction 
 ----------------------------------------------------------------
 Doing -D3(0) with
 s6  =   1.00000
 s8  =   1.00000
 rs6 =   1.28100
 rs8 =   1.09400
 -D3 energy without 3body term =     -0.0028202942 hartrees
 ----------------------------------------------------------------
             Standard Nuclear Orientation (Angstroms)
    I     Atom           X                Y                Z
 ----------------------------------------------------------------
    1      C      -0.3680819607    -1.5858689897     1.9731256410
    2      N      -0.1309689556    -2.1561185927     2.9422912616
    3      C       0.2286539968    -0.5204419221    -0.1135376926
    4      H       1.2697583822    -0.7579484452     0.0779745632
    5      C      -0.6922077676    -0.8802808852     0.7747673931
    6      H      -1.7413513616    -0.6566632146     0.6195096250
    7      C      -0.0744022009     0.2560180639    -1.3548152620
    8      H       0.4189623391    -0.1870917610    -2.2212639352
    9      C       0.3760645154     1.6871107036    -1.2580797751
   10      H      -1.1437846605     0.2640746310    -1.5716597972
   11      N       0.8394539464     2.4297721533    -0.4112821508
   12      H       1.0179037267     2.1074382591     0.5429701285
 ----------------------------------------------------------------
 Nuclear Repulsion Energy =         234.09463311 hartrees
 There are       25 alpha and       24 beta electrons
 Applying Cartesian multipole field
    Component          Value
    ---------          -----
     (2,0,0)        1.00000E-11
     (0,2,0)        2.00000E-11
     (0,0,2)       -3.00000E-11
 Nucleus-field energy     =    -0.0000000035 hartrees
 Requested basis set is cc-pVTZ
 There are 100 shells and 280 basis functions
 A cutoff of  1.0D-14 yielded   4671 shell pairs
 There are     36503 function pairs (     47548 Cartesian)
 Smallest overlap matrix eigenvalue = 2.07E-04
 Guess MOs from SCF MO coefficient file
 Reading MOs from coefficient file
 Reading MOs from coefficient file
 Long-range K will be added via erf
 Coulomb attenuation parameter = 0.25 bohr**(-1)
 An unrestricted hybrid HF-DFT SCF calculation will be
 performed using Pulay DIIS extrapolation
 Exchange:     0.1957 Hartree-Fock + 1.0000 wB97X-D3 + LR-HF
 Correlation:  1.0000 wB97X-D3
 Using SG-2 standard quadrature grid
 Dispersion:   Grimme D3
 SCF converges when DIIS error is below 1.0E-08
 Geometry optimization detected.  Setting ReadMinima to 0
 Setting SaveMinima to 0
 using 64 threads for integral computing
 -------------------------------------------------------
 OpenMP Integral computing Module                
 Release: version 1.0, May 2013, Q-Chem Inc. Pittsburgh 
 -------------------------------------------------------
 using 64 threads for integral computing
 -------------------------------------------------------
 OpenMP Integral computing Module                
 Release: version 1.0, May 2013, Q-Chem Inc. Pittsburgh 
 -------------------------------------------------------
 ---------------------------------------
  Cycle       Energy         DIIS Error
 ---------------------------------------
    1    -302.9295531696      4.45E-04
    2    -302.9261855812      4.69E-05
    3    -302.9262144086      3.28E-05
    4    -302.9262227891      1.55E-05
    5    -302.9262255998      4.91E-06
    6    -302.9262262118      2.21E-06
    7    -302.9262263889      1.20E-06
    8    -302.9262265000      4.63E-07
    9    -302.9262265544      2.28E-07
   10    -302.9262265757      1.05E-07
   11    -302.9262265834      3.41E-08
   12    -302.9262265858      2.08E-08
   13    -302.9262265867      9.37E-09 Convergence criterion met
 ---------------------------------------
 <S^2> = 0.7559
 SCF time:  CPU 1441.49 s  wall 24.20 s
 SCF   energy in the final basis set = -302.92622659
 Total energy in the final basis set = -302.92622659
 
 --------------------------------------------------------------
 
                    Orbital Energies (a.u.)
 --------------------------------------------------------------
 
 Alpha MOs
 -- Occupied --
-14.4416 -14.4319 -10.3510 -10.3438 -10.3419 -10.3377 -10.3279  -1.0594
 -1.0377  -0.9716  -0.8885  -0.7602  -0.6971  -0.6688  -0.6105  -0.5990
 -0.5600  -0.5193  -0.4929  -0.4764  -0.4600  -0.4461  -0.4447  -0.3910
 -0.2983
 -- Virtual --
  0.0108   0.0708   0.0932   0.1180   0.1245   0.1412   0.1618   0.1809
  0.1873   0.2317   0.2465   0.2786   0.2957   0.3066   0.3110   0.3499
  0.3632   0.4026   0.4062   0.4119   0.4267   0.4307   0.4407   0.4590
  0.4838   0.4889   0.4950   0.5116   0.5194   0.5361   0.5548   0.5649
  0.5706   0.5743   0.6054   0.6108   0.6366   0.6457   0.6545   0.6767
  0.6910   0.7005   0.7132   0.7260   0.7418   0.7793   0.7809   0.8101
  0.8153   0.8474   0.8793   0.8989   0.9225   0.9368   0.9908   1.0161
  1.0643   1.0750   1.0965   1.1046   1.1080   1.1193   1.1319   1.1531
  1.1668   1.1920   1.1986   1.2193   1.2504   1.2606   1.2715   1.3071
  1.3191   1.3558   1.3717   1.4067   1.4223   1.4456   1.4670   1.4840
  1.4966   1.5216   1.5316   1.5628   1.5750   1.5930   1.6049   1.6569
  1.6936   1.7137   1.7553   1.7892   1.8178   1.8783   1.9033   2.0175
  2.0624   2.1136   2.1685   2.2014   2.2314   2.2486   2.2609   2.3253
  2.3344   2.3867   2.4107   2.4285   2.4548   2.4761   2.5207   2.5430
  2.5544   2.5648   2.6002   2.6506   2.6732   2.6992   2.7090   2.7390
  2.7467   2.7537   2.7959   2.8286   2.8318   2.8473   2.8698   2.8861
  2.9173   2.9304   2.9466   2.9675   2.9798   2.9912   3.0113   3.0301
  3.0406   3.0462   3.0632   3.0878   3.0908   3.1041   3.1197   3.1459
  3.1535   3.1786   3.1989   3.2198   3.2271   3.2415   3.2705   3.2818
  3.3113   3.3154   3.3302   3.3541   3.4122   3.4460   3.4700   3.4987
  3.5073   3.5380   3.5473   3.5625   3.5754   3.6023   3.6291   3.6478
  3.6615   3.6809   3.7137   3.7204   3.7668   3.7806   3.8182   3.8401
  3.8866   3.9040   3.9388   3.9490   3.9635   3.9912   3.9985   4.0314
  4.0369   4.0657   4.0742   4.0894   4.0973   4.1251   4.1263   4.1558
  4.1823   4.1910   4.2376   4.2632   4.2979   4.3249   4.3436   4.3981
  4.4135   4.4830   4.4933   4.5470   4.5636   4.5905   4.6201   4.6445
  4.6534   4.6771   4.6931   4.7395   4.7775   4.7936   4.8210   4.8708
  4.8833   4.9437   4.9714   5.0030   5.0730   5.0903   5.1042   5.1562
  5.1772   5.1933   5.2288   5.2564   5.3049   5.3629   5.4143   5.4368
  5.5117   5.5622   5.6447   5.6766   5.7385   5.7601   5.8517   5.9279
  5.9747   5.9898   6.0813   6.1302   6.1979   6.2594   6.5421   6.6620
  8.4876   8.8099  11.3784  12.9211  13.9970  14.1708  15.6017
 
 Beta MOs
 -- Occupied --
-14.4388 -14.4317 -10.3435 -10.3416 -10.3414 -10.3362 -10.3280  -1.0487
 -1.0372  -0.9689  -0.8822  -0.7532  -0.6787  -0.6660  -0.5989  -0.5931
 -0.5518  -0.5145  -0.4913  -0.4744  -0.4452  -0.4398  -0.4221  -0.3874
 -- Virtual --
 -0.0085   0.0257   0.0845   0.0952   0.1208   0.1253   0.1440   0.1644
  0.1831   0.1882   0.2336   0.2522   0.2799   0.2977   0.3088   0.3180
  0.3544   0.3662   0.4078   0.4118   0.4162   0.4282   0.4318   0.4446
  0.4612   0.4864   0.4899   0.4971   0.5131   0.5208   0.5415   0.5584
  0.5683   0.5741   0.5770   0.6070   0.6155   0.6421   0.6550   0.6584
  0.6793   0.6954   0.7034   0.7143   0.7299   0.7447   0.7799   0.7855
  0.8117   0.8194   0.8537   0.8830   0.9012   0.9268   0.9415   0.9927
  1.0181   1.0673   1.0782   1.1006   1.1071   1.1096   1.1224   1.1336
  1.1553   1.1694   1.1953   1.2013   1.2230   1.2525   1.2637   1.2755
  1.3127   1.3214   1.3570   1.3784   1.4101   1.4250   1.4490   1.4683
  1.4856   1.5005   1.5283   1.5372   1.5661   1.5806   1.5967   1.6069
  1.6617   1.6954   1.7211   1.7569   1.7902   1.8198   1.8792   1.9105
  2.0195   2.0711   2.1142   2.1716   2.2181   2.2362   2.2512   2.2768
  2.3284   2.3382   2.3943   2.4155   2.4335   2.4567   2.4781   2.5321
  2.5479   2.5598   2.5736   2.6055   2.6576   2.6806   2.7020   2.7102
  2.7448   2.7518   2.7581   2.8026   2.8367   2.8464   2.8520   2.8775
  2.8909   2.9215   2.9363   2.9559   2.9747   2.9856   2.9938   3.0163
  3.0384   3.0460   3.0576   3.0667   3.0903   3.0972   3.1165   3.1341
  3.1536   3.1610   3.1880   3.2074   3.2296   3.2360   3.2508   3.2757
  3.2925   3.3174   3.3255   3.3354   3.3606   3.4277   3.4500   3.4773
  3.5051   3.5141   3.5479   3.5550   3.5715   3.5785   3.6056   3.6339
  3.6540   3.6639   3.6862   3.7185   3.7253   3.7711   3.7854   3.8236
  3.8419   3.8910   3.9073   3.9413   3.9523   3.9665   3.9979   4.0033
  4.0344   4.0397   4.0666   4.0757   4.0924   4.1032   4.1292   4.1305
  4.1591   4.1877   4.1964   4.2404   4.2661   4.3010   4.3274   4.3453
  4.4073   4.4173   4.4864   4.4954   4.5492   4.5660   4.5943   4.6259
  4.6464   4.6620   4.6803   4.6969   4.7445   4.7862   4.7946   4.8223
  4.8762   4.8883   4.9485   4.9799   5.0074   5.0752   5.0938   5.1092
  5.1593   5.1843   5.1943   5.2308   5.2575   5.3079   5.3644   5.4160
  5.4382   5.5132   5.5703   5.6563   5.6813   5.7421   5.7624   5.8590
  5.9288   5.9870   5.9921   6.0831   6.1430   6.1984   6.2597   6.5426
  6.6780   8.5006   8.8105  11.3790  12.9243  13.9995  14.1786  15.6019
 --------------------------------------------------------------
 
          Ground-State Mulliken Net Atomic Charges

     Atom                 Charge (a.u.)    Spin (a.u.)
  --------------------------------------------------------
      1 C                    -0.066445      -0.004634
      2 N                    -0.069659       0.011027
      3 C                    -0.168756       0.020281
      4 H                     0.175597       0.000555
      5 C                    -0.111850       0.024696
      6 H                     0.161090       0.000537
      7 C                    -0.102523       0.041942
      8 H                     0.123630      -0.000240
      9 C                    -0.067609       0.705462
     10 H                     0.120917      -0.000654
     11 N                    -0.157992       0.107517
     12 H                     0.163599       0.093512
  --------------------------------------------------------
  Sum of atomic charges =     0.000000
  Sum of spin   charges =     1.000000

 -----------------------------------------------------------------
                    Cartesian Multipole Moments
 -----------------------------------------------------------------
    Charge (ESU x 10^10)
                 0.0000
    Dipole Moment (Debye)
         X      -0.8043      Y      -0.0608      Z      -2.8486
       Tot       2.9606
    Quadrupole Moments (Debye-Ang)
        XX     -37.6501     XY      -1.5856     YY     -55.0979
        XZ       0.7760     YZ      12.3216     ZZ     -51.4894
    Octopole Moments (Debye-Ang^2)
       XXX      -7.0428    XXY      -0.0484    XYY      -6.7595
       YYY       1.1390    XXZ     -10.8678    XYZ       4.6270
       YYZ     -22.7064    XZZ      -1.2013    YZZ      30.3828
       ZZZ     -82.3953
    Hexadecapole Moments (Debye-Ang^3)
      XXXX    -110.1449   XXXY     -71.1455   XXYY    -131.2208
      XYYY     -91.2847   YYYY    -756.5013   XXXZ      38.5373
      XXYZ      77.8486   XYYZ      21.7062   YYYZ     305.1898
      XXZZ    -122.7822   XYZZ     -24.8005   YYZZ    -289.8621
      XZZZ      37.7497   YZZZ     335.5158   ZZZZ    -772.2905
 -----------------------------------------------------------------
 Calculating analytic gradient of the SCF energy
 Gradient of SCF Energy
            1           2           3           4           5           6
    1   0.0000038  -0.0002059  -0.0007028   0.0000112   0.0009786  -0.0001170
    2   0.0011438  -0.0004769   0.0003758  -0.0001247  -0.0007564   0.0001704
    3  -0.0015487   0.0006071  -0.0005297   0.0000949   0.0011442  -0.0003003
            7           8           9          10          11          12
    1  -0.0000867   0.0002080   0.0005029   0.0000148  -0.0007718   0.0001648
    2  -0.0004369   0.0002561   0.0006206   0.0002335  -0.0013467   0.0003414
    3   0.0004545   0.0000276   0.0016432  -0.0001499  -0.0013773  -0.0000657
 Max gradient component =       1.643E-03
 RMS gradient           =       6.799E-04
 Gradient time:  CPU 272.88 s  wall 5.32 s
 Geometry Optimization Parameters
   NAtoms,    NIC,     NZ,  NCons,   NDum,   NFix, NCnnct, MaxDiis
       12      66       0       0       0       0       0       0

 Cartesian Hessian Update
 Hessian updated using BFGS update


** GEOMETRY OPTIMIZATION IN DELOCALIZED INTERNAL COORDINATES **
   Searching for a Minimum

   Optimization Cycle:   2

                       Coordinates (Angstroms)
     ATOM                X               Y               Z
      1  C        -0.3680819607   -1.5858689897    1.9731256410
      2  N        -0.1309689556   -2.1561185927    2.9422912616
      3  C         0.2286539968   -0.5204419221   -0.1135376926
      4  H         1.2697583822   -0.7579484452    0.0779745632
      5  C        -0.6922077676   -0.8802808852    0.7747673931
      6  H        -1.7413513616   -0.6566632146    0.6195096250
      7  C        -0.0744022009    0.2560180639   -1.3548152620
      8  H         0.4189623391   -0.1870917610   -2.2212639352
      9  C         0.3760645154    1.6871107036   -1.2580797751
     10  H        -1.1437846605    0.2640746310   -1.5716597972
     11  N         0.8394539464    2.4297721533   -0.4112821508
     12  H         1.0179037267    2.1074382591    0.5429701285
   Point Group: c1    Number of degrees of freedom:    30


   Energy is   -302.926226587

 Hessian updated using BFGS update

 30 Hessian modes will be used to form the next step
  Hessian Eigenvalues:
     0.007953    0.009573    0.018399    0.030879    0.030908    0.039518
     0.059117    0.072848    0.117364    0.141587    0.149433    0.159912
     0.161308    0.196887    0.200013    0.211107    0.220206    0.221497
     0.237946    0.319138    0.332138    0.345889    0.346184    0.354959
     0.355552    0.406583    0.437006    0.613009    0.983893    1.320230

 Minimum search - taking simple RFO step
 Searching for Lamda that Minimizes Along All modes
 Value Taken    Lamda =  -0.00003585
 Step Taken.  Stepsize is  0.029469

                             Maximum     Tolerance    Cnvgd?
         Gradient           0.001616      0.000300      NO
         Displacement       0.015115      0.001200      NO
         Energy change     -0.000259      0.000001      NO


 New Cartesian Coordinates Obtained by Inverse Iteration

 Displacement from previous Coordinates is:  0.048928
 Adding empirical dispersion correction 
 ----------------------------------------------------------------
 Doing -D3(0) with
 s6  =   1.00000
 s8  =   1.00000
 rs6 =   1.28100
 rs8 =   1.09400
 -D3 energy without 3body term =     -0.0028220606 hartrees
 ----------------------------------------------------------------
             Standard Nuclear Orientation (Angstroms)
    I     Atom           X                Y                Z
 ----------------------------------------------------------------
    1      C      -0.3661300548    -1.5834547922     1.9731145078
    2      N      -0.1242991469    -2.1514945291     2.9417281854
    3      C       0.2283514346    -0.5184516680    -0.1140178431
    4      H       1.2693468267    -0.7557389576     0.0781668926
    5      C      -0.6937376351    -0.8781668230     0.7732317663
    6      H      -1.7432482773    -0.6562305054     0.6202346573
    7      C      -0.0731226680     0.2576398258    -1.3571048659
    8      H       0.4156007670    -0.1911054581    -2.2232661890
    9      C       0.3843964011     1.6869493739    -1.2616253665
   10      H      -1.1430146450     0.2683478404    -1.5709208185
   11      N       0.8431481389     2.4256120499    -0.4073154561
   12      H       1.0027088586     2.0960936437     0.5477745295
 ----------------------------------------------------------------
 Nuclear Repulsion Energy =         234.11315685 hartrees
 There are       25 alpha and       24 beta electrons
 Applying Cartesian multipole field
    Component          Value
    ---------          -----
     (2,0,0)        1.00000E-11
     (0,2,0)        2.00000E-11
     (0,0,2)       -3.00000E-11
 Nucleus-field energy     =    -0.0000000036 hartrees
 Requested basis set is cc-pVTZ
 There are 100 shells and 280 basis functions
 A cutoff of  1.0D-14 yielded   4672 shell pairs
 There are     36504 function pairs (     47549 Cartesian)
 Smallest overlap matrix eigenvalue = 2.07E-04
 Guess MOs from SCF MO coefficient file
 Reading MOs from coefficient file
 Reading MOs from coefficient file
 Long-range K will be added via erf
 Coulomb attenuation parameter = 0.25 bohr**(-1)
 An unrestricted hybrid HF-DFT SCF calculation will be
 performed using Pulay DIIS extrapolation
 Exchange:     0.1957 Hartree-Fock + 1.0000 wB97X-D3 + LR-HF
 Correlation:  1.0000 wB97X-D3
 Using SG-2 standard quadrature grid
 Dispersion:   Grimme D3
 SCF converges when DIIS error is below 1.0E-08
 Geometry optimization detected.  Setting ReadMinima to 0
 Setting SaveMinima to 0
 using 64 threads for integral computing
 -------------------------------------------------------
 OpenMP Integral computing Module                
 Release: version 1.0, May 2013, Q-Chem Inc. Pittsburgh 
 -------------------------------------------------------
 using 64 threads for integral computing
 -------------------------------------------------------
 OpenMP Integral computing Module                
 Release: version 1.0, May 2013, Q-Chem Inc. Pittsburgh 
 -------------------------------------------------------
 ---------------------------------------
  Cycle       Energy         DIIS Error
 ---------------------------------------
    1    -302.9259466300      1.76E-04
    2    -302.9262371813      1.81E-05
    3    -302.9262456649      1.04E-05
    4    -302.9262474786      8.10E-06
    5    -302.9262488419      2.45E-06
    6    -302.9262493633      1.51E-06
    7    -302.9262496252      8.60E-07
    8    -302.9262497412      4.24E-07
    9    -302.9262497571      1.71E-07
   10    -302.9262497597      6.41E-08
   11    -302.9262497602      1.97E-08
   12    -302.9262497605      7.15E-09 Convergence criterion met
 ---------------------------------------
 <S^2> = 0.7559
 SCF time:  CPU 1321.19 s  wall 22.18 s
 SCF   energy in the final basis set = -302.92624976
 Total energy in the final basis set = -302.92624976
 
 --------------------------------------------------------------
 
                    Orbital Energies (a.u.)
 --------------------------------------------------------------
 
 Alpha MOs
 -- Occupied --
-14.4416 -14.4318 -10.3513 -10.3442 -10.3421 -10.3378 -10.3280  -1.0593
 -1.0380  -0.9715  -0.8883  -0.7599  -0.6968  -0.6686  -0.6104  -0.5992
 -0.5599  -0.5192  -0.4930  -0.4764  -0.4598  -0.4460  -0.4450  -0.3912
 -0.2993
 -- Virtual --
  0.0108   0.0703   0.0935   0.1181   0.1246   0.1412   0.1617   0.1807
  0.1870   0.2315   0.2465   0.2784   0.2952   0.3069   0.3116   0.3501
  0.3634   0.4018   0.4055   0.4117   0.4264   0.4307   0.4408   0.4586
  0.4833   0.4888   0.4949   0.5115   0.5194   0.5367   0.5547   0.5646
  0.5698   0.5741   0.6051   0.6115   0.6361   0.6452   0.6541   0.6768
  0.6910   0.7002   0.7125   0.7264   0.7410   0.7790   0.7808   0.8100
  0.8145   0.8481   0.8794   0.8995   0.9221   0.9372   0.9907   1.0159
  1.0636   1.0743   1.0971   1.1045   1.1085   1.1189   1.1318   1.1531
  1.1665   1.1932   1.1989   1.2186   1.2502   1.2609   1.2715   1.3064
  1.3185   1.3556   1.3715   1.4068   1.4224   1.4463   1.4669   1.4841
  1.4962   1.5220   1.5310   1.5624   1.5739   1.5928   1.6042   1.6546
  1.6940   1.7124   1.7548   1.7890   1.8183   1.8788   1.9034   2.0167
  2.0605   2.1137   2.1681   2.2014   2.2310   2.2482   2.2614   2.3249
  2.3338   2.3865   2.4097   2.4282   2.4536   2.4761   2.5199   2.5428
  2.5539   2.5637   2.6000   2.6503   2.6735   2.6989   2.7089   2.7388
  2.7461   2.7534   2.7952   2.8285   2.8318   2.8474   2.8691   2.8862
  2.9167   2.9301   2.9468   2.9672   2.9799   2.9910   3.0124   3.0293
  3.0403   3.0468   3.0630   3.0875   3.0903   3.1038   3.1196   3.1449
  3.1539   3.1786   3.1983   3.2194   3.2267   3.2422   3.2697   3.2812
  3.3109   3.3150   3.3298   3.3530   3.4122   3.4446   3.4699   3.4970
  3.5066   3.5378   3.5472   3.5640   3.5754   3.6014   3.6279   3.6480
  3.6610   3.6796   3.7138   3.7197   3.7660   3.7810   3.8183   3.8390
  3.8864   3.9031   3.9380   3.9493   3.9630   3.9913   3.9981   4.0322
  4.0352   4.0657   4.0739   4.0892   4.0979   4.1248   4.1263   4.1563
  4.1818   4.1908   4.2366   4.2617   4.2960   4.3245   4.3414   4.3968
  4.4137   4.4822   4.4936   4.5469   4.5619   4.5898   4.6196   4.6448
  4.6545   4.6767   4.6924   4.7377   4.7784   4.7938   4.8198   4.8699
  4.8817   4.9446   4.9739   5.0042   5.0727   5.0902   5.1031   5.1558
  5.1779   5.1929   5.2279   5.2559   5.3034   5.3628   5.4137   5.4352
  5.5110   5.5602   5.6428   5.6763   5.7374   5.7593   5.8439   5.9280
  5.9690   5.9904   6.0801   6.1302   6.1974   6.2610   6.5415   6.6518
  8.4845   8.7867  11.3607  12.9117  13.9803  14.1507  15.6137
 
 Beta MOs
 -- Occupied --
-14.4388 -14.4317 -10.3439 -10.3420 -10.3416 -10.3362 -10.3280  -1.0487
 -1.0374  -0.9688  -0.8821  -0.7529  -0.6784  -0.6657  -0.5989  -0.5934
 -0.5516  -0.5145  -0.4913  -0.4744  -0.4455  -0.4397  -0.4220  -0.3876
 -- Virtual --
 -0.0088   0.0252   0.0841   0.0956   0.1208   0.1253   0.1438   0.1643
  0.1829   0.1879   0.2333   0.2521   0.2798   0.2971   0.3089   0.3189
  0.3544   0.3665   0.4073   0.4112   0.4157   0.4278   0.4318   0.4447
  0.4608   0.4859   0.4898   0.4971   0.5130   0.5208   0.5418   0.5583
  0.5680   0.5735   0.5766   0.6068   0.6161   0.6411   0.6547   0.6585
  0.6792   0.6956   0.7029   0.7136   0.7304   0.7438   0.7797   0.7854
  0.8115   0.8187   0.8545   0.8831   0.9018   0.9263   0.9418   0.9926
  1.0179   1.0667   1.0775   1.1014   1.1069   1.1101   1.1218   1.1335
  1.1552   1.1690   1.1961   1.2022   1.2224   1.2523   1.2638   1.2757
  1.3121   1.3208   1.3567   1.3782   1.4101   1.4250   1.4496   1.4682
  1.4857   1.5002   1.5287   1.5365   1.5658   1.5794   1.5965   1.6064
  1.6595   1.6958   1.7198   1.7564   1.7899   1.8203   1.8796   1.9107
  2.0187   2.0692   2.1143   2.1711   2.2181   2.2357   2.2508   2.2775
  2.3284   2.3371   2.3940   2.4147   2.4333   2.4555   2.4779   2.5315
  2.5477   2.5594   2.5723   2.6053   2.6575   2.6807   2.7016   2.7102
  2.7445   2.7514   2.7576   2.8021   2.8359   2.8470   2.8521   2.8766
  2.8910   2.9210   2.9360   2.9561   2.9745   2.9857   2.9935   3.0171
  3.0380   3.0459   3.0583   3.0663   3.0900   3.0967   3.1162   3.1332
  3.1540   3.1606   3.1877   3.2070   3.2291   3.2357   3.2516   3.2748
  3.2920   3.3164   3.3255   3.3355   3.3596   3.4280   3.4485   3.4772
  3.5034   3.5134   3.5478   3.5547   3.5728   3.5789   3.6046   3.6327
  3.6542   3.6635   3.6848   3.7188   3.7244   3.7702   3.7858   3.8237
  3.8408   3.8908   3.9065   3.9406   3.9527   3.9661   3.9979   4.0030
  4.0350   4.0380   4.0666   4.0752   4.0920   4.1038   4.1285   4.1312
  4.1596   4.1872   4.1962   4.2395   4.2646   4.2990   4.3269   4.3431
  4.4062   4.4173   4.4856   4.4958   4.5490   4.5645   4.5935   4.6253
  4.6463   4.6635   4.6798   4.6959   4.7428   4.7871   4.7947   4.8210
  4.8753   4.8866   4.9490   4.9820   5.0092   5.0749   5.0938   5.1079
  5.1589   5.1844   5.1940   5.2301   5.2571   5.3065   5.3643   5.4154
  5.4366   5.5125   5.5685   5.6545   5.6809   5.7412   5.7614   5.8512
  5.9290   5.9814   5.9923   6.0818   6.1430   6.1980   6.2613   6.5420
  6.6677   8.4975   8.7872  11.3612  12.9149  13.9831  14.1580  15.6139
 --------------------------------------------------------------
 
          Ground-State Mulliken Net Atomic Charges

     Atom                 Charge (a.u.)    Spin (a.u.)
  --------------------------------------------------------
      1 C                    -0.067381      -0.004289
      2 N                    -0.068369       0.010470
      3 C                    -0.169484       0.020901
      4 H                     0.176058       0.000547
      5 C                    -0.112179       0.023651
      6 H                     0.161391       0.000558
      7 C                    -0.102099       0.042369
      8 H                     0.123458      -0.000204
      9 C                    -0.066792       0.707398
     10 H                     0.120589      -0.000632
     11 N                    -0.158692       0.106025
     12 H                     0.163500       0.093206
  --------------------------------------------------------
  Sum of atomic charges =     0.000000
  Sum of spin   charges =     1.000000

 -----------------------------------------------------------------
                    Cartesian Multipole Moments
 -----------------------------------------------------------------
    Charge (ESU x 10^10)
                 0.0000
    Dipole Moment (Debye)
         X      -0.8521      Y      -0.0786      Z      -2.8521
       Tot       2.9778
    Quadrupole Moments (Debye-Ang)
        XX     -37.7099     XY      -1.6543     YY     -55.0919
        XZ       0.7391     YZ      12.2642     ZZ     -51.4651
    Octopole Moments (Debye-Ang^2)
       XXX      -7.4794    XXY      -0.2663    XYY      -7.1569
       YYY       0.8518    XXZ     -10.8401    XYZ       4.6913
       YYZ     -22.7219    XZZ      -1.4429    YZZ      30.2943
       ZZZ     -82.2932
    Hexadecapole Moments (Debye-Ang^3)
      XXXX    -110.5353   XXXY     -71.3516   XXYY    -131.3409
      XYYY     -91.6734   YYYY    -754.2035   XXXZ      38.2796
      XXYZ      77.6171   XYYZ      21.3649   YYYZ     303.9426
      XXZZ    -122.8812   XYZZ     -24.5882   YYZZ    -289.0902
      XZZZ      37.2820   YZZZ     334.8020   ZZZZ    -772.4067
 -----------------------------------------------------------------
 Calculating analytic gradient of the SCF energy
 Gradient of SCF Energy
            1           2           3           4           5           6
    1   0.0005697  -0.0004219  -0.0003028   0.0000383   0.0000923  -0.0000349
    2  -0.0001092   0.0002128   0.0000757  -0.0000819  -0.0000596   0.0000517
    3   0.0005476  -0.0005191  -0.0000413   0.0000096  -0.0000359  -0.0000897
            7           8           9          10          11          12
    1   0.0000142   0.0000889  -0.0000500   0.0000658  -0.0000537  -0.0000059
    2   0.0000136   0.0001097   0.0001635   0.0000000  -0.0005750   0.0001987
    3   0.0001257   0.0000209   0.0004508  -0.0000573  -0.0002184  -0.0001928
 Max gradient component =       5.750E-04
 RMS gradient           =       2.355E-04
 Gradient time:  CPU 274.86 s  wall 5.25 s
 Geometry Optimization Parameters
   NAtoms,    NIC,     NZ,  NCons,   NDum,   NFix, NCnnct, MaxDiis
       12      66       0       0       0       0       0       0

 Cartesian Hessian Update
 Hessian updated using BFGS update


** GEOMETRY OPTIMIZATION IN DELOCALIZED INTERNAL COORDINATES **
   Searching for a Minimum

   Optimization Cycle:   3

                       Coordinates (Angstroms)
     ATOM                X               Y               Z
      1  C        -0.3661300548   -1.5834547922    1.9731145078
      2  N        -0.1242991469   -2.1514945291    2.9417281854
      3  C         0.2283514346   -0.5184516680   -0.1140178431
      4  H         1.2693468267   -0.7557389576    0.0781668926
      5  C        -0.6937376351   -0.8781668230    0.7732317663
      6  H        -1.7432482773   -0.6562305054    0.6202346573
      7  C        -0.0731226680    0.2576398258   -1.3571048659
      8  H         0.4156007670   -0.1911054581   -2.2232661890
      9  C         0.3843964011    1.6869493739   -1.2616253665
     10  H        -1.1430146450    0.2683478404   -1.5709208185
     11  N         0.8431481389    2.4256120499   -0.4073154561
     12  H         1.0027088586    2.0960936437    0.5477745295
   Point Group: c1    Number of degrees of freedom:    30


   Energy is   -302.926249760

 Hessian updated using BFGS update

 30 Hessian modes will be used to form the next step
  Hessian Eigenvalues:
     0.006583    0.009268    0.018387    0.030871    0.030991    0.039983
     0.058836    0.072557    0.112041    0.134649    0.142563    0.159913
     0.161434    0.186153    0.200005    0.215844    0.220202    0.221220
     0.240763    0.318700    0.329773    0.345813    0.346305    0.354981
     0.355266    0.422808    0.438085    0.608414    0.959463    1.370401

 Minimum search - taking simple RFO step
 Searching for Lamda that Minimizes Along All modes
 Value Taken    Lamda =  -0.00000914
 Step Taken.  Stepsize is  0.027876

                             Maximum     Tolerance    Cnvgd?
         Gradient           0.000570      0.000300      NO
         Displacement       0.015194      0.001200      NO
         Energy change     -0.000023      0.000001      NO


 New Cartesian Coordinates Obtained by Inverse Iteration

 Displacement from previous Coordinates is:  0.032727
 Adding empirical dispersion correction 
 ----------------------------------------------------------------
 Doing -D3(0) with
 s6  =   1.00000
 s8  =   1.00000
 rs6 =   1.28100
 rs8 =   1.09400
 -D3 energy without 3body term =     -0.0028226901 hartrees
 ----------------------------------------------------------------
             Standard Nuclear Orientation (Angstroms)
    I     Atom           X                Y                Z
 ----------------------------------------------------------------
    1      C      -0.3656794741    -1.5832471623     1.9724119441
    2      N      -0.1200865664    -2.1507757054     2.9405615206
    3      C       0.2282687018    -0.5172631073    -0.1136632062
    4      H       1.2690926872    -0.7543073481     0.0791996723
    5      C      -0.6945962691    -0.8771923110     0.7728864543
    6      H      -1.7443097438    -0.6563657990     0.6207512923
    7      C      -0.0721285485     0.2582584850    -1.3578942858
    8      H       0.4122434971    -0.1954049498    -2.2239632912
    9      C       0.3921033288     1.6860050901    -1.2646939257
   10      H      -1.1425680483     0.2730501990    -1.5690907830
   11      N       0.8458410371     2.4243742076    -0.4067028753
   12      H       0.9918193980     2.0928684016     0.5501974833
 ----------------------------------------------------------------
 Nuclear Repulsion Energy =         234.10388744 hartrees
 There are       25 alpha and       24 beta electrons
 Applying Cartesian multipole field
    Component          Value
    ---------          -----
     (2,0,0)        1.00000E-11
     (0,2,0)        2.00000E-11
     (0,0,2)       -3.00000E-11
 Nucleus-field energy     =    -0.0000000036 hartrees
 Requested basis set is cc-pVTZ
 There are 100 shells and 280 basis functions
 A cutoff of  1.0D-14 yielded   4674 shell pairs
 There are     36544 function pairs (     47603 Cartesian)
 Smallest overlap matrix eigenvalue = 2.06E-04
 Guess MOs from SCF MO coefficient file
 Reading MOs from coefficient file
 Reading MOs from coefficient file
 Long-range K will be added via erf
 Coulomb attenuation parameter = 0.25 bohr**(-1)
 An unrestricted hybrid HF-DFT SCF calculation will be
 performed using Pulay DIIS extrapolation
 Exchange:     0.1957 Hartree-Fock + 1.0000 wB97X-D3 + LR-HF
 Correlation:  1.0000 wB97X-D3
 Using SG-2 standard quadrature grid
 Dispersion:   Grimme D3
 SCF converges when DIIS error is below 1.0E-08
 Geometry optimization detected.  Setting ReadMinima to 0
 Setting SaveMinima to 0
 using 64 threads for integral computing
 -------------------------------------------------------
 OpenMP Integral computing Module                
 Release: version 1.0, May 2013, Q-Chem Inc. Pittsburgh 
 -------------------------------------------------------
 using 64 threads for integral computing
 -------------------------------------------------------
 OpenMP Integral computing Module                
 Release: version 1.0, May 2013, Q-Chem Inc. Pittsburgh 
 -------------------------------------------------------
 ---------------------------------------
  Cycle       Energy         DIIS Error
 ---------------------------------------
    1    -302.9258686619      1.17E-04
    2    -302.9262479160      1.26E-05
    3    -302.9262532445      4.47E-06
    4    -302.9262546057      2.80E-06
    5    -302.9262551142      1.62E-06
    6    -302.9262553865      9.22E-07
    7    -302.9262555189      5.59E-07
    8    -302.9262555485      2.33E-07
    9    -302.9262555523      8.64E-08
   10    -302.9262555528      4.77E-08
   11    -302.9262555529      1.64E-08
   12    -302.9262555530      5.23E-09 Convergence criterion met
 ---------------------------------------
 <S^2> = 0.7559
 SCF time:  CPU 1343.69 s  wall 22.62 s
 SCF   energy in the final basis set = -302.92625555
 Total energy in the final basis set = -302.92625555
 
 --------------------------------------------------------------
 
                    Orbital Energies (a.u.)
 --------------------------------------------------------------
 
 Alpha MOs
 -- Occupied --
-14.4417 -14.4319 -10.3515 -10.3444 -10.3422 -10.3379 -10.3281  -1.0593
 -1.0379  -0.9715  -0.8883  -0.7599  -0.6965  -0.6686  -0.6104  -0.5993
 -0.5599  -0.5192  -0.4929  -0.4764  -0.4597  -0.4459  -0.4451  -0.3912
 -0.2998
 -- Virtual --
  0.0108   0.0701   0.0937   0.1181   0.1246   0.1411   0.1616   0.1805
  0.1867   0.2314   0.2464   0.2784   0.2950   0.3070   0.3120   0.3502
  0.3635   0.4014   0.4051   0.4117   0.4261   0.4308   0.4408   0.4584
  0.4830   0.4888   0.4948   0.5114   0.5195   0.5368   0.5546   0.5643
  0.5693   0.5740   0.6050   0.6118   0.6357   0.6449   0.6539   0.6768
  0.6911   0.7002   0.7121   0.7266   0.7405   0.7790   0.7808   0.8100
  0.8140   0.8486   0.8793   0.8997   0.9217   0.9375   0.9907   1.0155
  1.0630   1.0736   1.0975   1.1044   1.1089   1.1187   1.1315   1.1529
  1.1661   1.1938   1.1993   1.2183   1.2500   1.2609   1.2714   1.3062
  1.3182   1.3554   1.3714   1.4072   1.4224   1.4465   1.4669   1.4842
  1.4954   1.5224   1.5302   1.5620   1.5733   1.5929   1.6040   1.6532
  1.6945   1.7121   1.7543   1.7889   1.8186   1.8792   1.9034   2.0159
  2.0594   2.1137   2.1676   2.2012   2.2305   2.2481   2.2618   2.3244
  2.3336   2.3865   2.4092   2.4280   2.4525   2.4762   2.5197   2.5427
  2.5538   2.5629   2.5997   2.6501   2.6735   2.6987   2.7088   2.7386
  2.7456   2.7535   2.7948   2.8283   2.8318   2.8475   2.8686   2.8864
  2.9164   2.9296   2.9472   2.9672   2.9798   2.9909   3.0132   3.0287
  3.0400   3.0470   3.0631   3.0874   3.0901   3.1036   3.1195   3.1441
  3.1544   3.1788   3.1979   3.2190   3.2262   3.2427   3.2688   3.2809
  3.3107   3.3150   3.3296   3.3521   3.4120   3.4439   3.4699   3.4955
  3.5064   3.5379   3.5472   3.5648   3.5752   3.6008   3.6272   3.6481
  3.6607   3.6787   3.7140   3.7190   3.7658   3.7811   3.8183   3.8384
  3.8859   3.9028   3.9378   3.9494   3.9629   3.9912   3.9977   4.0323
  4.0341   4.0656   4.0736   4.0890   4.0982   4.1242   4.1263   4.1569
  4.1819   4.1903   4.2364   4.2608   4.2944   4.3245   4.3407   4.3955
  4.4138   4.4813   4.4937   4.5467   4.5612   4.5889   4.6197   4.6447
  4.6554   4.6761   4.6919   4.7367   4.7789   4.7937   4.8189   4.8692
  4.8808   4.9452   4.9750   5.0054   5.0724   5.0901   5.1026   5.1551
  5.1777   5.1926   5.2270   5.2558   5.3029   5.3625   5.4133   5.4345
  5.5112   5.5592   5.6416   5.6757   5.7363   5.7585   5.8390   5.9280
  5.9650   5.9906   6.0793   6.1294   6.1966   6.2601   6.5409   6.6457
  8.4810   8.7788  11.3557  12.9051  13.9723  14.1398  15.6089
 
 Beta MOs
 -- Occupied --
-14.4389 -14.4317 -10.3441 -10.3421 -10.3418 -10.3363 -10.3281  -1.0486
 -1.0374  -0.9688  -0.8820  -0.7529  -0.6782  -0.6655  -0.5989  -0.5935
 -0.5515  -0.5146  -0.4914  -0.4744  -0.4456  -0.4397  -0.4220  -0.3877
 -- Virtual --
 -0.0089   0.0249   0.0838   0.0958   0.1207   0.1254   0.1436   0.1642
  0.1826   0.1876   0.2333   0.2520   0.2798   0.2969   0.3090   0.3193
  0.3545   0.3667   0.4069   0.4110   0.4156   0.4275   0.4319   0.4448
  0.4607   0.4857   0.4898   0.4970   0.5129   0.5208   0.5418   0.5583
  0.5679   0.5733   0.5764   0.6067   0.6164   0.6405   0.6544   0.6585
  0.6790   0.6959   0.7026   0.7131   0.7307   0.7433   0.7796   0.7854
  0.8115   0.8181   0.8550   0.8831   0.9020   0.9259   0.9421   0.9926
  1.0176   1.0660   1.0768   1.1020   1.1066   1.1106   1.1215   1.1333
  1.1551   1.1686   1.1964   1.2030   1.2221   1.2521   1.2636   1.2759
  1.3119   1.3205   1.3566   1.3781   1.4103   1.4250   1.4498   1.4682
  1.4858   1.4995   1.5292   1.5357   1.5655   1.5787   1.5965   1.6062
  1.6581   1.6962   1.7195   1.7559   1.7898   1.8206   1.8800   1.9106
  2.0179   2.0682   2.1143   2.1706   2.2179   2.2352   2.2506   2.2780
  2.3280   2.3368   2.3939   2.4142   2.4331   2.4544   2.4780   2.5313
  2.5476   2.5593   2.5715   2.6049   2.6573   2.6808   2.7015   2.7101
  2.7443   2.7512   2.7573   2.8019   2.8356   2.8471   2.8521   2.8761
  2.8912   2.9207   2.9357   2.9563   2.9745   2.9856   2.9933   3.0176
  3.0376   3.0458   3.0587   3.0663   3.0900   3.0964   3.1160   3.1325
  3.1541   3.1606   3.1875   3.2067   3.2287   3.2354   3.2521   3.2739
  3.2918   3.3158   3.3257   3.3358   3.3588   3.4281   3.4478   3.4772
  3.5020   3.5131   3.5477   3.5548   3.5735   3.5789   3.6039   3.6321
  3.6543   3.6633   3.6840   3.7192   3.7235   3.7699   3.7858   3.8237
  3.8402   3.8902   3.9063   3.9403   3.9529   3.9659   3.9977   4.0027
  4.0353   4.0367   4.0665   4.0749   4.0919   4.1040   4.1279   4.1314
  4.1602   4.1873   4.1958   4.2394   4.2637   4.2975   4.3268   4.3424
  4.4049   4.4174   4.4846   4.4961   4.5488   4.5639   4.5926   4.6252
  4.6461   4.6646   4.6793   4.6951   4.7418   4.7876   4.7946   4.8201
  4.8745   4.8857   4.9495   4.9828   5.0108   5.0746   5.0937   5.1072
  5.1584   5.1839   5.1938   5.2293   5.2570   5.3059   5.3640   5.4150
  5.4358   5.5127   5.5674   5.6533   5.6803   5.7403   5.7605   5.8463
  5.9290   5.9775   5.9924   6.0809   6.1422   6.1972   6.2604   6.5414
  6.6616   8.4940   8.7794  11.3563  12.9083  13.9754  14.1468  15.6092
 --------------------------------------------------------------
 
          Ground-State Mulliken Net Atomic Charges

     Atom                 Charge (a.u.)    Spin (a.u.)
  --------------------------------------------------------
      1 C                    -0.067541      -0.004130
      2 N                    -0.068167       0.010215
      3 C                    -0.169812       0.021192
      4 H                     0.176280       0.000528
      5 C                    -0.112233       0.023081
      6 H                     0.161552       0.000569
      7 C                    -0.101759       0.042579
      8 H                     0.123369      -0.000167
      9 C                    -0.066455       0.708549
     10 H                     0.120389      -0.000599
     11 N                    -0.159035       0.104956
     12 H                     0.163411       0.093228
  --------------------------------------------------------
  Sum of atomic charges =    -0.000000
  Sum of spin   charges =     1.000000

 -----------------------------------------------------------------
                    Cartesian Multipole Moments
 -----------------------------------------------------------------
    Charge (ESU x 10^10)
                -0.0000
    Dipole Moment (Debye)
         X      -0.8855      Y      -0.0835      Z      -2.8502
       Tot       2.9857
    Quadrupole Moments (Debye-Ang)
        XX     -37.7549     XY      -1.7032     YY     -55.0871
        XZ       0.7229     YZ      12.2482     ZZ     -51.4534
    Octopole Moments (Debye-Ang^2)
       XXX      -7.7956    XXY      -0.3888    XYY      -7.4263
       YYY       0.8162    XXZ     -10.8102    XYZ       4.7511
       YYZ     -22.7209    XZZ      -1.6225    YZZ      30.2527
       ZZZ     -82.1402
    Hexadecapole Moments (Debye-Ang^3)
      XXXX    -110.8946   XXXY     -71.6332   XXYY    -131.5595
      XYYY     -92.0621   YYYY    -753.5363   XXXZ      38.2385
      XXYZ      77.5531   XYYZ      21.2445   YYYZ     303.6507
      XXZZ    -122.9578   XYZZ     -24.5384   YYZZ    -288.8106
      XZZZ      37.1378   YZZZ     334.5940   ZZZZ    -772.1968
 -----------------------------------------------------------------
 Calculating analytic gradient of the SCF energy
 Gradient of SCF Energy
            1           2           3           4           5           6
    1   0.0004182  -0.0002527   0.0000146  -0.0000033  -0.0002172   0.0000063
    2  -0.0000982   0.0000599  -0.0000797  -0.0000370   0.0001647  -0.0000300
    3   0.0003437  -0.0001858   0.0001479  -0.0000175  -0.0002528   0.0000345
            7           8           9          10          11          12
    1   0.0000049   0.0000335  -0.0001808   0.0000247   0.0001994  -0.0000477
    2   0.0001131   0.0000082   0.0000015  -0.0000877  -0.0000523   0.0000373
    3  -0.0000281   0.0000067  -0.0000746  -0.0000371   0.0001182  -0.0000550
 Max gradient component =       4.182E-04
 RMS gradient           =       1.396E-04
 Gradient time:  CPU 274.43 s  wall 5.40 s
 Geometry Optimization Parameters
   NAtoms,    NIC,     NZ,  NCons,   NDum,   NFix, NCnnct, MaxDiis
       12      66       0       0       0       0       0       0

 Cartesian Hessian Update
 Hessian updated using BFGS update


** GEOMETRY OPTIMIZATION IN DELOCALIZED INTERNAL COORDINATES **
   Searching for a Minimum

   Optimization Cycle:   4

                       Coordinates (Angstroms)
     ATOM                X               Y               Z
      1  C        -0.3656794741   -1.5832471623    1.9724119441
      2  N        -0.1200865664   -2.1507757054    2.9405615206
      3  C         0.2282687018   -0.5172631073   -0.1136632062
      4  H         1.2690926872   -0.7543073481    0.0791996723
      5  C        -0.6945962691   -0.8771923110    0.7728864543
      6  H        -1.7443097438   -0.6563657990    0.6207512923
      7  C        -0.0721285485    0.2582584850   -1.3578942858
      8  H         0.4122434971   -0.1954049498   -2.2239632912
      9  C         0.3921033288    1.6860050901   -1.2646939257
     10  H        -1.1425680483    0.2730501990   -1.5690907830
     11  N         0.8458410371    2.4243742076   -0.4067028753
     12  H         0.9918193980    2.0928684016    0.5501974833
   Point Group: c1    Number of degrees of freedom:    30


   Energy is   -302.926255553

 Hessian updated using BFGS update

 30 Hessian modes will be used to form the next step
  Hessian Eigenvalues:
     0.004550    0.009122    0.018419    0.030839    0.031185    0.039831
     0.058308    0.073363    0.115568    0.132143    0.144163    0.160061
     0.162781    0.178635    0.200018    0.220113    0.220525    0.220954
     0.247151    0.318174    0.334729    0.345925    0.346286    0.355143
     0.355875    0.427402    0.434987    0.607559    0.988199    1.349344

 Minimum search - taking simple RFO step
 Searching for Lamda that Minimizes Along All modes
 Value Taken    Lamda =  -0.00000267
 Step Taken.  Stepsize is  0.019597

                             Maximum     Tolerance    Cnvgd?
         Gradient           0.000221      0.000300     YES
         Displacement       0.011475      0.001200      NO
         Energy change     -0.000006      0.000001      NO


 New Cartesian Coordinates Obtained by Inverse Iteration

 Displacement from previous Coordinates is:  0.018259
 Adding empirical dispersion correction 
 ----------------------------------------------------------------
 Doing -D3(0) with
 s6  =   1.00000
 s8  =   1.00000
 rs6 =   1.28100
 rs8 =   1.09400
 -D3 energy without 3body term =     -0.0028228333 hartrees
 ----------------------------------------------------------------
             Standard Nuclear Orientation (Angstroms)
    I     Atom           X                Y                Z
 ----------------------------------------------------------------
    1      C      -0.3659234882    -1.5835062578     1.9720101218
    2      N      -0.1178787675    -2.1500463225     2.9402384029
    3      C       0.2282169458    -0.5171294164    -0.1135580107
    4      H       1.2690439507    -0.7535225302     0.0799514782
    5      C      -0.6950004275    -0.8777779979     0.7724635796
    6      H      -1.7447232938    -0.6572107886     0.6200563740
    7      C      -0.0716047904     0.2583268821    -1.3579632991
    8      H       0.4097398017    -0.1978783733    -2.2243813289
    9      C       0.3967919521     1.6849513934    -1.2660965377
   10      H      -1.1424053058     0.2767397410    -1.5672029537
   11      N       0.8470618828     2.4241360751    -0.4068213117
   12      H       0.9866815400     2.0929175955     0.5513034851
 ----------------------------------------------------------------
 Nuclear Repulsion Energy =         234.10084994 hartrees
 There are       25 alpha and       24 beta electrons
 Applying Cartesian multipole field
    Component          Value
    ---------          -----
     (2,0,0)        1.00000E-11
     (0,2,0)        2.00000E-11
     (0,0,2)       -3.00000E-11
 Nucleus-field energy     =    -0.0000000036 hartrees
 Requested basis set is cc-pVTZ
 There are 100 shells and 280 basis functions
 A cutoff of  1.0D-14 yielded   4674 shell pairs
 There are     36544 function pairs (     47603 Cartesian)
 Smallest overlap matrix eigenvalue = 2.06E-04
 Guess MOs from SCF MO coefficient file
 Reading MOs from coefficient file
 Reading MOs from coefficient file
 Long-range K will be added via erf
 Coulomb attenuation parameter = 0.25 bohr**(-1)
 An unrestricted hybrid HF-DFT SCF calculation will be
 performed using Pulay DIIS extrapolation
 Exchange:     0.1957 Hartree-Fock + 1.0000 wB97X-D3 + LR-HF
 Correlation:  1.0000 wB97X-D3
 Using SG-2 standard quadrature grid
 Dispersion:   Grimme D3
 SCF converges when DIIS error is below 1.0E-08
 Geometry optimization detected.  Setting ReadMinima to 0
 Setting SaveMinima to 0
 using 64 threads for integral computing
 -------------------------------------------------------
 OpenMP Integral computing Module                
 Release: version 1.0, May 2013, Q-Chem Inc. Pittsburgh 
 -------------------------------------------------------
 using 64 threads for integral computing
 -------------------------------------------------------
 OpenMP Integral computing Module                
 Release: version 1.0, May 2013, Q-Chem Inc. Pittsburgh 
 -------------------------------------------------------
 ---------------------------------------
  Cycle       Energy         DIIS Error
 ---------------------------------------
    1    -302.9261490121      7.32E-05
    2    -302.9262549065      7.23E-06
    3    -302.9262566889      2.70E-06
    4    -302.9262570997      2.29E-06
    5    -302.9262572445      1.09E-06
    6    -302.9262573381      5.11E-07
    7    -302.9262573808      3.90E-07
    8    -302.9262573937      1.46E-07
    9    -302.9262573957      4.99E-08
   10    -302.9262573959      2.05E-08
   11    -302.9262573959      6.58E-09 Convergence criterion met
 ---------------------------------------
 <S^2> = 0.7559
 SCF time:  CPU 1234.27 s  wall 20.85 s
 SCF   energy in the final basis set = -302.92625740
 Total energy in the final basis set = -302.92625740
 
 --------------------------------------------------------------
 
                    Orbital Energies (a.u.)
 --------------------------------------------------------------
 
 Alpha MOs
 -- Occupied --
-14.4417 -14.4320 -10.3515 -10.3444 -10.3423 -10.3379 -10.3281  -1.0593
 -1.0379  -0.9715  -0.8883  -0.7599  -0.6965  -0.6686  -0.6104  -0.5993
 -0.5600  -0.5192  -0.4930  -0.4764  -0.4597  -0.4459  -0.4451  -0.3912
 -0.3000
 -- Virtual --
  0.0107   0.0699   0.0938   0.1180   0.1246   0.1410   0.1615   0.1804
  0.1866   0.2315   0.2463   0.2785   0.2950   0.3070   0.3121   0.3503
  0.3635   0.4012   0.4050   0.4118   0.4260   0.4308   0.4409   0.4583
  0.4829   0.4888   0.4947   0.5114   0.5196   0.5368   0.5546   0.5643
  0.5692   0.5741   0.6050   0.6119   0.6355   0.6448   0.6537   0.6768
  0.6913   0.7002   0.7119   0.7267   0.7403   0.7789   0.7808   0.8100
  0.8138   0.8488   0.8792   0.8998   0.9216   0.9377   0.9907   1.0153
  1.0625   1.0732   1.0978   1.1044   1.1093   1.1186   1.1312   1.1529
  1.1659   1.1941   1.1997   1.2183   1.2499   1.2608   1.2713   1.3061
  1.3182   1.3553   1.3714   1.4074   1.4224   1.4465   1.4670   1.4843
  1.4949   1.5229   1.5297   1.5618   1.5731   1.5931   1.6040   1.6526
  1.6949   1.7123   1.7539   1.7890   1.8188   1.8794   1.9034   2.0156
  2.0591   2.1137   2.1675   2.2010   2.2299   2.2480   2.2622   2.3240
  2.3336   2.3863   2.4091   2.4279   2.4521   2.4762   2.5197   2.5428
  2.5537   2.5626   2.5994   2.6500   2.6736   2.6988   2.7086   2.7385
  2.7454   2.7536   2.7948   2.8283   2.8318   2.8475   2.8684   2.8867
  2.9164   2.9292   2.9475   2.9673   2.9797   2.9908   3.0137   3.0285
  3.0399   3.0471   3.0633   3.0874   3.0898   3.1036   3.1195   3.1438
  3.1545   3.1790   3.1977   3.2190   3.2258   3.2429   3.2683   3.2809
  3.3106   3.3153   3.3297   3.3517   3.4118   3.4438   3.4700   3.4948
  3.5064   3.5380   3.5473   3.5652   3.5750   3.6006   3.6271   3.6481
  3.6608   3.6785   3.7143   3.7187   3.7662   3.7811   3.8182   3.8382
  3.8853   3.9028   3.9377   3.9497   3.9629   3.9912   3.9974   4.0322
  4.0339   4.0656   4.0735   4.0891   4.0985   4.1238   4.1262   4.1574
  4.1821   4.1901   4.2367   4.2606   4.2935   4.3247   4.3408   4.3950
  4.4140   4.4808   4.4938   4.5466   4.5611   4.5884   4.6202   4.6446
  4.6559   4.6758   4.6915   4.7365   4.7791   4.7937   4.8186   4.8686
  4.8807   4.9455   4.9752   5.0066   5.0724   5.0900   5.1025   5.1546
  5.1775   5.1924   5.2265   5.2560   5.3030   5.3624   5.4132   5.4345
  5.5119   5.5589   5.6414   5.6753   5.7361   5.7584   5.8372   5.9281
  5.9637   5.9904   6.0791   6.1291   6.1966   6.2596   6.5410   6.6438
  8.4798   8.7779  11.3559  12.9037  13.9707  14.1373  15.6057
 
 Beta MOs
 -- Occupied --
-14.4389 -14.4318 -10.3441 -10.3422 -10.3418 -10.3364 -10.3282  -1.0486
 -1.0374  -0.9688  -0.8820  -0.7529  -0.6781  -0.6655  -0.5989  -0.5935
 -0.5515  -0.5146  -0.4914  -0.4745  -0.4456  -0.4397  -0.4220  -0.3877
 -- Virtual --
 -0.0089   0.0248   0.0836   0.0960   0.1207   0.1254   0.1436   0.1642
  0.1826   0.1875   0.2333   0.2519   0.2799   0.2969   0.3090   0.3194
  0.3545   0.3668   0.4067   0.4109   0.4156   0.4273   0.4320   0.4448
  0.4606   0.4855   0.4898   0.4969   0.5129   0.5209   0.5417   0.5582
  0.5679   0.5734   0.5763   0.6067   0.6165   0.6403   0.6542   0.6585
  0.6790   0.6962   0.7026   0.7130   0.7309   0.7431   0.7795   0.7854
  0.8116   0.8178   0.8552   0.8830   0.9022   0.9257   0.9422   0.9926
  1.0174   1.0656   1.0764   1.1024   1.1064   1.1111   1.1214   1.1331
  1.1550   1.1684   1.1965   1.2036   1.2220   1.2521   1.2635   1.2759
  1.3118   1.3204   1.3564   1.3781   1.4106   1.4250   1.4498   1.4683
  1.4860   1.4990   1.5296   1.5351   1.5653   1.5785   1.5966   1.6062
  1.6576   1.6965   1.7197   1.7555   1.7899   1.8208   1.8802   1.9106
  2.0176   2.0679   2.1142   2.1705   2.2178   2.2347   2.2505   2.2783
  2.3276   2.3366   2.3937   2.4142   2.4330   2.4540   2.4780   2.5313
  2.5477   2.5592   2.5712   2.6045   2.6573   2.6808   2.7015   2.7100
  2.7442   2.7513   2.7573   2.8020   2.8355   2.8470   2.8522   2.8759
  2.8914   2.9208   2.9354   2.9565   2.9746   2.9855   2.9933   3.0180
  3.0375   3.0457   3.0588   3.0663   3.0899   3.0961   3.1160   3.1322
  3.1542   3.1606   3.1876   3.2066   3.2288   3.2351   3.2523   3.2734
  3.2918   3.3154   3.3260   3.3361   3.3584   3.4281   3.4475   3.4773
  3.5013   3.5131   3.5475   3.5551   3.5739   3.5787   3.6037   3.6320
  3.6543   3.6634   3.6838   3.7196   3.7231   3.7703   3.7859   3.8236
  3.8400   3.8895   3.9065   3.9403   3.9532   3.9659   3.9977   4.0025
  4.0354   4.0362   4.0664   4.0747   4.0920   4.1041   4.1276   4.1312
  4.1607   4.1875   4.1955   4.2396   4.2634   4.2966   4.3271   4.3426
  4.4043   4.4176   4.4840   4.4963   4.5488   4.5639   4.5922   4.6256
  4.6460   4.6651   4.6790   4.6947   4.7417   4.7878   4.7946   4.8198
  4.8740   4.8856   4.9497   4.9831   5.0120   5.0746   5.0936   5.1070
  5.1580   5.1835   5.1936   5.2289   5.2572   5.3060   5.3639   5.4150
  5.4358   5.5134   5.5672   5.6532   5.6799   5.7401   5.7603   5.8445
  5.9291   5.9761   5.9922   6.0807   6.1420   6.1971   6.2598   6.5415
  6.6596   8.4928   8.7784  11.3564  12.9069  13.9739  14.1443  15.6059
 --------------------------------------------------------------
 
          Ground-State Mulliken Net Atomic Charges

     Atom                 Charge (a.u.)    Spin (a.u.)
  --------------------------------------------------------
      1 C                    -0.067498      -0.004067
      2 N                    -0.068204       0.010122
      3 C                    -0.169833       0.021302
      4 H                     0.176307       0.000510
      5 C                    -0.112241       0.022869
      6 H                     0.161554       0.000570
      7 C                    -0.101557       0.042593
      8 H                     0.123349      -0.000143
      9 C                    -0.066429       0.708961
     10 H                     0.120299      -0.000571
     11 N                    -0.159119       0.104558
     12 H                     0.163373       0.093296
  --------------------------------------------------------
  Sum of atomic charges =    -0.000000
  Sum of spin   charges =     1.000000

 -----------------------------------------------------------------
                    Cartesian Multipole Moments
 -----------------------------------------------------------------
    Charge (ESU x 10^10)
                 0.0000
    Dipole Moment (Debye)
         X      -0.9015      Y      -0.0842      Z      -2.8483
       Tot       2.9888
    Quadrupole Moments (Debye-Ang)
        XX     -37.7767     XY      -1.7243     YY     -55.0725
        XZ       0.7182     YZ      12.2428     ZZ     -51.4541
    Octopole Moments (Debye-Ang^2)
       XXX      -7.9519    XXY      -0.4320    XYY      -7.5555
       YYY       0.8360    XXZ     -10.7943    XYZ       4.7914
       YYZ     -22.6930    XZZ      -1.7183    YZZ      30.2368
       ZZZ     -82.0737
    Hexadecapole Moments (Debye-Ang^3)
      XXXX    -111.1043   XXXY     -71.8095   XXYY    -131.6651
      XYYY     -92.2644   YYYY    -753.1821   XXXZ      38.2527
      XXYZ      77.5269   XYYZ      21.2095   YYYZ     303.5232
      XXZZ    -123.0100   XYZZ     -24.5340   YYZZ    -288.6654
      XZZZ      37.0944   YZZZ     334.5145   ZZZZ    -772.1613
 -----------------------------------------------------------------
 Calculating analytic gradient of the SCF energy
 Gradient of SCF Energy
            1           2           3           4           5           6
    1   0.0002118  -0.0001216   0.0000950  -0.0000179  -0.0002111   0.0000065
    2   0.0000253  -0.0000379  -0.0000790  -0.0000072   0.0000815  -0.0000184
    3   0.0000709   0.0000283   0.0000916  -0.0000093  -0.0001566   0.0000538
            7           8           9          10          11          12
    1  -0.0000106   0.0000185  -0.0001215   0.0000145   0.0001723  -0.0000361
    2   0.0000839  -0.0000219  -0.0000410  -0.0000676   0.0001206  -0.0000384
    3  -0.0000392   0.0000025  -0.0001571  -0.0000173   0.0001141   0.0000182
 Max gradient component =       2.118E-04
 RMS gradient           =       8.924E-05
 Gradient time:  CPU 275.12 s  wall 5.37 s
 Geometry Optimization Parameters
   NAtoms,    NIC,     NZ,  NCons,   NDum,   NFix, NCnnct, MaxDiis
       12      66       0       0       0       0       0       0

 Cartesian Hessian Update
 Hessian updated using BFGS update


** GEOMETRY OPTIMIZATION IN DELOCALIZED INTERNAL COORDINATES **
   Searching for a Minimum

   Optimization Cycle:   5

                       Coordinates (Angstroms)
     ATOM                X               Y               Z
      1  C        -0.3659234882   -1.5835062578    1.9720101218
      2  N        -0.1178787675   -2.1500463225    2.9402384029
      3  C         0.2282169458   -0.5171294164   -0.1135580107
      4  H         1.2690439507   -0.7535225302    0.0799514782
      5  C        -0.6950004275   -0.8777779979    0.7724635796
      6  H        -1.7447232938   -0.6572107886    0.6200563740
      7  C        -0.0716047904    0.2583268821   -1.3579632991
      8  H         0.4097398017   -0.1978783733   -2.2243813289
      9  C         0.3967919521    1.6849513934   -1.2660965377
     10  H        -1.1424053058    0.2767397410   -1.5672029537
     11  N         0.8470618828    2.4241360751   -0.4068213117
     12  H         0.9866815400    2.0929175955    0.5513034851
   Point Group: c1    Number of degrees of freedom:    30


   Energy is   -302.926257396

 Hessian updated using BFGS update

 30 Hessian modes will be used to form the next step
  Hessian Eigenvalues:
     0.003364    0.009019    0.018447    0.030937    0.031479    0.037927
     0.057682    0.072947    0.117661    0.132673    0.145575    0.159205
     0.160800    0.166307    0.199990    0.212579    0.220176    0.221277
     0.240540    0.318977    0.333101    0.345945    0.346307    0.355081
     0.355775    0.416974    0.438248    0.611461    0.988841    1.372581

 Minimum search - taking simple RFO step
 Searching for Lamda that Minimizes Along All modes
 Value Taken    Lamda =  -0.00000128
 Step Taken.  Stepsize is  0.014129

                             Maximum     Tolerance    Cnvgd?
         Gradient           0.000188      0.000300     YES
         Displacement       0.008033      0.001200      NO
         Energy change     -0.000002      0.000001      NO


 New Cartesian Coordinates Obtained by Inverse Iteration

 Displacement from previous Coordinates is:  0.012595
 Adding empirical dispersion correction 
 ----------------------------------------------------------------
 Doing -D3(0) with
 s6  =   1.00000
 s8  =   1.00000
 rs6 =   1.28100
 rs8 =   1.09400
 -D3 energy without 3body term =     -0.0028224656 hartrees
 ----------------------------------------------------------------
             Standard Nuclear Orientation (Angstroms)
    I     Atom           X                Y                Z
 ----------------------------------------------------------------
    1      C      -0.3665313162    -1.5842340395     1.9717441203
    2      N      -0.1167731543    -2.1502000684     2.9398967550
    3      C       0.2281839493    -0.5169668026    -0.1131384023
    4      H       1.2690805149    -0.7526873703     0.0809291768
    5      C      -0.6952478073    -0.8784769529     0.7723324551
    6      H      -1.7449841144    -0.6586041659     0.6187920367
    7      C      -0.0713586053     0.2581965099    -1.3576200371
    8      H       0.4077676831    -0.1995951600    -2.2244068619
    9      C       0.3997117981     1.6840132597    -1.2669454445
   10      H      -1.1424261224     0.2794417726    -1.5653683660
   11      N       0.8478144311     2.4244026644    -0.4076457228
   12      H       0.9847627431     2.0947103534     0.5514302904
 ----------------------------------------------------------------
 Nuclear Repulsion Energy =         234.09924680 hartrees
 There are       25 alpha and       24 beta electrons
 Applying Cartesian multipole field
    Component          Value
    ---------          -----
     (2,0,0)        1.00000E-11
     (0,2,0)        2.00000E-11
     (0,0,2)       -3.00000E-11
 Nucleus-field energy     =    -0.0000000036 hartrees
 Requested basis set is cc-pVTZ
 There are 100 shells and 280 basis functions
 A cutoff of  1.0D-14 yielded   4674 shell pairs
 There are     36544 function pairs (     47603 Cartesian)
 Smallest overlap matrix eigenvalue = 2.06E-04
 Guess MOs from SCF MO coefficient file
 Reading MOs from coefficient file
 Reading MOs from coefficient file
 Long-range K will be added via erf
 Coulomb attenuation parameter = 0.25 bohr**(-1)
 An unrestricted hybrid HF-DFT SCF calculation will be
 performed using Pulay DIIS extrapolation
 Exchange:     0.1957 Hartree-Fock + 1.0000 wB97X-D3 + LR-HF
 Correlation:  1.0000 wB97X-D3
 Using SG-2 standard quadrature grid
 Dispersion:   Grimme D3
 SCF converges when DIIS error is below 1.0E-08
 Geometry optimization detected.  Setting ReadMinima to 0
 Setting SaveMinima to 0
 using 64 threads for integral computing
 -------------------------------------------------------
 OpenMP Integral computing Module                
 Release: version 1.0, May 2013, Q-Chem Inc. Pittsburgh 
 -------------------------------------------------------
 using 64 threads for integral computing
 -------------------------------------------------------
 OpenMP Integral computing Module                
 Release: version 1.0, May 2013, Q-Chem Inc. Pittsburgh 
 -------------------------------------------------------
 ---------------------------------------
  Cycle       Energy         DIIS Error
 ---------------------------------------
    1    -302.9262785773      4.95E-05
    2    -302.9262572180      4.66E-06
    3    -302.9262579137      1.93E-06
    4    -302.9262580437      1.81E-06
    5    -302.9262581078      5.83E-07
    6    -302.9262581368      3.26E-07
    7    -302.9262581485      2.40E-07
    8    -302.9262581546      9.85E-08
    9    -302.9262581556      3.28E-08
   10    -302.9262581557      7.42E-09 Convergence criterion met
 ---------------------------------------
 <S^2> = 0.7559
 SCF time:  CPU 1085.00 s  wall 18.13 s
 SCF   energy in the final basis set = -302.92625816
 Total energy in the final basis set = -302.92625816
 
 --------------------------------------------------------------
 
                    Orbital Energies (a.u.)
 --------------------------------------------------------------
 
 Alpha MOs
 -- Occupied --
-14.4417 -14.4320 -10.3515 -10.3444 -10.3423 -10.3379 -10.3281  -1.0593
 -1.0379  -0.9715  -0.8883  -0.7599  -0.6965  -0.6686  -0.6103  -0.5993
 -0.5600  -0.5192  -0.4930  -0.4764  -0.4597  -0.4459  -0.4451  -0.3911
 -0.2999
 -- Virtual --
  0.0107   0.0699   0.0939   0.1180   0.1247   0.1410   0.1614   0.1804
  0.1865   0.2316   0.2463   0.2786   0.2950   0.3070   0.3121   0.3503
  0.3635   0.4012   0.4050   0.4119   0.4259   0.4309   0.4409   0.4583
  0.4828   0.4888   0.4946   0.5114   0.5197   0.5367   0.5545   0.5643
  0.5692   0.5743   0.6050   0.6119   0.6356   0.6447   0.6536   0.6769
  0.6914   0.7003   0.7119   0.7267   0.7402   0.7789   0.7809   0.8102
  0.8137   0.8489   0.8790   0.8998   0.9216   0.9378   0.9908   1.0152
  1.0622   1.0730   1.0980   1.1043   1.1097   1.1187   1.1311   1.1529
  1.1659   1.1942   1.1999   1.2183   1.2499   1.2607   1.2712   1.3061
  1.3182   1.3552   1.3715   1.4077   1.4224   1.4464   1.4671   1.4844
  1.4945   1.5233   1.5294   1.5617   1.5732   1.5932   1.6040   1.6524
  1.6951   1.7127   1.7536   1.7890   1.8191   1.8796   1.9034   2.0155
  2.0592   2.1136   2.1675   2.2009   2.2296   2.2479   2.2624   2.3236
  2.3336   2.3863   2.4091   2.4278   2.4519   2.4762   2.5200   2.5429
  2.5538   2.5624   2.5991   2.6501   2.6736   2.6989   2.7085   2.7385
  2.7453   2.7538   2.7949   2.8283   2.8318   2.8476   2.8683   2.8869
  2.9165   2.9289   2.9478   2.9674   2.9796   2.9908   3.0140   3.0284
  3.0398   3.0471   3.0634   3.0874   3.0897   3.1037   3.1195   3.1438
  3.1546   3.1792   3.1977   3.2191   3.2255   3.2431   3.2680   3.2809
  3.3105   3.3156   3.3297   3.3516   3.4117   3.4438   3.4701   3.4942
  3.5066   3.5382   3.5473   3.5654   3.5750   3.6006   3.6272   3.6482
  3.6609   3.6784   3.7146   3.7185   3.7666   3.7812   3.8182   3.8382
  3.8848   3.9030   3.9378   3.9499   3.9630   3.9912   3.9973   4.0319
  4.0339   4.0656   4.0734   4.0893   4.0985   4.1237   4.1261   4.1579
  4.1824   4.1900   4.2370   4.2606   4.2931   4.3250   4.3412   4.3948
  4.4142   4.4805   4.4938   4.5467   4.5613   4.5882   4.6208   4.6446
  4.6560   4.6756   4.6914   4.7367   4.7792   4.7937   4.8185   4.8683
  4.8809   4.9456   4.9751   5.0075   5.0725   5.0900   5.1025   5.1542
  5.1773   5.1923   5.2260   5.2563   5.3034   5.3623   5.4133   5.4348
  5.5126   5.5589   5.6416   5.6750   5.7363   5.7585   5.8369   5.9283
  5.9638   5.9902   6.0792   6.1291   6.1968   6.2594   6.5414   6.6439
  8.4799   8.7788  11.3574  12.9042  13.9719  14.1385  15.6045
 
 Beta MOs
 -- Occupied --
-14.4389 -14.4318 -10.3441 -10.3421 -10.3418 -10.3364 -10.3282  -1.0486
 -1.0374  -0.9688  -0.8821  -0.7529  -0.6781  -0.6655  -0.5989  -0.5935
 -0.5516  -0.5146  -0.4914  -0.4745  -0.4456  -0.4397  -0.4220  -0.3877
 -- Virtual --
 -0.0089   0.0248   0.0835   0.0962   0.1207   0.1254   0.1435   0.1641
  0.1826   0.1874   0.2334   0.2519   0.2800   0.2969   0.3090   0.3194
  0.3545   0.3668   0.4066   0.4110   0.4157   0.4273   0.4321   0.4448
  0.4606   0.4855   0.4898   0.4968   0.5129   0.5210   0.5416   0.5581
  0.5680   0.5735   0.5763   0.6067   0.6164   0.6402   0.6541   0.6586
  0.6790   0.6964   0.7026   0.7130   0.7309   0.7430   0.7795   0.7855
  0.8117   0.8177   0.8553   0.8828   0.9022   0.9257   0.9423   0.9927
  1.0172   1.0653   1.0762   1.1027   1.1062   1.1115   1.1214   1.1330
  1.1550   1.1684   1.1965   1.2039   1.2221   1.2520   1.2634   1.2758
  1.3118   1.3204   1.3563   1.3782   1.4109   1.4250   1.4497   1.4684
  1.4861   1.4986   1.5300   1.5347   1.5652   1.5784   1.5968   1.6062
  1.6574   1.6967   1.7201   1.7552   1.7899   1.8211   1.8804   1.9106
  2.0175   2.0680   2.1142   2.1704   2.2177   2.2344   2.2504   2.2785
  2.3273   2.3367   2.3937   2.4142   2.4329   2.4537   2.4781   2.5315
  2.5478   2.5592   2.5711   2.6043   2.6573   2.6809   2.7016   2.7099
  2.7442   2.7514   2.7573   2.8021   2.8356   2.8469   2.8522   2.8759
  2.8916   2.9209   2.9352   2.9567   2.9747   2.9855   2.9933   3.0182
  3.0375   3.0457   3.0589   3.0664   3.0900   3.0959   3.1160   3.1320
  3.1543   3.1607   3.1877   3.2067   3.2290   3.2349   3.2524   3.2731
  3.2918   3.3152   3.3262   3.3364   3.3582   3.4280   3.4475   3.4775
  3.5008   3.5132   3.5475   3.5555   3.5742   3.5786   3.6037   3.6321
  3.6543   3.6636   3.6838   3.7200   3.7229   3.7707   3.7859   3.8236
  3.8400   3.8890   3.9067   3.9404   3.9534   3.9661   3.9978   4.0023
  4.0352   4.0361   4.0664   4.0747   4.0922   4.1042   4.1276   4.1309
  4.1613   4.1878   4.1955   4.2400   4.2635   4.2962   4.3274   4.3430
  4.4040   4.4179   4.4836   4.4963   4.5488   4.5641   4.5920   4.6261
  4.6460   4.6652   4.6789   4.6945   4.7419   4.7879   4.7946   4.8197
  4.8737   4.8858   4.9498   4.9830   5.0128   5.0748   5.0936   5.1071
  5.1576   5.1833   5.1934   5.2284   5.2575   5.3064   5.3638   5.4151
  5.4362   5.5141   5.5672   5.6533   5.6796   5.7403   5.7604   5.8442
  5.9293   5.9762   5.9920   6.0809   6.1420   6.1974   6.2597   6.5418
  6.6598   8.4929   8.7793  11.3579  12.9074  13.9751  14.1455  15.6047
 --------------------------------------------------------------
 
          Ground-State Mulliken Net Atomic Charges

     Atom                 Charge (a.u.)    Spin (a.u.)
  --------------------------------------------------------
      1 C                    -0.067439      -0.004044
      2 N                    -0.068265       0.010091
      3 C                    -0.169745       0.021334
      4 H                     0.176264       0.000497
      5 C                    -0.112230       0.022800
      6 H                     0.161491       0.000570
      7 C                    -0.101413       0.042541
      8 H                     0.123362      -0.000127
      9 C                    -0.066516       0.709001
     10 H                     0.120247      -0.000550
     11 N                    -0.159126       0.104541
     12 H                     0.163370       0.093348
  --------------------------------------------------------
  Sum of atomic charges =     0.000000
  Sum of spin   charges =     1.000000

 -----------------------------------------------------------------
                    Cartesian Multipole Moments
 -----------------------------------------------------------------
    Charge (ESU x 10^10)
                 0.0000
    Dipole Moment (Debye)
         X      -0.9091      Y      -0.0824      Z      -2.8455
       Tot       2.9883
    Quadrupole Moments (Debye-Ang)
        XX     -37.7861     XY      -1.7304     YY     -55.0592
        XZ       0.7203     YZ      12.2479     ZZ     -51.4579
    Octopole Moments (Debye-Ang^2)
       XXX      -8.0282    XXY      -0.4413    XYY      -7.6157
       YYY       0.8996    XXZ     -10.7820    XYZ       4.8223
       YYZ     -22.6637    XZZ      -1.7699    YZZ      30.2320
       ZZZ     -82.0205
    Hexadecapole Moments (Debye-Ang^3)
      XXXX    -111.2502   XXXY     -71.9400   XXYY    -131.7387
      XYYY     -92.3903   YYYY    -753.1810   XXXZ      38.3053
      XXYZ      77.5440   XYYZ      21.2277   YYYZ     303.6276
      XXZZ    -123.0424   XYZZ     -24.5582   YYZZ    -288.6532
      XZZZ      37.1132   YZZZ     334.5656   ZZZZ    -772.0641
 -----------------------------------------------------------------
 Calculating analytic gradient of the SCF energy
 Gradient of SCF Energy
            1           2           3           4           5           6
    1   0.0000428  -0.0000420   0.0000500  -0.0000118  -0.0000785  -0.0000033
    2   0.0000514  -0.0000403  -0.0000104  -0.0000052   0.0000233  -0.0000089
    3  -0.0000674   0.0000753   0.0000132   0.0000017   0.0000031   0.0000124
            7           8           9          10          11          12
    1  -0.0000086   0.0000092  -0.0000203   0.0000082   0.0000627  -0.0000084
    2   0.0000026  -0.0000178  -0.0000504  -0.0000170   0.0001202  -0.0000475
    3  -0.0000238  -0.0000005  -0.0000787  -0.0000039   0.0000368   0.0000317
 Max gradient component =       1.202E-04
 RMS gradient           =       4.137E-05
 Gradient time:  CPU 274.81 s  wall 5.49 s
 Geometry Optimization Parameters
   NAtoms,    NIC,     NZ,  NCons,   NDum,   NFix, NCnnct, MaxDiis
       12      66       0       0       0       0       0       0

 Cartesian Hessian Update
 Hessian updated using BFGS update


** GEOMETRY OPTIMIZATION IN DELOCALIZED INTERNAL COORDINATES **
   Searching for a Minimum

   Optimization Cycle:   6

                       Coordinates (Angstroms)
     ATOM                X               Y               Z
      1  C        -0.3665313162   -1.5842340395    1.9717441203
      2  N        -0.1167731543   -2.1502000684    2.9398967550
      3  C         0.2281839493   -0.5169668026   -0.1131384023
      4  H         1.2690805149   -0.7526873703    0.0809291768
      5  C        -0.6952478073   -0.8784769529    0.7723324551
      6  H        -1.7449841144   -0.6586041659    0.6187920367
      7  C        -0.0713586053    0.2581965099   -1.3576200371
      8  H         0.4077676831   -0.1995951600   -2.2244068619
      9  C         0.3997117981    1.6840132597   -1.2669454445
     10  H        -1.1424261224    0.2794417726   -1.5653683660
     11  N         0.8478144311    2.4244026644   -0.4076457228
     12  H         0.9847627431    2.0947103534    0.5514302904
   Point Group: c1    Number of degrees of freedom:    30


   Energy is   -302.926258156

 Hessian updated using BFGS update

 30 Hessian modes will be used to form the next step
  Hessian Eigenvalues:
     0.003503    0.008878    0.018483    0.030920    0.031830    0.037185
     0.057572    0.072568    0.115152    0.130635    0.140910    0.147356
     0.160330    0.164084    0.199919    0.209866    0.220526    0.221201
     0.237964    0.318996    0.330741    0.345819    0.346300    0.355074
     0.355428    0.418109    0.438412    0.610157    0.966052    1.373485

 Minimum search - taking simple RFO step
 Searching for Lamda that Minimizes Along All modes
 Value Taken    Lamda =  -0.00000017
 Step Taken.  Stepsize is  0.002472

                             Maximum     Tolerance    Cnvgd?
         Gradient           0.000110      0.000300     YES
         Displacement       0.001022      0.001200     YES
         Energy change     -0.000001      0.000001     YES


                       Distance Matrix (Angstroms)
             C (  1)   N (  2)   C (  3)   H (  4)   C (  5)   H (  6)
   N (  2)  1.148920
   C (  3)  2.416502  3.479579
   H (  4)  2.634744  3.470926  1.084754
   C (  5)  1.429943  2.578807  1.329464  2.086252
   H (  6)  2.141822  3.203663  2.109307  3.063125  1.083451
   C (  7)  3.816588  4.926570  1.496442  2.210902  2.493584  2.747317
   H (  8)  4.486028  5.545271  2.142529  2.522369  3.264655  3.595665
   C (  9)  4.664513  5.715371  2.490985  2.917204  3.453107  3.693722
   H ( 10)  4.072648  5.220396  2.149840  3.096926  2.646807  2.452257
   N ( 11)  4.817188  5.750083  3.020320  3.241924  3.831762  4.157055
   H ( 12)  4.168683  4.993738  2.799093  2.899980  3.422145  3.877731
             C (  7)   H (  8)   C (  9)   H ( 10)   N ( 11)
   H (  8)  1.091080
   C (  9)  1.504355  2.113002
   H ( 10)  1.091236  1.751259  2.107147
   N ( 11)  2.537672  3.221743  1.219577  3.146782
   H ( 12)  2.851780  3.647195  1.953829  3.507274  1.023366
 
 Final energy is   -302.926258155687     


 ******************************
 **  OPTIMIZATION CONVERGED  **
 ******************************

                       Coordinates (Angstroms)
     ATOM                X               Y               Z
      1  C        -0.3665313162   -1.5842340395    1.9717441203
      2  N        -0.1167731543   -2.1502000684    2.9398967550
      3  C         0.2281839493   -0.5169668026   -0.1131384023
      4  H         1.2690805149   -0.7526873703    0.0809291768
      5  C        -0.6952478073   -0.8784769529    0.7723324551
      6  H        -1.7449841144   -0.6586041659    0.6187920367
      7  C        -0.0713586053    0.2581965099   -1.3576200371
      8  H         0.4077676831   -0.1995951600   -2.2244068619
      9  C         0.3997117981    1.6840132597   -1.2669454445
     10  H        -1.1424261224    0.2794417726   -1.5653683660
     11  N         0.8478144311    2.4244026644   -0.4076457228
     12  H         0.9847627431    2.0947103534    0.5514302904

Z-matrix Print:
$molecule
0 2
C 
H  1 1.084754
C  1 1.329464 2 119.226289
H  3 1.083451 1 121.560980 2 179.733700 0
C  3 1.429943 1 122.221618 2 -0.715143 0
N  5 1.148920 3 179.248349 1 174.760322 0
C  1 1.496442 2 116.963492 3 177.518334 0
H  7 1.091080 1 110.819593 2 50.351246 0
H  7 1.091236 1 111.400167 2 169.029365 0
C  7 1.504355 1 112.219381 2 -70.401374 0
N  10 1.219577 7 137.131433 1 -8.919892 0
H  11 1.023366 10 120.924740 7 0.020548 0
$end

 
 --------------------------------------------------------------
 
                    Orbital Energies (a.u.)
 --------------------------------------------------------------
 
 Alpha MOs
 -- Occupied --
-14.4417 -14.4320 -10.3515 -10.3444 -10.3423 -10.3379 -10.3281  -1.0593
 -1.0379  -0.9715  -0.8883  -0.7599  -0.6965  -0.6686  -0.6103  -0.5993
 -0.5600  -0.5192  -0.4930  -0.4764  -0.4597  -0.4459  -0.4451  -0.3911
 -0.2999
 -- Virtual --
  0.0107   0.0699   0.0939   0.1180   0.1247   0.1410   0.1614   0.1804
  0.1865   0.2316   0.2463   0.2786   0.2950   0.3070   0.3121   0.3503
  0.3635   0.4012   0.4050   0.4119   0.4259   0.4309   0.4409   0.4583
  0.4828   0.4888   0.4946   0.5114   0.5197   0.5367   0.5545   0.5643
  0.5692   0.5743   0.6050   0.6119   0.6356   0.6447   0.6536   0.6769
  0.6914   0.7003   0.7119   0.7267   0.7402   0.7789   0.7809   0.8102
  0.8137   0.8489   0.8790   0.8998   0.9216   0.9378   0.9908   1.0152
  1.0622   1.0730   1.0980   1.1043   1.1097   1.1187   1.1311   1.1529
  1.1659   1.1942   1.1999   1.2183   1.2499   1.2607   1.2712   1.3061
  1.3182   1.3552   1.3715   1.4077   1.4224   1.4464   1.4671   1.4844
  1.4945   1.5233   1.5294   1.5617   1.5732   1.5932   1.6040   1.6524
  1.6951   1.7127   1.7536   1.7890   1.8191   1.8796   1.9034   2.0155
  2.0592   2.1136   2.1675   2.2009   2.2296   2.2479   2.2624   2.3236
  2.3336   2.3863   2.4091   2.4278   2.4519   2.4762   2.5200   2.5429
  2.5538   2.5624   2.5991   2.6501   2.6736   2.6989   2.7085   2.7385
  2.7453   2.7538   2.7949   2.8283   2.8318   2.8476   2.8683   2.8869
  2.9165   2.9289   2.9478   2.9674   2.9796   2.9908   3.0140   3.0284
  3.0398   3.0471   3.0634   3.0874   3.0897   3.1037   3.1195   3.1438
  3.1546   3.1792   3.1977   3.2191   3.2255   3.2431   3.2680   3.2809
  3.3105   3.3156   3.3297   3.3516   3.4117   3.4438   3.4701   3.4942
  3.5066   3.5382   3.5473   3.5654   3.5750   3.6006   3.6272   3.6482
  3.6609   3.6784   3.7146   3.7185   3.7666   3.7812   3.8182   3.8382
  3.8848   3.9030   3.9378   3.9499   3.9630   3.9912   3.9973   4.0319
  4.0339   4.0656   4.0734   4.0893   4.0985   4.1237   4.1261   4.1579
  4.1824   4.1900   4.2370   4.2606   4.2931   4.3250   4.3412   4.3948
  4.4142   4.4805   4.4938   4.5467   4.5613   4.5882   4.6208   4.6446
  4.6560   4.6756   4.6914   4.7367   4.7792   4.7937   4.8185   4.8683
  4.8809   4.9456   4.9751   5.0075   5.0725   5.0900   5.1025   5.1542
  5.1773   5.1923   5.2260   5.2563   5.3034   5.3623   5.4133   5.4348
  5.5126   5.5589   5.6416   5.6750   5.7363   5.7585   5.8369   5.9283
  5.9638   5.9902   6.0792   6.1291   6.1968   6.2594   6.5414   6.6439
  8.4799   8.7788  11.3574  12.9042  13.9719  14.1385  15.6045
 
 Beta MOs
 -- Occupied --
-14.4389 -14.4318 -10.3441 -10.3421 -10.3418 -10.3364 -10.3282  -1.0486
 -1.0374  -0.9688  -0.8821  -0.7529  -0.6781  -0.6655  -0.5989  -0.5935
 -0.5516  -0.5146  -0.4914  -0.4745  -0.4456  -0.4397  -0.4220  -0.3877
 -- Virtual --
 -0.0089   0.0248   0.0835   0.0962   0.1207   0.1254   0.1435   0.1641
  0.1826   0.1874   0.2334   0.2519   0.2800   0.2969   0.3090   0.3194
  0.3545   0.3668   0.4066   0.4110   0.4157   0.4273   0.4321   0.4448
  0.4606   0.4855   0.4898   0.4968   0.5129   0.5210   0.5416   0.5581
  0.5680   0.5735   0.5763   0.6067   0.6164   0.6402   0.6541   0.6586
  0.6790   0.6964   0.7026   0.7130   0.7309   0.7430   0.7795   0.7855
  0.8117   0.8177   0.8553   0.8828   0.9022   0.9257   0.9423   0.9927
  1.0172   1.0653   1.0762   1.1027   1.1062   1.1115   1.1214   1.1330
  1.1550   1.1684   1.1965   1.2039   1.2221   1.2520   1.2634   1.2758
  1.3118   1.3204   1.3563   1.3782   1.4109   1.4250   1.4497   1.4684
  1.4861   1.4986   1.5300   1.5347   1.5652   1.5784   1.5968   1.6062
  1.6574   1.6967   1.7201   1.7552   1.7899   1.8211   1.8804   1.9106
  2.0175   2.0680   2.1142   2.1704   2.2177   2.2344   2.2504   2.2785
  2.3273   2.3367   2.3937   2.4142   2.4329   2.4537   2.4781   2.5315
  2.5478   2.5592   2.5711   2.6043   2.6573   2.6809   2.7016   2.7099
  2.7442   2.7514   2.7573   2.8021   2.8356   2.8469   2.8522   2.8759
  2.8916   2.9209   2.9352   2.9567   2.9747   2.9855   2.9933   3.0182
  3.0375   3.0457   3.0589   3.0664   3.0900   3.0959   3.1160   3.1320
  3.1543   3.1607   3.1877   3.2067   3.2290   3.2349   3.2524   3.2731
  3.2918   3.3152   3.3262   3.3364   3.3582   3.4280   3.4475   3.4775
  3.5008   3.5132   3.5475   3.5555   3.5742   3.5786   3.6037   3.6321
  3.6543   3.6636   3.6838   3.7200   3.7229   3.7707   3.7859   3.8236
  3.8400   3.8890   3.9067   3.9404   3.9534   3.9661   3.9978   4.0023
  4.0352   4.0361   4.0664   4.0747   4.0922   4.1042   4.1276   4.1309
  4.1613   4.1878   4.1955   4.2400   4.2635   4.2962   4.3274   4.3430
  4.4040   4.4179   4.4836   4.4963   4.5488   4.5641   4.5920   4.6261
  4.6460   4.6652   4.6789   4.6945   4.7419   4.7879   4.7946   4.8197
  4.8737   4.8858   4.9498   4.9830   5.0128   5.0748   5.0936   5.1071
  5.1576   5.1833   5.1934   5.2284   5.2575   5.3064   5.3638   5.4151
  5.4362   5.5141   5.5672   5.6533   5.6796   5.7403   5.7604   5.8442
  5.9293   5.9762   5.9920   6.0809   6.1420   6.1974   6.2597   6.5418
  6.6598   8.4929   8.7793  11.3579  12.9074  13.9751  14.1455  15.6047
 --------------------------------------------------------------
 
          Ground-State Mulliken Net Atomic Charges

     Atom                 Charge (a.u.)    Spin (a.u.)
  --------------------------------------------------------
      1 C                    -0.067439      -0.004044
      2 N                    -0.068265       0.010091
      3 C                    -0.169745       0.021334
      4 H                     0.176264       0.000497
      5 C                    -0.112230       0.022800
      6 H                     0.161491       0.000570
      7 C                    -0.101413       0.042541
      8 H                     0.123362      -0.000127
      9 C                    -0.066516       0.709001
     10 H                     0.120247      -0.000550
     11 N                    -0.159126       0.104541
     12 H                     0.163370       0.093348
  --------------------------------------------------------
  Sum of atomic charges =     0.000000
  Sum of spin   charges =     1.000000

 -----------------------------------------------------------------
                    Cartesian Multipole Moments
 -----------------------------------------------------------------
    Charge (ESU x 10^10)
                 0.0000
    Dipole Moment (Debye)
         X      -0.9091      Y      -0.0824      Z      -2.8455
       Tot       2.9883
    Quadrupole Moments (Debye-Ang)
        XX     -37.7861     XY      -1.7304     YY     -55.0592
        XZ       0.7203     YZ      12.2479     ZZ     -51.4579
    Octopole Moments (Debye-Ang^2)
       XXX      -8.0282    XXY      -0.4413    XYY      -7.6157
       YYY       0.8996    XXZ     -10.7820    XYZ       4.8223
       YYZ     -22.6637    XZZ      -1.7699    YZZ      30.2320
       ZZZ     -82.0205
    Hexadecapole Moments (Debye-Ang^3)
      XXXX    -111.2502   XXXY     -71.9400   XXYY    -131.7387
      XYYY     -92.3903   YYYY    -753.1810   XXXZ      38.3053
      XXYZ      77.5440   XYYZ      21.2277   YYYZ     303.6276
      XXZZ    -123.0424   XYZZ     -24.5582   YYZZ    -288.6532
      XZZZ      37.1132   YZZZ     334.5656   ZZZZ    -772.0641
 -----------------------------------------------------------------
Archival summary:
1\1\c8-56\OPT\ProcedureUnspecified\BasisUnspecified\255(2)\hpark21\MonFeb613:33:332023MonFeb613:33:332023\0\\#,OPT,ProcedureUnspecified,BasisUnspecified,\\0,2\C\H,1,1.08475\C,1,1.32946,2,119.226\H,3,1.08345,1,121.561,2,179.734,0\C,3,1.42994,1,122.222,2,-0.715143,0\N,5,1.14892,3,179.248,1,174.76,0\C,1,1.49644,2,116.963,3,177.518,0\H,7,1.09108,1,110.82,2,50.3512,0\H,7,1.09124,1,111.4,2,169.029,0\C,7,1.50435,1,112.219,2,-70.4014,0\N,10,1.21958,7,137.131,1,-8.91989,0\H,11,1.02337,10,120.925,7,0.020548,0\\\@

 Total job time:  198.08s(wall), 11334.12s(cpu) 
 Mon Feb  6 13:33:33 2023

        *************************************************************
        *                                                           *
        *  Thank you very much for using Q-Chem.  Have a nice day.  *
        *                                                           *
        *************************************************************
