# Supplementary material for: Reactant Discovery with an Ab Initio Nanoreactor: Exploration of Astrophysical N-Heterocycle Precursors and Formation Pathways
Source: ACS Earth Space Chem. 2024 Aug 9;8(9):1771–83. doi: 10.1021/acsearthspacechem.4c00120 (PMC11418024; doi:10.1021/acsearthspacechem.4c00120)
Supplement: Supplementary file 2 — sp4c00120_si_002.zip [file sp4c00120_si_002.zip › nr-si-data/reaction2/Int6/ccsd_sp.out]

Running Job 1 of 1 qchem.in
qchem qchem.in_3071437.0 ./qchem3071437/ 0
/home/leeping/opt/qchem/5.3.2-openmp/exe/qcprog.exe_s qchem.in_3071437.0 ./qchem3071437/
                  Welcome to Q-Chem
     A Quantum Leap Into The Future Of Chemistry


 Q-Chem 5.3, Q-Chem, Inc., Pleasanton, CA (2020)

 Yihan Shao,  Zhengting Gan,  E. Epifanovsky,  A. T. B. Gilbert,  M. Wormit,  
 J. Kussmann,  A. W. Lange,  A. Behn,  Jia Deng,  Xintian Feng,  D. Ghosh,  
 M. Goldey,  P. R. Horn,  L. D. Jacobson,  I. Kaliman,  T. Kus,  A. Landau,  
 Jie Liu,  E. I. Proynov,  R. M. Richard,  R. P. Steele,  E. J. Sundstrom,  
 H. L. Woodcock III,  P. M. Zimmerman,  D. Zuev,  B. Alam,  B. Albrecht,  
 A. Aldossary,  E. Alguire,  S. A. Baeppler,  D. Barton,  Z. Benda,  
 Y. A. Bernard,  E. J. Berquist,  K. B. Bravaya,  H. Burton,  K. Carter-Fenk,  
 D. Casanova,  Chun-Min Chang,  Yunqing Chen,  A. Chien,  K. D. Closser,  
 M. P. Coons,  S. Coriani,  S. Dasgupta,  A. L. Dempwolff,  M. Diedenhofen,  
 Hainam Do,  R. G. Edgar,  Po-Tung Fang,  S. Faraji,  S. Fatehi,  
 Qingguo Feng,  J. Fosso-Tande,  J. Gayvert,  Qinghui Ge,  A. Ghysels,  
 G. Gidofalvi,  J. Gomes,  J. Gonthier,  S. Gulania,  A. Gunina,  D. Hait,  
 M. W. D. Hanson-Heine,  S. Hammes-Schiffer,  P. H. P. Harbach,  
 A. W. Hauser,  M. F. Herbst,  J. E. Herr,  E. G. Hohenstein,  Z. C. Holden,  
 S. Houck,  Kerwin Hui,  B. C. Huynh,  M. Ivanov,  T.-C. Jagau,  Hyunjun Ji,  
 B. Kaduk,  K. Khistyaev,  Jaehoon Kim,  P. Klunzinger,  K. Koh,  
 D. Kosenkov,  L. Koulias,  T. Kowalczyk,  C. M. Krauter,  A. Kunitsa,  
 Ka Un Lao,  A. Laurent,  K. V. Lawler,  Joonho Lee,  D. Lefrancois,  
 S. Lehtola,  D. S. Levine,  Yi-Pei Li,  You-Sheng Lin,  Fenglai Liu,  
 Kuan-Yu Liu,  E. Livshits,  M. Loipersberger,  A. Luenser,  A. Manjanath,  
 P. Manohar,  E. Mansoor,  S. F. Manzer,  Shan-Ping Mao,  Yuezhi Mao,  
 N. Mardirossian,  A. V. Marenich,  T. Markovich,  L. A. Martinez-Martinez,  
 S. A. Maurer,  N. J. Mayhall,  S. C. McKenzie,  J.-M. Mewes,  P. Morgante,  
 A. F. Morrison,  J. W. Mullinax,  K. Nanda,  T. S. Nguyen-Beck,  
 R. Olivares-Amaya,  K. J. Oosterbaan,  J. A. Parkhill,  S. K. Paul,  
 F. Pavosevic,  Zheng Pei,  T. M. Perrine,  F. Plasser,  P. Pokhilko,  
 S. Prager,  A. Prociuk,  E. Ramos,  B. Rana,  D. R. Rehn,  F. Rob,  
 E. Rossomme,  M. Scheurer,  M. Schneider,  N. Sergueev,  S. M. Sharada,  
 S. Sharma,  W. Skomorowski,  D. W. Small,  T. Stauch,  C. J. Stein,  
 T. Stein,  Yu-Chuan Su,  S. P. Veccham,  Zhen Tao,  A. J. W. Thom,  
 A. Tkatchenko,  T. Tsuchimochi,  N. M. Tubman,  L. Vogt,  M. L. Vidal,  
 O. Vydrov,  M. A. Watson,  J. Wenzel,  M. de Wergifosse,  T. A. Wesolowski,  
 A. White,  J. Witte,  A. Yamada,  Jun Yang,  K. Yao,  S. Yeganeh,  
 S. R. Yost,  Zhi-Qiang You,  A. Zech,  Igor Ying Zhang,  Xing Zhang,  
 Yan Zhao,  Ying Zhu,  B. R. Brooks,  G. K. L. Chan,  C. J. Cramer,  
 M. S. Gordon,  W. J. Hehre,  A. Klamt,  M. W. Schmidt,  C. D. Sherrill,  
 D. G. Truhlar,  A. Aspuru-Guzik,  R. Baer,  A. T. Bell,  N. A. Besley,  
 Jeng-Da Chai,  A. E. DePrince, III,  R. A. DiStasio Jr.,  A. Dreuw,  
 B. D. Dunietz,  T. R. Furlani,  Chao-Ping Hsu,  Yousung Jung,  Jing Kong,  
 D. S. Lambrecht,  WanZhen Liang,  C. Ochsenfeld,  V. A. Rassolov,  
 L. V. Slipchenko,  J. E. Subotnik,  T. Van Voorhis,  J. M. Herbert,  
 A. I. Krylov,  P. M. W. Gill,  M. Head-Gordon

 Contributors to earlier versions of Q-Chem not listed above: 
 R. D. Adamson,  B. Austin,  J. Baker,  G. J. O. Beran,  K. Brandhorst,  
 S. T. Brown,  E. F. C. Byrd,  A. K. Chakraborty,  C.-L. Cheng,  
 Siu Hung Chien,  D. M. Chipman,  D. L. Crittenden,  H. Dachsel,  
 R. J. Doerksen,  A. D. Dutoi,  L. Fusti-Molnar,  W. A. Goddard III,  
 A. Golubeva-Zadorozhnaya,  S. R. Gwaltney,  G. Hawkins,  A. Heyden,  
 S. Hirata,  G. Kedziora,  F. J. Keil,  C. Kelley,  Jihan Kim,  R. A. King,  
 R. Z. Khaliullin,  P. P. Korambath,  W. Kurlancheek,  A. M. Lee,  M. S. Lee,  
 S. V. Levchenko,  Ching Yeh Lin,  D. Liotard,  R. C. Lochan,  I. Lotan,  
 P. E. Maslen,  N. Nair,  D. P. O'Neill,  D. Neuhauser,  E. Neuscamman,  
 C. M. Oana,  R. Olson,  B. Peters,  R. Peverati,  P. A. Pieniazek,  
 Y. M. Rhee,  J. Ritchie,  M. A. Rohrdanz,  E. Rosta,  N. J. Russ,  
 H. F. Schaefer III,  N. E. Schultz,  N. Shenvi,  A. C. Simmonett,  A. Sodt,  
 D. Stuck,  K. S. Thanthiriwatte,  V. Vanovschi,  Tao Wang,  A. Warshel,  
 C. F. Williams,  Q. Wu,  X. Xu,  W. Zhang

 Please cite Q-Chem as follows:
 Y. Shao et al., Mol. Phys. 113, 184-215 (2015)
 DOI: 10.1080/00268976.2014.952696

 Q-Chem 5.3.2 for Intel X86 EM64T Linux

 Parts of Q-Chem use Armadillo 9.800.1 (Horizon Scraper).
 http://arma.sourceforge.net/

 Q-Chem begins on Wed Jun 12 18:48:47 2024  

Host: 
0

     Scratch files written to ./qchem3071437//
 Dec820 |scratch|qcdevops|jenkins|workspace|build_RNUM 5633   
Processing $rem in /home/leeping/opt/qchem/5.3.2-openmp/config/preferences:
Processing $rem in /home/hpark21/.qchemrc:
Core orbitals will be frozen

Checking the input file for inconsistencies... 	...done.

--------------------------------------------------------------
User input:
--------------------------------------------------------------
$molecule
0 2
C        -0.3665313162   -1.5842340395    1.9717441203
N        -0.1167731543   -2.1502000684    2.9398967550
C         0.2281839493   -0.5169668026   -0.1131384023
H         1.2690805149   -0.7526873703    0.0809291768
C        -0.6952478073   -0.8784769529    0.7723324551
H        -1.7449841144   -0.6586041659    0.6187920367
C        -0.0713586053    0.2581965099   -1.3576200371
H         0.4077676831   -0.1995951600   -2.2244068619
C         0.3997117981    1.6840132597   -1.2669454445
H        -1.1424261224    0.2794417726   -1.5653683660
N         0.8478144311    2.4244026644   -0.4076457228
H         0.9847627431    2.0947103534    0.5514302904
$end

$rem
method                ccsd(t)
basis                 cc-pvtz
unrestricted          true
symmetry              False
sym_ignore            true
scf_convergence       8
thresh                14
jobtype               sp
scf_guess             core
scf_algorithm         diis
max_scf_cycles        100
geom_opt_max_cycles   100
mem_total             10000
$end
--------------------------------------------------------------
 ----------------------------------------------------------------
             Standard Nuclear Orientation (Angstroms)
    I     Atom           X                Y                Z
 ----------------------------------------------------------------
    1      C      -0.3665313162    -1.5842340395     1.9717441203
    2      N      -0.1167731543    -2.1502000684     2.9398967550
    3      C       0.2281839493    -0.5169668026    -0.1131384023
    4      H       1.2690805149    -0.7526873703     0.0809291768
    5      C      -0.6952478073    -0.8784769529     0.7723324551
    6      H      -1.7449841144    -0.6586041659     0.6187920367
    7      C      -0.0713586053     0.2581965099    -1.3576200371
    8      H       0.4077676831    -0.1995951600    -2.2244068619
    9      C       0.3997117981     1.6840132597    -1.2669454445
   10      H      -1.1424261224     0.2794417726    -1.5653683660
   11      N       0.8478144311     2.4244026644    -0.4076457228
   12      H       0.9847627431     2.0947103534     0.5514302904
 ----------------------------------------------------------------
 Nuclear Repulsion Energy =         234.10206927 hartrees
 There are       25 alpha and       24 beta electrons
 Requested basis set is cc-pVTZ
 There are 100 shells and 280 basis functions
 Total memory of 10000 MB is distributed as follows: 
   MEM_STATIC is set to 2000 MB
   QALLOC/CCMAN JOB total memory use is  8000 MB
 Warning: actual memory use might exceed 10000 MB

 Total QAlloc Memory Limit  10000 MB
 Mega-Array Size      1956 MB
 MEM_STATIC part      2000 MB

                       Distance Matrix (Angstroms)
             C (  1)   N (  2)   C (  3)   H (  4)   C (  5)   H (  6)
   N (  2)  1.148920
   C (  3)  2.416502  3.479579
   H (  4)  2.634744  3.470926  1.084754
   C (  5)  1.429943  2.578807  1.329464  2.086252
   H (  6)  2.141822  3.203663  2.109307  3.063125  1.083451
   C (  7)  3.816588  4.926570  1.496442  2.210902  2.493584  2.747317
   H (  8)  4.486028  5.545271  2.142529  2.522369  3.264655  3.595665
   C (  9)  4.664513  5.715371  2.490985  2.917204  3.453107  3.693722
   H ( 10)  4.072648  5.220396  2.149840  3.096926  2.646807  2.452257
   N ( 11)  4.817188  5.750083  3.020320  3.241924  3.831762  4.157055
   H ( 12)  4.168683  4.993738  2.799093  2.899980  3.422145  3.877731
             C (  7)   H (  8)   C (  9)   H ( 10)   N ( 11)
   H (  8)  1.091080
   C (  9)  1.504355  2.113002
   H ( 10)  1.091236  1.751259  2.107147
   N ( 11)  2.537672  3.221743  1.219577  3.146782
   H ( 12)  2.851780  3.647195  1.953829  3.507274  1.023366
 
 A cutoff of  1.0D-14 yielded   4674 shell pairs
 There are     36544 function pairs (     47603 Cartesian)
 Smallest overlap matrix eigenvalue = 2.06E-04

 Scale SEOQF with 1.000000e-01/1.000000e-01/1.000000e-01

 Standard Electronic Orientation quadrupole field applied
 Nucleus-field energy     =    -0.0000000036 hartrees
 Guess MOs from core Hamiltonian diagonalization
 An unrestricted Hartree-Fock SCF calculation will be
 performed using Pulay DIIS extrapolation
 SCF converges when DIIS error is below 1.0E-08
 using 8 threads for integral computing
 -------------------------------------------------------
 OpenMP Integral computing Module                
 Release: version 1.0, May 2013, Q-Chem Inc. Pittsburgh 
 -------------------------------------------------------
 ---------------------------------------
  Cycle       Energy         DIIS Error
 ---------------------------------------
    1    -235.3236962329      8.25E-02
    2    -177.4387410093      8.10E-02
    3    -240.7308738735      4.63E-02
    4    -209.0709405883      6.67E-02
    5    -296.6411917875      1.79E-02
    6    -300.0164939682      1.06E-02
    7    -301.0872470874      2.15E-03
    8    -301.1301257307      1.16E-03
    9    -301.1473151554      4.47E-04
   10    -301.1528551728      1.81E-04
   11    -301.1540501838      9.43E-05
   12    -301.1547093218      5.24E-05
   13    -301.1552113332      2.87E-05
   14    -301.1555255402      1.10E-05
   15    -301.1556617020      5.40E-06
   16    -301.1557674834      3.90E-06
   17    -301.1558544730      3.32E-06
   18    -301.1559704733      2.87E-06
   19    -301.1560819064      2.31E-06
   20    -301.1561204057      1.33E-06
   21    -301.1561304255      5.97E-07
   22    -301.1561310621      4.07E-07
   23    -301.1561352099      4.05E-07
   24    -301.1561347623      4.04E-07
   25    -301.1561378591      4.04E-07
   26    -301.1561395512      4.10E-07
   27    -301.1561211728      4.04E-07
   28    -301.1561102201      4.18E-07
   29    -301.1561136870      4.27E-07
   30    -301.1560795224      4.95E-07
   31    -301.1560630438      4.55E-07
   32    -301.1560497797      2.96E-07
   33    -301.1560372263      8.28E-07
   34    -301.1560371713      7.76E-07
   35    -301.1560373350      3.52E-07
   36    -301.1560374612      1.92E-07
   37    -301.1560376306      1.11E-07
   38    -301.1560378036      9.63E-08
   39    -301.1560380298      8.98E-08
   40    -301.1560383633      8.68E-08
   41    -301.1560385219      8.73E-08
   42    -301.1560382250      8.66E-08
   43    -301.1560377878      8.46E-08
   44    -301.1560370675      8.16E-08
   45    -301.1560354717      6.77E-08
   46    -301.1560335823      7.49E-08
   47    -301.1560328210      5.62E-08
   48    -301.1560327416      1.40E-08
   49    -301.1560327311      1.00E-08
   50    -301.1560327292      3.48E-09 Convergence criterion met
 ---------------------------------------
 <S^2> = 0.8162
 SCF time:  CPU 1290.38 s  wall 181.19 s
 SCF   energy in the final basis set = -301.15603273
 Total energy in the final basis set = -301.15603273


 ------------------------------------------------------------------------------

   CCMAN2: suite of methods based on coupled cluster
           and equation of motion theories.

   Components:
   * libvmm-1.3-trunk
     by Evgeny Epifanovsky, Ilya Kaliman.
   * libtensor-2.5-trunk
     by Evgeny Epifanovsky, Michael Wormit, Dmitry Zuev, Sam Manzer, 
        Ilya Kaliman.
   * libcc-2.5-trunk
     by Evgeny Epifanovsky, Arik Landau, Tomasz Kus, Kirill Khistyaev, 
        Dmitry Zuev, Prashant Manohar, Xintian Feng, Anna Krylov, 
        Matthew Goldey, Alec White, Thomas Jagau, Kaushik Nanda, 
        Anastasia Gunina, Alexander Kunitsa, Joonho Lee.

   CCMAN original authors:
   Anna I. Krylov, C. David Sherrill, Steven R. Gwaltney,
   Edward F. C. Byrd (2000)
   Sergey V. Levchenko, Lyudmila V. Slipchenko, Tao Wang,
   Ana-Maria C. Cristian (2003)
   Piotr A. Pieniazek, C. Melania Oana, Evgeny Epifanovsky (2007)
   Prashant Manohar (2009)

 ------------------------------------------------------------------------------


 Allocating and initializing 8000MB of RAM...
 Calculation will run on 8 cores.

 
 Alpha MOs, Unrestricted
 -- Occupied --                  
-15.577 -15.572 -11.313 -11.300 -11.295 -11.288 -11.283  -1.249
  1 A     2 A     3 A     4 A     5 A     6 A     7 A     8 A                  
 -1.231  -1.139  -1.032  -0.875  -0.797  -0.752  -0.685  -0.671
  9 A    10 A    11 A    12 A    13 A    14 A    15 A    16 A                  
 -0.631  -0.583  -0.564  -0.533  -0.525  -0.477  -0.464  -0.408
 17 A    18 A    19 A    20 A    21 A    22 A    23 A    24 A                  
 -0.359
 25 A                                                                          
 -- Virtual --                   
  0.078   0.121   0.139   0.151   0.159   0.188   0.196   0.208
 26 A    27 A    28 A    29 A    30 A    31 A    32 A    33 A                  
  0.256   0.269   0.288   0.318   0.349   0.360   0.378   0.415
 34 A    35 A    36 A    37 A    38 A    39 A    40 A    41 A                  
  0.424   0.454   0.468   0.470   0.485   0.499   0.509   0.525
 42 A    43 A    44 A    45 A    46 A    47 A    48 A    49 A                  
  0.547   0.563   0.566   0.584   0.597   0.619   0.625   0.634
 50 A    51 A    52 A    53 A    54 A    55 A    56 A    57 A                  
  0.654   0.663   0.693   0.702   0.730   0.733   0.753   0.763
 58 A    59 A    60 A    61 A    62 A    63 A    64 A    65 A                  
  0.779   0.788   0.802   0.815   0.827   0.863   0.871   0.903
 66 A    67 A    68 A    69 A    70 A    71 A    72 A    73 A                  
  0.907   0.946   0.970   0.993   1.020   1.041   1.089   1.135
 74 A    75 A    76 A    77 A    78 A    79 A    80 A    81 A                  
  1.175   1.187   1.214   1.215   1.231   1.243   1.268   1.277
 82 A    83 A    84 A    85 A    86 A    87 A    88 A    89 A                  
  1.290   1.309   1.312   1.348   1.368   1.392   1.406   1.429
 90 A    91 A    92 A    93 A    94 A    95 A    96 A    97 A                  
  1.447   1.481   1.505   1.550   1.555   1.577   1.604   1.628
 98 A    99 A   100 A   101 A   102 A   103 A   104 A   105 A                  
  1.637   1.666   1.686   1.703   1.713   1.739   1.758   1.801
106 A   107 A   108 A   109 A   110 A   111 A   112 A   113 A                  
  1.833   1.861   1.906   1.955   1.991   2.042   2.070   2.197
114 A   115 A   116 A   117 A   118 A   119 A   120 A   121 A                  
  2.230   2.335   2.369   2.414   2.448   2.463   2.482   2.539
122 A   123 A   124 A   125 A   126 A   127 A   128 A   129 A                  
  2.548   2.606   2.631   2.647   2.671   2.694   2.739   2.758
130 A   131 A   132 A   133 A   134 A   135 A   136 A   137 A                  
  2.769   2.777   2.813   2.858   2.883   2.909   2.920   2.959
138 A   139 A   140 A   141 A   142 A   143 A   144 A   145 A                  
  2.963   2.976   3.017   3.042   3.056   3.073   3.096   3.110
146 A   147 A   148 A   149 A   150 A   151 A   152 A   153 A                  
  3.148   3.162   3.170   3.206   3.208   3.223   3.242   3.264
154 A   155 A   156 A   157 A   158 A   159 A   160 A   161 A                  
  3.273   3.291   3.301   3.319   3.329   3.337   3.350   3.378
162 A   163 A   164 A   165 A   166 A   167 A   168 A   169 A                  
  3.387   3.408   3.442   3.454   3.457   3.487   3.514   3.520
170 A   171 A   172 A   173 A   174 A   175 A   176 A   177 A                  
  3.550   3.554   3.563   3.594   3.649   3.681   3.714   3.736
178 A   179 A   180 A   181 A   182 A   183 A   184 A   185 A                  
  3.753   3.793   3.795   3.822   3.826   3.855   3.864   3.888
186 A   187 A   188 A   189 A   190 A   191 A   192 A   193 A                  
  3.894   3.919   3.947   3.966   4.008   4.033   4.061   4.087
194 A   195 A   196 A   197 A   198 A   199 A   200 A   201 A                  
  4.117   4.149   4.176   4.185   4.192   4.215   4.260   4.262
202 A   203 A   204 A   205 A   206 A   207 A   208 A   209 A                  
  4.274   4.324   4.332   4.340   4.349   4.355   4.369   4.404
210 A   211 A   212 A   213 A   214 A   215 A   216 A   217 A                  
  4.430   4.455   4.487   4.525   4.544   4.568   4.595   4.658
218 A   219 A   220 A   221 A   222 A   223 A   224 A   225 A                  
  4.664   4.740   4.764   4.811   4.845   4.861   4.891   4.933
226 A   227 A   228 A   229 A   230 A   231 A   232 A   233 A                  
  4.941   4.976   5.003   5.031   5.069   5.079   5.095   5.150
234 A   235 A   236 A   237 A   238 A   239 A   240 A   241 A                  
  5.171   5.212   5.254   5.298   5.341   5.357   5.420   5.429
242 A   243 A   244 A   245 A   246 A   247 A   248 A   249 A                  
  5.471   5.501   5.515   5.569   5.594   5.633   5.682   5.704
250 A   251 A   252 A   253 A   254 A   255 A   256 A   257 A                  
  5.800   5.904   5.967   5.981   6.036   6.093   6.140   6.235
258 A   259 A   260 A   261 A   262 A   263 A   264 A   265 A                  
  6.297   6.311   6.380   6.463   6.523   6.633   6.858   6.990
266 A   267 A   268 A   269 A   270 A   271 A   272 A   273 A                  
  8.925   9.234  11.902  13.520  14.627  14.795  16.279
274 A   275 A   276 A   277 A   278 A   279 A   280 A                          
 
 Beta MOs, Unrestricted
 -- Occupied --                  
-15.579 -15.575 -11.297 -11.296 -11.286 -11.284 -11.281  -1.239
  1 A     2 A     3 A     4 A     5 A     6 A     7 A     8 A                  
 -1.234  -1.135  -1.024  -0.859  -0.761  -0.748  -0.666  -0.656
  9 A    10 A    11 A    12 A    13 A    14 A    15 A    16 A                  
 -0.613  -0.576  -0.559  -0.527  -0.482  -0.479  -0.471  -0.403
 17 A    18 A    19 A    20 A    21 A    22 A    23 A    24 A                  
 -- Virtual --                   
  0.072   0.103   0.129   0.143   0.155   0.172   0.197   0.200
 25 A    26 A    27 A    28 A    29 A    30 A    31 A    32 A                  
  0.213   0.256   0.272   0.303   0.324   0.359   0.364   0.386
 33 A    34 A    35 A    36 A    37 A    38 A    39 A    40 A                  
  0.428   0.431   0.480   0.483   0.488   0.493   0.503   0.520
 41 A    42 A    43 A    44 A    45 A    46 A    47 A    48 A                  
  0.534   0.552   0.564   0.572   0.586   0.600   0.623   0.634
 49 A    50 A    51 A    52 A    53 A    54 A    55 A    56 A                  
  0.649   0.658   0.671   0.697   0.699   0.734   0.748   0.759
 57 A    58 A    59 A    60 A    61 A    62 A    63 A    64 A                  
  0.773   0.782   0.797   0.806   0.818   0.836   0.867   0.883
 65 A    66 A    67 A    68 A    69 A    70 A    71 A    72 A                  
  0.905   0.916   0.960   0.979   0.997   1.029   1.051   1.093
 73 A    74 A    75 A    76 A    77 A    78 A    79 A    80 A                  
  1.140   1.179   1.193   1.217   1.225   1.234   1.249   1.269
 81 A    82 A    83 A    84 A    85 A    86 A    87 A    88 A                  
  1.280   1.297   1.313   1.319   1.353   1.371   1.403   1.411
 89 A    90 A    91 A    92 A    93 A    94 A    95 A    96 A                  
  1.431   1.454   1.484   1.513   1.552   1.558   1.581   1.606
 97 A    98 A    99 A   100 A   101 A   102 A   103 A   104 A                  
  1.630   1.642   1.676   1.690   1.707   1.722   1.745   1.760
105 A   106 A   107 A   108 A   109 A   110 A   111 A   112 A                  
  1.805   1.834   1.872   1.905   1.953   1.994   2.042   2.077
113 A   114 A   115 A   116 A   117 A   118 A   119 A   120 A                  
  2.200   2.242   2.337   2.372   2.444   2.459   2.466   2.511
121 A   122 A   123 A   124 A   125 A   126 A   127 A   128 A                  
  2.546   2.551   2.617   2.637   2.651   2.673   2.696   2.750
129 A   130 A   131 A   132 A   133 A   134 A   135 A   136 A                  
  2.766   2.777   2.787   2.821   2.872   2.890   2.911   2.923
137 A   138 A   139 A   140 A   141 A   142 A   143 A   144 A                  
  2.965   2.970   2.983   3.027   3.053   3.067   3.082   3.105
145 A   146 A   147 A   148 A   149 A   150 A   151 A   152 A                  
  3.117   3.152   3.168   3.181   3.213   3.217   3.227   3.249
153 A   154 A   155 A   156 A   157 A   158 A   159 A   160 A                  
  3.271   3.282   3.297   3.307   3.321   3.336   3.347   3.366
161 A   162 A   163 A   164 A   165 A   166 A   167 A   168 A                  
  3.388   3.392   3.419   3.449   3.461   3.468   3.497   3.517
169 A   170 A   171 A   172 A   173 A   174 A   175 A   176 A                  
  3.529   3.556   3.562   3.566   3.600   3.664   3.683   3.719
177 A   178 A   179 A   180 A   181 A   182 A   183 A   184 A                  
  3.743   3.758   3.796   3.804   3.822   3.832   3.854   3.866
185 A   186 A   187 A   188 A   189 A   190 A   191 A   192 A                  
  3.891   3.896   3.924   3.949   3.968   4.012   4.036   4.064
193 A   194 A   195 A   196 A   197 A   198 A   199 A   200 A                  
  4.089   4.120   4.152   4.178   4.188   4.195   4.218   4.261
201 A   202 A   203 A   204 A   205 A   206 A   207 A   208 A                  
  4.265   4.275   4.325   4.334   4.339   4.349   4.357   4.373
209 A   210 A   211 A   212 A   213 A   214 A   215 A   216 A                  
  4.407   4.433   4.453   4.487   4.526   4.544   4.569   4.596
217 A   218 A   219 A   220 A   221 A   222 A   223 A   224 A                  
  4.662   4.668   4.741   4.766   4.811   4.847   4.861   4.893
225 A   226 A   227 A   228 A   229 A   230 A   231 A   232 A                  
  4.936   4.942   4.972   4.999   5.032   5.068   5.077   5.094
233 A   234 A   235 A   236 A   237 A   238 A   239 A   240 A                  
  5.151   5.170   5.213   5.255   5.301   5.342   5.358   5.415
241 A   242 A   243 A   244 A   245 A   246 A   247 A   248 A                  
  5.429   5.471   5.500   5.515   5.568   5.595   5.634   5.684
249 A   250 A   251 A   252 A   253 A   254 A   255 A   256 A                  
  5.704   5.800   5.907   5.968   5.984   6.035   6.093   6.141
257 A   258 A   259 A   260 A   261 A   262 A   263 A   264 A                  
  6.235   6.298   6.316   6.380   6.468   6.522   6.633   6.858
265 A   266 A   267 A   268 A   269 A   270 A   271 A   272 A                  
  6.998   8.938   9.235  11.903  13.522  14.629  14.799  16.279
273 A   274 A   275 A   276 A   277 A   278 A   279 A   280 A                  

 Occupation and symmetry of molecular orbitals

 Point group: C1 (1 irreducible representation).

                           A     All 
 -------------------------------------
 All molecular orbitals:
  - Alpha                  280   280 
  - Beta                   280   280 
 -------------------------------------
 Alpha orbitals:
  - Frozen occupied        7     7   
  - Active occupied        18    18  
  - Active virtual         255   255 
  - Frozen virtual         0     0   
 -------------------------------------
 Beta orbitals:
  - Frozen occupied        7     7   
  - Active occupied        17    17  
  - Active virtual         256   256 
  - Frozen virtual         0     0   
 -------------------------------------

 Import integrals:   CPU 0.00 s  wall 0.00 s

 Import integrals:   CPU 7621.62 s  wall 4290.69 s

 MP2 amplitudes:   CPU 17.18 s  wall 166.84 s

Running a double precision version
           CCSD T amplitudes will be solved using DIIS.

           Start     Size      MaxIter   EConv     TConv     
           3         7         100       1.00e-06  1.00e-04  
 ------------------------------------------------------------------------------
           Energy (a.u.)   Ediff      Tdiff       Comment
 ------------------------------------------------------------------------------
          -302.29589103                           
     1    -302.28678893   9.10e-03   1.01e+00     Step took 31.08.
     2    -302.32372282   3.69e-02   1.30e-01     
     3    -302.32366467   5.81e-05   4.83e-02     
     4    -302.32792119   4.26e-03   1.57e-02     Switched to DIIS steps.
     5    -302.33013921   2.22e-03   1.44e-02     
     6    -302.33058701   4.48e-04   4.71e-03     
     7    -302.33085546   2.68e-04   3.89e-03     
     8    -302.33095119   9.57e-05   1.40e-03     
     9    -302.33098317   3.20e-05   6.53e-04     
    10    -302.33098588   2.71e-06   1.75e-04     
    11    -302.33098580   7.53e-08   9.67e-05     
 ------------------------------------------------------------------------------
          -302.33098580                           CCSD T converged.

End of double precision

WARNING: YOUR (T) CALCULATION MAY RUN OUT OF MEMORY
REDUCE CC_MEMORY OR USE CC_BACKEND=XM IF THIS HAPPENS

----------------------------------------
libpt (c) 2016-2019 Ilya Kaliman
Fast Coupled Cluster Triples Corrections
https://github.com/ilyak/libpt
----------------------------------------

 Starting (T) calculation...
 Using double precision libpt code
 Running unrestricted (T) code
 Using 1 integral batch

 (T) calculation completed in 1607.09 sec
 (T) energy is -0.0601707590

 SCF energy                 = -301.15603273
 MP2 energy                 = -302.29589103
 CCSD correlation energy    =   -1.17495307
 CCSD total energy          = -302.33098580
 CCSD(T) correlation energy =   -0.06017076
 CCSD(T) total energy       = -302.39115656

 CCSD  T1^2 = 0.0361  T2^2 = 0.4194  Leading amplitudes:

 Amplitude    Orbitals with energies
  0.0583       21 (A) B                  ->    30 (A) B                   
              -0.4816                          0.1723                     
  0.0567       23 (A) B                  ->    26 (A) B                   
              -0.4706                          0.1029                     
  0.0479       24 (A) B                  ->    25 (A) B                   
              -0.4026                          0.0724                     
 -0.0466       23 (A) B                  ->    25 (A) B                   
              -0.4706                          0.0724                     

 Amplitude    Orbitals with energies
 -0.0781       24 (A) A      24 (A) B    ->    26 (A) A      25 (A) B     
              -0.4083       -0.4026            0.0784        0.0724       
  0.0781       24 (A) A      24 (A) B    ->    25 (A) B      26 (A) A     
              -0.4083       -0.4026            0.0724        0.0784       
  0.0781       24 (A) B      24 (A) A    ->    26 (A) A      25 (A) B     
              -0.4026       -0.4083            0.0784        0.0724       
 -0.0781       24 (A) B      24 (A) A    ->    25 (A) B      26 (A) A     
              -0.4026       -0.4083            0.0724        0.0784       

 CCSD calculation:   CPU 23587.07 s  wall 22981.18 s

 Total ccman2 time:   CPU 31319.21 s  wall 27469.00 s

 
 --------------------------------------------------------------
 
                    Orbital Energies (a.u.)
 --------------------------------------------------------------
 
 Alpha MOs
 -- Occupied --
-15.5772 -15.5718 -11.3132 -11.2998 -11.2946 -11.2879 -11.2830  -1.2493
 -1.2314  -1.1390  -1.0323  -0.8753  -0.7969  -0.7521  -0.6845  -0.6712
 -0.6315  -0.5832  -0.5644  -0.5326  -0.5246  -0.4770  -0.4640  -0.4083
 -0.3587
 -- Virtual --
  0.0784   0.1212   0.1389   0.1510   0.1587   0.1876   0.1958   0.2080
  0.2558   0.2691   0.2884   0.3184   0.3490   0.3604   0.3779   0.4152
  0.4245   0.4537   0.4677   0.4702   0.4849   0.4995   0.5091   0.5253
  0.5475   0.5626   0.5658   0.5840   0.5966   0.6187   0.6253   0.6336
  0.6544   0.6630   0.6926   0.7024   0.7302   0.7327   0.7530   0.7628
  0.7787   0.7877   0.8021   0.8149   0.8270   0.8633   0.8712   0.9032
  0.9070   0.9460   0.9697   0.9933   1.0195   1.0407   1.0893   1.1353
  1.1755   1.1869   1.2138   1.2148   1.2310   1.2429   1.2679   1.2768
  1.2904   1.3088   1.3120   1.3483   1.3677   1.3923   1.4062   1.4288
  1.4468   1.4809   1.5050   1.5496   1.5551   1.5769   1.6040   1.6278
  1.6375   1.6665   1.6862   1.7026   1.7131   1.7394   1.7579   1.8012
  1.8329   1.8615   1.9062   1.9550   1.9911   2.0417   2.0700   2.1973
  2.2303   2.3347   2.3687   2.4144   2.4475   2.4632   2.4823   2.5390
  2.5476   2.6056   2.6308   2.6465   2.6712   2.6938   2.7392   2.7580
  2.7688   2.7766   2.8133   2.8579   2.8833   2.9090   2.9196   2.9591
  2.9625   2.9759   3.0171   3.0424   3.0562   3.0728   3.0956   3.1097
  3.1484   3.1621   3.1702   3.2058   3.2078   3.2235   3.2417   3.2643
  3.2729   3.2912   3.3009   3.3193   3.3285   3.3370   3.3496   3.3779
  3.3871   3.4083   3.4418   3.4541   3.4573   3.4871   3.5139   3.5198
  3.5499   3.5542   3.5631   3.5942   3.6486   3.6806   3.7143   3.7364
  3.7532   3.7931   3.7951   3.8225   3.8257   3.8552   3.8644   3.8885
  3.8938   3.9186   3.9470   3.9661   4.0080   4.0328   4.0607   4.0867
  4.1174   4.1493   4.1756   4.1854   4.1919   4.2154   4.2597   4.2621
  4.2736   4.3236   4.3318   4.3404   4.3491   4.3552   4.3685   4.4042
  4.4297   4.4545   4.4868   4.5249   4.5437   4.5675   4.5953   4.6582
  4.6645   4.7397   4.7643   4.8107   4.8453   4.8608   4.8907   4.9331
  4.9414   4.9761   5.0028   5.0306   5.0686   5.0789   5.0951   5.1502
  5.1710   5.2119   5.2537   5.2984   5.3411   5.3573   5.4195   5.4291
  5.4706   5.5008   5.5153   5.5686   5.5941   5.6332   5.6823   5.7036
  5.7995   5.9039   5.9669   5.9809   6.0358   6.0930   6.1401   6.2347
  6.2971   6.3107   6.3797   6.4632   6.5232   6.6334   6.8580   6.9898
  8.9254   9.2343  11.9020  13.5198  14.6271  14.7952  16.2794
 
 Beta MOs
 -- Occupied --
-15.5791 -15.5751 -11.2973 -11.2955 -11.2859 -11.2842 -11.2814  -1.2393
 -1.2337  -1.1349  -1.0236  -0.8586  -0.7611  -0.7482  -0.6657  -0.6564
 -0.6133  -0.5759  -0.5594  -0.5273  -0.4816  -0.4791  -0.4706  -0.4026
 -- Virtual --
  0.0724   0.1029   0.1285   0.1433   0.1551   0.1723   0.1974   0.2001
  0.2129   0.2558   0.2715   0.3030   0.3244   0.3591   0.3638   0.3863
  0.4276   0.4311   0.4802   0.4830   0.4884   0.4928   0.5026   0.5198
  0.5339   0.5517   0.5644   0.5721   0.5861   0.5997   0.6228   0.6337
  0.6491   0.6575   0.6710   0.6971   0.6988   0.7338   0.7479   0.7587
  0.7726   0.7822   0.7967   0.8057   0.8181   0.8364   0.8671   0.8827
  0.9049   0.9158   0.9601   0.9788   0.9971   1.0294   1.0508   1.0930
  1.1403   1.1794   1.1928   1.2173   1.2254   1.2343   1.2486   1.2691
  1.2802   1.2971   1.3126   1.3194   1.3530   1.3708   1.4026   1.4113
  1.4311   1.4537   1.4842   1.5130   1.5519   1.5581   1.5812   1.6056
  1.6299   1.6415   1.6759   1.6902   1.7068   1.7219   1.7450   1.7603
  1.8054   1.8337   1.8720   1.9049   1.9533   1.9938   2.0415   2.0772
  2.1997   2.2423   2.3367   2.3722   2.4438   2.4586   2.4660   2.5107
  2.5462   2.5508   2.6167   2.6366   2.6510   2.6726   2.6964   2.7502
  2.7659   2.7772   2.7872   2.8211   2.8717   2.8900   2.9110   2.9232
  2.9649   2.9701   2.9829   3.0269   3.0531   3.0668   3.0820   3.1051
  3.1174   3.1522   3.1677   3.1812   3.2126   3.2169   3.2268   3.2492
  3.2706   3.2823   3.2971   3.3067   3.3214   3.3355   3.3473   3.3655
  3.3881   3.3923   3.4192   3.4490   3.4614   3.4682   3.4967   3.5170
  3.5289   3.5556   3.5624   3.5661   3.6003   3.6638   3.6834   3.7189
  3.7429   3.7585   3.7961   3.8036   3.8224   3.8322   3.8545   3.8658
  3.8913   3.8956   3.9237   3.9495   3.9679   4.0116   4.0360   4.0641
  4.0885   4.1200   4.1517   4.1778   4.1879   4.1947   4.2181   4.2608
  4.2654   4.2751   4.3250   4.3343   4.3391   4.3488   4.3569   4.3728
  4.4072   4.4333   4.4532   4.4874   4.5262   4.5443   4.5689   4.5956
  4.6616   4.6684   4.7408   4.7658   4.8111   4.8468   4.8608   4.8931
  4.9364   4.9421   4.9724   4.9990   5.0321   5.0676   5.0768   5.0943
  5.1505   5.1704   5.2133   5.2548   5.3013   5.3419   5.3577   5.4153
  5.4291   5.4713   5.5002   5.5148   5.5676   5.5948   5.6341   5.6838
  5.7043   5.8001   5.9066   5.9675   5.9840   6.0346   6.0928   6.1414
  6.2352   6.2978   6.3156   6.3804   6.4685   6.5221   6.6331   6.8578
  6.9978   8.9378   9.2350  11.9032  13.5224  14.6288  14.7991  16.2787
 --------------------------------------------------------------
 
          Ground-State Mulliken Net Atomic Charges

     Atom                 Charge (a.u.)    Spin (a.u.)
  --------------------------------------------------------
      1 C                    -0.007285       0.064604
      2 N                    -0.128119      -0.063955
      3 C                    -0.161280       0.123879
      4 H                     0.194008      -0.006427
      5 C                    -0.157919      -0.076107
      6 H                     0.189469       0.005847
      7 C                    -0.129586      -0.017073
      8 H                     0.136899       0.006411
      9 C                    -0.004654       1.051955
     10 H                     0.128662       0.005460
     11 N                    -0.247614      -0.205290
     12 H                     0.187420       0.110695
  --------------------------------------------------------
  Sum of atomic charges =     0.000000
  Sum of spin   charges =     1.000000

 -----------------------------------------------------------------
                    Cartesian Multipole Moments
 -----------------------------------------------------------------
    Charge (ESU x 10^10)
                 0.0000
    Dipole Moment (Debye)
         X      -1.0118      Y      -0.1486      Z      -3.3149
       Tot       3.4690
    Quadrupole Moments (Debye-Ang)
        XX     -38.3616     XY      -2.2329     YY     -57.1223
        XZ       0.7018     YZ      12.3828     ZZ     -52.1097
    Octopole Moments (Debye-Ang^2)
       XXX      -8.3031    XXY      -0.8726    XYY      -9.0717
       YYY      -1.2227    XXZ     -11.0045    XYZ       5.0296
       YYZ     -24.8293    XZZ      -1.4345    YZZ      33.6809
       ZZZ     -87.0393
    Hexadecapole Moments (Debye-Ang^3)
      XXXX    -112.4263   XXXY     -73.7338   XXYY    -135.2900
      XYYY     -98.6813   YYYY    -779.4422   XXXZ      38.9968
      XXYZ      78.9774   XYYZ      22.5937   YYYZ     309.7077
      XXZZ    -124.6246   XYZZ     -24.9455   YYZZ    -291.7564
      XZZZ      37.8918   YZZZ     338.5964   ZZZZ    -784.1615
 -----------------------------------------------------------------
Archival summary:
1\1\cpu-5-85\SP\ProcedureUnspecified\BasisUnspecified\255(2)\hpark21\ThuJun1302:29:482024ThuJun1302:29:482024\0\\#,ProcedureUnspecified,BasisUnspecified,\\0,2\C\H,1,1.08475\C,1,1.32946,2,119.226\H,3,1.08345,1,121.561,2,179.734,0\C,3,1.42994,1,122.222,2,-0.715143,0\N,5,1.14892,3,179.248,1,174.76,0\C,1,1.49644,2,116.963,3,177.518,0\H,7,1.09108,1,110.82,2,50.3512,0\H,7,1.09124,1,111.4,2,169.029,0\C,7,1.50435,1,112.219,2,-70.4014,0\N,10,1.21958,7,137.131,1,-8.91989,0\H,11,1.02337,10,120.925,7,0.020548,0\\HF=-301.156033\\@

 Total job time:  27660.87s(wall), 32622.49s(cpu) 
 Thu Jun 13 02:29:48 2024

        *************************************************************
        *                                                           *
        *  Thank you very much for using Q-Chem.  Have a nice day.  *
        *                                                           *
        *************************************************************
