# Supplementary material for: Reactant Discovery with an Ab Initio Nanoreactor: Exploration of Astrophysical N-Heterocycle Precursors and Formation Pathways
Source: ACS Earth Space Chem. 2024 Aug 9;8(9):1771–83. doi: 10.1021/acsearthspacechem.4c00120 (PMC11418024; doi:10.1021/acsearthspacechem.4c00120)
Supplement: Supplementary file 2 — sp4c00120_si_002.zip [file sp4c00120_si_002.zip › nr-si-data/reaction2/Int6/freq.out]

Running Job 1 of 1 qchem.in
qchem qchem.in_45224.0 ./qchem45224/ 0
/home/leeping/opt/qchem/5.3.2-openmp/exe/qcprog.exe_s qchem.in_45224.0 ./qchem45224/
                  Welcome to Q-Chem
     A Quantum Leap Into The Future Of Chemistry


 Q-Chem 5.3, Q-Chem, Inc., Pleasanton, CA (2020)

 Yihan Shao,  Zhengting Gan,  E. Epifanovsky,  A. T. B. Gilbert,  M. Wormit,  
 J. Kussmann,  A. W. Lange,  A. Behn,  Jia Deng,  Xintian Feng,  D. Ghosh,  
 M. Goldey,  P. R. Horn,  L. D. Jacobson,  I. Kaliman,  T. Kus,  A. Landau,  
 Jie Liu,  E. I. Proynov,  R. M. Richard,  R. P. Steele,  E. J. Sundstrom,  
 H. L. Woodcock III,  P. M. Zimmerman,  D. Zuev,  B. Alam,  B. Albrecht,  
 A. Aldossary,  E. Alguire,  S. A. Baeppler,  D. Barton,  Z. Benda,  
 Y. A. Bernard,  E. J. Berquist,  K. B. Bravaya,  H. Burton,  K. Carter-Fenk,  
 D. Casanova,  Chun-Min Chang,  Yunqing Chen,  A. Chien,  K. D. Closser,  
 M. P. Coons,  S. Coriani,  S. Dasgupta,  A. L. Dempwolff,  M. Diedenhofen,  
 Hainam Do,  R. G. Edgar,  Po-Tung Fang,  S. Faraji,  S. Fatehi,  
 Qingguo Feng,  J. Fosso-Tande,  J. Gayvert,  Qinghui Ge,  A. Ghysels,  
 G. Gidofalvi,  J. Gomes,  J. Gonthier,  S. Gulania,  A. Gunina,  D. Hait,  
 M. W. D. Hanson-Heine,  S. Hammes-Schiffer,  P. H. P. Harbach,  
 A. W. Hauser,  M. F. Herbst,  J. E. Herr,  E. G. Hohenstein,  Z. C. Holden,  
 S. Houck,  Kerwin Hui,  B. C. Huynh,  M. Ivanov,  T.-C. Jagau,  Hyunjun Ji,  
 B. Kaduk,  K. Khistyaev,  Jaehoon Kim,  P. Klunzinger,  K. Koh,  
 D. Kosenkov,  L. Koulias,  T. Kowalczyk,  C. M. Krauter,  A. Kunitsa,  
 Ka Un Lao,  A. Laurent,  K. V. Lawler,  Joonho Lee,  D. Lefrancois,  
 S. Lehtola,  D. S. Levine,  Yi-Pei Li,  You-Sheng Lin,  Fenglai Liu,  
 Kuan-Yu Liu,  E. Livshits,  M. Loipersberger,  A. Luenser,  A. Manjanath,  
 P. Manohar,  E. Mansoor,  S. F. Manzer,  Shan-Ping Mao,  Yuezhi Mao,  
 N. Mardirossian,  A. V. Marenich,  T. Markovich,  L. A. Martinez-Martinez,  
 S. A. Maurer,  N. J. Mayhall,  S. C. McKenzie,  J.-M. Mewes,  P. Morgante,  
 A. F. Morrison,  J. W. Mullinax,  K. Nanda,  T. S. Nguyen-Beck,  
 R. Olivares-Amaya,  K. J. Oosterbaan,  J. A. Parkhill,  S. K. Paul,  
 F. Pavosevic,  Zheng Pei,  T. M. Perrine,  F. Plasser,  P. Pokhilko,  
 S. Prager,  A. Prociuk,  E. Ramos,  B. Rana,  D. R. Rehn,  F. Rob,  
 E. Rossomme,  M. Scheurer,  M. Schneider,  N. Sergueev,  S. M. Sharada,  
 S. Sharma,  W. Skomorowski,  D. W. Small,  T. Stauch,  C. J. Stein,  
 T. Stein,  Yu-Chuan Su,  S. P. Veccham,  Zhen Tao,  A. J. W. Thom,  
 A. Tkatchenko,  T. Tsuchimochi,  N. M. Tubman,  L. Vogt,  M. L. Vidal,  
 O. Vydrov,  M. A. Watson,  J. Wenzel,  M. de Wergifosse,  T. A. Wesolowski,  
 A. White,  J. Witte,  A. Yamada,  Jun Yang,  K. Yao,  S. Yeganeh,  
 S. R. Yost,  Zhi-Qiang You,  A. Zech,  Igor Ying Zhang,  Xing Zhang,  
 Yan Zhao,  Ying Zhu,  B. R. Brooks,  G. K. L. Chan,  C. J. Cramer,  
 M. S. Gordon,  W. J. Hehre,  A. Klamt,  M. W. Schmidt,  C. D. Sherrill,  
 D. G. Truhlar,  A. Aspuru-Guzik,  R. Baer,  A. T. Bell,  N. A. Besley,  
 Jeng-Da Chai,  A. E. DePrince, III,  R. A. DiStasio Jr.,  A. Dreuw,  
 B. D. Dunietz,  T. R. Furlani,  Chao-Ping Hsu,  Yousung Jung,  Jing Kong,  
 D. S. Lambrecht,  WanZhen Liang,  C. Ochsenfeld,  V. A. Rassolov,  
 L. V. Slipchenko,  J. E. Subotnik,  T. Van Voorhis,  J. M. Herbert,  
 A. I. Krylov,  P. M. W. Gill,  M. Head-Gordon

 Contributors to earlier versions of Q-Chem not listed above: 
 R. D. Adamson,  B. Austin,  J. Baker,  G. J. O. Beran,  K. Brandhorst,  
 S. T. Brown,  E. F. C. Byrd,  A. K. Chakraborty,  C.-L. Cheng,  
 Siu Hung Chien,  D. M. Chipman,  D. L. Crittenden,  H. Dachsel,  
 R. J. Doerksen,  A. D. Dutoi,  L. Fusti-Molnar,  W. A. Goddard III,  
 A. Golubeva-Zadorozhnaya,  S. R. Gwaltney,  G. Hawkins,  A. Heyden,  
 S. Hirata,  G. Kedziora,  F. J. Keil,  C. Kelley,  Jihan Kim,  R. A. King,  
 R. Z. Khaliullin,  P. P. Korambath,  W. Kurlancheek,  A. M. Lee,  M. S. Lee,  
 S. V. Levchenko,  Ching Yeh Lin,  D. Liotard,  R. C. Lochan,  I. Lotan,  
 P. E. Maslen,  N. Nair,  D. P. O'Neill,  D. Neuhauser,  E. Neuscamman,  
 C. M. Oana,  R. Olson,  B. Peters,  R. Peverati,  P. A. Pieniazek,  
 Y. M. Rhee,  J. Ritchie,  M. A. Rohrdanz,  E. Rosta,  N. J. Russ,  
 H. F. Schaefer III,  N. E. Schultz,  N. Shenvi,  A. C. Simmonett,  A. Sodt,  
 D. Stuck,  K. S. Thanthiriwatte,  V. Vanovschi,  Tao Wang,  A. Warshel,  
 C. F. Williams,  Q. Wu,  X. Xu,  W. Zhang

 Please cite Q-Chem as follows:
 Y. Shao et al., Mol. Phys. 113, 184-215 (2015)
 DOI: 10.1080/00268976.2014.952696

 Q-Chem 5.3.2 for Intel X86 EM64T Linux

 Parts of Q-Chem use Armadillo 9.800.1 (Horizon Scraper).
 http://arma.sourceforge.net/

 Q-Chem begins on Mon Feb  6 13:44:15 2023  

Host: 
0

     Scratch files written to ./qchem45224//
 Dec820 |scratch|qcdevops|jenkins|workspace|build_RNUM 5633   
Processing $rem in /home/leeping/opt/qchem/5.3.2-openmp/config/preferences:
Processing $rem in /home/hpark21/.qchemrc:

Checking the input file for inconsistencies... 	...done.

--------------------------------------------------------------
User input:
--------------------------------------------------------------
$molecule
0 2
C        -0.3665313162   -1.5842340395    1.9717441203
N        -0.1167731543   -2.1502000684    2.9398967550
C         0.2281839493   -0.5169668026   -0.1131384023
H         1.2690805149   -0.7526873703    0.0809291768
C        -0.6952478073   -0.8784769529    0.7723324551
H        -1.7449841144   -0.6586041659    0.6187920367
C        -0.0713586053    0.2581965099   -1.3576200371
H         0.4077676831   -0.1995951600   -2.2244068619
C         0.3997117981    1.6840132597   -1.2669454445
H        -1.1424261224    0.2794417726   -1.5653683660
N         0.8478144311    2.4244026644   -0.4076457228
H         0.9847627431    2.0947103534    0.5514302904
$end

$rem
method                wB97X-D3
basis                 cc-pvtz
unrestricted          true
symmetry              False
sym_ignore            true
scf_convergence       8
thresh                14
jobtype               freq
scf_guess             core
scf_algorithm         diis
max_scf_cycles        100
geom_opt_max_cycles   100
mem_total             200000
$end
--------------------------------------------------------------
 Adding empirical dispersion correction 
 ----------------------------------------------------------------
 Doing -D3(0) with
 s6  =   1.00000
 s8  =   1.00000
 rs6 =   1.28100
 rs8 =   1.09400
 -D3 energy without 3body term =     -0.0028224656 hartrees
 ----------------------------------------------------------------
             Standard Nuclear Orientation (Angstroms)
    I     Atom           X                Y                Z
 ----------------------------------------------------------------
    1      C      -0.3665313162    -1.5842340395     1.9717441203
    2      N      -0.1167731543    -2.1502000684     2.9398967550
    3      C       0.2281839493    -0.5169668026    -0.1131384023
    4      H       1.2690805149    -0.7526873703     0.0809291768
    5      C      -0.6952478073    -0.8784769529     0.7723324551
    6      H      -1.7449841144    -0.6586041659     0.6187920367
    7      C      -0.0713586053     0.2581965099    -1.3576200371
    8      H       0.4077676831    -0.1995951600    -2.2244068619
    9      C       0.3997117981     1.6840132597    -1.2669454445
   10      H      -1.1424261224     0.2794417726    -1.5653683660
   11      N       0.8478144311     2.4244026644    -0.4076457228
   12      H       0.9847627431     2.0947103534     0.5514302904
 ----------------------------------------------------------------
 Nuclear Repulsion Energy =         234.09924680 hartrees
 There are       25 alpha and       24 beta electrons
 Requested basis set is cc-pVTZ
 There are 100 shells and 280 basis functions

 Total QAlloc Memory Limit 200000 MB
 Mega-Array Size      1956 MB
 MEM_STATIC part      2000 MB

                       Distance Matrix (Angstroms)
             C (  1)   N (  2)   C (  3)   H (  4)   C (  5)   H (  6)
   N (  2)  1.148920
   C (  3)  2.416502  3.479579
   H (  4)  2.634744  3.470926  1.084754
   C (  5)  1.429943  2.578807  1.329464  2.086252
   H (  6)  2.141822  3.203663  2.109307  3.063125  1.083451
   C (  7)  3.816588  4.926570  1.496442  2.210902  2.493584  2.747317
   H (  8)  4.486028  5.545271  2.142529  2.522369  3.264655  3.595665
   C (  9)  4.664513  5.715371  2.490985  2.917204  3.453107  3.693722
   H ( 10)  4.072648  5.220396  2.149840  3.096926  2.646807  2.452257
   N ( 11)  4.817188  5.750083  3.020320  3.241924  3.831762  4.157055
   H ( 12)  4.168683  4.993738  2.799093  2.899980  3.422145  3.877731
             C (  7)   H (  8)   C (  9)   H ( 10)   N ( 11)
   H (  8)  1.091080
   C (  9)  1.504355  2.113002
   H ( 10)  1.091236  1.751259  2.107147
   N ( 11)  2.537672  3.221743  1.219577  3.146782
   H ( 12)  2.851780  3.647195  1.953829  3.507274  1.023366
 
 A cutoff of  1.0D-14 yielded   4674 shell pairs
 There are     36544 function pairs (     47603 Cartesian)
 Smallest overlap matrix eigenvalue = 2.06E-04
 Guess MOs from core Hamiltonian diagonalization
 Long-range K will be added via erf
 Coulomb attenuation parameter = 0.25 bohr**(-1)
 An unrestricted hybrid HF-DFT SCF calculation will be
 performed using Pulay DIIS extrapolation
 Exchange:     0.1957 Hartree-Fock + 1.0000 wB97X-D3 + LR-HF
 Correlation:  1.0000 wB97X-D3
 Using SG-2 standard quadrature grid
 Dispersion:   Grimme D3
 SCF converges when DIIS error is below 1.0E-08
 using 64 threads for integral computing
 -------------------------------------------------------
 OpenMP Integral computing Module                
 Release: version 1.0, May 2013, Q-Chem Inc. Pittsburgh 
 -------------------------------------------------------
 using 64 threads for integral computing
 -------------------------------------------------------
 OpenMP Integral computing Module                
 Release: version 1.0, May 2013, Q-Chem Inc. Pittsburgh 
 -------------------------------------------------------
 ---------------------------------------
  Cycle       Energy         DIIS Error
 ---------------------------------------
    1    -237.6932059475      8.19E-02
    2    -174.5175890550      8.43E-02
    3    -233.5510777341      4.82E-02
    4    -210.2918989601      6.71E-02
    5    -292.9054880435      2.42E-02
    6    -298.9708493468      1.75E-02
    7    -302.5173642632      5.75E-03
    8    -302.8344114188      3.10E-03
    9    -302.9124963819      1.02E-03
   10    -302.9237885266      2.32E-04
   11    -302.9254069198      1.29E-04
   12    -302.9259221882      4.67E-05
   13    -302.9261079327      2.22E-05
   14    -302.9261833171      7.76E-06
   15    -302.9262216488      3.95E-06
   16    -302.9262405704      2.27E-06
   17    -302.9262526351      1.30E-06
   18    -302.9262569303      5.45E-07
   19    -302.9262578523      1.69E-07
   20    -302.9262579938      7.59E-08
   21    -302.9262580624      5.24E-08
   22    -302.9262581163      3.44E-08
   23    -302.9262581469      1.74E-08
   24    -302.9262581551      7.66E-09 Convergence criterion met
 ---------------------------------------
 <S^2> = 0.7559
 SCF time:  CPU 2862.26 s  wall 50.85 s
 SCF   energy in the final basis set = -302.92625816
 Total energy in the final basis set = -302.92625816
 
 --------------------------------------------------------------
 
                    Orbital Energies (a.u.)
 --------------------------------------------------------------
 
 Alpha MOs
 -- Occupied --
-14.4417 -14.4320 -10.3515 -10.3444 -10.3423 -10.3379 -10.3281  -1.0593
 -1.0379  -0.9715  -0.8883  -0.7599  -0.6965  -0.6686  -0.6103  -0.5993
 -0.5600  -0.5192  -0.4930  -0.4764  -0.4597  -0.4459  -0.4451  -0.3911
 -0.2999
 -- Virtual --
  0.0107   0.0699   0.0939   0.1180   0.1247   0.1410   0.1614   0.1804
  0.1865   0.2316   0.2463   0.2786   0.2950   0.3070   0.3121   0.3503
  0.3635   0.4012   0.4050   0.4119   0.4259   0.4309   0.4409   0.4583
  0.4828   0.4888   0.4946   0.5114   0.5197   0.5367   0.5545   0.5643
  0.5692   0.5743   0.6050   0.6119   0.6356   0.6447   0.6536   0.6769
  0.6914   0.7003   0.7119   0.7267   0.7402   0.7789   0.7809   0.8102
  0.8137   0.8489   0.8790   0.8998   0.9216   0.9378   0.9908   1.0152
  1.0622   1.0730   1.0980   1.1043   1.1097   1.1187   1.1311   1.1529
  1.1659   1.1942   1.1999   1.2183   1.2499   1.2607   1.2712   1.3061
  1.3182   1.3552   1.3715   1.4077   1.4224   1.4464   1.4671   1.4844
  1.4945   1.5233   1.5294   1.5617   1.5732   1.5932   1.6040   1.6524
  1.6951   1.7127   1.7536   1.7890   1.8191   1.8796   1.9034   2.0155
  2.0592   2.1136   2.1675   2.2009   2.2296   2.2479   2.2624   2.3236
  2.3336   2.3863   2.4091   2.4278   2.4519   2.4762   2.5200   2.5429
  2.5538   2.5624   2.5991   2.6501   2.6736   2.6989   2.7085   2.7385
  2.7453   2.7538   2.7949   2.8283   2.8318   2.8476   2.8683   2.8869
  2.9165   2.9289   2.9478   2.9674   2.9796   2.9908   3.0140   3.0284
  3.0398   3.0471   3.0634   3.0874   3.0897   3.1037   3.1195   3.1438
  3.1546   3.1792   3.1977   3.2191   3.2255   3.2431   3.2680   3.2809
  3.3105   3.3156   3.3297   3.3516   3.4117   3.4438   3.4701   3.4942
  3.5066   3.5382   3.5473   3.5654   3.5750   3.6006   3.6272   3.6482
  3.6609   3.6784   3.7146   3.7185   3.7666   3.7812   3.8182   3.8382
  3.8848   3.9030   3.9378   3.9499   3.9630   3.9912   3.9973   4.0319
  4.0339   4.0656   4.0734   4.0893   4.0985   4.1237   4.1261   4.1579
  4.1824   4.1900   4.2370   4.2606   4.2931   4.3250   4.3412   4.3948
  4.4142   4.4805   4.4938   4.5467   4.5613   4.5882   4.6208   4.6446
  4.6560   4.6756   4.6914   4.7367   4.7792   4.7937   4.8185   4.8683
  4.8809   4.9456   4.9751   5.0075   5.0725   5.0900   5.1025   5.1542
  5.1773   5.1923   5.2260   5.2563   5.3034   5.3623   5.4133   5.4348
  5.5126   5.5589   5.6416   5.6750   5.7363   5.7585   5.8369   5.9283
  5.9638   5.9902   6.0792   6.1291   6.1968   6.2594   6.5414   6.6439
  8.4799   8.7788  11.3574  12.9042  13.9719  14.1385  15.6045
 
 Beta MOs
 -- Occupied --
-14.4389 -14.4318 -10.3441 -10.3421 -10.3418 -10.3364 -10.3282  -1.0486
 -1.0374  -0.9688  -0.8821  -0.7529  -0.6781  -0.6655  -0.5989  -0.5935
 -0.5516  -0.5146  -0.4914  -0.4745  -0.4456  -0.4397  -0.4220  -0.3877
 -- Virtual --
 -0.0089   0.0248   0.0835   0.0962   0.1207   0.1254   0.1435   0.1641
  0.1826   0.1874   0.2334   0.2519   0.2800   0.2969   0.3090   0.3194
  0.3545   0.3668   0.4066   0.4110   0.4157   0.4273   0.4321   0.4448
  0.4606   0.4855   0.4898   0.4968   0.5129   0.5210   0.5416   0.5581
  0.5680   0.5735   0.5763   0.6067   0.6164   0.6402   0.6541   0.6586
  0.6790   0.6964   0.7026   0.7130   0.7309   0.7430   0.7795   0.7855
  0.8117   0.8177   0.8553   0.8828   0.9022   0.9257   0.9423   0.9927
  1.0172   1.0653   1.0762   1.1027   1.1062   1.1115   1.1214   1.1330
  1.1550   1.1684   1.1965   1.2039   1.2221   1.2520   1.2634   1.2758
  1.3118   1.3204   1.3563   1.3782   1.4109   1.4250   1.4497   1.4684
  1.4861   1.4986   1.5300   1.5347   1.5652   1.5784   1.5968   1.6062
  1.6574   1.6967   1.7201   1.7552   1.7899   1.8211   1.8804   1.9106
  2.0175   2.0680   2.1142   2.1704   2.2177   2.2344   2.2504   2.2785
  2.3273   2.3367   2.3937   2.4142   2.4329   2.4537   2.4781   2.5315
  2.5478   2.5592   2.5711   2.6043   2.6573   2.6809   2.7016   2.7099
  2.7442   2.7514   2.7573   2.8021   2.8356   2.8469   2.8522   2.8759
  2.8916   2.9209   2.9352   2.9567   2.9747   2.9855   2.9933   3.0182
  3.0375   3.0457   3.0589   3.0664   3.0900   3.0959   3.1160   3.1320
  3.1543   3.1607   3.1877   3.2067   3.2290   3.2349   3.2524   3.2731
  3.2918   3.3152   3.3262   3.3364   3.3582   3.4280   3.4475   3.4775
  3.5008   3.5132   3.5475   3.5555   3.5742   3.5786   3.6037   3.6321
  3.6543   3.6636   3.6838   3.7200   3.7229   3.7707   3.7859   3.8236
  3.8400   3.8890   3.9067   3.9404   3.9534   3.9661   3.9978   4.0023
  4.0352   4.0361   4.0664   4.0747   4.0922   4.1042   4.1276   4.1309
  4.1613   4.1878   4.1955   4.2400   4.2635   4.2962   4.3274   4.3430
  4.4040   4.4179   4.4836   4.4963   4.5488   4.5641   4.5920   4.6261
  4.6460   4.6652   4.6789   4.6945   4.7419   4.7879   4.7946   4.8197
  4.8737   4.8858   4.9498   4.9830   5.0128   5.0748   5.0936   5.1071
  5.1576   5.1833   5.1934   5.2284   5.2575   5.3064   5.3638   5.4151
  5.4362   5.5141   5.5672   5.6533   5.6796   5.7403   5.7604   5.8442
  5.9293   5.9762   5.9920   6.0809   6.1420   6.1974   6.2597   6.5418
  6.6598   8.4929   8.7793  11.3579  12.9074  13.9751  14.1455  15.6047
 --------------------------------------------------------------
 
          Ground-State Mulliken Net Atomic Charges

     Atom                 Charge (a.u.)    Spin (a.u.)
  --------------------------------------------------------
      1 C                    -0.067439      -0.004071
      2 N                    -0.068265       0.010122
      3 C                    -0.169744       0.021298
      4 H                     0.176264       0.000498
      5 C                    -0.112231       0.022833
      6 H                     0.161491       0.000568
      7 C                    -0.101413       0.042545
      8 H                     0.123362      -0.000129
      9 C                    -0.066517       0.708990
     10 H                     0.120247      -0.000551
     11 N                    -0.159126       0.104551
     12 H                     0.163371       0.093348
  --------------------------------------------------------
  Sum of atomic charges =    -0.000000
  Sum of spin   charges =     1.000000

 -----------------------------------------------------------------
                    Cartesian Multipole Moments
 -----------------------------------------------------------------
    Charge (ESU x 10^10)
                -0.0000
    Dipole Moment (Debye)
         X      -0.9091      Y      -0.0824      Z      -2.8455
       Tot       2.9883
    Quadrupole Moments (Debye-Ang)
        XX     -37.7861     XY      -1.7304     YY     -55.0592
        XZ       0.7203     YZ      12.2479     ZZ     -51.4579
    Octopole Moments (Debye-Ang^2)
       XXX      -8.0282    XXY      -0.4413    XYY      -7.6157
       YYY       0.8996    XXZ     -10.7820    XYZ       4.8224
       YYZ     -22.6637    XZZ      -1.7699    YZZ      30.2320
       ZZZ     -82.0205
    Hexadecapole Moments (Debye-Ang^3)
      XXXX    -111.2502   XXXY     -71.9400   XXYY    -131.7387
      XYYY     -92.3904   YYYY    -753.1809   XXXZ      38.3054
      XXYZ      77.5440   XYYZ      21.2278   YYYZ     303.6276
      XXZZ    -123.0424   XYZZ     -24.5582   YYZZ    -288.6532
      XZZZ      37.1133   YZZZ     334.5657   ZZZZ    -772.0642
 -----------------------------------------------------------------
 Calculating MO derivatives via CPSCF
    1     0    39    0.0306645  
    2     0    39    0.0105605  
    3     0    39    0.0029473  
    4     0    39    0.0008029  
    5     0    39    0.0002229  
    6    11    28    0.0000416  
    7    26    13    0.0000069  
    8    37     2    0.0000014  
    9    39     0    0.0000002  Converged
 Time for AOints: 1077.9 s (CPU) 18.8 s (wall)
 ------------------------------------------------------------------------------
                     AOints        : Timing summary (seconds)
 ------------------------------------------------------------------------------
     job step          cpu (% of tot)      sys (% of tot)     wall (% of tot)
 ------------------------------------------------------------------------------
  AOints            0.1078E+04 ( 5.4)   0.6669E-02 ( 5.9)   0.1878E+02 ( 0.9)
 ------------------------------------------------------------------------------
   Grand Totals     0.1981E+05          0.1130E+00          0.2129E+04
 ------------------------------------------------------------------------------
 Polarizability Matrix (a.u.)
            1           2           3
    1 -53.4340684  -8.1271392   2.0492398
    2  -8.1271392 -68.8996953  18.5095771
    3   2.0492398  18.5095771 -83.4026251
 Calculating analytic Hessian of the SCF energy
 
 Direct stationary perturbation theory relativistic correction:
 
 rels  =       0.078663610756
 relv  =      -0.360563666377
 rel2e =       0.000000000000
 E_rel =      -0.281900055620
 
 Hessian of the SCF Energy
            1           2           3           4           5           6
    1   0.1905423  -0.1656863   0.2774082  -0.0968885   0.1323857  -0.2264756
    2  -0.1656863   0.4622791  -0.6410646   0.1321562  -0.3370091   0.5116680
    3   0.2774082  -0.6410646   1.1851529  -0.2261513   0.5118177  -0.9137512
    4  -0.0968885   0.1321562  -0.2261513   0.0783025  -0.1357325   0.2325573
    5   0.1323857  -0.3370091   0.5118177  -0.1357325   0.3269403  -0.5255056
    6  -0.2264756   0.5116680  -0.9137512   0.2325573  -0.5255056   0.9189501
    7   0.0135158  -0.0033454   0.0040945  -0.0039767   0.0045642  -0.0070857
    8  -0.0119800  -0.0081061   0.0231326   0.0011451   0.0021625  -0.0019903
    9   0.0181869   0.0212265  -0.0402411  -0.0005635  -0.0030799   0.0070190
   10   0.0006757  -0.0006195  -0.0009621   0.0001491  -0.0001019   0.0003892
   11  -0.0015217  -0.0060274  -0.0040737   0.0003079   0.0007686   0.0005750
   12   0.0005032  -0.0043497  -0.0006353  -0.0003317   0.0006763  -0.0000543
   13  -0.1035000   0.0356874  -0.0551331   0.0215709   0.0002339  -0.0013077
   14   0.0305167  -0.1196479   0.1006148   0.0035942   0.0091266   0.0146167
   15  -0.0455146   0.0989440  -0.2280279  -0.0074852   0.0155479  -0.0087910
   16  -0.0024853   0.0024331  -0.0034780   0.0001185  -0.0008462   0.0016784
   17   0.0158939  -0.0028737   0.0047987  -0.0014127   0.0002742   0.0010673
   18  -0.0278350   0.0080038  -0.0061995   0.0027471   0.0008787  -0.0015394
   19  -0.0029496  -0.0001483   0.0025625   0.0010814  -0.0008052   0.0009348
   20   0.0006518   0.0125700   0.0032115  -0.0000862  -0.0026020   0.0000350
   21   0.0024126   0.0073601   0.0034579  -0.0003370  -0.0011747  -0.0010356
   22   0.0004992  -0.0000348   0.0006886  -0.0001539   0.0000527  -0.0002595
   23  -0.0005531  -0.0017074  -0.0003132   0.0001907   0.0001658   0.0002872
   24   0.0008299   0.0017364   0.0002726  -0.0002423  -0.0000995  -0.0003375
   25   0.0005107  -0.0007011   0.0006102  -0.0002628   0.0004430  -0.0006510
   26   0.0005749   0.0008386   0.0019655  -0.0002921   0.0002064  -0.0011126
   27   0.0006752  -0.0045846  -0.0008395  -0.0004246   0.0015517  -0.0008418
   28   0.0002948   0.0000606   0.0002372  -0.0000471  -0.0000228  -0.0000087
   29  -0.0000483  -0.0001812  -0.0002433  -0.0000507   0.0000838  -0.0000225
   30   0.0002793  -0.0001478   0.0004659   0.0000420  -0.0000537   0.0000227
   31  -0.0002939   0.0005199  -0.0002153   0.0002296  -0.0003035   0.0004279
   32  -0.0004581   0.0006988  -0.0004637   0.0003297  -0.0004817   0.0009422
   33  -0.0003171   0.0007183   0.0003081   0.0001567  -0.0004084   0.0003564
   34   0.0000788  -0.0003219   0.0003386  -0.0001231   0.0001326  -0.0001994
   35   0.0002247  -0.0008337   0.0006178  -0.0001495   0.0003643  -0.0005603
   36  -0.0001529   0.0004896   0.0000371   0.0000326  -0.0001506   0.0000026
            7           8           9          10          11          12
    1   0.0135158  -0.0119800   0.0181869   0.0006757  -0.0015217   0.0005032
    2  -0.0033454  -0.0081061   0.0212265  -0.0006195  -0.0060274  -0.0043497
    3   0.0040945   0.0231326  -0.0402411  -0.0009621  -0.0040737  -0.0006353
    4  -0.0039767   0.0011451  -0.0005635   0.0001491   0.0003079  -0.0003317
    5   0.0045642   0.0021625  -0.0030799  -0.0001019   0.0007686   0.0006763
    6  -0.0070857  -0.0019903   0.0070190   0.0003892   0.0005750  -0.0000543
    7   0.7641504   0.0044372  -0.1453079  -0.3171746   0.0614993  -0.0506873
    8   0.0044372   0.2834059  -0.2127326   0.0590292  -0.0630129   0.0173034
    9  -0.1453079  -0.2127326   0.5735008  -0.0443076   0.0164167  -0.0641914
   10  -0.3171746   0.0590292  -0.0443076   0.3353105  -0.0654190   0.0481077
   11   0.0614993  -0.0630129   0.0164167  -0.0654190   0.0500044  -0.0248867
   12  -0.0506873   0.0173034  -0.0641914   0.0481077  -0.0248867   0.0622124
   13  -0.3384654  -0.0787227   0.2095663  -0.0177591  -0.0092687   0.0241445
   14  -0.0773007  -0.0993079   0.0969687   0.0066551   0.0089988  -0.0022512
   15   0.2077107   0.0980107  -0.2799396  -0.0061308   0.0012710   0.0069834
   16  -0.0186222   0.0053176  -0.0037862  -0.0009236  -0.0001577   0.0029855
   17  -0.0084488   0.0088453  -0.0002978  -0.0002420   0.0078865   0.0056082
   18   0.0219783  -0.0029965   0.0077275   0.0032262   0.0055385   0.0000656
   19  -0.1006950   0.0250352  -0.0336734  -0.0016472   0.0146818  -0.0245875
   20   0.0188783  -0.1003523   0.0469579  -0.0000041   0.0002636   0.0058624
   21  -0.0254636   0.0614117  -0.1823213   0.0003214   0.0031826  -0.0023232
   22   0.0035539  -0.0050192  -0.0057355   0.0003119  -0.0003135   0.0002503
   23  -0.0095722   0.0078860   0.0168757   0.0001475   0.0004147  -0.0008111
   24   0.0138420  -0.0096934  -0.0220838  -0.0003771   0.0003139   0.0009775
   25   0.0050610  -0.0000986   0.0093045   0.0000487   0.0006542  -0.0001274
   26  -0.0072108  -0.0310785   0.0195486  -0.0000693   0.0020825  -0.0013841
   27   0.0113856   0.0300365   0.0098244  -0.0003698  -0.0002669  -0.0006484
   28  -0.0058579   0.0009612  -0.0004542   0.0009176   0.0000071  -0.0006865
   29   0.0184593  -0.0017597   0.0042789   0.0002123  -0.0004781   0.0033825
   30  -0.0287629   0.0009225  -0.0052361  -0.0002473   0.0027522  -0.0034443
   31  -0.0017426  -0.0001590  -0.0036866   0.0001224  -0.0006690   0.0005833
   32  -0.0024697   0.0016016  -0.0074234   0.0002678  -0.0004460   0.0007721
   33  -0.0012102  -0.0019373  -0.0034359   0.0001520  -0.0005621   0.0009447
   34   0.0002535   0.0000541   0.0004571  -0.0000314   0.0001994  -0.0001540
   35   0.0005095  -0.0002838   0.0012606   0.0001438  -0.0004547   0.0000779
   36  -0.0004934  -0.0014671  -0.0006225   0.0001983  -0.0002603   0.0001134
           13          14          15          16          17          18
    1  -0.1035000   0.0305167  -0.0455146  -0.0024853   0.0158939  -0.0278350
    2   0.0356874  -0.1196479   0.0989440   0.0024331  -0.0028737   0.0080038
    3  -0.0551331   0.1006148  -0.2280279  -0.0034780   0.0047987  -0.0061995
    4   0.0215709   0.0035942  -0.0074852   0.0001185  -0.0014127   0.0027471
    5   0.0002339   0.0091266   0.0155479  -0.0008462   0.0002742   0.0008787
    6  -0.0013077   0.0146167  -0.0087910   0.0016784   0.0010673  -0.0015394
    7  -0.3384654  -0.0773007   0.2077107  -0.0186222  -0.0084488   0.0219783
    8  -0.0787227  -0.0993079   0.0980107   0.0053176   0.0088453  -0.0029965
    9   0.2095663   0.0969687  -0.2799396  -0.0037862  -0.0002978   0.0077275
   10  -0.0177591   0.0066551  -0.0061308  -0.0009236  -0.0002420   0.0032262
   11  -0.0092687   0.0089988   0.0012710  -0.0001577   0.0078865   0.0055385
   12   0.0241445  -0.0022512   0.0069834   0.0029855   0.0056082   0.0000656
   13   0.7499338  -0.0095557  -0.1304781  -0.3219638   0.0588656  -0.0410851
   14  -0.0095557   0.2559030  -0.2445762   0.0573043  -0.0541163   0.0158277
   15  -0.1304781  -0.2445762   0.5917083  -0.0371412   0.0157843  -0.0570309
   16  -0.3219638   0.0573043  -0.0371412   0.3419668  -0.0635456   0.0407717
   17   0.0588656  -0.0541163   0.0157843  -0.0635456   0.0455145  -0.0234103
   18  -0.0410851   0.0158277  -0.0570309   0.0407717  -0.0234103   0.0575532
   19   0.0070698  -0.0119887   0.0209240   0.0015476  -0.0013089   0.0010972
   20  -0.0019176   0.0001676   0.0181319   0.0000812  -0.0059557  -0.0041240
   21  -0.0024806   0.0168516  -0.0197253  -0.0018953  -0.0040993  -0.0005067
   22   0.0002513   0.0010406  -0.0009542   0.0002384   0.0002457   0.0000094
   23   0.0009221  -0.0016510   0.0015284   0.0001666   0.0006367   0.0003332
   24  -0.0023363   0.0016769  -0.0024060  -0.0002194  -0.0006574  -0.0003203
   25   0.0010665   0.0000143  -0.0039326  -0.0001274   0.0000606  -0.0000029
   26   0.0025961   0.0004745  -0.0048659  -0.0003017  -0.0004203   0.0000559
   27  -0.0003446   0.0006788  -0.0079381   0.0003131   0.0019171   0.0010150
   28   0.0017308  -0.0006591   0.0010643   0.0002511   0.0001092  -0.0007140
   29   0.0004403  -0.0000160  -0.0012361  -0.0005146   0.0003832   0.0001754
   30  -0.0009843  -0.0005261   0.0010997   0.0009390   0.0000064  -0.0002647
   31   0.0003469  -0.0000320   0.0017201   0.0000886  -0.0001237  -0.0002005
   32   0.0002100  -0.0004171   0.0023497   0.0000665  -0.0003941  -0.0003374
   33   0.0005778   0.0004437   0.0030240  -0.0001212  -0.0005219  -0.0003615
   34  -0.0002817   0.0004112   0.0002176  -0.0000887  -0.0000932   0.0000077
   35   0.0005093   0.0004856  -0.0008895  -0.0000035   0.0002197   0.0000551
   36  -0.0001388  -0.0003253   0.0010435  -0.0000465  -0.0001952  -0.0001383
           19          20          21          22          23          24
    1  -0.0029496   0.0006518   0.0024126   0.0004992  -0.0005531   0.0008299
    2  -0.0001483   0.0125700   0.0073601  -0.0000348  -0.0017074   0.0017364
    3   0.0025625   0.0032115   0.0034579   0.0006886  -0.0003132   0.0002726
    4   0.0010814  -0.0000862  -0.0003370  -0.0001539   0.0001907  -0.0002423
    5  -0.0008052  -0.0026020  -0.0011747   0.0000527   0.0001658  -0.0000995
    6   0.0009348   0.0000350  -0.0010356  -0.0002595   0.0002872  -0.0003375
    7  -0.1006950   0.0188783  -0.0254636   0.0035539  -0.0095722   0.0138420
    8   0.0250352  -0.1003523   0.0614117  -0.0050192   0.0078860  -0.0096934
    9  -0.0336734   0.0469579  -0.1823213  -0.0057355   0.0168757  -0.0220838
   10  -0.0016472  -0.0000041   0.0003214   0.0003119   0.0001475  -0.0003771
   11   0.0146818   0.0002636   0.0031826  -0.0003135   0.0004147   0.0003139
   12  -0.0245875   0.0058624  -0.0023232   0.0002503  -0.0008111   0.0009775
   13   0.0070698  -0.0019176  -0.0024806   0.0002513   0.0009221  -0.0023363
   14  -0.0119887   0.0001676   0.0168516   0.0010406  -0.0016510   0.0016769
   15   0.0209240   0.0181319  -0.0197253  -0.0009542   0.0015284  -0.0024060
   16   0.0015476   0.0000812  -0.0018953   0.0002384   0.0001666  -0.0002194
   17  -0.0013089  -0.0059557  -0.0040993   0.0002457   0.0006367  -0.0006574
   18   0.0010972  -0.0041240  -0.0005067   0.0000094   0.0003332  -0.0003203
   19   0.5653414  -0.0336171  -0.0054166  -0.0989893   0.0540746   0.0954402
   20  -0.0336171   0.4050728   0.0287846   0.0531592  -0.0894590  -0.0875675
   21  -0.0054166   0.0287846   0.5343673   0.0938759  -0.0888813  -0.2154296
   22  -0.0989893   0.0531592   0.0938759   0.1046809  -0.0544833  -0.1027419
   23   0.0540746  -0.0894590  -0.0888813  -0.0544833   0.1049181   0.0947601
   24   0.0954402  -0.0875675  -0.2154296  -0.1027419   0.0947601   0.2344484
   25  -0.0758456  -0.0304587  -0.0028486   0.0046209   0.0127616  -0.0032290
   26  -0.0302767  -0.1583448  -0.0055221  -0.0071801  -0.0195300  -0.0044166
   27  -0.0094797  -0.0131460  -0.0744374  -0.0111914  -0.0276881  -0.0016452
   28  -0.3075605   0.0070412  -0.0487802  -0.0132195  -0.0002153  -0.0026081
   29   0.0007110  -0.0417054   0.0020027   0.0142377   0.0001388   0.0033320
   30  -0.0464991   0.0042250  -0.0552270   0.0249383   0.0012084   0.0049278
   31   0.0211236  -0.0171756  -0.0118022  -0.0024594  -0.0044047   0.0013064
   32  -0.0178346  -0.0236948  -0.0150457  -0.0017404  -0.0008650   0.0004465
   33  -0.0050420  -0.0004645   0.0083623   0.0009010   0.0022488   0.0016995
   34  -0.0084765   0.0034476   0.0024142   0.0006658   0.0009654   0.0003357
   35   0.0014768   0.0040398  -0.0048699   0.0000354  -0.0009478   0.0001686
   36   0.0037393  -0.0019063   0.0048186   0.0002189   0.0004520  -0.0001035
           25          26          27          28          29          30
    1   0.0005107   0.0005749   0.0006752   0.0002948  -0.0000483   0.0002793
    2  -0.0007011   0.0008386  -0.0045846   0.0000606  -0.0001812  -0.0001478
    3   0.0006102   0.0019655  -0.0008395   0.0002372  -0.0002433   0.0004659
    4  -0.0002628  -0.0002921  -0.0004246  -0.0000471  -0.0000507   0.0000420
    5   0.0004430   0.0002064   0.0015517  -0.0000228   0.0000838  -0.0000537
    6  -0.0006510  -0.0011126  -0.0008418  -0.0000087  -0.0000225   0.0000227
    7   0.0050610  -0.0072108   0.0113856  -0.0058579   0.0184593  -0.0287629
    8  -0.0000986  -0.0310785   0.0300365   0.0009612  -0.0017597   0.0009225
    9   0.0093045   0.0195486   0.0098244  -0.0004542   0.0042789  -0.0052361
   10   0.0000487  -0.0000693  -0.0003698   0.0009176   0.0002123  -0.0002473
   11   0.0006542   0.0020825  -0.0002669   0.0000071  -0.0004781   0.0027522
   12  -0.0001274  -0.0013841  -0.0006484  -0.0006865   0.0033825  -0.0034443
   13   0.0010665   0.0025961  -0.0003446   0.0017308   0.0004403  -0.0009843
   14   0.0000143   0.0004745   0.0006788  -0.0006591  -0.0000160  -0.0005261
   15  -0.0039326  -0.0048659  -0.0079381   0.0010643  -0.0012361   0.0010997
   16  -0.0001274  -0.0003017   0.0003131   0.0002511  -0.0005146   0.0009390
   17   0.0000606  -0.0004203   0.0019171   0.0001092   0.0003832   0.0000064
   18  -0.0000029   0.0000559   0.0010150  -0.0007140   0.0001754  -0.0002647
   19  -0.0758456  -0.0302767  -0.0094797  -0.3075605   0.0007110  -0.0464991
   20  -0.0304587  -0.1583448  -0.0131460   0.0070412  -0.0417054   0.0042250
   21  -0.0028486  -0.0055221  -0.0744374  -0.0487802   0.0020027  -0.0552270
   22   0.0046209  -0.0071801  -0.0111914  -0.0132195   0.0142377   0.0249383
   23   0.0127616  -0.0195300  -0.0276881  -0.0002153   0.0001388   0.0012084
   24  -0.0032290  -0.0044166  -0.0016452  -0.0026081   0.0033320   0.0049278
   25   0.2172703   0.2202282   0.2358678  -0.0090581  -0.0327535  -0.0037340
   26   0.2202282   0.5187085   0.3509095  -0.0040760  -0.0029786  -0.0032645
   27   0.2358678   0.3509095   0.5894501  -0.0029082  -0.0068983  -0.0027952
   28  -0.0090581  -0.0040760  -0.0029082   0.3317793  -0.0037360   0.0534389
   29  -0.0327535  -0.0029786  -0.0068983  -0.0037360   0.0500268  -0.0047268
   30  -0.0037340  -0.0032645  -0.0027952   0.0534389  -0.0047268   0.0593822
   31  -0.1571274  -0.1656043  -0.1995233   0.0013293   0.0044922   0.0010309
   32  -0.1545998  -0.3005751  -0.3077350   0.0004237  -0.0033919  -0.0008437
   33  -0.2164916  -0.3558009  -0.4719572   0.0012994  -0.0008354   0.0009829
   34   0.0138432  -0.0083882  -0.0240001  -0.0005598  -0.0014498  -0.0004408
   35  -0.0155501  -0.0093832  -0.0247748   0.0001061  -0.0001219   0.0004481
   36  -0.0147653   0.0038873  -0.0391868   0.0001202   0.0007909   0.0000862
           31          32          33          34          35          36
    1  -0.0002939  -0.0004581  -0.0003171   0.0000788   0.0002247  -0.0001529
    2   0.0005199   0.0006988   0.0007183  -0.0003219  -0.0008337   0.0004896
    3  -0.0002153  -0.0004637   0.0003081   0.0003386   0.0006178   0.0000371
    4   0.0002296   0.0003297   0.0001567  -0.0001231  -0.0001495   0.0000326
    5  -0.0003035  -0.0004817  -0.0004084   0.0001326   0.0003643  -0.0001506
    6   0.0004279   0.0009422   0.0003564  -0.0001994  -0.0005603   0.0000026
    7  -0.0017426  -0.0024697  -0.0012102   0.0002535   0.0005095  -0.0004934
    8  -0.0001590   0.0016016  -0.0019373   0.0000541  -0.0002838  -0.0014671
    9  -0.0036866  -0.0074234  -0.0034359   0.0004571   0.0012606  -0.0006225
   10   0.0001224   0.0002678   0.0001520  -0.0000314   0.0001438   0.0001983
   11  -0.0006690  -0.0004460  -0.0005621   0.0001994  -0.0004547  -0.0002603
   12   0.0005833   0.0007721   0.0009447  -0.0001540   0.0000779   0.0001134
   13   0.0003469   0.0002100   0.0005778  -0.0002817   0.0005093  -0.0001388
   14  -0.0000320  -0.0004171   0.0004437   0.0004112   0.0004856  -0.0003253
   15   0.0017201   0.0023497   0.0030240   0.0002176  -0.0008895   0.0010435
   16   0.0000886   0.0000665  -0.0001212  -0.0000887  -0.0000035  -0.0000465
   17  -0.0001237  -0.0003941  -0.0005219  -0.0000932   0.0002197  -0.0001952
   18  -0.0002005  -0.0003374  -0.0003615   0.0000077   0.0000551  -0.0001383
   19   0.0211236  -0.0178346  -0.0050420  -0.0084765   0.0014768   0.0037393
   20  -0.0171756  -0.0236948  -0.0004645   0.0034476   0.0040398  -0.0019063
   21  -0.0118022  -0.0150457   0.0083623   0.0024142  -0.0048699   0.0048186
   22  -0.0024594  -0.0017404   0.0009010   0.0006658   0.0000354   0.0002189
   23  -0.0044047  -0.0008650   0.0022488   0.0009654  -0.0009478   0.0004520
   24   0.0013064   0.0004465   0.0016995   0.0003357   0.0001686  -0.0001035
   25  -0.1571274  -0.1545998  -0.2164916   0.0138432  -0.0155501  -0.0147653
   26  -0.1656043  -0.3005751  -0.3558009  -0.0083882  -0.0093832   0.0038873
   27  -0.1995233  -0.3077350  -0.4719572  -0.0240001  -0.0247748  -0.0391868
   28   0.0013293   0.0004237   0.0012994  -0.0005598   0.0001061   0.0001202
   29   0.0044922  -0.0033919  -0.0008354  -0.0014498  -0.0001219   0.0007909
   30   0.0010309  -0.0008437   0.0009829  -0.0004408   0.0004481   0.0000862
   31   0.1656020   0.1578144   0.2558530  -0.0272191   0.0256453  -0.0454935
   32   0.1578144   0.3785112   0.2235587   0.0179905  -0.0505460   0.1037796
   33   0.2558530   0.2235587   0.7951700  -0.0357578   0.1335611  -0.3350934
   34  -0.0272191   0.0179905  -0.0357578   0.0219390  -0.0129478   0.0567812
   35   0.0256453  -0.0505460   0.1335611  -0.0129478   0.0574617  -0.1050946
   36  -0.0454935   0.1037796  -0.3350934   0.0567812  -0.1050946   0.3690430
 **********************************************************************
 **                                                                  **
 **                       VIBRATIONAL ANALYSIS                       **
 **                       --------------------                       **
 **                                                                  **
 **        VIBRATIONAL FREQUENCIES (CM**-1) AND NORMAL MODES         **
 **     FORCE CONSTANTS (mDYN/ANGSTROM) AND REDUCED MASSES (AMU)     **
 **                  INFRARED INTENSITIES (KM/MOL)                   **
 **                                                                  **
 **********************************************************************
 

 Mode:                 1                      2                      3
 Frequency:        57.64                 110.88                 149.15
 Force Cnst:      0.0078                 0.0294                 0.0452
 Red. Mass:       3.9704                 4.0551                 3.4517
 IR Active:          YES                    YES                    YES
 IR Intens:        2.080                  6.464                 30.485
 Raman Active:       YES                    YES                    YES
               X      Y      Z        X      Y      Z        X      Y      Z
 C          0.033  0.135 -0.024   -0.011 -0.023 -0.063   -0.057 -0.013 -0.012
 N          0.054  0.138 -0.027    0.089  0.266  0.080    0.198  0.016 -0.062
 C         -0.015 -0.146 -0.175   -0.051  0.026 -0.033   -0.139  0.066  0.084
 H         -0.049 -0.410 -0.318   -0.014  0.315  0.124   -0.142  0.149  0.203
 C          0.024  0.151 -0.011   -0.080 -0.253 -0.179   -0.178 -0.039  0.002
 H          0.059  0.425  0.143   -0.121 -0.556 -0.326   -0.198 -0.174 -0.042
 C          0.011 -0.043 -0.115   -0.049  0.039 -0.020    0.007  0.007  0.020
 H         -0.002  0.036 -0.161    0.022  0.117 -0.024   -0.080 -0.186  0.074
 C          0.047 -0.060  0.083   -0.079  0.042  0.097    0.293 -0.077 -0.080
 H          0.011  0.029 -0.109   -0.039 -0.007 -0.069    0.012  0.226  0.009
 N         -0.118 -0.156  0.250    0.128 -0.095  0.108   -0.056  0.019  0.020
 H         -0.330 -0.262  0.244    0.355 -0.228  0.028   -0.687  0.184  0.168
 TransDip  -0.030 -0.004 -0.035    0.006 -0.063 -0.051   -0.172  0.026  0.034

 Mode:                 4                      5                      6
 Frequency:       194.44                 259.53                 382.83
 Force Cnst:      0.0614                 0.1360                 0.2533
 Red. Mass:       2.7566                 3.4261                 2.9329
 IR Active:          YES                    YES                    YES
 IR Intens:        3.652                  0.685                  2.612
 Raman Active:       YES                    YES                    YES
               X      Y      Z        X      Y      Z        X      Y      Z
 C         -0.101  0.073  0.000    0.070  0.093  0.020   -0.171  0.060 -0.069
 N          0.151 -0.034 -0.128   -0.064 -0.085 -0.050    0.055  0.065 -0.133
 C         -0.047  0.010  0.088    0.052  0.272  0.083    0.205 -0.035  0.076
 H         -0.082 -0.034  0.225    0.108  0.618  0.205    0.200 -0.022  0.101
 C         -0.138  0.104  0.032    0.070  0.073  0.012    0.042  0.040 -0.086
 H         -0.126  0.116 -0.022    0.022 -0.258 -0.141    0.099  0.133 -0.318
 C          0.144 -0.085 -0.010   -0.057 -0.007 -0.054   -0.067 -0.051  0.174
 H          0.501 -0.003  0.143   -0.039 -0.119  0.015   -0.469 -0.079 -0.030
 C         -0.147  0.002  0.058   -0.029 -0.023 -0.103   -0.025 -0.083  0.046
 H          0.204 -0.334 -0.335   -0.061 -0.081 -0.027   -0.156  0.031  0.628
 N          0.029 -0.028 -0.009   -0.016 -0.243  0.080   -0.019 -0.015 -0.017
 H          0.448 -0.113 -0.100   -0.180 -0.460  0.027    0.013  0.061  0.006
 TransDip   0.061 -0.007 -0.004   -0.018 -0.012 -0.015   -0.013 -0.013  0.048

 Mode:                 7                      8                      9
 Frequency:       470.07                 538.43                 627.10
 Force Cnst:      0.5523                 1.1923                 0.5684
 Red. Mass:       4.2421                 6.9802                 2.4532
 IR Active:          YES                    YES                    YES
 IR Intens:       12.865                  0.427                 12.564
 Raman Active:       YES                    YES                    YES
               X      Y      Z        X      Y      Z        X      Y      Z
 C          0.136  0.344  0.127   -0.369  0.152  0.381    0.154  0.118 -0.018
 N         -0.061 -0.122 -0.098    0.159 -0.177  0.077   -0.054 -0.007 -0.045
 C         -0.054 -0.061 -0.079    0.084 -0.111 -0.106   -0.027 -0.091  0.058
 H          0.001  0.330  0.097    0.118 -0.009 -0.139   -0.088 -0.276  0.165
 C         -0.014 -0.077 -0.058    0.068 -0.137 -0.041   -0.100 -0.073 -0.023
 H         -0.080 -0.498 -0.203    0.110 -0.104 -0.318   -0.110 -0.039  0.110
 C         -0.065 -0.093 -0.040    0.024  0.127 -0.129    0.098  0.041  0.102
 H         -0.070  0.034 -0.108   -0.120  0.174 -0.232   -0.220 -0.101  0.006
 C          0.036 -0.131  0.190    0.010  0.210 -0.172    0.038  0.091 -0.130
 H         -0.065  0.021 -0.028   -0.003  0.181  0.002    0.048  0.216  0.350
 N          0.035  0.111 -0.013   -0.006 -0.017  0.036   -0.093 -0.016  0.025
 H          0.109  0.502  0.113   -0.055 -0.409 -0.094    0.463 -0.491 -0.221
 TransDip   0.022  0.112  0.008   -0.014 -0.009  0.013    0.087 -0.072  0.009

 Mode:                10                     11                     12
 Frequency:       658.89                 845.26                 886.14
 Force Cnst:      0.4404                 1.0035                 1.0275
 Red. Mass:       1.7218                 2.3840                 2.2210
 IR Active:          YES                    YES                    YES
 IR Intens:       42.719                 14.892                 33.178
 Raman Active:       YES                    YES                    YES
               X      Y      Z        X      Y      Z        X      Y      Z
 C         -0.054 -0.074  0.008   -0.025  0.066  0.038    0.033 -0.033  0.023
 N          0.023 -0.002  0.039    0.003 -0.010 -0.017    0.008 -0.028  0.055
 C         -0.017  0.074 -0.029   -0.018  0.116 -0.001    0.012 -0.017 -0.018
 H          0.006  0.178 -0.014   -0.025 -0.202 -0.368   -0.034 -0.019  0.240
 C          0.022  0.051  0.021    0.045 -0.144 -0.082   -0.076  0.070 -0.020
 H          0.008 -0.049 -0.036    0.134  0.502  0.243   -0.114 -0.135 -0.082
 C          0.009 -0.030 -0.099   -0.003  0.157  0.109    0.167  0.147 -0.038
 H         -0.220 -0.136 -0.164    0.301  0.099  0.299   -0.239  0.269 -0.321
 C          0.087 -0.085  0.039    0.020 -0.145  0.022   -0.105 -0.067  0.029
 H         -0.024  0.254  0.080    0.076  0.095 -0.284    0.094  0.359  0.313
 N         -0.108  0.040  0.030   -0.070 -0.082 -0.047   -0.005 -0.131 -0.057
 H          0.849 -0.008 -0.126    0.232  0.178 -0.010   -0.117  0.536  0.167
 TransDip   0.201 -0.010 -0.057    0.081  0.089  0.029   -0.009  0.166  0.081

 Mode:                13                     14                     15
 Frequency:       918.10                 939.44                1032.48
 Force Cnst:      0.8152                 1.0142                 0.7828
 Red. Mass:       1.6415                 1.9504                 1.2463
 IR Active:          YES                    YES                    YES
 IR Intens:      159.555                 68.847                 35.814
 Raman Active:       YES                    YES                    YES
               X      Y      Z        X      Y      Z        X      Y      Z
 C          0.010  0.016  0.008    0.028  0.002  0.036   -0.018  0.002 -0.025
 N         -0.002 -0.005  0.000    0.007 -0.030  0.044   -0.008  0.024 -0.038
 C          0.019  0.049  0.045    0.024  0.116  0.037   -0.006 -0.102 -0.004
 H         -0.015 -0.138  0.001   -0.034 -0.122  0.061    0.092  0.667  0.429
 C         -0.025 -0.067 -0.036   -0.072 -0.067 -0.104    0.025 -0.056  0.050
 H          0.024  0.322  0.181    0.003  0.549  0.248    0.077  0.410  0.374
 C         -0.020 -0.106 -0.060    0.055 -0.058 -0.111   -0.004  0.033 -0.020
 H         -0.121 -0.219 -0.051   -0.241 -0.107 -0.243   -0.018  0.122 -0.078
 C          0.001  0.131 -0.072   -0.050 -0.052  0.090    0.005 -0.002 -0.006
 H         -0.052 -0.160  0.101   -0.019  0.038  0.256    0.004  0.041 -0.065
 N          0.011 -0.055  0.062    0.050  0.089 -0.014   -0.006 -0.007 -0.004
 H          0.217  0.751  0.270   -0.321 -0.471 -0.117    0.014  0.000 -0.006
 TransDip   0.137  0.326  0.196   -0.153 -0.190 -0.105    0.008  0.161  0.104

 Mode:                16                     17                     18
 Frequency:      1038.63                1089.80                1211.05
 Force Cnst:      1.8961                 2.0080                 0.9837
 Red. Mass:       2.9833                 2.8696                 1.1384
 IR Active:          YES                    YES                    YES
 IR Intens:       10.466                  8.690                  0.283
 Raman Active:       YES                    YES                    YES
               X      Y      Z        X      Y      Z        X      Y      Z
 C         -0.092  0.054 -0.061    0.047  0.006 -0.016    0.031 -0.001 -0.005
 N         -0.025  0.082 -0.146   -0.011  0.005 -0.007   -0.003 -0.003  0.006
 C         -0.051  0.047  0.101    0.169 -0.064  0.213    0.018 -0.050  0.063
 H         -0.089 -0.388 -0.205    0.077 -0.468  0.264    0.096  0.116 -0.143
 C          0.150 -0.145  0.215   -0.084 -0.011  0.026   -0.018  0.002  0.001
 H          0.060 -0.461  0.404   -0.057 -0.015 -0.138    0.086  0.205 -0.372
 C          0.083  0.004 -0.115   -0.168  0.118 -0.176   -0.008 -0.018 -0.017
 H         -0.175 -0.109 -0.192    0.110  0.484 -0.226   -0.035 -0.386  0.162
 C         -0.063 -0.006  0.036    0.065 -0.052  0.003   -0.049  0.019  0.009
 H          0.046  0.370  0.073   -0.131 -0.151 -0.396    0.064  0.666 -0.360
 N          0.024  0.000 -0.012   -0.025  0.010  0.001    0.014 -0.001  0.000
 H         -0.146 -0.000  0.017    0.137 -0.010 -0.024   -0.056  0.018  0.017
 TransDip  -0.044 -0.094 -0.007   -0.029 -0.085 -0.030   -0.003 -0.011 -0.013

 Mode:                19                     20                     21
 Frequency:      1305.04                1339.20                1347.11
 Force Cnst:      1.3225                 1.3962                 1.3880
 Red. Mass:       1.3180                 1.3213                 1.2982
 IR Active:          YES                    YES                    YES
 IR Intens:        4.727                  1.267                  1.743
 Raman Active:       YES                    YES                    YES
               X      Y      Z        X      Y      Z        X      Y      Z
 C          0.007 -0.002 -0.004   -0.029 -0.003  0.011   -0.004 -0.002  0.003
 N         -0.002  0.002 -0.003    0.008 -0.009  0.015    0.003 -0.002  0.004
 C         -0.012  0.034  0.025    0.093  0.014 -0.039   -0.084  0.034 -0.023
 H          0.073  0.128 -0.339    0.018 -0.119  0.223   -0.319 -0.360  0.720
 C         -0.027 -0.018  0.022   -0.013  0.048 -0.086    0.116 -0.002 -0.027
 H          0.014  0.098 -0.088   -0.214 -0.337  0.691    0.197  0.150 -0.296
 C          0.007 -0.138  0.061   -0.045 -0.056  0.036   -0.026 -0.046  0.024
 H          0.118  0.762 -0.349    0.107 -0.006  0.095    0.057  0.157 -0.031
 C          0.015  0.026 -0.026   -0.011  0.013 -0.003    0.002  0.009 -0.004
 H          0.032  0.314 -0.018    0.020  0.444 -0.230   -0.004  0.200 -0.075
 N         -0.007 -0.010 -0.005    0.002 -0.002 -0.001   -0.001 -0.003 -0.002
 H          0.001 -0.020 -0.017   -0.009 -0.003 -0.001   -0.006 -0.005 -0.004
 TransDip   0.029  0.062  0.014   -0.028  0.022  0.003    0.005  0.018  0.038

 Mode:                22                     23                     24
 Frequency:      1464.52                1736.54                1928.87
 Force Cnst:      1.3868                10.8611                20.7762
 Red. Mass:       1.0974                 6.1130                 9.4779
 IR Active:          YES                    YES                    YES
 IR Intens:       21.842                 19.231                100.539
 Raman Active:       YES                    YES                    YES
               X      Y      Z        X      Y      Z        X      Y      Z
 C          0.003  0.000 -0.001   -0.023 -0.000  0.004   -0.001  0.000 -0.004
 N         -0.001  0.001 -0.001    0.016 -0.024  0.040    0.001 -0.002  0.004
 C          0.004 -0.013 -0.002   -0.265 -0.172  0.372   -0.007 -0.005  0.032
 H          0.015  0.027  0.002   -0.089  0.260 -0.438    0.014  0.017 -0.036
 C         -0.009 -0.005  0.011    0.248  0.166 -0.358    0.010  0.007 -0.023
 H          0.003  0.030 -0.032    0.110 -0.229  0.382    0.005  0.001  0.028
 C         -0.037 -0.004 -0.078    0.019  0.024 -0.060   -0.022 -0.044 -0.033
 H          0.643  0.015  0.305    0.011  0.119 -0.113   -0.120 -0.158 -0.002
 C          0.001  0.002  0.004   -0.006 -0.008 -0.023    0.251  0.416  0.487
 H         -0.155  0.245  0.631   -0.031 -0.088  0.148   -0.006 -0.133 -0.050
 N         -0.003 -0.007 -0.007    0.007  0.010  0.015   -0.180 -0.286 -0.365
 H          0.000  0.005 -0.003    0.011  0.019  0.021   -0.158 -0.181 -0.393
 TransDip   0.092  0.105  0.053   -0.040 -0.100  0.090    0.126  0.284  0.080

 Mode:                25                     26                     27
 Frequency:      2392.89                3083.03                3127.20
 Force Cnst:     42.5857                 5.9377                 6.3520
 Red. Mass:      12.6231                 1.0603                 1.1024
 IR Active:          YES                    YES                    YES
 IR Intens:       21.244                  3.430                  1.262
 Raman Active:       YES                    YES                    YES
               X      Y      Z        X      Y      Z        X      Y      Z
 C          0.176 -0.395  0.675    0.000 -0.000 -0.000    0.000  0.000  0.000
 N         -0.127  0.287 -0.490   -0.000  0.000  0.000   -0.000  0.000 -0.000
 C         -0.001  0.002 -0.004    0.001 -0.001  0.001    0.008 -0.002  0.002
 H         -0.011  0.002  0.001   -0.006  0.002 -0.001   -0.098  0.019 -0.016
 C         -0.022  0.057 -0.098    0.000 -0.000  0.000   -0.000  0.000  0.000
 H         -0.047  0.029 -0.042   -0.001  0.001 -0.002    0.003  0.000 -0.002
 C         -0.001 -0.003  0.001   -0.029 -0.023 -0.058   -0.083  0.024  0.033
 H          0.004  0.002  0.005   -0.329  0.301  0.569    0.292 -0.288 -0.545
 C          0.001  0.002  0.003   -0.001 -0.001 -0.001   -0.000  0.000  0.000
 H         -0.002  0.001  0.002    0.677 -0.016  0.118    0.704 -0.006  0.140
 N         -0.001 -0.001 -0.002    0.000  0.001  0.000   -0.000  0.000 -0.000
 H          0.003  0.004  0.002    0.001 -0.002  0.006    0.001 -0.000  0.002
 TransDip  -0.012 -0.084  0.121   -0.023  0.000 -0.054   -0.034  0.010  0.004

 Mode:                28                     29                     30
 Frequency:      3191.87                3202.32                3386.07
 Force Cnst:      6.5629                 6.5778                 7.2600
 Red. Mass:       1.0933                 1.0887                 1.0747
 IR Active:          YES                    YES                    YES
 IR Intens:        1.181                  2.823                  3.321
 Raman Active:       YES                    YES                    YES
               X      Y      Z        X      Y      Z        X      Y      Z
 C         -0.000 -0.000  0.000    0.000 -0.001  0.001   -0.000  0.000 -0.000
 N          0.000 -0.000  0.000   -0.000  0.000  0.000    0.000 -0.000  0.000
 C         -0.084  0.017 -0.010   -0.011  0.005 -0.006   -0.000 -0.000 -0.000
 H          0.938 -0.213  0.171    0.163 -0.037  0.028    0.003 -0.001  0.000
 C          0.018 -0.001 -0.003   -0.082  0.016 -0.010   -0.000 -0.000  0.000
 H         -0.160  0.034 -0.024    0.950 -0.202  0.143   -0.000 -0.001 -0.000
 C         -0.008  0.001  0.004   -0.001  0.000  0.001    0.001 -0.001  0.001
 H          0.026 -0.023 -0.052    0.004 -0.003 -0.006    0.001  0.001 -0.002
 C         -0.000 -0.000 -0.000   -0.000 -0.000 -0.000    0.002  0.006 -0.000
 H          0.075 -0.003  0.016    0.012 -0.002  0.005   -0.004  0.001 -0.001
 N          0.000  0.000  0.000    0.000  0.000  0.000   -0.012  0.017 -0.068
 H         -0.001  0.002 -0.002   -0.000  0.000 -0.000    0.145 -0.293  0.942
 TransDip  -0.026  0.022 -0.006   -0.005  0.030 -0.045   -0.012 -0.044  0.036

 STANDARD THERMODYNAMIC QUANTITIES AT   298.15 K  AND     1.00 ATM

   This Molecule has  0 Imaginary Frequencies
   Zero point vibrational energy:       55.631 kcal/mol

   Atom    1 Element C  Has Mass   12.00000
   Atom    2 Element N  Has Mass   14.00307
   Atom    3 Element C  Has Mass   12.00000
   Atom    4 Element H  Has Mass    1.00783
   Atom    5 Element C  Has Mass   12.00000
   Atom    6 Element H  Has Mass    1.00783
   Atom    7 Element C  Has Mass   12.00000
   Atom    8 Element H  Has Mass    1.00783
   Atom    9 Element C  Has Mass   12.00000
   Atom   10 Element H  Has Mass    1.00783
   Atom   11 Element N  Has Mass   14.00307
   Atom   12 Element H  Has Mass    1.00783
   Molecular Mass:    93.045290 amu
   Principal axes and moments of inertia in amu*Bohr^2:
                             1           2           3
    Eigenvalues --      235.06670  1488.16165  1646.25614
          X               0.16001     0.37908     0.91143
          Y               0.71702     0.58996    -0.37125
          Z              -0.67844     0.71292    -0.17741
   Rotational Symmetry Number is   1
   The Molecule is an Asymmetric Top
   Translational Enthalpy:        0.889 kcal/mol
   Rotational Enthalpy:           0.889 kcal/mol
   Vibrational Enthalpy:         58.538 kcal/mol
   gas constant (RT):             0.592 kcal/mol
   Translational Entropy:        39.503  cal/mol.K
   Rotational Entropy:           27.845  cal/mol.K
   Vibrational Entropy:          18.350  cal/mol.K

   Total Enthalpy:               60.907 kcal/mol
   Total Entropy:                85.698  cal/mol.K
Archival summary:
1\1\c8-57\FREQ\ProcedureUnspecified\BasisUnspecified\255(2)\hpark21\MonFeb614:29:212023MonFeb614:29:212023\0\\#,FREQ,ProcedureUnspecified,BasisUnspecified,\\0,2\C\H,1,1.08475\C,1,1.32946,2,119.226\H,3,1.08345,1,121.561,2,179.734,0\C,3,1.42994,1,122.222,2,-0.715143,0\N,5,1.14892,3,179.248,1,174.76,0\C,1,1.49644,2,116.963,3,177.518,0\H,7,1.09108,1,110.82,2,50.3512,0\H,7,1.09124,1,111.4,2,169.029,0\C,7,1.50435,1,112.219,2,-70.4014,0\N,10,1.21958,7,137.131,1,-8.91989,0\H,11,1.02337,10,120.925,7,0.020548,0\\\@

 Total job time:  2706.14s(wall), 25981.10s(cpu) 
 Mon Feb  6 14:29:21 2023

        *************************************************************
        *                                                           *
        *  Thank you very much for using Q-Chem.  Have a nice day.  *
        *                                                           *
        *************************************************************
