# Supplementary material for: Reactant Discovery with an Ab Initio Nanoreactor: Exploration of Astrophysical N-Heterocycle Precursors and Formation Pathways
Source: ACS Earth Space Chem. 2024 Aug 9;8(9):1771–83. doi: 10.1021/acsearthspacechem.4c00120 (PMC11418024; doi:10.1021/acsearthspacechem.4c00120)
Supplement: Supplementary file 2 — sp4c00120_si_002.zip [file sp4c00120_si_002.zip › nr-si-data/reaction2/R2/Acrylonitrile_radical/optimized.xyz]

6

C        -0.9366237767   -1.7701351448    3.0982446867
N        -1.5414982857   -2.1050608667    4.0155495930
C        -0.7437432833   -1.1468081667    0.7886964585
H        -1.7293156111   -1.1972845698    0.3526348802
C        -0.1794006785   -1.3518397553    1.9512164292
H         0.8867439543   -1.2128803745    2.0996246100
