# Supplementary material for: Reactant Discovery with an Ab Initio Nanoreactor: Exploration of Astrophysical N-Heterocycle Precursors and Formation Pathways
Source: ACS Earth Space Chem. 2024 Aug 9;8(9):1771–83. doi: 10.1021/acsearthspacechem.4c00120 (PMC11418024; doi:10.1021/acsearthspacechem.4c00120)
Supplement: Supplementary file 2 — sp4c00120_si_002.zip [file sp4c00120_si_002.zip › nr-si-data/reaction2/R2/Acrylonitrile_radical/optimize.out]

Running Job 1 of 1 qchem.in
qchem qchem.in_40150.0 ./qchem40150/ 0
/home/leeping/opt/qchem/5.3.2-openmp/exe/qcprog.exe_s qchem.in_40150.0 ./qchem40150/
                  Welcome to Q-Chem
     A Quantum Leap Into The Future Of Chemistry


 Q-Chem 5.3, Q-Chem, Inc., Pleasanton, CA (2020)

 Yihan Shao,  Zhengting Gan,  E. Epifanovsky,  A. T. B. Gilbert,  M. Wormit,  
 J. Kussmann,  A. W. Lange,  A. Behn,  Jia Deng,  Xintian Feng,  D. Ghosh,  
 M. Goldey,  P. R. Horn,  L. D. Jacobson,  I. Kaliman,  T. Kus,  A. Landau,  
 Jie Liu,  E. I. Proynov,  R. M. Richard,  R. P. Steele,  E. J. Sundstrom,  
 H. L. Woodcock III,  P. M. Zimmerman,  D. Zuev,  B. Alam,  B. Albrecht,  
 A. Aldossary,  E. Alguire,  S. A. Baeppler,  D. Barton,  Z. Benda,  
 Y. A. Bernard,  E. J. Berquist,  K. B. Bravaya,  H. Burton,  K. Carter-Fenk,  
 D. Casanova,  Chun-Min Chang,  Yunqing Chen,  A. Chien,  K. D. Closser,  
 M. P. Coons,  S. Coriani,  S. Dasgupta,  A. L. Dempwolff,  M. Diedenhofen,  
 Hainam Do,  R. G. Edgar,  Po-Tung Fang,  S. Faraji,  S. Fatehi,  
 Qingguo Feng,  J. Fosso-Tande,  J. Gayvert,  Qinghui Ge,  A. Ghysels,  
 G. Gidofalvi,  J. Gomes,  J. Gonthier,  S. Gulania,  A. Gunina,  D. Hait,  
 M. W. D. Hanson-Heine,  S. Hammes-Schiffer,  P. H. P. Harbach,  
 A. W. Hauser,  M. F. Herbst,  J. E. Herr,  E. G. Hohenstein,  Z. C. Holden,  
 S. Houck,  Kerwin Hui,  B. C. Huynh,  M. Ivanov,  T.-C. Jagau,  Hyunjun Ji,  
 B. Kaduk,  K. Khistyaev,  Jaehoon Kim,  P. Klunzinger,  K. Koh,  
 D. Kosenkov,  L. Koulias,  T. Kowalczyk,  C. M. Krauter,  A. Kunitsa,  
 Ka Un Lao,  A. Laurent,  K. V. Lawler,  Joonho Lee,  D. Lefrancois,  
 S. Lehtola,  D. S. Levine,  Yi-Pei Li,  You-Sheng Lin,  Fenglai Liu,  
 Kuan-Yu Liu,  E. Livshits,  M. Loipersberger,  A. Luenser,  A. Manjanath,  
 P. Manohar,  E. Mansoor,  S. F. Manzer,  Shan-Ping Mao,  Yuezhi Mao,  
 N. Mardirossian,  A. V. Marenich,  T. Markovich,  L. A. Martinez-Martinez,  
 S. A. Maurer,  N. J. Mayhall,  S. C. McKenzie,  J.-M. Mewes,  P. Morgante,  
 A. F. Morrison,  J. W. Mullinax,  K. Nanda,  T. S. Nguyen-Beck,  
 R. Olivares-Amaya,  K. J. Oosterbaan,  J. A. Parkhill,  S. K. Paul,  
 F. Pavosevic,  Zheng Pei,  T. M. Perrine,  F. Plasser,  P. Pokhilko,  
 S. Prager,  A. Prociuk,  E. Ramos,  B. Rana,  D. R. Rehn,  F. Rob,  
 E. Rossomme,  M. Scheurer,  M. Schneider,  N. Sergueev,  S. M. Sharada,  
 S. Sharma,  W. Skomorowski,  D. W. Small,  T. Stauch,  C. J. Stein,  
 T. Stein,  Yu-Chuan Su,  S. P. Veccham,  Zhen Tao,  A. J. W. Thom,  
 A. Tkatchenko,  T. Tsuchimochi,  N. M. Tubman,  L. Vogt,  M. L. Vidal,  
 O. Vydrov,  M. A. Watson,  J. Wenzel,  M. de Wergifosse,  T. A. Wesolowski,  
 A. White,  J. Witte,  A. Yamada,  Jun Yang,  K. Yao,  S. Yeganeh,  
 S. R. Yost,  Zhi-Qiang You,  A. Zech,  Igor Ying Zhang,  Xing Zhang,  
 Yan Zhao,  Ying Zhu,  B. R. Brooks,  G. K. L. Chan,  C. J. Cramer,  
 M. S. Gordon,  W. J. Hehre,  A. Klamt,  M. W. Schmidt,  C. D. Sherrill,  
 D. G. Truhlar,  A. Aspuru-Guzik,  R. Baer,  A. T. Bell,  N. A. Besley,  
 Jeng-Da Chai,  A. E. DePrince, III,  R. A. DiStasio Jr.,  A. Dreuw,  
 B. D. Dunietz,  T. R. Furlani,  Chao-Ping Hsu,  Yousung Jung,  Jing Kong,  
 D. S. Lambrecht,  WanZhen Liang,  C. Ochsenfeld,  V. A. Rassolov,  
 L. V. Slipchenko,  J. E. Subotnik,  T. Van Voorhis,  J. M. Herbert,  
 A. I. Krylov,  P. M. W. Gill,  M. Head-Gordon

 Contributors to earlier versions of Q-Chem not listed above: 
 R. D. Adamson,  B. Austin,  J. Baker,  G. J. O. Beran,  K. Brandhorst,  
 S. T. Brown,  E. F. C. Byrd,  A. K. Chakraborty,  C.-L. Cheng,  
 Siu Hung Chien,  D. M. Chipman,  D. L. Crittenden,  H. Dachsel,  
 R. J. Doerksen,  A. D. Dutoi,  L. Fusti-Molnar,  W. A. Goddard III,  
 A. Golubeva-Zadorozhnaya,  S. R. Gwaltney,  G. Hawkins,  A. Heyden,  
 S. Hirata,  G. Kedziora,  F. J. Keil,  C. Kelley,  Jihan Kim,  R. A. King,  
 R. Z. Khaliullin,  P. P. Korambath,  W. Kurlancheek,  A. M. Lee,  M. S. Lee,  
 S. V. Levchenko,  Ching Yeh Lin,  D. Liotard,  R. C. Lochan,  I. Lotan,  
 P. E. Maslen,  N. Nair,  D. P. O'Neill,  D. Neuhauser,  E. Neuscamman,  
 C. M. Oana,  R. Olson,  B. Peters,  R. Peverati,  P. A. Pieniazek,  
 Y. M. Rhee,  J. Ritchie,  M. A. Rohrdanz,  E. Rosta,  N. J. Russ,  
 H. F. Schaefer III,  N. E. Schultz,  N. Shenvi,  A. C. Simmonett,  A. Sodt,  
 D. Stuck,  K. S. Thanthiriwatte,  V. Vanovschi,  Tao Wang,  A. Warshel,  
 C. F. Williams,  Q. Wu,  X. Xu,  W. Zhang

 Please cite Q-Chem as follows:
 Y. Shao et al., Mol. Phys. 113, 184-215 (2015)
 DOI: 10.1080/00268976.2014.952696

 Q-Chem 5.3.2 for Intel X86 EM64T Linux

 Parts of Q-Chem use Armadillo 9.800.1 (Horizon Scraper).
 http://arma.sourceforge.net/

 Q-Chem begins on Mon Feb  6 13:24:50 2023  

Host: 
0

     Scratch files written to ./qchem40150//
 Dec820 |scratch|qcdevops|jenkins|workspace|build_RNUM 5633   
Processing $rem in /home/leeping/opt/qchem/5.3.2-openmp/config/preferences:
Processing $rem in /home/hpark21/.qchemrc:

Checking the input file for inconsistencies... 	...done.

--------------------------------------------------------------
User input:
--------------------------------------------------------------
$molecule
0 2
C       -0.9322364640   -1.7684283020    3.0942217945
N       -1.5500180931   -2.1052942397    4.0107539971
C       -0.7475079422   -1.1469821495    0.7868352244
H       -1.7387493176   -1.2000666927    0.3569693609
C       -0.1725717664   -1.3507299345    1.9533867340
H        0.8972459023   -1.2125075595    2.1037995467
$end

$rem
method                wB97X-D3
basis                 cc-pvtz
unrestricted          true
symmetry              False
sym_ignore            true
scf_convergence       8
thresh                14
jobtype               opt
scf_guess             core
scf_algorithm         diis
max_scf_cycles        100
geom_opt_max_cycles   100
$end
--------------------------------------------------------------
 Adding empirical dispersion correction 
 ----------------------------------------------------------------
 Doing -D3(0) with
 s6  =   1.00000
 s8  =   1.00000
 rs6 =   1.28100
 rs8 =   1.09400
 -D3 energy without 3body term =     -0.0005955209 hartrees
 ----------------------------------------------------------------
             Standard Nuclear Orientation (Angstroms)
    I     Atom           X                Y                Z
 ----------------------------------------------------------------
    1      C      -0.9322364640    -1.7684283020     3.0942217945
    2      N      -1.5500180931    -2.1052942397     4.0107539971
    3      C      -0.7475079422    -1.1469821495     0.7868352244
    4      H      -1.7387493176    -1.2000666927     0.3569693609
    5      C      -0.1725717664    -1.3507299345     1.9533867340
    6      H       0.8972459023    -1.2125075595     2.1037995467
 ----------------------------------------------------------------
 Nuclear Repulsion Energy =          83.60018424 hartrees
 There are       14 alpha and       13 beta electrons
 Requested basis set is cc-pVTZ
 There are 52 shells and 148 basis functions

 Total QAlloc Memory Limit   8000 MB
 Mega-Array Size      1956 MB
 MEM_STATIC part      2000 MB
 A cutoff of  1.0D-14 yielded   1358 shell pairs
 There are     11182 function pairs (     14827 Cartesian)
 Smallest overlap matrix eigenvalue = 5.12E-04

 Scale SEOQF with 1.000000e-01/1.000000e-01/1.000000e-01

 Standard Electronic Orientation quadrupole field applied
 Nucleus-field energy     =    -0.0000000154 hartrees
 Guess MOs from core Hamiltonian diagonalization
 Long-range K will be added via erf
 Coulomb attenuation parameter = 0.25 bohr**(-1)
 An unrestricted hybrid HF-DFT SCF calculation will be
 performed using Pulay DIIS extrapolation
 Exchange:     0.1957 Hartree-Fock + 1.0000 wB97X-D3 + LR-HF
 Correlation:  1.0000 wB97X-D3
 Using SG-2 standard quadrature grid
 Dispersion:   Grimme D3
 SCF converges when DIIS error is below 1.0E-08
 using 64 threads for integral computing
 -------------------------------------------------------
 OpenMP Integral computing Module                
 Release: version 1.0, May 2013, Q-Chem Inc. Pittsburgh 
 -------------------------------------------------------
 using 64 threads for integral computing
 -------------------------------------------------------
 OpenMP Integral computing Module                
 Release: version 1.0, May 2013, Q-Chem Inc. Pittsburgh 
 -------------------------------------------------------
 ---------------------------------------
  Cycle       Energy         DIIS Error
 ---------------------------------------
    1    -130.9480204286      1.20E-01
    2    -124.7227993114      8.40E-02
    3    -150.2277080573      5.57E-02
    4    -153.5658418705      5.83E-02
    5    -167.4012877825      2.46E-02
    6    -169.6808072618      9.25E-03
    7    -170.0934004302      3.41E-03
    8    -170.1294233929      1.43E-03
    9    -170.1353649321      1.16E-03
   10    -170.1389186114      3.59E-04
   11    -170.1397555149      1.12E-04
   12    -170.1398916004      1.74E-05
   13    -170.1399197045      6.19E-06
   14    -170.1399410256      2.43E-06
   15    -170.1399557290      1.51E-06
   16    -170.1399626507      9.34E-07
   17    -170.1399669834      3.29E-07
   18    -170.1399674412      1.14E-07
   19    -170.1399674802      5.39E-08
   20    -170.1399674921      2.87E-08
   21    -170.1399674962      1.14E-08
   22    -170.1399674969      2.85E-09 Convergence criterion met
 ---------------------------------------
 <S^2> = 0.7703
 SCF time:  CPU 751.19 s  wall 12.58 s
 SCF   energy in the final basis set = -170.13996750
 Total energy in the final basis set = -170.13996750
 
 --------------------------------------------------------------
 
                    Orbital Energies (a.u.)
 --------------------------------------------------------------
 
 Alpha MOs
 -- Occupied --
-14.4340 -10.3580 -10.3502 -10.3335  -1.0361  -0.9498  -0.7670  -0.6599
 -0.5946  -0.4950  -0.4801  -0.4471  -0.3987  -0.3831
 -- Virtual --
  0.0089   0.1031   0.1339   0.1452   0.1846   0.2157   0.2995   0.3189
  0.3438   0.3488   0.3963   0.4270   0.4309   0.4497   0.4661   0.5116
  0.5294   0.5462   0.5608   0.6182   0.6407   0.6623   0.6629   0.6827
  0.7173   0.7274   0.8024   0.8133   0.8276   0.9194   0.9535   1.0310
  1.0431   1.1065   1.1588   1.1816   1.1986   1.2186   1.2385   1.2491
  1.3661   1.3919   1.4234   1.4708   1.4743   1.5174   1.5672   1.6849
  1.7856   1.8759   1.9341   2.0811   2.0975   2.1682   2.1827   2.2355
  2.2606   2.3207   2.3682   2.4215   2.5133   2.5246   2.5565   2.6021
  2.6930   2.7079   2.7327   2.7463   2.7558   2.8324   2.8783   2.8810
  2.9133   2.9137   2.9828   3.0050   3.0464   3.0561   3.0712   3.0875
  3.1054   3.1428   3.1828   3.1888   3.2567   3.3002   3.3578   3.4467
  3.4682   3.5121   3.5570   3.5986   3.6234   3.7357   3.7709   3.7797
  3.8161   3.8203   3.9500   3.9818   4.0479   4.0488   4.0734   4.0783
  4.1783   4.2735   4.3072   4.3990   4.5223   4.5765   4.6064   4.6447
  4.6625   4.7239   4.7819   4.7847   4.9483   5.0968   5.1157   5.1456
  5.2140   5.2522   5.2630   5.3060   5.7618   5.8120   6.0574   6.1630
  6.1650   6.4803   8.2408  10.2764  13.5930  15.3412
 
 Beta MOs
 -- Occupied --
-14.4345 -10.3516 -10.3458 -10.3320  -1.0355  -0.9345  -0.7376  -0.6463
 -0.5804  -0.4949  -0.4782  -0.4438  -0.3892
 -- Virtual --
 -0.0405   0.0245   0.1063   0.1394   0.1488   0.1825   0.2180   0.3054
  0.3244   0.3530   0.3674   0.4011   0.4310   0.4346   0.4555   0.4704
  0.5181   0.5314   0.5552   0.5631   0.6237   0.6551   0.6652   0.6721
  0.6855   0.7242   0.7364   0.8034   0.8198   0.8365   0.9304   0.9599
  1.0331   1.0466   1.1082   1.1703   1.1857   1.2002   1.2287   1.2429
  1.2563   1.3689   1.3966   1.4234   1.4765   1.4785   1.5212   1.5745
  1.6960   1.7844   1.8770   1.9373   2.0848   2.1064   2.1807   2.1954
  2.2576   2.2688   2.3233   2.3768   2.4366   2.5337   2.5338   2.5750
  2.6197   2.7049   2.7111   2.7403   2.7645   2.7723   2.8406   2.8970
  2.9152   2.9220   2.9320   3.0039   3.0218   3.0566   3.0717   3.0778
  3.1011   3.1215   3.1799   3.1913   3.1925   3.2679   3.3145   3.3705
  3.4702   3.4768   3.5204   3.5685   3.6104   3.6283   3.7473   3.7784
  3.7868   3.8261   3.8347   3.9556   3.9857   4.0505   4.0527   4.0739
  4.0793   4.1862   4.2924   4.3100   4.4046   4.5268   4.5843   4.6153
  4.6435   4.6622   4.7298   4.7841   4.7865   4.9535   5.1089   5.1239
  5.1520   5.2224   5.2659   5.2670   5.3146   5.7667   5.8217   6.0715
  6.1626   6.1657   6.4855   8.2445  10.2896  13.6027  15.3414
 --------------------------------------------------------------
 
          Ground-State Mulliken Net Atomic Charges

     Atom                 Charge (a.u.)    Spin (a.u.)
  --------------------------------------------------------
      1 C                    -0.054582       0.066835
      2 N                    -0.063593      -0.035777
      3 C                    -0.128362       1.046853
      4 H                     0.160934       0.012473
      5 C                    -0.083507      -0.121754
      6 H                     0.169110       0.031370
  --------------------------------------------------------
  Sum of atomic charges =     0.000000
  Sum of spin   charges =     1.000000

 -----------------------------------------------------------------
                    Cartesian Multipole Moments
 -----------------------------------------------------------------
    Charge (ESU x 10^10)
                 0.0000
    Dipole Moment (Debye)
         X       1.2970      Y       0.9526      Z      -2.8801
       Tot       3.2992
    Quadrupole Moments (Debye-Ang)
        XX     -23.4730     XY      -3.4746     YY     -27.3394
        XZ       9.6838     YZ       8.0797     ZZ     -39.9680
    Octopole Moments (Debye-Ang^2)
       XXX      60.6553    XXY      40.5576    XYY      28.3098
       YYY     121.6504    XXZ     -69.2666    XYZ     -20.5369
       YYZ     -76.9791    XZZ      60.5882    YZZ      77.8981
       ZZZ    -249.9397
    Hexadecapole Moments (Debye-Ang^3)
      XXXX    -170.1545   XXXY    -111.8510   XXYY    -106.6687
      XYYY    -123.9661   YYYY    -420.7138   XXXZ     195.5737
      XXYZ     130.9409   XYYZ     100.6053   YYYZ     347.5184
      XXZZ    -267.5483   XYZZ    -123.0413   YYZZ    -338.3398
      XZZZ     340.8136   YZZZ     490.1173   ZZZZ   -1429.9392
 -----------------------------------------------------------------
 Calculating analytic gradient of the SCF energy
 Gradient of SCF Energy
            1           2           3           4           5           6
    1   0.0097279  -0.0086213  -0.0033454  -0.0016992   0.0011850   0.0027529
    2   0.0050919  -0.0045854   0.0011395   0.0000118  -0.0017905   0.0001326
    3  -0.0139340   0.0122995  -0.0066697  -0.0010405   0.0082613   0.0010834
 Max gradient component =       1.393E-02
 RMS gradient           =       6.254E-03
 Gradient time:  CPU 86.51 s  wall 1.93 s
 Geometry Optimization Parameters
   NAtoms,    NIC,     NZ,  NCons,   NDum,   NFix, NCnnct, MaxDiis
        6      26       0       0       0       0       0       0


** GEOMETRY OPTIMIZATION IN DELOCALIZED INTERNAL COORDINATES **
   Searching for a Minimum

   Optimization Cycle:   1

                       Coordinates (Angstroms)
     ATOM                X               Y               Z
      1  C        -0.9322364640   -1.7684283020    3.0942217945
      2  N        -1.5500180931   -2.1052942397    4.0107539971
      3  C        -0.7475079422   -1.1469821495    0.7868352244
      4  H        -1.7387493176   -1.2000666927    0.3569693609
      5  C        -0.1725717664   -1.3507299345    1.9533867340
      6  H         0.8972459023   -1.2125075595    2.1037995467
   Point Group: c1    Number of degrees of freedom:    12


   Energy is   -170.139967497


 Attempting to generate delocalized internal coordinates
 Initial Hessian constructed with Jon Baker's OPTIMIZE code

 12 Hessian modes will be used to form the next step
  Hessian Eigenvalues:
     0.033466    0.033470    0.160000    0.160000    0.200000    0.200000
     0.220000    0.349115    0.357849    0.405821    0.628371    1.307891

 Minimum search - taking simple RFO step
 Searching for Lamda that Minimizes Along All modes
 Value Taken    Lamda =  -0.00038500
 Step Taken.  Stepsize is  0.024146

                             Maximum     Tolerance    Cnvgd?
         Gradient           0.010009      0.000300      NO
         Displacement       0.019292      0.001200      NO
         Energy change     *********      0.000001      NO


 New Cartesian Coordinates Obtained by Inverse Iteration

 Displacement from previous Coordinates is:  0.028330
 Adding empirical dispersion correction 
 ----------------------------------------------------------------
 Doing -D3(0) with
 s6  =   1.00000
 s8  =   1.00000
 rs6 =   1.28100
 rs8 =   1.09400
 -D3 energy without 3body term =     -0.0005945909 hartrees
 ----------------------------------------------------------------
             Standard Nuclear Orientation (Angstroms)
    I     Atom           X                Y                Z
 ----------------------------------------------------------------
    1      C      -0.9354503015    -1.7695409072     3.0953458774
    2      N      -1.5474764084    -2.1039415487     4.0086499847
    3      C      -0.7433839253    -1.1471584865     0.7903299712
    4      H      -1.7322840288    -1.2000248666     0.3623302119
    5      C      -0.1754257434    -1.3519990625     1.9513726728
    6      H       0.8901827263    -1.2113440064     2.0979379396
 ----------------------------------------------------------------
 Nuclear Repulsion Energy =          83.83903583 hartrees
 There are       14 alpha and       13 beta electrons
 Applying Cartesian multipole field
    Component          Value
    ---------          -----
     (2,0,0)        1.00000E-11
     (0,2,0)        2.00000E-11
     (0,0,2)       -3.00000E-11
 Nucleus-field energy     =    -0.0000000154 hartrees
 Requested basis set is cc-pVTZ
 There are 52 shells and 148 basis functions
 A cutoff of  1.0D-14 yielded   1358 shell pairs
 There are     11182 function pairs (     14827 Cartesian)
 Smallest overlap matrix eigenvalue = 5.09E-04
 Guess MOs from SCF MO coefficient file
 Reading MOs from coefficient file
 Reading MOs from coefficient file
 Long-range K will be added via erf
 Coulomb attenuation parameter = 0.25 bohr**(-1)
 An unrestricted hybrid HF-DFT SCF calculation will be
 performed using Pulay DIIS extrapolation
 Exchange:     0.1957 Hartree-Fock + 1.0000 wB97X-D3 + LR-HF
 Correlation:  1.0000 wB97X-D3
 Using SG-2 standard quadrature grid
 Dispersion:   Grimme D3
 SCF converges when DIIS error is below 1.0E-08
 Geometry optimization detected.  Setting ReadMinima to 0
 Setting SaveMinima to 0
 using 64 threads for integral computing
 -------------------------------------------------------
 OpenMP Integral computing Module                
 Release: version 1.0, May 2013, Q-Chem Inc. Pittsburgh 
 -------------------------------------------------------
 using 64 threads for integral computing
 -------------------------------------------------------
 OpenMP Integral computing Module                
 Release: version 1.0, May 2013, Q-Chem Inc. Pittsburgh 
 -------------------------------------------------------
 ---------------------------------------
  Cycle       Energy         DIIS Error
 ---------------------------------------
    1    -170.1425504600      4.71E-04
    2    -170.1401463908      7.01E-05
    3    -170.1401594229      5.09E-05
    4    -170.1401652221      1.27E-05
    5    -170.1401656504      6.62E-06
    6    -170.1401658416      2.85E-06
    7    -170.1401659144      5.94E-07
    8    -170.1401659660      2.03E-07
    9    -170.1401659963      1.09E-07
   10    -170.1401660117      6.40E-08
   11    -170.1401660229      3.83E-08
   12    -170.1401660280      1.90E-08
   13    -170.1401660297      6.85E-09 Convergence criterion met
 ---------------------------------------
 <S^2> = 0.7690
 SCF time:  CPU 430.58 s  wall 7.21 s
 SCF   energy in the final basis set = -170.14016603
 Total energy in the final basis set = -170.14016603
 
 --------------------------------------------------------------
 
                    Orbital Energies (a.u.)
 --------------------------------------------------------------
 
 Alpha MOs
 -- Occupied --
-14.4325 -10.3560 -10.3486 -10.3320  -1.0383  -0.9513  -0.7663  -0.6612
 -0.5948  -0.4962  -0.4798  -0.4487  -0.4004  -0.3828
 -- Virtual --
  0.0112   0.1047   0.1349   0.1460   0.1863   0.2158   0.2997   0.3201
  0.3446   0.3486   0.3975   0.4268   0.4310   0.4503   0.4665   0.5119
  0.5299   0.5475   0.5617   0.6184   0.6422   0.6639   0.6651   0.6840
  0.7178   0.7298   0.8023   0.8132   0.8305   0.9208   0.9566   1.0348
  1.0455   1.1111   1.1627   1.1803   1.1990   1.2195   1.2402   1.2521
  1.3678   1.3914   1.4259   1.4739   1.4782   1.5210   1.5666   1.6911
  1.7858   1.8736   1.9378   2.0868   2.0971   2.1689   2.1818   2.2353
  2.2615   2.3233   2.3707   2.4259   2.5145   2.5256   2.5558   2.6030
  2.6956   2.7077   2.7323   2.7465   2.7574   2.8366   2.8792   2.8816
  2.9132   2.9141   2.9838   3.0057   3.0474   3.0579   3.0709   3.0907
  3.1066   3.1422   3.1900   3.1935   3.2589   3.3032   3.3669   3.4524
  3.4718   3.5179   3.5583   3.6046   3.6312   3.7413   3.7781   3.7849
  3.8229   3.8273   3.9602   3.9862   4.0521   4.0529   4.0764   4.0817
  4.1901   4.2821   4.3124   4.4145   4.5303   4.5897   4.6197   4.6480
  4.6655   4.7333   4.7921   4.7930   4.9668   5.1076   5.1206   5.1567
  5.2280   5.2638   5.2707   5.3130   5.7708   5.8277   6.0753   6.1797
  6.1946   6.4988   8.2588  10.3169  13.7086  15.5007
 
 Beta MOs
 -- Occupied --
-14.4329 -10.3500 -10.3439 -10.3305  -1.0377  -0.9358  -0.7372  -0.6473
 -0.5804  -0.4959  -0.4779  -0.4455  -0.3908
 -- Virtual --
 -0.0403   0.0265   0.1077   0.1404   0.1496   0.1844   0.2182   0.3057
  0.3255   0.3528   0.3682   0.4023   0.4306   0.4347   0.4563   0.4708
  0.5184   0.5318   0.5566   0.5640   0.6241   0.6565   0.6667   0.6739
  0.6869   0.7248   0.7393   0.8034   0.8206   0.8386   0.9319   0.9632
  1.0369   1.0490   1.1127   1.1750   1.1837   1.2006   1.2294   1.2447
  1.2596   1.3708   1.3958   1.4259   1.4804   1.4818   1.5245   1.5741
  1.7022   1.7846   1.8747   1.9414   2.0906   2.1057   2.1812   2.1944
  2.2564   2.2700   2.3260   2.3790   2.4408   2.5345   2.5359   2.5742
  2.6207   2.7075   2.7110   2.7397   2.7643   2.7738   2.8446   2.8993
  2.9130   2.9227   2.9328   3.0044   3.0228   3.0583   3.0717   3.0797
  3.1043   3.1223   3.1799   3.1962   3.1988   3.2701   3.3176   3.3798
  3.4732   3.4828   3.5262   3.5697   3.6164   3.6362   3.7536   3.7856
  3.7922   3.8326   3.8416   3.9657   3.9902   4.0535   4.0570   4.0777
  4.0831   4.1979   4.3008   4.3155   4.4203   4.5351   4.5973   4.6284
  4.6472   4.6660   4.7389   4.7941   4.7953   4.9720   5.1189   5.1286
  5.1636   5.2357   5.2751   5.2791   5.3216   5.7756   5.8374   6.0894
  6.1793   6.1955   6.5040   8.2624  10.3298  13.7186  15.5010
 --------------------------------------------------------------
 
          Ground-State Mulliken Net Atomic Charges

     Atom                 Charge (a.u.)    Spin (a.u.)
  --------------------------------------------------------
      1 C                    -0.058263       0.067206
      2 N                    -0.059197      -0.034090
      3 C                    -0.129997       1.040111
      4 H                     0.159950       0.012699
      5 C                    -0.082234      -0.117628
      6 H                     0.169741       0.031701
  --------------------------------------------------------
  Sum of atomic charges =    -0.000000
  Sum of spin   charges =     1.000000

 -----------------------------------------------------------------
                    Cartesian Multipole Moments
 -----------------------------------------------------------------
    Charge (ESU x 10^10)
                -0.0000
    Dipole Moment (Debye)
         X       1.2940      Y       0.9496      Z      -2.8680
       Tot       3.2865
    Quadrupole Moments (Debye-Ang)
        XX     -23.4676     XY      -3.4642     YY     -27.2790
        XZ       9.6339     YZ       8.0597     ZZ     -39.9191
    Octopole Moments (Debye-Ang^2)
       XXX      60.5826    XXY      40.5370    XYY      28.2434
       YYY     121.4075    XXZ     -69.1730    XYZ     -20.4659
       YYZ     -76.8258    XZZ      60.4532    YZZ      77.8284
       ZZZ    -249.7088
    Hexadecapole Moments (Debye-Ang^3)
      XXXX    -169.6532   XXXY    -111.6887   XXYY    -106.4685
      XYYY    -123.6956   YYYY    -419.8381   XXXZ     195.2564
      XXYZ     130.7674   XYYZ     100.4240   YYYZ     346.8239
      XXZZ    -267.1313   XYZZ    -122.8670   YYZZ    -337.7771
      XZZZ     340.5213   YZZZ     489.7435   ZZZZ   -1428.1989
 -----------------------------------------------------------------
 Calculating analytic gradient of the SCF energy
 Gradient of SCF Energy
            1           2           3           4           5           6
    1   0.0008534  -0.0006345  -0.0001063   0.0000311   0.0000970  -0.0002408
    2   0.0004510  -0.0002702   0.0000308  -0.0000097  -0.0002756   0.0000738
    3  -0.0011924   0.0005832   0.0000133   0.0002135   0.0005541  -0.0001717
 Max gradient component =       1.192E-03
 RMS gradient           =       4.542E-04
 Gradient time:  CPU 80.04 s  wall 1.55 s
 Geometry Optimization Parameters
   NAtoms,    NIC,     NZ,  NCons,   NDum,   NFix, NCnnct, MaxDiis
        6      26       0       0       0       0       0       0

 Cartesian Hessian Update
 Hessian updated using BFGS update


** GEOMETRY OPTIMIZATION IN DELOCALIZED INTERNAL COORDINATES **
   Searching for a Minimum

   Optimization Cycle:   2

                       Coordinates (Angstroms)
     ATOM                X               Y               Z
      1  C        -0.9354503015   -1.7695409072    3.0953458774
      2  N        -1.5474764084   -2.1039415487    4.0086499847
      3  C        -0.7433839253   -1.1471584865    0.7903299712
      4  H        -1.7322840288   -1.2000248666    0.3623302119
      5  C        -0.1754257434   -1.3519990625    1.9513726728
      6  H         0.8901827263   -1.2113440064    2.0979379396
   Point Group: c1    Number of degrees of freedom:    12


   Energy is   -170.140166030

 Hessian updated using BFGS update

 12 Hessian modes will be used to form the next step
  Hessian Eigenvalues:
     0.033465    0.033550    0.159833    0.162492    0.198887    0.200000
     0.215838    0.352436    0.360221    0.399007    0.644677    1.254637

 Minimum search - taking simple RFO step
 Searching for Lamda that Minimizes Along All modes
 Value Taken    Lamda =  -0.00000649
 Step Taken.  Stepsize is  0.006735

                             Maximum     Tolerance    Cnvgd?
         Gradient           0.000844      0.000300      NO
         Displacement       0.004172      0.001200      NO
         Energy change     -0.000199      0.000001      NO


 New Cartesian Coordinates Obtained by Inverse Iteration

 Displacement from previous Coordinates is:  0.013185
 Adding empirical dispersion correction 
 ----------------------------------------------------------------
 Doing -D3(0) with
 s6  =   1.00000
 s8  =   1.00000
 rs6 =   1.28100
 rs8 =   1.09400
 -D3 energy without 3body term =     -0.0005947410 hartrees
 ----------------------------------------------------------------
             Standard Nuclear Orientation (Angstroms)
    I     Atom           X                Y                Z
 ----------------------------------------------------------------
    1      C      -0.9359501116    -1.7694838647     3.0970720734
    2      N      -1.5450547265    -2.1049290588     4.0113550079
    3      C      -0.7435076678    -1.1469658472     0.7894778914
    4      H      -1.7311032453    -1.1993390470     0.3580721832
    5      C      -0.1772856326    -1.3503048100     1.9516537333
    6      H       0.8890637029    -1.2129862502     2.0983357683
 ----------------------------------------------------------------
 Nuclear Repulsion Energy =          83.81763126 hartrees
 There are       14 alpha and       13 beta electrons
 Applying Cartesian multipole field
    Component          Value
    ---------          -----
     (2,0,0)        1.00000E-11
     (0,2,0)        2.00000E-11
     (0,0,2)       -3.00000E-11
 Nucleus-field energy     =    -0.0000000154 hartrees
 Requested basis set is cc-pVTZ
 There are 52 shells and 148 basis functions
 A cutoff of  1.0D-14 yielded   1358 shell pairs
 There are     11182 function pairs (     14827 Cartesian)
 Smallest overlap matrix eigenvalue = 5.10E-04
 Guess MOs from SCF MO coefficient file
 Reading MOs from coefficient file
 Reading MOs from coefficient file
 Long-range K will be added via erf
 Coulomb attenuation parameter = 0.25 bohr**(-1)
 An unrestricted hybrid HF-DFT SCF calculation will be
 performed using Pulay DIIS extrapolation
 Exchange:     0.1957 Hartree-Fock + 1.0000 wB97X-D3 + LR-HF
 Correlation:  1.0000 wB97X-D3
 Using SG-2 standard quadrature grid
 Dispersion:   Grimme D3
 SCF converges when DIIS error is below 1.0E-08
 Geometry optimization detected.  Setting ReadMinima to 0
 Setting SaveMinima to 0
 using 64 threads for integral computing
 -------------------------------------------------------
 OpenMP Integral computing Module                
 Release: version 1.0, May 2013, Q-Chem Inc. Pittsburgh 
 -------------------------------------------------------
 using 64 threads for integral computing
 -------------------------------------------------------
 OpenMP Integral computing Module                
 Release: version 1.0, May 2013, Q-Chem Inc. Pittsburgh 
 -------------------------------------------------------
 ---------------------------------------
  Cycle       Energy         DIIS Error
 ---------------------------------------
    1    -170.1401981234      1.33E-04
    2    -170.1401687364      1.15E-05
    3    -170.1401693273      1.10E-05
    4    -170.1401696066      3.92E-06
    5    -170.1401696847      1.11E-06
    6    -170.1401697000      3.88E-07
    7    -170.1401697043      2.03E-07
    8    -170.1401697058      1.12E-07
    9    -170.1401697064      5.53E-08
   10    -170.1401697066      2.57E-08
   11    -170.1401697066      9.67E-09 Convergence criterion met
 ---------------------------------------
 <S^2> = 0.7690
 SCF time:  CPU 355.28 s  wall 5.88 s
 SCF   energy in the final basis set = -170.14016971
 Total energy in the final basis set = -170.14016971
 
 --------------------------------------------------------------
 
                    Orbital Energies (a.u.)
 --------------------------------------------------------------
 
 Alpha MOs
 -- Occupied --
-14.4324 -10.3560 -10.3487 -10.3320  -1.0384  -0.9512  -0.7663  -0.6610
 -0.5948  -0.4961  -0.4798  -0.4487  -0.4005  -0.3827
 -- Virtual --
  0.0112   0.1047   0.1348   0.1461   0.1864   0.2157   0.2998   0.3198
  0.3447   0.3487   0.3976   0.4268   0.4309   0.4504   0.4665   0.5120
  0.5300   0.5472   0.5619   0.6183   0.6415   0.6639   0.6655   0.6842
  0.7179   0.7300   0.8021   0.8131   0.8297   0.9207   0.9567   1.0346
  1.0451   1.1112   1.1628   1.1806   1.1989   1.2193   1.2404   1.2522
  1.3678   1.3918   1.4258   1.4739   1.4788   1.5204   1.5660   1.6917
  1.7859   1.8736   1.9381   2.0877   2.0970   2.1690   2.1825   2.2348
  2.2612   2.3231   2.3706   2.4262   2.5149   2.5254   2.5561   2.6034
  2.6953   2.7078   2.7324   2.7463   2.7573   2.8365   2.8791   2.8813
  2.9124   2.9140   2.9836   3.0054   3.0468   3.0574   3.0709   3.0906
  3.1061   3.1419   3.1900   3.1936   3.2581   3.3034   3.3662   3.4524
  3.4716   3.5169   3.5579   3.6047   3.6310   3.7417   3.7777   3.7851
  3.8222   3.8262   3.9598   3.9861   4.0514   4.0525   4.0764   4.0812
  4.1898   4.2800   4.3120   4.4144   4.5307   4.5897   4.6195   4.6481
  4.6655   4.7332   4.7929   4.7934   4.9656   5.1071   5.1206   5.1565
  5.2269   5.2640   5.2715   5.3135   5.7714   5.8264   6.0770   6.1803
  6.1968   6.4981   8.2553  10.3095  13.7042  15.5119
 
 Beta MOs
 -- Occupied --
-14.4328 -10.3501 -10.3439 -10.3304  -1.0379  -0.9356  -0.7373  -0.6471
 -0.5804  -0.4958  -0.4779  -0.4456  -0.3909
 -- Virtual --
 -0.0402   0.0266   0.1077   0.1403   0.1497   0.1845   0.2181   0.3058
  0.3251   0.3528   0.3683   0.4024   0.4305   0.4347   0.4564   0.4708
  0.5183   0.5319   0.5563   0.5642   0.6240   0.6557   0.6667   0.6743
  0.6871   0.7249   0.7396   0.8031   0.8203   0.8380   0.9317   0.9633
  1.0366   1.0486   1.1129   1.1751   1.1841   1.2005   1.2291   1.2449
  1.2596   1.3708   1.3961   1.4258   1.4809   1.4819   1.5238   1.5736
  1.7028   1.7847   1.8747   1.9417   2.0915   2.1056   2.1813   2.1950
  2.2566   2.2690   2.3258   2.3789   2.4411   2.5344   2.5362   2.5746
  2.6211   2.7072   2.7112   2.7397   2.7640   2.7737   2.8445   2.8988
  2.9128   2.9227   2.9322   3.0044   3.0226   3.0578   3.0717   3.0797
  3.1037   3.1216   3.1797   3.1963   3.1986   3.2694   3.3177   3.3792
  3.4737   3.4822   3.5253   3.5693   3.6164   3.6359   3.7539   3.7853
  3.7924   3.8319   3.8404   3.9653   3.9901   4.0529   4.0567   4.0777
  4.0825   4.1976   4.2987   4.3152   4.4202   4.5355   4.5972   4.6281
  4.6473   4.6659   4.7389   4.7949   4.7956   4.9707   5.1183   5.1286
  5.1633   5.2344   5.2759   5.2794   5.3222   5.7761   5.8362   6.0911
  6.1799   6.1977   6.5034   8.2590  10.3223  13.7142  15.5122
 --------------------------------------------------------------
 
          Ground-State Mulliken Net Atomic Charges

     Atom                 Charge (a.u.)    Spin (a.u.)
  --------------------------------------------------------
      1 C                    -0.058549       0.067563
      2 N                    -0.058621      -0.034314
      3 C                    -0.130027       1.040048
      4 H                     0.159961       0.012632
      5 C                    -0.082454      -0.117784
      6 H                     0.169689       0.031856
  --------------------------------------------------------
  Sum of atomic charges =    -0.000000
  Sum of spin   charges =     1.000000

 -----------------------------------------------------------------
                    Cartesian Multipole Moments
 -----------------------------------------------------------------
    Charge (ESU x 10^10)
                -0.0000
    Dipole Moment (Debye)
         X       1.2880      Y       0.9491      Z      -2.8731
       Tot       3.2886
    Quadrupole Moments (Debye-Ang)
        XX     -23.4559     XY      -3.4589     YY     -27.2830
        XZ       9.6236     YZ       8.0722     ZZ     -39.9427
    Octopole Moments (Debye-Ang^2)
       XXX      60.5438    XXY      40.5071    XYY      28.2401
       YYY     121.4107    XXZ     -69.1523    XYZ     -20.4604
       YYZ     -76.8865    XZZ      60.4168    YZZ      77.9068
       ZZZ    -249.9331
    Hexadecapole Moments (Debye-Ang^3)
      XXXX    -169.3541   XXXY    -111.6022   XXYY    -106.3785
      XYYY    -123.6803   YYYY    -419.8673   XXXZ     195.1104
      XXYZ     130.7334   XYYZ     100.4332   YYYZ     347.0864
      XXZZ    -267.0949   XYZZ    -122.8685   YYZZ    -338.2080
      XZZZ     340.4966   YZZZ     490.4167   ZZZZ   -1430.3093
 -----------------------------------------------------------------
 Calculating analytic gradient of the SCF energy
 Gradient of SCF Energy
            1           2           3           4           5           6
    1   0.0000971  -0.0000374  -0.0000248  -0.0000638   0.0000768  -0.0000479
    2  -0.0001673   0.0000566  -0.0000076  -0.0000266   0.0002332  -0.0000884
    3   0.0002319  -0.0002818  -0.0001484   0.0000928   0.0002161  -0.0001106
 Max gradient component =       2.818E-04
 RMS gradient           =       1.376E-04
 Gradient time:  CPU 79.13 s  wall 1.45 s
 Geometry Optimization Parameters
   NAtoms,    NIC,     NZ,  NCons,   NDum,   NFix, NCnnct, MaxDiis
        6      26       0       0       0       0       0       0

 Cartesian Hessian Update
 Hessian updated using BFGS update


** GEOMETRY OPTIMIZATION IN DELOCALIZED INTERNAL COORDINATES **
   Searching for a Minimum

   Optimization Cycle:   3

                       Coordinates (Angstroms)
     ATOM                X               Y               Z
      1  C        -0.9359501116   -1.7694838647    3.0970720734
      2  N        -1.5450547265   -2.1049290588    4.0113550079
      3  C        -0.7435076678   -1.1469658472    0.7894778914
      4  H        -1.7311032453   -1.1993390470    0.3580721832
      5  C        -0.1772856326   -1.3503048100    1.9516537333
      6  H         0.8890637029   -1.2129862502    2.0983357683
   Point Group: c1    Number of degrees of freedom:    12


   Energy is   -170.140169707

 Hessian updated using BFGS update

 12 Hessian modes will be used to form the next step
  Hessian Eigenvalues:
     0.033463    0.049701    0.097782    0.160283    0.175418    0.200012
     0.212034    0.349950    0.360262    0.411376    0.651650    1.356693

 Minimum search - taking simple RFO step
 Searching for Lamda that Minimizes Along All modes
 Value Taken    Lamda =  -0.00000403
 Step Taken.  Stepsize is  0.007903

                             Maximum     Tolerance    Cnvgd?
         Gradient           0.000426      0.000300      NO
         Displacement       0.004973      0.001200      NO
         Energy change     -0.000004      0.000001      NO


 New Cartesian Coordinates Obtained by Inverse Iteration

 Displacement from previous Coordinates is:  0.015645
 Adding empirical dispersion correction 
 ----------------------------------------------------------------
 Doing -D3(0) with
 s6  =   1.00000
 s8  =   1.00000
 rs6 =   1.28100
 rs8 =   1.09400
 -D3 energy without 3body term =     -0.0005947954 hartrees
 ----------------------------------------------------------------
             Standard Nuclear Orientation (Angstroms)
    I     Atom           X                Y                Z
 ----------------------------------------------------------------
    1      C      -0.9363713234    -1.7704466225     3.0983860774
    2      N      -1.5422470761    -2.1046683669     4.0150125931
    3      C      -0.7437155899    -1.1467719144     0.7886503774
    4      H      -1.7297708866    -1.1972371420     0.3533821048
    5      C      -0.1788351796    -1.3527888305     1.9509105593
    6      H       0.8871023746    -1.2120960015     2.0996249456
 ----------------------------------------------------------------
 Nuclear Repulsion Energy =          83.79586189 hartrees
 There are       14 alpha and       13 beta electrons
 Applying Cartesian multipole field
    Component          Value
    ---------          -----
     (2,0,0)        1.00000E-11
     (0,2,0)        2.00000E-11
     (0,0,2)       -3.00000E-11
 Nucleus-field energy     =    -0.0000000154 hartrees
 Requested basis set is cc-pVTZ
 There are 52 shells and 148 basis functions
 A cutoff of  1.0D-14 yielded   1358 shell pairs
 There are     11182 function pairs (     14827 Cartesian)
 Smallest overlap matrix eigenvalue = 5.12E-04
 Guess MOs from SCF MO coefficient file
 Reading MOs from coefficient file
 Reading MOs from coefficient file
 Long-range K will be added via erf
 Coulomb attenuation parameter = 0.25 bohr**(-1)
 An unrestricted hybrid HF-DFT SCF calculation will be
 performed using Pulay DIIS extrapolation
 Exchange:     0.1957 Hartree-Fock + 1.0000 wB97X-D3 + LR-HF
 Correlation:  1.0000 wB97X-D3
 Using SG-2 standard quadrature grid
 Dispersion:   Grimme D3
 SCF converges when DIIS error is below 1.0E-08
 Geometry optimization detected.  Setting ReadMinima to 0
 Setting SaveMinima to 0
 using 64 threads for integral computing
 -------------------------------------------------------
 OpenMP Integral computing Module                
 Release: version 1.0, May 2013, Q-Chem Inc. Pittsburgh 
 -------------------------------------------------------
 using 64 threads for integral computing
 -------------------------------------------------------
 OpenMP Integral computing Module                
 Release: version 1.0, May 2013, Q-Chem Inc. Pittsburgh 
 -------------------------------------------------------
 ---------------------------------------
  Cycle       Energy         DIIS Error
 ---------------------------------------
    1    -170.1402166588      1.61E-04
    2    -170.1401697848      1.16E-05
    3    -170.1401707821      6.39E-06
    4    -170.1401709102      5.49E-06
    5    -170.1401710158      1.12E-06
    6    -170.1401710307      4.11E-07
    7    -170.1401710353      2.08E-07
    8    -170.1401710368      1.15E-07
    9    -170.1401710375      5.28E-08
   10    -170.1401710377      2.11E-08
   11    -170.1401710378      9.92E-09 Convergence criterion met
 ---------------------------------------
 <S^2> = 0.7690
 SCF time:  CPU 358.70 s  wall 6.04 s
 SCF   energy in the final basis set = -170.14017104
 Total energy in the final basis set = -170.14017104
 
 --------------------------------------------------------------
 
                    Orbital Energies (a.u.)
 --------------------------------------------------------------
 
 Alpha MOs
 -- Occupied --
-14.4323 -10.3560 -10.3488 -10.3319  -1.0385  -0.9510  -0.7664  -0.6608
 -0.5949  -0.4960  -0.4798  -0.4487  -0.4006  -0.3825
 -- Virtual --
  0.0113   0.1046   0.1347   0.1463   0.1864   0.2156   0.2999   0.3194
  0.3448   0.3487   0.3977   0.4268   0.4308   0.4506   0.4666   0.5121
  0.5301   0.5469   0.5621   0.6182   0.6408   0.6639   0.6660   0.6844
  0.7180   0.7304   0.8019   0.8131   0.8289   0.9207   0.9567   1.0343
  1.0447   1.1112   1.1628   1.1811   1.1988   1.2190   1.2406   1.2524
  1.3677   1.3921   1.4256   1.4740   1.4794   1.5196   1.5655   1.6925
  1.7859   1.8734   1.9383   2.0884   2.0969   2.1692   2.1832   2.2344
  2.2609   2.3230   2.3706   2.4266   2.5153   2.5255   2.5565   2.6039
  2.6951   2.7080   2.7324   2.7461   2.7571   2.8364   2.8789   2.8809
  2.9116   2.9139   2.9834   3.0051   3.0464   3.0569   3.0708   3.0904
  3.1056   3.1417   3.1898   3.1938   3.2572   3.3038   3.3655   3.4528
  3.4714   3.5157   3.5576   3.6047   3.6307   3.7425   3.7776   3.7855
  3.8213   3.8251   3.9595   3.9861   4.0506   4.0522   4.0765   4.0807
  4.1896   4.2779   4.3119   4.4144   4.5312   4.5899   4.6192   4.6483
  4.6655   4.7333   4.7930   4.7942   4.9644   5.1065   5.1210   5.1565
  5.2260   5.2646   5.2726   5.3143   5.7717   5.8253   6.0796   6.1804
  6.1978   6.4970   8.2542  10.3050  13.7022  15.5173
 
 Beta MOs
 -- Occupied --
-14.4328 -10.3502 -10.3438 -10.3304  -1.0379  -0.9355  -0.7373  -0.6469
 -0.5804  -0.4958  -0.4779  -0.4457  -0.3910
 -- Virtual --
 -0.0401   0.0266   0.1076   0.1403   0.1498   0.1846   0.2179   0.3060
  0.3246   0.3528   0.3685   0.4025   0.4305   0.4346   0.4565   0.4709
  0.5183   0.5321   0.5560   0.5645   0.6238   0.6549   0.6667   0.6748
  0.6873   0.7250   0.7400   0.8029   0.8200   0.8374   0.9317   0.9634
  1.0363   1.0482   1.1128   1.1751   1.1846   1.2003   1.2289   1.2452
  1.2597   1.3706   1.3964   1.4256   1.4816   1.4821   1.5231   1.5730
  1.7036   1.7848   1.8745   1.9419   2.0923   2.1055   2.1814   2.1956
  2.2569   2.2680   2.3257   2.3790   2.4414   2.5344   2.5366   2.5750
  2.6216   2.7070   2.7113   2.7397   2.7638   2.7736   2.8444   2.8983
  2.9126   2.9227   2.9316   3.0044   3.0223   3.0573   3.0716   3.0797
  3.1031   3.1209   3.1796   3.1963   3.1985   3.2686   3.3178   3.3784
  3.4743   3.4817   3.5241   3.5690   3.6164   3.6357   3.7546   3.7853
  3.7927   3.8312   3.8393   3.9650   3.9901   4.0523   4.0564   4.0776
  4.0818   4.1973   4.2967   4.3151   4.4203   4.5359   4.5973   4.6278
  4.6474   4.6659   4.7390   4.7951   4.7964   4.9695   5.1176   5.1289
  5.1632   5.2333   5.2771   5.2802   5.3232   5.7764   5.8351   6.0937
  6.1801   6.1987   6.5022   8.2578  10.3178  13.7122  15.5176
 --------------------------------------------------------------
 
          Ground-State Mulliken Net Atomic Charges

     Atom                 Charge (a.u.)    Spin (a.u.)
  --------------------------------------------------------
      1 C                    -0.058553       0.067986
      2 N                    -0.058333      -0.034683
      3 C                    -0.130145       1.040007
      4 H                     0.159981       0.012530
      5 C                    -0.082596      -0.117901
      6 H                     0.169646       0.032061
  --------------------------------------------------------
  Sum of atomic charges =    -0.000000
  Sum of spin   charges =     1.000000

 -----------------------------------------------------------------
                    Cartesian Multipole Moments
 -----------------------------------------------------------------
    Charge (ESU x 10^10)
                -0.0000
    Dipole Moment (Debye)
         X       1.2805      Y       0.9506      Z      -2.8795
       Tot       3.2917
    Quadrupole Moments (Debye-Ang)
        XX     -23.4449     XY      -3.4437     YY     -27.2837
        XZ       9.6144     YZ       8.0807     ZZ     -39.9783
    Octopole Moments (Debye-Ang^2)
       XXX      60.4890    XXY      40.4963    XYY      28.1994
       YYY     121.4464    XXZ     -69.1325    XYZ     -20.4225
       YYZ     -76.9063    XZZ      60.3940    YZZ      77.9866
       ZZZ    -250.2418
    Hexadecapole Moments (Debye-Ang^3)
      XXXX    -169.0082   XXXY    -111.4654   XXYY    -106.3027
      XYYY    -123.5414   YYYY    -420.0748   XXXZ     194.9357
      XXYZ     130.6988   XYYZ     100.3122   YYYZ     347.2841
      XXZZ    -267.0764   XYZZ    -122.7714   YYZZ    -338.5387
      XZZZ     340.5719   YZZZ     491.1569   ZZZZ   -1433.0272
 -----------------------------------------------------------------
 Calculating analytic gradient of the SCF energy
 Gradient of SCF Energy
            1           2           3           4           5           6
    1  -0.0002705   0.0002336   0.0000101  -0.0001152   0.0000776   0.0000644
    2  -0.0002578   0.0001691   0.0001132   0.0000239  -0.0001456   0.0000972
    3   0.0010174  -0.0006179  -0.0001357  -0.0000136  -0.0003004   0.0000502
 Max gradient component =       1.017E-03
 RMS gradient           =       3.179E-04
 Gradient time:  CPU 74.49 s  wall 1.45 s
 Geometry Optimization Parameters
   NAtoms,    NIC,     NZ,  NCons,   NDum,   NFix, NCnnct, MaxDiis
        6      26       0       0       0       0       0       0

 Cartesian Hessian Update
 Hessian updated using BFGS update


** GEOMETRY OPTIMIZATION IN DELOCALIZED INTERNAL COORDINATES **
   Searching for a Minimum

   Optimization Cycle:   4

                       Coordinates (Angstroms)
     ATOM                X               Y               Z
      1  C        -0.9363713234   -1.7704466225    3.0983860774
      2  N        -1.5422470761   -2.1046683669    4.0150125931
      3  C        -0.7437155899   -1.1467719144    0.7886503774
      4  H        -1.7297708866   -1.1972371420    0.3533821048
      5  C        -0.1788351796   -1.3527888305    1.9509105593
      6  H         0.8871023746   -1.2120960015    2.0996249456
   Point Group: c1    Number of degrees of freedom:    12


   Energy is   -170.140171038

 Hessian updated using BFGS update

 12 Hessian modes will be used to form the next step
  Hessian Eigenvalues:
     0.033466    0.071957    0.082201    0.160498    0.173479    0.200115
     0.218169    0.350842    0.360994    0.432361    0.655854    1.377555

 Minimum search - taking simple RFO step
 Searching for Lamda that Minimizes Along All modes
 Value Taken    Lamda =  -0.00000152
 Step Taken.  Stepsize is  0.003119

                             Maximum     Tolerance    Cnvgd?
         Gradient           0.000648      0.000300      NO
         Displacement       0.002189      0.001200      NO
         Energy change     -0.000001      0.000001      NO


 New Cartesian Coordinates Obtained by Inverse Iteration

 Displacement from previous Coordinates is:  0.003786
 Adding empirical dispersion correction 
 ----------------------------------------------------------------
 Doing -D3(0) with
 s6  =   1.00000
 s8  =   1.00000
 rs6 =   1.28100
 rs8 =   1.09400
 -D3 energy without 3body term =     -0.0005946906 hartrees
 ----------------------------------------------------------------
             Standard Nuclear Orientation (Angstroms)
    I     Atom           X                Y                Z
 ----------------------------------------------------------------
    1      C      -0.9366237767    -1.7701351448     3.0982446867
    2      N      -1.5414982857    -2.1050608667     4.0155495930
    3      C      -0.7437432833    -1.1468081667     0.7886964585
    4      H      -1.7293156111    -1.1972845698     0.3526348802
    5      C      -0.1794006785    -1.3518397553     1.9512164292
    6      H       0.8867439543    -1.2128803745     2.0996246100
 ----------------------------------------------------------------
 Nuclear Repulsion Energy =          83.79831806 hartrees
 There are       14 alpha and       13 beta electrons
 Applying Cartesian multipole field
    Component          Value
    ---------          -----
     (2,0,0)        1.00000E-11
     (0,2,0)        2.00000E-11
     (0,0,2)       -3.00000E-11
 Nucleus-field energy     =    -0.0000000154 hartrees
 Requested basis set is cc-pVTZ
 There are 52 shells and 148 basis functions
 A cutoff of  1.0D-14 yielded   1358 shell pairs
 There are     11182 function pairs (     14827 Cartesian)
 Smallest overlap matrix eigenvalue = 5.11E-04
 Guess MOs from SCF MO coefficient file
 Reading MOs from coefficient file
 Reading MOs from coefficient file
 Long-range K will be added via erf
 Coulomb attenuation parameter = 0.25 bohr**(-1)
 An unrestricted hybrid HF-DFT SCF calculation will be
 performed using Pulay DIIS extrapolation
 Exchange:     0.1957 Hartree-Fock + 1.0000 wB97X-D3 + LR-HF
 Correlation:  1.0000 wB97X-D3
 Using SG-2 standard quadrature grid
 Dispersion:   Grimme D3
 SCF converges when DIIS error is below 1.0E-08
 Geometry optimization detected.  Setting ReadMinima to 0
 Setting SaveMinima to 0
 using 64 threads for integral computing
 -------------------------------------------------------
 OpenMP Integral computing Module                
 Release: version 1.0, May 2013, Q-Chem Inc. Pittsburgh 
 -------------------------------------------------------
 using 64 threads for integral computing
 -------------------------------------------------------
 OpenMP Integral computing Module                
 Release: version 1.0, May 2013, Q-Chem Inc. Pittsburgh 
 -------------------------------------------------------
 ---------------------------------------
  Cycle       Energy         DIIS Error
 ---------------------------------------
    1    -170.1402311038      5.69E-05
    2    -170.1401718506      5.20E-06
    3    -170.1401719263      5.68E-06
    4    -170.1401720009      1.43E-06
    5    -170.1401720120      5.75E-07
    6    -170.1401720149      1.88E-07
    7    -170.1401720159      1.05E-07
    8    -170.1401720164      6.24E-08
    9    -170.1401720166      2.57E-08
   10    -170.1401720166      8.80E-09 Convergence criterion met
 ---------------------------------------
 <S^2> = 0.7690
 SCF time:  CPU 321.30 s  wall 5.33 s
 SCF   energy in the final basis set = -170.14017202
 Total energy in the final basis set = -170.14017202
 
 --------------------------------------------------------------
 
                    Orbital Energies (a.u.)
 --------------------------------------------------------------
 
 Alpha MOs
 -- Occupied --
-14.4324 -10.3560 -10.3488 -10.3320  -1.0384  -0.9511  -0.7664  -0.6609
 -0.5949  -0.4961  -0.4798  -0.4486  -0.4005  -0.3825
 -- Virtual --
  0.0112   0.1045   0.1347   0.1464   0.1864   0.2156   0.3000   0.3194
  0.3448   0.3487   0.3978   0.4268   0.4308   0.4506   0.4667   0.5121
  0.5302   0.5469   0.5621   0.6182   0.6408   0.6639   0.6662   0.6844
  0.7180   0.7305   0.8018   0.8132   0.8287   0.9209   0.9566   1.0343
  1.0446   1.1110   1.1629   1.1813   1.1988   1.2190   1.2407   1.2525
  1.3677   1.3921   1.4255   1.4742   1.4796   1.5195   1.5655   1.6928
  1.7859   1.8733   1.9382   2.0884   2.0968   2.1693   2.1831   2.2344
  2.2608   2.3230   2.3708   2.4267   2.5154   2.5257   2.5565   2.6038
  2.6953   2.7079   2.7324   2.7462   2.7571   2.8365   2.8788   2.8810
  2.9116   2.9138   2.9835   3.0052   3.0466   3.0569   3.0708   3.0905
  3.1055   3.1417   3.1899   3.1937   3.2570   3.3039   3.3655   3.4534
  3.4713   3.5155   3.5578   3.6048   3.6308   3.7429   3.7780   3.7859
  3.8215   3.8251   3.9597   3.9863   4.0507   4.0522   4.0765   4.0807
  4.1897   4.2782   4.3124   4.4148   4.5312   4.5902   4.6192   4.6483
  4.6656   4.7337   4.7934   4.7938   4.9646   5.1064   5.1215   5.1569
  5.2263   5.2652   5.2730   5.3147   5.7716   5.8256   6.0805   6.1801
  6.1969   6.4967   8.2569  10.3087  13.7056  15.5130
 
 Beta MOs
 -- Occupied --
-14.4328 -10.3501 -10.3438 -10.3305  -1.0379  -0.9356  -0.7374  -0.6470
 -0.5805  -0.4958  -0.4779  -0.4456  -0.3910
 -- Virtual --
 -0.0400   0.0266   0.1074   0.1403   0.1499   0.1846   0.2179   0.3061
  0.3246   0.3528   0.3686   0.4026   0.4306   0.4346   0.4565   0.4709
  0.5183   0.5322   0.5560   0.5645   0.6238   0.6549   0.6667   0.6749
  0.6873   0.7251   0.7401   0.8028   0.8201   0.8372   0.9319   0.9633
  1.0363   1.0481   1.1127   1.1752   1.1847   1.2003   1.2288   1.2453
  1.2598   1.3706   1.3964   1.4256   1.4817   1.4822   1.5230   1.5731
  1.7039   1.7848   1.8743   1.9418   2.0922   2.1055   2.1816   2.1955
  2.2570   2.2680   2.3258   2.3791   2.4415   2.5347   2.5367   2.5750
  2.6216   2.7072   2.7113   2.7397   2.7639   2.7736   2.8445   2.8984
  2.9124   2.9226   2.9316   3.0045   3.0224   3.0575   3.0716   3.0798
  3.1032   3.1208   3.1796   3.1964   3.1985   3.2685   3.3179   3.3785
  3.4744   3.4819   3.5239   3.5691   3.6164   3.6358   3.7550   3.7857
  3.7930   3.8313   3.8393   3.9652   3.9903   4.0523   4.0564   4.0777
  4.0819   4.1974   4.2970   4.3156   4.4206   4.5359   4.5976   4.6278
  4.6475   4.6660   4.7393   4.7954   4.7960   4.9697   5.1175   5.1293
  5.1636   5.2336   5.2777   5.2807   5.3237   5.7762   5.8354   6.0946
  6.1797   6.1977   6.5019   8.2606  10.3215  13.7156  15.5132
 --------------------------------------------------------------
 
          Ground-State Mulliken Net Atomic Charges

     Atom                 Charge (a.u.)    Spin (a.u.)
  --------------------------------------------------------
      1 C                    -0.058287       0.068023
      2 N                    -0.058605      -0.034797
      3 C                    -0.130262       1.039976
      4 H                     0.159986       0.012501
      5 C                    -0.082529      -0.117809
      6 H                     0.169698       0.032106
  --------------------------------------------------------
  Sum of atomic charges =    -0.000000
  Sum of spin   charges =     1.000000

 -----------------------------------------------------------------
                    Cartesian Multipole Moments
 -----------------------------------------------------------------
    Charge (ESU x 10^10)
                -0.0000
    Dipole Moment (Debye)
         X       1.2792      Y       0.9504      Z      -2.8812
       Tot       3.2926
    Quadrupole Moments (Debye-Ang)
        XX     -23.4416     XY      -3.4435     YY     -27.2850
        XZ       9.6103     YZ       8.0858     ZZ     -39.9859
    Octopole Moments (Debye-Ang^2)
       XXX      60.4828    XXY      40.4850    XYY      28.2031
       YYY     121.4426    XXZ     -69.1225    XYZ     -20.4220
       YYZ     -76.9293    XZZ      60.3770    YZZ      78.0111
       ZZZ    -250.2978
    Hexadecapole Moments (Debye-Ang^3)
      XXXX    -168.9316   XXXY    -111.4480   XXYY    -106.2714
      XYYY    -123.5527   YYYY    -420.0548   XXXZ     194.8897
      XXYZ     130.6755   XYYZ     100.3236   YYYZ     347.3570
      XXZZ    -267.0296   XYZZ    -122.7656   YYZZ    -338.6567
      XZZZ     340.5150   YZZZ     491.3177   ZZZZ   -1433.4388
 -----------------------------------------------------------------
 Calculating analytic gradient of the SCF energy
 Gradient of SCF Energy
            1           2           3           4           5           6
    1   0.0000836  -0.0000154   0.0000155  -0.0000376  -0.0000689   0.0000227
    2  -0.0001005   0.0000178   0.0000205   0.0000182   0.0000429   0.0000012
    3   0.0003583  -0.0001733   0.0000236  -0.0000033  -0.0002280   0.0000226
 Max gradient component =       3.583E-04
 RMS gradient           =       1.151E-04
 Gradient time:  CPU 78.99 s  wall 1.43 s
 Geometry Optimization Parameters
   NAtoms,    NIC,     NZ,  NCons,   NDum,   NFix, NCnnct, MaxDiis
        6      26       0       0       0       0       0       0

 Cartesian Hessian Update
 Hessian updated using BFGS update


** GEOMETRY OPTIMIZATION IN DELOCALIZED INTERNAL COORDINATES **
   Searching for a Minimum

   Optimization Cycle:   5

                       Coordinates (Angstroms)
     ATOM                X               Y               Z
      1  C        -0.9366237767   -1.7701351448    3.0982446867
      2  N        -1.5414982857   -2.1050608667    4.0155495930
      3  C        -0.7437432833   -1.1468081667    0.7886964585
      4  H        -1.7293156111   -1.1972845698    0.3526348802
      5  C        -0.1794006785   -1.3518397553    1.9512164292
      6  H         0.8867439543   -1.2128803745    2.0996246100
   Point Group: c1    Number of degrees of freedom:    12


   Energy is   -170.140172017

 Hessian updated using BFGS update

 12 Hessian modes will be used to form the next step
  Hessian Eigenvalues:
     0.033462    0.060894    0.090898    0.158387    0.165522    0.197149
     0.200358    0.350281    0.360716    0.391938    0.664990    1.348761

 Minimum search - taking simple RFO step
 Searching for Lamda that Minimizes Along All modes
 Value Taken    Lamda =  -0.00000046
 Step Taken.  Stepsize is  0.002122

                             Maximum     Tolerance    Cnvgd?
         Gradient           0.000171      0.000300     YES
         Displacement       0.001213      0.001200      NO
         Energy change     -0.000001      0.000001     YES


                       Distance Matrix (Angstroms)
             C (  1)   N (  2)   C (  3)   H (  4)   C (  5)
   N (  2)  1.148693
   C (  3)  2.399948  3.459370
   H (  4)  2.914600  3.778396  1.078912
   C (  5)  1.436674  2.585367  1.308424  2.231947
   H (  6)  2.152312  3.219179  2.093176  3.145788  1.085357
 
 Final energy is   -170.140172016640     


 ******************************
 **  OPTIMIZATION CONVERGED  **
 ******************************

                       Coordinates (Angstroms)
     ATOM                X               Y               Z
      1  C        -0.9366237767   -1.7701351448    3.0982446867
      2  N        -1.5414982857   -2.1050608667    4.0155495930
      3  C        -0.7437432833   -1.1468081667    0.7886964585
      4  H        -1.7293156111   -1.1972845698    0.3526348802
      5  C        -0.1794006785   -1.3518397553    1.9512164292
      6  H         0.8867439543   -1.2128803745    2.0996246100

Z-matrix Print:
$molecule
0 2
C 
N  1 1.148693
C  1 1.436674 2 179.961858
H  3 1.085357 1 116.477388 2 -40.622524 0
C  3 1.308424 1 121.847123 2 139.475012 0
H  5 1.078912 3 138.225125 1 -0.013435 0
$end

 
 --------------------------------------------------------------
 
                    Orbital Energies (a.u.)
 --------------------------------------------------------------
 
 Alpha MOs
 -- Occupied --
-14.4324 -10.3560 -10.3488 -10.3320  -1.0384  -0.9511  -0.7664  -0.6609
 -0.5949  -0.4961  -0.4798  -0.4486  -0.4005  -0.3825
 -- Virtual --
  0.0112   0.1045   0.1347   0.1464   0.1864   0.2156   0.3000   0.3194
  0.3448   0.3487   0.3978   0.4268   0.4308   0.4506   0.4667   0.5121
  0.5302   0.5469   0.5621   0.6182   0.6408   0.6639   0.6662   0.6844
  0.7180   0.7305   0.8018   0.8132   0.8287   0.9209   0.9566   1.0343
  1.0446   1.1110   1.1629   1.1813   1.1988   1.2190   1.2407   1.2525
  1.3677   1.3921   1.4255   1.4742   1.4796   1.5195   1.5655   1.6928
  1.7859   1.8733   1.9382   2.0884   2.0968   2.1693   2.1831   2.2344
  2.2608   2.3230   2.3708   2.4267   2.5154   2.5257   2.5565   2.6038
  2.6953   2.7079   2.7324   2.7462   2.7571   2.8365   2.8788   2.8810
  2.9116   2.9138   2.9835   3.0052   3.0466   3.0569   3.0708   3.0905
  3.1055   3.1417   3.1899   3.1937   3.2570   3.3039   3.3655   3.4534
  3.4713   3.5155   3.5578   3.6048   3.6308   3.7429   3.7780   3.7859
  3.8215   3.8251   3.9597   3.9863   4.0507   4.0522   4.0765   4.0807
  4.1897   4.2782   4.3124   4.4148   4.5312   4.5902   4.6192   4.6483
  4.6656   4.7337   4.7934   4.7938   4.9646   5.1064   5.1215   5.1569
  5.2263   5.2652   5.2730   5.3147   5.7716   5.8256   6.0805   6.1801
  6.1969   6.4967   8.2569  10.3087  13.7056  15.5130
 
 Beta MOs
 -- Occupied --
-14.4328 -10.3501 -10.3438 -10.3305  -1.0379  -0.9356  -0.7374  -0.6470
 -0.5805  -0.4958  -0.4779  -0.4456  -0.3910
 -- Virtual --
 -0.0400   0.0266   0.1074   0.1403   0.1499   0.1846   0.2179   0.3061
  0.3246   0.3528   0.3686   0.4026   0.4306   0.4346   0.4565   0.4709
  0.5183   0.5322   0.5560   0.5645   0.6238   0.6549   0.6667   0.6749
  0.6873   0.7251   0.7401   0.8028   0.8201   0.8372   0.9319   0.9633
  1.0363   1.0481   1.1127   1.1752   1.1847   1.2003   1.2288   1.2453
  1.2598   1.3706   1.3964   1.4256   1.4817   1.4822   1.5230   1.5731
  1.7039   1.7848   1.8743   1.9418   2.0922   2.1055   2.1816   2.1955
  2.2570   2.2680   2.3258   2.3791   2.4415   2.5347   2.5367   2.5750
  2.6216   2.7072   2.7113   2.7397   2.7639   2.7736   2.8445   2.8984
  2.9124   2.9226   2.9316   3.0045   3.0224   3.0575   3.0716   3.0798
  3.1032   3.1208   3.1796   3.1964   3.1985   3.2685   3.3179   3.3785
  3.4744   3.4819   3.5239   3.5691   3.6164   3.6358   3.7550   3.7857
  3.7930   3.8313   3.8393   3.9652   3.9903   4.0523   4.0564   4.0777
  4.0819   4.1974   4.2970   4.3156   4.4206   4.5359   4.5976   4.6278
  4.6475   4.6660   4.7393   4.7954   4.7960   4.9697   5.1175   5.1293
  5.1636   5.2336   5.2777   5.2807   5.3237   5.7762   5.8354   6.0946
  6.1797   6.1977   6.5019   8.2606  10.3215  13.7156  15.5132
 --------------------------------------------------------------
 
          Ground-State Mulliken Net Atomic Charges

     Atom                 Charge (a.u.)    Spin (a.u.)
  --------------------------------------------------------
      1 C                    -0.058287       0.068023
      2 N                    -0.058605      -0.034797
      3 C                    -0.130262       1.039976
      4 H                     0.159986       0.012501
      5 C                    -0.082529      -0.117809
      6 H                     0.169698       0.032106
  --------------------------------------------------------
  Sum of atomic charges =    -0.000000
  Sum of spin   charges =     1.000000

 -----------------------------------------------------------------
                    Cartesian Multipole Moments
 -----------------------------------------------------------------
    Charge (ESU x 10^10)
                -0.0000
    Dipole Moment (Debye)
         X       1.2792      Y       0.9504      Z      -2.8812
       Tot       3.2926
    Quadrupole Moments (Debye-Ang)
        XX     -23.4416     XY      -3.4435     YY     -27.2850
        XZ       9.6103     YZ       8.0858     ZZ     -39.9859
    Octopole Moments (Debye-Ang^2)
       XXX      60.4828    XXY      40.4850    XYY      28.2031
       YYY     121.4426    XXZ     -69.1225    XYZ     -20.4220
       YYZ     -76.9293    XZZ      60.3770    YZZ      78.0111
       ZZZ    -250.2978
    Hexadecapole Moments (Debye-Ang^3)
      XXXX    -168.9316   XXXY    -111.4480   XXYY    -106.2714
      XYYY    -123.5527   YYYY    -420.0548   XXXZ     194.8897
      XXYZ     130.6755   XYYZ     100.3236   YYYZ     347.3570
      XXZZ    -267.0296   XYZZ    -122.7656   YYZZ    -338.6567
      XZZZ     340.5150   YZZZ     491.3177   ZZZZ   -1433.4388
 -----------------------------------------------------------------
Archival summary:
1\1\c8-56\OPT\ProcedureUnspecified\BasisUnspecified\132(2)\hpark21\MonFeb613:25:382023MonFeb613:25:382023\0\\#,OPT,ProcedureUnspecified,BasisUnspecified,\\0,2\C\N,1,1.14869\C,1,1.43667,2,179.962\H,3,1.08536,1,116.477,2,-40.6225,0\C,3,1.30842,1,121.847,2,139.475,0\H,5,1.07891,3,138.225,1,-0.0134353,0\\\@

 Total job time:  48.07s(wall), 2759.44s(cpu) 
 Mon Feb  6 13:25:38 2023

        *************************************************************
        *                                                           *
        *  Thank you very much for using Q-Chem.  Have a nice day.  *
        *                                                           *
        *************************************************************
