# Supplementary material for: Reactant Discovery with an Ab Initio Nanoreactor: Exploration of Astrophysical N-Heterocycle Precursors and Formation Pathways
Source: ACS Earth Space Chem. 2024 Aug 9;8(9):1771–83. doi: 10.1021/acsearthspacechem.4c00120 (PMC11418024; doi:10.1021/acsearthspacechem.4c00120)
Supplement: Supplementary file 2 — sp4c00120_si_002.zip [file sp4c00120_si_002.zip › nr-si-data/reaction2/R2/Acrylonitrile_radical/ccsd_sp.out]

Running Job 1 of 1 qchem.in
qchem qchem.in_3753841.0 ./qchem3753841/ 0
/home/leeping/opt/qchem/5.3.2-openmp/exe/qcprog.exe_s qchem.in_3753841.0 ./qchem3753841/
                  Welcome to Q-Chem
     A Quantum Leap Into The Future Of Chemistry


 Q-Chem 5.3, Q-Chem, Inc., Pleasanton, CA (2020)

 Yihan Shao,  Zhengting Gan,  E. Epifanovsky,  A. T. B. Gilbert,  M. Wormit,  
 J. Kussmann,  A. W. Lange,  A. Behn,  Jia Deng,  Xintian Feng,  D. Ghosh,  
 M. Goldey,  P. R. Horn,  L. D. Jacobson,  I. Kaliman,  T. Kus,  A. Landau,  
 Jie Liu,  E. I. Proynov,  R. M. Richard,  R. P. Steele,  E. J. Sundstrom,  
 H. L. Woodcock III,  P. M. Zimmerman,  D. Zuev,  B. Alam,  B. Albrecht,  
 A. Aldossary,  E. Alguire,  S. A. Baeppler,  D. Barton,  Z. Benda,  
 Y. A. Bernard,  E. J. Berquist,  K. B. Bravaya,  H. Burton,  K. Carter-Fenk,  
 D. Casanova,  Chun-Min Chang,  Yunqing Chen,  A. Chien,  K. D. Closser,  
 M. P. Coons,  S. Coriani,  S. Dasgupta,  A. L. Dempwolff,  M. Diedenhofen,  
 Hainam Do,  R. G. Edgar,  Po-Tung Fang,  S. Faraji,  S. Fatehi,  
 Qingguo Feng,  J. Fosso-Tande,  J. Gayvert,  Qinghui Ge,  A. Ghysels,  
 G. Gidofalvi,  J. Gomes,  J. Gonthier,  S. Gulania,  A. Gunina,  D. Hait,  
 M. W. D. Hanson-Heine,  S. Hammes-Schiffer,  P. H. P. Harbach,  
 A. W. Hauser,  M. F. Herbst,  J. E. Herr,  E. G. Hohenstein,  Z. C. Holden,  
 S. Houck,  Kerwin Hui,  B. C. Huynh,  M. Ivanov,  T.-C. Jagau,  Hyunjun Ji,  
 B. Kaduk,  K. Khistyaev,  Jaehoon Kim,  P. Klunzinger,  K. Koh,  
 D. Kosenkov,  L. Koulias,  T. Kowalczyk,  C. M. Krauter,  A. Kunitsa,  
 Ka Un Lao,  A. Laurent,  K. V. Lawler,  Joonho Lee,  D. Lefrancois,  
 S. Lehtola,  D. S. Levine,  Yi-Pei Li,  You-Sheng Lin,  Fenglai Liu,  
 Kuan-Yu Liu,  E. Livshits,  M. Loipersberger,  A. Luenser,  A. Manjanath,  
 P. Manohar,  E. Mansoor,  S. F. Manzer,  Shan-Ping Mao,  Yuezhi Mao,  
 N. Mardirossian,  A. V. Marenich,  T. Markovich,  L. A. Martinez-Martinez,  
 S. A. Maurer,  N. J. Mayhall,  S. C. McKenzie,  J.-M. Mewes,  P. Morgante,  
 A. F. Morrison,  J. W. Mullinax,  K. Nanda,  T. S. Nguyen-Beck,  
 R. Olivares-Amaya,  K. J. Oosterbaan,  J. A. Parkhill,  S. K. Paul,  
 F. Pavosevic,  Zheng Pei,  T. M. Perrine,  F. Plasser,  P. Pokhilko,  
 S. Prager,  A. Prociuk,  E. Ramos,  B. Rana,  D. R. Rehn,  F. Rob,  
 E. Rossomme,  M. Scheurer,  M. Schneider,  N. Sergueev,  S. M. Sharada,  
 S. Sharma,  W. Skomorowski,  D. W. Small,  T. Stauch,  C. J. Stein,  
 T. Stein,  Yu-Chuan Su,  S. P. Veccham,  Zhen Tao,  A. J. W. Thom,  
 A. Tkatchenko,  T. Tsuchimochi,  N. M. Tubman,  L. Vogt,  M. L. Vidal,  
 O. Vydrov,  M. A. Watson,  J. Wenzel,  M. de Wergifosse,  T. A. Wesolowski,  
 A. White,  J. Witte,  A. Yamada,  Jun Yang,  K. Yao,  S. Yeganeh,  
 S. R. Yost,  Zhi-Qiang You,  A. Zech,  Igor Ying Zhang,  Xing Zhang,  
 Yan Zhao,  Ying Zhu,  B. R. Brooks,  G. K. L. Chan,  C. J. Cramer,  
 M. S. Gordon,  W. J. Hehre,  A. Klamt,  M. W. Schmidt,  C. D. Sherrill,  
 D. G. Truhlar,  A. Aspuru-Guzik,  R. Baer,  A. T. Bell,  N. A. Besley,  
 Jeng-Da Chai,  A. E. DePrince, III,  R. A. DiStasio Jr.,  A. Dreuw,  
 B. D. Dunietz,  T. R. Furlani,  Chao-Ping Hsu,  Yousung Jung,  Jing Kong,  
 D. S. Lambrecht,  WanZhen Liang,  C. Ochsenfeld,  V. A. Rassolov,  
 L. V. Slipchenko,  J. E. Subotnik,  T. Van Voorhis,  J. M. Herbert,  
 A. I. Krylov,  P. M. W. Gill,  M. Head-Gordon

 Contributors to earlier versions of Q-Chem not listed above: 
 R. D. Adamson,  B. Austin,  J. Baker,  G. J. O. Beran,  K. Brandhorst,  
 S. T. Brown,  E. F. C. Byrd,  A. K. Chakraborty,  C.-L. Cheng,  
 Siu Hung Chien,  D. M. Chipman,  D. L. Crittenden,  H. Dachsel,  
 R. J. Doerksen,  A. D. Dutoi,  L. Fusti-Molnar,  W. A. Goddard III,  
 A. Golubeva-Zadorozhnaya,  S. R. Gwaltney,  G. Hawkins,  A. Heyden,  
 S. Hirata,  G. Kedziora,  F. J. Keil,  C. Kelley,  Jihan Kim,  R. A. King,  
 R. Z. Khaliullin,  P. P. Korambath,  W. Kurlancheek,  A. M. Lee,  M. S. Lee,  
 S. V. Levchenko,  Ching Yeh Lin,  D. Liotard,  R. C. Lochan,  I. Lotan,  
 P. E. Maslen,  N. Nair,  D. P. O'Neill,  D. Neuhauser,  E. Neuscamman,  
 C. M. Oana,  R. Olson,  B. Peters,  R. Peverati,  P. A. Pieniazek,  
 Y. M. Rhee,  J. Ritchie,  M. A. Rohrdanz,  E. Rosta,  N. J. Russ,  
 H. F. Schaefer III,  N. E. Schultz,  N. Shenvi,  A. C. Simmonett,  A. Sodt,  
 D. Stuck,  K. S. Thanthiriwatte,  V. Vanovschi,  Tao Wang,  A. Warshel,  
 C. F. Williams,  Q. Wu,  X. Xu,  W. Zhang

 Please cite Q-Chem as follows:
 Y. Shao et al., Mol. Phys. 113, 184-215 (2015)
 DOI: 10.1080/00268976.2014.952696

 Q-Chem 5.3.2 for Intel X86 EM64T Linux

 Parts of Q-Chem use Armadillo 9.800.1 (Horizon Scraper).
 http://arma.sourceforge.net/

 Q-Chem begins on Wed Jun 12 18:45:24 2024  

Host: 
0

     Scratch files written to ./qchem3753841//
 Dec820 |scratch|qcdevops|jenkins|workspace|build_RNUM 5633   
Processing $rem in /home/leeping/opt/qchem/5.3.2-openmp/config/preferences:
Processing $rem in /home/hpark21/.qchemrc:
Core orbitals will be frozen

Checking the input file for inconsistencies... 	...done.

--------------------------------------------------------------
User input:
--------------------------------------------------------------
$molecule
0 2
C        -0.9366237767   -1.7701351448    3.0982446867
N        -1.5414982857   -2.1050608667    4.0155495930
C        -0.7437432833   -1.1468081667    0.7886964585
H        -1.7293156111   -1.1972845698    0.3526348802
C        -0.1794006785   -1.3518397553    1.9512164292
H         0.8867439543   -1.2128803745    2.0996246100
$end

$rem
method                ccsd(t)
basis                 cc-pvtz
unrestricted          true
symmetry              False
sym_ignore            true
scf_convergence       8
thresh                14
jobtype               sp
scf_guess             core
scf_algorithm         diis
max_scf_cycles        100
mem_total             10000
$end
--------------------------------------------------------------
 ----------------------------------------------------------------
             Standard Nuclear Orientation (Angstroms)
    I     Atom           X                Y                Z
 ----------------------------------------------------------------
    1      C      -0.9366237767    -1.7701351448     3.0982446867
    2      N      -1.5414982857    -2.1050608667     4.0155495930
    3      C      -0.7437432833    -1.1468081667     0.7886964585
    4      H      -1.7293156111    -1.1972845698     0.3526348802
    5      C      -0.1794006785    -1.3518397553     1.9512164292
    6      H       0.8867439543    -1.2128803745     2.0996246100
 ----------------------------------------------------------------
 Nuclear Repulsion Energy =          83.79891275 hartrees
 There are       14 alpha and       13 beta electrons
 Requested basis set is cc-pVTZ
 There are 52 shells and 148 basis functions
 Total memory of 10000 MB is distributed as follows: 
   MEM_STATIC is set to 2000 MB
   QALLOC/CCMAN JOB total memory use is  8000 MB
 Warning: actual memory use might exceed 10000 MB

 Total QAlloc Memory Limit  10000 MB
 Mega-Array Size      1956 MB
 MEM_STATIC part      2000 MB

                       Distance Matrix (Angstroms)
             C (  1)   N (  2)   C (  3)   H (  4)   C (  5)
   N (  2)  1.148693
   C (  3)  2.399948  3.459370
   H (  4)  2.914600  3.778396  1.078912
   C (  5)  1.436674  2.585367  1.308424  2.231947
   H (  6)  2.152312  3.219179  2.093176  3.145788  1.085357
 
 A cutoff of  1.0D-14 yielded   1358 shell pairs
 There are     11182 function pairs (     14827 Cartesian)
 Smallest overlap matrix eigenvalue = 5.11E-04

 Scale SEOQF with 1.000000e-01/1.000000e-01/1.000000e-01

 Standard Electronic Orientation quadrupole field applied
 Nucleus-field energy     =    -0.0000000154 hartrees
 Guess MOs from core Hamiltonian diagonalization
 An unrestricted Hartree-Fock SCF calculation will be
 performed using Pulay DIIS extrapolation
 SCF converges when DIIS error is below 1.0E-08
 using 8 threads for integral computing
 -------------------------------------------------------
 OpenMP Integral computing Module                
 Release: version 1.0, May 2013, Q-Chem Inc. Pittsburgh 
 -------------------------------------------------------
 ---------------------------------------
  Cycle       Energy         DIIS Error
 ---------------------------------------
    1    -129.6825688043      1.20E-01
    2    -124.8177159948      8.00E-02
    3    -148.4503650749      5.86E-02
    4    -160.4234635759      4.50E-02
    5    -165.9477512007      2.79E-02
    6    -168.0554735088      1.42E-02
    7    -169.0231780175      5.01E-03
    8    -169.1462644575      1.97E-03
    9    -169.1678520525      8.62E-04
   10    -169.1748006307      4.74E-04
   11    -169.1768651270      9.68E-05
   12    -169.1776233769      3.52E-05
   13    -169.1783422005      1.87E-05
   14    -169.1789492837      1.84E-05
   15    -169.1792884717      1.84E-05
   16    -169.1800924024      1.83E-05
   17    -169.1808620585      1.62E-05
   18    -169.1819579929      1.59E-05
   19    -169.1819203121      8.56E-06
   20    -169.1819091386      6.59E-06
   21    -169.1820901453      3.61E-06
   22    -169.1821227649      2.31E-06
   23    -169.1821565929      1.35E-06
   24    -169.1821642901      7.33E-07
   25    -169.1821685167      6.00E-07
   26    -169.1821731500      5.06E-07
   27    -169.1821737870      1.89E-07
   28    -169.1821739009      1.42E-07
   29    -169.1821739155      4.02E-08
   30    -169.1821739212      1.88E-08
   31    -169.1821739212      5.94E-09 Convergence criterion met
 ---------------------------------------
 <S^2> = 1.1007
 SCF time:  CPU 204.80 s  wall 26.01 s
 SCF   energy in the final basis set = -169.18217392
 Total energy in the final basis set = -169.18217392


 ------------------------------------------------------------------------------

   CCMAN2: suite of methods based on coupled cluster
           and equation of motion theories.

   Components:
   * libvmm-1.3-trunk
     by Evgeny Epifanovsky, Ilya Kaliman.
   * libtensor-2.5-trunk
     by Evgeny Epifanovsky, Michael Wormit, Dmitry Zuev, Sam Manzer, 
        Ilya Kaliman.
   * libcc-2.5-trunk
     by Evgeny Epifanovsky, Arik Landau, Tomasz Kus, Kirill Khistyaev, 
        Dmitry Zuev, Prashant Manohar, Xintian Feng, Anna Krylov, 
        Matthew Goldey, Alec White, Thomas Jagau, Kaushik Nanda, 
        Anastasia Gunina, Alexander Kunitsa, Joonho Lee.

   CCMAN original authors:
   Anna I. Krylov, C. David Sherrill, Steven R. Gwaltney,
   Edward F. C. Byrd (2000)
   Sergey V. Levchenko, Lyudmila V. Slipchenko, Tao Wang,
   Ana-Maria C. Cristian (2003)
   Piotr A. Pieniazek, C. Melania Oana, Evgeny Epifanovsky (2007)
   Prashant Manohar (2009)

 ------------------------------------------------------------------------------


 Allocating and initializing 8000MB of RAM...
 Calculation will run on 8 cores.

 
 Alpha MOs, Unrestricted
 -- Occupied --                  
-15.571 -11.304 -11.290 -11.288  -1.226  -1.114  -0.886  -0.742
  1 A     2 A     3 A     4 A     5 A     6 A     7 A     8 A                  
 -0.667  -0.562  -0.523  -0.481  -0.456  -0.428
  9 A    10 A    11 A    12 A    13 A    14 A                                  
 -- Virtual --                   
  0.088   0.144   0.154   0.204   0.247   0.285   0.332   0.375
 15 A    16 A    17 A    18 A    19 A    20 A    21 A    22 A                  
  0.391   0.397   0.468   0.473   0.500   0.520   0.532   0.579
 23 A    24 A    25 A    26 A    27 A    28 A    29 A    30 A                  
  0.581   0.621   0.638   0.707   0.720   0.746   0.760   0.761
 31 A    32 A    33 A    34 A    35 A    36 A    37 A    38 A                  
  0.802   0.835   0.888   0.898   0.918   1.036   1.068   1.138
 39 A    40 A    41 A    42 A    43 A    44 A    45 A    46 A                  
  1.154   1.252   1.287   1.316   1.325   1.337   1.373   1.385
 47 A    48 A    49 A    50 A    51 A    52 A    53 A    54 A                  
  1.507   1.527   1.569   1.620   1.620   1.669   1.691   1.856
 55 A    56 A    57 A    58 A    59 A    60 A    61 A    62 A                  
  1.957   2.036   2.119   2.279   2.317   2.386   2.390   2.454
 63 A    64 A    65 A    66 A    67 A    68 A    69 A    70 A                  
  2.478   2.562   2.591   2.644   2.723   2.742   2.768   2.807
 71 A    72 A    73 A    74 A    75 A    76 A    77 A    78 A                  
  2.915   2.916   2.927   2.959   2.980   3.055   3.102   3.108
 79 A    80 A    81 A    82 A    83 A    84 A    85 A    86 A                  
  3.136   3.144   3.217   3.233   3.293   3.305   3.308   3.328
 87 A    88 A    89 A    90 A    91 A    92 A    93 A    94 A                  
  3.345   3.368   3.435   3.455   3.490   3.548   3.594   3.704
 95 A    96 A    97 A    98 A    99 A   100 A   101 A   102 A                  
  3.725   3.768   3.795   3.863   3.874   4.001   4.011   4.048
103 A   104 A   105 A   106 A   107 A   108 A   109 A   110 A                  
  4.057   4.078   4.206   4.223   4.289   4.291   4.352   4.353
111 A   112 A   113 A   114 A   115 A   116 A   117 A   118 A                  
  4.465   4.535   4.579   4.688   4.798   4.871   4.913   4.988
119 A   120 A   121 A   122 A   123 A   124 A   125 A   126 A                  
  5.007   5.030   5.065   5.070   5.227   5.396   5.401   5.449
127 A   128 A   129 A   130 A   131 A   132 A   133 A   134 A                  
  5.504   5.560   5.585   5.611   6.117   6.133   6.396   6.509
135 A   136 A   137 A   138 A   139 A   140 A   141 A   142 A                  
  6.579   6.817   8.693  10.815  14.359  16.188
143 A   144 A   145 A   146 A   147 A   148 A                                  
 
 Beta MOs, Unrestricted
 -- Occupied --                  
-15.585 -11.304 -11.275 -11.267  -1.243  -1.093  -0.817  -0.721
  1 A     2 A     3 A     4 A     5 A     6 A     7 A     8 A                  
 -0.642  -0.579  -0.546  -0.487  -0.427
  9 A    10 A    11 A    12 A    13 A                                          
 -- Virtual --                   
  0.078   0.119   0.145   0.163   0.207   0.257   0.260   0.354
 14 A    15 A    16 A    17 A    18 A    19 A    20 A    21 A                  
  0.400   0.413   0.441   0.473   0.497   0.505   0.538   0.547
 22 A    23 A    24 A    25 A    26 A    27 A    28 A    29 A                  
  0.578   0.600   0.631   0.646   0.718   0.747   0.758   0.761
 30 A    31 A    32 A    33 A    34 A    35 A    36 A    37 A                  
  0.774   0.818   0.856   0.900   0.914   0.941   1.058   1.081
 38 A    39 A    40 A    41 A    42 A    43 A    44 A    45 A                  
  1.141   1.156   1.255   1.295   1.320   1.334   1.360   1.377
 46 A    47 A    48 A    49 A    50 A    51 A    52 A    53 A                  
  1.391   1.504   1.528   1.557   1.620   1.631   1.670   1.706
 54 A    55 A    56 A    57 A    58 A    59 A    60 A    61 A                  
  1.877   1.940   2.032   2.122   2.280   2.337   2.405   2.430
 62 A    63 A    64 A    65 A    66 A    67 A    68 A    69 A                  
  2.476   2.498   2.553   2.601   2.657   2.747   2.751   2.798
 70 A    71 A    72 A    73 A    74 A    75 A    76 A    77 A                  
  2.830   2.923   2.932   2.951   2.982   2.998   3.066   3.130
 78 A    79 A    80 A    81 A    82 A    83 A    84 A    85 A                  
  3.142   3.145   3.160   3.247   3.257   3.304   3.309   3.321
 86 A    87 A    88 A    89 A    90 A    91 A    92 A    93 A                  
  3.346   3.364   3.408   3.444   3.455   3.504   3.553   3.604
 94 A    95 A    96 A    97 A    98 A    99 A   100 A   101 A                  
  3.718   3.729   3.768   3.805   3.860   3.877   4.002   4.017
102 A   103 A   104 A   105 A   106 A   107 A   108 A   109 A                  
  4.046   4.059   4.087   4.207   4.224   4.288   4.296   4.333
110 A   111 A   112 A   113 A   114 A   115 A   116 A   117 A                  
  4.334   4.467   4.548   4.575   4.690   4.796   4.873   4.917
118 A   119 A   120 A   121 A   122 A   123 A   124 A   125 A                  
  4.956   4.977   5.029   5.059   5.066   5.227   5.400   5.403
126 A   127 A   128 A   129 A   130 A   131 A   132 A   133 A                  
  5.450   5.511   5.562   5.577   5.616   6.117   6.138   6.402
134 A   135 A   136 A   137 A   138 A   139 A   140 A   141 A                  
  6.501   6.578   6.817   8.697  10.827  14.364  16.183
142 A   143 A   144 A   145 A   146 A   147 A   148 A                          

 Occupation and symmetry of molecular orbitals

 Point group: C1 (1 irreducible representation).

                           A     All 
 -------------------------------------
 All molecular orbitals:
  - Alpha                  148   148 
  - Beta                   148   148 
 -------------------------------------
 Alpha orbitals:
  - Frozen occupied        4     4   
  - Active occupied        10    10  
  - Active virtual         134   134 
  - Frozen virtual         0     0   
 -------------------------------------
 Beta orbitals:
  - Frozen occupied        4     4   
  - Active occupied        9     9   
  - Active virtual         135   135 
  - Frozen virtual         0     0   
 -------------------------------------

 Import integrals:   CPU 0.00 s  wall 0.00 s

 Import integrals:   CPU 152.77 s  wall 20.35 s

 MP2 amplitudes:   CPU 0.25 s  wall 0.04 s

Running a double precision version
           CCSD T amplitudes will be solved using DIIS.

           Start     Size      MaxIter   EConv     TConv     
           3         7         100       1.00e-06  1.00e-04  
 ------------------------------------------------------------------------------
           Energy (a.u.)   Ediff      Tdiff       Comment
 ------------------------------------------------------------------------------
          -169.77267520                           
     1    -169.77406537   1.39e-03   7.15e-01     
     2    -169.79585584   2.18e-02   8.98e-02     
     3    -169.79779826   1.94e-03   3.24e-02     
     4    -169.80212277   4.32e-03   1.44e-02     Switched to DIIS steps.
     5    -169.80645531   4.33e-03   1.91e-02     
     6    -169.80785459   1.40e-03   8.21e-03     
     7    -169.80840597   5.51e-04   4.47e-03     
     8    -169.80858548   1.80e-04   1.95e-03     
     9    -169.80857104   1.44e-05   5.74e-04     
    10    -169.80856632   4.72e-06   3.07e-04     
    11    -169.80856055   5.76e-06   2.75e-04     
    12    -169.80856023   3.21e-07   7.36e-05     
 ------------------------------------------------------------------------------
          -169.80856023                           CCSD T converged.

End of double precision

WARNING: YOUR (T) CALCULATION MAY RUN OUT OF MEMORY
REDUCE CC_MEMORY OR USE CC_BACKEND=XM IF THIS HAPPENS

----------------------------------------
libpt (c) 2016-2019 Ilya Kaliman
Fast Coupled Cluster Triples Corrections
https://github.com/ilyak/libpt
----------------------------------------

 Starting (T) calculation...
 Using double precision libpt code
 Running unrestricted (T) code
 Using 1 integral batch

 (T) calculation completed in 39.71 sec
 (T) energy is -0.0328506083

 SCF energy                 = -169.18217392
 MP2 energy                 = -169.77267520
 CCSD correlation energy    =   -0.62638631
 CCSD total energy          = -169.80856023
 CCSD(T) correlation energy =   -0.03285061
 CCSD(T) total energy       = -169.84141084

 CCSD  T1^2 = 0.0758  T2^2 = 0.2432  Leading amplitudes:

 Amplitude    Orbitals with energies
  0.1573       13 (A) B                  ->    15 (A) B                   
              -0.4269                          0.1193                     
  0.1489       14 (A) A                  ->    15 (A) A                   
              -0.4276                          0.0879                     
  0.0626       11 (A) B                  ->    20 (A) B                   
              -0.5457                          0.2596                     
  0.0562       11 (A) A                  ->    20 (A) A                   
              -0.5231                          0.2850                     

 Amplitude    Orbitals with energies
  0.0955       14 (A) A      13 (A) B    ->    15 (A) A      15 (A) B     
              -0.4276       -0.4269            0.0879        0.1193       
 -0.0955       14 (A) A      13 (A) B    ->    15 (A) B      15 (A) A     
              -0.4276       -0.4269            0.1193        0.0879       
 -0.0955       13 (A) B      14 (A) A    ->    15 (A) A      15 (A) B     
              -0.4269       -0.4276            0.0879        0.1193       
  0.0955       13 (A) B      14 (A) A    ->    15 (A) B      15 (A) A     
              -0.4269       -0.4276            0.1193        0.0879       

 CCSD calculation:   CPU 707.65 s  wall 99.86 s

 Total ccman2 time:   CPU 882.78 s  wall 123.75 s

 
 --------------------------------------------------------------
 
                    Orbital Energies (a.u.)
 --------------------------------------------------------------
 
 Alpha MOs
 -- Occupied --
-15.5715 -11.3044 -11.2899 -11.2879  -1.2257  -1.1141  -0.8858  -0.7425
 -0.6673  -0.5617  -0.5231  -0.4809  -0.4562  -0.4276
 -- Virtual --
  0.0879   0.1441   0.1541   0.2042   0.2472   0.2850   0.3321   0.3752
  0.3906   0.3973   0.4678   0.4725   0.4999   0.5198   0.5318   0.5787
  0.5815   0.6211   0.6380   0.7067   0.7195   0.7455   0.7597   0.7609
  0.8016   0.8354   0.8881   0.8976   0.9184   1.0358   1.0675   1.1377
  1.1544   1.2521   1.2866   1.3158   1.3252   1.3373   1.3728   1.3848
  1.5067   1.5266   1.5695   1.6200   1.6202   1.6689   1.6907   1.8557
  1.9573   2.0358   2.1193   2.2794   2.3166   2.3859   2.3897   2.4537
  2.4779   2.5618   2.5912   2.6436   2.7227   2.7422   2.7683   2.8065
  2.9147   2.9160   2.9275   2.9593   2.9803   3.0549   3.1023   3.1079
  3.1356   3.1443   3.2169   3.2331   3.2932   3.3048   3.3075   3.3283
  3.3454   3.3685   3.4354   3.4550   3.4900   3.5477   3.5944   3.7037
  3.7248   3.7679   3.7950   3.8629   3.8743   4.0013   4.0108   4.0477
  4.0568   4.0783   4.2060   4.2233   4.2889   4.2914   4.3521   4.3530
  4.4652   4.5350   4.5790   4.6882   4.7978   4.8712   4.9130   4.9878
  5.0071   5.0298   5.0653   5.0699   5.2268   5.3955   5.4013   5.4488
  5.5043   5.5599   5.5849   5.6114   6.1173   6.1331   6.3960   6.5090
  6.5793   6.8174   8.6928  10.8154  14.3592  16.1878
 
 Beta MOs
 -- Occupied --
-15.5853 -11.3043 -11.2746 -11.2667  -1.2432  -1.0933  -0.8169  -0.7206
 -0.6423  -0.5788  -0.5457  -0.4866  -0.4269
 -- Virtual --
  0.0778   0.1193   0.1449   0.1630   0.2066   0.2572   0.2596   0.3541
  0.3999   0.4127   0.4409   0.4733   0.4966   0.5054   0.5381   0.5472
  0.5782   0.6002   0.6314   0.6459   0.7177   0.7475   0.7579   0.7606
  0.7741   0.8179   0.8563   0.8998   0.9135   0.9412   1.0583   1.0811
  1.1409   1.1565   1.2555   1.2953   1.3200   1.3343   1.3604   1.3774
  1.3914   1.5044   1.5282   1.5571   1.6201   1.6312   1.6702   1.7055
  1.8771   1.9404   2.0317   2.1223   2.2799   2.3367   2.4049   2.4304
  2.4762   2.4984   2.5533   2.6008   2.6571   2.7467   2.7514   2.7978
  2.8295   2.9231   2.9321   2.9508   2.9822   2.9984   3.0665   3.1295
  3.1423   3.1448   3.1600   3.2469   3.2569   3.3042   3.3085   3.3211
  3.3463   3.3644   3.4084   3.4436   3.4554   3.5037   3.5531   3.6045
  3.7177   3.7286   3.7681   3.8046   3.8600   3.8772   4.0017   4.0173
  4.0462   4.0587   4.0867   4.2074   4.2238   4.2885   4.2955   4.3329
  4.3337   4.4670   4.5483   4.5752   4.6902   4.7963   4.8733   4.9166
  4.9564   4.9770   5.0295   5.0586   5.0663   5.2274   5.3997   5.4032
  5.4501   5.5114   5.5619   5.5767   5.6159   6.1174   6.1378   6.4015
  6.5007   6.5779   6.8171   8.6975  10.8271  14.3639  16.1825
 --------------------------------------------------------------
 
          Ground-State Mulliken Net Atomic Charges

     Atom                 Charge (a.u.)    Spin (a.u.)
  --------------------------------------------------------
      1 C                    -0.006670       0.495301
      2 N                    -0.106269      -0.458842
      3 C                    -0.170862       1.595273
      4 H                     0.195509      -0.024377
      5 C                    -0.110253      -0.676786
      6 H                     0.198545       0.069431
  --------------------------------------------------------
  Sum of atomic charges =    -0.000000
  Sum of spin   charges =     1.000000

 -----------------------------------------------------------------
                    Cartesian Multipole Moments
 -----------------------------------------------------------------
    Charge (ESU x 10^10)
                 0.0000
    Dipole Moment (Debye)
         X       1.4078      Y       1.0102      Z      -3.0320
       Tot       3.4922
    Quadrupole Moments (Debye-Ang)
        XX     -23.9733     XY      -3.6840     YY     -27.7635
        XZ       9.9769     YZ       8.4949     ZZ     -41.1474
    Octopole Moments (Debye-Ang^2)
       XXX      61.7143    XXY      41.4045    XYY      28.9533
       YYY     123.3667    XXZ     -70.5672    XYZ     -21.2177
       YYZ     -78.6916    XZZ      62.1470    YZZ      80.5267
       ZZZ    -256.7915
    Hexadecapole Moments (Debye-Ang^3)
      XXXX    -171.8315   XXXY    -113.6049   XXYY    -108.4158
      XYYY    -125.9238   YYYY    -426.7384   XXXZ     198.4270
      XXYZ     133.4153   XYYZ     102.7804   YYYZ     353.7638
      XXZZ    -272.2780   XYZZ    -126.4182   YYZZ    -346.6035
      XZZZ     348.9392   YZZZ     504.3471   ZZZZ   -1465.9666
 -----------------------------------------------------------------
Archival summary:
1\1\cpu-6-90\SP\ProcedureUnspecified\BasisUnspecified\132(2)\hpark21\WedJun1218:48:002024WedJun1218:48:002024\0\\#,ProcedureUnspecified,BasisUnspecified,\\0,2\C\N,1,1.14869\C,1,1.43667,2,179.962\H,3,1.08536,1,116.477,2,-40.6225,0\C,3,1.30842,1,121.847,2,139.475,0\H,5,1.07891,3,138.225,1,-0.0134354,0\\HF=-169.182174\\@

 Total job time:  156.24s(wall), 1097.89s(cpu) 
 Wed Jun 12 18:48:00 2024

        *************************************************************
        *                                                           *
        *  Thank you very much for using Q-Chem.  Have a nice day.  *
        *                                                           *
        *************************************************************
