# Supplementary material for: Reactant Discovery with an Ab Initio Nanoreactor: Exploration of Astrophysical N-Heterocycle Precursors and Formation Pathways
Source: ACS Earth Space Chem. 2024 Aug 9;8(9):1771–83. doi: 10.1021/acsearthspacechem.4c00120 (PMC11418024; doi:10.1021/acsearthspacechem.4c00120)
Supplement: Supplementary file 2 — sp4c00120_si_002.zip [file sp4c00120_si_002.zip › nr-si-data/reaction2/R2/Acrylonitrile_radical/freq.out]

Running Job 1 of 1 qchem.in
qchem qchem.in_44913.0 ./qchem44913/ 0
/home/leeping/opt/qchem/5.3.2-openmp/exe/qcprog.exe_s qchem.in_44913.0 ./qchem44913/
                  Welcome to Q-Chem
     A Quantum Leap Into The Future Of Chemistry


 Q-Chem 5.3, Q-Chem, Inc., Pleasanton, CA (2020)

 Yihan Shao,  Zhengting Gan,  E. Epifanovsky,  A. T. B. Gilbert,  M. Wormit,  
 J. Kussmann,  A. W. Lange,  A. Behn,  Jia Deng,  Xintian Feng,  D. Ghosh,  
 M. Goldey,  P. R. Horn,  L. D. Jacobson,  I. Kaliman,  T. Kus,  A. Landau,  
 Jie Liu,  E. I. Proynov,  R. M. Richard,  R. P. Steele,  E. J. Sundstrom,  
 H. L. Woodcock III,  P. M. Zimmerman,  D. Zuev,  B. Alam,  B. Albrecht,  
 A. Aldossary,  E. Alguire,  S. A. Baeppler,  D. Barton,  Z. Benda,  
 Y. A. Bernard,  E. J. Berquist,  K. B. Bravaya,  H. Burton,  K. Carter-Fenk,  
 D. Casanova,  Chun-Min Chang,  Yunqing Chen,  A. Chien,  K. D. Closser,  
 M. P. Coons,  S. Coriani,  S. Dasgupta,  A. L. Dempwolff,  M. Diedenhofen,  
 Hainam Do,  R. G. Edgar,  Po-Tung Fang,  S. Faraji,  S. Fatehi,  
 Qingguo Feng,  J. Fosso-Tande,  J. Gayvert,  Qinghui Ge,  A. Ghysels,  
 G. Gidofalvi,  J. Gomes,  J. Gonthier,  S. Gulania,  A. Gunina,  D. Hait,  
 M. W. D. Hanson-Heine,  S. Hammes-Schiffer,  P. H. P. Harbach,  
 A. W. Hauser,  M. F. Herbst,  J. E. Herr,  E. G. Hohenstein,  Z. C. Holden,  
 S. Houck,  Kerwin Hui,  B. C. Huynh,  M. Ivanov,  T.-C. Jagau,  Hyunjun Ji,  
 B. Kaduk,  K. Khistyaev,  Jaehoon Kim,  P. Klunzinger,  K. Koh,  
 D. Kosenkov,  L. Koulias,  T. Kowalczyk,  C. M. Krauter,  A. Kunitsa,  
 Ka Un Lao,  A. Laurent,  K. V. Lawler,  Joonho Lee,  D. Lefrancois,  
 S. Lehtola,  D. S. Levine,  Yi-Pei Li,  You-Sheng Lin,  Fenglai Liu,  
 Kuan-Yu Liu,  E. Livshits,  M. Loipersberger,  A. Luenser,  A. Manjanath,  
 P. Manohar,  E. Mansoor,  S. F. Manzer,  Shan-Ping Mao,  Yuezhi Mao,  
 N. Mardirossian,  A. V. Marenich,  T. Markovich,  L. A. Martinez-Martinez,  
 S. A. Maurer,  N. J. Mayhall,  S. C. McKenzie,  J.-M. Mewes,  P. Morgante,  
 A. F. Morrison,  J. W. Mullinax,  K. Nanda,  T. S. Nguyen-Beck,  
 R. Olivares-Amaya,  K. J. Oosterbaan,  J. A. Parkhill,  S. K. Paul,  
 F. Pavosevic,  Zheng Pei,  T. M. Perrine,  F. Plasser,  P. Pokhilko,  
 S. Prager,  A. Prociuk,  E. Ramos,  B. Rana,  D. R. Rehn,  F. Rob,  
 E. Rossomme,  M. Scheurer,  M. Schneider,  N. Sergueev,  S. M. Sharada,  
 S. Sharma,  W. Skomorowski,  D. W. Small,  T. Stauch,  C. J. Stein,  
 T. Stein,  Yu-Chuan Su,  S. P. Veccham,  Zhen Tao,  A. J. W. Thom,  
 A. Tkatchenko,  T. Tsuchimochi,  N. M. Tubman,  L. Vogt,  M. L. Vidal,  
 O. Vydrov,  M. A. Watson,  J. Wenzel,  M. de Wergifosse,  T. A. Wesolowski,  
 A. White,  J. Witte,  A. Yamada,  Jun Yang,  K. Yao,  S. Yeganeh,  
 S. R. Yost,  Zhi-Qiang You,  A. Zech,  Igor Ying Zhang,  Xing Zhang,  
 Yan Zhao,  Ying Zhu,  B. R. Brooks,  G. K. L. Chan,  C. J. Cramer,  
 M. S. Gordon,  W. J. Hehre,  A. Klamt,  M. W. Schmidt,  C. D. Sherrill,  
 D. G. Truhlar,  A. Aspuru-Guzik,  R. Baer,  A. T. Bell,  N. A. Besley,  
 Jeng-Da Chai,  A. E. DePrince, III,  R. A. DiStasio Jr.,  A. Dreuw,  
 B. D. Dunietz,  T. R. Furlani,  Chao-Ping Hsu,  Yousung Jung,  Jing Kong,  
 D. S. Lambrecht,  WanZhen Liang,  C. Ochsenfeld,  V. A. Rassolov,  
 L. V. Slipchenko,  J. E. Subotnik,  T. Van Voorhis,  J. M. Herbert,  
 A. I. Krylov,  P. M. W. Gill,  M. Head-Gordon

 Contributors to earlier versions of Q-Chem not listed above: 
 R. D. Adamson,  B. Austin,  J. Baker,  G. J. O. Beran,  K. Brandhorst,  
 S. T. Brown,  E. F. C. Byrd,  A. K. Chakraborty,  C.-L. Cheng,  
 Siu Hung Chien,  D. M. Chipman,  D. L. Crittenden,  H. Dachsel,  
 R. J. Doerksen,  A. D. Dutoi,  L. Fusti-Molnar,  W. A. Goddard III,  
 A. Golubeva-Zadorozhnaya,  S. R. Gwaltney,  G. Hawkins,  A. Heyden,  
 S. Hirata,  G. Kedziora,  F. J. Keil,  C. Kelley,  Jihan Kim,  R. A. King,  
 R. Z. Khaliullin,  P. P. Korambath,  W. Kurlancheek,  A. M. Lee,  M. S. Lee,  
 S. V. Levchenko,  Ching Yeh Lin,  D. Liotard,  R. C. Lochan,  I. Lotan,  
 P. E. Maslen,  N. Nair,  D. P. O'Neill,  D. Neuhauser,  E. Neuscamman,  
 C. M. Oana,  R. Olson,  B. Peters,  R. Peverati,  P. A. Pieniazek,  
 Y. M. Rhee,  J. Ritchie,  M. A. Rohrdanz,  E. Rosta,  N. J. Russ,  
 H. F. Schaefer III,  N. E. Schultz,  N. Shenvi,  A. C. Simmonett,  A. Sodt,  
 D. Stuck,  K. S. Thanthiriwatte,  V. Vanovschi,  Tao Wang,  A. Warshel,  
 C. F. Williams,  Q. Wu,  X. Xu,  W. Zhang

 Please cite Q-Chem as follows:
 Y. Shao et al., Mol. Phys. 113, 184-215 (2015)
 DOI: 10.1080/00268976.2014.952696

 Q-Chem 5.3.2 for Intel X86 EM64T Linux

 Parts of Q-Chem use Armadillo 9.800.1 (Horizon Scraper).
 http://arma.sourceforge.net/

 Q-Chem begins on Mon Feb  6 13:37:38 2023  

Host: 
0

     Scratch files written to ./qchem44913//
 Dec820 |scratch|qcdevops|jenkins|workspace|build_RNUM 5633   
Processing $rem in /home/leeping/opt/qchem/5.3.2-openmp/config/preferences:
Processing $rem in /home/hpark21/.qchemrc:

Checking the input file for inconsistencies... 	...done.

--------------------------------------------------------------
User input:
--------------------------------------------------------------
$molecule
0 2
C        -0.9366237767   -1.7701351448    3.0982446867
N        -1.5414982857   -2.1050608667    4.0155495930
C        -0.7437432833   -1.1468081667    0.7886964585
H        -1.7293156111   -1.1972845698    0.3526348802
C        -0.1794006785   -1.3518397553    1.9512164292
H         0.8867439543   -1.2128803745    2.0996246100
$end

$rem
method                wB97X-D3
basis                 cc-pvtz
unrestricted          true
symmetry              False
sym_ignore            true
scf_convergence       8
thresh                14
jobtype               freq
scf_guess             core
scf_algorithm         diis
max_scf_cycles        100
geom_opt_max_cycles   100
mem_total             200000
$end
--------------------------------------------------------------
 Adding empirical dispersion correction 
 ----------------------------------------------------------------
 Doing -D3(0) with
 s6  =   1.00000
 s8  =   1.00000
 rs6 =   1.28100
 rs8 =   1.09400
 -D3 energy without 3body term =     -0.0005946906 hartrees
 ----------------------------------------------------------------
             Standard Nuclear Orientation (Angstroms)
    I     Atom           X                Y                Z
 ----------------------------------------------------------------
    1      C      -0.9366237767    -1.7701351448     3.0982446867
    2      N      -1.5414982857    -2.1050608667     4.0155495930
    3      C      -0.7437432833    -1.1468081667     0.7886964585
    4      H      -1.7293156111    -1.1972845698     0.3526348802
    5      C      -0.1794006785    -1.3518397553     1.9512164292
    6      H       0.8867439543    -1.2128803745     2.0996246100
 ----------------------------------------------------------------
 Nuclear Repulsion Energy =          83.79831806 hartrees
 There are       14 alpha and       13 beta electrons
 Requested basis set is cc-pVTZ
 There are 52 shells and 148 basis functions

 Total QAlloc Memory Limit 200000 MB
 Mega-Array Size      1956 MB
 MEM_STATIC part      2000 MB

                       Distance Matrix (Angstroms)
             C (  1)   N (  2)   C (  3)   H (  4)   C (  5)
   N (  2)  1.148693
   C (  3)  2.399948  3.459370
   H (  4)  2.914600  3.778396  1.078912
   C (  5)  1.436674  2.585367  1.308424  2.231947
   H (  6)  2.152312  3.219179  2.093176  3.145788  1.085357
 
 A cutoff of  1.0D-14 yielded   1358 shell pairs
 There are     11182 function pairs (     14827 Cartesian)
 Smallest overlap matrix eigenvalue = 5.11E-04
 Guess MOs from core Hamiltonian diagonalization
 Long-range K will be added via erf
 Coulomb attenuation parameter = 0.25 bohr**(-1)
 An unrestricted hybrid HF-DFT SCF calculation will be
 performed using Pulay DIIS extrapolation
 Exchange:     0.1957 Hartree-Fock + 1.0000 wB97X-D3 + LR-HF
 Correlation:  1.0000 wB97X-D3
 Using SG-2 standard quadrature grid
 Dispersion:   Grimme D3
 SCF converges when DIIS error is below 1.0E-08
 using 64 threads for integral computing
 -------------------------------------------------------
 OpenMP Integral computing Module                
 Release: version 1.0, May 2013, Q-Chem Inc. Pittsburgh 
 -------------------------------------------------------
 using 64 threads for integral computing
 -------------------------------------------------------
 OpenMP Integral computing Module                
 Release: version 1.0, May 2013, Q-Chem Inc. Pittsburgh 
 -------------------------------------------------------
 ---------------------------------------
  Cycle       Energy         DIIS Error
 ---------------------------------------
    1    -130.9072035440      1.20E-01
    2    -124.7547312901      8.39E-02
    3    -150.0946444731      5.59E-02
    4    -153.8373229453      5.82E-02
    5    -167.3994565785      2.47E-02
    6    -169.6788635769      9.25E-03
    7    -170.0948179095      3.29E-03
    8    -170.1305761013      1.30E-03
    9    -170.1356976830      1.14E-03
   10    -170.1391220567      3.57E-04
   11    -170.1399794249      1.07E-04
   12    -170.1401030444      1.81E-05
   13    -170.1401293938      6.12E-06
   14    -170.1401490662      2.34E-06
   15    -170.1401620029      1.41E-06
   16    -170.1401679432      8.59E-07
   17    -170.1401715716      3.04E-07
   18    -170.1401719711      1.04E-07
   19    -170.1401720045      4.80E-08
   20    -170.1401720130      2.54E-08
   21    -170.1401720164      9.91E-09 Convergence criterion met
 ---------------------------------------
 <S^2> = 0.7690
 SCF time:  CPU 762.07 s  wall 12.94 s
 SCF   energy in the final basis set = -170.14017202
 Total energy in the final basis set = -170.14017202
 
 --------------------------------------------------------------
 
                    Orbital Energies (a.u.)
 --------------------------------------------------------------
 
 Alpha MOs
 -- Occupied --
-14.4324 -10.3560 -10.3488 -10.3320  -1.0384  -0.9511  -0.7664  -0.6609
 -0.5949  -0.4961  -0.4798  -0.4486  -0.4005  -0.3825
 -- Virtual --
  0.0112   0.1045   0.1347   0.1464   0.1864   0.2156   0.3000   0.3194
  0.3448   0.3487   0.3978   0.4268   0.4308   0.4506   0.4667   0.5121
  0.5302   0.5469   0.5621   0.6182   0.6408   0.6639   0.6662   0.6844
  0.7180   0.7305   0.8018   0.8132   0.8287   0.9209   0.9566   1.0343
  1.0446   1.1110   1.1629   1.1813   1.1988   1.2190   1.2407   1.2525
  1.3676   1.3921   1.4255   1.4742   1.4796   1.5195   1.5655   1.6928
  1.7859   1.8733   1.9382   2.0884   2.0968   2.1693   2.1831   2.2344
  2.2608   2.3230   2.3708   2.4267   2.5154   2.5257   2.5565   2.6038
  2.6953   2.7079   2.7324   2.7462   2.7571   2.8365   2.8788   2.8810
  2.9116   2.9138   2.9835   3.0052   3.0466   3.0569   3.0708   3.0905
  3.1055   3.1417   3.1899   3.1937   3.2570   3.3039   3.3655   3.4534
  3.4713   3.5155   3.5578   3.6048   3.6308   3.7429   3.7780   3.7859
  3.8215   3.8251   3.9597   3.9863   4.0507   4.0522   4.0765   4.0807
  4.1897   4.2782   4.3124   4.4148   4.5312   4.5902   4.6192   4.6483
  4.6656   4.7337   4.7934   4.7938   4.9646   5.1064   5.1215   5.1569
  5.2263   5.2652   5.2730   5.3147   5.7716   5.8256   6.0805   6.1801
  6.1969   6.4967   8.2569  10.3087  13.7056  15.5130
 
 Beta MOs
 -- Occupied --
-14.4328 -10.3501 -10.3438 -10.3305  -1.0379  -0.9356  -0.7374  -0.6470
 -0.5805  -0.4958  -0.4779  -0.4456  -0.3910
 -- Virtual --
 -0.0400   0.0266   0.1074   0.1403   0.1499   0.1846   0.2179   0.3061
  0.3246   0.3528   0.3686   0.4026   0.4306   0.4346   0.4565   0.4709
  0.5183   0.5322   0.5560   0.5645   0.6238   0.6549   0.6667   0.6749
  0.6873   0.7251   0.7401   0.8028   0.8201   0.8372   0.9319   0.9633
  1.0363   1.0481   1.1127   1.1752   1.1847   1.2003   1.2288   1.2453
  1.2598   1.3706   1.3964   1.4256   1.4817   1.4822   1.5230   1.5731
  1.7039   1.7848   1.8743   1.9418   2.0922   2.1055   2.1816   2.1955
  2.2570   2.2680   2.3258   2.3791   2.4415   2.5347   2.5367   2.5750
  2.6216   2.7072   2.7113   2.7397   2.7639   2.7736   2.8445   2.8984
  2.9124   2.9226   2.9316   3.0045   3.0224   3.0575   3.0716   3.0798
  3.1032   3.1208   3.1796   3.1964   3.1985   3.2685   3.3179   3.3785
  3.4744   3.4819   3.5239   3.5691   3.6164   3.6358   3.7550   3.7857
  3.7930   3.8313   3.8393   3.9652   3.9903   4.0523   4.0564   4.0777
  4.0819   4.1974   4.2970   4.3156   4.4206   4.5359   4.5976   4.6278
  4.6475   4.6660   4.7393   4.7954   4.7960   4.9697   5.1175   5.1293
  5.1636   5.2336   5.2777   5.2807   5.3237   5.7762   5.8354   6.0946
  6.1797   6.1977   6.5019   8.2606  10.3215  13.7156  15.5132
 --------------------------------------------------------------
 
          Ground-State Mulliken Net Atomic Charges

     Atom                 Charge (a.u.)    Spin (a.u.)
  --------------------------------------------------------
      1 C                    -0.058287       0.068000
      2 N                    -0.058605      -0.034773
      3 C                    -0.130262       1.039971
      4 H                     0.159986       0.012501
      5 C                    -0.082529      -0.117804
      6 H                     0.169698       0.032105
  --------------------------------------------------------
  Sum of atomic charges =    -0.000000
  Sum of spin   charges =     1.000000

 -----------------------------------------------------------------
                    Cartesian Multipole Moments
 -----------------------------------------------------------------
    Charge (ESU x 10^10)
                -0.0000
    Dipole Moment (Debye)
         X       1.2792      Y       0.9504      Z      -2.8812
       Tot       3.2926
    Quadrupole Moments (Debye-Ang)
        XX     -23.4416     XY      -3.4435     YY     -27.2850
        XZ       9.6103     YZ       8.0858     ZZ     -39.9859
    Octopole Moments (Debye-Ang^2)
       XXX      60.4828    XXY      40.4851    XYY      28.2031
       YYY     121.4426    XXZ     -69.1225    XYZ     -20.4220
       YYZ     -76.9294    XZZ      60.3770    YZZ      78.0111
       ZZZ    -250.2979
    Hexadecapole Moments (Debye-Ang^3)
      XXXX    -168.9316   XXXY    -111.4480   XXYY    -106.2714
      XYYY    -123.5527   YYYY    -420.0548   XXXZ     194.8896
      XXYZ     130.6755   XYYZ     100.3236   YYYZ     347.3571
      XXZZ    -267.0296   XYZZ    -122.7656   YYZZ    -338.6567
      XZZZ     340.5150   YZZZ     491.3178   ZZZZ   -1433.4389
 -----------------------------------------------------------------
 Calculating MO derivatives via CPSCF
    1     0    21    0.0458716  
    2     0    21    0.0129386  
    3     0    21    0.0033180  
    4     0    21    0.0008841  
    5     0    21    0.0001748  
    6     0    21    0.0000366  
    7     6    15    0.0000049  
    8    21     0    0.0000007  Converged
 Time for AOints: 140.7 s (CPU) 2.5 s (wall)
 ------------------------------------------------------------------------------
                     AOints        : Timing summary (seconds)
 ------------------------------------------------------------------------------
     job step          cpu (% of tot)      sys (% of tot)     wall (% of tot)
 ------------------------------------------------------------------------------
  AOints            0.1407E+03 ( 6.7)   0.1374E-02 ( 7.2)   0.2453E+01 ( 1.7)
 ------------------------------------------------------------------------------
   Grand Totals     0.2097E+04          0.1902E-01          0.1441E+03
 ------------------------------------------------------------------------------
 Polarizability Matrix (a.u.)
            1           2           3
    1 -32.0780421  -2.2783039   2.3027440
    2  -2.2783039 -24.2662180   7.9820207
    3   2.3027440   7.9820207 -51.5061345
 Calculating analytic Hessian of the SCF energy
 
 Direct stationary perturbation theory relativistic correction:
 
 rels  =       0.043769766993
 relv  =      -0.186654547488
 rel2e =       0.000000000000
 E_rel =      -0.142884780495
 
 Hessian of the SCF Energy
            1           2           3           4           5           6
    1   0.5287637   0.2373856  -0.6316383  -0.3800973  -0.1903283   0.5193884
    2   0.2373856   0.2038063  -0.3590455  -0.1902957  -0.1398461   0.2883189
    3  -0.6316383  -0.3590455   1.0662812   0.5192819   0.2883053  -0.8243926
    4  -0.3800973  -0.1902957   0.5192819   0.3687077   0.1945328  -0.5330135
    5  -0.1903283  -0.1398461   0.2883053   0.1945328   0.1265094  -0.2953111
    6   0.5193884   0.2883189  -0.8243926  -0.5330135  -0.2953111   0.8271111
    7   0.0137805  -0.0024697   0.0066481  -0.0051459  -0.0016969   0.0045162
    8  -0.0003236   0.0130966   0.0194970  -0.0004043  -0.0014857  -0.0015843
    9  -0.0015209   0.0181761  -0.0536788  -0.0005607  -0.0024297   0.0072738
   10   0.0002798   0.0014260  -0.0020240   0.0001010  -0.0000824  -0.0000790
   11   0.0008027  -0.0044213  -0.0026492  -0.0000610   0.0006601   0.0001840
   12   0.0003835  -0.0022441   0.0037885  -0.0001616   0.0001719  -0.0000526
   13  -0.1474977  -0.0412370   0.1048087   0.0150385  -0.0028988   0.0097622
   14  -0.0360311  -0.0794480   0.0517647  -0.0045538   0.0147393   0.0078154
   15   0.0843193   0.0483448  -0.1948137   0.0162343   0.0088845  -0.0067416
   16  -0.0152290  -0.0048093   0.0029236   0.0013960   0.0004736  -0.0005742
   17  -0.0115053   0.0068125   0.0021277   0.0007820  -0.0005769   0.0005770
   18   0.0290680   0.0064497   0.0028154  -0.0017805   0.0003790  -0.0031981
            7           8           9          10          11          12
    1   0.0137805  -0.0003236  -0.0015209   0.0002798   0.0008027   0.0003835
    2  -0.0024697   0.0130966   0.0181761   0.0014260  -0.0044213  -0.0022441
    3   0.0066481   0.0194970  -0.0536788  -0.0020240  -0.0026492   0.0037885
    4  -0.0051459  -0.0004043  -0.0005607   0.0001010  -0.0000610  -0.0001616
    5  -0.0016969  -0.0014857  -0.0024297  -0.0000824   0.0006601   0.0001719
    6   0.0045162  -0.0015843   0.0072738  -0.0000790   0.0001840  -0.0000526
    7   0.4905082  -0.0189922   0.3539933  -0.3124080  -0.0179132  -0.1116273
    8  -0.0189922   0.0714187  -0.0840224  -0.0095960  -0.0287592  -0.0038087
    9   0.3539933  -0.0840224   0.6085517  -0.1440712  -0.0091413  -0.0853464
   10  -0.3124080  -0.0095960  -0.1440712   0.3092332   0.0126120   0.1364274
   11  -0.0179132  -0.0287592  -0.0091413   0.0126120   0.0192254   0.0056093
   12  -0.1116273  -0.0038087  -0.0853464   0.1364274   0.0056093   0.0846606
   13  -0.1771290   0.0281253  -0.1983009   0.0029203   0.0061122  -0.0251487
   14   0.0353853  -0.0533745   0.0782379  -0.0033915   0.0051371  -0.0026146
   15  -0.2266999   0.0736066  -0.4718059   0.0118629   0.0034969  -0.0009664
   16  -0.0096058   0.0011908  -0.0095397  -0.0001262  -0.0015527   0.0001267
   17   0.0056867  -0.0008960  -0.0008207  -0.0009681   0.0081579   0.0028862
   18  -0.0268303  -0.0036881  -0.0049944  -0.0021161   0.0025002  -0.0020837
           13          14          15          16          17          18
    1  -0.1474977  -0.0360311   0.0843193  -0.0152290  -0.0115053   0.0290680
    2  -0.0412370  -0.0794480   0.0483448  -0.0048093   0.0068125   0.0064497
    3   0.1048087   0.0517647  -0.1948137   0.0029236   0.0021277   0.0028154
    4   0.0150385  -0.0045538   0.0162343   0.0013960   0.0007820  -0.0017805
    5  -0.0028988   0.0147393   0.0088845   0.0004736  -0.0005769   0.0003790
    6   0.0097622   0.0078154  -0.0067416  -0.0005742   0.0005770  -0.0031981
    7  -0.1771290   0.0353853  -0.2266999  -0.0096058   0.0056867  -0.0268303
    8   0.0281253  -0.0533745   0.0736066   0.0011908  -0.0008960  -0.0036881
    9  -0.1983009   0.0782379  -0.4718059  -0.0095397  -0.0008207  -0.0049944
   10   0.0029203  -0.0033915   0.0118629  -0.0001262  -0.0009681  -0.0021161
   11   0.0061122   0.0051371   0.0034969  -0.0015527   0.0081579   0.0025002
   12  -0.0251487  -0.0026146  -0.0009664   0.0001267   0.0028862  -0.0020837
   13   0.6274690   0.0475785   0.1488014  -0.3208011  -0.0376803  -0.0399228
   14   0.0475785   0.1529576  -0.1334371  -0.0389873  -0.0400115  -0.0017662
   15   0.1488014  -0.1334371   0.7257336  -0.0345180  -0.0008956  -0.0514060
   16  -0.3208011  -0.0389873  -0.0345180   0.3443661   0.0436849   0.0415817
   17  -0.0376803  -0.0400115  -0.0008956   0.0436849   0.0265140  -0.0038746
   18  -0.0399228  -0.0017662  -0.0514060   0.0415817  -0.0038746   0.0588668
 **********************************************************************
 **                                                                  **
 **                       VIBRATIONAL ANALYSIS                       **
 **                       --------------------                       **
 **                                                                  **
 **        VIBRATIONAL FREQUENCIES (CM**-1) AND NORMAL MODES         **
 **     FORCE CONSTANTS (mDYN/ANGSTROM) AND REDUCED MASSES (AMU)     **
 **                  INFRARED INTENSITIES (KM/MOL)                   **
 **                                                                  **
 **********************************************************************
 

 Mode:                 1                      2                      3
 Frequency:       227.32                 387.12                 544.72
 Force Cnst:      0.1269                 0.3710                 0.5724
 Red. Mass:       4.1686                 4.2022                 3.2740
 IR Active:          YES                    YES                    YES
 IR Intens:        6.459                  4.873                  3.079
 Raman Active:       YES                    YES                    YES
               X      Y      Z        X      Y      Z        X      Y      Z
 C         -0.237 -0.029 -0.036   -0.069  0.431  0.112    0.275 -0.026  0.265
 N          0.178 -0.032  0.237    0.038 -0.236 -0.061   -0.142 -0.022  0.002
 C          0.208  0.082 -0.188    0.019 -0.120 -0.030    0.002  0.031 -0.123
 H          0.405  0.236 -0.643   -0.067  0.422  0.102    0.277  0.242 -0.744
 C         -0.195 -0.028 -0.017    0.002 -0.012 -0.003   -0.127 -0.004 -0.056
 H         -0.211 -0.087  0.208    0.116 -0.693 -0.185   -0.089  0.065 -0.312
 TransDip  -0.058  0.006 -0.057   -0.011  0.068  0.017   -0.001  0.014 -0.054

 Mode:                 4                      5                      6
 Frequency:       755.55                 843.95                 893.13
 Force Cnst:      0.7460                 0.8235                 0.5310
 Red. Mass:       2.2179                 1.9624                 1.1298
 IR Active:          YES                    YES                    YES
 IR Intens:        1.899                 19.626                 69.308
 Raman Active:       YES                    YES                    YES
               X      Y      Z        X      Y      Z        X      Y      Z
 C          0.021 -0.139 -0.040   -0.005 -0.030  0.101   -0.004  0.026  0.009
 N         -0.004  0.036  0.007   -0.074 -0.036  0.097   -0.001 -0.006  0.000
 C          0.025 -0.163 -0.037    0.092  0.060 -0.181    0.009 -0.049 -0.016
 H         -0.123  0.796  0.189   -0.374 -0.283  0.833   -0.110  0.618  0.176
 C         -0.037  0.231  0.061    0.028  0.038 -0.099    0.015 -0.082 -0.024
 H          0.074 -0.433 -0.115    0.025 -0.022 -0.043   -0.119  0.716  0.192
 TransDip  -0.007  0.043  0.008    0.012 -0.039  0.136   -0.042  0.254  0.069

 Mode:                 7                      8                      9
 Frequency:       987.40                1271.35                1671.65
 Force Cnst:      2.1359                 1.1150                11.5125
 Red. Mass:       3.7183                 1.1708                 6.9925
 IR Active:          YES                    YES                    YES
 IR Intens:       15.665                  0.095                  0.864
 Raman Active:       YES                    YES                    YES
               X      Y      Z        X      Y      Z        X      Y      Z
 C         -0.161 -0.035  0.036    0.034 -0.000  0.022   -0.022  0.001 -0.018
 N         -0.087 -0.059  0.173   -0.006 -0.001  0.000    0.032  0.015 -0.036
 C         -0.125 -0.022  0.010   -0.074  0.002 -0.055   -0.177  0.079 -0.423
 H          0.160  0.175 -0.607   -0.044  0.024 -0.135   -0.425  0.002 -0.272
 C          0.343  0.097 -0.162    0.054  0.019 -0.035    0.173 -0.108  0.532
 H          0.374  0.167 -0.411   -0.042 -0.259  0.946    0.296  0.132 -0.311
 TransDip   0.030  0.035 -0.118   -0.005 -0.005  0.007   -0.014  0.005 -0.026

 Mode:                10                     11                     12
 Frequency:      2387.10                3172.82                3273.81
 Force Cnst:     42.3891                 6.4454                 6.9769
 Red. Mass:      12.6260                 1.0867                 1.1049
 IR Active:          YES                    YES                    YES
 IR Intens:       10.140                  1.974                  5.912
 Raman Active:       YES                    YES                    YES
               X      Y      Z        X      Y      Z        X      Y      Z
 C         -0.423 -0.233  0.638   -0.000  0.000 -0.001   -0.000 -0.000 -0.000
 N          0.309  0.171 -0.468   -0.000  0.000 -0.000    0.000  0.000 -0.000
 C          0.001  0.002 -0.007   -0.001 -0.001  0.001   -0.080 -0.001 -0.047
 H         -0.000 -0.004  0.014    0.027 -0.001  0.020    0.902  0.040  0.420
 C          0.057  0.031 -0.083   -0.083 -0.010 -0.013    0.006 -0.002  0.013
 H          0.056  0.020 -0.043    0.978  0.128  0.136   -0.025 -0.003 -0.006
 TransDip  -0.024 -0.028  0.095    0.036 -0.001  0.027    0.076  0.009  0.015

 STANDARD THERMODYNAMIC QUANTITIES AT   298.15 K  AND     1.00 ATM

   This Molecule has  0 Imaginary Frequencies
   Zero point vibrational energy:       23.468 kcal/mol

   Atom    1 Element C  Has Mass   12.00000
   Atom    2 Element N  Has Mass   14.00307
   Atom    3 Element C  Has Mass   12.00000
   Atom    4 Element H  Has Mass    1.00783
   Atom    5 Element C  Has Mass   12.00000
   Atom    6 Element H  Has Mass    1.00783
   Molecular Mass:    52.018730 amu
   Principal axes and moments of inertia in amu*Bohr^2:
                             1           2           3
    Eigenvalues --       35.96689   333.85477   369.82165
          X              -0.27504     0.94841    -0.15770
          Y              -0.28090     0.07760     0.95660
          Z               0.91948     0.30740     0.24506
   Rotational Symmetry Number is   1
   The Molecule is an Asymmetric Top
   Translational Enthalpy:        0.889 kcal/mol
   Rotational Enthalpy:           0.889 kcal/mol
   Vibrational Enthalpy:         24.285 kcal/mol
   gas constant (RT):             0.592 kcal/mol
   Translational Entropy:        37.770  cal/mol.K
   Rotational Entropy:           23.011  cal/mol.K
   Vibrational Entropy:           4.166  cal/mol.K

   Total Enthalpy:               26.655 kcal/mol
   Total Entropy:                64.947  cal/mol.K
Archival summary:
1\1\c8-57\FREQ\ProcedureUnspecified\BasisUnspecified\132(2)\hpark21\MonFeb613:41:132023MonFeb613:41:132023\0\\#,FREQ,ProcedureUnspecified,BasisUnspecified,\\0,2\C\N,1,1.14869\C,1,1.43667,2,179.962\H,3,1.08536,1,116.477,2,-40.6225,0\C,3,1.30842,1,121.847,2,139.475,0\H,5,1.07891,3,138.225,1,-0.0134354,0\\\@

 Total job time:  214.60s(wall), 3346.55s(cpu) 
 Mon Feb  6 13:41:13 2023

        *************************************************************
        *                                                           *
        *  Thank you very much for using Q-Chem.  Have a nice day.  *
        *                                                           *
        *************************************************************
