# Supplementary material for: Reactant Discovery with an Ab Initio Nanoreactor: Exploration of Astrophysical N-Heterocycle Precursors and Formation Pathways
Source: ACS Earth Space Chem. 2024 Aug 9;8(9):1771–83. doi: 10.1021/acsearthspacechem.4c00120 (PMC11418024; doi:10.1021/acsearthspacechem.4c00120)
Supplement: Supplementary file 2 — sp4c00120_si_002.zip [file sp4c00120_si_002.zip › nr-si-data/reaction2/R2/Ethenimine/optimized.xyz]

6

C         0.9923239731    0.6848111816   -2.5516503819
H         1.9359126579    0.2146836345   -2.3214079895
C         0.6708199009    1.8153067842   -1.9858385411
H         0.3105467758    0.2126229277   -3.2419820356
N         0.4179864043    2.9217435076   -1.5438579727
H        -0.0837520371    2.9348408410   -0.6612297308
