# Supplementary material for: Reactant Discovery with an Ab Initio Nanoreactor: Exploration of Astrophysical N-Heterocycle Precursors and Formation Pathways
Source: ACS Earth Space Chem. 2024 Aug 9;8(9):1771–83. doi: 10.1021/acsearthspacechem.4c00120 (PMC11418024; doi:10.1021/acsearthspacechem.4c00120)
Supplement: Supplementary file 2 — sp4c00120_si_002.zip [file sp4c00120_si_002.zip › nr-si-data/reaction2/R2/Ethenimine/optimize.out]

Running Job 1 of 1 qchem.in
qchem qchem.in_118571.0 ./qchem118571/ 0
/home/leeping/opt/qchem/5.3.2-openmp/exe/qcprog.exe_s qchem.in_118571.0 ./qchem118571/
                  Welcome to Q-Chem
     A Quantum Leap Into The Future Of Chemistry


 Q-Chem 5.3, Q-Chem, Inc., Pleasanton, CA (2020)

 Yihan Shao,  Zhengting Gan,  E. Epifanovsky,  A. T. B. Gilbert,  M. Wormit,  
 J. Kussmann,  A. W. Lange,  A. Behn,  Jia Deng,  Xintian Feng,  D. Ghosh,  
 M. Goldey,  P. R. Horn,  L. D. Jacobson,  I. Kaliman,  T. Kus,  A. Landau,  
 Jie Liu,  E. I. Proynov,  R. M. Richard,  R. P. Steele,  E. J. Sundstrom,  
 H. L. Woodcock III,  P. M. Zimmerman,  D. Zuev,  B. Alam,  B. Albrecht,  
 A. Aldossary,  E. Alguire,  S. A. Baeppler,  D. Barton,  Z. Benda,  
 Y. A. Bernard,  E. J. Berquist,  K. B. Bravaya,  H. Burton,  K. Carter-Fenk,  
 D. Casanova,  Chun-Min Chang,  Yunqing Chen,  A. Chien,  K. D. Closser,  
 M. P. Coons,  S. Coriani,  S. Dasgupta,  A. L. Dempwolff,  M. Diedenhofen,  
 Hainam Do,  R. G. Edgar,  Po-Tung Fang,  S. Faraji,  S. Fatehi,  
 Qingguo Feng,  J. Fosso-Tande,  J. Gayvert,  Qinghui Ge,  A. Ghysels,  
 G. Gidofalvi,  J. Gomes,  J. Gonthier,  S. Gulania,  A. Gunina,  D. Hait,  
 M. W. D. Hanson-Heine,  S. Hammes-Schiffer,  P. H. P. Harbach,  
 A. W. Hauser,  M. F. Herbst,  J. E. Herr,  E. G. Hohenstein,  Z. C. Holden,  
 S. Houck,  Kerwin Hui,  B. C. Huynh,  M. Ivanov,  T.-C. Jagau,  Hyunjun Ji,  
 B. Kaduk,  K. Khistyaev,  Jaehoon Kim,  P. Klunzinger,  K. Koh,  
 D. Kosenkov,  L. Koulias,  T. Kowalczyk,  C. M. Krauter,  A. Kunitsa,  
 Ka Un Lao,  A. Laurent,  K. V. Lawler,  Joonho Lee,  D. Lefrancois,  
 S. Lehtola,  D. S. Levine,  Yi-Pei Li,  You-Sheng Lin,  Fenglai Liu,  
 Kuan-Yu Liu,  E. Livshits,  M. Loipersberger,  A. Luenser,  A. Manjanath,  
 P. Manohar,  E. Mansoor,  S. F. Manzer,  Shan-Ping Mao,  Yuezhi Mao,  
 N. Mardirossian,  A. V. Marenich,  T. Markovich,  L. A. Martinez-Martinez,  
 S. A. Maurer,  N. J. Mayhall,  S. C. McKenzie,  J.-M. Mewes,  P. Morgante,  
 A. F. Morrison,  J. W. Mullinax,  K. Nanda,  T. S. Nguyen-Beck,  
 R. Olivares-Amaya,  K. J. Oosterbaan,  J. A. Parkhill,  S. K. Paul,  
 F. Pavosevic,  Zheng Pei,  T. M. Perrine,  F. Plasser,  P. Pokhilko,  
 S. Prager,  A. Prociuk,  E. Ramos,  B. Rana,  D. R. Rehn,  F. Rob,  
 E. Rossomme,  M. Scheurer,  M. Schneider,  N. Sergueev,  S. M. Sharada,  
 S. Sharma,  W. Skomorowski,  D. W. Small,  T. Stauch,  C. J. Stein,  
 T. Stein,  Yu-Chuan Su,  S. P. Veccham,  Zhen Tao,  A. J. W. Thom,  
 A. Tkatchenko,  T. Tsuchimochi,  N. M. Tubman,  L. Vogt,  M. L. Vidal,  
 O. Vydrov,  M. A. Watson,  J. Wenzel,  M. de Wergifosse,  T. A. Wesolowski,  
 A. White,  J. Witte,  A. Yamada,  Jun Yang,  K. Yao,  S. Yeganeh,  
 S. R. Yost,  Zhi-Qiang You,  A. Zech,  Igor Ying Zhang,  Xing Zhang,  
 Yan Zhao,  Ying Zhu,  B. R. Brooks,  G. K. L. Chan,  C. J. Cramer,  
 M. S. Gordon,  W. J. Hehre,  A. Klamt,  M. W. Schmidt,  C. D. Sherrill,  
 D. G. Truhlar,  A. Aspuru-Guzik,  R. Baer,  A. T. Bell,  N. A. Besley,  
 Jeng-Da Chai,  A. E. DePrince, III,  R. A. DiStasio Jr.,  A. Dreuw,  
 B. D. Dunietz,  T. R. Furlani,  Chao-Ping Hsu,  Yousung Jung,  Jing Kong,  
 D. S. Lambrecht,  WanZhen Liang,  C. Ochsenfeld,  V. A. Rassolov,  
 L. V. Slipchenko,  J. E. Subotnik,  T. Van Voorhis,  J. M. Herbert,  
 A. I. Krylov,  P. M. W. Gill,  M. Head-Gordon

 Contributors to earlier versions of Q-Chem not listed above: 
 R. D. Adamson,  B. Austin,  J. Baker,  G. J. O. Beran,  K. Brandhorst,  
 S. T. Brown,  E. F. C. Byrd,  A. K. Chakraborty,  C.-L. Cheng,  
 Siu Hung Chien,  D. M. Chipman,  D. L. Crittenden,  H. Dachsel,  
 R. J. Doerksen,  A. D. Dutoi,  L. Fusti-Molnar,  W. A. Goddard III,  
 A. Golubeva-Zadorozhnaya,  S. R. Gwaltney,  G. Hawkins,  A. Heyden,  
 S. Hirata,  G. Kedziora,  F. J. Keil,  C. Kelley,  Jihan Kim,  R. A. King,  
 R. Z. Khaliullin,  P. P. Korambath,  W. Kurlancheek,  A. M. Lee,  M. S. Lee,  
 S. V. Levchenko,  Ching Yeh Lin,  D. Liotard,  R. C. Lochan,  I. Lotan,  
 P. E. Maslen,  N. Nair,  D. P. O'Neill,  D. Neuhauser,  E. Neuscamman,  
 C. M. Oana,  R. Olson,  B. Peters,  R. Peverati,  P. A. Pieniazek,  
 Y. M. Rhee,  J. Ritchie,  M. A. Rohrdanz,  E. Rosta,  N. J. Russ,  
 H. F. Schaefer III,  N. E. Schultz,  N. Shenvi,  A. C. Simmonett,  A. Sodt,  
 D. Stuck,  K. S. Thanthiriwatte,  V. Vanovschi,  Tao Wang,  A. Warshel,  
 C. F. Williams,  Q. Wu,  X. Xu,  W. Zhang

 Please cite Q-Chem as follows:
 Y. Shao et al., Mol. Phys. 113, 184-215 (2015)
 DOI: 10.1080/00268976.2014.952696

 Q-Chem 5.3.2 for Intel X86 EM64T Linux

 Parts of Q-Chem use Armadillo 9.800.1 (Horizon Scraper).
 http://arma.sourceforge.net/

 Q-Chem begins on Mon Feb  6 13:24:20 2023  

Host: 
0

     Scratch files written to ./qchem118571//
 Dec820 |scratch|qcdevops|jenkins|workspace|build_RNUM 5633   
Processing $rem in /home/leeping/opt/qchem/5.3.2-openmp/config/preferences:
Processing $rem in /home/hpark21/.qchemrc:

Checking the input file for inconsistencies... 	...done.

--------------------------------------------------------------
User input:
--------------------------------------------------------------
$molecule
0 1
C        0.9960098044    0.6826746026   -2.5548139338
H        1.9411375387    0.2017206512   -2.3327123445
C        0.6689474212    1.8122580934   -1.9789043294
H        0.3149079104    0.2047649298   -3.2487783972
N        0.4142011572    2.9235610384   -1.5386291690
H       -0.0913661571    2.9590295613   -0.6521284777
$end

$rem
method                wB97X-D3
basis                 cc-pvtz
unrestricted          true
symmetry              False
sym_ignore            true
scf_convergence       8
thresh                14
jobtype               opt
scf_guess             core
scf_algorithm         diis
max_scf_cycles        100
geom_opt_max_cycles   100
$end
--------------------------------------------------------------
 Adding empirical dispersion correction 
 ----------------------------------------------------------------
 Doing -D3(0) with
 s6  =   1.00000
 s8  =   1.00000
 rs6 =   1.28100
 rs8 =   1.09400
 -D3 energy without 3body term =     -0.0004159640 hartrees
 ----------------------------------------------------------------
             Standard Nuclear Orientation (Angstroms)
    I     Atom           X                Y                Z
 ----------------------------------------------------------------
    1      C       0.9960098044     0.6826746026    -2.5548139338
    2      H       1.9411375387     0.2017206512    -2.3327123445
    3      C       0.6689474212     1.8122580934    -1.9789043294
    4      H       0.3149079104     0.2047649298    -3.2487783972
    5      N       0.4142011572     2.9235610384    -1.5386291690
    6      H      -0.0913661571     2.9590295613    -0.6521284777
 ----------------------------------------------------------------
 Nuclear Repulsion Energy =          59.59402045 hartrees
 There are       11 alpha and       11 beta electrons
 Requested basis set is cc-pVTZ
 There are 48 shells and 132 basis functions

 Total QAlloc Memory Limit   8000 MB
 Mega-Array Size      1956 MB
 MEM_STATIC part      2000 MB
 A cutoff of  1.0D-14 yielded   1164 shell pairs
 There are      8934 function pairs (     11598 Cartesian)
 Smallest overlap matrix eigenvalue = 4.06E-04

 Scale SEOQF with 1.000000e-01/1.000000e-01/1.000000e-01

 Standard Electronic Orientation quadrupole field applied
 Nucleus-field energy     =    -0.0000000032 hartrees
 Guess MOs from core Hamiltonian diagonalization
 Long-range K will be added via erf
 Coulomb attenuation parameter = 0.25 bohr**(-1)
 An unrestricted hybrid HF-DFT SCF calculation will be
 performed using Pulay DIIS extrapolation
 Exchange:     0.1957 Hartree-Fock + 1.0000 wB97X-D3 + LR-HF
 Correlation:  1.0000 wB97X-D3
 Using SG-2 standard quadrature grid
 Dispersion:   Grimme D3
 SCF converges when DIIS error is below 1.0E-08
 using 64 threads for integral computing
 -------------------------------------------------------
 OpenMP Integral computing Module                
 Release: version 1.0, May 2013, Q-Chem Inc. Pittsburgh 
 -------------------------------------------------------
 using 64 threads for integral computing
 -------------------------------------------------------
 OpenMP Integral computing Module                
 Release: version 1.0, May 2013, Q-Chem Inc. Pittsburgh 
 -------------------------------------------------------
 ---------------------------------------
  Cycle       Energy         DIIS Error
 ---------------------------------------
    1     -96.6800604129      1.39E-01
    2     -97.5601212431      8.36E-02
    3    -114.5278055902      7.04E-02
    4    -131.2698336851      2.65E-02
    5    -132.1252033238      1.84E-02
    6    -132.7009032703      2.58E-03
    7    -132.7156514107      9.18E-04
    8    -132.7173040658      2.39E-04
    9    -132.7174098672      9.55E-05
   10    -132.7174337007      1.72E-05
   11    -132.7174345207      2.81E-06
   12    -132.7174345826      8.43E-07
   13    -132.7174345881      2.86E-07
   14    -132.7174345886      1.01E-07
   15    -132.7174345887      1.24E-08
   16    -132.7174345887      1.89E-09 Convergence criterion met
 ---------------------------------------
 <S^2> = 0.0000
 SCF time:  CPU 459.26 s  wall 8.95 s
 SCF   energy in the final basis set = -132.71743459
 Total energy in the final basis set = -132.71743459
 
 --------------------------------------------------------------
 
                    Orbital Energies (a.u.)
 --------------------------------------------------------------
 
 Alpha MOs
 -- Occupied --
-14.4410 -10.3543 -10.2791  -1.0529  -0.8688  -0.6732  -0.5895  -0.5587
 -0.4894  -0.4332  -0.3309
 -- Virtual --
  0.0762   0.1056   0.1304   0.1624   0.2033   0.2586   0.3153   0.3868
  0.4038   0.4231   0.4471   0.4702   0.5217   0.5491   0.5553   0.5659
  0.5873   0.5936   0.6074   0.6737   0.6949   0.7317   0.7788   0.8461
  0.9189   0.9251   0.9847   0.9902   1.0619   1.1284   1.1353   1.1713
  1.2759   1.3477   1.3591   1.3892   1.4134   1.4326   1.5285   1.5717
  1.5719   1.6051   1.8097   1.8212   1.9040   1.9934   2.1847   2.2960
  2.3197   2.3317   2.3601   2.5381   2.5614   2.5694   2.6828   2.6946
  2.7092   2.7664   2.7971   2.8298   2.8530   2.9472   2.9983   3.0235
  3.0266   3.0641   3.1158   3.1325   3.1762   3.2073   3.2410   3.3131
  3.3521   3.3995   3.4583   3.4971   3.5240   3.5509   3.6234   3.6328
  3.7080   3.7159   3.8163   3.8308   3.8777   3.9527   4.0276   4.0421
  4.0775   4.1123   4.1494   4.1780   4.2682   4.3664   4.4359   4.5248
  4.6387   4.7346   4.7506   4.7789   4.9113   4.9388   5.0067   5.0671
  5.1314   5.1619   5.1988   5.3371   5.4966   5.6400   5.6637   5.7056
  5.9031   5.9781   5.9913   6.3163   6.4330   6.7738   9.0727  14.1725
 14.7801
 
 Beta MOs
 -- Occupied --
-14.4410 -10.3543 -10.2791  -1.0529  -0.8688  -0.6732  -0.5895  -0.5587
 -0.4894  -0.4332  -0.3309
 -- Virtual --
  0.0762   0.1056   0.1304   0.1624   0.2033   0.2586   0.3153   0.3868
  0.4038   0.4231   0.4471   0.4702   0.5217   0.5491   0.5553   0.5659
  0.5873   0.5936   0.6074   0.6737   0.6949   0.7317   0.7788   0.8461
  0.9189   0.9251   0.9847   0.9902   1.0619   1.1284   1.1353   1.1713
  1.2759   1.3477   1.3591   1.3892   1.4134   1.4326   1.5285   1.5717
  1.5719   1.6051   1.8097   1.8212   1.9040   1.9934   2.1847   2.2960
  2.3197   2.3317   2.3601   2.5381   2.5614   2.5694   2.6828   2.6946
  2.7092   2.7664   2.7971   2.8298   2.8530   2.9472   2.9983   3.0235
  3.0266   3.0641   3.1158   3.1325   3.1762   3.2073   3.2410   3.3131
  3.3521   3.3995   3.4583   3.4971   3.5240   3.5509   3.6234   3.6328
  3.7080   3.7159   3.8163   3.8308   3.8777   3.9527   4.0276   4.0421
  4.0775   4.1123   4.1494   4.1780   4.2682   4.3664   4.4359   4.5248
  4.6387   4.7346   4.7506   4.7789   4.9113   4.9388   5.0067   5.0671
  5.1314   5.1619   5.1988   5.3371   5.4966   5.6400   5.6637   5.7056
  5.9031   5.9781   5.9913   6.3163   6.4330   6.7738   9.0727  14.1725
 14.7801
 --------------------------------------------------------------
 
          Ground-State Mulliken Net Atomic Charges

     Atom                 Charge (a.u.)    Spin (a.u.)
  --------------------------------------------------------
      1 C                    -0.453904      -0.000000
      2 H                     0.137774      -0.000000
      3 C                     0.168171       0.000000
      4 H                     0.136994       0.000000
      5 N                    -0.157888      -0.000000
      6 H                     0.168854       0.000000
  --------------------------------------------------------
  Sum of atomic charges =    -0.000000
  Sum of spin   charges =     0.000000

 -----------------------------------------------------------------
                    Cartesian Multipole Moments
 -----------------------------------------------------------------
    Charge (ESU x 10^10)
                 0.0000
    Dipole Moment (Debye)
         X      -0.5249      Y      -1.0462      Z       0.9237
       Tot       1.4911
    Quadrupole Moments (Debye-Ang)
        XX     -17.6338     XY      -3.0574     YY     -23.1817
        XZ       1.1214     YZ       6.2259     ZZ     -19.9898
    Octopole Moments (Debye-Ang^2)
       XXX     -35.8950    XXY     -33.7800    XYY     -22.4561
       YYY    -115.6276    XXZ      36.9192    XYZ       5.4622
       YYZ      58.2026    XZZ     -17.3887    YZZ     -46.7598
       ZZZ     115.0161
    Hexadecapole Moments (Debye-Ang^3)
      XXXX     -80.2847   XXXY     -54.2404   XXYY     -96.7875
      XYYY     -83.1283   YYYY    -541.4492   XXXZ      81.4545
      XXYZ      61.3952   XYYZ      43.2953   YYYZ     239.6142
      XXZZ    -102.3016   XYZZ     -30.3905   YYZZ    -205.6819
      XZZZ     104.6843   YZZZ     204.3652   ZZZZ    -514.4556
 -----------------------------------------------------------------
 Calculating analytic gradient of the SCF energy
 Gradient of SCF Energy
            1           2           3           4           5           6
    1   0.0008429   0.0023496   0.0002723  -0.0011284   0.0003843  -0.0027207
    2  -0.0011468  -0.0024227  -0.0019288  -0.0021738   0.0057304   0.0019417
    3  -0.0011827  -0.0002369  -0.0004344  -0.0019947  -0.0007348   0.0045834
 Max gradient component =       5.730E-03
 RMS gradient           =       2.292E-03
 Gradient time:  CPU 68.81 s  wall 5.51 s
 Geometry Optimization Parameters
   NAtoms,    NIC,     NZ,  NCons,   NDum,   NFix, NCnnct, MaxDiis
        6      25       0       0       0       0       0       0


** GEOMETRY OPTIMIZATION IN DELOCALIZED INTERNAL COORDINATES **
   Searching for a Minimum

   Optimization Cycle:   1

                       Coordinates (Angstroms)
     ATOM                X               Y               Z
      1  C         0.9960098044    0.6826746026   -2.5548139338
      2  H         1.9411375387    0.2017206512   -2.3327123445
      3  C         0.6689474212    1.8122580934   -1.9789043294
      4  H         0.3149079104    0.2047649298   -3.2487783972
      5  N         0.4142011572    2.9235610384   -1.5386291690
      6  H        -0.0913661571    2.9590295613   -0.6521284777
   Point Group: c1    Number of degrees of freedom:    12


   Energy is   -132.717434589


 Attempting to generate delocalized internal coordinates
 Initial Hessian constructed with Jon Baker's OPTIMIZE code

 12 Hessian modes will be used to form the next step
  Hessian Eigenvalues:
     0.002739    0.003973    0.160000    0.160000    0.160000    0.200000
     0.200000    0.355779    0.355794    0.441557    0.646404    0.944223

 Minimum search - taking simple RFO step
 Searching for Lamda that Minimizes Along All modes
 Value Taken    Lamda =  -0.00038210
 Step Taken.  Stepsize is  0.046603

                             Maximum     Tolerance    Cnvgd?
         Gradient           0.011443      0.000300      NO
         Displacement       0.027381      0.001200      NO
         Energy change     *********      0.000001      NO


 New Cartesian Coordinates Obtained by Inverse Iteration

 Displacement from previous Coordinates is:  0.065127
 Adding empirical dispersion correction 
 ----------------------------------------------------------------
 Doing -D3(0) with
 s6  =   1.00000
 s8  =   1.00000
 rs6 =   1.28100
 rs8 =   1.09400
 -D3 energy without 3body term =     -0.0004179734 hartrees
 ----------------------------------------------------------------
             Standard Nuclear Orientation (Angstroms)
    I     Atom           X                Y                Z
 ----------------------------------------------------------------
    1      C       0.9904079612     0.6831707331    -2.5469971787
    2      H       1.9358919043     0.2138706012    -2.3237201151
    3      C       0.6664558427     1.8120637053    -1.9810025805
    4      H       0.3157206156     0.2148529427    -3.2469211286
    5      N       0.4133128933     2.9209467685    -1.5474862715
    6      H      -0.0779515424     2.9391041260    -0.6598393771
 ----------------------------------------------------------------
 Nuclear Repulsion Energy =          59.87826527 hartrees
 There are       11 alpha and       11 beta electrons
 Applying Cartesian multipole field
    Component          Value
    ---------          -----
     (2,0,0)        1.00000E-11
     (0,2,0)        2.00000E-11
     (0,0,2)       -3.00000E-11
 Nucleus-field energy     =    -0.0000000033 hartrees
 Requested basis set is cc-pVTZ
 There are 48 shells and 132 basis functions
 A cutoff of  1.0D-14 yielded   1168 shell pairs
 There are      8946 function pairs (     11610 Cartesian)
 Smallest overlap matrix eigenvalue = 3.99E-04
 Guess MOs from SCF MO coefficient file
 Reading MOs from coefficient file
 Reading MOs from coefficient file
 Long-range K will be added via erf
 Coulomb attenuation parameter = 0.25 bohr**(-1)
 An unrestricted hybrid HF-DFT SCF calculation will be
 performed using Pulay DIIS extrapolation
 Exchange:     0.1957 Hartree-Fock + 1.0000 wB97X-D3 + LR-HF
 Correlation:  1.0000 wB97X-D3
 Using SG-2 standard quadrature grid
 Dispersion:   Grimme D3
 SCF converges when DIIS error is below 1.0E-08
 Geometry optimization detected.  Setting ReadMinima to 0
 Setting SaveMinima to 0
 using 64 threads for integral computing
 -------------------------------------------------------
 OpenMP Integral computing Module                
 Release: version 1.0, May 2013, Q-Chem Inc. Pittsburgh 
 -------------------------------------------------------
 using 64 threads for integral computing
 -------------------------------------------------------
 OpenMP Integral computing Module                
 Release: version 1.0, May 2013, Q-Chem Inc. Pittsburgh 
 -------------------------------------------------------
 ---------------------------------------
  Cycle       Energy         DIIS Error
 ---------------------------------------
    1    -132.7204594885      4.60E-04
    2    -132.7175802061      7.15E-05
    3    -132.7175903840      4.70E-05
    4    -132.7175946541      8.69E-06
    5    -132.7175948448      4.49E-06
    6    -132.7175948960      9.85E-07
    7    -132.7175949030      4.32E-07
    8    -132.7175949039      2.71E-07
    9    -132.7175949043      7.55E-08
   10    -132.7175949043      1.95E-08
   11    -132.7175949043      5.29E-09 Convergence criterion met
 ---------------------------------------
 <S^2> = 0.0000
 SCF time:  CPU 312.54 s  wall 5.23 s
 SCF   energy in the final basis set = -132.71759490
 Total energy in the final basis set = -132.71759490
 
 --------------------------------------------------------------
 
                    Orbital Energies (a.u.)
 --------------------------------------------------------------
 
 Alpha MOs
 -- Occupied --
-14.4394 -10.3521 -10.2770  -1.0560  -0.8707  -0.6730  -0.5898  -0.5611
 -0.4907  -0.4342  -0.3318
 -- Virtual --
  0.0782   0.1079   0.1307   0.1635   0.2032   0.2587   0.3161   0.3868
  0.4037   0.4237   0.4490   0.4723   0.5240   0.5499   0.5572   0.5714
  0.5881   0.5915   0.6050   0.6747   0.6959   0.7301   0.7804   0.8459
  0.9212   0.9284   0.9825   0.9958   1.0650   1.1311   1.1406   1.1753
  1.2824   1.3527   1.3642   1.3916   1.4203   1.4340   1.5259   1.5721
  1.5744   1.6082   1.8103   1.8201   1.9043   1.9859   2.1817   2.2979
  2.3251   2.3314   2.3633   2.5395   2.5579   2.5748   2.6815   2.6972
  2.7120   2.7650   2.8028   2.8328   2.8490   2.9468   3.0035   3.0263
  3.0276   3.0651   3.1162   3.1328   3.1827   3.2111   3.2385   3.3196
  3.3685   3.4069   3.4672   3.4977   3.5266   3.5587   3.6361   3.6402
  3.7172   3.7266   3.8192   3.8339   3.8789   3.9552   4.0280   4.0450
  4.0897   4.1249   4.1618   4.1901   4.2714   4.3713   4.4393   4.5432
  4.6518   4.7506   4.7523   4.8030   4.9375   4.9528   5.0249   5.0781
  5.1539   5.1683   5.2143   5.3458   5.5217   5.6672   5.6714   5.7234
  5.9295   5.9971   6.0017   6.3162   6.4515   6.7959   9.1313  14.3247
 14.8994
 
 Beta MOs
 -- Occupied --
-14.4394 -10.3521 -10.2770  -1.0560  -0.8707  -0.6730  -0.5898  -0.5611
 -0.4907  -0.4342  -0.3318
 -- Virtual --
  0.0782   0.1079   0.1307   0.1635   0.2032   0.2587   0.3161   0.3868
  0.4037   0.4237   0.4490   0.4723   0.5240   0.5499   0.5572   0.5714
  0.5881   0.5915   0.6050   0.6747   0.6959   0.7301   0.7804   0.8459
  0.9212   0.9284   0.9825   0.9958   1.0650   1.1311   1.1406   1.1753
  1.2824   1.3527   1.3642   1.3916   1.4203   1.4340   1.5259   1.5721
  1.5744   1.6082   1.8103   1.8201   1.9043   1.9859   2.1817   2.2979
  2.3251   2.3314   2.3633   2.5395   2.5579   2.5748   2.6815   2.6972
  2.7120   2.7650   2.8028   2.8328   2.8490   2.9468   3.0035   3.0263
  3.0276   3.0651   3.1162   3.1328   3.1827   3.2111   3.2385   3.3196
  3.3685   3.4069   3.4672   3.4977   3.5266   3.5587   3.6361   3.6402
  3.7172   3.7266   3.8192   3.8339   3.8789   3.9552   4.0280   4.0450
  4.0897   4.1249   4.1618   4.1901   4.2714   4.3713   4.4393   4.5432
  4.6518   4.7506   4.7523   4.8030   4.9375   4.9528   5.0249   5.0781
  5.1539   5.1683   5.2143   5.3458   5.5217   5.6672   5.6714   5.7234
  5.9295   5.9971   6.0017   6.3162   6.4515   6.7959   9.1313  14.3247
 14.8994
 --------------------------------------------------------------
 
          Ground-State Mulliken Net Atomic Charges

     Atom                 Charge (a.u.)    Spin (a.u.)
  --------------------------------------------------------
      1 C                    -0.458645      -0.000000
      2 H                     0.138415       0.000000
      3 C                     0.169014       0.000000
      4 H                     0.137763      -0.000000
      5 N                    -0.153141       0.000000
      6 H                     0.166594      -0.000000
  --------------------------------------------------------
  Sum of atomic charges =     0.000000
  Sum of spin   charges =    -0.000000

 -----------------------------------------------------------------
                    Cartesian Multipole Moments
 -----------------------------------------------------------------
    Charge (ESU x 10^10)
                 0.0000
    Dipole Moment (Debye)
         X      -0.4960      Y      -1.0569      Z       0.9112
       Tot       1.4810
    Quadrupole Moments (Debye-Ang)
        XX     -17.5912     XY      -2.9523     YY     -23.3263
        XZ       1.0923     YZ       6.1650     ZZ     -19.8857
    Octopole Moments (Debye-Ang^2)
       XXX     -35.6646    XXY     -33.6555    XYY     -22.1153
       YYY    -116.2485    XXZ      36.8386    XYZ       5.3404
       YYZ      58.1888    XZZ     -17.2259    YZZ     -46.4619
       ZZZ     114.4698
    Hexadecapole Moments (Debye-Ang^3)
      XXXX     -79.4512   XXXY     -53.9091   XXYY     -96.3575
      XYYY     -82.0870   YYYY    -543.0523   XXXZ      80.8260
      XXYZ      61.2804   XYYZ      42.8980   YYYZ     240.1362
      XXZZ    -101.8254   XYZZ     -30.0407   YYZZ    -205.1253
      XZZZ     103.6576   YZZZ     203.6529   ZZZZ    -511.2970
 -----------------------------------------------------------------
 Calculating analytic gradient of the SCF energy
 Gradient of SCF Energy
            1           2           3           4           5           6
    1  -0.0002264  -0.0001833  -0.0006619   0.0005114  -0.0002673   0.0008275
    2   0.0010512  -0.0002488   0.0001509   0.0001153  -0.0008330  -0.0002356
    3   0.0008185  -0.0003453   0.0015438  -0.0004744  -0.0012077  -0.0003350
 Max gradient component =       1.544E-03
 RMS gradient           =       6.856E-04
 Gradient time:  CPU 68.46 s  wall 1.28 s
 Geometry Optimization Parameters
   NAtoms,    NIC,     NZ,  NCons,   NDum,   NFix, NCnnct, MaxDiis
        6      25       0       0       0       0       0       0

 Cartesian Hessian Update
 Hessian updated using BFGS update


** GEOMETRY OPTIMIZATION IN DELOCALIZED INTERNAL COORDINATES **
   Searching for a Minimum

   Optimization Cycle:   2

                       Coordinates (Angstroms)
     ATOM                X               Y               Z
      1  C         0.9904079612    0.6831707331   -2.5469971787
      2  H         1.9358919043    0.2138706012   -2.3237201151
      3  C         0.6664558427    1.8120637053   -1.9810025805
      4  H         0.3157206156    0.2148529427   -3.2469211286
      5  N         0.4133128933    2.9209467685   -1.5474862715
      6  H        -0.0779515424    2.9391041260   -0.6598393771
   Point Group: c1    Number of degrees of freedom:    12


   Energy is   -132.717594904

 Hessian updated using BFGS update

 11 Hessian modes will be used to form the next step
  Hessian Eigenvalues:
     0.002935    0.004294    0.148198    0.164649    0.198269    0.200004
     0.352801    0.355838    0.449054    0.653505    0.989878

 Minimum search - taking simple RFO step
 Searching for Lamda that Minimizes Along All modes
 Value Taken    Lamda =  -0.00025405
 Step Taken.  Stepsize is  0.244144

                             Maximum     Tolerance    Cnvgd?
         Gradient           0.001172      0.000300      NO
         Displacement       0.135909      0.001200      NO
         Energy change     -0.000160      0.000001      NO


 New Cartesian Coordinates Obtained by Inverse Iteration

 Displacement from previous Coordinates is:  0.221071
 Adding empirical dispersion correction 
 ----------------------------------------------------------------
 Doing -D3(0) with
 s6  =   1.00000
 s8  =   1.00000
 rs6 =   1.28100
 rs8 =   1.09400
 -D3 energy without 3body term =     -0.0004212224 hartrees
 ----------------------------------------------------------------
             Standard Nuclear Orientation (Angstroms)
    I     Atom           X                Y                Z
 ----------------------------------------------------------------
    1      C       1.0143288896     0.7158741313    -2.5895456382
    2      H       1.9237129359     0.2103082571    -2.3149575683
    3      C       0.6941341407     1.8267568093    -1.9938190280
    4      H       0.2834593266     0.2078489695    -3.1946610159
    5      N       0.4454615225     2.9201469920    -1.5264916915
    6      H      -0.1172591404     2.9030737175    -0.6864917097
 ----------------------------------------------------------------
 Nuclear Repulsion Energy =          60.04415277 hartrees
 There are       11 alpha and       11 beta electrons
 Applying Cartesian multipole field
    Component          Value
    ---------          -----
     (2,0,0)        1.00000E-11
     (0,2,0)        2.00000E-11
     (0,0,2)       -3.00000E-11
 Nucleus-field energy     =    -0.0000000033 hartrees
 Requested basis set is cc-pVTZ
 There are 48 shells and 132 basis functions
 A cutoff of  1.0D-14 yielded   1168 shell pairs
 There are      8946 function pairs (     11610 Cartesian)
 Smallest overlap matrix eigenvalue = 4.00E-04
 Guess MOs from SCF MO coefficient file
 Reading MOs from coefficient file
 Reading MOs from coefficient file
 Long-range K will be added via erf
 Coulomb attenuation parameter = 0.25 bohr**(-1)
 An unrestricted hybrid HF-DFT SCF calculation will be
 performed using Pulay DIIS extrapolation
 Exchange:     0.1957 Hartree-Fock + 1.0000 wB97X-D3 + LR-HF
 Correlation:  1.0000 wB97X-D3
 Using SG-2 standard quadrature grid
 Dispersion:   Grimme D3
 SCF converges when DIIS error is below 1.0E-08
 Geometry optimization detected.  Setting ReadMinima to 0
 Setting SaveMinima to 0
 using 64 threads for integral computing
 -------------------------------------------------------
 OpenMP Integral computing Module                
 Release: version 1.0, May 2013, Q-Chem Inc. Pittsburgh 
 -------------------------------------------------------
 using 64 threads for integral computing
 -------------------------------------------------------
 OpenMP Integral computing Module                
 Release: version 1.0, May 2013, Q-Chem Inc. Pittsburgh 
 -------------------------------------------------------
 ---------------------------------------
  Cycle       Energy         DIIS Error
 ---------------------------------------
    1    -132.7131159504      1.97E-03
    2    -132.7164736937      2.21E-04
    3    -132.7165696095      1.76E-04
    4    -132.7166292215      5.55E-05
    5    -132.7166368979      1.79E-05
    6    -132.7166378573      6.05E-06
    7    -132.7166380695      2.34E-06
    8    -132.7166381248      9.40E-07
    9    -132.7166381348      2.62E-07
   10    -132.7166381358      7.00E-08
   11    -132.7166381359      1.67E-08
   12    -132.7166381359      3.69E-09 Convergence criterion met
 ---------------------------------------
 <S^2> = 0.0000
 SCF time:  CPU 344.73 s  wall 5.80 s
 SCF   energy in the final basis set = -132.71663814
 Total energy in the final basis set = -132.71663814
 
 --------------------------------------------------------------
 
                    Orbital Energies (a.u.)
 --------------------------------------------------------------
 
 Alpha MOs
 -- Occupied --
-14.4385 -10.3514 -10.2757  -1.0578  -0.8724  -0.6737  -0.5883  -0.5626
 -0.4922  -0.4350  -0.3322
 -- Virtual --
  0.0783   0.1087   0.1324   0.1624   0.2027   0.2587   0.3171   0.3858
  0.4045   0.4269   0.4510   0.4731   0.5228   0.5321   0.5567   0.5646
  0.5875   0.6004   0.6123   0.6786   0.6953   0.7342   0.7775   0.8566
  0.9227   0.9232   0.9816   0.9968   1.0591   1.1293   1.1487   1.1833
  1.2713   1.3578   1.3701   1.3950   1.4187   1.4475   1.5225   1.5641
  1.5769   1.6101   1.8085   1.8150   1.9044   1.9819   2.1807   2.3009
  2.3287   2.3399   2.3675   2.5019   2.5566   2.5659   2.6849   2.7018
  2.7170   2.7798   2.8071   2.8227   2.8825   2.9256   2.9927   3.0289
  3.0452   3.0695   3.1135   3.1394   3.1809   3.2100   3.2364   3.3249
  3.3794   3.4138   3.4584   3.5054   3.5239   3.5614   3.6291   3.6346
  3.7068   3.7205   3.8306   3.8522   3.9036   3.9553   4.0459   4.0550
  4.0851   4.1001   4.1420   4.1983   4.2793   4.3813   4.4512   4.5704
  4.6726   4.7428   4.7544   4.8119   4.9238   4.9665   5.0425   5.0971
  5.1220   5.2053   5.2404   5.3531   5.5270   5.6694   5.6899   5.7320
  5.9440   6.0007   6.0194   6.3135   6.4161   6.8087   9.1355  14.4043
 14.9611
 
 Beta MOs
 -- Occupied --
-14.4385 -10.3514 -10.2757  -1.0578  -0.8724  -0.6737  -0.5883  -0.5626
 -0.4922  -0.4350  -0.3322
 -- Virtual --
  0.0783   0.1087   0.1324   0.1624   0.2027   0.2587   0.3171   0.3858
  0.4045   0.4269   0.4510   0.4731   0.5228   0.5321   0.5567   0.5646
  0.5875   0.6004   0.6123   0.6786   0.6953   0.7342   0.7775   0.8566
  0.9227   0.9232   0.9816   0.9968   1.0591   1.1293   1.1487   1.1833
  1.2713   1.3578   1.3701   1.3950   1.4187   1.4475   1.5225   1.5641
  1.5769   1.6101   1.8085   1.8150   1.9044   1.9819   2.1807   2.3009
  2.3287   2.3399   2.3675   2.5019   2.5566   2.5659   2.6849   2.7018
  2.7170   2.7798   2.8071   2.8227   2.8825   2.9256   2.9927   3.0289
  3.0452   3.0695   3.1135   3.1394   3.1809   3.2100   3.2364   3.3249
  3.3794   3.4138   3.4584   3.5054   3.5239   3.5614   3.6291   3.6346
  3.7068   3.7205   3.8306   3.8522   3.9036   3.9553   4.0459   4.0550
  4.0851   4.1001   4.1420   4.1983   4.2793   4.3813   4.4512   4.5704
  4.6726   4.7428   4.7544   4.8119   4.9238   4.9665   5.0425   5.0971
  5.1220   5.2053   5.2404   5.3531   5.5270   5.6694   5.6899   5.7320
  5.9440   6.0007   6.0194   6.3135   6.4161   6.8087   9.1355  14.4043
 14.9611
 --------------------------------------------------------------
 
          Ground-State Mulliken Net Atomic Charges

     Atom                 Charge (a.u.)    Spin (a.u.)
  --------------------------------------------------------
      1 C                    -0.452443       0.000000
      2 H                     0.137220      -0.000000
      3 C                     0.162740      -0.000000
      4 H                     0.136732      -0.000000
      5 N                    -0.149732       0.000000
      6 H                     0.165483      -0.000000
  --------------------------------------------------------
  Sum of atomic charges =    -0.000000
  Sum of spin   charges =    -0.000000

 -----------------------------------------------------------------
                    Cartesian Multipole Moments
 -----------------------------------------------------------------
    Charge (ESU x 10^10)
                -0.0000
    Dipole Moment (Debye)
         X      -0.6812      Y      -1.1808      Z       0.9831
       Tot       1.6808
    Quadrupole Moments (Debye-Ang)
        XX     -17.6887     XY      -3.3150     YY     -23.6342
        XZ       1.5305     YZ       6.1525     ZZ     -20.6401
    Octopole Moments (Debye-Ang^2)
       XXX     -37.2275    XXY     -33.9290    XYY     -23.4555
       YYY    -118.3209    XXZ      37.5051    XYZ       5.7625
       YYZ      57.6991    XZZ     -19.1431    YZZ     -46.9706
       ZZZ     118.9978
    Hexadecapole Moments (Debye-Ang^3)
      XXXX     -83.7325   XXXY     -57.2883   XXYY     -97.2833
      XYYY     -88.1045   YYYY    -551.0672   XXXZ      85.1317
      XXYZ      62.0989   XYYZ      44.6682   YYYZ     239.7748
      XXZZ    -105.3684   XYZZ     -32.0885   YYZZ    -204.9444
      XZZZ     112.3681   YZZZ     207.5095   ZZZZ    -535.0915
 -----------------------------------------------------------------
 Calculating analytic gradient of the SCF energy
 Gradient of SCF Energy
            1           2           3           4           5           6
    1   0.0015297  -0.0025023  -0.0006498  -0.0005219   0.0032123  -0.0010680
    2   0.0061777   0.0010137  -0.0007551  -0.0008238  -0.0045603  -0.0010523
    3  -0.0045158   0.0005802   0.0008753   0.0051523   0.0031744  -0.0052663
 Max gradient component =       6.178E-03
 RMS gradient           =       3.064E-03
 Gradient time:  CPU 65.53 s  wall 1.32 s
 Geometry Optimization Parameters
   NAtoms,    NIC,     NZ,  NCons,   NDum,   NFix, NCnnct, MaxDiis
        6      25       0       0       0       0       0       0

 Cartesian Hessian Update
 Hessian updated using BFGS update


** GEOMETRY OPTIMIZATION IN DELOCALIZED INTERNAL COORDINATES **
   Searching for a Minimum

   Optimization Cycle:   3

                       Coordinates (Angstroms)
     ATOM                X               Y               Z
      1  C         1.0143288896    0.7158741313   -2.5895456382
      2  H         1.9237129359    0.2103082571   -2.3149575683
      3  C         0.6941341407    1.8267568093   -1.9938190280
      4  H         0.2834593266    0.2078489695   -3.1946610159
      5  N         0.4454615225    2.9201469920   -1.5264916915
      6  H        -0.1172591404    2.9030737175   -0.6864917097
   Point Group: c1    Number of degrees of freedom:    12


   Energy is   -132.716638136

 Hessian updated using BFGS update

 12 Hessian modes will be used to form the next step
  Hessian Eigenvalues:
     0.003051    0.041729    0.149194    0.160004    0.163921    0.195563
     0.200010    0.355355    0.356250    0.449716    0.663021    0.986827

 Minimum search - taking simple RFO step
 Searching for Lamda that Minimizes Along All modes
 Value Taken    Lamda =  -0.00189788
 Step Taken.  Stepsize is  0.199144

                             Maximum     Tolerance    Cnvgd?
         Gradient           0.009694      0.000300      NO
         Displacement       0.107003      0.001200      NO
         Energy change      0.000957      0.000001      NO


 New Cartesian Coordinates Obtained by Inverse Iteration

 Displacement from previous Coordinates is:  0.192821
 Adding empirical dispersion correction 
 ----------------------------------------------------------------
 Doing -D3(0) with
 s6  =   1.00000
 s8  =   1.00000
 rs6 =   1.28100
 rs8 =   1.09400
 -D3 energy without 3body term =     -0.0004181067 hartrees
 ----------------------------------------------------------------
             Standard Nuclear Orientation (Angstroms)
    I     Atom           X                Y                Z
 ----------------------------------------------------------------
    1      C       0.9910015840     0.6823052123    -2.5476655505
    2      H       1.9392326969     0.2151743375    -2.3311198045
    3      C       0.6728920328     1.8124047592    -1.9794211236
    4      H       0.3088435368     0.2138160196    -3.2401493729
    5      N       0.4251679905     2.9210223976    -1.5401554345
    6      H      -0.0933001662     2.9392861506    -0.6674553656
 ----------------------------------------------------------------
 Nuclear Repulsion Energy =          59.85135711 hartrees
 There are       11 alpha and       11 beta electrons
 Applying Cartesian multipole field
    Component          Value
    ---------          -----
     (2,0,0)        1.00000E-11
     (0,2,0)        2.00000E-11
     (0,0,2)       -3.00000E-11
 Nucleus-field energy     =    -0.0000000032 hartrees
 Requested basis set is cc-pVTZ
 There are 48 shells and 132 basis functions
 A cutoff of  1.0D-14 yielded   1168 shell pairs
 There are      8946 function pairs (     11610 Cartesian)
 Smallest overlap matrix eigenvalue = 4.01E-04
 Guess MOs from SCF MO coefficient file
 Reading MOs from coefficient file
 Reading MOs from coefficient file
 Long-range K will be added via erf
 Coulomb attenuation parameter = 0.25 bohr**(-1)
 An unrestricted hybrid HF-DFT SCF calculation will be
 performed using Pulay DIIS extrapolation
 Exchange:     0.1957 Hartree-Fock + 1.0000 wB97X-D3 + LR-HF
 Correlation:  1.0000 wB97X-D3
 Using SG-2 standard quadrature grid
 Dispersion:   Grimme D3
 SCF converges when DIIS error is below 1.0E-08
 Geometry optimization detected.  Setting ReadMinima to 0
 Setting SaveMinima to 0
 using 64 threads for integral computing
 -------------------------------------------------------
 OpenMP Integral computing Module                
 Release: version 1.0, May 2013, Q-Chem Inc. Pittsburgh 
 -------------------------------------------------------
 using 64 threads for integral computing
 -------------------------------------------------------
 OpenMP Integral computing Module                
 Release: version 1.0, May 2013, Q-Chem Inc. Pittsburgh 
 -------------------------------------------------------
 ---------------------------------------
  Cycle       Energy         DIIS Error
 ---------------------------------------
    1    -132.7147168621      1.79E-03
    2    -132.7174519073      2.08E-04
    3    -132.7175196641      1.84E-04
    4    -132.7175818256      4.45E-05
    5    -132.7175867988      1.48E-05
    6    -132.7175874105      5.34E-06
    7    -132.7175875259      1.65E-06
    8    -132.7175875536      6.74E-07
    9    -132.7175875594      2.31E-07
   10    -132.7175875601      6.23E-08
   11    -132.7175875601      1.32E-08
   12    -132.7175875601      2.78E-09 Convergence criterion met
 ---------------------------------------
 <S^2> = 0.0000
 SCF time:  CPU 326.05 s  wall 5.49 s
 SCF   energy in the final basis set = -132.71758756
 Total energy in the final basis set = -132.71758756
 
 --------------------------------------------------------------
 
                    Orbital Energies (a.u.)
 --------------------------------------------------------------
 
 Alpha MOs
 -- Occupied --
-14.4395 -10.3523 -10.2772  -1.0556  -0.8706  -0.6730  -0.5896  -0.5613
 -0.4905  -0.4342  -0.3317
 -- Virtual --
  0.0780   0.1077   0.1308   0.1635   0.2031   0.2586   0.3155   0.3868
  0.4038   0.4237   0.4488   0.4720   0.5238   0.5500   0.5569   0.5718
  0.5880   0.5914   0.6054   0.6746   0.6956   0.7302   0.7802   0.8460
  0.9206   0.9280   0.9811   0.9955   1.0647   1.1305   1.1407   1.1748
  1.2823   1.3526   1.3638   1.3915   1.4197   1.4345   1.5240   1.5713
  1.5751   1.6079   1.8096   1.8205   1.9048   1.9861   2.1822   2.2967
  2.3255   2.3324   2.3628   2.5399   2.5570   2.5749   2.6814   2.6974
  2.7115   2.7650   2.8021   2.8329   2.8492   2.9467   3.0031   3.0254
  3.0281   3.0654   3.1166   3.1321   3.1813   3.2102   3.2374   3.3195
  3.3672   3.4071   3.4661   3.4981   3.5257   3.5582   3.6362   3.6390
  3.7171   3.7267   3.8199   3.8321   3.8776   3.9550   4.0259   4.0445
  4.0894   4.1240   4.1611   4.1891   4.2702   4.3712   4.4373   4.5436
  4.6505   4.7479   4.7519   4.8009   4.9378   4.9527   5.0241   5.0761
  5.1524   5.1684   5.2153   5.3452   5.5195   5.6652   5.6700   5.7217
  5.9269   5.9948   6.0006   6.3170   6.4499   6.7941   9.1269  14.3108
 14.8847
 
 Beta MOs
 -- Occupied --
-14.4395 -10.3523 -10.2772  -1.0556  -0.8706  -0.6730  -0.5896  -0.5613
 -0.4905  -0.4342  -0.3317
 -- Virtual --
  0.0780   0.1077   0.1308   0.1635   0.2031   0.2586   0.3155   0.3868
  0.4038   0.4237   0.4488   0.4720   0.5238   0.5500   0.5569   0.5718
  0.5880   0.5914   0.6054   0.6746   0.6956   0.7302   0.7802   0.8460
  0.9206   0.9280   0.9811   0.9955   1.0647   1.1305   1.1407   1.1748
  1.2823   1.3526   1.3638   1.3915   1.4197   1.4345   1.5240   1.5713
  1.5751   1.6079   1.8096   1.8205   1.9048   1.9861   2.1822   2.2967
  2.3255   2.3324   2.3628   2.5399   2.5570   2.5749   2.6814   2.6974
  2.7115   2.7650   2.8021   2.8329   2.8492   2.9467   3.0031   3.0254
  3.0281   3.0654   3.1166   3.1321   3.1813   3.2102   3.2374   3.3195
  3.3672   3.4071   3.4661   3.4981   3.5257   3.5582   3.6362   3.6390
  3.7171   3.7267   3.8199   3.8321   3.8776   3.9550   4.0259   4.0445
  4.0894   4.1240   4.1611   4.1891   4.2702   4.3712   4.4373   4.5436
  4.6505   4.7479   4.7519   4.8009   4.9378   4.9527   5.0241   5.0761
  5.1524   5.1684   5.2153   5.3452   5.5195   5.6652   5.6700   5.7217
  5.9269   5.9948   6.0006   6.3170   6.4499   6.7941   9.1269  14.3108
 14.8847
 --------------------------------------------------------------
 
          Ground-State Mulliken Net Atomic Charges

     Atom                 Charge (a.u.)    Spin (a.u.)
  --------------------------------------------------------
      1 C                    -0.458333       0.000000
      2 H                     0.138545      -0.000000
      3 C                     0.168874      -0.000000
      4 H                     0.137874      -0.000000
      5 N                    -0.153770      -0.000000
      6 H                     0.166809       0.000000
  --------------------------------------------------------
  Sum of atomic charges =    -0.000000
  Sum of spin   charges =    -0.000000

 -----------------------------------------------------------------
                    Cartesian Multipole Moments
 -----------------------------------------------------------------
    Charge (ESU x 10^10)
                -0.0000
    Dipole Moment (Debye)
         X      -0.5371      Y      -1.0575      Z       0.8891
       Tot       1.4823
    Quadrupole Moments (Debye-Ang)
        XX     -17.5677     XY      -3.0690     YY     -23.3331
        XZ       1.1161     YZ       6.0984     ZZ     -19.8794
    Octopole Moments (Debye-Ang^2)
       XXX     -35.8830    XXY     -33.6309    XYY     -22.6161
       YYY    -116.2784    XXZ      36.7097    XYZ       5.4132
       YYZ      57.9367    XZZ     -17.3329    YZZ     -46.3718
       ZZZ     114.5274
    Hexadecapole Moments (Debye-Ang^3)
      XXXX     -79.9312   XXXY     -54.5811   XXYY     -96.5184
      XYYY     -84.1207   YYYY    -543.2467   XXXZ      81.0437
      XXYZ      61.0769   XYYZ      43.3827   YYYZ     239.1011
      XXZZ    -101.5383   XYZZ     -30.3031   YYZZ    -204.6162
      XZZZ     104.1841   YZZZ     203.2723   ZZZZ    -511.6650
 -----------------------------------------------------------------
 Calculating analytic gradient of the SCF energy
 Gradient of SCF Energy
            1           2           3           4           5           6
    1  -0.0003868   0.0002246  -0.0003469   0.0000492   0.0012789  -0.0008190
    2   0.0001408   0.0003233  -0.0003721  -0.0001959   0.0001118  -0.0000078
    3   0.0002302  -0.0006760   0.0008228   0.0001170   0.0001345  -0.0006285
 Max gradient component =       1.279E-03
 RMS gradient           =       5.031E-04
 Gradient time:  CPU 63.43 s  wall 1.20 s
 Geometry Optimization Parameters
   NAtoms,    NIC,     NZ,  NCons,   NDum,   NFix, NCnnct, MaxDiis
        6      25       0       0       0       0       0       0

 Cartesian Hessian Update
 Hessian updated using BFGS update


** GEOMETRY OPTIMIZATION IN DELOCALIZED INTERNAL COORDINATES **
   Searching for a Minimum

   Optimization Cycle:   4

                       Coordinates (Angstroms)
     ATOM                X               Y               Z
      1  C         0.9910015840    0.6823052123   -2.5476655505
      2  H         1.9392326969    0.2151743375   -2.3311198045
      3  C         0.6728920328    1.8124047592   -1.9794211236
      4  H         0.3088435368    0.2138160196   -3.2401493729
      5  N         0.4251679905    2.9210223976   -1.5401554345
      6  H        -0.0933001662    2.9392861506   -0.6674553656
   Point Group: c1    Number of degrees of freedom:    12


   Energy is   -132.717587560

 Hessian updated using BFGS update

 12 Hessian modes will be used to form the next step
  Hessian Eigenvalues:
     0.002920    0.045093    0.149784    0.160042    0.163934    0.195484
     0.200001    0.355198    0.356022    0.449136    0.661755    0.984637

 Minimum search - taking simple RFO step
 Searching for Lamda that Minimizes Along All modes
 Value Taken    Lamda =  -0.00056498
 Calculated Step too Large.  Step scaled by  0.747601
 Step Taken.  Stepsize is  0.300000

                             Maximum     Tolerance    Cnvgd?
         Gradient           0.000909      0.000300      NO
         Displacement       0.210325      0.001200      NO
         Energy change     -0.000949      0.000001      NO


 New Cartesian Coordinates Obtained by Inverse Iteration

 Displacement from previous Coordinates is:  0.237100
 Adding empirical dispersion correction 
 ----------------------------------------------------------------
 Doing -D3(0) with
 s6  =   1.00000
 s8  =   1.00000
 rs6 =   1.28100
 rs8 =   1.09400
 -D3 energy without 3body term =     -0.0004189278 hartrees
 ----------------------------------------------------------------
             Standard Nuclear Orientation (Angstroms)
    I     Atom           X                Y                Z
 ----------------------------------------------------------------
    1      C       1.0081322153     0.7040141581    -2.5808819103
    2      H       1.9157641064     0.2031931724    -2.2777384894
    3      C       0.6555895880     1.8218998328    -2.0058991063
    4      H       0.3245028662     0.2046185952    -3.2514603829
    5      N       0.3714686618     2.9209646586    -1.5616675453
    6      H      -0.0316197629     2.9293184596    -0.6283192175
 ----------------------------------------------------------------
 Nuclear Repulsion Energy =          59.79319202 hartrees
 There are       11 alpha and       11 beta electrons
 Applying Cartesian multipole field
    Component          Value
    ---------          -----
     (2,0,0)        1.00000E-11
     (0,2,0)        2.00000E-11
     (0,0,2)       -3.00000E-11
 Nucleus-field energy     =    -0.0000000034 hartrees
 Requested basis set is cc-pVTZ
 There are 48 shells and 132 basis functions
 A cutoff of  1.0D-14 yielded   1166 shell pairs
 There are      8940 function pairs (     11604 Cartesian)
 Smallest overlap matrix eigenvalue = 4.04E-04
 Guess MOs from SCF MO coefficient file
 Reading MOs from coefficient file
 Reading MOs from coefficient file
 Long-range K will be added via erf
 Coulomb attenuation parameter = 0.25 bohr**(-1)
 An unrestricted hybrid HF-DFT SCF calculation will be
 performed using Pulay DIIS extrapolation
 Exchange:     0.1957 Hartree-Fock + 1.0000 wB97X-D3 + LR-HF
 Correlation:  1.0000 wB97X-D3
 Using SG-2 standard quadrature grid
 Dispersion:   Grimme D3
 SCF converges when DIIS error is below 1.0E-08
 Geometry optimization detected.  Setting ReadMinima to 0
 Setting SaveMinima to 0
 using 64 threads for integral computing
 -------------------------------------------------------
 OpenMP Integral computing Module                
 Release: version 1.0, May 2013, Q-Chem Inc. Pittsburgh 
 -------------------------------------------------------
 using 64 threads for integral computing
 -------------------------------------------------------
 OpenMP Integral computing Module                
 Release: version 1.0, May 2013, Q-Chem Inc. Pittsburgh 
 -------------------------------------------------------
 ---------------------------------------
  Cycle       Energy         DIIS Error
 ---------------------------------------
    1    -132.7104005615      2.01E-03
    2    -132.7164159365      2.07E-04
    3    -132.7165597910      8.03E-05
    4    -132.7165787327      3.82E-05
    5    -132.7165835765      1.97E-05
    6    -132.7165847451      6.44E-06
    7    -132.7165850914      2.40E-06
    8    -132.7165851529      1.24E-06
    9    -132.7165851626      3.52E-07
   10    -132.7165851642      9.38E-08
   11    -132.7165851643      2.13E-08
   12    -132.7165851643      5.15E-09 Convergence criterion met
 ---------------------------------------
 <S^2> = 0.0000
 SCF time:  CPU 330.11 s  wall 5.59 s
 SCF   energy in the final basis set = -132.71658516
 Total energy in the final basis set = -132.71658516
 
 --------------------------------------------------------------
 
                    Orbital Energies (a.u.)
 --------------------------------------------------------------
 
 Alpha MOs
 -- Occupied --
-14.4397 -10.3534 -10.2775  -1.0550  -0.8705  -0.6735  -0.5885  -0.5606
 -0.4907  -0.4345  -0.3309
 -- Virtual --
  0.0751   0.1085   0.1318   0.1621   0.2028   0.2586   0.3158   0.3860
  0.4043   0.4258   0.4489   0.4714   0.5212   0.5402   0.5553   0.5635
  0.5875   0.5962   0.6143   0.6756   0.6942   0.7319   0.7792   0.8543
  0.9205   0.9210   0.9820   0.9928   1.0598   1.1289   1.1410   1.1784
  1.2693   1.3577   1.3625   1.3910   1.4129   1.4457   1.5244   1.5600
  1.5800   1.6086   1.8080   1.8171   1.9059   1.9884   2.1833   2.2978
  2.3243   2.3400   2.3604   2.5180   2.5566   2.5651   2.6851   2.6939
  2.7183   2.7769   2.8006   2.8227   2.8736   2.9339   2.9924   3.0267
  3.0381   3.0683   3.1139   3.1351   3.1771   3.2051   3.2409   3.3181
  3.3648   3.4067   3.4513   3.5052   3.5226   3.5580   3.6252   3.6341
  3.7005   3.7195   3.8255   3.8361   3.8944   3.9538   4.0380   4.0500
  4.0799   4.0992   4.1381   4.1894   4.2762   4.3758   4.4455   4.5484
  4.6558   4.7311   4.7527   4.7911   4.9165   4.9518   5.0246   5.0797
  5.1198   5.1884   5.2224   5.3440   5.5087   5.6590   5.6720   5.7179
  5.9198   5.9829   6.0107   6.3128   6.4220   6.7905   9.0958  14.2736
 14.8608
 
 Beta MOs
 -- Occupied --
-14.4397 -10.3534 -10.2775  -1.0550  -0.8705  -0.6735  -0.5885  -0.5606
 -0.4907  -0.4345  -0.3309
 -- Virtual --
  0.0751   0.1085   0.1318   0.1621   0.2028   0.2586   0.3158   0.3860
  0.4043   0.4258   0.4489   0.4714   0.5212   0.5402   0.5553   0.5635
  0.5875   0.5962   0.6143   0.6756   0.6942   0.7319   0.7792   0.8543
  0.9205   0.9210   0.9820   0.9928   1.0598   1.1289   1.1410   1.1784
  1.2693   1.3577   1.3625   1.3910   1.4129   1.4457   1.5244   1.5600
  1.5800   1.6086   1.8080   1.8171   1.9059   1.9884   2.1833   2.2978
  2.3243   2.3400   2.3604   2.5180   2.5566   2.5651   2.6851   2.6939
  2.7183   2.7769   2.8006   2.8227   2.8736   2.9339   2.9924   3.0267
  3.0381   3.0683   3.1139   3.1351   3.1771   3.2051   3.2409   3.3181
  3.3648   3.4067   3.4513   3.5052   3.5226   3.5580   3.6252   3.6341
  3.7005   3.7195   3.8255   3.8361   3.8944   3.9538   4.0380   4.0500
  4.0799   4.0992   4.1381   4.1894   4.2762   4.3758   4.4455   4.5484
  4.6558   4.7311   4.7527   4.7911   4.9165   4.9518   5.0246   5.0797
  5.1198   5.1884   5.2224   5.3440   5.5087   5.6590   5.6720   5.7179
  5.9198   5.9829   6.0107   6.3128   6.4220   6.7905   9.0958  14.2736
 14.8608
 --------------------------------------------------------------
 
          Ground-State Mulliken Net Atomic Charges

     Atom                 Charge (a.u.)    Spin (a.u.)
  --------------------------------------------------------
      1 C                    -0.452598      -0.000000
      2 H                     0.137039      -0.000000
      3 C                     0.165833       0.000000
      4 H                     0.137030       0.000000
      5 N                    -0.155564      -0.000000
      6 H                     0.168259      -0.000000
  --------------------------------------------------------
  Sum of atomic charges =     0.000000
  Sum of spin   charges =    -0.000000

 -----------------------------------------------------------------
                    Cartesian Multipole Moments
 -----------------------------------------------------------------
    Charge (ESU x 10^10)
                 0.0000
    Dipole Moment (Debye)
         X      -0.4242      Y      -1.1275      Z       1.0806
       Tot       1.6183
    Quadrupole Moments (Debye-Ang)
        XX     -17.8178     XY      -2.6301     YY     -23.4198
        XZ       1.3173     YZ       6.5297     ZZ     -20.4891
    Octopole Moments (Debye-Ang^2)
       XXX     -35.7550    XXY     -34.0270    XYY     -20.6306
       YYY    -117.1335    XXZ      38.1304    XYZ       5.2712
       YYZ      59.2662    XZZ     -18.2656    YZZ     -47.3874
       ZZZ     117.7511
    Hexadecapole Moments (Debye-Ang^3)
      XXXX     -80.5742   XXXY     -52.8044   XXYY     -96.5390
      XYYY     -76.2084   YYYY    -546.8690   XXXZ      83.2612
      XXYZ      62.9294   XYYZ      41.8412   YYYZ     245.1733
      XXZZ    -106.6194   XYZZ     -30.1707   YYZZ    -208.2077
      XZZZ     108.4173   YZZZ     208.5261   ZZZZ    -529.2404
 -----------------------------------------------------------------
 Calculating analytic gradient of the SCF energy
 Gradient of SCF Energy
            1           2           3           4           5           6
    1   0.0034537  -0.0018948   0.0007806   0.0000091  -0.0067965   0.0044479
    2   0.0026666  -0.0028489  -0.0016774   0.0000463   0.0011357   0.0006777
    3  -0.0032971   0.0032538  -0.0002215  -0.0007379  -0.0024825   0.0034852
 Max gradient component =       6.797E-03
 RMS gradient           =       2.811E-03
 Gradient time:  CPU 61.13 s  wall 1.22 s
 Geometry Optimization Parameters
   NAtoms,    NIC,     NZ,  NCons,   NDum,   NFix, NCnnct, MaxDiis
        6      25       0       0       0       0       0       0

 Cartesian Hessian Update
 Hessian updated using BFGS update


** GEOMETRY OPTIMIZATION IN DELOCALIZED INTERNAL COORDINATES **
   Searching for a Minimum

   Optimization Cycle:   5

                       Coordinates (Angstroms)
     ATOM                X               Y               Z
      1  C         1.0081322153    0.7040141581   -2.5808819103
      2  H         1.9157641064    0.2031931724   -2.2777384894
      3  C         0.6555895880    1.8218998328   -2.0058991063
      4  H         0.3245028662    0.2046185952   -3.2514603829
      5  N         0.3714686618    2.9209646586   -1.5616675453
      6  H        -0.0316197629    2.9293184596   -0.6283192175
   Point Group: c1    Number of degrees of freedom:    12


   Energy is   -132.716585164

 Hessian updated using BFGS update

 12 Hessian modes will be used to form the next step
  Hessian Eigenvalues:
     0.028135    0.049902    0.149673    0.160111    0.163933    0.194763
     0.200133    0.355260    0.356109    0.449804    0.661920    0.987517

 Minimum search - taking simple RFO step
 Searching for Lamda that Minimizes Along All modes
 Value Taken    Lamda =  -0.00193320
 Step Taken.  Stepsize is  0.239182

                             Maximum     Tolerance    Cnvgd?
         Gradient           0.005198      0.000300      NO
         Displacement       0.166365      0.001200      NO
         Energy change      0.001002      0.000001      NO


 New Cartesian Coordinates Obtained by Inverse Iteration

 Displacement from previous Coordinates is:  0.188520
 Adding empirical dispersion correction 
 ----------------------------------------------------------------
 Doing -D3(0) with
 s6  =   1.00000
 s8  =   1.00000
 rs6 =   1.28100
 rs8 =   1.09400
 -D3 energy without 3body term =     -0.0004183510 hartrees
 ----------------------------------------------------------------
             Standard Nuclear Orientation (Angstroms)
    I     Atom           X                Y                Z
 ----------------------------------------------------------------
    1      C       0.9933259036     0.6857652669    -2.5530805357
    2      H       1.9350425924     0.2134533941    -2.3196310320
    3      C       0.6692097146     1.8147276443    -1.9856332579
    4      H       0.3120474543     0.2124974242    -3.2432545763
    5      N       0.4144692065     2.9213918222    -1.5454303912
    6      H      -0.0802571965     2.9361733250    -0.6589368584
 ----------------------------------------------------------------
 Nuclear Repulsion Energy =          59.84802412 hartrees
 There are       11 alpha and       11 beta electrons
 Applying Cartesian multipole field
    Component          Value
    ---------          -----
     (2,0,0)        1.00000E-11
     (0,2,0)        2.00000E-11
     (0,0,2)       -3.00000E-11
 Nucleus-field energy     =    -0.0000000033 hartrees
 Requested basis set is cc-pVTZ
 There are 48 shells and 132 basis functions
 A cutoff of  1.0D-14 yielded   1168 shell pairs
 There are      8946 function pairs (     11610 Cartesian)
 Smallest overlap matrix eigenvalue = 4.01E-04
 Guess MOs from SCF MO coefficient file
 Reading MOs from coefficient file
 Reading MOs from coefficient file
 Long-range K will be added via erf
 Coulomb attenuation parameter = 0.25 bohr**(-1)
 An unrestricted hybrid HF-DFT SCF calculation will be
 performed using Pulay DIIS extrapolation
 Exchange:     0.1957 Hartree-Fock + 1.0000 wB97X-D3 + LR-HF
 Correlation:  1.0000 wB97X-D3
 Using SG-2 standard quadrature grid
 Dispersion:   Grimme D3
 SCF converges when DIIS error is below 1.0E-08
 Geometry optimization detected.  Setting ReadMinima to 0
 Setting SaveMinima to 0
 using 64 threads for integral computing
 -------------------------------------------------------
 OpenMP Integral computing Module                
 Release: version 1.0, May 2013, Q-Chem Inc. Pittsburgh 
 -------------------------------------------------------
 using 64 threads for integral computing
 -------------------------------------------------------
 OpenMP Integral computing Module                
 Release: version 1.0, May 2013, Q-Chem Inc. Pittsburgh 
 -------------------------------------------------------
 ---------------------------------------
  Cycle       Energy         DIIS Error
 ---------------------------------------
    1    -132.7165085633      1.66E-03
    2    -132.7175006613      1.79E-04
    3    -132.7175725963      1.40E-04
    4    -132.7176092749      4.97E-05
    5    -132.7176162383      1.21E-05
    6    -132.7176169451      5.41E-06
    7    -132.7176171477      2.32E-06
    8    -132.7176172057      6.25E-07
    9    -132.7176172118      1.54E-07
   10    -132.7176172121      4.47E-08
   11    -132.7176172121      1.49E-08
   12    -132.7176172121      3.06E-09 Convergence criterion met
 ---------------------------------------
 <S^2> = 0.0000
 SCF time:  CPU 328.17 s  wall 5.52 s
 SCF   energy in the final basis set = -132.71761721
 Total energy in the final basis set = -132.71761721
 
 --------------------------------------------------------------
 
                    Orbital Energies (a.u.)
 --------------------------------------------------------------
 
 Alpha MOs
 -- Occupied --
-14.4395 -10.3523 -10.2773  -1.0555  -0.8706  -0.6731  -0.5894  -0.5613
 -0.4905  -0.4342  -0.3317
 -- Virtual --
  0.0781   0.1075   0.1311   0.1633   0.2030   0.2586   0.3154   0.3867
  0.4039   0.4239   0.4488   0.4719   0.5239   0.5495   0.5567   0.5710
  0.5878   0.5926   0.6053   0.6749   0.6954   0.7306   0.7794   0.8470
  0.9205   0.9273   0.9806   0.9955   1.0640   1.1303   1.1414   1.1754
  1.2813   1.3538   1.3624   1.3918   1.4197   1.4351   1.5236   1.5723
  1.5739   1.6078   1.8096   1.8202   1.9051   1.9858   2.1827   2.2963
  2.3257   2.3338   2.3617   2.5408   2.5558   2.5738   2.6840   2.6965
  2.7102   2.7661   2.8022   2.8298   2.8525   2.9460   3.0027   3.0264
  3.0272   3.0655   3.1162   3.1322   3.1807   3.2102   3.2367   3.3198
  3.3670   3.4074   3.4651   3.4992   3.5252   3.5580   3.6361   3.6394
  3.7175   3.7237   3.8211   3.8297   3.8790   3.9550   4.0294   4.0453
  4.0877   4.1204   4.1590   4.1889   4.2703   4.3716   4.4383   4.5456
  4.6519   4.7447   4.7521   4.7998   4.9367   4.9527   5.0259   5.0745
  5.1469   5.1725   5.2168   5.3458   5.5181   5.6663   5.6692   5.7216
  5.9272   5.9960   6.0005   6.3177   6.4479   6.7936   9.1259  14.3084
 14.8833
 
 Beta MOs
 -- Occupied --
-14.4395 -10.3523 -10.2773  -1.0555  -0.8706  -0.6731  -0.5894  -0.5613
 -0.4905  -0.4342  -0.3317
 -- Virtual --
  0.0781   0.1075   0.1311   0.1633   0.2030   0.2586   0.3154   0.3867
  0.4039   0.4239   0.4488   0.4719   0.5239   0.5495   0.5567   0.5710
  0.5878   0.5926   0.6053   0.6749   0.6954   0.7306   0.7794   0.8470
  0.9205   0.9273   0.9806   0.9955   1.0640   1.1303   1.1414   1.1754
  1.2813   1.3538   1.3624   1.3918   1.4197   1.4351   1.5236   1.5723
  1.5739   1.6078   1.8096   1.8202   1.9051   1.9858   2.1827   2.2963
  2.3257   2.3338   2.3617   2.5408   2.5558   2.5738   2.6840   2.6965
  2.7102   2.7661   2.8022   2.8298   2.8525   2.9460   3.0027   3.0264
  3.0272   3.0655   3.1162   3.1322   3.1807   3.2102   3.2367   3.3198
  3.3670   3.4074   3.4651   3.4992   3.5252   3.5580   3.6361   3.6394
  3.7175   3.7237   3.8211   3.8297   3.8790   3.9550   4.0294   4.0453
  4.0877   4.1204   4.1590   4.1889   4.2703   4.3716   4.4383   4.5456
  4.6519   4.7447   4.7521   4.7998   4.9367   4.9527   5.0259   5.0745
  5.1469   5.1725   5.2168   5.3458   5.5181   5.6663   5.6692   5.7216
  5.9272   5.9960   6.0005   6.3177   6.4479   6.7936   9.1259  14.3084
 14.8833
 --------------------------------------------------------------
 
          Ground-State Mulliken Net Atomic Charges

     Atom                 Charge (a.u.)    Spin (a.u.)
  --------------------------------------------------------
      1 C                    -0.457606      -0.000000
      2 H                     0.138389       0.000000
      3 C                     0.168173       0.000000
      4 H                     0.137880       0.000000
      5 N                    -0.153817       0.000000
      6 H                     0.166981       0.000000
  --------------------------------------------------------
  Sum of atomic charges =     0.000000
  Sum of spin   charges =     0.000000

 -----------------------------------------------------------------
                    Cartesian Multipole Moments
 -----------------------------------------------------------------
    Charge (ESU x 10^10)
                 0.0000
    Dipole Moment (Debye)
         X      -0.5103      Y      -1.0729      Z       0.9249
       Tot       1.5056
    Quadrupole Moments (Debye-Ang)
        XX     -17.6097     XY      -2.9749     YY     -23.3675
        XZ       1.1444     YZ       6.1856     ZZ     -19.9781
    Octopole Moments (Debye-Ang^2)
       XXX     -35.8137    XXY     -33.7048    XYY     -22.2003
       YYY    -116.5305    XXZ      36.9732    XYZ       5.3689
       YYZ      58.2362    XZZ     -17.4750    YZZ     -46.5526
       ZZZ     115.0643
    Hexadecapole Moments (Debye-Ang^3)
      XXXX     -79.9011   XXXY     -54.1875   XXYY     -96.5186
      XYYY     -82.4897   YYYY    -544.3804   XXXZ      81.3745
      XXYZ      61.4382   XYYZ      43.0336   YYYZ     240.5008
      XXZZ    -102.4652   XYZZ     -30.2196   YYZZ    -205.3645
      XZZZ     104.8431   YZZZ     204.2432   ZZZZ    -514.6623
 -----------------------------------------------------------------
 Calculating analytic gradient of the SCF energy
 Gradient of SCF Energy
            1           2           3           4           5           6
    1   0.0002496  -0.0001340  -0.0001531   0.0000680  -0.0003659   0.0003355
    2   0.0003557  -0.0002124  -0.0002532   0.0000254   0.0000283   0.0000563
    3  -0.0003119   0.0001318   0.0005947  -0.0000926  -0.0004707   0.0001487
 Max gradient component =       5.947E-04
 RMS gradient           =       2.704E-04
 Gradient time:  CPU 65.17 s  wall 1.16 s
 Geometry Optimization Parameters
   NAtoms,    NIC,     NZ,  NCons,   NDum,   NFix, NCnnct, MaxDiis
        6      25       0       0       0       0       0       0

 Cartesian Hessian Update
 Hessian updated using BFGS update


** GEOMETRY OPTIMIZATION IN DELOCALIZED INTERNAL COORDINATES **
   Searching for a Minimum

   Optimization Cycle:   6

                       Coordinates (Angstroms)
     ATOM                X               Y               Z
      1  C         0.9933259036    0.6857652669   -2.5530805357
      2  H         1.9350425924    0.2134533941   -2.3196310320
      3  C         0.6692097146    1.8147276443   -1.9856332579
      4  H         0.3120474543    0.2124974242   -3.2432545763
      5  N         0.4144692065    2.9213918222   -1.5454303912
      6  H        -0.0802571965    2.9361733250   -0.6589368584
   Point Group: c1    Number of degrees of freedom:    12


   Energy is   -132.717617212

 Hessian updated using BFGS update

 12 Hessian modes will be used to form the next step
  Hessian Eigenvalues:
     0.028063    0.049893    0.149510    0.160069    0.163935    0.194773
     0.200101    0.355268    0.356117    0.449888    0.661920    0.987667

 Minimum search - taking simple RFO step
 Searching for Lamda that Minimizes Along All modes
 Value Taken    Lamda =  -0.00000960
 Step Taken.  Stepsize is  0.016795

                             Maximum     Tolerance    Cnvgd?
         Gradient           0.000409      0.000300      NO
         Displacement       0.012490      0.001200      NO
         Energy change     -0.001032      0.000001      NO


 New Cartesian Coordinates Obtained by Inverse Iteration

 Displacement from previous Coordinates is:  0.012502
 Adding empirical dispersion correction 
 ----------------------------------------------------------------
 Doing -D3(0) with
 s6  =   1.00000
 s8  =   1.00000
 rs6 =   1.28100
 rs8 =   1.09400
 -D3 energy without 3body term =     -0.0004184455 hartrees
 ----------------------------------------------------------------
             Standard Nuclear Orientation (Angstroms)
    I     Atom           X                Y                Z
 ----------------------------------------------------------------
    1      C       0.9925018183     0.6849121749    -2.5518060847
    2      H       1.9359339345     0.2144992801    -2.3216167292
    3      C       0.6705962973     1.8148760526    -1.9852332976
    4      H       0.3107064301     0.2127095208    -3.2421172989
    5      N       0.4177254388     2.9215753627    -1.5440000064
    6      H      -0.0836262442     2.9354364856    -0.6611932349
 ----------------------------------------------------------------
 Nuclear Repulsion Energy =          59.85001623 hartrees
 There are       11 alpha and       11 beta electrons
 Applying Cartesian multipole field
    Component          Value
    ---------          -----
     (2,0,0)        1.00000E-11
     (0,2,0)        2.00000E-11
     (0,0,2)       -3.00000E-11
 Nucleus-field energy     =    -0.0000000033 hartrees
 Requested basis set is cc-pVTZ
 There are 48 shells and 132 basis functions
 A cutoff of  1.0D-14 yielded   1168 shell pairs
 There are      8946 function pairs (     11610 Cartesian)
 Smallest overlap matrix eigenvalue = 4.01E-04
 Guess MOs from SCF MO coefficient file
 Reading MOs from coefficient file
 Reading MOs from coefficient file
 Long-range K will be added via erf
 Coulomb attenuation parameter = 0.25 bohr**(-1)
 An unrestricted hybrid HF-DFT SCF calculation will be
 performed using Pulay DIIS extrapolation
 Exchange:     0.1957 Hartree-Fock + 1.0000 wB97X-D3 + LR-HF
 Correlation:  1.0000 wB97X-D3
 Using SG-2 standard quadrature grid
 Dispersion:   Grimme D3
 SCF converges when DIIS error is below 1.0E-08
 Geometry optimization detected.  Setting ReadMinima to 0
 Setting SaveMinima to 0
 using 64 threads for integral computing
 -------------------------------------------------------
 OpenMP Integral computing Module                
 Release: version 1.0, May 2013, Q-Chem Inc. Pittsburgh 
 -------------------------------------------------------
 using 64 threads for integral computing
 -------------------------------------------------------
 OpenMP Integral computing Module                
 Release: version 1.0, May 2013, Q-Chem Inc. Pittsburgh 
 -------------------------------------------------------
 ---------------------------------------
  Cycle       Energy         DIIS Error
 ---------------------------------------
    1    -132.7177045331      1.20E-04
    2    -132.7176218781      1.14E-05
    3    -132.7176222890      6.53E-06
    4    -132.7176223707      4.02E-06
    5    -132.7176224112      8.82E-07
    6    -132.7176224155      3.15E-07
    7    -132.7176224167      1.54E-07
    8    -132.7176224169      5.89E-08
    9    -132.7176224170      1.98E-08
   10    -132.7176224170      4.85E-09 Convergence criterion met
 ---------------------------------------
 <S^2> = 0.0000
 SCF time:  CPU 288.99 s  wall 4.89 s
 SCF   energy in the final basis set = -132.71762242
 Total energy in the final basis set = -132.71762242
 
 --------------------------------------------------------------
 
                    Orbital Energies (a.u.)
 --------------------------------------------------------------
 
 Alpha MOs
 -- Occupied --
-14.4395 -10.3523 -10.2773  -1.0556  -0.8706  -0.6730  -0.5894  -0.5614
 -0.4905  -0.4342  -0.3318
 -- Virtual --
  0.0782   0.1074   0.1312   0.1634   0.2029   0.2585   0.3153   0.3868
  0.4039   0.4239   0.4488   0.4720   0.5239   0.5497   0.5568   0.5715
  0.5877   0.5922   0.6052   0.6749   0.6954   0.7305   0.7794   0.8467
  0.9203   0.9274   0.9803   0.9958   1.0643   1.1302   1.1415   1.1753
  1.2818   1.3537   1.3625   1.3917   1.4201   1.4351   1.5232   1.5727
  1.5733   1.6078   1.8095   1.8204   1.9053   1.9852   2.1828   2.2958
  2.3260   2.3339   2.3617   2.5408   2.5558   2.5743   2.6833   2.6972
  2.7101   2.7657   2.8022   2.8305   2.8516   2.9462   3.0030   3.0262
  3.0272   3.0655   3.1163   3.1317   3.1807   3.2102   3.2365   3.3200
  3.3676   3.4075   3.4652   3.4989   3.5251   3.5581   3.6365   3.6392
  3.7180   3.7243   3.8209   3.8297   3.8783   3.9549   4.0279   4.0453
  4.0885   4.1212   4.1595   4.1889   4.2699   4.3714   4.4374   4.5460
  4.6520   4.7450   4.7520   4.8000   4.9379   4.9527   5.0263   5.0747
  5.1483   5.1719   5.2168   5.3456   5.5183   5.6658   5.6699   5.7214
  5.9274   5.9960   5.9997   6.3175   6.4487   6.7939   9.1262  14.3102
 14.8828
 
 Beta MOs
 -- Occupied --
-14.4395 -10.3523 -10.2773  -1.0556  -0.8706  -0.6730  -0.5894  -0.5614
 -0.4905  -0.4342  -0.3318
 -- Virtual --
  0.0782   0.1074   0.1312   0.1634   0.2029   0.2585   0.3153   0.3868
  0.4039   0.4239   0.4488   0.4720   0.5239   0.5497   0.5568   0.5715
  0.5877   0.5922   0.6052   0.6749   0.6954   0.7305   0.7794   0.8467
  0.9203   0.9274   0.9803   0.9958   1.0643   1.1302   1.1415   1.1753
  1.2818   1.3537   1.3625   1.3917   1.4201   1.4351   1.5232   1.5727
  1.5733   1.6078   1.8095   1.8204   1.9053   1.9852   2.1828   2.2958
  2.3260   2.3339   2.3617   2.5408   2.5558   2.5743   2.6833   2.6972
  2.7101   2.7657   2.8022   2.8305   2.8516   2.9462   3.0030   3.0262
  3.0272   3.0655   3.1163   3.1317   3.1807   3.2102   3.2365   3.3200
  3.3676   3.4075   3.4652   3.4989   3.5251   3.5581   3.6365   3.6392
  3.7180   3.7243   3.8209   3.8297   3.8783   3.9549   4.0279   4.0453
  4.0885   4.1212   4.1595   4.1889   4.2699   4.3714   4.4374   4.5460
  4.6520   4.7450   4.7520   4.8000   4.9379   4.9527   5.0263   5.0747
  5.1483   5.1719   5.2168   5.3456   5.5183   5.6658   5.6699   5.7214
  5.9274   5.9960   5.9997   6.3175   6.4487   6.7939   9.1262  14.3102
 14.8828
 --------------------------------------------------------------
 
          Ground-State Mulliken Net Atomic Charges

     Atom                 Charge (a.u.)    Spin (a.u.)
  --------------------------------------------------------
      1 C                    -0.457742       0.000000
      2 H                     0.138451       0.000000
      3 C                     0.168160       0.000000
      4 H                     0.137944       0.000000
      5 N                    -0.153787      -0.000000
      6 H                     0.166974      -0.000000
  --------------------------------------------------------
  Sum of atomic charges =    -0.000000
  Sum of spin   charges =     0.000000

 -----------------------------------------------------------------
                    Cartesian Multipole Moments
 -----------------------------------------------------------------
    Charge (ESU x 10^10)
                -0.0000
    Dipole Moment (Debye)
         X      -0.5179      Y      -1.0721      Z       0.9149
       Tot       1.5016
    Quadrupole Moments (Debye-Ang)
        XX     -17.5986     XY      -2.9994     YY     -23.3778
        XZ       1.1397     YZ       6.1606     ZZ     -19.9520
    Octopole Moments (Debye-Ang^2)
       XXX     -35.8411    XXY     -33.6890    XYY     -22.3152
       YYY    -116.5753    XXZ      36.9144    XYZ       5.3757
       YYZ      58.1659    XZZ     -17.4544    YZZ     -46.4957
       ZZZ     114.9517
    Hexadecapole Moments (Debye-Ang^3)
      XXXX     -79.9198   XXXY     -54.3301   XXYY     -96.5441
      XYYY     -82.9788   YYYY    -544.6086   XXXZ      81.3213
      XXYZ      61.3579   XYYZ      43.1269   YYYZ     240.2480
      XXZZ    -102.2720   XYZZ     -30.2412   YYZZ    -205.1784
      XZZZ     104.7520   YZZZ     204.0122   ZZZZ    -514.0947
 -----------------------------------------------------------------
 Calculating analytic gradient of the SCF energy
 Gradient of SCF Energy
            1           2           3           4           5           6
    1   0.0000487  -0.0000283  -0.0001133   0.0000168   0.0000739   0.0000020
    2   0.0001775   0.0000017  -0.0002352   0.0000050   0.0000494   0.0000016
    3  -0.0001791  -0.0000164   0.0004710   0.0000004  -0.0002328  -0.0000431
 Max gradient component =       4.710E-04
 RMS gradient           =       1.530E-04
 Gradient time:  CPU 63.50 s  wall 1.16 s
 Geometry Optimization Parameters
   NAtoms,    NIC,     NZ,  NCons,   NDum,   NFix, NCnnct, MaxDiis
        6      25       0       0       0       0       0       0

 Cartesian Hessian Update
 Hessian updated using BFGS update


** GEOMETRY OPTIMIZATION IN DELOCALIZED INTERNAL COORDINATES **
   Searching for a Minimum

   Optimization Cycle:   7

                       Coordinates (Angstroms)
     ATOM                X               Y               Z
      1  C         0.9925018183    0.6849121749   -2.5518060847
      2  H         1.9359339345    0.2144992801   -2.3216167292
      3  C         0.6705962973    1.8148760526   -1.9852332976
      4  H         0.3107064301    0.2127095208   -3.2421172989
      5  N         0.4177254388    2.9215753627   -1.5440000064
      6  H        -0.0836262442    2.9354364856   -0.6611932349
   Point Group: c1    Number of degrees of freedom:    12


   Energy is   -132.717622417

 Hessian updated using BFGS update

 12 Hessian modes will be used to form the next step
  Hessian Eigenvalues:
     0.029173    0.049879    0.142194    0.159762    0.163482    0.181184
     0.200173    0.355270    0.356195    0.449676    0.662576    0.987766

 Minimum search - taking simple RFO step
 Searching for Lamda that Minimizes Along All modes
 Value Taken    Lamda =  -0.00000090
 Step Taken.  Stepsize is  0.002575

                             Maximum     Tolerance    Cnvgd?
         Gradient           0.000284      0.000300     YES
         Displacement       0.001842      0.001200      NO
         Energy change     -0.000005      0.000001      NO


 New Cartesian Coordinates Obtained by Inverse Iteration

 Displacement from previous Coordinates is:  0.002143
 Adding empirical dispersion correction 
 ----------------------------------------------------------------
 Doing -D3(0) with
 s6  =   1.00000
 s8  =   1.00000
 rs6 =   1.28100
 rs8 =   1.09400
 -D3 energy without 3body term =     -0.0004185022 hartrees
 ----------------------------------------------------------------
             Standard Nuclear Orientation (Angstroms)
    I     Atom           X                Y                Z
 ----------------------------------------------------------------
    1      C       0.9923239731     0.6848111816    -2.5516503819
    2      H       1.9359126579     0.2146836345    -2.3214079895
    3      C       0.6708199009     1.8153067842    -1.9858385411
    4      H       0.3105467758     0.2126229277    -3.2419820356
    5      N       0.4179864043     2.9217435076    -1.5438579727
    6      H      -0.0837520371     2.9348408410    -0.6612297308
 ----------------------------------------------------------------
 Nuclear Repulsion Energy =          59.84895187 hartrees
 There are       11 alpha and       11 beta electrons
 Applying Cartesian multipole field
    Component          Value
    ---------          -----
     (2,0,0)        1.00000E-11
     (0,2,0)        2.00000E-11
     (0,0,2)       -3.00000E-11
 Nucleus-field energy     =    -0.0000000033 hartrees
 Requested basis set is cc-pVTZ
 There are 48 shells and 132 basis functions
 A cutoff of  1.0D-14 yielded   1168 shell pairs
 There are      8946 function pairs (     11610 Cartesian)
 Smallest overlap matrix eigenvalue = 4.02E-04
 Guess MOs from SCF MO coefficient file
 Reading MOs from coefficient file
 Reading MOs from coefficient file
 Long-range K will be added via erf
 Coulomb attenuation parameter = 0.25 bohr**(-1)
 An unrestricted hybrid HF-DFT SCF calculation will be
 performed using Pulay DIIS extrapolation
 Exchange:     0.1957 Hartree-Fock + 1.0000 wB97X-D3 + LR-HF
 Correlation:  1.0000 wB97X-D3
 Using SG-2 standard quadrature grid
 Dispersion:   Grimme D3
 SCF converges when DIIS error is below 1.0E-08
 Geometry optimization detected.  Setting ReadMinima to 0
 Setting SaveMinima to 0
 using 64 threads for integral computing
 -------------------------------------------------------
 OpenMP Integral computing Module                
 Release: version 1.0, May 2013, Q-Chem Inc. Pittsburgh 
 -------------------------------------------------------
 using 64 threads for integral computing
 -------------------------------------------------------
 OpenMP Integral computing Module                
 Release: version 1.0, May 2013, Q-Chem Inc. Pittsburgh 
 -------------------------------------------------------
 ---------------------------------------
  Cycle       Energy         DIIS Error
 ---------------------------------------
    1    -132.7177171473      3.21E-05
    2    -132.7176231361      2.93E-06
    3    -132.7176231650      1.17E-06
    4    -132.7176231685      5.30E-07
    5    -132.7176231693      2.86E-07
    6    -132.7176231694      6.05E-08
    7    -132.7176231694      2.23E-08
    8    -132.7176231695      1.37E-08
    9    -132.7176231695      3.39E-09 Convergence criterion met
 ---------------------------------------
 <S^2> = 0.0000
 SCF time:  CPU 253.48 s  wall 4.27 s
 SCF   energy in the final basis set = -132.71762317
 Total energy in the final basis set = -132.71762317
 
 --------------------------------------------------------------
 
                    Orbital Energies (a.u.)
 --------------------------------------------------------------
 
 Alpha MOs
 -- Occupied --
-14.4395 -10.3523 -10.2773  -1.0556  -0.8706  -0.6730  -0.5894  -0.5614
 -0.4905  -0.4342  -0.3318
 -- Virtual --
  0.0782   0.1074   0.1312   0.1634   0.2029   0.2585   0.3152   0.3868
  0.4039   0.4240   0.4487   0.4719   0.5239   0.5497   0.5568   0.5716
  0.5877   0.5921   0.6053   0.6749   0.6954   0.7304   0.7793   0.8466
  0.9201   0.9273   0.9801   0.9960   1.0644   1.1301   1.1416   1.1753
  1.2818   1.3537   1.3624   1.3917   1.4203   1.4351   1.5231   1.5727
  1.5732   1.6078   1.8094   1.8205   1.9055   1.9850   2.1829   2.2953
  2.3261   2.3341   2.3616   2.5408   2.5559   2.5743   2.6831   2.6974
  2.7100   2.7656   2.8021   2.8307   2.8514   2.9462   3.0030   3.0262
  3.0271   3.0655   3.1163   3.1314   3.1805   3.2101   3.2365   3.3200
  3.3678   3.4075   3.4650   3.4989   3.5251   3.5581   3.6365   3.6391
  3.7182   3.7243   3.8210   3.8296   3.8781   3.9550   4.0276   4.0454
  4.0887   4.1211   4.1594   4.1889   4.2698   4.3713   4.4370   4.5462
  4.6522   4.7447   4.7520   4.7998   4.9381   4.9527   5.0266   5.0747
  5.1484   5.1720   5.2167   5.3455   5.5180   5.6657   5.6701   5.7213
  5.9274   5.9958   5.9996   6.3177   6.4490   6.7938   9.1258  14.3100
 14.8820
 
 Beta MOs
 -- Occupied --
-14.4395 -10.3523 -10.2773  -1.0556  -0.8706  -0.6730  -0.5894  -0.5614
 -0.4905  -0.4342  -0.3318
 -- Virtual --
  0.0782   0.1074   0.1312   0.1634   0.2029   0.2585   0.3152   0.3868
  0.4039   0.4240   0.4487   0.4719   0.5239   0.5497   0.5568   0.5716
  0.5877   0.5921   0.6053   0.6749   0.6954   0.7304   0.7793   0.8466
  0.9201   0.9273   0.9801   0.9960   1.0644   1.1301   1.1416   1.1753
  1.2818   1.3537   1.3624   1.3917   1.4203   1.4351   1.5231   1.5727
  1.5732   1.6078   1.8094   1.8205   1.9055   1.9850   2.1829   2.2953
  2.3261   2.3341   2.3616   2.5408   2.5559   2.5743   2.6831   2.6974
  2.7100   2.7656   2.8021   2.8307   2.8514   2.9462   3.0030   3.0262
  3.0271   3.0655   3.1163   3.1314   3.1805   3.2101   3.2365   3.3200
  3.3678   3.4075   3.4650   3.4989   3.5251   3.5581   3.6365   3.6391
  3.7182   3.7243   3.8210   3.8296   3.8781   3.9550   4.0276   4.0454
  4.0887   4.1211   4.1594   4.1889   4.2698   4.3713   4.4370   4.5462
  4.6522   4.7447   4.7520   4.7998   4.9381   4.9527   5.0266   5.0747
  5.1484   5.1720   5.2167   5.3455   5.5180   5.6657   5.6701   5.7213
  5.9274   5.9958   5.9996   6.3177   6.4490   6.7938   9.1258  14.3100
 14.8820
 --------------------------------------------------------------
 
          Ground-State Mulliken Net Atomic Charges

     Atom                 Charge (a.u.)    Spin (a.u.)
  --------------------------------------------------------
      1 C                    -0.457711       0.000000
      2 H                     0.138460      -0.000000
      3 C                     0.168070      -0.000000
      4 H                     0.137966      -0.000000
      5 N                    -0.153801      -0.000000
      6 H                     0.167017      -0.000000
  --------------------------------------------------------
  Sum of atomic charges =    -0.000000
  Sum of spin   charges =     0.000000

 -----------------------------------------------------------------
                    Cartesian Multipole Moments
 -----------------------------------------------------------------
    Charge (ESU x 10^10)
                -0.0000
    Dipole Moment (Debye)
         X      -0.5181      Y      -1.0731      Z       0.9138
       Tot       1.5017
    Quadrupole Moments (Debye-Ang)
        XX     -17.5980     XY      -3.0000     YY     -23.3851
        XZ       1.1392     YZ       6.1579     ZZ     -19.9486
    Octopole Moments (Debye-Ang^2)
       XXX     -35.8441    XXY     -33.6902    XYY     -22.3208
       YYY    -116.6221    XXZ      36.9142    XYZ       5.3730
       YYZ      58.1648    XZZ     -17.4547    YZZ     -46.4868
       ZZZ     114.9489
    Hexadecapole Moments (Debye-Ang^3)
      XXXX     -79.9203   XXXY     -54.3489   XXYY     -96.5572
      XYYY     -83.0187   YYYY    -544.8545   XXXZ      81.3253
      XXYZ      61.3599   XYYZ      43.1269   YYYZ     240.2846
      XXZZ    -102.2750   XYZZ     -30.2372   YYZZ    -205.1701
      XZZZ     104.7602   YZZZ     204.0017   ZZZZ    -514.1181
 -----------------------------------------------------------------
 Calculating analytic gradient of the SCF energy
 Gradient of SCF Energy
            1           2           3           4           5           6
    1   0.0000218  -0.0000032  -0.0000747   0.0000041   0.0000799  -0.0000279
    2   0.0000839   0.0000163  -0.0001787   0.0000111   0.0000689  -0.0000015
    3  -0.0001484  -0.0000125   0.0003413   0.0000075  -0.0001533  -0.0000346
 Max gradient component =       3.413E-04
 RMS gradient           =       1.108E-04
 Gradient time:  CPU 64.61 s  wall 1.20 s
 Geometry Optimization Parameters
   NAtoms,    NIC,     NZ,  NCons,   NDum,   NFix, NCnnct, MaxDiis
        6      25       0       0       0       0       0       0

 Cartesian Hessian Update
 Hessian updated using BFGS update


** GEOMETRY OPTIMIZATION IN DELOCALIZED INTERNAL COORDINATES **
   Searching for a Minimum

   Optimization Cycle:   8

                       Coordinates (Angstroms)
     ATOM                X               Y               Z
      1  C         0.9923239731    0.6848111816   -2.5516503819
      2  H         1.9359126579    0.2146836345   -2.3214079895
      3  C         0.6708199009    1.8153067842   -1.9858385411
      4  H         0.3105467758    0.2126229277   -3.2419820356
      5  N         0.4179864043    2.9217435076   -1.5438579727
      6  H        -0.0837520371    2.9348408410   -0.6612297308
   Point Group: c1    Number of degrees of freedom:    12


   Energy is   -132.717623169

 Hessian updated using BFGS update

 12 Hessian modes will be used to form the next step
  Hessian Eigenvalues:
     0.033312    0.045455    0.052155    0.154953    0.160295    0.164460
     0.200140    0.354737    0.356263    0.449418    0.663077    0.991542

 Minimum search - taking simple RFO step
 Searching for Lamda that Minimizes Along All modes
 Value Taken    Lamda =  -0.00000160
 Step Taken.  Stepsize is  0.005843

                             Maximum     Tolerance    Cnvgd?
         Gradient           0.000211      0.000300     YES
         Displacement       0.004450      0.001200      NO
         Energy change     -0.000001      0.000001     YES


                       Distance Matrix (Angstroms)
             C (  1)   H (  2)   C (  3)   H (  4)   N (  5)
   H (  2)  1.079070
   C (  3)  1.304426  2.067622
   H (  4)  1.079046  1.867960  2.067919
   N (  5)  2.519797  3.199509  1.217979  3.199141
   H (  6)  3.129579  3.772863  1.891381  3.771767  1.015355
 
 Final energy is   -132.717623169453     


 ******************************
 **  OPTIMIZATION CONVERGED  **
 ******************************

                       Coordinates (Angstroms)
     ATOM                X               Y               Z
      1  C         0.9923239731    0.6848111816   -2.5516503819
      2  H         1.9359126579    0.2146836345   -2.3214079895
      3  C         0.6708199009    1.8153067842   -1.9858385411
      4  H         0.3105467758    0.2126229277   -3.2419820356
      5  N         0.4179864043    2.9217435076   -1.5438579727
      6  H        -0.0837520371    2.9348408410   -0.6612297308

Z-matrix Print:
$molecule
0 1
C 
N  1 1.217979
H  2 1.015355 1 115.451099
C  1 1.304426 2 174.784478 3 179.262947 0
H  4 1.079046 1 120.067829 2 -89.686902 0
H  4 1.079070 1 120.037020 2 91.008713 0
$end

 
 --------------------------------------------------------------
 
                    Orbital Energies (a.u.)
 --------------------------------------------------------------
 
 Alpha MOs
 -- Occupied --
-14.4395 -10.3523 -10.2773  -1.0556  -0.8706  -0.6730  -0.5894  -0.5614
 -0.4905  -0.4342  -0.3318
 -- Virtual --
  0.0782   0.1074   0.1312   0.1634   0.2029   0.2585   0.3152   0.3868
  0.4039   0.4240   0.4487   0.4719   0.5239   0.5497   0.5568   0.5716
  0.5877   0.5921   0.6053   0.6749   0.6954   0.7304   0.7793   0.8466
  0.9201   0.9273   0.9801   0.9960   1.0644   1.1301   1.1416   1.1753
  1.2818   1.3537   1.3624   1.3917   1.4203   1.4351   1.5231   1.5727
  1.5732   1.6078   1.8094   1.8205   1.9055   1.9850   2.1829   2.2953
  2.3261   2.3341   2.3616   2.5408   2.5559   2.5743   2.6831   2.6974
  2.7100   2.7656   2.8021   2.8307   2.8514   2.9462   3.0030   3.0262
  3.0271   3.0655   3.1163   3.1314   3.1805   3.2101   3.2365   3.3200
  3.3678   3.4075   3.4650   3.4989   3.5251   3.5581   3.6365   3.6391
  3.7182   3.7243   3.8210   3.8296   3.8781   3.9550   4.0276   4.0454
  4.0887   4.1211   4.1594   4.1889   4.2698   4.3713   4.4370   4.5462
  4.6522   4.7447   4.7520   4.7998   4.9381   4.9527   5.0266   5.0747
  5.1484   5.1720   5.2167   5.3455   5.5180   5.6657   5.6701   5.7213
  5.9274   5.9958   5.9996   6.3177   6.4490   6.7938   9.1258  14.3100
 14.8820
 
 Beta MOs
 -- Occupied --
-14.4395 -10.3523 -10.2773  -1.0556  -0.8706  -0.6730  -0.5894  -0.5614
 -0.4905  -0.4342  -0.3318
 -- Virtual --
  0.0782   0.1074   0.1312   0.1634   0.2029   0.2585   0.3152   0.3868
  0.4039   0.4240   0.4487   0.4719   0.5239   0.5497   0.5568   0.5716
  0.5877   0.5921   0.6053   0.6749   0.6954   0.7304   0.7793   0.8466
  0.9201   0.9273   0.9801   0.9960   1.0644   1.1301   1.1416   1.1753
  1.2818   1.3537   1.3624   1.3917   1.4203   1.4351   1.5231   1.5727
  1.5732   1.6078   1.8094   1.8205   1.9055   1.9850   2.1829   2.2953
  2.3261   2.3341   2.3616   2.5408   2.5559   2.5743   2.6831   2.6974
  2.7100   2.7656   2.8021   2.8307   2.8514   2.9462   3.0030   3.0262
  3.0271   3.0655   3.1163   3.1314   3.1805   3.2101   3.2365   3.3200
  3.3678   3.4075   3.4650   3.4989   3.5251   3.5581   3.6365   3.6391
  3.7182   3.7243   3.8210   3.8296   3.8781   3.9550   4.0276   4.0454
  4.0887   4.1211   4.1594   4.1889   4.2698   4.3713   4.4370   4.5462
  4.6522   4.7447   4.7520   4.7998   4.9381   4.9527   5.0266   5.0747
  5.1484   5.1720   5.2167   5.3455   5.5180   5.6657   5.6701   5.7213
  5.9274   5.9958   5.9996   6.3177   6.4490   6.7938   9.1258  14.3100
 14.8820
 --------------------------------------------------------------
 
          Ground-State Mulliken Net Atomic Charges

     Atom                 Charge (a.u.)    Spin (a.u.)
  --------------------------------------------------------
      1 C                    -0.457711       0.000000
      2 H                     0.138460      -0.000000
      3 C                     0.168070      -0.000000
      4 H                     0.137966      -0.000000
      5 N                    -0.153801      -0.000000
      6 H                     0.167017      -0.000000
  --------------------------------------------------------
  Sum of atomic charges =    -0.000000
  Sum of spin   charges =     0.000000

 -----------------------------------------------------------------
                    Cartesian Multipole Moments
 -----------------------------------------------------------------
    Charge (ESU x 10^10)
                -0.0000
    Dipole Moment (Debye)
         X      -0.5181      Y      -1.0731      Z       0.9138
       Tot       1.5017
    Quadrupole Moments (Debye-Ang)
        XX     -17.5980     XY      -3.0000     YY     -23.3851
        XZ       1.1392     YZ       6.1579     ZZ     -19.9486
    Octopole Moments (Debye-Ang^2)
       XXX     -35.8441    XXY     -33.6902    XYY     -22.3208
       YYY    -116.6221    XXZ      36.9142    XYZ       5.3730
       YYZ      58.1648    XZZ     -17.4547    YZZ     -46.4868
       ZZZ     114.9489
    Hexadecapole Moments (Debye-Ang^3)
      XXXX     -79.9203   XXXY     -54.3489   XXYY     -96.5572
      XYYY     -83.0187   YYYY    -544.8545   XXXZ      81.3253
      XXYZ      61.3599   XYYZ      43.1269   YYYZ     240.2846
      XXZZ    -102.2750   XYZZ     -30.2372   YYZZ    -205.1701
      XZZZ     104.7602   YZZZ     204.0017   ZZZZ    -514.1181
 -----------------------------------------------------------------
Archival summary:
1\1\c8-89\OPT\ProcedureUnspecified\BasisUnspecified\123\hpark21\MonFeb613:25:272023MonFeb613:25:272023\0\\#,OPT,ProcedureUnspecified,BasisUnspecified,\\0,1\C\N,1,1.21798\H,2,1.01535,1,115.451\C,1,1.30443,2,174.784,3,179.263,0\H,4,1.07905,1,120.068,2,-89.6869,0\H,4,1.07907,1,120.037,2,91.0087,0\\\@

 Total job time:  66.63s(wall), 3398.66s(cpu) 
 Mon Feb  6 13:25:27 2023

        *************************************************************
        *                                                           *
        *  Thank you very much for using Q-Chem.  Have a nice day.  *
        *                                                           *
        *************************************************************
