# Supplementary material for: Reactant Discovery with an Ab Initio Nanoreactor: Exploration of Astrophysical N-Heterocycle Precursors and Formation Pathways
Source: ACS Earth Space Chem. 2024 Aug 9;8(9):1771–83. doi: 10.1021/acsearthspacechem.4c00120 (PMC11418024; doi:10.1021/acsearthspacechem.4c00120)
Supplement: Supplementary file 2 — sp4c00120_si_002.zip [file sp4c00120_si_002.zip › nr-si-data/reaction2/R2/Ethenimine/ccsd_sp.out]

Running Job 1 of 1 qchem.in
qchem qchem.in_3753750.0 ./qchem3753750/ 0
/home/leeping/opt/qchem/5.3.2-openmp/exe/qcprog.exe_s qchem.in_3753750.0 ./qchem3753750/
                  Welcome to Q-Chem
     A Quantum Leap Into The Future Of Chemistry


 Q-Chem 5.3, Q-Chem, Inc., Pleasanton, CA (2020)

 Yihan Shao,  Zhengting Gan,  E. Epifanovsky,  A. T. B. Gilbert,  M. Wormit,  
 J. Kussmann,  A. W. Lange,  A. Behn,  Jia Deng,  Xintian Feng,  D. Ghosh,  
 M. Goldey,  P. R. Horn,  L. D. Jacobson,  I. Kaliman,  T. Kus,  A. Landau,  
 Jie Liu,  E. I. Proynov,  R. M. Richard,  R. P. Steele,  E. J. Sundstrom,  
 H. L. Woodcock III,  P. M. Zimmerman,  D. Zuev,  B. Alam,  B. Albrecht,  
 A. Aldossary,  E. Alguire,  S. A. Baeppler,  D. Barton,  Z. Benda,  
 Y. A. Bernard,  E. J. Berquist,  K. B. Bravaya,  H. Burton,  K. Carter-Fenk,  
 D. Casanova,  Chun-Min Chang,  Yunqing Chen,  A. Chien,  K. D. Closser,  
 M. P. Coons,  S. Coriani,  S. Dasgupta,  A. L. Dempwolff,  M. Diedenhofen,  
 Hainam Do,  R. G. Edgar,  Po-Tung Fang,  S. Faraji,  S. Fatehi,  
 Qingguo Feng,  J. Fosso-Tande,  J. Gayvert,  Qinghui Ge,  A. Ghysels,  
 G. Gidofalvi,  J. Gomes,  J. Gonthier,  S. Gulania,  A. Gunina,  D. Hait,  
 M. W. D. Hanson-Heine,  S. Hammes-Schiffer,  P. H. P. Harbach,  
 A. W. Hauser,  M. F. Herbst,  J. E. Herr,  E. G. Hohenstein,  Z. C. Holden,  
 S. Houck,  Kerwin Hui,  B. C. Huynh,  M. Ivanov,  T.-C. Jagau,  Hyunjun Ji,  
 B. Kaduk,  K. Khistyaev,  Jaehoon Kim,  P. Klunzinger,  K. Koh,  
 D. Kosenkov,  L. Koulias,  T. Kowalczyk,  C. M. Krauter,  A. Kunitsa,  
 Ka Un Lao,  A. Laurent,  K. V. Lawler,  Joonho Lee,  D. Lefrancois,  
 S. Lehtola,  D. S. Levine,  Yi-Pei Li,  You-Sheng Lin,  Fenglai Liu,  
 Kuan-Yu Liu,  E. Livshits,  M. Loipersberger,  A. Luenser,  A. Manjanath,  
 P. Manohar,  E. Mansoor,  S. F. Manzer,  Shan-Ping Mao,  Yuezhi Mao,  
 N. Mardirossian,  A. V. Marenich,  T. Markovich,  L. A. Martinez-Martinez,  
 S. A. Maurer,  N. J. Mayhall,  S. C. McKenzie,  J.-M. Mewes,  P. Morgante,  
 A. F. Morrison,  J. W. Mullinax,  K. Nanda,  T. S. Nguyen-Beck,  
 R. Olivares-Amaya,  K. J. Oosterbaan,  J. A. Parkhill,  S. K. Paul,  
 F. Pavosevic,  Zheng Pei,  T. M. Perrine,  F. Plasser,  P. Pokhilko,  
 S. Prager,  A. Prociuk,  E. Ramos,  B. Rana,  D. R. Rehn,  F. Rob,  
 E. Rossomme,  M. Scheurer,  M. Schneider,  N. Sergueev,  S. M. Sharada,  
 S. Sharma,  W. Skomorowski,  D. W. Small,  T. Stauch,  C. J. Stein,  
 T. Stein,  Yu-Chuan Su,  S. P. Veccham,  Zhen Tao,  A. J. W. Thom,  
 A. Tkatchenko,  T. Tsuchimochi,  N. M. Tubman,  L. Vogt,  M. L. Vidal,  
 O. Vydrov,  M. A. Watson,  J. Wenzel,  M. de Wergifosse,  T. A. Wesolowski,  
 A. White,  J. Witte,  A. Yamada,  Jun Yang,  K. Yao,  S. Yeganeh,  
 S. R. Yost,  Zhi-Qiang You,  A. Zech,  Igor Ying Zhang,  Xing Zhang,  
 Yan Zhao,  Ying Zhu,  B. R. Brooks,  G. K. L. Chan,  C. J. Cramer,  
 M. S. Gordon,  W. J. Hehre,  A. Klamt,  M. W. Schmidt,  C. D. Sherrill,  
 D. G. Truhlar,  A. Aspuru-Guzik,  R. Baer,  A. T. Bell,  N. A. Besley,  
 Jeng-Da Chai,  A. E. DePrince, III,  R. A. DiStasio Jr.,  A. Dreuw,  
 B. D. Dunietz,  T. R. Furlani,  Chao-Ping Hsu,  Yousung Jung,  Jing Kong,  
 D. S. Lambrecht,  WanZhen Liang,  C. Ochsenfeld,  V. A. Rassolov,  
 L. V. Slipchenko,  J. E. Subotnik,  T. Van Voorhis,  J. M. Herbert,  
 A. I. Krylov,  P. M. W. Gill,  M. Head-Gordon

 Contributors to earlier versions of Q-Chem not listed above: 
 R. D. Adamson,  B. Austin,  J. Baker,  G. J. O. Beran,  K. Brandhorst,  
 S. T. Brown,  E. F. C. Byrd,  A. K. Chakraborty,  C.-L. Cheng,  
 Siu Hung Chien,  D. M. Chipman,  D. L. Crittenden,  H. Dachsel,  
 R. J. Doerksen,  A. D. Dutoi,  L. Fusti-Molnar,  W. A. Goddard III,  
 A. Golubeva-Zadorozhnaya,  S. R. Gwaltney,  G. Hawkins,  A. Heyden,  
 S. Hirata,  G. Kedziora,  F. J. Keil,  C. Kelley,  Jihan Kim,  R. A. King,  
 R. Z. Khaliullin,  P. P. Korambath,  W. Kurlancheek,  A. M. Lee,  M. S. Lee,  
 S. V. Levchenko,  Ching Yeh Lin,  D. Liotard,  R. C. Lochan,  I. Lotan,  
 P. E. Maslen,  N. Nair,  D. P. O'Neill,  D. Neuhauser,  E. Neuscamman,  
 C. M. Oana,  R. Olson,  B. Peters,  R. Peverati,  P. A. Pieniazek,  
 Y. M. Rhee,  J. Ritchie,  M. A. Rohrdanz,  E. Rosta,  N. J. Russ,  
 H. F. Schaefer III,  N. E. Schultz,  N. Shenvi,  A. C. Simmonett,  A. Sodt,  
 D. Stuck,  K. S. Thanthiriwatte,  V. Vanovschi,  Tao Wang,  A. Warshel,  
 C. F. Williams,  Q. Wu,  X. Xu,  W. Zhang

 Please cite Q-Chem as follows:
 Y. Shao et al., Mol. Phys. 113, 184-215 (2015)
 DOI: 10.1080/00268976.2014.952696

 Q-Chem 5.3.2 for Intel X86 EM64T Linux

 Parts of Q-Chem use Armadillo 9.800.1 (Horizon Scraper).
 http://arma.sourceforge.net/

 Q-Chem begins on Wed Jun 12 18:42:54 2024  

Host: 
0

     Scratch files written to ./qchem3753750//
 Dec820 |scratch|qcdevops|jenkins|workspace|build_RNUM 5633   
Processing $rem in /home/leeping/opt/qchem/5.3.2-openmp/config/preferences:
Processing $rem in /home/hpark21/.qchemrc:
Core orbitals will be frozen

Checking the input file for inconsistencies... 	...done.

--------------------------------------------------------------
User input:
--------------------------------------------------------------
$molecule
0 1
C         0.9923239731    0.6848111816   -2.5516503819
H         1.9359126579    0.2146836345   -2.3214079895
C         0.6708199009    1.8153067842   -1.9858385411
H         0.3105467758    0.2126229277   -3.2419820356
N         0.4179864043    2.9217435076   -1.5438579727
H        -0.0837520371    2.9348408410   -0.6612297308
$end

$rem
method                ccsd(t)
basis                 cc-pvtz
unrestricted          true
symmetry              False
sym_ignore            true
scf_convergence       8
thresh                14
jobtype               sp
scf_guess             core
scf_algorithm         diis
max_scf_cycles        100
mem_total             10000
$end
--------------------------------------------------------------
 ----------------------------------------------------------------
             Standard Nuclear Orientation (Angstroms)
    I     Atom           X                Y                Z
 ----------------------------------------------------------------
    1      C       0.9923239731     0.6848111816    -2.5516503819
    2      H       1.9359126579     0.2146836345    -2.3214079895
    3      C       0.6708199009     1.8153067842    -1.9858385411
    4      H       0.3105467758     0.2126229277    -3.2419820356
    5      N       0.4179864043     2.9217435076    -1.5438579727
    6      H      -0.0837520371     2.9348408410    -0.6612297308
 ----------------------------------------------------------------
 Nuclear Repulsion Energy =          59.84937037 hartrees
 There are       11 alpha and       11 beta electrons
 Requested basis set is cc-pVTZ
 There are 48 shells and 132 basis functions
 Total memory of 10000 MB is distributed as follows: 
   MEM_STATIC is set to 2000 MB
   QALLOC/CCMAN JOB total memory use is  8000 MB
 Warning: actual memory use might exceed 10000 MB

 Total QAlloc Memory Limit  10000 MB
 Mega-Array Size      1956 MB
 MEM_STATIC part      2000 MB

                       Distance Matrix (Angstroms)
             C (  1)   H (  2)   C (  3)   H (  4)   N (  5)
   H (  2)  1.079070
   C (  3)  1.304426  2.067622
   H (  4)  1.079046  1.867960  2.067919
   N (  5)  2.519797  3.199509  1.217979  3.199141
   H (  6)  3.129579  3.772863  1.891381  3.771767  1.015355
 
 A cutoff of  1.0D-14 yielded   1168 shell pairs
 There are      8946 function pairs (     11610 Cartesian)
 Smallest overlap matrix eigenvalue = 4.02E-04

 Scale SEOQF with 1.000000e-01/1.000000e-01/1.000000e-01

 Standard Electronic Orientation quadrupole field applied
 Nucleus-field energy     =    -0.0000000033 hartrees
 Guess MOs from core Hamiltonian diagonalization
 An unrestricted Hartree-Fock SCF calculation will be
 performed using Pulay DIIS extrapolation
 SCF converges when DIIS error is below 1.0E-08
 using 8 threads for integral computing
 -------------------------------------------------------
 OpenMP Integral computing Module                
 Release: version 1.0, May 2013, Q-Chem Inc. Pittsburgh 
 -------------------------------------------------------
 ---------------------------------------
  Cycle       Energy         DIIS Error
 ---------------------------------------
    1     -95.7225306559      1.40E-01
    2     -97.5638236378      8.02E-02
    3    -114.2314899193      7.09E-02
    4    -130.9021298849      1.96E-02
    5    -131.7946478741      8.28E-03
    6    -131.9142003166      2.15E-03
    7    -131.9232045261      8.36E-04
    8    -131.9250128788      1.92E-04
    9    -131.9251281729      3.86E-05
   10    -131.9251332903      1.12E-05
   11    -131.9251339496      3.10E-06
   12    -131.9251340174      1.25E-06
   13    -131.9251340266      3.79E-07
   14    -131.9251340273      8.86E-08
   15    -131.9251340274      3.86E-08
   16    -131.9251340274      7.33E-09 Convergence criterion met
 ---------------------------------------
 <S^2> = 0.0000
 SCF time:  CPU 71.65 s  wall 9.22 s
 SCF   energy in the final basis set = -131.92513403
 Total energy in the final basis set = -131.92513403


 ------------------------------------------------------------------------------

   CCMAN2: suite of methods based on coupled cluster
           and equation of motion theories.

   Components:
   * libvmm-1.3-trunk
     by Evgeny Epifanovsky, Ilya Kaliman.
   * libtensor-2.5-trunk
     by Evgeny Epifanovsky, Michael Wormit, Dmitry Zuev, Sam Manzer, 
        Ilya Kaliman.
   * libcc-2.5-trunk
     by Evgeny Epifanovsky, Arik Landau, Tomasz Kus, Kirill Khistyaev, 
        Dmitry Zuev, Prashant Manohar, Xintian Feng, Anna Krylov, 
        Matthew Goldey, Alec White, Thomas Jagau, Kaushik Nanda, 
        Anastasia Gunina, Alexander Kunitsa, Joonho Lee.

   CCMAN original authors:
   Anna I. Krylov, C. David Sherrill, Steven R. Gwaltney,
   Edward F. C. Byrd (2000)
   Sergey V. Levchenko, Lyudmila V. Slipchenko, Tao Wang,
   Ana-Maria C. Cristian (2003)
   Piotr A. Pieniazek, C. Melania Oana, Evgeny Epifanovsky (2007)
   Prashant Manohar (2009)

 ------------------------------------------------------------------------------


 Allocating and initializing 8000MB of RAM...
 Calculation will run on 8 cores.

 
 Alpha MOs, Unrestricted
 -- Occupied --                  
-15.580 -11.317 -11.230  -1.249  -1.023  -0.764  -0.669  -0.623
  1 A     2 A     3 A     4 A     5 A     6 A     7 A     8 A                  
 -0.556  -0.468  -0.356
  9 A    10 A    11 A                                                          
 -- Virtual --                   
  0.143   0.152   0.165   0.198   0.221   0.279   0.359   0.441
 12 A    13 A    14 A    15 A    16 A    17 A    18 A    19 A                  
  0.457   0.487   0.523   0.551   0.609   0.610   0.645   0.662
 20 A    21 A    22 A    23 A    24 A    25 A    26 A    27 A                  
  0.669   0.676   0.679   0.758   0.763   0.821   0.869   0.940
 28 A    29 A    30 A    31 A    32 A    33 A    34 A    35 A                  
  1.023   1.030   1.075   1.107   1.176   1.235   1.267   1.296
 36 A    37 A    38 A    39 A    40 A    41 A    42 A    43 A                  
  1.392   1.481   1.493   1.516   1.563   1.577   1.661   1.713
 44 A    45 A    46 A    47 A    48 A    49 A    50 A    51 A                  
  1.714   1.759   1.973   1.982   2.080   2.176   2.390   2.494
 52 A    53 A    54 A    55 A    56 A    57 A    58 A    59 A                  
  2.541   2.545   2.578   2.741   2.777   2.802   2.879   2.917
 60 A    61 A    62 A    63 A    64 A    65 A    66 A    67 A                  
  2.928   2.973   3.026   3.050   3.072   3.166   3.222   3.253
 68 A    69 A    70 A    71 A    72 A    73 A    74 A    75 A                  
  3.268   3.291   3.354   3.371   3.420   3.439   3.455   3.567
 76 A    77 A    78 A    79 A    80 A    81 A    82 A    83 A                  
  3.595   3.640   3.721   3.726   3.759   3.814   3.867   3.898
 84 A    85 A    86 A    87 A    88 A    89 A    90 A    91 A                  
  3.949   3.963   4.049   4.063   4.089   4.162   4.262   4.272
 92 A    93 A    94 A    95 A    96 A    97 A    98 A    99 A                  
  4.313   4.345   4.383   4.450   4.539   4.630   4.694   4.808
100 A   101 A   102 A   103 A   104 A   105 A   106 A   107 A                  
  4.930   5.037   5.070   5.078   5.192   5.211   5.306   5.354
108 A   109 A   110 A   111 A   112 A   113 A   114 A   115 A                  
  5.412   5.483   5.504   5.654   5.812   5.950   6.014   6.017
116 A   117 A   118 A   119 A   120 A   121 A   122 A   123 A                  
  6.264   6.290   6.335   6.634   6.748   7.140   9.578  14.973
124 A   125 A   126 A   127 A   128 A   129 A   130 A   131 A                  
 15.535
132 A                                                                          
 
 Beta MOs, Unrestricted
 -- Occupied --                  
-15.580 -11.317 -11.230  -1.249  -1.023  -0.764  -0.669  -0.623
  1 A     2 A     3 A     4 A     5 A     6 A     7 A     8 A                  
 -0.556  -0.468  -0.356
  9 A    10 A    11 A                                                          
 -- Virtual --                   
  0.143   0.152   0.165   0.198   0.221   0.279   0.359   0.441
 12 A    13 A    14 A    15 A    16 A    17 A    18 A    19 A                  
  0.457   0.487   0.523   0.551   0.609   0.610   0.645   0.662
 20 A    21 A    22 A    23 A    24 A    25 A    26 A    27 A                  
  0.669   0.676   0.679   0.758   0.763   0.821   0.869   0.940
 28 A    29 A    30 A    31 A    32 A    33 A    34 A    35 A                  
  1.023   1.030   1.075   1.107   1.176   1.235   1.267   1.296
 36 A    37 A    38 A    39 A    40 A    41 A    42 A    43 A                  
  1.392   1.481   1.493   1.516   1.563   1.577   1.661   1.713
 44 A    45 A    46 A    47 A    48 A    49 A    50 A    51 A                  
  1.714   1.759   1.973   1.982   2.080   2.176   2.390   2.494
 52 A    53 A    54 A    55 A    56 A    57 A    58 A    59 A                  
  2.541   2.545   2.578   2.741   2.777   2.802   2.879   2.917
 60 A    61 A    62 A    63 A    64 A    65 A    66 A    67 A                  
  2.928   2.973   3.026   3.050   3.072   3.166   3.222   3.253
 68 A    69 A    70 A    71 A    72 A    73 A    74 A    75 A                  
  3.268   3.291   3.354   3.371   3.420   3.439   3.455   3.567
 76 A    77 A    78 A    79 A    80 A    81 A    82 A    83 A                  
  3.595   3.640   3.721   3.726   3.759   3.814   3.867   3.898
 84 A    85 A    86 A    87 A    88 A    89 A    90 A    91 A                  
  3.949   3.963   4.049   4.063   4.089   4.162   4.262   4.272
 92 A    93 A    94 A    95 A    96 A    97 A    98 A    99 A                  
  4.313   4.345   4.383   4.450   4.539   4.630   4.694   4.808
100 A   101 A   102 A   103 A   104 A   105 A   106 A   107 A                  
  4.930   5.037   5.070   5.078   5.192   5.211   5.306   5.354
108 A   109 A   110 A   111 A   112 A   113 A   114 A   115 A                  
  5.412   5.483   5.504   5.654   5.812   5.950   6.014   6.017
116 A   117 A   118 A   119 A   120 A   121 A   122 A   123 A                  
  6.264   6.290   6.335   6.634   6.748   7.140   9.578  14.973
124 A   125 A   126 A   127 A   128 A   129 A   130 A   131 A                  
 15.535
132 A                                                                          

 Occupation and symmetry of molecular orbitals

 Point group: C1 (1 irreducible representation).

                           A     All 
 -------------------------------------
 All molecular orbitals:
  - Alpha                  132   132 
  - Beta                   132   132 
 -------------------------------------
 Alpha orbitals:
  - Frozen occupied        3     3   
  - Active occupied        8     8   
  - Active virtual         121   121 
  - Frozen virtual         0     0   
 -------------------------------------
 Beta orbitals:
  - Frozen occupied        3     3   
  - Active occupied        8     8   
  - Active virtual         121   121 
  - Frozen virtual         0     0   
 -------------------------------------

 Import integrals:   CPU 0.00 s  wall 0.00 s

 Import integrals:   CPU 57.79 s  wall 13.84 s

 MP2 amplitudes:   CPU 0.19 s  wall 0.04 s

Running a double precision version
           CCSD T amplitudes will be solved using DIIS.

           Start     Size      MaxIter   EConv     TConv     
           3         7         100       1.00e-06  1.00e-04  
 ------------------------------------------------------------------------------
           Energy (a.u.)   Ediff      Tdiff       Comment
 ------------------------------------------------------------------------------
          -132.43863225                           
     1    -132.43812449   5.08e-04   6.80e-01     
     2    -132.45344056   1.53e-02   8.28e-02     
     3    -132.45326093   1.80e-04   3.39e-02     
     4    -132.45482742   1.57e-03   1.12e-02     Switched to DIIS steps.
     5    -132.45540405   5.77e-04   9.18e-03     
     6    -132.45542522   2.12e-05   1.45e-03     
     7    -132.45542406   1.16e-06   6.11e-04     
     8    -132.45542428   2.25e-07   1.27e-04     
     9    -132.45542464   3.63e-07   6.07e-05     
 ------------------------------------------------------------------------------
          -132.45542464                           CCSD T converged.

End of double precision

WARNING: YOUR (T) CALCULATION MAY RUN OUT OF MEMORY
REDUCE CC_MEMORY OR USE CC_BACKEND=XM IF THIS HAPPENS

----------------------------------------
libpt (c) 2016-2019 Ilya Kaliman
Fast Coupled Cluster Triples Corrections
https://github.com/ilyak/libpt
----------------------------------------

 Starting (T) calculation...
 Using double precision libpt code
 Running unrestricted (T) code
 Using 1 integral batch

 (T) calculation completed in 16.40 sec
 (T) energy is -0.0259480721

 SCF energy                 = -131.92513403
 MP2 energy                 = -132.43863225
 CCSD correlation energy    =   -0.53029062
 CCSD total energy          = -132.45542464
 CCSD(T) correlation energy =   -0.02594807
 CCSD(T) total energy       = -132.48137272

 CCSD  T1^2 = 0.0069  T2^2 = 0.1878  Leading amplitudes:

 Amplitude    Orbitals with energies
 -0.0254       9 (A) A                   ->    15 (A) A                   
              -0.5559                          0.1976                     
 -0.0254       9 (A) B                   ->    15 (A) B                   
              -0.5559                          0.1976                     
  0.0204       8 (A) B                   ->    13 (A) B                   
              -0.6229                          0.1520                     
  0.0204       8 (A) A                   ->    13 (A) A                   
              -0.6229                          0.1520                     

 Amplitude    Orbitals with energies
 -0.0711       10 (A) A      10 (A) B    ->    13 (A) A      13 (A) B     
              -0.4679       -0.4679            0.1520        0.1520       
  0.0711       10 (A) A      10 (A) B    ->    13 (A) B      13 (A) A     
              -0.4679       -0.4679            0.1520        0.1520       
  0.0711       10 (A) B      10 (A) A    ->    13 (A) A      13 (A) B     
              -0.4679       -0.4679            0.1520        0.1520       
 -0.0711       10 (A) B      10 (A) A    ->    13 (A) B      13 (A) A     
              -0.4679       -0.4679            0.1520        0.1520       

 CCSD calculation:   CPU 287.19 s  wall 39.63 s

 Total ccman2 time:   CPU 362.46 s  wall 56.45 s

 
 --------------------------------------------------------------
 
                    Orbital Energies (a.u.)
 --------------------------------------------------------------
 
 Alpha MOs
 -- Occupied --
-15.5803 -11.3173 -11.2303  -1.2492  -1.0231  -0.7641  -0.6693  -0.6229
 -0.5559  -0.4679  -0.3557
 -- Virtual --
  0.1432   0.1520   0.1648   0.1976   0.2209   0.2792   0.3591   0.4414
  0.4574   0.4871   0.5228   0.5511   0.6090   0.6100   0.6445   0.6620
  0.6689   0.6758   0.6792   0.7581   0.7635   0.8213   0.8693   0.9402
  1.0227   1.0299   1.0753   1.1073   1.1764   1.2354   1.2665   1.2963
  1.3919   1.4809   1.4926   1.5161   1.5630   1.5765   1.6613   1.7135
  1.7140   1.7585   1.9735   1.9816   2.0795   2.1755   2.3902   2.4940
  2.5407   2.5446   2.5785   2.7409   2.7772   2.8016   2.8795   2.9175
  2.9278   2.9727   3.0261   3.0499   3.0724   3.1658   3.2222   3.2533
  3.2682   3.2905   3.3544   3.3708   3.4198   3.4388   3.4552   3.5672
  3.5946   3.6402   3.7207   3.7259   3.7587   3.8143   3.8667   3.8984
  3.9487   3.9631   4.0488   4.0634   4.0892   4.1617   4.2616   4.2723
  4.3128   4.3449   4.3825   4.4503   4.5390   4.6298   4.6939   4.8076
  4.9303   5.0374   5.0697   5.0783   5.1916   5.2111   5.3059   5.3538
  5.4120   5.4829   5.5044   5.6544   5.8118   5.9498   6.0140   6.0166
  6.2641   6.2899   6.3347   6.6339   6.7485   7.1403   9.5783  14.9725
 15.5350
 
 Beta MOs
 -- Occupied --
-15.5803 -11.3173 -11.2303  -1.2492  -1.0231  -0.7641  -0.6693  -0.6229
 -0.5559  -0.4679  -0.3557
 -- Virtual --
  0.1432   0.1520   0.1648   0.1976   0.2209   0.2792   0.3591   0.4414
  0.4574   0.4871   0.5228   0.5511   0.6090   0.6100   0.6445   0.6620
  0.6689   0.6758   0.6792   0.7581   0.7635   0.8213   0.8693   0.9402
  1.0227   1.0299   1.0753   1.1073   1.1764   1.2354   1.2665   1.2963
  1.3919   1.4809   1.4926   1.5161   1.5630   1.5765   1.6613   1.7135
  1.7140   1.7585   1.9735   1.9816   2.0795   2.1755   2.3902   2.4940
  2.5407   2.5446   2.5785   2.7409   2.7772   2.8016   2.8795   2.9175
  2.9278   2.9727   3.0261   3.0499   3.0724   3.1658   3.2222   3.2533
  3.2682   3.2905   3.3544   3.3708   3.4198   3.4388   3.4552   3.5672
  3.5946   3.6402   3.7207   3.7259   3.7587   3.8143   3.8667   3.8984
  3.9487   3.9631   4.0488   4.0634   4.0892   4.1617   4.2616   4.2723
  4.3128   4.3449   4.3825   4.4503   4.5390   4.6298   4.6939   4.8076
  4.9303   5.0374   5.0697   5.0783   5.1916   5.2111   5.3059   5.3538
  5.4120   5.4829   5.5044   5.6544   5.8118   5.9498   6.0140   6.0166
  6.2641   6.2899   6.3347   6.6339   6.7485   7.1403   9.5783  14.9725
 15.5350
 --------------------------------------------------------------
 
          Ground-State Mulliken Net Atomic Charges

     Atom                 Charge (a.u.)    Spin (a.u.)
  --------------------------------------------------------
      1 C                    -0.510491       0.000000
      2 H                     0.161362       0.000000
      3 C                     0.221386       0.000000
      4 H                     0.161442       0.000000
      5 N                    -0.229155       0.000000
      6 H                     0.195456       0.000000
  --------------------------------------------------------
  Sum of atomic charges =     0.000000
  Sum of spin   charges =     0.000000

 -----------------------------------------------------------------
                    Cartesian Multipole Moments
 -----------------------------------------------------------------
    Charge (ESU x 10^10)
                 0.0000
    Dipole Moment (Debye)
         X      -0.5070      Y      -1.2780      Z       0.8946
       Tot       1.6403
    Quadrupole Moments (Debye-Ang)
        XX     -17.8258     XY      -3.1559     YY     -24.5765
        XZ       1.0707     YZ       6.5990     ZZ     -20.0755
    Octopole Moments (Debye-Ang^2)
       XXX     -36.2915    XXY     -34.3410    XYY     -23.1513
       YYY    -121.6130    XXZ      37.3532    XYZ       5.5731
       YYZ      60.5898    XZZ     -17.4845    YZZ     -47.8071
       ZZZ     116.0612
    Hexadecapole Moments (Debye-Ang^3)
      XXXX     -80.9265   XXXY     -55.4252   XXYY     -98.5434
      XYYY     -86.4862   YYYY    -563.7867   XXXZ      82.2957
      XXYZ      62.5926   XYYZ      44.2703   YYYZ     250.4170
      XXZZ    -103.4808   XYZZ     -30.9972   YYZZ    -210.8635
      XZZZ     105.6934   YZZZ     208.5821   ZZZZ    -519.7846
 -----------------------------------------------------------------
Archival summary:
1\1\cpu-6-90\SP\ProcedureUnspecified\BasisUnspecified\123\hpark21\WedJun1218:44:062024WedJun1218:44:062024\0\\#,ProcedureUnspecified,BasisUnspecified,\\0,1\C\N,1,1.21798\H,2,1.01535,1,115.451\C,1,1.30443,2,174.784,3,179.263,0\H,4,1.07905,1,120.068,2,-89.6869,0\H,4,1.07907,1,120.037,2,91.0087,0\\HF=-131.925134\\@

 Total job time:  72.11s(wall), 444.45s(cpu) 
 Wed Jun 12 18:44:06 2024

        *************************************************************
        *                                                           *
        *  Thank you very much for using Q-Chem.  Have a nice day.  *
        *                                                           *
        *************************************************************
