# Supplementary material for: Reactant Discovery with an Ab Initio Nanoreactor: Exploration of Astrophysical N-Heterocycle Precursors and Formation Pathways
Source: ACS Earth Space Chem. 2024 Aug 9;8(9):1771–83. doi: 10.1021/acsearthspacechem.4c00120 (PMC11418024; doi:10.1021/acsearthspacechem.4c00120)
Supplement: Supplementary file 2 — sp4c00120_si_002.zip [file sp4c00120_si_002.zip › nr-si-data/reaction2/R2/Ethenimine/freq.out]

Running Job 1 of 1 qchem.in
qchem qchem.in_40506.0 ./qchem40506/ 0
/home/leeping/opt/qchem/5.3.2-openmp/exe/qcprog.exe_s qchem.in_40506.0 ./qchem40506/
                  Welcome to Q-Chem
     A Quantum Leap Into The Future Of Chemistry


 Q-Chem 5.3, Q-Chem, Inc., Pleasanton, CA (2020)

 Yihan Shao,  Zhengting Gan,  E. Epifanovsky,  A. T. B. Gilbert,  M. Wormit,  
 J. Kussmann,  A. W. Lange,  A. Behn,  Jia Deng,  Xintian Feng,  D. Ghosh,  
 M. Goldey,  P. R. Horn,  L. D. Jacobson,  I. Kaliman,  T. Kus,  A. Landau,  
 Jie Liu,  E. I. Proynov,  R. M. Richard,  R. P. Steele,  E. J. Sundstrom,  
 H. L. Woodcock III,  P. M. Zimmerman,  D. Zuev,  B. Alam,  B. Albrecht,  
 A. Aldossary,  E. Alguire,  S. A. Baeppler,  D. Barton,  Z. Benda,  
 Y. A. Bernard,  E. J. Berquist,  K. B. Bravaya,  H. Burton,  K. Carter-Fenk,  
 D. Casanova,  Chun-Min Chang,  Yunqing Chen,  A. Chien,  K. D. Closser,  
 M. P. Coons,  S. Coriani,  S. Dasgupta,  A. L. Dempwolff,  M. Diedenhofen,  
 Hainam Do,  R. G. Edgar,  Po-Tung Fang,  S. Faraji,  S. Fatehi,  
 Qingguo Feng,  J. Fosso-Tande,  J. Gayvert,  Qinghui Ge,  A. Ghysels,  
 G. Gidofalvi,  J. Gomes,  J. Gonthier,  S. Gulania,  A. Gunina,  D. Hait,  
 M. W. D. Hanson-Heine,  S. Hammes-Schiffer,  P. H. P. Harbach,  
 A. W. Hauser,  M. F. Herbst,  J. E. Herr,  E. G. Hohenstein,  Z. C. Holden,  
 S. Houck,  Kerwin Hui,  B. C. Huynh,  M. Ivanov,  T.-C. Jagau,  Hyunjun Ji,  
 B. Kaduk,  K. Khistyaev,  Jaehoon Kim,  P. Klunzinger,  K. Koh,  
 D. Kosenkov,  L. Koulias,  T. Kowalczyk,  C. M. Krauter,  A. Kunitsa,  
 Ka Un Lao,  A. Laurent,  K. V. Lawler,  Joonho Lee,  D. Lefrancois,  
 S. Lehtola,  D. S. Levine,  Yi-Pei Li,  You-Sheng Lin,  Fenglai Liu,  
 Kuan-Yu Liu,  E. Livshits,  M. Loipersberger,  A. Luenser,  A. Manjanath,  
 P. Manohar,  E. Mansoor,  S. F. Manzer,  Shan-Ping Mao,  Yuezhi Mao,  
 N. Mardirossian,  A. V. Marenich,  T. Markovich,  L. A. Martinez-Martinez,  
 S. A. Maurer,  N. J. Mayhall,  S. C. McKenzie,  J.-M. Mewes,  P. Morgante,  
 A. F. Morrison,  J. W. Mullinax,  K. Nanda,  T. S. Nguyen-Beck,  
 R. Olivares-Amaya,  K. J. Oosterbaan,  J. A. Parkhill,  S. K. Paul,  
 F. Pavosevic,  Zheng Pei,  T. M. Perrine,  F. Plasser,  P. Pokhilko,  
 S. Prager,  A. Prociuk,  E. Ramos,  B. Rana,  D. R. Rehn,  F. Rob,  
 E. Rossomme,  M. Scheurer,  M. Schneider,  N. Sergueev,  S. M. Sharada,  
 S. Sharma,  W. Skomorowski,  D. W. Small,  T. Stauch,  C. J. Stein,  
 T. Stein,  Yu-Chuan Su,  S. P. Veccham,  Zhen Tao,  A. J. W. Thom,  
 A. Tkatchenko,  T. Tsuchimochi,  N. M. Tubman,  L. Vogt,  M. L. Vidal,  
 O. Vydrov,  M. A. Watson,  J. Wenzel,  M. de Wergifosse,  T. A. Wesolowski,  
 A. White,  J. Witte,  A. Yamada,  Jun Yang,  K. Yao,  S. Yeganeh,  
 S. R. Yost,  Zhi-Qiang You,  A. Zech,  Igor Ying Zhang,  Xing Zhang,  
 Yan Zhao,  Ying Zhu,  B. R. Brooks,  G. K. L. Chan,  C. J. Cramer,  
 M. S. Gordon,  W. J. Hehre,  A. Klamt,  M. W. Schmidt,  C. D. Sherrill,  
 D. G. Truhlar,  A. Aspuru-Guzik,  R. Baer,  A. T. Bell,  N. A. Besley,  
 Jeng-Da Chai,  A. E. DePrince, III,  R. A. DiStasio Jr.,  A. Dreuw,  
 B. D. Dunietz,  T. R. Furlani,  Chao-Ping Hsu,  Yousung Jung,  Jing Kong,  
 D. S. Lambrecht,  WanZhen Liang,  C. Ochsenfeld,  V. A. Rassolov,  
 L. V. Slipchenko,  J. E. Subotnik,  T. Van Voorhis,  J. M. Herbert,  
 A. I. Krylov,  P. M. W. Gill,  M. Head-Gordon

 Contributors to earlier versions of Q-Chem not listed above: 
 R. D. Adamson,  B. Austin,  J. Baker,  G. J. O. Beran,  K. Brandhorst,  
 S. T. Brown,  E. F. C. Byrd,  A. K. Chakraborty,  C.-L. Cheng,  
 Siu Hung Chien,  D. M. Chipman,  D. L. Crittenden,  H. Dachsel,  
 R. J. Doerksen,  A. D. Dutoi,  L. Fusti-Molnar,  W. A. Goddard III,  
 A. Golubeva-Zadorozhnaya,  S. R. Gwaltney,  G. Hawkins,  A. Heyden,  
 S. Hirata,  G. Kedziora,  F. J. Keil,  C. Kelley,  Jihan Kim,  R. A. King,  
 R. Z. Khaliullin,  P. P. Korambath,  W. Kurlancheek,  A. M. Lee,  M. S. Lee,  
 S. V. Levchenko,  Ching Yeh Lin,  D. Liotard,  R. C. Lochan,  I. Lotan,  
 P. E. Maslen,  N. Nair,  D. P. O'Neill,  D. Neuhauser,  E. Neuscamman,  
 C. M. Oana,  R. Olson,  B. Peters,  R. Peverati,  P. A. Pieniazek,  
 Y. M. Rhee,  J. Ritchie,  M. A. Rohrdanz,  E. Rosta,  N. J. Russ,  
 H. F. Schaefer III,  N. E. Schultz,  N. Shenvi,  A. C. Simmonett,  A. Sodt,  
 D. Stuck,  K. S. Thanthiriwatte,  V. Vanovschi,  Tao Wang,  A. Warshel,  
 C. F. Williams,  Q. Wu,  X. Xu,  W. Zhang

 Please cite Q-Chem as follows:
 Y. Shao et al., Mol. Phys. 113, 184-215 (2015)
 DOI: 10.1080/00268976.2014.952696

 Q-Chem 5.3.2 for Intel X86 EM64T Linux

 Parts of Q-Chem use Armadillo 9.800.1 (Horizon Scraper).
 http://arma.sourceforge.net/

 Q-Chem begins on Mon Feb  6 13:36:37 2023  

Host: 
0

     Scratch files written to ./qchem40506//
 Dec820 |scratch|qcdevops|jenkins|workspace|build_RNUM 5633   
Processing $rem in /home/leeping/opt/qchem/5.3.2-openmp/config/preferences:
Processing $rem in /home/hpark21/.qchemrc:

Checking the input file for inconsistencies... 	...done.

--------------------------------------------------------------
User input:
--------------------------------------------------------------
$molecule
0 1
C         0.9923239731    0.6848111816   -2.5516503819
H         1.9359126579    0.2146836345   -2.3214079895
C         0.6708199009    1.8153067842   -1.9858385411
H         0.3105467758    0.2126229277   -3.2419820356
N         0.4179864043    2.9217435076   -1.5438579727
H        -0.0837520371    2.9348408410   -0.6612297308
$end

$rem
method                wB97X-D3
basis                 cc-pvtz
unrestricted          true
symmetry              False
sym_ignore            true
scf_convergence       8
thresh                14
jobtype               freq
scf_guess             core
scf_algorithm         diis
max_scf_cycles        100
geom_opt_max_cycles   100
mem_total             200000
$end
--------------------------------------------------------------
 Adding empirical dispersion correction 
 ----------------------------------------------------------------
 Doing -D3(0) with
 s6  =   1.00000
 s8  =   1.00000
 rs6 =   1.28100
 rs8 =   1.09400
 -D3 energy without 3body term =     -0.0004185022 hartrees
 ----------------------------------------------------------------
             Standard Nuclear Orientation (Angstroms)
    I     Atom           X                Y                Z
 ----------------------------------------------------------------
    1      C       0.9923239731     0.6848111816    -2.5516503819
    2      H       1.9359126579     0.2146836345    -2.3214079895
    3      C       0.6708199009     1.8153067842    -1.9858385411
    4      H       0.3105467758     0.2126229277    -3.2419820356
    5      N       0.4179864043     2.9217435076    -1.5438579727
    6      H      -0.0837520371     2.9348408410    -0.6612297308
 ----------------------------------------------------------------
 Nuclear Repulsion Energy =          59.84895187 hartrees
 There are       11 alpha and       11 beta electrons
 Requested basis set is cc-pVTZ
 There are 48 shells and 132 basis functions

 Total QAlloc Memory Limit 200000 MB
 Mega-Array Size      1956 MB
 MEM_STATIC part      2000 MB

                       Distance Matrix (Angstroms)
             C (  1)   H (  2)   C (  3)   H (  4)   N (  5)
   H (  2)  1.079070
   C (  3)  1.304426  2.067622
   H (  4)  1.079046  1.867960  2.067919
   N (  5)  2.519797  3.199509  1.217979  3.199141
   H (  6)  3.129579  3.772863  1.891381  3.771767  1.015355
 
 A cutoff of  1.0D-14 yielded   1168 shell pairs
 There are      8946 function pairs (     11610 Cartesian)
 Smallest overlap matrix eigenvalue = 4.02E-04
 Guess MOs from core Hamiltonian diagonalization
 Long-range K will be added via erf
 Coulomb attenuation parameter = 0.25 bohr**(-1)
 An unrestricted hybrid HF-DFT SCF calculation will be
 performed using Pulay DIIS extrapolation
 Exchange:     0.1957 Hartree-Fock + 1.0000 wB97X-D3 + LR-HF
 Correlation:  1.0000 wB97X-D3
 Using SG-2 standard quadrature grid
 Dispersion:   Grimme D3
 SCF converges when DIIS error is below 1.0E-08
 using 64 threads for integral computing
 -------------------------------------------------------
 OpenMP Integral computing Module                
 Release: version 1.0, May 2013, Q-Chem Inc. Pittsburgh 
 -------------------------------------------------------
 using 64 threads for integral computing
 -------------------------------------------------------
 OpenMP Integral computing Module                
 Release: version 1.0, May 2013, Q-Chem Inc. Pittsburgh 
 -------------------------------------------------------
 ---------------------------------------
  Cycle       Energy         DIIS Error
 ---------------------------------------
    1     -96.6758801042      1.39E-01
    2     -97.6082967574      8.36E-02
    3    -114.5882131404      7.06E-02
    4    -131.3472296065      2.58E-02
    5    -132.1578136077      1.79E-02
    6    -132.7047033161      2.30E-03
    7    -132.7162743407      8.03E-04
    8    -132.7175175970      2.16E-04
    9    -132.7176032328      8.65E-05
   10    -132.7176224405      1.70E-05
   11    -132.7176231290      2.21E-06
   12    -132.7176231655      6.92E-07
   13    -132.7176231690      2.22E-07
   14    -132.7176231694      8.35E-08
   15    -132.7176231694      1.07E-08
   16    -132.7176231694      1.71E-09 Convergence criterion met
 ---------------------------------------
 <S^2> = 0.0000
 SCF time:  CPU 476.48 s  wall 8.15 s
 SCF   energy in the final basis set = -132.71762317
 Total energy in the final basis set = -132.71762317
 
 --------------------------------------------------------------
 
                    Orbital Energies (a.u.)
 --------------------------------------------------------------
 
 Alpha MOs
 -- Occupied --
-14.4395 -10.3523 -10.2773  -1.0556  -0.8706  -0.6730  -0.5894  -0.5614
 -0.4905  -0.4342  -0.3318
 -- Virtual --
  0.0782   0.1074   0.1312   0.1634   0.2029   0.2585   0.3152   0.3868
  0.4039   0.4240   0.4487   0.4719   0.5239   0.5497   0.5568   0.5716
  0.5877   0.5921   0.6053   0.6749   0.6954   0.7304   0.7793   0.8466
  0.9201   0.9273   0.9801   0.9960   1.0644   1.1301   1.1416   1.1753
  1.2818   1.3537   1.3624   1.3917   1.4203   1.4351   1.5231   1.5727
  1.5732   1.6078   1.8094   1.8205   1.9055   1.9850   2.1829   2.2953
  2.3261   2.3341   2.3616   2.5408   2.5559   2.5743   2.6831   2.6974
  2.7100   2.7656   2.8021   2.8307   2.8514   2.9462   3.0030   3.0262
  3.0271   3.0655   3.1163   3.1314   3.1805   3.2101   3.2365   3.3200
  3.3678   3.4075   3.4650   3.4989   3.5251   3.5581   3.6365   3.6391
  3.7182   3.7243   3.8210   3.8296   3.8781   3.9550   4.0276   4.0454
  4.0887   4.1211   4.1594   4.1889   4.2698   4.3713   4.4370   4.5462
  4.6522   4.7447   4.7520   4.7998   4.9381   4.9527   5.0266   5.0747
  5.1484   5.1720   5.2167   5.3455   5.5180   5.6657   5.6701   5.7213
  5.9274   5.9958   5.9996   6.3177   6.4490   6.7938   9.1258  14.3100
 14.8820
 
 Beta MOs
 -- Occupied --
-14.4395 -10.3523 -10.2773  -1.0556  -0.8706  -0.6730  -0.5894  -0.5614
 -0.4905  -0.4342  -0.3318
 -- Virtual --
  0.0782   0.1074   0.1312   0.1634   0.2029   0.2585   0.3152   0.3868
  0.4039   0.4240   0.4487   0.4719   0.5239   0.5497   0.5568   0.5716
  0.5877   0.5921   0.6053   0.6749   0.6954   0.7304   0.7793   0.8466
  0.9201   0.9273   0.9801   0.9960   1.0644   1.1301   1.1416   1.1753
  1.2818   1.3537   1.3624   1.3917   1.4203   1.4351   1.5231   1.5727
  1.5732   1.6078   1.8094   1.8205   1.9055   1.9850   2.1829   2.2953
  2.3261   2.3341   2.3616   2.5408   2.5559   2.5743   2.6831   2.6974
  2.7100   2.7656   2.8021   2.8307   2.8514   2.9462   3.0030   3.0262
  3.0271   3.0655   3.1163   3.1314   3.1805   3.2101   3.2365   3.3200
  3.3678   3.4075   3.4650   3.4989   3.5251   3.5581   3.6365   3.6391
  3.7182   3.7243   3.8210   3.8296   3.8781   3.9550   4.0276   4.0454
  4.0887   4.1211   4.1594   4.1889   4.2698   4.3713   4.4370   4.5462
  4.6522   4.7447   4.7520   4.7998   4.9381   4.9527   5.0266   5.0747
  5.1484   5.1720   5.2167   5.3455   5.5180   5.6657   5.6701   5.7213
  5.9274   5.9958   5.9996   6.3177   6.4490   6.7938   9.1258  14.3100
 14.8820
 --------------------------------------------------------------
 
          Ground-State Mulliken Net Atomic Charges

     Atom                 Charge (a.u.)    Spin (a.u.)
  --------------------------------------------------------
      1 C                    -0.457711      -0.000000
      2 H                     0.138460       0.000000
      3 C                     0.168070       0.000000
      4 H                     0.137966       0.000000
      5 N                    -0.153801       0.000000
      6 H                     0.167017       0.000000
  --------------------------------------------------------
  Sum of atomic charges =     0.000000
  Sum of spin   charges =    -0.000000

 -----------------------------------------------------------------
                    Cartesian Multipole Moments
 -----------------------------------------------------------------
    Charge (ESU x 10^10)
                -0.0000
    Dipole Moment (Debye)
         X      -0.5181      Y      -1.0731      Z       0.9138
       Tot       1.5017
    Quadrupole Moments (Debye-Ang)
        XX     -17.5980     XY      -3.0000     YY     -23.3851
        XZ       1.1392     YZ       6.1579     ZZ     -19.9486
    Octopole Moments (Debye-Ang^2)
       XXX     -35.8441    XXY     -33.6902    XYY     -22.3208
       YYY    -116.6221    XXZ      36.9142    XYZ       5.3730
       YYZ      58.1648    XZZ     -17.4547    YZZ     -46.4868
       ZZZ     114.9489
    Hexadecapole Moments (Debye-Ang^3)
      XXXX     -79.9203   XXXY     -54.3489   XXYY     -96.5572
      XYYY     -83.0187   YYYY    -544.8545   XXXZ      81.3253
      XXYZ      61.3599   XYYZ      43.1269   YYYZ     240.2846
      XXZZ    -102.2750   XYZZ     -30.2372   YYZZ    -205.1701
      XZZZ     104.7602   YZZZ     204.0017   ZZZZ    -514.1181
 -----------------------------------------------------------------
 Calculating MO derivatives via CPSCF
    1     0    21    0.0559737  
    2     0    21    0.0158671  
    3     0    21    0.0034400  
    4     0    21    0.0006390  
    5     0    21    0.0001060  
    6     8    13    0.0000119  
    7    20     1    0.0000014  
    8    21     0    0.0000001  Converged
 Time for AOints: 101.6 s (CPU) 1.8 s (wall)
 ------------------------------------------------------------------------------
                     AOints        : Timing summary (seconds)
 ------------------------------------------------------------------------------
     job step          cpu (% of tot)      sys (% of tot)     wall (% of tot)
 ------------------------------------------------------------------------------
  AOints            0.1016E+03 ( 6.9)   0.1147E-02 ( 7.5)   0.1787E+01 ( 1.9)
 ------------------------------------------------------------------------------
   Grand Totals     0.1471E+04          0.1535E-01          0.9192E+02
 ------------------------------------------------------------------------------
 Polarizability Matrix (a.u.)
            1           2           3
    1 -22.7496538   6.8490643   3.2135850
    2   6.8490643 -42.7246889 -12.0263668
    3   3.2135850 -12.0263668 -26.5497898
 Calculating analytic Hessian of the SCF energy
 
 Direct stationary perturbation theory relativistic correction:
 
 rels  =       0.034855954113
 relv  =      -0.145236997094
 rel2e =       0.000000000000
 E_rel =      -0.110381042982
 
 Hessian of the SCF Energy
            1           2           3           4           5           6
    1   0.5368903  -0.1700067   0.1539442  -0.2765329   0.1214866  -0.0670140
    2  -0.1700067   0.6755776   0.3006509   0.1225910  -0.0969416   0.0198816
    3   0.1539442   0.3006509   0.3501413  -0.0665712   0.0184153  -0.0438085
    4  -0.2765329   0.1225910  -0.0665712   0.2880361  -0.1329718   0.0701772
    5   0.1214866  -0.0969416   0.0184153  -0.1329718   0.1014723  -0.0180446
    6  -0.0670140   0.0198816  -0.0438085   0.0701772  -0.0180446   0.0401373
    7  -0.1198997   0.1166046   0.0352834  -0.0048965   0.0230578   0.0168199
    8   0.1160256  -0.4457815  -0.2041582   0.0045289  -0.0153578  -0.0085669
    9   0.0351840  -0.2051099  -0.1611905   0.0002979   0.0046942   0.0026219
   10  -0.1642106  -0.0804391  -0.1331590  -0.0091260  -0.0115354  -0.0146146
   11  -0.0786175  -0.0968613  -0.0955531   0.0083545   0.0089483   0.0083573
   12  -0.1326714  -0.0957050  -0.1563373  -0.0018177  -0.0028832   0.0007665
   13   0.0192441   0.0126120   0.0093618   0.0058976   0.0044646  -0.0110670
   14   0.0127649  -0.0396288  -0.0222739  -0.0024747   0.0023158  -0.0019714
   15   0.0094072  -0.0221269   0.0080586   0.0001223   0.0004884  -0.0035897
   16   0.0045088  -0.0013617   0.0011408  -0.0033782  -0.0045018   0.0056986
   17  -0.0016529   0.0036356   0.0029190  -0.0000279  -0.0004371   0.0003441
   18   0.0011501   0.0024093   0.0031364  -0.0022084  -0.0026700   0.0038724
            7           8           9          10          11          12
    1  -0.1198997   0.1160256   0.0351840  -0.1642106  -0.0786175  -0.1326714
    2   0.1166046  -0.4457815  -0.2051099  -0.0804391  -0.0968613  -0.0957050
    3   0.0352834  -0.2041582  -0.1611905  -0.1331590  -0.0955531  -0.1563373
    4  -0.0048965   0.0045289   0.0002979  -0.0091260   0.0083545  -0.0018177
    5   0.0230578  -0.0153578   0.0046942  -0.0115354   0.0089483  -0.0028832
    6   0.0168199  -0.0085669   0.0026219  -0.0146146   0.0083573   0.0007665
    7   0.2172596  -0.2847557  -0.1295878   0.0082185  -0.0158025  -0.0075196
    8  -0.2847557   1.1540093   0.4996217   0.0051191  -0.0153815  -0.0083338
    9  -0.1295878   0.4996217   0.3703286   0.0090455  -0.0173208  -0.0104747
   10   0.0082185   0.0051191   0.0090455   0.1675512   0.0841980   0.1411507
   11  -0.0158025  -0.0153815  -0.0173208   0.0841980   0.1014084   0.1055884
   12  -0.0075196  -0.0083338  -0.0104747   0.1411507   0.1055884   0.1608362
   13  -0.0951997   0.1608152   0.0767885  -0.0059310  -0.0027165   0.0071950
   14   0.1354943  -0.6467591  -0.2372101   0.0029193   0.0023010   0.0011650
   15   0.0768138  -0.2817151  -0.1860681  -0.0040076  -0.0035570   0.0082243
   16  -0.0054821  -0.0017331   0.0082719   0.0034977   0.0045840  -0.0063371
   17   0.0254015  -0.0307295  -0.0446751  -0.0002618  -0.0004149   0.0001686
   18   0.0081902   0.0031523  -0.0152172   0.0015850   0.0024852  -0.0030151
           13          14          15          16          17          18
    1   0.0192441   0.0127649   0.0094072   0.0045088  -0.0016529   0.0011501
    2   0.0126120  -0.0396288  -0.0221269  -0.0013617   0.0036356   0.0024093
    3   0.0093618  -0.0222739   0.0080586   0.0011408   0.0029190   0.0031364
    4   0.0058976  -0.0024747   0.0001223  -0.0033782  -0.0000279  -0.0022084
    5   0.0044646   0.0023158   0.0004884  -0.0045018  -0.0004371  -0.0026700
    6  -0.0110670  -0.0019714  -0.0035897   0.0056986   0.0003441   0.0038724
    7  -0.0951997   0.1354943   0.0768138  -0.0054821   0.0254015   0.0081902
    8   0.1608152  -0.6467591  -0.2817151  -0.0017331  -0.0307295   0.0031523
    9   0.0767885  -0.2372101  -0.1860681   0.0082719  -0.0446751  -0.0152172
   10  -0.0059310   0.0029193  -0.0040076   0.0034977  -0.0002618   0.0015850
   11  -0.0027165   0.0023010  -0.0035570   0.0045840  -0.0004149   0.0024852
   12   0.0071950   0.0011650   0.0082243  -0.0063371   0.0001686  -0.0030151
   13   0.1998195  -0.1632943  -0.2574005  -0.1238305  -0.0118811   0.1751221
   14  -0.1632943   0.6890811   0.2859672   0.0145905  -0.0073101  -0.0256768
   15  -0.2574005   0.2859672   0.5055225   0.1750648   0.0209435  -0.3321477
   16  -0.1238305   0.0145905   0.1750648   0.1246842  -0.0115778  -0.1838390
   17  -0.0118811  -0.0073101   0.0209435  -0.0115778   0.0352560   0.0203000
   18   0.1751221  -0.0256768  -0.3321477  -0.1838390   0.0203000   0.3433711
 **********************************************************************
 **                                                                  **
 **                       VIBRATIONAL ANALYSIS                       **
 **                       --------------------                       **
 **                                                                  **
 **        VIBRATIONAL FREQUENCIES (CM**-1) AND NORMAL MODES         **
 **     FORCE CONSTANTS (mDYN/ANGSTROM) AND REDUCED MASSES (AMU)     **
 **                  INFRARED INTENSITIES (KM/MOL)                   **
 **                                                                  **
 **********************************************************************
 

 Mode:                 1                      2                      3
 Frequency:       416.20                 497.83                 731.57
 Force Cnst:      0.2352                 0.4820                 0.4086
 Red. Mass:       2.3045                 3.3010                 1.2957
 IR Active:          YES                    YES                    YES
 IR Intens:        0.286                 23.633                 95.196
 Raman Active:       YES                    YES                    YES
               X      Y      Z        X      Y      Z        X      Y      Z
 C         -0.040 -0.001 -0.020    0.067  0.078 -0.117    0.063  0.078 -0.122
 H         -0.172 -0.443 -0.420    0.139  0.163 -0.233   -0.305 -0.343  0.532
 C          0.259 -0.002  0.151   -0.178 -0.196  0.303   -0.005 -0.015  0.029
 H         -0.428  0.467  0.029    0.141  0.148 -0.237   -0.293 -0.350  0.522
 N         -0.127  0.000 -0.075    0.069  0.024 -0.116   -0.007 -0.005  0.003
 H         -0.247  0.008 -0.143    0.080  0.757 -0.131   -0.000  0.013  0.006
 TransDip  -0.010  0.006 -0.012   -0.018  0.151  0.032   -0.132 -0.151  0.239

 Mode:                 4                      5                      6
 Frequency:       910.31                 997.53                1038.85
 Force Cnst:      0.5326                 1.0131                 0.8377
 Red. Mass:       1.0908                 1.7280                 1.3174
 IR Active:          YES                    YES                    YES
 IR Intens:       54.126                  0.440                211.667
 Raman Active:       YES                    YES                    YES
               X      Y      Z        X      Y      Z        X      Y      Z
 C          0.009 -0.001  0.006   -0.154 -0.003 -0.082    0.004 -0.043 -0.007
 H         -0.166 -0.212  0.287    0.034  0.563  0.385   -0.006 -0.063 -0.005
 C          0.011 -0.000  0.006    0.160  0.000  0.090    0.045  0.058 -0.079
 H          0.157  0.228 -0.298    0.369 -0.539 -0.203    0.007 -0.062  0.002
 N         -0.068 -0.000 -0.039   -0.032  0.000 -0.019   -0.041 -0.074  0.072
 H          0.713  0.001  0.405   -0.029  0.001 -0.017   -0.012  0.983  0.019
 TransDip   0.206  0.003  0.115    0.020  0.005  0.003   -0.085  0.433  0.150

 Mode:                 7                      8                      9
 Frequency:      1177.40                1438.09                2152.92
 Force Cnst:      2.1827                 1.7545                25.8153
 Red. Mass:       2.6724                 1.4399                 9.4530
 IR Active:          YES                    YES                    YES
 IR Intens:       20.913                  4.152                456.290
 Raman Active:       YES                    YES                    YES
               X      Y      Z        X      Y      Z        X      Y      Z
 C          0.062 -0.220 -0.109   -0.043  0.152  0.075    0.069 -0.239 -0.121
 H         -0.008 -0.540 -0.360   -0.237 -0.476 -0.444    0.181 -0.096  0.025
 C         -0.024  0.025  0.042   -0.002  0.019  0.003   -0.179  0.645  0.313
 H          0.317 -0.536 -0.183    0.506 -0.471 -0.028   -0.115 -0.097 -0.143
 N         -0.051  0.247  0.088    0.017 -0.076 -0.031    0.081 -0.310 -0.141
 H         -0.061 -0.025  0.122    0.029 -0.028 -0.037    0.120 -0.331 -0.210
 TransDip   0.033 -0.131 -0.056    0.017 -0.057 -0.027   -0.161  0.602  0.282

 Mode:                10                     11                     12
 Frequency:      3199.74                3294.56                3549.83
 Force Cnst:      6.3831                 7.1446                 7.9970
 Red. Mass:       1.0582                 1.1172                 1.0771
 IR Active:          YES                    YES                    YES
 IR Intens:       10.268                  1.101                 30.589
 Raman Active:       YES                    YES                    YES
               X      Y      Z        X      Y      Z        X      Y      Z
 C         -0.016  0.059  0.029   -0.087  0.000 -0.049   -0.000  0.001  0.000
 H          0.614 -0.303  0.152    0.616 -0.318  0.143    0.002 -0.001  0.001
 C          0.002 -0.007 -0.004   -0.001 -0.000 -0.001   -0.000  0.007  0.000
 H         -0.450 -0.308 -0.454    0.433  0.316  0.449   -0.002 -0.001 -0.001
 N         -0.000 -0.001  0.000   -0.000 -0.000 -0.000    0.036 -0.010 -0.063
 H          0.002  0.003 -0.003   -0.000  0.000 -0.000   -0.492  0.048  0.866
 TransDip   0.025 -0.090 -0.044    0.029 -0.000  0.016   -0.084  0.052  0.147

 STANDARD THERMODYNAMIC QUANTITIES AT   298.15 K  AND     1.00 ATM

   This Molecule has  0 Imaginary Frequencies
   Zero point vibrational energy:       27.741 kcal/mol

   Atom    1 Element C  Has Mass   12.00000
   Atom    2 Element H  Has Mass    1.00783
   Atom    3 Element C  Has Mass   12.00000
   Atom    4 Element H  Has Mass    1.00783
   Atom    5 Element N  Has Mass   14.00307
   Atom    6 Element H  Has Mass    1.00783
   Molecular Mass:    41.026560 amu
   Principal axes and moments of inertia in amu*Bohr^2:
                             1           2           3
    Eigenvalues --        8.90962   184.38240   188.03083
          X              -0.24198     0.87049    -0.42860
          Y               0.87240     0.00185    -0.48878
          Z               0.42469     0.49218     0.75987
   Rotational Symmetry Number is   1
   The Molecule is an Asymmetric Top
   Translational Enthalpy:        0.889 kcal/mol
   Rotational Enthalpy:           0.889 kcal/mol
   Vibrational Enthalpy:         28.221 kcal/mol
   gas constant (RT):             0.592 kcal/mol
   Translational Entropy:        37.062  cal/mol.K
   Rotational Entropy:           20.363  cal/mol.K
   Vibrational Entropy:           2.209  cal/mol.K

   Total Enthalpy:               30.591 kcal/mol
   Total Entropy:                59.634  cal/mol.K
Archival summary:
1\1\c8-56\FREQ\ProcedureUnspecified\BasisUnspecified\123\hpark21\MonFeb613:38:532023MonFeb613:38:532023\0\\#,FREQ,ProcedureUnspecified,BasisUnspecified,\\0,1\C\N,1,1.21798\H,2,1.01535,1,115.451\C,1,1.30443,2,174.784,3,179.263,0\H,4,1.07905,1,120.068,2,-89.6869,0\H,4,1.07907,1,120.037,2,91.0087,0\\\@

 Total job time:  136.46s(wall), 2291.84s(cpu) 
 Mon Feb  6 13:38:54 2023

        *************************************************************
        *                                                           *
        *  Thank you very much for using Q-Chem.  Have a nice day.  *
        *                                                           *
        *************************************************************
