# Supplementary material for: Reactant Discovery with an Ab Initio Nanoreactor: Exploration of Astrophysical N-Heterocycle Precursors and Formation Pathways
Source: ACS Earth Space Chem. 2024 Aug 9;8(9):1771–83. doi: 10.1021/acsearthspacechem.4c00120 (PMC11418024; doi:10.1021/acsearthspacechem.4c00120)
Supplement: Supplementary file 2 — sp4c00120_si_002.zip [file sp4c00120_si_002.zip › nr-si-data/reaction2/Int7/optimized.xyz]

12

C        -0.3239481326   -1.5382837630    2.0944785020
N        -0.3194623389   -2.3062578526    2.9547035870
C         0.2244053387   -0.8709932290   -0.1863118347
H         0.6112487620   -1.8730272515   -0.3321220105
C        -0.3297864708   -0.5890623908    1.0500914646
H        -0.8350939845    0.3462876574    1.2495163428
C         0.2779290168   -0.0107726259   -1.2696827114
H         0.5798745207   -0.4288618869   -2.2225948522
C        -0.0561069442    1.4077277026   -1.2726685843
H        -0.4516705990    1.7913143034   -2.2147262179
N         0.0904753708    2.2525221334   -0.3305144159
H         0.5321354611    1.8194072029    0.4798307305
