# Supplementary material for: Reactant Discovery with an Ab Initio Nanoreactor: Exploration of Astrophysical N-Heterocycle Precursors and Formation Pathways
Source: ACS Earth Space Chem. 2024 Aug 9;8(9):1771–83. doi: 10.1021/acsearthspacechem.4c00120 (PMC11418024; doi:10.1021/acsearthspacechem.4c00120)
Supplement: Supplementary file 2 — sp4c00120_si_002.zip [file sp4c00120_si_002.zip › nr-si-data/reaction2/Int7/optimize.out]

Running Job 1 of 1 qchem.in
qchem qchem.in_44734.0 ./qchem44734/ 0
/home/leeping/opt/qchem/5.3.2-openmp/exe/qcprog.exe_s qchem.in_44734.0 ./qchem44734/
                  Welcome to Q-Chem
     A Quantum Leap Into The Future Of Chemistry


 Q-Chem 5.3, Q-Chem, Inc., Pleasanton, CA (2020)

 Yihan Shao,  Zhengting Gan,  E. Epifanovsky,  A. T. B. Gilbert,  M. Wormit,  
 J. Kussmann,  A. W. Lange,  A. Behn,  Jia Deng,  Xintian Feng,  D. Ghosh,  
 M. Goldey,  P. R. Horn,  L. D. Jacobson,  I. Kaliman,  T. Kus,  A. Landau,  
 Jie Liu,  E. I. Proynov,  R. M. Richard,  R. P. Steele,  E. J. Sundstrom,  
 H. L. Woodcock III,  P. M. Zimmerman,  D. Zuev,  B. Alam,  B. Albrecht,  
 A. Aldossary,  E. Alguire,  S. A. Baeppler,  D. Barton,  Z. Benda,  
 Y. A. Bernard,  E. J. Berquist,  K. B. Bravaya,  H. Burton,  K. Carter-Fenk,  
 D. Casanova,  Chun-Min Chang,  Yunqing Chen,  A. Chien,  K. D. Closser,  
 M. P. Coons,  S. Coriani,  S. Dasgupta,  A. L. Dempwolff,  M. Diedenhofen,  
 Hainam Do,  R. G. Edgar,  Po-Tung Fang,  S. Faraji,  S. Fatehi,  
 Qingguo Feng,  J. Fosso-Tande,  J. Gayvert,  Qinghui Ge,  A. Ghysels,  
 G. Gidofalvi,  J. Gomes,  J. Gonthier,  S. Gulania,  A. Gunina,  D. Hait,  
 M. W. D. Hanson-Heine,  S. Hammes-Schiffer,  P. H. P. Harbach,  
 A. W. Hauser,  M. F. Herbst,  J. E. Herr,  E. G. Hohenstein,  Z. C. Holden,  
 S. Houck,  Kerwin Hui,  B. C. Huynh,  M. Ivanov,  T.-C. Jagau,  Hyunjun Ji,  
 B. Kaduk,  K. Khistyaev,  Jaehoon Kim,  P. Klunzinger,  K. Koh,  
 D. Kosenkov,  L. Koulias,  T. Kowalczyk,  C. M. Krauter,  A. Kunitsa,  
 Ka Un Lao,  A. Laurent,  K. V. Lawler,  Joonho Lee,  D. Lefrancois,  
 S. Lehtola,  D. S. Levine,  Yi-Pei Li,  You-Sheng Lin,  Fenglai Liu,  
 Kuan-Yu Liu,  E. Livshits,  M. Loipersberger,  A. Luenser,  A. Manjanath,  
 P. Manohar,  E. Mansoor,  S. F. Manzer,  Shan-Ping Mao,  Yuezhi Mao,  
 N. Mardirossian,  A. V. Marenich,  T. Markovich,  L. A. Martinez-Martinez,  
 S. A. Maurer,  N. J. Mayhall,  S. C. McKenzie,  J.-M. Mewes,  P. Morgante,  
 A. F. Morrison,  J. W. Mullinax,  K. Nanda,  T. S. Nguyen-Beck,  
 R. Olivares-Amaya,  K. J. Oosterbaan,  J. A. Parkhill,  S. K. Paul,  
 F. Pavosevic,  Zheng Pei,  T. M. Perrine,  F. Plasser,  P. Pokhilko,  
 S. Prager,  A. Prociuk,  E. Ramos,  B. Rana,  D. R. Rehn,  F. Rob,  
 E. Rossomme,  M. Scheurer,  M. Schneider,  N. Sergueev,  S. M. Sharada,  
 S. Sharma,  W. Skomorowski,  D. W. Small,  T. Stauch,  C. J. Stein,  
 T. Stein,  Yu-Chuan Su,  S. P. Veccham,  Zhen Tao,  A. J. W. Thom,  
 A. Tkatchenko,  T. Tsuchimochi,  N. M. Tubman,  L. Vogt,  M. L. Vidal,  
 O. Vydrov,  M. A. Watson,  J. Wenzel,  M. de Wergifosse,  T. A. Wesolowski,  
 A. White,  J. Witte,  A. Yamada,  Jun Yang,  K. Yao,  S. Yeganeh,  
 S. R. Yost,  Zhi-Qiang You,  A. Zech,  Igor Ying Zhang,  Xing Zhang,  
 Yan Zhao,  Ying Zhu,  B. R. Brooks,  G. K. L. Chan,  C. J. Cramer,  
 M. S. Gordon,  W. J. Hehre,  A. Klamt,  M. W. Schmidt,  C. D. Sherrill,  
 D. G. Truhlar,  A. Aspuru-Guzik,  R. Baer,  A. T. Bell,  N. A. Besley,  
 Jeng-Da Chai,  A. E. DePrince, III,  R. A. DiStasio Jr.,  A. Dreuw,  
 B. D. Dunietz,  T. R. Furlani,  Chao-Ping Hsu,  Yousung Jung,  Jing Kong,  
 D. S. Lambrecht,  WanZhen Liang,  C. Ochsenfeld,  V. A. Rassolov,  
 L. V. Slipchenko,  J. E. Subotnik,  T. Van Voorhis,  J. M. Herbert,  
 A. I. Krylov,  P. M. W. Gill,  M. Head-Gordon

 Contributors to earlier versions of Q-Chem not listed above: 
 R. D. Adamson,  B. Austin,  J. Baker,  G. J. O. Beran,  K. Brandhorst,  
 S. T. Brown,  E. F. C. Byrd,  A. K. Chakraborty,  C.-L. Cheng,  
 Siu Hung Chien,  D. M. Chipman,  D. L. Crittenden,  H. Dachsel,  
 R. J. Doerksen,  A. D. Dutoi,  L. Fusti-Molnar,  W. A. Goddard III,  
 A. Golubeva-Zadorozhnaya,  S. R. Gwaltney,  G. Hawkins,  A. Heyden,  
 S. Hirata,  G. Kedziora,  F. J. Keil,  C. Kelley,  Jihan Kim,  R. A. King,  
 R. Z. Khaliullin,  P. P. Korambath,  W. Kurlancheek,  A. M. Lee,  M. S. Lee,  
 S. V. Levchenko,  Ching Yeh Lin,  D. Liotard,  R. C. Lochan,  I. Lotan,  
 P. E. Maslen,  N. Nair,  D. P. O'Neill,  D. Neuhauser,  E. Neuscamman,  
 C. M. Oana,  R. Olson,  B. Peters,  R. Peverati,  P. A. Pieniazek,  
 Y. M. Rhee,  J. Ritchie,  M. A. Rohrdanz,  E. Rosta,  N. J. Russ,  
 H. F. Schaefer III,  N. E. Schultz,  N. Shenvi,  A. C. Simmonett,  A. Sodt,  
 D. Stuck,  K. S. Thanthiriwatte,  V. Vanovschi,  Tao Wang,  A. Warshel,  
 C. F. Williams,  Q. Wu,  X. Xu,  W. Zhang

 Please cite Q-Chem as follows:
 Y. Shao et al., Mol. Phys. 113, 184-215 (2015)
 DOI: 10.1080/00268976.2014.952696

 Q-Chem 5.3.2 for Intel X86 EM64T Linux

 Parts of Q-Chem use Armadillo 9.800.1 (Horizon Scraper).
 http://arma.sourceforge.net/

 Q-Chem begins on Mon Feb  6 13:31:00 2023  

Host: 
0

     Scratch files written to ./qchem44734//
 Dec820 |scratch|qcdevops|jenkins|workspace|build_RNUM 5633   
Processing $rem in /home/leeping/opt/qchem/5.3.2-openmp/config/preferences:
Processing $rem in /home/hpark21/.qchemrc:

Checking the input file for inconsistencies... 	...done.

--------------------------------------------------------------
User input:
--------------------------------------------------------------
$molecule
0 2
C       -0.2989413796   -1.5558579118    2.1047316288
N       -0.2875676514   -2.3295573551    2.9658887356
C        0.2070507956   -0.8726487887   -0.1832949306
H        0.5709375507   -1.8797904840   -0.3498816930
C       -0.3124055001   -0.6023695341    1.0719243533
H       -0.8009480979    0.3368856832    1.2915088494
C        0.2591910192   -0.0061152771   -1.2687692969
H        0.5212234348   -0.4434372300   -2.2250226638
C       -0.0206347437    1.4167558917   -1.2945825347
H       -0.3131899059    1.8037108221   -2.2723717853
N        0.0600675701    2.2778924392   -0.3491001681
H        0.4152169083    1.8545317447    0.5089695053
$end

$rem
method                wB97X-D3
basis                 cc-pvtz
unrestricted          true
symmetry              False
sym_ignore            true
scf_convergence       8
thresh                14
jobtype               opt
scf_guess             core
scf_algorithm         diis
max_scf_cycles        100
geom_opt_max_cycles   100
$end
--------------------------------------------------------------
 Adding empirical dispersion correction 
 ----------------------------------------------------------------
 Doing -D3(0) with
 s6  =   1.00000
 s8  =   1.00000
 rs6 =   1.28100
 rs8 =   1.09400
 -D3 energy without 3body term =     -0.0026647242 hartrees
 ----------------------------------------------------------------
             Standard Nuclear Orientation (Angstroms)
    I     Atom           X                Y                Z
 ----------------------------------------------------------------
    1      C      -0.2989413796    -1.5558579118     2.1047316288
    2      N      -0.2875676514    -2.3295573551     2.9658887356
    3      C       0.2070507956    -0.8726487887    -0.1832949306
    4      H       0.5709375507    -1.8797904840    -0.3498816930
    5      C      -0.3124055001    -0.6023695341     1.0719243533
    6      H      -0.8009480979     0.3368856832     1.2915088494
    7      C       0.2591910192    -0.0061152771    -1.2687692969
    8      H       0.5212234348    -0.4434372300    -2.2250226638
    9      C      -0.0206347437     1.4167558917    -1.2945825347
   10      H      -0.3131899059     1.8037108221    -2.2723717853
   11      N       0.0600675701     2.2778924392    -0.3491001681
   12      H       0.4152169083     1.8545317447     0.5089695053
 ----------------------------------------------------------------
 Nuclear Repulsion Energy =         236.08582974 hartrees
 There are       25 alpha and       24 beta electrons
 Requested basis set is cc-pVTZ
 There are 100 shells and 280 basis functions

 Total QAlloc Memory Limit   8000 MB
 Mega-Array Size      1956 MB
 MEM_STATIC part      2000 MB
 A cutoff of  1.0D-14 yielded   4651 shell pairs
 There are     36255 function pairs (     47203 Cartesian)
 Smallest overlap matrix eigenvalue = 1.60E-04

 Scale SEOQF with 1.000000e+00/1.000000e-01/1.000000e-01

 Standard Electronic Orientation quadrupole field applied
 Nucleus-field energy     =    -0.0000000039 hartrees
 Guess MOs from core Hamiltonian diagonalization
 Long-range K will be added via erf
 Coulomb attenuation parameter = 0.25 bohr**(-1)
 An unrestricted hybrid HF-DFT SCF calculation will be
 performed using Pulay DIIS extrapolation
 Exchange:     0.1957 Hartree-Fock + 1.0000 wB97X-D3 + LR-HF
 Correlation:  1.0000 wB97X-D3
 Using SG-2 standard quadrature grid
 Dispersion:   Grimme D3
 SCF converges when DIIS error is below 1.0E-08
 using 64 threads for integral computing
 -------------------------------------------------------
 OpenMP Integral computing Module                
 Release: version 1.0, May 2013, Q-Chem Inc. Pittsburgh 
 -------------------------------------------------------
 using 64 threads for integral computing
 -------------------------------------------------------
 OpenMP Integral computing Module                
 Release: version 1.0, May 2013, Q-Chem Inc. Pittsburgh 
 -------------------------------------------------------
 ---------------------------------------
  Cycle       Energy         DIIS Error
 ---------------------------------------
    1    -236.4009212375      8.11E-02
    2    -177.7790312297      8.41E-02
    3    -241.2793551349      4.52E-02
    4    -206.8975379943      7.06E-02
    5    -272.0741261208      3.64E-02
    6    -299.2396232913      1.62E-02
    7    -300.8905351587      1.03E-02
    8    -302.5890421883      5.82E-03
    9    -302.8993664830      2.23E-03
   10    -302.9395434056      1.07E-03
   11    -302.9518661905      3.55E-04
   12    -302.9543143367      2.05E-04
   13    -302.9555247599      4.77E-05
   14    -302.9557235624      1.94E-05
   15    -302.9558197504      1.36E-05
   16    -302.9558794443      6.76E-06
   17    -302.9559049773      2.69E-06
   18    -302.9559160433      1.35E-06
   19    -302.9559195045      9.60E-07
   20    -302.9559216055      4.63E-07
   21    -302.9559220486      2.22E-07
   22    -302.9559220683      1.03E-07
   23    -302.9559220776      5.00E-08
   24    -302.9559220788      2.55E-08
   25    -302.9559220792      1.17E-08
   26    -302.9559220794      4.38E-09 Convergence criterion met
 ---------------------------------------
 <S^2> = 0.8209
 SCF time:  CPU 3113.22 s  wall 54.52 s
 SCF   energy in the final basis set = -302.95592208
 Total energy in the final basis set = -302.95592208
 
 --------------------------------------------------------------
 
                    Orbital Energies (a.u.)
 --------------------------------------------------------------
 
 Alpha MOs
 -- Occupied --
-14.4407 -14.4375 -10.3560 -10.3495 -10.3393 -10.3378 -10.3317  -1.0518
 -1.0428  -0.9701  -0.8898  -0.7808  -0.6994  -0.6735  -0.6162  -0.5868
 -0.5330  -0.5250  -0.5160  -0.4834  -0.4803  -0.4477  -0.4214  -0.3894
 -0.3294
 -- Virtual --
  0.0093   0.0950   0.1054   0.1123   0.1331   0.1484   0.1608   0.1790
  0.2006   0.2343   0.2770   0.2867   0.3139   0.3430   0.3475   0.3623
  0.3783   0.3910   0.4048   0.4169   0.4261   0.4298   0.4503   0.4629
  0.4797   0.4919   0.5084   0.5193   0.5279   0.5421   0.5498   0.5666
  0.5726   0.5839   0.6044   0.6240   0.6294   0.6501   0.6696   0.6747
  0.6825   0.7140   0.7234   0.7332   0.7536   0.7717   0.7826   0.8050
  0.8388   0.8596   0.8734   0.8846   0.9139   0.9460   0.9871   1.0114
  1.0298   1.0497   1.0685   1.0857   1.0957   1.1131   1.1246   1.1530
  1.1712   1.2058   1.2142   1.2402   1.2467   1.2571   1.2869   1.3422
  1.3505   1.3650   1.3678   1.4049   1.4153   1.4563   1.4900   1.5049
  1.5190   1.5330   1.5405   1.5733   1.6081   1.6453   1.6734   1.6841
  1.7237   1.7717   1.7961   1.8153   1.8826   1.9344   2.0102   2.0376
  2.0693   2.1204   2.1568   2.1868   2.2161   2.2301   2.2736   2.2892
  2.3262   2.3583   2.3789   2.4055   2.4166   2.4731   2.4954   2.5260
  2.5401   2.5787   2.6067   2.6257   2.6603   2.7044   2.7088   2.7327
  2.7467   2.7814   2.8064   2.8177   2.8265   2.8513   2.8670   2.8878
  2.9005   2.9186   2.9421   2.9472   2.9804   2.9860   3.0218   3.0316
  3.0518   3.0586   3.0832   3.0942   3.0973   3.1185   3.1343   3.1608
  3.1781   3.1912   3.2024   3.2194   3.2435   3.2781   3.2970   3.3033
  3.3232   3.3407   3.3572   3.3733   3.4161   3.4240   3.4655   3.4813
  3.5085   3.5240   3.5375   3.5747   3.5771   3.5907   3.6264   3.6636
  3.6910   3.7001   3.7296   3.7597   3.7836   3.8151   3.8317   3.8573
  3.8737   3.9145   3.9296   3.9469   3.9551   3.9730   3.9830   4.0192
  4.0479   4.0519   4.0550   4.0722   4.0962   4.1123   4.1464   4.1750
  4.1997   4.2181   4.2446   4.2773   4.3039   4.3477   4.3801   4.4066
  4.4277   4.4680   4.5113   4.5399   4.5902   4.5941   4.6282   4.6329
  4.6620   4.7206   4.7296   4.7650   4.7836   4.7987   4.8251   4.8473
  4.8719   4.9385   4.9847   4.9921   5.0255   5.0529   5.0744   5.1171
  5.1485   5.1920   5.2216   5.2472   5.3470   5.3736   5.4062   5.4541
  5.4936   5.5407   5.5688   5.6957   5.7240   5.7990   5.9107   5.9543
  6.0245   6.0378   6.1492   6.1888   6.2273   6.4035   6.6266   6.6890
  8.8896  10.2201  11.8148  12.6376  13.4618  14.4399  15.3344
 
 Beta MOs
 -- Occupied --
-14.4372 -14.4340 -10.3511 -10.3507 -10.3420 -10.3333 -10.3324  -1.0438
 -1.0354  -0.9603  -0.8681  -0.7782  -0.6954  -0.6688  -0.6117  -0.5820
 -0.5295  -0.5188  -0.4930  -0.4758  -0.4580  -0.4437  -0.3959  -0.3823
 -- Virtual --
 -0.0760   0.0271   0.0968   0.1092   0.1290   0.1348   0.1493   0.1685
  0.1810   0.2179   0.2372   0.2793   0.2898   0.3170   0.3445   0.3483
  0.3651   0.3787   0.3924   0.4074   0.4232   0.4299   0.4332   0.4563
  0.4629   0.4869   0.4960   0.5091   0.5211   0.5296   0.5439   0.5515
  0.5682   0.5763   0.5852   0.6071   0.6269   0.6344   0.6522   0.6706
  0.6802   0.6848   0.7178   0.7239   0.7358   0.7543   0.7737   0.7862
  0.8073   0.8421   0.8631   0.8760   0.8900   0.9170   0.9482   0.9916
  1.0127   1.0325   1.0521   1.0710   1.0897   1.1006   1.1177   1.1266
  1.1581   1.1757   1.2079   1.2162   1.2441   1.2499   1.2590   1.2909
  1.3490   1.3555   1.3708   1.3721   1.4064   1.4183   1.4610   1.4923
  1.5071   1.5234   1.5382   1.5472   1.5770   1.6119   1.6518   1.6761
  1.6893   1.7305   1.7788   1.7986   1.8198   1.8844   1.9366   2.0136
  2.0405   2.0744   2.1208   2.1646   2.1923   2.2125   2.2324   2.2763
  2.2965   2.3315   2.3695   2.3886   2.4115   2.4339   2.4790   2.5032
  2.5303   2.5434   2.5874   2.6115   2.6310   2.6661   2.7070   2.7093
  2.7353   2.7504   2.7878   2.8111   2.8196   2.8301   2.8581   2.8726
  2.8891   2.9058   2.9240   2.9478   2.9525   2.9845   2.9929   3.0251
  3.0343   3.0585   3.0618   3.0910   3.0985   3.1010   3.1181   3.1392
  3.1655   3.1805   3.2023   3.2126   3.2266   3.2514   3.2818   3.3008
  3.3086   3.3294   3.3444   3.3613   3.3765   3.4212   3.4320   3.4679
  3.4865   3.5124   3.5287   3.5406   3.5793   3.5856   3.5945   3.6355
  3.6708   3.6941   3.7064   3.7317   3.7633   3.7876   3.8196   3.8368
  3.8650   3.8771   3.9190   3.9348   3.9510   3.9584   3.9773   3.9863
  4.0230   4.0540   4.0626   4.0668   4.0775   4.0999   4.1182   4.1508
  4.1781   4.2057   4.2234   4.2471   4.2836   4.3075   4.3556   4.3849
  4.4122   4.4346   4.4738   4.5176   4.5433   4.5965   4.6016   4.6363
  4.6473   4.6726   4.7285   4.7344   4.7705   4.7904   4.8048   4.8351
  4.8581   4.8761   4.9445   4.9909   4.9970   5.0307   5.0564   5.0844
  5.1222   5.1563   5.1953   5.2272   5.2562   5.3497   5.3777   5.4117
  5.4561   5.4986   5.5443   5.5736   5.6984   5.7326   5.8029   5.9138
  5.9570   6.0274   6.0398   6.1513   6.1978   6.2303   6.4062   6.6295
  6.6917   8.8906  10.2223  11.8173  12.6464  13.4682  14.4434  15.3390
 --------------------------------------------------------------
 
          Ground-State Mulliken Net Atomic Charges

     Atom                 Charge (a.u.)    Spin (a.u.)
  --------------------------------------------------------
      1 C                    -0.067943      -0.120457
      2 N                    -0.070921       0.225294
      3 C                    -0.090457      -0.226802
      4 H                     0.151398       0.007451
      5 C                    -0.113499       0.490882
      6 H                     0.170105      -0.006877
      7 C                    -0.107753       0.533111
      8 H                     0.137158      -0.011441
      9 C                    -0.061952      -0.128643
     10 H                     0.136815       0.007589
     11 N                    -0.229033       0.235096
     12 H                     0.146082      -0.005203
  --------------------------------------------------------
  Sum of atomic charges =     0.000000
  Sum of spin   charges =     1.000000

 -----------------------------------------------------------------
                    Cartesian Multipole Moments
 -----------------------------------------------------------------
    Charge (ESU x 10^10)
                 0.0000
    Dipole Moment (Debye)
         X       0.4609      Y       0.2065      Z      -3.4556
       Tot       3.4923
    Quadrupole Moments (Debye-Ang)
        XX     -41.3996     XY      -1.2839     YY     -53.9381
        XZ       0.0810     YZ      10.4296     ZZ     -46.5414
    Octopole Moments (Debye-Ang^2)
       XXX       5.3435    XXY       8.2044    XYY       6.7582
       YYY      14.1450    XXZ     -14.4616    XYZ      -0.7643
       YYZ     -38.9411    XZZ       4.5778    YZZ      44.0108
       ZZZ     -94.0169
    Hexadecapole Moments (Debye-Ang^3)
      XXXX     -62.5512   XXXY     -17.8481   XXYY    -115.7740
      XYYY     -24.1598   YYYY    -757.3570   XXXZ      38.5034
      XXYZ      76.7221   XYYZ      21.7969   YYYZ     301.1741
      XXZZ    -124.0793   XYZZ     -18.1007   YYZZ    -291.5678
      XZZZ      46.7335   YZZZ     321.1387   ZZZZ    -784.1566
 -----------------------------------------------------------------
 Calculating analytic gradient of the SCF energy
 Gradient of SCF Energy
            1           2           3           4           5           6
    1  -0.0004877   0.0001427   0.0007643  -0.0000975  -0.0007418   0.0002371
    2   0.0101389  -0.0070330  -0.0009496   0.0002840  -0.0041327  -0.0003298
    3  -0.0105574   0.0079828  -0.0017311   0.0000373   0.0067778  -0.0002804
            7           8           9          10          11          12
    1  -0.0002409  -0.0005085   0.0006653   0.0004046  -0.0005138   0.0003763
    2   0.0025258  -0.0000677  -0.0058013  -0.0000938   0.0052065   0.0002527
    3  -0.0021337  -0.0001369  -0.0043932  -0.0004968   0.0034822   0.0014496
 Max gradient component =       1.056E-02
 RMS gradient           =       3.738E-03
 Gradient time:  CPU 278.94 s  wall 5.83 s
 Geometry Optimization Parameters
   NAtoms,    NIC,     NZ,  NCons,   NDum,   NFix, NCnnct, MaxDiis
       12      65       0       0       0       0       0       0


** GEOMETRY OPTIMIZATION IN DELOCALIZED INTERNAL COORDINATES **
   Searching for a Minimum

   Optimization Cycle:   1

                       Coordinates (Angstroms)
     ATOM                X               Y               Z
      1  C        -0.2989413796   -1.5558579118    2.1047316288
      2  N        -0.2875676514   -2.3295573551    2.9658887356
      3  C         0.2070507956   -0.8726487887   -0.1832949306
      4  H         0.5709375507   -1.8797904840   -0.3498816930
      5  C        -0.3124055001   -0.6023695341    1.0719243533
      6  H        -0.8009480979    0.3368856832    1.2915088494
      7  C         0.2591910192   -0.0061152771   -1.2687692969
      8  H         0.5212234348   -0.4434372300   -2.2250226638
      9  C        -0.0206347437    1.4167558917   -1.2945825347
     10  H        -0.3131899059    1.8037108221   -2.2723717853
     11  N         0.0600675701    2.2778924392   -0.3491001681
     12  H         0.4152169083    1.8545317447    0.5089695053
   Point Group: c1    Number of degrees of freedom:    30


   Energy is   -302.955922079


 Attempting to generate delocalized internal coordinates
 Initial Hessian constructed with Jon Baker's OPTIMIZE code

 30 Hessian modes will be used to form the next step
  Hessian Eigenvalues:
     0.015746    0.019796    0.021055    0.023741    0.024105    0.024380
     0.024522    0.031333    0.159910    0.159976    0.159981    0.160000
     0.160000    0.200000    0.200000    0.220008    0.220017    0.220034
     0.220042    0.346387    0.355458    0.355550    0.358443    0.381984
     0.442406    0.446877    0.473342    0.481843    0.726328    1.292928

 Minimum search - taking simple RFO step
 Searching for Lamda that Minimizes Along All modes
 Value Taken    Lamda =  -0.00046823
 Step Taken.  Stepsize is  0.061464

                             Maximum     Tolerance    Cnvgd?
         Gradient           0.005647      0.000300      NO
         Displacement       0.038131      0.001200      NO
         Energy change     *********      0.000001      NO


 New Cartesian Coordinates Obtained by Inverse Iteration

 Displacement from previous Coordinates is:  0.180395
 Adding empirical dispersion correction 
 ----------------------------------------------------------------
 Doing -D3(0) with
 s6  =   1.00000
 s8  =   1.00000
 rs6 =   1.28100
 rs8 =   1.09400
 -D3 energy without 3body term =     -0.0026455096 hartrees
 ----------------------------------------------------------------
             Standard Nuclear Orientation (Angstroms)
    I     Atom           X                Y                Z
 ----------------------------------------------------------------
    1      C      -0.3042583202    -1.5401873530     2.0993542318
    2      N      -0.2963634402    -2.3066675492     2.9611635665
    3      C       0.2162107377    -0.8708827032    -0.1860248303
    4      H       0.5884359845    -1.8769900449    -0.3430894697
    5      C      -0.3142500430    -0.5892925918     1.0577075792
    6      H      -0.8122093995     0.3484620235     1.2655433966
    7      C       0.2632288263    -0.0089728150    -1.2711117903
    8      H       0.5344437438    -0.4399986190    -2.2276225283
    9      C      -0.0324233002     1.4117211132    -1.2834200586
   10      H      -0.3523514485     1.8081266869    -2.2482420934
   11      N       0.0648453191     2.2540520718    -0.3297770170
   12      H       0.4446913403     1.8106297807     0.5055190135
 ----------------------------------------------------------------
 Nuclear Repulsion Energy =         236.92676417 hartrees
 There are       25 alpha and       24 beta electrons
 Applying Cartesian multipole field
    Component          Value
    ---------          -----
     (2,0,0)        1.00000E-10
     (0,2,0)        2.00000E-11
     (0,0,2)       -3.00000E-11
 Nucleus-field energy     =    -0.0000000039 hartrees
 Requested basis set is cc-pVTZ
 There are 100 shells and 280 basis functions
 A cutoff of  1.0D-14 yielded   4660 shell pairs
 There are     36392 function pairs (     47416 Cartesian)
 Smallest overlap matrix eigenvalue = 1.59E-04
 Guess MOs from SCF MO coefficient file
 Reading MOs from coefficient file
 Reading MOs from coefficient file
 Long-range K will be added via erf
 Coulomb attenuation parameter = 0.25 bohr**(-1)
 An unrestricted hybrid HF-DFT SCF calculation will be
 performed using Pulay DIIS extrapolation
 Exchange:     0.1957 Hartree-Fock + 1.0000 wB97X-D3 + LR-HF
 Correlation:  1.0000 wB97X-D3
 Using SG-2 standard quadrature grid
 Dispersion:   Grimme D3
 SCF converges when DIIS error is below 1.0E-08
 Geometry optimization detected.  Setting ReadMinima to 0
 Setting SaveMinima to 0
 using 64 threads for integral computing
 -------------------------------------------------------
 OpenMP Integral computing Module                
 Release: version 1.0, May 2013, Q-Chem Inc. Pittsburgh 
 -------------------------------------------------------
 using 64 threads for integral computing
 -------------------------------------------------------
 OpenMP Integral computing Module                
 Release: version 1.0, May 2013, Q-Chem Inc. Pittsburgh 
 -------------------------------------------------------
 ---------------------------------------
  Cycle       Energy         DIIS Error
 ---------------------------------------
    1    -302.9606367516      4.15E-04
    2    -302.9560969007      7.37E-05
    3    -302.9561422379      7.09E-05
    4    -302.9561856305      1.62E-05
    5    -302.9561908323      7.37E-06
    6    -302.9561923912      4.47E-06
    7    -302.9561930134      1.57E-06
    8    -302.9561933267      6.33E-07
    9    -302.9561934863      3.11E-07
   10    -302.9561935626      1.73E-07
   11    -302.9561936010      7.65E-08
   12    -302.9561936087      4.19E-08
   13    -302.9561936103      2.39E-08
   14    -302.9561936107      1.11E-08
   15    -302.9561936108      5.37E-09 Convergence criterion met
 ---------------------------------------
 <S^2> = 0.8172
 SCF time:  CPU 1693.89 s  wall 28.77 s
 SCF   energy in the final basis set = -302.95619361
 Total energy in the final basis set = -302.95619361
 
 --------------------------------------------------------------
 
                    Orbital Energies (a.u.)
 --------------------------------------------------------------
 
 Alpha MOs
 -- Occupied --
-14.4389 -14.4365 -10.3556 -10.3488 -10.3383 -10.3369 -10.3303  -1.0544
 -1.0437  -0.9709  -0.8889  -0.7795  -0.7000  -0.6737  -0.6162  -0.5863
 -0.5341  -0.5257  -0.5161  -0.4826  -0.4805  -0.4486  -0.4226  -0.3895
 -0.3289
 -- Virtual --
  0.0110   0.0974   0.1051   0.1126   0.1345   0.1480   0.1611   0.1782
  0.2004   0.2339   0.2772   0.2870   0.3136   0.3432   0.3472   0.3629
  0.3788   0.3915   0.4047   0.4176   0.4264   0.4295   0.4524   0.4641
  0.4799   0.4923   0.5091   0.5183   0.5279   0.5432   0.5508   0.5664
  0.5734   0.5848   0.6053   0.6250   0.6291   0.6511   0.6683   0.6768
  0.6833   0.7162   0.7230   0.7329   0.7532   0.7714   0.7834   0.8052
  0.8413   0.8600   0.8755   0.8882   0.9165   0.9490   0.9912   1.0137
  1.0316   1.0504   1.0686   1.0885   1.0985   1.1186   1.1288   1.1545
  1.1715   1.2118   1.2161   1.2432   1.2476   1.2589   1.2878   1.3429
  1.3521   1.3659   1.3691   1.4049   1.4135   1.4598   1.4917   1.5065
  1.5227   1.5371   1.5409   1.5743   1.6081   1.6432   1.6745   1.6832
  1.7238   1.7691   1.8015   1.8168   1.8843   1.9337   2.0096   2.0398
  2.0659   2.1202   2.1584   2.1867   2.2153   2.2330   2.2715   2.2918
  2.3253   2.3613   2.3799   2.4063   2.4183   2.4737   2.4957   2.5265
  2.5435   2.5816   2.6109   2.6264   2.6595   2.7037   2.7106   2.7344
  2.7477   2.7834   2.8060   2.8185   2.8267   2.8512   2.8655   2.8884
  2.9023   2.9223   2.9454   2.9503   2.9848   2.9914   3.0228   3.0335
  3.0511   3.0621   3.0829   3.0988   3.1005   3.1195   3.1406   3.1664
  3.1806   3.1920   3.2024   3.2231   3.2474   3.2792   3.2963   3.3010
  3.3253   3.3413   3.3593   3.3739   3.4175   3.4226   3.4712   3.4843
  3.5099   3.5254   3.5444   3.5759   3.5802   3.5963   3.6327   3.6703
  3.6919   3.7026   3.7287   3.7618   3.7851   3.8234   3.8330   3.8615
  3.8826   3.9162   3.9310   3.9509   3.9582   3.9774   3.9875   4.0202
  4.0518   4.0539   4.0574   4.0769   4.0964   4.1153   4.1510   4.1786
  4.2023   4.2282   4.2530   4.2824   4.3059   4.3428   4.3881   4.4130
  4.4336   4.4750   4.5154   4.5395   4.5892   4.5960   4.6305   4.6367
  4.6643   4.7260   4.7364   4.7678   4.7869   4.8017   4.8326   4.8497
  4.8705   4.9435   4.9872   5.0012   5.0323   5.0563   5.0761   5.1212
  5.1520   5.1948   5.2241   5.2509   5.3502   5.3894   5.4030   5.4505
  5.5002   5.5490   5.5719   5.6975   5.7321   5.8046   5.9210   5.9647
  6.0298   6.0490   6.1533   6.1986   6.2440   6.4098   6.6353   6.6864
  8.8536  10.2366  11.8171  12.6611  13.5238  14.4904  15.4429
 
 Beta MOs
 -- Occupied --
-14.4356 -14.4331 -10.3503 -10.3502 -10.3410 -10.3319 -10.3315  -1.0467
 -1.0365  -0.9611  -0.8672  -0.7767  -0.6961  -0.6689  -0.6116  -0.5814
 -0.5305  -0.5193  -0.4932  -0.4752  -0.4590  -0.4444  -0.3975  -0.3825
 -- Virtual --
 -0.0748   0.0284   0.0992   0.1095   0.1284   0.1362   0.1491   0.1686
  0.1801   0.2183   0.2364   0.2795   0.2899   0.3168   0.3447   0.3483
  0.3658   0.3788   0.3928   0.4077   0.4236   0.4295   0.4338   0.4584
  0.4639   0.4874   0.4965   0.5095   0.5207   0.5293   0.5449   0.5525
  0.5683   0.5769   0.5860   0.6080   0.6277   0.6340   0.6534   0.6693
  0.6822   0.6857   0.7199   0.7234   0.7357   0.7539   0.7735   0.7869
  0.8072   0.8447   0.8635   0.8783   0.8937   0.9195   0.9511   0.9959
  1.0151   1.0343   1.0528   1.0710   1.0927   1.1035   1.1226   1.1310
  1.1596   1.1761   1.2138   1.2181   1.2470   1.2515   1.2603   1.2920
  1.3498   1.3565   1.3702   1.3748   1.4068   1.4166   1.4644   1.4942
  1.5089   1.5264   1.5427   1.5474   1.5777   1.6118   1.6497   1.6771
  1.6883   1.7305   1.7760   1.8040   1.8215   1.8861   1.9360   2.0134
  2.0425   2.0710   2.1207   2.1663   2.1925   2.2125   2.2351   2.2742
  2.2992   2.3303   2.3730   2.3891   2.4120   2.4367   2.4799   2.5037
  2.5311   2.5468   2.5907   2.6151   2.6320   2.6657   2.7066   2.7110
  2.7372   2.7515   2.7901   2.8106   2.8202   2.8306   2.8579   2.8717
  2.8900   2.9072   2.9280   2.9499   2.9568   2.9889   2.9982   3.0260
  3.0361   3.0588   3.0650   3.0907   3.1018   3.1051   3.1190   3.1463
  3.1709   3.1828   3.2024   3.2128   3.2300   3.2552   3.2836   3.2995
  3.3067   3.3314   3.3452   3.3640   3.3769   3.4228   3.4307   3.4734
  3.4895   3.5143   3.5299   3.5476   3.5802   3.5888   3.6003   3.6416
  3.6770   3.6949   3.7088   3.7310   3.7653   3.7890   3.8279   3.8379
  3.8695   3.8860   3.9208   3.9365   3.9548   3.9613   3.9823   3.9905
  4.0238   4.0580   4.0649   4.0682   4.0818   4.0999   4.1218   4.1558
  4.1814   4.2082   4.2336   4.2553   4.2886   4.3093   4.3508   4.3925
  4.4185   4.4407   4.4805   4.5220   4.5428   4.5950   4.6040   4.6394
  4.6495   4.6746   4.7337   4.7408   4.7732   4.7937   4.8077   4.8421
  4.8601   4.8748   4.9501   4.9937   5.0049   5.0371   5.0599   5.0859
  5.1262   5.1597   5.1981   5.2298   5.2594   5.3529   5.3940   5.4077
  5.4525   5.5053   5.5525   5.5765   5.7002   5.7403   5.8084   5.9242
  5.9674   6.0326   6.0511   6.1553   6.2075   6.2470   6.4125   6.6381
  6.6890   8.8545  10.2388  11.8195  12.6707  13.5297  14.4938  15.4474
 --------------------------------------------------------------
 
          Ground-State Mulliken Net Atomic Charges

     Atom                 Charge (a.u.)    Spin (a.u.)
  --------------------------------------------------------
      1 C                    -0.071661      -0.116830
      2 N                    -0.067267       0.217871
      3 C                    -0.091793      -0.222136
      4 H                     0.151867       0.007538
      5 C                    -0.114904       0.492612
      6 H                     0.170925      -0.006868
      7 C                    -0.106893       0.535013
      8 H                     0.136995      -0.011588
      9 C                    -0.062577      -0.122666
     10 H                     0.136758       0.007946
     11 N                    -0.227902       0.224272
     12 H                     0.146452      -0.005164
  --------------------------------------------------------
  Sum of atomic charges =     0.000000
  Sum of spin   charges =     1.000000

 -----------------------------------------------------------------
                    Cartesian Multipole Moments
 -----------------------------------------------------------------
    Charge (ESU x 10^10)
                 0.0000
    Dipole Moment (Debye)
         X       0.4793      Y       0.2023      Z      -3.5288
       Tot       3.5670
    Quadrupole Moments (Debye-Ang)
        XX     -41.2740     XY      -1.3648     YY     -53.7473
        XZ       0.1716     YZ      10.1773     ZZ     -46.6273
    Octopole Moments (Debye-Ang^2)
       XXX       5.4936    XXY       8.1889    XYY       6.7957
       YYY      13.8558    XXZ     -14.5386    XYZ      -0.7182
       YYZ     -39.1864    XZZ       4.7345    YZZ      43.7153
       ZZZ     -94.0490
    Hexadecapole Moments (Debye-Ang^3)
      XXXX     -63.3559   XXXY     -17.6743   XXYY    -113.8545
      XYYY     -24.4667   YYYY    -742.4291   XXXZ      38.7981
      XXYZ      75.4189   XYYZ      22.2574   YYYZ     293.8740
      XXZZ    -123.3014   XYZZ     -18.4972   YYZZ    -287.7126
      XZZZ      47.5386   YZZZ     316.8131   ZZZZ    -780.2399
 -----------------------------------------------------------------
 Calculating analytic gradient of the SCF energy
 Gradient of SCF Energy
            1           2           3           4           5           6
    1  -0.0001212   0.0000009   0.0001481  -0.0000135   0.0005036   0.0000624
    2   0.0013729  -0.0005732   0.0004672  -0.0001048  -0.0012631   0.0004081
    3  -0.0018228   0.0008702  -0.0002255  -0.0001266   0.0007469  -0.0002101
            7           8           9          10          11          12
    1  -0.0007812  -0.0003358   0.0008316   0.0004808  -0.0006581  -0.0001176
    2   0.0014811  -0.0001432  -0.0021111   0.0001288   0.0007896  -0.0004524
    3   0.0009001  -0.0000601  -0.0001311   0.0000075   0.0001787  -0.0001271
 Max gradient component =       2.111E-03
 RMS gradient           =       7.404E-04
 Gradient time:  CPU 281.49 s  wall 5.59 s
 Geometry Optimization Parameters
   NAtoms,    NIC,     NZ,  NCons,   NDum,   NFix, NCnnct, MaxDiis
       12      65       0       0       0       0       0       0

 Cartesian Hessian Update
 Hessian updated using BFGS update


** GEOMETRY OPTIMIZATION IN DELOCALIZED INTERNAL COORDINATES **
   Searching for a Minimum

   Optimization Cycle:   2

                       Coordinates (Angstroms)
     ATOM                X               Y               Z
      1  C        -0.3042583202   -1.5401873530    2.0993542318
      2  N        -0.2963634402   -2.3066675492    2.9611635665
      3  C         0.2162107377   -0.8708827032   -0.1860248303
      4  H         0.5884359845   -1.8769900449   -0.3430894697
      5  C        -0.3142500430   -0.5892925918    1.0577075792
      6  H        -0.8122093995    0.3484620235    1.2655433966
      7  C         0.2632288263   -0.0089728150   -1.2711117903
      8  H         0.5344437438   -0.4399986190   -2.2276225283
      9  C        -0.0324233002    1.4117211132   -1.2834200586
     10  H        -0.3523514485    1.8081266869   -2.2482420934
     11  N         0.0648453191    2.2540520718   -0.3297770170
     12  H         0.4446913403    1.8106297807    0.5055190135
   Point Group: c1    Number of degrees of freedom:    30


   Energy is   -302.956193611

 Hessian updated using BFGS update

 30 Hessian modes will be used to form the next step
  Hessian Eigenvalues:
     0.011774    0.019825    0.021081    0.023757    0.024076    0.024447
     0.024516    0.031341    0.158907    0.159916    0.159978    0.159981
     0.165026    0.199474    0.200003    0.213254    0.220013    0.220034
     0.237387    0.346515    0.355541    0.355583    0.359056    0.376845
     0.434767    0.442878    0.477058    0.513818    0.748335    1.288310

 Minimum search - taking simple RFO step
 Searching for Lamda that Minimizes Along All modes
 Value Taken    Lamda =  -0.00018496
 Step Taken.  Stepsize is  0.114270

                             Maximum     Tolerance    Cnvgd?
         Gradient           0.001777      0.000300      NO
         Displacement       0.079725      0.001200      NO
         Energy change     -0.000272      0.000001      NO


 New Cartesian Coordinates Obtained by Inverse Iteration

 Displacement from previous Coordinates is:  0.247946
 Adding empirical dispersion correction 
 ----------------------------------------------------------------
 Doing -D3(0) with
 s6  =   1.00000
 s8  =   1.00000
 rs6 =   1.28100
 rs8 =   1.09400
 -D3 energy without 3body term =     -0.0026680599 hartrees
 ----------------------------------------------------------------
             Standard Nuclear Orientation (Angstroms)
    I     Atom           X                Y                Z
 ----------------------------------------------------------------
    1      C      -0.3169829468    -1.5455699389     2.0971520894
    2      N      -0.3062970368    -2.3118928966     2.9562787375
    3      C       0.2249370336    -0.8670743692    -0.1799294457
    4      H       0.6172078738    -1.8668887467    -0.3279146178
    5      C      -0.3312788720    -0.5921325225     1.0532086092
    6      H      -0.8574387964     0.3317172542     1.2523998094
    7      C       0.2679309876    -0.0080133469    -1.2672232123
    8      H       0.5489047101    -0.4356025791    -2.2223927228
    9      C      -0.0466370729     1.4117847119    -1.2773765050
   10      H      -0.4152415930     1.7987880919    -2.2285510458
   11      N       0.0920671644     2.2584797422    -0.3356157212
   12      H       0.5228285484     1.8264045999     0.4799640251
 ----------------------------------------------------------------
 Nuclear Repulsion Energy =         236.86354971 hartrees
 There are       25 alpha and       24 beta electrons
 Applying Cartesian multipole field
    Component          Value
    ---------          -----
     (2,0,0)        1.00000E-10
     (0,2,0)        2.00000E-11
     (0,0,2)       -3.00000E-11
 Nucleus-field energy     =    -0.0000000036 hartrees
 Requested basis set is cc-pVTZ
 There are 100 shells and 280 basis functions
 A cutoff of  1.0D-14 yielded   4663 shell pairs
 There are     36415 function pairs (     47443 Cartesian)
 Smallest overlap matrix eigenvalue = 1.62E-04
 Guess MOs from SCF MO coefficient file
 Reading MOs from coefficient file
 Reading MOs from coefficient file
 Long-range K will be added via erf
 Coulomb attenuation parameter = 0.25 bohr**(-1)
 An unrestricted hybrid HF-DFT SCF calculation will be
 performed using Pulay DIIS extrapolation
 Exchange:     0.1957 Hartree-Fock + 1.0000 wB97X-D3 + LR-HF
 Correlation:  1.0000 wB97X-D3
 Using SG-2 standard quadrature grid
 Dispersion:   Grimme D3
 SCF converges when DIIS error is below 1.0E-08
 Geometry optimization detected.  Setting ReadMinima to 0
 Setting SaveMinima to 0
 using 64 threads for integral computing
 -------------------------------------------------------
 OpenMP Integral computing Module                
 Release: version 1.0, May 2013, Q-Chem Inc. Pittsburgh 
 -------------------------------------------------------
 using 64 threads for integral computing
 -------------------------------------------------------
 OpenMP Integral computing Module                
 Release: version 1.0, May 2013, Q-Chem Inc. Pittsburgh 
 -------------------------------------------------------
 ---------------------------------------
  Cycle       Energy         DIIS Error
 ---------------------------------------
    1    -302.9566143362      5.86E-04
    2    -302.9560269166      7.82E-05
    3    -302.9562071252      3.59E-05
    4    -302.9562311759      2.83E-05
    5    -302.9562427244      9.87E-06
    6    -302.9562453933      4.08E-06
    7    -302.9562459827      1.66E-06
    8    -302.9562463206      8.66E-07
    9    -302.9562464918      3.77E-07
   10    -302.9562466137      2.47E-07
   11    -302.9562466700      1.19E-07
   12    -302.9562466854      6.74E-08
   13    -302.9562466897      2.60E-08
   14    -302.9562466901      1.13E-08
   15    -302.9562466902      5.80E-09 Convergence criterion met
 ---------------------------------------
 <S^2> = 0.8152
 SCF time:  CPU 1676.71 s  wall 28.49 s
 SCF   energy in the final basis set = -302.95624669
 Total energy in the final basis set = -302.95624669
 
 --------------------------------------------------------------
 
                    Orbital Energies (a.u.)
 --------------------------------------------------------------
 
 Alpha MOs
 -- Occupied --
-14.4377 -14.4360 -10.3551 -10.3491 -10.3379 -10.3368 -10.3294  -1.0546
 -1.0437  -0.9707  -0.8878  -0.7785  -0.6995  -0.6729  -0.6168  -0.5852
 -0.5348  -0.5265  -0.5155  -0.4818  -0.4790  -0.4485  -0.4232  -0.3889
 -0.3280
 -- Virtual --
  0.0123   0.0983   0.1042   0.1123   0.1346   0.1474   0.1613   0.1775
  0.1967   0.2339   0.2774   0.2877   0.3128   0.3441   0.3471   0.3636
  0.3789   0.3924   0.4061   0.4172   0.4261   0.4290   0.4523   0.4657
  0.4776   0.4910   0.5092   0.5171   0.5281   0.5437   0.5534   0.5657
  0.5742   0.5831   0.6040   0.6244   0.6282   0.6490   0.6627   0.6735
  0.6828   0.7174   0.7221   0.7317   0.7528   0.7686   0.7868   0.8056
  0.8421   0.8595   0.8776   0.8952   0.9216   0.9571   0.9859   1.0147
  1.0314   1.0495   1.0678   1.0919   1.1010   1.1217   1.1295   1.1497
  1.1670   1.2151   1.2183   1.2364   1.2465   1.2620   1.2890   1.3412
  1.3498   1.3633   1.3725   1.4027   1.4122   1.4639   1.4936   1.5036
  1.5271   1.5339   1.5399   1.5712   1.6026   1.6423   1.6731   1.6813
  1.7208   1.7634   1.8019   1.8117   1.8832   1.9323   2.0028   2.0383
  2.0611   2.1201   2.1614   2.1864   2.2155   2.2336   2.2705   2.2964
  2.3224   2.3614   2.3784   2.4057   2.4181   2.4736   2.4997   2.5236
  2.5457   2.5836   2.6127   2.6283   2.6563   2.7024   2.7136   2.7340
  2.7486   2.7797   2.8065   2.8200   2.8280   2.8482   2.8629   2.8847
  2.9011   2.9223   2.9439   2.9526   2.9889   2.9953   3.0214   3.0361
  3.0513   3.0624   3.0834   3.0946   3.1010   3.1168   3.1462   3.1664
  3.1851   3.1909   3.2052   3.2234   3.2483   3.2752   3.2955   3.3000
  3.3246   3.3442   3.3597   3.3735   3.4177   3.4193   3.4715   3.4806
  3.5060   3.5298   3.5494   3.5785   3.5806   3.5950   3.6345   3.6660
  3.6935   3.7029   3.7234   3.7569   3.7844   3.8154   3.8211   3.8572
  3.8807   3.9169   3.9347   3.9482   3.9606   3.9761   3.9911   4.0128
  4.0444   4.0550   4.0566   4.0808   4.0940   4.1139   4.1452   4.1791
  4.2034   4.2302   4.2470   4.2762   4.3039   4.3401   4.3913   4.4122
  4.4275   4.4728   4.5091   4.5268   4.5871   4.5965   4.6301   4.6363
  4.6621   4.7274   4.7351   4.7668   4.7880   4.8055   4.8326   4.8410
  4.8681   4.9384   4.9875   5.0023   5.0371   5.0599   5.0757   5.1231
  5.1483   5.1965   5.2246   5.2487   5.3499   5.3806   5.3959   5.4492
  5.5050   5.5511   5.5721   5.6930   5.7319   5.8076   5.9254   5.9654
  6.0224   6.0456   6.1541   6.2009   6.2507   6.4046   6.6304   6.6758
  8.8024  10.2252  11.7701  12.6531  13.5652  14.4304  15.4882
 
 Beta MOs
 -- Occupied --
-14.4344 -14.4328 -10.3505 -10.3497 -10.3406 -10.3313 -10.3310  -1.0471
 -1.0366  -0.9609  -0.8659  -0.7757  -0.6953  -0.6681  -0.6122  -0.5801
 -0.5308  -0.5207  -0.4921  -0.4746  -0.4584  -0.4442  -0.3983  -0.3822
 -- Virtual --
 -0.0733   0.0291   0.1005   0.1101   0.1260   0.1362   0.1486   0.1681
  0.1795   0.2156   0.2358   0.2799   0.2905   0.3162   0.3453   0.3488
  0.3669   0.3788   0.3937   0.4098   0.4238   0.4289   0.4335   0.4577
  0.4659   0.4852   0.4953   0.5094   0.5201   0.5290   0.5455   0.5551
  0.5677   0.5777   0.5842   0.6071   0.6267   0.6331   0.6512   0.6637
  0.6781   0.6857   0.7207   0.7229   0.7347   0.7535   0.7707   0.7902
  0.8076   0.8454   0.8631   0.8805   0.9007   0.9245   0.9592   0.9904
  1.0161   1.0341   1.0521   1.0702   1.0960   1.1062   1.1257   1.1314
  1.1551   1.1712   1.2170   1.2204   1.2398   1.2509   1.2637   1.2934
  1.3480   1.3536   1.3675   1.3783   1.4049   1.4158   1.4686   1.4962
  1.5058   1.5312   1.5403   1.5452   1.5748   1.6059   1.6485   1.6758
  1.6861   1.7274   1.7698   1.8043   1.8167   1.8849   1.9346   2.0071
  2.0407   2.0663   2.1206   2.1686   2.1928   2.2134   2.2358   2.2730
  2.3039   2.3275   2.3737   2.3873   2.4117   2.4361   2.4798   2.5069
  2.5289   2.5489   2.5934   2.6177   2.6329   2.6629   2.7055   2.7140
  2.7370   2.7529   2.7863   2.8105   2.8217   2.8321   2.8552   2.8699
  2.8864   2.9059   2.9283   2.9493   2.9586   2.9931   3.0018   3.0247
  3.0387   3.0585   3.0653   3.0914   3.0990   3.1048   3.1167   3.1517
  3.1705   3.1882   3.2003   3.2151   3.2313   3.2555   3.2803   3.2995
  3.3049   3.3308   3.3474   3.3660   3.3764   3.4231   3.4269   3.4739
  3.4851   3.5107   3.5340   3.5525   3.5841   3.5882   3.5995   3.6434
  3.6721   3.6972   3.7080   3.7264   3.7604   3.7885   3.8200   3.8259
  3.8646   3.8838   3.9215   3.9406   3.9510   3.9645   3.9821   3.9941
  4.0154   4.0492   4.0666   4.0689   4.0850   4.0971   4.1208   4.1503
  4.1818   4.2092   4.2352   4.2492   4.2829   4.3070   4.3482   4.3956
  4.4178   4.4343   4.4785   4.5149   4.5311   4.5926   4.6046   4.6365
  4.6505   4.6734   4.7348   4.7394   4.7722   4.7955   4.8111   4.8398
  4.8531   4.8723   4.9448   4.9938   5.0059   5.0413   5.0638   5.0849
  5.1287   5.1555   5.1998   5.2303   5.2570   5.3526   5.3861   5.3997
  5.4512   5.5098   5.5543   5.5770   5.6957   5.7395   5.8115   5.9286
  5.9680   6.0252   6.0478   6.1562   6.2097   6.2538   6.4073   6.6332
  6.6784   8.8033  10.2274  11.7724  12.6632  13.5707  14.4338  15.4926
 --------------------------------------------------------------
 
          Ground-State Mulliken Net Atomic Charges

     Atom                 Charge (a.u.)    Spin (a.u.)
  --------------------------------------------------------
      1 C                    -0.074567      -0.115671
      2 N                    -0.065231       0.214834
      3 C                    -0.093623      -0.220937
      4 H                     0.152350       0.007777
      5 C                    -0.116703       0.496551
      6 H                     0.173556      -0.007035
      7 C                    -0.106879       0.538868
      8 H                     0.137668      -0.011754
      9 C                    -0.061862      -0.117125
     10 H                     0.136389       0.008593
     11 N                    -0.227999       0.211264
     12 H                     0.146901      -0.005366
  --------------------------------------------------------
  Sum of atomic charges =     0.000000
  Sum of spin   charges =     1.000000

 -----------------------------------------------------------------
                    Cartesian Multipole Moments
 -----------------------------------------------------------------
    Charge (ESU x 10^10)
                -0.0000
    Dipole Moment (Debye)
         X       0.4808      Y       0.2380      Z      -3.5508
       Tot       3.5911
    Quadrupole Moments (Debye-Ang)
        XX     -41.0496     XY      -1.4494     YY     -53.8429
        XZ       0.2781     YZ      10.1860     ZZ     -46.7450
    Octopole Moments (Debye-Ang^2)
       XXX       5.6585    XXY       8.4549    XYY       6.9067
       YYY      14.1839    XXZ     -14.5169    XYZ      -0.5292
       YYZ     -39.2017    XZZ       4.7294    YZZ      43.6720
       ZZZ     -93.9370
    Hexadecapole Moments (Debye-Ang^3)
      XXXX     -65.2971   XXXY     -19.1668   XXYY    -113.9311
      XYYY     -26.7516   YYYY    -745.4305   XXXZ      39.7055
      XXYZ      75.6331   XYYZ      23.4070   YYYZ     295.2678
      XXZZ    -122.8440   XYZZ     -19.6023   YYZZ    -288.4631
      XZZZ      48.9973   YZZZ     317.6878   ZZZZ    -777.4696
 -----------------------------------------------------------------
 Calculating analytic gradient of the SCF energy
 Gradient of SCF Energy
            1           2           3           4           5           6
    1   0.0000266  -0.0000680   0.0000550  -0.0000837   0.0007058  -0.0004940
    2  -0.0033937   0.0025765   0.0001937  -0.0000992   0.0006694  -0.0004308
    3   0.0032551  -0.0026917   0.0011557  -0.0000700  -0.0019049   0.0000973
            7           8           9          10          11          12
    1  -0.0005893  -0.0004101   0.0003413   0.0006910  -0.0006433   0.0004687
    2   0.0008057  -0.0001235   0.0000078   0.0001315  -0.0008813   0.0005440
    3   0.0006659   0.0000063   0.0006066   0.0000309  -0.0001180  -0.0010334
 Max gradient component =       3.394E-03
 RMS gradient           =       1.152E-03
 Gradient time:  CPU 274.91 s  wall 5.48 s
 Geometry Optimization Parameters
   NAtoms,    NIC,     NZ,  NCons,   NDum,   NFix, NCnnct, MaxDiis
       12      65       0       0       0       0       0       0

 Cartesian Hessian Update
 Hessian updated using BFGS update


** GEOMETRY OPTIMIZATION IN DELOCALIZED INTERNAL COORDINATES **
   Searching for a Minimum

   Optimization Cycle:   3

                       Coordinates (Angstroms)
     ATOM                X               Y               Z
      1  C        -0.3169829468   -1.5455699389    2.0971520894
      2  N        -0.3062970368   -2.3118928966    2.9562787375
      3  C         0.2249370336   -0.8670743692   -0.1799294457
      4  H         0.6172078738   -1.8668887467   -0.3279146178
      5  C        -0.3312788720   -0.5921325225    1.0532086092
      6  H        -0.8574387964    0.3317172542    1.2523998094
      7  C         0.2679309876   -0.0080133469   -1.2672232123
      8  H         0.5489047101   -0.4356025791   -2.2223927228
      9  C        -0.0466370729    1.4117847119   -1.2773765050
     10  H        -0.4152415930    1.7987880919   -2.2285510458
     11  N         0.0920671644    2.2584797422   -0.3356157212
     12  H         0.5228285484    1.8264045999    0.4799640251
   Point Group: c1    Number of degrees of freedom:    30


   Energy is   -302.956246690

 Hessian updated using BFGS update

 30 Hessian modes will be used to form the next step
  Hessian Eigenvalues:
     0.008939    0.019817    0.021346    0.024001    0.024232    0.024475
     0.027453    0.042722    0.158124    0.159937    0.159978    0.160153
     0.161970    0.198861    0.200010    0.210531    0.220024    0.222417
     0.261615    0.346510    0.355559    0.355582    0.359307    0.382053
     0.440684    0.450542    0.486976    0.508046    0.750060    1.369031

 Minimum search - taking simple RFO step
 Searching for Lamda that Minimizes Along All modes
 Value Taken    Lamda =  -0.00009670
 Step Taken.  Stepsize is  0.046600

                             Maximum     Tolerance    Cnvgd?
         Gradient           0.002523      0.000300      NO
         Displacement       0.029230      0.001200      NO
         Energy change     -0.000053      0.000001      NO


 New Cartesian Coordinates Obtained by Inverse Iteration

 Displacement from previous Coordinates is:  0.076881
 Adding empirical dispersion correction 
 ----------------------------------------------------------------
 Doing -D3(0) with
 s6  =   1.00000
 s8  =   1.00000
 rs6 =   1.28100
 rs8 =   1.09400
 -D3 energy without 3body term =     -0.0026598835 hartrees
 ----------------------------------------------------------------
             Standard Nuclear Orientation (Angstroms)
    I     Atom           X                Y                Z
 ----------------------------------------------------------------
    1      C      -0.3185653476    -1.5375124252     2.0959530519
    2      N      -0.3087682111    -2.3013473410     2.9582982177
    3      C       0.2235450986    -0.8700198308    -0.1856182885
    4      H       0.6145868509    -1.8706203606    -0.3305288734
    5      C      -0.3315785338    -0.5886423658     1.0478506450
    6      H      -0.8437605694     0.3428759328     1.2475190617
    7      C       0.2726028704    -0.0105691401    -1.2725386157
    8      H       0.5614785270    -0.4335716972    -2.2274476084
    9      C      -0.0473505191     1.4095181717    -1.2752967510
   10      H      -0.4286501840     1.7989016559    -2.2207922824
   11      N       0.0909041449     2.2494198874    -0.3269661623
   12      H       0.5155558733     1.8115675131     0.4895676055
 ----------------------------------------------------------------
 Nuclear Repulsion Energy =         236.97909377 hartrees
 There are       25 alpha and       24 beta electrons
 Applying Cartesian multipole field
    Component          Value
    ---------          -----
     (2,0,0)        1.00000E-10
     (0,2,0)        2.00000E-11
     (0,0,2)       -3.00000E-11
 Nucleus-field energy     =    -0.0000000036 hartrees
 Requested basis set is cc-pVTZ
 There are 100 shells and 280 basis functions
 A cutoff of  1.0D-14 yielded   4666 shell pairs
 There are     36430 function pairs (     47458 Cartesian)
 Smallest overlap matrix eigenvalue = 1.61E-04
 Guess MOs from SCF MO coefficient file
 Reading MOs from coefficient file
 Reading MOs from coefficient file
 Long-range K will be added via erf
 Coulomb attenuation parameter = 0.25 bohr**(-1)
 An unrestricted hybrid HF-DFT SCF calculation will be
 performed using Pulay DIIS extrapolation
 Exchange:     0.1957 Hartree-Fock + 1.0000 wB97X-D3 + LR-HF
 Correlation:  1.0000 wB97X-D3
 Using SG-2 standard quadrature grid
 Dispersion:   Grimme D3
 SCF converges when DIIS error is below 1.0E-08
 Geometry optimization detected.  Setting ReadMinima to 0
 Setting SaveMinima to 0
 using 64 threads for integral computing
 -------------------------------------------------------
 OpenMP Integral computing Module                
 Release: version 1.0, May 2013, Q-Chem Inc. Pittsburgh 
 -------------------------------------------------------
 using 64 threads for integral computing
 -------------------------------------------------------
 OpenMP Integral computing Module                
 Release: version 1.0, May 2013, Q-Chem Inc. Pittsburgh 
 -------------------------------------------------------
 ---------------------------------------
  Cycle       Energy         DIIS Error
 ---------------------------------------
    1    -302.9560847968      1.70E-04
    2    -302.9562830937      2.10E-05
    3    -302.9562912114      1.64E-05
    4    -302.9562940223      5.96E-06
    5    -302.9562949571      2.32E-06
    6    -302.9562952356      1.28E-06
    7    -302.9562953598      6.92E-07
    8    -302.9562954367      3.61E-07
    9    -302.9562954798      2.05E-07
   10    -302.9562955023      1.06E-07
   11    -302.9562955124      4.45E-08
   12    -302.9562955139      1.82E-08
   13    -302.9562955141      6.94E-09 Convergence criterion met
 ---------------------------------------
 <S^2> = 0.8149
 SCF time:  CPU 1455.46 s  wall 24.68 s
 SCF   energy in the final basis set = -302.95629551
 Total energy in the final basis set = -302.95629551
 
 --------------------------------------------------------------
 
                    Orbital Energies (a.u.)
 --------------------------------------------------------------
 
 Alpha MOs
 -- Occupied --
-14.4379 -14.4361 -10.3552 -10.3494 -10.3380 -10.3369 -10.3296  -1.0544
 -1.0435  -0.9704  -0.8876  -0.7782  -0.6998  -0.6729  -0.6161  -0.5852
 -0.5357  -0.5268  -0.5151  -0.4818  -0.4784  -0.4484  -0.4231  -0.3886
 -0.3280
 -- Virtual --
  0.0125   0.0983   0.1034   0.1126   0.1346   0.1475   0.1614   0.1769
  0.1970   0.2339   0.2773   0.2871   0.3128   0.3438   0.3472   0.3634
  0.3790   0.3927   0.4055   0.4174   0.4259   0.4290   0.4526   0.4656
  0.4780   0.4905   0.5091   0.5166   0.5280   0.5438   0.5530   0.5652
  0.5739   0.5844   0.6033   0.6248   0.6279   0.6496   0.6632   0.6747
  0.6842   0.7181   0.7206   0.7316   0.7523   0.7683   0.7849   0.8051
  0.8423   0.8593   0.8784   0.8957   0.9198   0.9561   0.9867   1.0149
  1.0306   1.0492   1.0679   1.0919   1.1003   1.1223   1.1302   1.1510
  1.1664   1.2145   1.2179   1.2374   1.2464   1.2632   1.2882   1.3403
  1.3504   1.3625   1.3720   1.4015   1.4121   1.4642   1.4933   1.5045
  1.5260   1.5351   1.5407   1.5704   1.6034   1.6413   1.6743   1.6814
  1.7207   1.7646   1.8030   1.8123   1.8840   1.9315   1.9992   2.0377
  2.0601   2.1200   2.1616   2.1863   2.2147   2.2338   2.2696   2.2964
  2.3222   2.3623   2.3802   2.4065   2.4181   2.4720   2.4988   2.5241
  2.5450   2.5850   2.6135   2.6270   2.6553   2.7019   2.7137   2.7343
  2.7482   2.7799   2.8062   2.8204   2.8291   2.8498   2.8618   2.8851
  2.9008   2.9227   2.9433   2.9534   2.9878   2.9969   3.0214   3.0360
  3.0512   3.0635   3.0828   3.0960   3.1014   3.1171   3.1456   3.1670
  3.1834   3.1917   3.2044   3.2236   3.2472   3.2757   3.2952   3.2985
  3.3264   3.3425   3.3590   3.3741   3.4161   3.4212   3.4714   3.4794
  3.5058   3.5265   3.5493   3.5758   3.5808   3.5946   3.6356   3.6678
  3.6942   3.7010   3.7224   3.7562   3.7835   3.8187   3.8211   3.8598
  3.8821   3.9148   3.9352   3.9509   3.9587   3.9746   3.9919   4.0138
  4.0454   4.0545   4.0567   4.0798   4.0916   4.1148   4.1476   4.1791
  4.2022   4.2303   4.2524   4.2777   4.3045   4.3395   4.3907   4.4126
  4.4272   4.4741   4.5084   4.5256   4.5842   4.5946   4.6296   4.6365
  4.6620   4.7263   4.7320   4.7657   4.7879   4.8058   4.8332   4.8421
  4.8677   4.9396   4.9879   4.9967   5.0366   5.0604   5.0758   5.1236
  5.1466   5.1959   5.2250   5.2479   5.3482   5.3771   5.3963   5.4480
  5.5042   5.5504   5.5684   5.6912   5.7308   5.8067   5.9235   5.9667
  6.0208   6.0410   6.1515   6.1993   6.2488   6.4015   6.6286   6.6741
  8.8049  10.2349  11.7534  12.6490  13.5513  14.4072  15.4705
 
 Beta MOs
 -- Occupied --
-14.4346 -14.4329 -10.3508 -10.3497 -10.3406 -10.3314 -10.3312  -1.0471
 -1.0363  -0.9606  -0.8657  -0.7754  -0.6957  -0.6682  -0.6115  -0.5802
 -0.5316  -0.5210  -0.4918  -0.4746  -0.4581  -0.4439  -0.3984  -0.3821
 -- Virtual --
 -0.0732   0.0291   0.1005   0.1100   0.1255   0.1362   0.1486   0.1684
  0.1790   0.2158   0.2359   0.2798   0.2899   0.3162   0.3451   0.3488
  0.3667   0.3788   0.3941   0.4093   0.4239   0.4284   0.4337   0.4580
  0.4658   0.4857   0.4947   0.5093   0.5196   0.5289   0.5456   0.5547
  0.5673   0.5774   0.5856   0.6063   0.6269   0.6328   0.6520   0.6639
  0.6795   0.6870   0.7209   0.7219   0.7346   0.7531   0.7705   0.7883
  0.8069   0.8455   0.8631   0.8816   0.9011   0.9226   0.9581   0.9915
  1.0163   1.0333   1.0516   1.0704   1.0962   1.1055   1.1262   1.1321
  1.1564   1.1707   1.2163   1.2199   1.2412   1.2507   1.2649   1.2926
  1.3469   1.3544   1.3669   1.3778   1.4037   1.4156   1.4689   1.4959
  1.5067   1.5299   1.5415   1.5461   1.5740   1.6067   1.6474   1.6770
  1.6862   1.7272   1.7711   1.8054   1.8172   1.8857   1.9338   2.0036
  2.0401   2.0650   2.1205   2.1687   2.1927   2.2126   2.2359   2.2721
  2.3038   2.3276   2.3744   2.3891   2.4128   2.4356   2.4785   2.5061
  2.5295   2.5483   2.5949   2.6181   2.6320   2.6621   2.7050   2.7141
  2.7373   2.7524   2.7866   2.8101   2.8222   2.8335   2.8562   2.8688
  2.8871   2.9056   2.9287   2.9485   2.9594   2.9922   3.0032   3.0246
  3.0388   3.0585   3.0665   3.0909   3.0996   3.1056   3.1167   3.1516
  3.1709   3.1865   3.2011   3.2144   3.2309   3.2543   3.2813   3.2983
  3.3039   3.3327   3.3462   3.3650   3.3767   3.4221   3.4284   3.4735
  3.4843   3.5104   3.5307   3.5524   3.5807   3.5891   3.5991   3.6444
  3.6740   3.6973   3.7065   3.7253   3.7598   3.7875   3.8231   3.8261
  3.8675   3.8853   3.9192   3.9411   3.9538   3.9628   3.9802   3.9947
  4.0165   4.0501   4.0660   4.0690   4.0842   4.0949   4.1218   4.1525
  4.1819   4.2080   4.2353   4.2546   4.2843   4.3076   4.3476   4.3950
  4.4181   4.4339   4.4796   4.5145   4.5296   4.5896   4.6026   4.6365
  4.6504   4.6732   4.7333   4.7366   4.7712   4.7954   4.8115   4.8402
  4.8538   4.8720   4.9460   4.9941   5.0002   5.0408   5.0643   5.0853
  5.1288   5.1538   5.1992   5.2307   5.2564   5.3508   5.3825   5.4000
  5.4499   5.5090   5.5537   5.5731   5.6938   5.7383   5.8105   5.9268
  5.9692   6.0235   6.0432   6.1536   6.2082   6.2519   6.4043   6.6314
  6.6766   8.8058  10.2371  11.7558  12.6592  13.5568  14.4106  15.4750
 --------------------------------------------------------------
 
          Ground-State Mulliken Net Atomic Charges

     Atom                 Charge (a.u.)    Spin (a.u.)
  --------------------------------------------------------
      1 C                    -0.073701      -0.116569
      2 N                    -0.065717       0.216724
      3 C                    -0.094025      -0.221197
      4 H                     0.152542       0.007539
      5 C                    -0.117054       0.498946
      6 H                     0.173102      -0.006941
      7 C                    -0.106954       0.538503
      8 H                     0.137838      -0.011710
      9 C                    -0.060744      -0.114973
     10 H                     0.136336       0.008469
     11 N                    -0.228851       0.206404
     12 H                     0.147228      -0.005197
  --------------------------------------------------------
  Sum of atomic charges =     0.000000
  Sum of spin   charges =     1.000000

 -----------------------------------------------------------------
                    Cartesian Multipole Moments
 -----------------------------------------------------------------
    Charge (ESU x 10^10)
                 0.0000
    Dipole Moment (Debye)
         X       0.4877      Y       0.2344      Z      -3.5722
       Tot       3.6130
    Quadrupole Moments (Debye-Ang)
        XX     -41.0770     XY      -1.4831     YY     -53.7436
        XZ       0.3026     YZ      10.1136     ZZ     -46.7442
    Octopole Moments (Debye-Ang^2)
       XXX       5.7294    XXY       8.4204    XYY       6.8647
       YYY      13.9854    XXZ     -14.5978    XYZ      -0.5052
       YYZ     -39.1237    XZZ       4.8324    YZZ      43.6072
       ZZZ     -94.0269
    Hexadecapole Moments (Debye-Ang^3)
      XXXX     -65.4951   XXXY     -19.0523   XXYY    -113.3050
      XYYY     -26.6836   YYYY    -739.4297   XXXZ      39.9943
      XXYZ      75.0757   XYYZ      23.5093   YYYZ     292.3356
      XXZZ    -122.8177   XYZZ     -19.7167   YYZZ    -287.0877
      XZZZ      49.3656   YZZZ     316.0580   ZZZZ    -777.9931
 -----------------------------------------------------------------
 Calculating analytic gradient of the SCF energy
 Gradient of SCF Energy
            1           2           3           4           5           6
    1   0.0001419  -0.0000508  -0.0000947   0.0001130  -0.0000291  -0.0000099
    2  -0.0022987   0.0014422  -0.0002902   0.0000193   0.0009034   0.0000063
    3   0.0023119  -0.0014907   0.0011127  -0.0000181  -0.0017502   0.0001509
            7           8           9          10          11          12
    1  -0.0001955  -0.0002416   0.0006116  -0.0002116   0.0001548  -0.0001880
    2   0.0005460  -0.0000799   0.0001686  -0.0001076  -0.0004680   0.0001586
    3  -0.0001910  -0.0001045  -0.0003170   0.0000076   0.0001595   0.0001287
 Max gradient component =       2.312E-03
 RMS gradient           =       7.738E-04
 Gradient time:  CPU 282.25 s  wall 5.54 s
 Geometry Optimization Parameters
   NAtoms,    NIC,     NZ,  NCons,   NDum,   NFix, NCnnct, MaxDiis
       12      65       0       0       0       0       0       0

 Cartesian Hessian Update
 Hessian updated using BFGS update


** GEOMETRY OPTIMIZATION IN DELOCALIZED INTERNAL COORDINATES **
   Searching for a Minimum

   Optimization Cycle:   4

                       Coordinates (Angstroms)
     ATOM                X               Y               Z
      1  C        -0.3185653476   -1.5375124252    2.0959530519
      2  N        -0.3087682111   -2.3013473410    2.9582982177
      3  C         0.2235450986   -0.8700198308   -0.1856182885
      4  H         0.6145868509   -1.8706203606   -0.3305288734
      5  C        -0.3315785338   -0.5886423658    1.0478506450
      6  H        -0.8437605694    0.3428759328    1.2475190617
      7  C         0.2726028704   -0.0105691401   -1.2725386157
      8  H         0.5614785270   -0.4335716972   -2.2274476084
      9  C        -0.0473505191    1.4095181717   -1.2752967510
     10  H        -0.4286501840    1.7989016559   -2.2207922824
     11  N         0.0909041449    2.2494198874   -0.3269661623
     12  H         0.5155558733    1.8115675131    0.4895676055
   Point Group: c1    Number of degrees of freedom:    30


   Energy is   -302.956295514

 Hessian updated using BFGS update

 30 Hessian modes will be used to form the next step
  Hessian Eigenvalues:
     0.008484    0.019810    0.021451    0.023926    0.024190    0.024493
     0.026583    0.048351    0.159032    0.159656    0.159960    0.160024
     0.168945    0.198060    0.199989    0.213806    0.219932    0.220147
     0.274224    0.346678    0.355564    0.355699    0.359330    0.386609
     0.430603    0.449033    0.473180    0.508099    0.751888    1.250326

 Minimum search - taking simple RFO step
 Searching for Lamda that Minimizes Along All modes
 Value Taken    Lamda =  -0.00002382
 Step Taken.  Stepsize is  0.026228

                             Maximum     Tolerance    Cnvgd?
         Gradient           0.001354      0.000300      NO
         Displacement       0.013914      0.001200      NO
         Energy change     -0.000049      0.000001      NO


 New Cartesian Coordinates Obtained by Inverse Iteration

 Displacement from previous Coordinates is:  0.028794
 Adding empirical dispersion correction 
 ----------------------------------------------------------------
 Doing -D3(0) with
 s6  =   1.00000
 s8  =   1.00000
 rs6 =   1.28100
 rs8 =   1.09400
 -D3 energy without 3body term =     -0.0026588708 hartrees
 ----------------------------------------------------------------
             Standard Nuclear Orientation (Angstroms)
    I     Atom           X                Y                Z
 ----------------------------------------------------------------
    1      C      -0.3200152561    -1.5372107118     2.0955406217
    2      N      -0.3131612928    -2.3030158690     2.9575430549
    3      C       0.2233165799    -0.8708109589    -0.1862510389
    4      H       0.6121818951    -1.8721046857    -0.3317970244
    5      C      -0.3291470549    -0.5884587841     1.0492964005
    6      H      -0.8363200173     0.3456567226     1.2494512693
    7      C       0.2737189217    -0.0108446954    -1.2721008526
    8      H       0.5684505580    -0.4315262568    -2.2261611549
    9      C      -0.0525280541     1.4084260353    -1.2741199909
   10      H      -0.4323504451     1.7976208476    -2.2202869563
   11      N       0.0883306555     2.2501588811    -0.3277188492
   12      H       0.5175235103     1.8121094752     0.4866045207
 ----------------------------------------------------------------
 Nuclear Repulsion Energy =         236.96235938 hartrees
 There are       25 alpha and       24 beta electrons
 Applying Cartesian multipole field
    Component          Value
    ---------          -----
     (2,0,0)        1.00000E-10
     (0,2,0)        2.00000E-11
     (0,0,2)       -3.00000E-11
 Nucleus-field energy     =    -0.0000000036 hartrees
 Requested basis set is cc-pVTZ
 There are 100 shells and 280 basis functions
 A cutoff of  1.0D-14 yielded   4666 shell pairs
 There are     36430 function pairs (     47458 Cartesian)
 Smallest overlap matrix eigenvalue = 1.61E-04
 Guess MOs from SCF MO coefficient file
 Reading MOs from coefficient file
 Reading MOs from coefficient file
 Long-range K will be added via erf
 Coulomb attenuation parameter = 0.25 bohr**(-1)
 An unrestricted hybrid HF-DFT SCF calculation will be
 performed using Pulay DIIS extrapolation
 Exchange:     0.1957 Hartree-Fock + 1.0000 wB97X-D3 + LR-HF
 Correlation:  1.0000 wB97X-D3
 Using SG-2 standard quadrature grid
 Dispersion:   Grimme D3
 SCF converges when DIIS error is below 1.0E-08
 Geometry optimization detected.  Setting ReadMinima to 0
 Setting SaveMinima to 0
 using 64 threads for integral computing
 -------------------------------------------------------
 OpenMP Integral computing Module                
 Release: version 1.0, May 2013, Q-Chem Inc. Pittsburgh 
 -------------------------------------------------------
 using 64 threads for integral computing
 -------------------------------------------------------
 OpenMP Integral computing Module                
 Release: version 1.0, May 2013, Q-Chem Inc. Pittsburgh 
 -------------------------------------------------------
 ---------------------------------------
  Cycle       Energy         DIIS Error
 ---------------------------------------
    1    -302.9558995629      1.10E-04
    2    -302.9563033447      1.19E-05
    3    -302.9563066195      9.68E-06
    4    -302.9563076879      3.95E-06
    5    -302.9563081660      1.83E-06
    6    -302.9563083838      9.03E-07
    7    -302.9563084802      5.22E-07
    8    -302.9563085458      2.97E-07
    9    -302.9563085826      1.82E-07
   10    -302.9563085971      6.81E-08
   11    -302.9563086010      2.68E-08
   12    -302.9563086015      1.31E-08
   13    -302.9563086017      6.42E-09 Convergence criterion met
 ---------------------------------------
 <S^2> = 0.8149
 SCF time:  CPU 1441.34 s  wall 24.66 s
 SCF   energy in the final basis set = -302.95630860
 Total energy in the final basis set = -302.95630860
 
 --------------------------------------------------------------
 
                    Orbital Energies (a.u.)
 --------------------------------------------------------------
 
 Alpha MOs
 -- Occupied --
-14.4383 -14.4362 -10.3551 -10.3495 -10.3380 -10.3369 -10.3298  -1.0544
 -1.0433  -0.9703  -0.8877  -0.7782  -0.6998  -0.6731  -0.6160  -0.5851
 -0.5358  -0.5268  -0.5152  -0.4820  -0.4783  -0.4481  -0.4231  -0.3888
 -0.3281
 -- Virtual --
  0.0126   0.0979   0.1031   0.1126   0.1345   0.1477   0.1613   0.1768
  0.1971   0.2341   0.2776   0.2868   0.3130   0.3434   0.3474   0.3632
  0.3791   0.3925   0.4053   0.4174   0.4257   0.4290   0.4531   0.4659
  0.4780   0.4906   0.5093   0.5171   0.5280   0.5438   0.5527   0.5647
  0.5738   0.5842   0.6032   0.6246   0.6283   0.6496   0.6636   0.6751
  0.6835   0.7183   0.7199   0.7317   0.7524   0.7680   0.7845   0.8065
  0.8422   0.8593   0.8788   0.8954   0.9194   0.9558   0.9867   1.0148
  1.0311   1.0494   1.0679   1.0921   1.0999   1.1221   1.1299   1.1508
  1.1655   1.2149   1.2176   1.2373   1.2460   1.2632   1.2884   1.3406
  1.3499   1.3619   1.3719   1.4013   1.4122   1.4642   1.4936   1.5045
  1.5260   1.5355   1.5408   1.5696   1.6033   1.6412   1.6751   1.6803
  1.7209   1.7653   1.8028   1.8122   1.8841   1.9314   1.9991   2.0373
  2.0592   2.1199   2.1616   2.1853   2.2141   2.2332   2.2693   2.2965
  2.3218   2.3625   2.3808   2.4066   2.4180   2.4724   2.4987   2.5238
  2.5462   2.5850   2.6127   2.6273   2.6551   2.7023   2.7133   2.7346
  2.7481   2.7807   2.8064   2.8199   2.8289   2.8494   2.8623   2.8857
  2.9007   2.9222   2.9430   2.9533   2.9876   2.9964   3.0213   3.0357
  3.0513   3.0638   3.0827   3.0958   3.1018   3.1165   3.1453   3.1673
  3.1838   3.1919   3.2041   3.2239   3.2471   3.2751   3.2958   3.2979
  3.3269   3.3429   3.3585   3.3741   3.4160   3.4212   3.4722   3.4790
  3.5054   3.5260   3.5491   3.5758   3.5814   3.5946   3.6359   3.6678
  3.6938   3.7009   3.7223   3.7550   3.7833   3.8185   3.8219   3.8597
  3.8823   3.9139   3.9353   3.9510   3.9584   3.9740   3.9913   4.0137
  4.0459   4.0541   4.0564   4.0805   4.0909   4.1147   4.1480   4.1785
  4.2018   4.2294   4.2536   4.2768   4.3050   4.3406   4.3904   4.4134
  4.4267   4.4748   4.5085   4.5262   4.5832   4.5942   4.6293   4.6362
  4.6617   4.7259   4.7324   4.7650   4.7872   4.8054   4.8333   4.8422
  4.8677   4.9389   4.9881   4.9990   5.0371   5.0596   5.0758   5.1237
  5.1470   5.1959   5.2250   5.2476   5.3473   5.3745   5.3960   5.4490
  5.5050   5.5503   5.5675   5.6900   5.7305   5.8067   5.9215   5.9665
  6.0205   6.0418   6.1496   6.1976   6.2454   6.3981   6.6282   6.6724
  8.8199  10.2348  11.7459  12.6610  13.5513  14.3977  15.4455
 
 Beta MOs
 -- Occupied --
-14.4348 -14.4331 -10.3509 -10.3497 -10.3406 -10.3315 -10.3314  -1.0472
 -1.0360  -0.9605  -0.8658  -0.7755  -0.6957  -0.6683  -0.6114  -0.5801
 -0.5316  -0.5211  -0.4917  -0.4747  -0.4581  -0.4436  -0.3984  -0.3823
 -- Virtual --
 -0.0733   0.0291   0.1002   0.1098   0.1252   0.1362   0.1487   0.1682
  0.1788   0.2159   0.2360   0.2801   0.2897   0.3165   0.3448   0.3488
  0.3665   0.3789   0.3939   0.4092   0.4239   0.4281   0.4338   0.4584
  0.4662   0.4857   0.4947   0.5095   0.5201   0.5288   0.5456   0.5545
  0.5668   0.5772   0.5854   0.6063   0.6266   0.6332   0.6520   0.6642
  0.6798   0.6863   0.7202   0.7221   0.7346   0.7532   0.7702   0.7879
  0.8084   0.8455   0.8631   0.8820   0.9007   0.9222   0.9579   0.9915
  1.0162   1.0338   1.0518   1.0704   1.0965   1.1051   1.1259   1.1318
  1.1561   1.1698   1.2168   1.2197   1.2409   1.2503   1.2649   1.2928
  1.3473   1.3539   1.3663   1.3776   1.4036   1.4157   1.4689   1.4962
  1.5069   1.5298   1.5418   1.5463   1.5731   1.6066   1.6473   1.6779
  1.6849   1.7274   1.7719   1.8052   1.8171   1.8859   1.9337   2.0036
  2.0398   2.0642   2.1203   2.1688   2.1915   2.2122   2.2352   2.2717
  2.3039   2.3273   2.3747   2.3898   2.4129   2.4356   2.4787   2.5060
  2.5291   2.5494   2.5950   2.6174   2.6322   2.6619   2.7054   2.7138
  2.7377   2.7522   2.7874   2.8103   2.8217   2.8333   2.8558   2.8692
  2.8874   2.9056   2.9283   2.9484   2.9591   2.9920   3.0027   3.0244
  3.0387   3.0584   3.0671   3.0908   3.0993   3.1065   3.1161   3.1512
  3.1711   3.1870   3.2011   3.2141   3.2311   3.2540   3.2808   3.2985
  3.3037   3.3333   3.3465   3.3645   3.3767   3.4220   3.4283   3.4744
  3.4839   3.5099   3.5301   3.5523   3.5808   3.5897   3.5991   3.6446
  3.6741   3.6969   3.7065   3.7253   3.7585   3.7873   3.8230   3.8268
  3.8674   3.8855   3.9183   3.9411   3.9540   3.9625   3.9795   3.9942
  4.0165   4.0507   4.0658   4.0688   4.0850   4.0942   4.1217   4.1529
  4.1815   4.2075   4.2344   4.2558   4.2833   4.3080   4.3488   4.3947
  4.4188   4.4334   4.4803   4.5146   4.5303   4.5886   4.6023   4.6364
  4.6502   4.6730   4.7333   4.7367   4.7705   4.7947   4.8110   4.8403
  4.8536   4.8720   4.9452   4.9942   5.0026   5.0412   5.0636   5.0854
  5.1291   5.1540   5.1992   5.2306   5.2562   5.3499   5.3800   5.3995
  5.4509   5.5097   5.5535   5.5723   5.6926   5.7378   5.8106   5.9248
  5.9690   6.0232   6.0439   6.1516   6.2066   6.2485   6.4008   6.6310
  6.6749   8.8208  10.2369  11.7483  12.6711  13.5568  14.4011  15.4500
 --------------------------------------------------------------
 
          Ground-State Mulliken Net Atomic Charges

     Atom                 Charge (a.u.)    Spin (a.u.)
  --------------------------------------------------------
      1 C                    -0.072895      -0.118062
      2 N                    -0.066776       0.219998
      3 C                    -0.094265      -0.221394
      4 H                     0.152466       0.007367
      5 C                    -0.116613       0.501206
      6 H                     0.172951      -0.006925
      7 C                    -0.106786       0.536292
      8 H                     0.137939      -0.011631
      9 C                    -0.060588      -0.113737
     10 H                     0.136257       0.008539
     11 N                    -0.228868       0.203519
     12 H                     0.147178      -0.005171
  --------------------------------------------------------
  Sum of atomic charges =    -0.000000
  Sum of spin   charges =     1.000000

 -----------------------------------------------------------------
                    Cartesian Multipole Moments
 -----------------------------------------------------------------
    Charge (ESU x 10^10)
                -0.0000
    Dipole Moment (Debye)
         X       0.5041      Y       0.2381      Z      -3.5725
       Tot       3.6157
    Quadrupole Moments (Debye-Ang)
        XX     -41.0877     XY      -1.4824     YY     -53.7525
        XZ       0.3199     YZ      10.1076     ZZ     -46.7307
    Octopole Moments (Debye-Ang^2)
       XXX       5.9042    XXY       8.4534    XYY       6.9911
       YYY      14.0547    XXZ     -14.6487    XYZ      -0.5515
       YYZ     -39.1365    XZZ       4.9802    YZZ      43.6015
       ZZZ     -93.9759
    Hexadecapole Moments (Debye-Ang^3)
      XXXX     -65.6061   XXXY     -19.0128   XXYY    -113.3959
      XYYY     -26.6665   YYYY    -739.8813   XXXZ      40.1518
      XXYZ      75.1185   XYYZ      23.6962   YYYZ     292.4597
      XXZZ    -122.8213   XYZZ     -19.9047   YYZZ    -287.1419
      XZZZ      49.6541   YZZZ     315.9377   ZZZZ    -777.5078
 -----------------------------------------------------------------
 Calculating analytic gradient of the SCF energy
 Gradient of SCF Energy
            1           2           3           4           5           6
    1   0.0000351  -0.0000237  -0.0001375   0.0000752   0.0000158   0.0000781
    2  -0.0002695  -0.0000319  -0.0003192   0.0000337   0.0003485   0.0000402
    3   0.0001375   0.0001315   0.0008520  -0.0000059  -0.0007319   0.0000737
            7           8           9          10          11          12
    1   0.0000772  -0.0001105  -0.0003318   0.0002062   0.0001192  -0.0000031
    2   0.0004405  -0.0000649  -0.0002440   0.0000481   0.0000930  -0.0000744
    3  -0.0005999  -0.0000443   0.0001255  -0.0000720   0.0000760   0.0000578
 Max gradient component =       8.520E-04
 RMS gradient           =       2.628E-04
 Gradient time:  CPU 280.42 s  wall 5.46 s
 Geometry Optimization Parameters
   NAtoms,    NIC,     NZ,  NCons,   NDum,   NFix, NCnnct, MaxDiis
       12      65       0       0       0       0       0       0

 Cartesian Hessian Update
 Hessian updated using BFGS update


** GEOMETRY OPTIMIZATION IN DELOCALIZED INTERNAL COORDINATES **
   Searching for a Minimum

   Optimization Cycle:   5

                       Coordinates (Angstroms)
     ATOM                X               Y               Z
      1  C        -0.3200152561   -1.5372107118    2.0955406217
      2  N        -0.3131612928   -2.3030158690    2.9575430549
      3  C         0.2233165799   -0.8708109589   -0.1862510389
      4  H         0.6121818951   -1.8721046857   -0.3317970244
      5  C        -0.3291470549   -0.5884587841    1.0492964005
      6  H        -0.8363200173    0.3456567226    1.2494512693
      7  C         0.2737189217   -0.0108446954   -1.2721008526
      8  H         0.5684505580   -0.4315262568   -2.2261611549
      9  C        -0.0525280541    1.4084260353   -1.2741199909
     10  H        -0.4323504451    1.7976208476   -2.2202869563
     11  N         0.0883306555    2.2501588811   -0.3277188492
     12  H         0.5175235103    1.8121094752    0.4866045207
   Point Group: c1    Number of degrees of freedom:    30


   Energy is   -302.956308602

 Hessian updated using BFGS update

 30 Hessian modes will be used to form the next step
  Hessian Eigenvalues:
     0.006724    0.019639    0.021562    0.024177    0.024343    0.026450
     0.030733    0.049562    0.155195    0.159409    0.159962    0.160022
     0.169989    0.197680    0.199928    0.211111    0.219964    0.221897
     0.275637    0.346682    0.355188    0.355573    0.359206    0.368113
     0.395720    0.446692    0.468863    0.508255    0.751577    1.303001

 Minimum search - taking simple RFO step
 Searching for Lamda that Minimizes Along All modes
 Value Taken    Lamda =  -0.00001045
 Step Taken.  Stepsize is  0.029161

                             Maximum     Tolerance    Cnvgd?
         Gradient           0.000466      0.000300      NO
         Displacement       0.019008      0.001200      NO
         Energy change     -0.000013      0.000001      NO


 New Cartesian Coordinates Obtained by Inverse Iteration

 Displacement from previous Coordinates is:  0.044048
 Adding empirical dispersion correction 
 ----------------------------------------------------------------
 Doing -D3(0) with
 s6  =   1.00000
 s8  =   1.00000
 rs6 =   1.28100
 rs8 =   1.09400
 -D3 energy without 3body term =     -0.0026618804 hartrees
 ----------------------------------------------------------------
             Standard Nuclear Orientation (Angstroms)
    I     Atom           X                Y                Z
 ----------------------------------------------------------------
    1      C      -0.3229694057    -1.5380555797     2.0946164156
    2      N      -0.3190358778    -2.3059292195     2.9552182991
    3      C       0.2247530533    -0.8706926237    -0.1859268461
    4      H       0.6118872301    -1.8725997333    -0.3317320016
    5      C      -0.3283191125    -0.5885575295     1.0503704375
    6      H      -0.8346238596     0.3461668441     1.2499068372
    7      C       0.2767783345    -0.0107383329    -1.2705047356
    8      H       0.5758418759    -0.4299901022    -2.2237531328
    9      C      -0.0545621774     1.4080522235    -1.2734098455
   10      H      -0.4464869340     1.7932340404    -2.2162717654
   11      N       0.0891685894     2.2520564320    -0.3298068290
   12      H       0.5275682840     1.8170535809     0.4812931665
 ----------------------------------------------------------------
 Nuclear Repulsion Energy =         236.94385914 hartrees
 There are       25 alpha and       24 beta electrons
 Applying Cartesian multipole field
    Component          Value
    ---------          -----
     (2,0,0)        1.00000E-10
     (0,2,0)        2.00000E-11
     (0,0,2)       -3.00000E-11
 Nucleus-field energy     =    -0.0000000036 hartrees
 Requested basis set is cc-pVTZ
 There are 100 shells and 280 basis functions
 A cutoff of  1.0D-14 yielded   4666 shell pairs
 There are     36430 function pairs (     47458 Cartesian)
 Smallest overlap matrix eigenvalue = 1.61E-04
 Guess MOs from SCF MO coefficient file
 Reading MOs from coefficient file
 Reading MOs from coefficient file
 Long-range K will be added via erf
 Coulomb attenuation parameter = 0.25 bohr**(-1)
 An unrestricted hybrid HF-DFT SCF calculation will be
 performed using Pulay DIIS extrapolation
 Exchange:     0.1957 Hartree-Fock + 1.0000 wB97X-D3 + LR-HF
 Correlation:  1.0000 wB97X-D3
 Using SG-2 standard quadrature grid
 Dispersion:   Grimme D3
 SCF converges when DIIS error is below 1.0E-08
 Geometry optimization detected.  Setting ReadMinima to 0
 Setting SaveMinima to 0
 using 64 threads for integral computing
 -------------------------------------------------------
 OpenMP Integral computing Module                
 Release: version 1.0, May 2013, Q-Chem Inc. Pittsburgh 
 -------------------------------------------------------
 using 64 threads for integral computing
 -------------------------------------------------------
 OpenMP Integral computing Module                
 Release: version 1.0, May 2013, Q-Chem Inc. Pittsburgh 
 -------------------------------------------------------
 ---------------------------------------
  Cycle       Energy         DIIS Error
 ---------------------------------------
    1    -302.9563726054      1.10E-04
    2    -302.9563064524      1.39E-05
    3    -302.9563123086      7.54E-06
    4    -302.9563134136      5.53E-06
    5    -302.9563140886      1.90E-06
    6    -302.9563143263      1.05E-06
    7    -302.9563144216      5.51E-07
    8    -302.9563144923      3.16E-07
    9    -302.9563145343      2.01E-07
   10    -302.9563145575      7.99E-08
   11    -302.9563145626      2.93E-08
   12    -302.9563145633      1.22E-08
   13    -302.9563145634      5.69E-09 Convergence criterion met
 ---------------------------------------
 <S^2> = 0.8146
 SCF time:  CPU 1435.87 s  wall 24.19 s
 SCF   energy in the final basis set = -302.95631456
 Total energy in the final basis set = -302.95631456
 
 --------------------------------------------------------------
 
                    Orbital Energies (a.u.)
 --------------------------------------------------------------
 
 Alpha MOs
 -- Occupied --
-14.4383 -14.4362 -10.3550 -10.3496 -10.3379 -10.3368 -10.3298  -1.0544
 -1.0432  -0.9703  -0.8877  -0.7782  -0.6997  -0.6731  -0.6161  -0.5849
 -0.5360  -0.5269  -0.5152  -0.4821  -0.4779  -0.4480  -0.4232  -0.3887
 -0.3280
 -- Virtual --
  0.0129   0.0977   0.1028   0.1127   0.1344   0.1477   0.1612   0.1766
  0.1969   0.2342   0.2778   0.2866   0.3133   0.3434   0.3477   0.3631
  0.3791   0.3930   0.4054   0.4174   0.4254   0.4292   0.4531   0.4662
  0.4779   0.4904   0.5093   0.5166   0.5281   0.5438   0.5528   0.5642
  0.5738   0.5840   0.6031   0.6244   0.6287   0.6493   0.6631   0.6747
  0.6835   0.7184   0.7198   0.7315   0.7524   0.7676   0.7849   0.8076
  0.8423   0.8594   0.8798   0.8964   0.9192   0.9565   0.9857   1.0150
  1.0306   1.0491   1.0682   1.0929   1.0998   1.1220   1.1301   1.1500
  1.1649   1.2151   1.2176   1.2362   1.2457   1.2640   1.2891   1.3407
  1.3497   1.3613   1.3719   1.4011   1.4122   1.4646   1.4937   1.5045
  1.5262   1.5351   1.5409   1.5688   1.6033   1.6409   1.6759   1.6802
  1.7205   1.7647   1.8026   1.8114   1.8840   1.9313   1.9962   2.0368
  2.0591   2.1199   2.1626   2.1854   2.2141   2.2329   2.2693   2.2970
  2.3215   2.3627   2.3805   2.4066   2.4180   2.4722   2.4989   2.5231
  2.5461   2.5858   2.6125   2.6282   2.6545   2.7023   2.7132   2.7349
  2.7483   2.7799   2.8068   2.8199   2.8296   2.8490   2.8621   2.8850
  2.9005   2.9219   2.9428   2.9538   2.9880   2.9980   3.0209   3.0359
  3.0515   3.0640   3.0825   3.0953   3.1017   3.1161   3.1454   3.1670
  3.1842   3.1922   3.2044   3.2241   3.2465   3.2747   3.2964   3.2979
  3.3271   3.3432   3.3590   3.3738   3.4163   3.4218   3.4728   3.4783
  3.5049   3.5261   3.5499   3.5762   3.5819   3.5941   3.6364   3.6671
  3.6943   3.7007   3.7221   3.7531   3.7834   3.8170   3.8217   3.8600
  3.8827   3.9128   3.9359   3.9502   3.9586   3.9731   3.9919   4.0127
  4.0453   4.0538   4.0564   4.0814   4.0898   4.1143   4.1475   4.1787
  4.2021   4.2295   4.2530   4.2756   4.3051   4.3415   4.3911   4.4141
  4.4259   4.4752   4.5080   4.5250   4.5824   4.5947   4.6294   4.6361
  4.6615   4.7261   4.7327   4.7649   4.7870   4.8055   4.8330   4.8421
  4.8675   4.9389   4.9890   4.9988   5.0386   5.0608   5.0757   5.1243
  5.1466   5.1963   5.2257   5.2477   5.3465   5.3718   5.3956   5.4498
  5.5051   5.5511   5.5664   5.6882   5.7302   5.8076   5.9201   5.9670
  6.0194   6.0426   6.1492   6.1974   6.2441   6.3959   6.6273   6.6708
  8.8247  10.2400  11.7371  12.6748  13.5574  14.3891  15.4364
 
 Beta MOs
 -- Occupied --
-14.4349 -14.4331 -10.3510 -10.3495 -10.3405 -10.3314 -10.3314  -1.0473
 -1.0359  -0.9604  -0.8659  -0.7755  -0.6956  -0.6684  -0.6115  -0.5799
 -0.5316  -0.5213  -0.4916  -0.4747  -0.4579  -0.4434  -0.3985  -0.3824
 -- Virtual --
 -0.0732   0.0293   0.1002   0.1097   0.1249   0.1361   0.1487   0.1681
  0.1787   0.2158   0.2362   0.2803   0.2895   0.3168   0.3448   0.3490
  0.3664   0.3789   0.3944   0.4093   0.4240   0.4279   0.4340   0.4584
  0.4664   0.4856   0.4945   0.5095   0.5196   0.5288   0.5457   0.5545
  0.5663   0.5772   0.5851   0.6062   0.6264   0.6336   0.6517   0.6637
  0.6793   0.6864   0.7198   0.7225   0.7344   0.7532   0.7698   0.7883
  0.8096   0.8456   0.8632   0.8831   0.9016   0.9219   0.9585   0.9905
  1.0163   1.0334   1.0514   1.0708   1.0973   1.1051   1.1259   1.1319
  1.1554   1.1691   1.2170   1.2197   1.2399   1.2500   1.2658   1.2935
  1.3473   1.3537   1.3657   1.3777   1.4034   1.4156   1.4693   1.4963
  1.5069   1.5301   1.5412   1.5464   1.5724   1.6065   1.6469   1.6786
  1.6848   1.7269   1.7712   1.8049   1.8164   1.8858   1.9337   2.0008
  2.0392   2.0640   2.1203   2.1695   2.1918   2.2122   2.2349   2.2718
  2.3043   2.3271   2.3750   2.3895   2.4128   2.4357   2.4786   2.5060
  2.5285   2.5493   2.5959   2.6175   2.6329   2.6612   2.7053   2.7137
  2.7381   2.7525   2.7866   2.8105   2.8217   2.8341   2.8553   2.8693
  2.8867   2.9053   2.9280   2.9483   2.9596   2.9923   3.0041   3.0242
  3.0391   3.0585   3.0673   3.0907   3.0989   3.1064   3.1157   3.1514
  3.1707   3.1876   3.2012   3.2145   3.2313   3.2533   3.2804   3.2989
  3.3038   3.3335   3.3468   3.3651   3.3763   3.4223   3.4289   3.4749
  3.4833   3.5093   3.5302   3.5530   3.5812   3.5902   3.5986   3.6451
  3.6734   3.6974   3.7061   3.7252   3.7566   3.7874   3.8214   3.8266
  3.8677   3.8859   3.9172   3.9416   3.9532   3.9627   3.9787   3.9948
  4.0153   4.0502   4.0658   4.0689   4.0858   4.0931   4.1212   4.1524
  4.1818   4.2078   4.2344   4.2552   4.2821   4.3081   4.3498   4.3954
  4.4195   4.4326   4.4807   4.5139   4.5293   4.5879   4.6028   4.6366
  4.6502   4.6730   4.7335   4.7370   4.7704   4.7946   4.8112   4.8400
  4.8533   4.8718   4.9451   4.9950   5.0024   5.0425   5.0648   5.0851
  5.1297   5.1535   5.1997   5.2315   5.2562   5.3492   5.3772   5.3990
  5.4517   5.5098   5.5543   5.5711   5.6908   5.7373   5.8114   5.9236
  5.9694   6.0221   6.0447   6.1512   6.2065   6.2472   6.3987   6.6301
  6.6733   8.8257  10.2420  11.7395  12.6850  13.5628  14.3925  15.4410
 --------------------------------------------------------------
 
          Ground-State Mulliken Net Atomic Charges

     Atom                 Charge (a.u.)    Spin (a.u.)
  --------------------------------------------------------
      1 C                    -0.072726      -0.119140
      2 N                    -0.067217       0.222465
      3 C                    -0.094267      -0.221283
      4 H                     0.152480       0.007288
      5 C                    -0.116534       0.504197
      6 H                     0.173194      -0.006933
      7 C                    -0.107015       0.534228
      8 H                     0.137970      -0.011595
      9 C                    -0.060275      -0.111677
     10 H                     0.136239       0.008624
     11 N                    -0.228940       0.198997
     12 H                     0.147090      -0.005171
  --------------------------------------------------------
  Sum of atomic charges =     0.000000
  Sum of spin   charges =     1.000000

 -----------------------------------------------------------------
                    Cartesian Multipole Moments
 -----------------------------------------------------------------
    Charge (ESU x 10^10)
                 0.0000
    Dipole Moment (Debye)
         X       0.5167      Y       0.2457      Z      -3.5694
       Tot       3.6150
    Quadrupole Moments (Debye-Ang)
        XX     -41.0699     XY      -1.4895     YY     -53.7757
        XZ       0.3592     YZ      10.1161     ZZ     -46.7281
    Octopole Moments (Debye-Ang^2)
       XXX       5.9833    XXY       8.5206    XYY       7.1057
       YYY      14.1450    XXZ     -14.6891    XYZ      -0.5770
       YYZ     -39.1148    XZZ       5.0681    YZZ      43.5611
       ZZZ     -93.8049
    Hexadecapole Moments (Debye-Ang^3)
      XXXX     -65.9741   XXXY     -19.2734   XXYY    -113.5437
      XYYY     -27.0092   YYYY    -741.0852   XXXZ      40.5412
      XXYZ      75.1807   XYYZ      24.0858   YYYZ     292.9710
      XXZZ    -122.7193   XYZZ     -20.2935   YYZZ    -287.3533
      XZZZ      50.3011   YZZZ     315.9856   ZZZZ    -776.4001
 -----------------------------------------------------------------
 Calculating analytic gradient of the SCF energy
 Gradient of SCF Energy
            1           2           3           4           5           6
    1  -0.0000204  -0.0000182  -0.0000969   0.0000022   0.0001093   0.0000198
    2   0.0004545  -0.0004110  -0.0001666   0.0000173  -0.0000265  -0.0000266
    3  -0.0006051   0.0005125   0.0004876   0.0000013  -0.0000981   0.0000245
            7           8           9          10          11          12
    1  -0.0000322  -0.0000645   0.0001242   0.0000071  -0.0000725   0.0000421
    2   0.0001766  -0.0000093  -0.0001936   0.0000516   0.0002318  -0.0000982
    3  -0.0004055   0.0000331  -0.0000523   0.0000543   0.0000794  -0.0000315
 Max gradient component =       6.051E-04
 RMS gradient           =       2.138E-04
 Gradient time:  CPU 290.06 s  wall 5.63 s
 Geometry Optimization Parameters
   NAtoms,    NIC,     NZ,  NCons,   NDum,   NFix, NCnnct, MaxDiis
       12      65       0       0       0       0       0       0

 Cartesian Hessian Update
 Hessian updated using BFGS update


** GEOMETRY OPTIMIZATION IN DELOCALIZED INTERNAL COORDINATES **
   Searching for a Minimum

   Optimization Cycle:   6

                       Coordinates (Angstroms)
     ATOM                X               Y               Z
      1  C        -0.3229694057   -1.5380555797    2.0946164156
      2  N        -0.3190358778   -2.3059292195    2.9552182991
      3  C         0.2247530533   -0.8706926237   -0.1859268461
      4  H         0.6118872301   -1.8725997333   -0.3317320016
      5  C        -0.3283191125   -0.5885575295    1.0503704375
      6  H        -0.8346238596    0.3461668441    1.2499068372
      7  C         0.2767783345   -0.0107383329   -1.2705047356
      8  H         0.5758418759   -0.4299901022   -2.2237531328
      9  C        -0.0545621774    1.4080522235   -1.2734098455
     10  H        -0.4464869340    1.7932340404   -2.2162717654
     11  N         0.0891685894    2.2520564320   -0.3298068290
     12  H         0.5275682840    1.8170535809    0.4812931665
   Point Group: c1    Number of degrees of freedom:    30


   Energy is   -302.956314563

 Hessian updated using BFGS update

 30 Hessian modes will be used to form the next step
  Hessian Eigenvalues:
     0.005080    0.019556    0.021821    0.024186    0.024979    0.026459
     0.034548    0.050007    0.154073    0.159460    0.159996    0.160149
     0.174956    0.196901    0.199800    0.209643    0.219876    0.221429
     0.267142    0.346610    0.355070    0.355663    0.356137    0.361206
     0.397073    0.445772    0.467688    0.509273    0.750384    1.325984

 Minimum search - taking simple RFO step
 Searching for Lamda that Minimizes Along All modes
 Value Taken    Lamda =  -0.00000234
 Step Taken.  Stepsize is  0.014744

                             Maximum     Tolerance    Cnvgd?
         Gradient           0.000384      0.000300      NO
         Displacement       0.009778      0.001200      NO
         Energy change     -0.000006      0.000001      NO


 New Cartesian Coordinates Obtained by Inverse Iteration

 Displacement from previous Coordinates is:  0.018262
 Adding empirical dispersion correction 
 ----------------------------------------------------------------
 Doing -D3(0) with
 s6  =   1.00000
 s8  =   1.00000
 rs6 =   1.28100
 rs8 =   1.09400
 -D3 energy without 3body term =     -0.0026635986 hartrees
 ----------------------------------------------------------------
             Standard Nuclear Orientation (Angstroms)
    I     Atom           X                Y                Z
 ----------------------------------------------------------------
    1      C      -0.3239481326    -1.5382837630     2.0944785020
    2      N      -0.3194623389    -2.3062578526     2.9547035870
    3      C       0.2244053387    -0.8709932290    -0.1863118347
    4      H       0.6112487620    -1.8730272515    -0.3321220105
    5      C      -0.3297864708    -0.5890623908     1.0500914646
    6      H      -0.8350939845     0.3462876574     1.2495163428
    7      C       0.2779290168    -0.0107726259    -1.2696827114
    8      H       0.5798745207    -0.4288618869    -2.2225948522
    9      C      -0.0561069442     1.4077277026    -1.2726685843
   10      H      -0.4516705990     1.7913143034    -2.2147262179
   11      N       0.0904753708     2.2525221334    -0.3305144159
   12      H       0.5321354611     1.8194072029     0.4798307305
 ----------------------------------------------------------------
 Nuclear Repulsion Energy =         236.94488019 hartrees
 There are       25 alpha and       24 beta electrons
 Applying Cartesian multipole field
    Component          Value
    ---------          -----
     (2,0,0)        1.00000E-10
     (0,2,0)        2.00000E-11
     (0,0,2)       -3.00000E-11
 Nucleus-field energy     =    -0.0000000036 hartrees
 Requested basis set is cc-pVTZ
 There are 100 shells and 280 basis functions
 A cutoff of  1.0D-14 yielded   4666 shell pairs
 There are     36430 function pairs (     47458 Cartesian)
 Smallest overlap matrix eigenvalue = 1.61E-04
 Guess MOs from SCF MO coefficient file
 Reading MOs from coefficient file
 Reading MOs from coefficient file
 Long-range K will be added via erf
 Coulomb attenuation parameter = 0.25 bohr**(-1)
 An unrestricted hybrid HF-DFT SCF calculation will be
 performed using Pulay DIIS extrapolation
 Exchange:     0.1957 Hartree-Fock + 1.0000 wB97X-D3 + LR-HF
 Correlation:  1.0000 wB97X-D3
 Using SG-2 standard quadrature grid
 Dispersion:   Grimme D3
 SCF converges when DIIS error is below 1.0E-08
 Geometry optimization detected.  Setting ReadMinima to 0
 Setting SaveMinima to 0
 using 64 threads for integral computing
 -------------------------------------------------------
 OpenMP Integral computing Module                
 Release: version 1.0, May 2013, Q-Chem Inc. Pittsburgh 
 -------------------------------------------------------
 using 64 threads for integral computing
 -------------------------------------------------------
 OpenMP Integral computing Module                
 Release: version 1.0, May 2013, Q-Chem Inc. Pittsburgh 
 -------------------------------------------------------
 ---------------------------------------
  Cycle       Energy         DIIS Error
 ---------------------------------------
    1    -302.9565384015      5.06E-05
    2    -302.9563139822      6.16E-06
    3    -302.9563152600      2.92E-06
    4    -302.9563155037      2.22E-06
    5    -302.9563156301      1.03E-06
    6    -302.9563156918      4.30E-07
    7    -302.9563157205      2.22E-07
    8    -302.9563157435      1.25E-07
    9    -302.9563157528      6.46E-08
   10    -302.9563157559      2.81E-08
   11    -302.9563157563      1.52E-08
   12    -302.9563157564      6.31E-09 Convergence criterion met
 ---------------------------------------
 <S^2> = 0.8144
 SCF time:  CPU 1329.96 s  wall 22.65 s
 SCF   energy in the final basis set = -302.95631576
 Total energy in the final basis set = -302.95631576
 
 --------------------------------------------------------------
 
                    Orbital Energies (a.u.)
 --------------------------------------------------------------
 
 Alpha MOs
 -- Occupied --
-14.4383 -14.4361 -10.3550 -10.3497 -10.3378 -10.3367 -10.3297  -1.0544
 -1.0433  -0.9703  -0.8877  -0.7782  -0.6996  -0.6731  -0.6161  -0.5849
 -0.5361  -0.5269  -0.5152  -0.4820  -0.4778  -0.4480  -0.4232  -0.3886
 -0.3280
 -- Virtual --
  0.0131   0.0976   0.1027   0.1128   0.1344   0.1477   0.1613   0.1766
  0.1967   0.2343   0.2778   0.2866   0.3135   0.3433   0.3478   0.3631
  0.3792   0.3931   0.4054   0.4174   0.4254   0.4293   0.4531   0.4664
  0.4778   0.4903   0.5092   0.5165   0.5281   0.5439   0.5528   0.5640
  0.5739   0.5840   0.6029   0.6243   0.6289   0.6492   0.6630   0.6744
  0.6835   0.7184   0.7197   0.7315   0.7524   0.7674   0.7850   0.8082
  0.8422   0.8594   0.8801   0.8971   0.9191   0.9568   0.9852   1.0151
  1.0306   1.0491   1.0684   1.0933   1.0998   1.1221   1.1302   1.1496
  1.1645   1.2151   1.2177   1.2356   1.2456   1.2644   1.2894   1.3407
  1.3495   1.3611   1.3721   1.4008   1.4123   1.4648   1.4938   1.5043
  1.5263   1.5349   1.5410   1.5686   1.6032   1.6409   1.6759   1.6800
  1.7204   1.7647   1.8027   1.8109   1.8839   1.9314   1.9951   2.0369
  2.0591   2.1198   2.1629   2.1854   2.2140   2.2328   2.2694   2.2975
  2.3214   2.3628   2.3807   2.4068   2.4180   2.4720   2.4992   2.5227
  2.5465   2.5860   2.6124   2.6286   2.6542   2.7023   2.7133   2.7350
  2.7483   2.7797   2.8070   2.8199   2.8298   2.8490   2.8624   2.8849
  2.9004   2.9216   2.9426   2.9539   2.9882   2.9982   3.0209   3.0359
  3.0515   3.0640   3.0827   3.0951   3.1018   3.1158   3.1454   3.1671
  3.1843   3.1925   3.2046   3.2244   3.2463   3.2742   3.2965   3.2979
  3.3272   3.3435   3.3592   3.3739   3.4163   3.4219   3.4728   3.4778
  3.5047   3.5261   3.5503   3.5762   3.5821   3.5941   3.6369   3.6670
  3.6945   3.7007   3.7218   3.7525   3.7833   3.8159   3.8217   3.8602
  3.8826   3.9125   3.9366   3.9499   3.9589   3.9727   3.9920   4.0124
  4.0448   4.0539   4.0565   4.0818   4.0893   4.1142   4.1474   4.1787
  4.2023   4.2294   4.2528   4.2751   4.3053   4.3418   4.3911   4.4145
  4.4254   4.4752   4.5078   4.5246   4.5822   4.5952   4.6294   4.6361
  4.6615   4.7262   4.7321   4.7650   4.7871   4.8056   4.8326   4.8420
  4.8678   4.9386   4.9893   4.9987   5.0390   5.0608   5.0755   5.1248
  5.1467   5.1963   5.2260   5.2476   5.3460   5.3702   5.3951   5.4501
  5.5060   5.5519   5.5667   5.6879   5.7300   5.8082   5.9198   5.9677
  6.0192   6.0415   6.1499   6.1980   6.2449   6.3956   6.6271   6.6701
  8.8233  10.2396  11.7324  12.6814  13.5607  14.3854  15.4404
 
 Beta MOs
 -- Occupied --
-14.4348 -14.4331 -10.3510 -10.3495 -10.3404 -10.3313 -10.3313  -1.0474
 -1.0360  -0.9604  -0.8658  -0.7754  -0.6956  -0.6683  -0.6115  -0.5799
 -0.5317  -0.5215  -0.4915  -0.4746  -0.4579  -0.4433  -0.3986  -0.3823
 -- Virtual --
 -0.0731   0.0294   0.1003   0.1096   0.1247   0.1361   0.1487   0.1682
  0.1786   0.2158   0.2362   0.2804   0.2894   0.3170   0.3448   0.3491
  0.3664   0.3790   0.3945   0.4094   0.4239   0.4278   0.4341   0.4585
  0.4667   0.4854   0.4944   0.5095   0.5196   0.5288   0.5458   0.5546
  0.5662   0.5773   0.5851   0.6061   0.6263   0.6337   0.6516   0.6635
  0.6790   0.6864   0.7196   0.7226   0.7344   0.7532   0.7696   0.7884
  0.8102   0.8455   0.8632   0.8834   0.9023   0.9218   0.9588   0.9900
  1.0164   1.0334   1.0514   1.0710   1.0977   1.1051   1.1261   1.1321
  1.1549   1.1686   1.2170   1.2198   1.2393   1.2500   1.2662   1.2937
  1.3473   1.3535   1.3656   1.3779   1.4032   1.4158   1.4695   1.4965
  1.5067   1.5303   1.5410   1.5466   1.5722   1.6063   1.6469   1.6787
  1.6845   1.7268   1.7712   1.8050   1.8159   1.8857   1.9338   1.9997
  2.0392   2.0639   2.1202   2.1697   2.1917   2.2121   2.2349   2.2719
  2.3048   2.3271   2.3752   2.3897   2.4133   2.4354   2.4784   2.5063
  2.5282   2.5496   2.5962   2.6176   2.6331   2.6610   2.7052   2.7138
  2.7382   2.7526   2.7863   2.8107   2.8217   2.8344   2.8552   2.8695
  2.8866   2.9052   2.9277   2.9481   2.9596   2.9926   3.0043   3.0242
  3.0392   3.0584   3.0674   3.0909   3.0987   3.1066   3.1155   3.1513
  3.1707   3.1879   3.2014   3.2146   3.2316   3.2531   3.2799   3.2992
  3.3038   3.3337   3.3470   3.3654   3.3764   3.4223   3.4289   3.4748
  3.4828   3.5092   3.5301   3.5534   3.5813   3.5904   3.5987   3.6456
  3.6733   3.6976   3.7061   3.7249   3.7559   3.7873   3.8204   3.8265
  3.8678   3.8858   3.9169   3.9423   3.9529   3.9630   3.9783   3.9948
  4.0150   4.0497   4.0659   4.0690   4.0862   4.0926   4.1211   4.1522
  4.1819   4.2079   4.2343   4.2549   4.2816   4.3082   4.3501   4.3954
  4.4199   4.4320   4.4807   4.5137   4.5290   4.5877   4.6032   4.6365
  4.6504   4.6730   4.7334   4.7366   4.7706   4.7947   4.8112   4.8394
  4.8531   4.8720   4.9447   4.9952   5.0023   5.0429   5.0650   5.0850
  5.1302   5.1535   5.1997   5.2317   5.2562   5.3487   5.3756   5.3985
  5.4520   5.5105   5.5551   5.5714   5.6905   5.7371   5.8120   5.9232
  5.9702   6.0219   6.0437   6.1519   6.2071   6.2480   6.3984   6.6299
  6.6726   8.8242  10.2416  11.7348  12.6915  13.5661  14.3887  15.4450
 --------------------------------------------------------------
 
          Ground-State Mulliken Net Atomic Charges

     Atom                 Charge (a.u.)    Spin (a.u.)
  --------------------------------------------------------
      1 C                    -0.072765      -0.119405
      2 N                    -0.067111       0.223152
      3 C                    -0.094301      -0.221126
      4 H                     0.152496       0.007254
      5 C                    -0.116709       0.506112
      6 H                     0.173257      -0.006938
      7 C                    -0.107011       0.533013
      8 H                     0.137929      -0.011585
      9 C                    -0.060044      -0.110576
     10 H                     0.136168       0.008657
     11 N                    -0.229050       0.196602
     12 H                     0.147140      -0.005161
  --------------------------------------------------------
  Sum of atomic charges =     0.000000
  Sum of spin   charges =     1.000000

 -----------------------------------------------------------------
                    Cartesian Multipole Moments
 -----------------------------------------------------------------
    Charge (ESU x 10^10)
                 0.0000
    Dipole Moment (Debye)
         X       0.5182      Y       0.2500      Z      -3.5685
       Tot       3.6146
    Quadrupole Moments (Debye-Ang)
        XX     -41.0581     XY      -1.4870     YY     -53.7776
        XZ       0.3642     YZ      10.1205     ZZ     -46.7320
    Octopole Moments (Debye-Ang^2)
       XXX       6.0206    XXY       8.5463    XYY       7.1217
       YYY      14.1659    XXZ     -14.6978    XYZ      -0.5583
       YYZ     -39.0884    XZZ       5.0808    YZZ      43.5613
       ZZZ     -93.7713
    Hexadecapole Moments (Debye-Ang^3)
      XXXX     -66.1148   XXXY     -19.3415   XXYY    -113.5566
      XYYY     -27.0804   YYYY    -741.3082   XXXZ      40.6085
      XXYZ      75.1731   XYYZ      24.1471   YYYZ     293.0814
      XXZZ    -122.6506   XYZZ     -20.3503   YYZZ    -287.3923
      XZZZ      50.3674   YZZZ     315.9772   ZZZZ    -776.0809
 -----------------------------------------------------------------
 Calculating analytic gradient of the SCF energy
 Gradient of SCF Energy
            1           2           3           4           5           6
    1   0.0000281  -0.0000203  -0.0000433  -0.0000183  -0.0000124   0.0000243
    2   0.0000867  -0.0000445   0.0000051  -0.0000011  -0.0000761   0.0000167
    3  -0.0001225   0.0000754   0.0001279  -0.0000130  -0.0000169   0.0000218
            7           8           9          10          11          12
    1   0.0000226  -0.0000318  -0.0000536   0.0000174   0.0000291   0.0000582
    2   0.0000514  -0.0000130  -0.0000975   0.0000168   0.0000670  -0.0000115
    3  -0.0001211   0.0000204  -0.0000528   0.0000056   0.0000482   0.0000269
 Max gradient component =       1.279E-04
 RMS gradient           =       5.396E-05
 Gradient time:  CPU 281.08 s  wall 5.69 s
 Geometry Optimization Parameters
   NAtoms,    NIC,     NZ,  NCons,   NDum,   NFix, NCnnct, MaxDiis
       12      65       0       0       0       0       0       0

 Cartesian Hessian Update
 Hessian updated using BFGS update


** GEOMETRY OPTIMIZATION IN DELOCALIZED INTERNAL COORDINATES **
   Searching for a Minimum

   Optimization Cycle:   7

                       Coordinates (Angstroms)
     ATOM                X               Y               Z
      1  C        -0.3239481326   -1.5382837630    2.0944785020
      2  N        -0.3194623389   -2.3062578526    2.9547035870
      3  C         0.2244053387   -0.8709932290   -0.1863118347
      4  H         0.6112487620   -1.8730272515   -0.3321220105
      5  C        -0.3297864708   -0.5890623908    1.0500914646
      6  H        -0.8350939845    0.3462876574    1.2495163428
      7  C         0.2779290168   -0.0107726259   -1.2696827114
      8  H         0.5798745207   -0.4288618869   -2.2225948522
      9  C        -0.0561069442    1.4077277026   -1.2726685843
     10  H        -0.4516705990    1.7913143034   -2.2147262179
     11  N         0.0904753708    2.2525221334   -0.3305144159
     12  H         0.5321354611    1.8194072029    0.4798307305
   Point Group: c1    Number of degrees of freedom:    30


   Energy is   -302.956315756

 Hessian updated using BFGS update

 30 Hessian modes will be used to form the next step
  Hessian Eigenvalues:
     0.005459    0.019525    0.021562    0.024130    0.025478    0.026514
     0.035079    0.051087    0.151741    0.159398    0.159817    0.160136
     0.176300    0.195255    0.199657    0.208900    0.219563    0.220936
     0.267487    0.345562    0.350079    0.355556    0.356139    0.360711
     0.396645    0.438308    0.453710    0.509336    0.746267    1.281899

 Minimum search - taking simple RFO step
 Searching for Lamda that Minimizes Along All modes
 Value Taken    Lamda =  -0.00000017
 Step Taken.  Stepsize is  0.001738

                             Maximum     Tolerance    Cnvgd?
         Gradient           0.000111      0.000300     YES
         Displacement       0.000872      0.001200     YES
         Energy change     -0.000001      0.000001      NO


                       Distance Matrix (Angstroms)
             C (  1)   N (  2)   C (  3)   H (  4)   C (  5)   H (  6)
   N (  2)  1.153166
   C (  3)  2.438847  3.495963
   H (  4)  2.622029  3.443419  1.083965
   C (  5)  1.411311  2.564452  1.383946  2.108228
   H (  6)  2.127637  3.195237  2.160073  3.085263  1.081659
   C (  7)  3.743411  4.844746  1.384390  2.111425  2.466797  2.777171
   H (  8)  4.548058  5.580129  2.113832  2.379177  3.400533  3.828648
   C (  9)  4.482009  5.633269  2.539966  3.477549  3.075270  2.845152
   H ( 10)  5.447181  6.597771  3.414590  4.254573  4.042287  3.773075
   N ( 11)  4.519131  5.634109  3.129709  4.158289  3.187051  2.643276
   H ( 12)  3.822833  4.885829  2.788673  3.781481  2.620846  2.152165
             C (  7)   H (  8)   C (  9)   H ( 10)   N ( 11)
   H (  8)  1.083518
   C (  9)  1.457303  2.163306
   H ( 10)  2.161698  2.448128  1.091367
   N ( 11)  2.457576  3.318027  1.273899  2.014172
   H ( 12)  2.544597  3.515693  1.893875  2.868676  1.019466
 
 Final energy is   -302.956315756425     


 ******************************
 **  OPTIMIZATION CONVERGED  **
 ******************************

                       Coordinates (Angstroms)
     ATOM                X               Y               Z
      1  C        -0.3239481326   -1.5382837630    2.0944785020
      2  N        -0.3194623389   -2.3062578526    2.9547035870
      3  C         0.2244053387   -0.8709932290   -0.1863118347
      4  H         0.6112487620   -1.8730272515   -0.3321220105
      5  C        -0.3297864708   -0.5890623908    1.0500914646
      6  H        -0.8350939845    0.3462876574    1.2495163428
      7  C         0.2779290168   -0.0107726259   -1.2696827114
      8  H         0.5798745207   -0.4288618869   -2.2225948522
      9  C        -0.0561069442    1.4077277026   -1.2726685843
     10  H        -0.4516705990    1.7913143034   -2.2147262179
     11  N         0.0904753708    2.2525221334   -0.3305144159
     12  H         0.5321354611    1.8194072029    0.4798307305

Z-matrix Print:
$molecule
0 2
C 
H  1 1.083965
C  1 1.383946 2 116.833649
H  3 1.081659 1 121.866699 2 -173.252678 0
C  1 1.384390 2 117.086864 3 -177.310386 0
H  5 1.083518 1 117.338250 2 7.799360 0
C  3 1.411311 1 121.496566 2 3.407788 0
N  7 1.153166 3 179.489955 1 153.412497 0
C  5 1.457303 1 126.695913 2 -173.462459 0
H  9 1.091367 5 115.274928 1 -149.501681 0
N  9 1.273899 5 128.141735 1 32.591303 0
H  11 1.019466 9 110.853820 5 2.393299 0
$end

 
 --------------------------------------------------------------
 
                    Orbital Energies (a.u.)
 --------------------------------------------------------------
 
 Alpha MOs
 -- Occupied --
-14.4383 -14.4361 -10.3550 -10.3497 -10.3378 -10.3367 -10.3297  -1.0544
 -1.0433  -0.9703  -0.8877  -0.7782  -0.6996  -0.6731  -0.6161  -0.5849
 -0.5361  -0.5269  -0.5152  -0.4820  -0.4778  -0.4480  -0.4232  -0.3886
 -0.3280
 -- Virtual --
  0.0131   0.0976   0.1027   0.1128   0.1344   0.1477   0.1613   0.1766
  0.1967   0.2343   0.2778   0.2866   0.3135   0.3433   0.3478   0.3631
  0.3792   0.3931   0.4054   0.4174   0.4254   0.4293   0.4531   0.4664
  0.4778   0.4903   0.5092   0.5165   0.5281   0.5439   0.5528   0.5640
  0.5739   0.5840   0.6029   0.6243   0.6289   0.6492   0.6630   0.6744
  0.6835   0.7184   0.7197   0.7315   0.7524   0.7674   0.7850   0.8082
  0.8422   0.8594   0.8801   0.8971   0.9191   0.9568   0.9852   1.0151
  1.0306   1.0491   1.0684   1.0933   1.0998   1.1221   1.1302   1.1496
  1.1645   1.2151   1.2177   1.2356   1.2456   1.2644   1.2894   1.3407
  1.3495   1.3611   1.3721   1.4008   1.4123   1.4648   1.4938   1.5043
  1.5263   1.5349   1.5410   1.5686   1.6032   1.6409   1.6759   1.6800
  1.7204   1.7647   1.8027   1.8109   1.8839   1.9314   1.9951   2.0369
  2.0591   2.1198   2.1629   2.1854   2.2140   2.2328   2.2694   2.2975
  2.3214   2.3628   2.3807   2.4068   2.4180   2.4720   2.4992   2.5227
  2.5465   2.5860   2.6124   2.6286   2.6542   2.7023   2.7133   2.7350
  2.7483   2.7797   2.8070   2.8199   2.8298   2.8490   2.8624   2.8849
  2.9004   2.9216   2.9426   2.9539   2.9882   2.9982   3.0209   3.0359
  3.0515   3.0640   3.0827   3.0951   3.1018   3.1158   3.1454   3.1671
  3.1843   3.1925   3.2046   3.2244   3.2463   3.2742   3.2965   3.2979
  3.3272   3.3435   3.3592   3.3739   3.4163   3.4219   3.4728   3.4778
  3.5047   3.5261   3.5503   3.5762   3.5821   3.5941   3.6369   3.6670
  3.6945   3.7007   3.7218   3.7525   3.7833   3.8159   3.8217   3.8602
  3.8826   3.9125   3.9366   3.9499   3.9589   3.9727   3.9920   4.0124
  4.0448   4.0539   4.0565   4.0818   4.0893   4.1142   4.1474   4.1787
  4.2023   4.2294   4.2528   4.2751   4.3053   4.3418   4.3911   4.4145
  4.4254   4.4752   4.5078   4.5246   4.5822   4.5952   4.6294   4.6361
  4.6615   4.7262   4.7321   4.7650   4.7871   4.8056   4.8326   4.8420
  4.8678   4.9386   4.9893   4.9987   5.0390   5.0608   5.0755   5.1248
  5.1467   5.1963   5.2260   5.2476   5.3460   5.3702   5.3951   5.4501
  5.5060   5.5519   5.5667   5.6879   5.7300   5.8082   5.9198   5.9677
  6.0192   6.0415   6.1499   6.1980   6.2449   6.3956   6.6271   6.6701
  8.8233  10.2396  11.7324  12.6814  13.5607  14.3854  15.4404
 
 Beta MOs
 -- Occupied --
-14.4348 -14.4331 -10.3510 -10.3495 -10.3404 -10.3313 -10.3313  -1.0474
 -1.0360  -0.9604  -0.8658  -0.7754  -0.6956  -0.6683  -0.6115  -0.5799
 -0.5317  -0.5215  -0.4915  -0.4746  -0.4579  -0.4433  -0.3986  -0.3823
 -- Virtual --
 -0.0731   0.0294   0.1003   0.1096   0.1247   0.1361   0.1487   0.1682
  0.1786   0.2158   0.2362   0.2804   0.2894   0.3170   0.3448   0.3491
  0.3664   0.3790   0.3945   0.4094   0.4239   0.4278   0.4341   0.4585
  0.4667   0.4854   0.4944   0.5095   0.5196   0.5288   0.5458   0.5546
  0.5662   0.5773   0.5851   0.6061   0.6263   0.6337   0.6516   0.6635
  0.6790   0.6864   0.7196   0.7226   0.7344   0.7532   0.7696   0.7884
  0.8102   0.8455   0.8632   0.8834   0.9023   0.9218   0.9588   0.9900
  1.0164   1.0334   1.0514   1.0710   1.0977   1.1051   1.1261   1.1321
  1.1549   1.1686   1.2170   1.2198   1.2393   1.2500   1.2662   1.2937
  1.3473   1.3535   1.3656   1.3779   1.4032   1.4158   1.4695   1.4965
  1.5067   1.5303   1.5410   1.5466   1.5722   1.6063   1.6469   1.6787
  1.6845   1.7268   1.7712   1.8050   1.8159   1.8857   1.9338   1.9997
  2.0392   2.0639   2.1202   2.1697   2.1917   2.2121   2.2349   2.2719
  2.3048   2.3271   2.3752   2.3897   2.4133   2.4354   2.4784   2.5063
  2.5282   2.5496   2.5962   2.6176   2.6331   2.6610   2.7052   2.7138
  2.7382   2.7526   2.7863   2.8107   2.8217   2.8344   2.8552   2.8695
  2.8866   2.9052   2.9277   2.9481   2.9596   2.9926   3.0043   3.0242
  3.0392   3.0584   3.0674   3.0909   3.0987   3.1066   3.1155   3.1513
  3.1707   3.1879   3.2014   3.2146   3.2316   3.2531   3.2799   3.2992
  3.3038   3.3337   3.3470   3.3654   3.3764   3.4223   3.4289   3.4748
  3.4828   3.5092   3.5301   3.5534   3.5813   3.5904   3.5987   3.6456
  3.6733   3.6976   3.7061   3.7249   3.7559   3.7873   3.8204   3.8265
  3.8678   3.8858   3.9169   3.9423   3.9529   3.9630   3.9783   3.9948
  4.0150   4.0497   4.0659   4.0690   4.0862   4.0926   4.1211   4.1522
  4.1819   4.2079   4.2343   4.2549   4.2816   4.3082   4.3501   4.3954
  4.4199   4.4320   4.4807   4.5137   4.5290   4.5877   4.6032   4.6365
  4.6504   4.6730   4.7334   4.7366   4.7706   4.7947   4.8112   4.8394
  4.8531   4.8720   4.9447   4.9952   5.0023   5.0429   5.0650   5.0850
  5.1302   5.1535   5.1997   5.2317   5.2562   5.3487   5.3756   5.3985
  5.4520   5.5105   5.5551   5.5714   5.6905   5.7371   5.8120   5.9232
  5.9702   6.0219   6.0437   6.1519   6.2071   6.2480   6.3984   6.6299
  6.6726   8.8242  10.2416  11.7348  12.6915  13.5661  14.3887  15.4450
 --------------------------------------------------------------
 
          Ground-State Mulliken Net Atomic Charges

     Atom                 Charge (a.u.)    Spin (a.u.)
  --------------------------------------------------------
      1 C                    -0.072765      -0.119405
      2 N                    -0.067111       0.223152
      3 C                    -0.094301      -0.221126
      4 H                     0.152496       0.007254
      5 C                    -0.116709       0.506112
      6 H                     0.173257      -0.006938
      7 C                    -0.107011       0.533013
      8 H                     0.137929      -0.011585
      9 C                    -0.060044      -0.110576
     10 H                     0.136168       0.008657
     11 N                    -0.229050       0.196602
     12 H                     0.147140      -0.005161
  --------------------------------------------------------
  Sum of atomic charges =     0.000000
  Sum of spin   charges =     1.000000

 -----------------------------------------------------------------
                    Cartesian Multipole Moments
 -----------------------------------------------------------------
    Charge (ESU x 10^10)
                 0.0000
    Dipole Moment (Debye)
         X       0.5182      Y       0.2500      Z      -3.5685
       Tot       3.6146
    Quadrupole Moments (Debye-Ang)
        XX     -41.0581     XY      -1.4870     YY     -53.7776
        XZ       0.3642     YZ      10.1205     ZZ     -46.7320
    Octopole Moments (Debye-Ang^2)
       XXX       6.0206    XXY       8.5463    XYY       7.1217
       YYY      14.1659    XXZ     -14.6978    XYZ      -0.5583
       YYZ     -39.0884    XZZ       5.0808    YZZ      43.5613
       ZZZ     -93.7713
    Hexadecapole Moments (Debye-Ang^3)
      XXXX     -66.1148   XXXY     -19.3415   XXYY    -113.5566
      XYYY     -27.0804   YYYY    -741.3082   XXXZ      40.6085
      XXYZ      75.1731   XYYZ      24.1471   YYYZ     293.0814
      XXZZ    -122.6506   XYZZ     -20.3503   YYZZ    -287.3923
      XZZZ      50.3674   YZZZ     315.9772   ZZZZ    -776.0809
 -----------------------------------------------------------------
Archival summary:
1\1\c8-57\OPT\ProcedureUnspecified\BasisUnspecified\255(2)\hpark21\MonFeb613:35:132023MonFeb613:35:132023\0\\#,OPT,ProcedureUnspecified,BasisUnspecified,\\0,2\C\H,1,1.08397\C,1,1.38395,2,116.834\H,3,1.08166,1,121.867,2,-173.253,0\C,1,1.38439,2,117.087,3,-177.31,0\H,5,1.08352,1,117.338,2,7.79936,0\C,3,1.41131,1,121.497,2,3.40779,0\N,7,1.15317,3,179.49,1,153.412,0\C,5,1.4573,1,126.696,2,-173.462,0\H,9,1.09137,5,115.275,1,-149.502,0\N,9,1.2739,5,128.142,1,32.5913,0\H,11,1.01947,9,110.854,5,2.3933,0\\\@

 Total job time:  253.24s(wall), 14406.40s(cpu) 
 Mon Feb  6 13:35:13 2023

        *************************************************************
        *                                                           *
        *  Thank you very much for using Q-Chem.  Have a nice day.  *
        *                                                           *
        *************************************************************
