# Supplementary material for: Reactant Discovery with an Ab Initio Nanoreactor: Exploration of Astrophysical N-Heterocycle Precursors and Formation Pathways
Source: ACS Earth Space Chem. 2024 Aug 9;8(9):1771–83. doi: 10.1021/acsearthspacechem.4c00120 (PMC11418024; doi:10.1021/acsearthspacechem.4c00120)
Supplement: Supplementary file 2 — sp4c00120_si_002.zip [file sp4c00120_si_002.zip › nr-si-data/reaction2/Int7/ccsd_sp.out]

Running Job 1 of 1 qchem.in
qchem qchem.in_1594218.0 ./qchem1594218/ 0
/home/leeping/opt/qchem/5.3.2-openmp/exe/qcprog.exe_s qchem.in_1594218.0 ./qchem1594218/
                  Welcome to Q-Chem
     A Quantum Leap Into The Future Of Chemistry


 Q-Chem 5.3, Q-Chem, Inc., Pleasanton, CA (2020)

 Yihan Shao,  Zhengting Gan,  E. Epifanovsky,  A. T. B. Gilbert,  M. Wormit,  
 J. Kussmann,  A. W. Lange,  A. Behn,  Jia Deng,  Xintian Feng,  D. Ghosh,  
 M. Goldey,  P. R. Horn,  L. D. Jacobson,  I. Kaliman,  T. Kus,  A. Landau,  
 Jie Liu,  E. I. Proynov,  R. M. Richard,  R. P. Steele,  E. J. Sundstrom,  
 H. L. Woodcock III,  P. M. Zimmerman,  D. Zuev,  B. Alam,  B. Albrecht,  
 A. Aldossary,  E. Alguire,  S. A. Baeppler,  D. Barton,  Z. Benda,  
 Y. A. Bernard,  E. J. Berquist,  K. B. Bravaya,  H. Burton,  K. Carter-Fenk,  
 D. Casanova,  Chun-Min Chang,  Yunqing Chen,  A. Chien,  K. D. Closser,  
 M. P. Coons,  S. Coriani,  S. Dasgupta,  A. L. Dempwolff,  M. Diedenhofen,  
 Hainam Do,  R. G. Edgar,  Po-Tung Fang,  S. Faraji,  S. Fatehi,  
 Qingguo Feng,  J. Fosso-Tande,  J. Gayvert,  Qinghui Ge,  A. Ghysels,  
 G. Gidofalvi,  J. Gomes,  J. Gonthier,  S. Gulania,  A. Gunina,  D. Hait,  
 M. W. D. Hanson-Heine,  S. Hammes-Schiffer,  P. H. P. Harbach,  
 A. W. Hauser,  M. F. Herbst,  J. E. Herr,  E. G. Hohenstein,  Z. C. Holden,  
 S. Houck,  Kerwin Hui,  B. C. Huynh,  M. Ivanov,  T.-C. Jagau,  Hyunjun Ji,  
 B. Kaduk,  K. Khistyaev,  Jaehoon Kim,  P. Klunzinger,  K. Koh,  
 D. Kosenkov,  L. Koulias,  T. Kowalczyk,  C. M. Krauter,  A. Kunitsa,  
 Ka Un Lao,  A. Laurent,  K. V. Lawler,  Joonho Lee,  D. Lefrancois,  
 S. Lehtola,  D. S. Levine,  Yi-Pei Li,  You-Sheng Lin,  Fenglai Liu,  
 Kuan-Yu Liu,  E. Livshits,  M. Loipersberger,  A. Luenser,  A. Manjanath,  
 P. Manohar,  E. Mansoor,  S. F. Manzer,  Shan-Ping Mao,  Yuezhi Mao,  
 N. Mardirossian,  A. V. Marenich,  T. Markovich,  L. A. Martinez-Martinez,  
 S. A. Maurer,  N. J. Mayhall,  S. C. McKenzie,  J.-M. Mewes,  P. Morgante,  
 A. F. Morrison,  J. W. Mullinax,  K. Nanda,  T. S. Nguyen-Beck,  
 R. Olivares-Amaya,  K. J. Oosterbaan,  J. A. Parkhill,  S. K. Paul,  
 F. Pavosevic,  Zheng Pei,  T. M. Perrine,  F. Plasser,  P. Pokhilko,  
 S. Prager,  A. Prociuk,  E. Ramos,  B. Rana,  D. R. Rehn,  F. Rob,  
 E. Rossomme,  M. Scheurer,  M. Schneider,  N. Sergueev,  S. M. Sharada,  
 S. Sharma,  W. Skomorowski,  D. W. Small,  T. Stauch,  C. J. Stein,  
 T. Stein,  Yu-Chuan Su,  S. P. Veccham,  Zhen Tao,  A. J. W. Thom,  
 A. Tkatchenko,  T. Tsuchimochi,  N. M. Tubman,  L. Vogt,  M. L. Vidal,  
 O. Vydrov,  M. A. Watson,  J. Wenzel,  M. de Wergifosse,  T. A. Wesolowski,  
 A. White,  J. Witte,  A. Yamada,  Jun Yang,  K. Yao,  S. Yeganeh,  
 S. R. Yost,  Zhi-Qiang You,  A. Zech,  Igor Ying Zhang,  Xing Zhang,  
 Yan Zhao,  Ying Zhu,  B. R. Brooks,  G. K. L. Chan,  C. J. Cramer,  
 M. S. Gordon,  W. J. Hehre,  A. Klamt,  M. W. Schmidt,  C. D. Sherrill,  
 D. G. Truhlar,  A. Aspuru-Guzik,  R. Baer,  A. T. Bell,  N. A. Besley,  
 Jeng-Da Chai,  A. E. DePrince, III,  R. A. DiStasio Jr.,  A. Dreuw,  
 B. D. Dunietz,  T. R. Furlani,  Chao-Ping Hsu,  Yousung Jung,  Jing Kong,  
 D. S. Lambrecht,  WanZhen Liang,  C. Ochsenfeld,  V. A. Rassolov,  
 L. V. Slipchenko,  J. E. Subotnik,  T. Van Voorhis,  J. M. Herbert,  
 A. I. Krylov,  P. M. W. Gill,  M. Head-Gordon

 Contributors to earlier versions of Q-Chem not listed above: 
 R. D. Adamson,  B. Austin,  J. Baker,  G. J. O. Beran,  K. Brandhorst,  
 S. T. Brown,  E. F. C. Byrd,  A. K. Chakraborty,  C.-L. Cheng,  
 Siu Hung Chien,  D. M. Chipman,  D. L. Crittenden,  H. Dachsel,  
 R. J. Doerksen,  A. D. Dutoi,  L. Fusti-Molnar,  W. A. Goddard III,  
 A. Golubeva-Zadorozhnaya,  S. R. Gwaltney,  G. Hawkins,  A. Heyden,  
 S. Hirata,  G. Kedziora,  F. J. Keil,  C. Kelley,  Jihan Kim,  R. A. King,  
 R. Z. Khaliullin,  P. P. Korambath,  W. Kurlancheek,  A. M. Lee,  M. S. Lee,  
 S. V. Levchenko,  Ching Yeh Lin,  D. Liotard,  R. C. Lochan,  I. Lotan,  
 P. E. Maslen,  N. Nair,  D. P. O'Neill,  D. Neuhauser,  E. Neuscamman,  
 C. M. Oana,  R. Olson,  B. Peters,  R. Peverati,  P. A. Pieniazek,  
 Y. M. Rhee,  J. Ritchie,  M. A. Rohrdanz,  E. Rosta,  N. J. Russ,  
 H. F. Schaefer III,  N. E. Schultz,  N. Shenvi,  A. C. Simmonett,  A. Sodt,  
 D. Stuck,  K. S. Thanthiriwatte,  V. Vanovschi,  Tao Wang,  A. Warshel,  
 C. F. Williams,  Q. Wu,  X. Xu,  W. Zhang

 Please cite Q-Chem as follows:
 Y. Shao et al., Mol. Phys. 113, 184-215 (2015)
 DOI: 10.1080/00268976.2014.952696

 Q-Chem 5.3.2 for Intel X86 EM64T Linux

 Parts of Q-Chem use Armadillo 9.800.1 (Horizon Scraper).
 http://arma.sourceforge.net/

 Q-Chem begins on Wed Jun 12 18:49:45 2024  

Host: 
0

     Scratch files written to ./qchem1594218//
 Dec820 |scratch|qcdevops|jenkins|workspace|build_RNUM 5633   
Processing $rem in /home/leeping/opt/qchem/5.3.2-openmp/config/preferences:
Processing $rem in /home/hpark21/.qchemrc:
Core orbitals will be frozen

Checking the input file for inconsistencies... 	...done.

--------------------------------------------------------------
User input:
--------------------------------------------------------------
$molecule
0 2
C        -0.3239481326   -1.5382837630    2.0944785020
N        -0.3194623389   -2.3062578526    2.9547035870
C         0.2244053387   -0.8709932290   -0.1863118347
H         0.6112487620   -1.8730272515   -0.3321220105
C        -0.3297864708   -0.5890623908    1.0500914646
H        -0.8350939845    0.3462876574    1.2495163428
C         0.2779290168   -0.0107726259   -1.2696827114
H         0.5798745207   -0.4288618869   -2.2225948522
C        -0.0561069442    1.4077277026   -1.2726685843
H        -0.4516705990    1.7913143034   -2.2147262179
N         0.0904753708    2.2525221334   -0.3305144159
H         0.5321354611    1.8194072029    0.4798307305
$end

$rem
method                ccsd(t)
basis                 cc-pvtz
unrestricted          true
symmetry              False
sym_ignore            true
scf_convergence       8
thresh                14
jobtype               sp
scf_guess             core
scf_algorithm         diis
max_scf_cycles        100
geom_opt_max_cycles   100
mem_total             10000
$end
--------------------------------------------------------------
 ----------------------------------------------------------------
             Standard Nuclear Orientation (Angstroms)
    I     Atom           X                Y                Z
 ----------------------------------------------------------------
    1      C      -0.3239481326    -1.5382837630     2.0944785020
    2      N      -0.3194623389    -2.3062578526     2.9547035870
    3      C       0.2244053387    -0.8709932290    -0.1863118347
    4      H       0.6112487620    -1.8730272515    -0.3321220105
    5      C      -0.3297864708    -0.5890623908     1.0500914646
    6      H      -0.8350939845     0.3462876574     1.2495163428
    7      C       0.2779290168    -0.0107726259    -1.2696827114
    8      H       0.5798745207    -0.4288618869    -2.2225948522
    9      C      -0.0561069442     1.4077277026    -1.2726685843
   10      H      -0.4516705990     1.7913143034    -2.2147262179
   11      N       0.0904753708     2.2525221334    -0.3305144159
   12      H       0.5321354611     1.8194072029     0.4798307305
 ----------------------------------------------------------------
 Nuclear Repulsion Energy =         236.94754379 hartrees
 There are       25 alpha and       24 beta electrons
 Requested basis set is cc-pVTZ
 There are 100 shells and 280 basis functions
 Total memory of 10000 MB is distributed as follows: 
   MEM_STATIC is set to 2000 MB
   QALLOC/CCMAN JOB total memory use is  8000 MB
 Warning: actual memory use might exceed 10000 MB

 Total QAlloc Memory Limit  10000 MB
 Mega-Array Size      1956 MB
 MEM_STATIC part      2000 MB

                       Distance Matrix (Angstroms)
             C (  1)   N (  2)   C (  3)   H (  4)   C (  5)   H (  6)
   N (  2)  1.153166
   C (  3)  2.438847  3.495963
   H (  4)  2.622029  3.443419  1.083965
   C (  5)  1.411311  2.564452  1.383946  2.108228
   H (  6)  2.127637  3.195237  2.160073  3.085263  1.081659
   C (  7)  3.743411  4.844746  1.384390  2.111425  2.466797  2.777171
   H (  8)  4.548058  5.580129  2.113832  2.379177  3.400533  3.828648
   C (  9)  4.482009  5.633269  2.539966  3.477549  3.075270  2.845152
   H ( 10)  5.447181  6.597771  3.414590  4.254573  4.042287  3.773075
   N ( 11)  4.519131  5.634109  3.129709  4.158289  3.187051  2.643276
   H ( 12)  3.822833  4.885829  2.788673  3.781481  2.620846  2.152165
             C (  7)   H (  8)   C (  9)   H ( 10)   N ( 11)
   H (  8)  1.083518
   C (  9)  1.457303  2.163306
   H ( 10)  2.161698  2.448128  1.091367
   N ( 11)  2.457576  3.318027  1.273899  2.014172
   H ( 12)  2.544597  3.515693  1.893875  2.868676  1.019466
 
 A cutoff of  1.0D-14 yielded   4666 shell pairs
 There are     36430 function pairs (     47458 Cartesian)
 Smallest overlap matrix eigenvalue = 1.61E-04

 Scale SEOQF with 1.000000e+00/1.000000e-01/1.000000e-01

 Standard Electronic Orientation quadrupole field applied
 Nucleus-field energy     =    -0.0000000036 hartrees
 Guess MOs from core Hamiltonian diagonalization
 An unrestricted Hartree-Fock SCF calculation will be
 performed using Pulay DIIS extrapolation
 SCF converges when DIIS error is below 1.0E-08
 using 8 threads for integral computing
 -------------------------------------------------------
 OpenMP Integral computing Module                
 Release: version 1.0, May 2013, Q-Chem Inc. Pittsburgh 
 -------------------------------------------------------
 ---------------------------------------
  Cycle       Energy         DIIS Error
 ---------------------------------------
    1    -234.0306162903      8.17E-02
    2    -178.5040693563      8.08E-02
    3    -241.6168166065      4.45E-02
    4    -207.6411340027      6.90E-02
    5    -283.9725213549      2.90E-02
    6    -299.2524871614      1.17E-02
    7    -300.4168873645      7.11E-03
    8    -301.0351868496      2.00E-03
    9    -301.1429145460      7.04E-04
   10    -301.1659232909      3.32E-04
   11    -301.1796135712      2.57E-04
   12    -301.1889762570      1.30E-04
   13    -301.1928413023      4.72E-05
   14    -301.1941169187      2.82E-05
   15    -301.1951981297      2.02E-05
   16    -301.1961852538      1.66E-05
   17    -301.1968020210      1.50E-05
   18    -301.1975133645      1.23E-05
   19    -301.1980932644      6.61E-06
   20    -301.1981230937      2.91E-06
   21    -301.1981220837      1.57E-06
   22    -301.1981265587      8.07E-07
   23    -301.1981279524      5.55E-07
   24    -301.1981299134      3.82E-07
   25    -301.1981313959      2.71E-07
   26    -301.1981318053      1.93E-07
   27    -301.1981321177      1.48E-07
   28    -301.1981323197      9.65E-08
   29    -301.1981323986      5.19E-08
   30    -301.1981324100      2.17E-08
   31    -301.1981324102      9.46E-09 Convergence criterion met
 ---------------------------------------
 <S^2> = 1.2877
 SCF time:  CPU 867.44 s  wall 125.94 s
 SCF   energy in the final basis set = -301.19813241
 Total energy in the final basis set = -301.19813241


 ------------------------------------------------------------------------------

   CCMAN2: suite of methods based on coupled cluster
           and equation of motion theories.

   Components:
   * libvmm-1.3-trunk
     by Evgeny Epifanovsky, Ilya Kaliman.
   * libtensor-2.5-trunk
     by Evgeny Epifanovsky, Michael Wormit, Dmitry Zuev, Sam Manzer, 
        Ilya Kaliman.
   * libcc-2.5-trunk
     by Evgeny Epifanovsky, Arik Landau, Tomasz Kus, Kirill Khistyaev, 
        Dmitry Zuev, Prashant Manohar, Xintian Feng, Anna Krylov, 
        Matthew Goldey, Alec White, Thomas Jagau, Kaushik Nanda, 
        Anastasia Gunina, Alexander Kunitsa, Joonho Lee.

   CCMAN original authors:
   Anna I. Krylov, C. David Sherrill, Steven R. Gwaltney,
   Edward F. C. Byrd (2000)
   Sergey V. Levchenko, Lyudmila V. Slipchenko, Tao Wang,
   Ana-Maria C. Cristian (2003)
   Piotr A. Pieniazek, C. Melania Oana, Evgeny Epifanovsky (2007)
   Prashant Manohar (2009)

 ------------------------------------------------------------------------------


 Allocating and initializing 8000MB of RAM...
 Calculation will run on 8 cores.

 
 Alpha MOs, Unrestricted
 -- Occupied --                  
-15.592 -15.584 -11.307 -11.288 -11.282 -11.274 -11.273  -1.254
  1 A     2 A     3 A     4 A     5 A     6 A     7 A     8 A                  
 -1.251  -1.137  -1.040  -0.882  -0.791  -0.752  -0.687  -0.656
  9 A    10 A    11 A    12 A    13 A    14 A    15 A    16 A                  
 -0.600  -0.591  -0.577  -0.567  -0.530  -0.494  -0.470  -0.458
 17 A    18 A    19 A    20 A    21 A    22 A    23 A    24 A                  
 -0.382
 25 A                                                                          
 -- Virtual --                   
  0.101   0.132   0.149   0.169   0.185   0.191   0.202   0.204
 26 A    27 A    28 A    29 A    30 A    31 A    32 A    33 A                  
  0.259   0.269   0.327   0.346   0.376   0.405   0.414   0.425
 34 A    35 A    36 A    37 A    38 A    39 A    40 A    41 A                  
  0.448   0.457   0.477   0.491   0.504   0.511   0.527   0.545
 42 A    43 A    44 A    45 A    46 A    47 A    48 A    49 A                  
  0.559   0.570   0.583   0.590   0.597   0.613   0.626   0.644
 50 A    51 A    52 A    53 A    54 A    55 A    56 A    57 A                  
  0.652   0.669   0.685   0.711   0.715   0.737   0.744   0.758
 58 A    59 A    60 A    61 A    62 A    63 A    64 A    65 A                  
  0.771   0.797   0.815   0.827   0.843   0.866   0.880   0.895
 66 A    67 A    68 A    69 A    70 A    71 A    72 A    73 A                  
  0.945   0.960   0.971   1.001   1.017   1.050   1.093   1.115
 74 A    75 A    76 A    77 A    78 A    79 A    80 A    81 A                  
  1.142   1.163   1.186   1.212   1.227   1.240   1.264   1.274
 82 A    83 A    84 A    85 A    86 A    87 A    88 A    89 A                  
  1.293   1.342   1.349   1.360   1.366   1.398   1.433   1.471
 90 A    91 A    92 A    93 A    94 A    95 A    96 A    97 A                  
  1.477   1.491   1.511   1.536   1.551   1.603   1.630   1.651
 98 A    99 A   100 A   101 A   102 A   103 A   104 A   105 A                  
  1.661   1.678   1.684   1.710   1.753   1.789   1.818   1.829
106 A   107 A   108 A   109 A   110 A   111 A   112 A   113 A                  
  1.868   1.919   1.967   1.971   2.042   2.106   2.174   2.216
114 A   115 A   116 A   117 A   118 A   119 A   120 A   121 A                  
  2.240   2.352   2.372   2.399   2.435   2.457   2.491   2.517
122 A   123 A   124 A   125 A   126 A   127 A   128 A   129 A                  
  2.547   2.588   2.605   2.629   2.641   2.693   2.723   2.743
130 A   131 A   132 A   133 A   134 A   135 A   136 A   137 A                  
  2.775   2.808   2.833   2.853   2.877   2.915   2.926   2.967
138 A   139 A   140 A   141 A   142 A   143 A   144 A   145 A                  
  2.970   3.007   3.033   3.052   3.054   3.074   3.094   3.122
146 A   147 A   148 A   149 A   150 A   151 A   152 A   153 A                  
  3.136   3.160   3.173   3.195   3.225   3.244   3.264   3.276
154 A   155 A   156 A   157 A   158 A   159 A   160 A   161 A                  
  3.292   3.302   3.316   3.334   3.346   3.364   3.385   3.402
162 A   163 A   164 A   165 A   166 A   167 A   168 A   169 A                  
  3.423   3.429   3.457   3.465   3.491   3.514   3.532   3.540
170 A   171 A   172 A   173 A   174 A   175 A   176 A   177 A                  
  3.567   3.594   3.606   3.618   3.656   3.662   3.713   3.726
178 A   179 A   180 A   181 A   182 A   183 A   184 A   185 A                  
  3.748   3.766   3.791   3.821   3.828   3.848   3.885   3.908
186 A   187 A   188 A   189 A   190 A   191 A   192 A   193 A                  
  3.921   3.948   3.972   3.991   4.038   4.060   4.071   4.103
194 A   195 A   196 A   197 A   198 A   199 A   200 A   201 A                  
  4.125   4.153   4.176   4.185   4.202   4.220   4.235   4.243
202 A   203 A   204 A   205 A   206 A   207 A   208 A   209 A                  
  4.278   4.308   4.316   4.319   4.328   4.376   4.396   4.423
210 A   211 A   212 A   213 A   214 A   215 A   216 A   217 A                  
  4.458   4.484   4.496   4.532   4.562   4.601   4.650   4.680
218 A   219 A   220 A   221 A   222 A   223 A   224 A   225 A                  
  4.700   4.738   4.777   4.785   4.847   4.870   4.898   4.943
226 A   227 A   228 A   229 A   230 A   231 A   232 A   233 A                  
  4.966   4.992   5.011   5.051   5.062   5.065   5.101   5.135
234 A   235 A   236 A   237 A   238 A   239 A   240 A   241 A                  
  5.149   5.221   5.270   5.278   5.322   5.335   5.350   5.402
242 A   243 A   244 A   245 A   246 A   247 A   248 A   249 A                  
  5.438   5.501   5.506   5.558   5.628   5.667   5.692   5.738
250 A   251 A   252 A   253 A   254 A   255 A   256 A   257 A                  
  5.814   5.859   5.881   6.008   6.019   6.127   6.243   6.282
258 A   259 A   260 A   261 A   262 A   263 A   264 A   265 A                  
  6.327   6.354   6.471   6.520   6.610   6.721   6.946   7.009
266 A   267 A   268 A   269 A   270 A   271 A   272 A   273 A                  
  9.284  10.739  12.306  13.296  14.202  15.057  16.108
274 A   275 A   276 A   277 A   278 A   279 A   280 A                          
 
 Beta MOs, Unrestricted
 -- Occupied --                  
-15.573 -15.567 -11.300 -11.289 -11.288 -11.287 -11.264  -1.226
  1 A     2 A     3 A     4 A     5 A     6 A     7 A     8 A                  
 -1.221  -1.119  -0.986  -0.890  -0.788  -0.749  -0.682  -0.650
  9 A    10 A    11 A    12 A    13 A    14 A    15 A    16 A                  
 -0.592  -0.586  -0.553  -0.518  -0.478  -0.469  -0.437  -0.416
 17 A    18 A    19 A    20 A    21 A    22 A    23 A    24 A                  
 -- Virtual --                   
  0.036   0.116   0.133   0.156   0.168   0.187   0.193   0.204
 25 A    26 A    27 A    28 A    29 A    30 A    31 A    32 A                  
  0.236   0.268   0.306   0.328   0.349   0.383   0.404   0.408
 33 A    34 A    35 A    36 A    37 A    38 A    39 A    40 A                  
  0.433   0.440   0.450   0.477   0.492   0.512   0.521   0.535
 41 A    42 A    43 A    44 A    45 A    46 A    47 A    48 A                  
  0.543   0.572   0.580   0.588   0.593   0.599   0.616   0.632
 49 A    50 A    51 A    52 A    53 A    54 A    55 A    56 A                  
  0.647   0.658   0.676   0.697   0.715   0.725   0.740   0.752
 57 A    58 A    59 A    60 A    61 A    62 A    63 A    64 A                  
  0.774   0.792   0.810   0.815   0.830   0.844   0.871   0.890
 65 A    66 A    67 A    68 A    69 A    70 A    71 A    72 A                  
  0.897   0.947   0.961   0.977   1.007   1.026   1.058   1.103
 73 A    74 A    75 A    76 A    77 A    78 A    79 A    80 A                  
  1.116   1.147   1.166   1.191   1.218   1.240   1.245   1.274
 81 A    82 A    83 A    84 A    85 A    86 A    87 A    88 A                  
  1.287   1.299   1.343   1.354   1.368   1.373   1.402   1.441
 89 A    90 A    91 A    92 A    93 A    94 A    95 A    96 A                  
  1.481   1.483   1.502   1.525   1.539   1.559   1.612   1.631
 97 A    98 A    99 A   100 A   101 A   102 A   103 A   104 A                  
  1.655   1.672   1.684   1.690   1.718   1.760   1.797   1.824
105 A   106 A   107 A   108 A   109 A   110 A   111 A   112 A                  
  1.843   1.887   1.934   1.971   1.982   2.050   2.108   2.177
113 A   114 A   115 A   116 A   117 A   118 A   119 A   120 A                  
  2.218   2.248   2.338   2.376   2.405   2.430   2.446   2.480
121 A   122 A   123 A   124 A   125 A   126 A   127 A   128 A                  
  2.518   2.548   2.600   2.609   2.634   2.662   2.696   2.728
129 A   130 A   131 A   132 A   133 A   134 A   135 A   136 A                  
  2.745   2.774   2.814   2.838   2.851   2.876   2.912   2.917
137 A   138 A   139 A   140 A   141 A   142 A   143 A   144 A                  
  2.969   2.973   3.012   3.033   3.050   3.054   3.074   3.098
145 A   146 A   147 A   148 A   149 A   150 A   151 A   152 A                  
  3.119   3.136   3.162   3.176   3.198   3.223   3.250   3.264
153 A   154 A   155 A   156 A   157 A   158 A   159 A   160 A                  
  3.270   3.294   3.302   3.324   3.337   3.348   3.361   3.386
161 A   162 A   163 A   164 A   165 A   166 A   167 A   168 A                  
  3.404   3.422   3.436   3.467   3.471   3.498   3.520   3.533
169 A   170 A   171 A   172 A   173 A   174 A   175 A   176 A                  
  3.542   3.571   3.595   3.612   3.623   3.660   3.667   3.718
177 A   178 A   179 A   180 A   181 A   182 A   183 A   184 A                  
  3.728   3.752   3.773   3.796   3.830   3.838   3.858   3.897
185 A   186 A   187 A   188 A   189 A   190 A   191 A   192 A                  
  3.915   3.928   3.953   3.977   3.995   4.045   4.065   4.075
193 A   194 A   195 A   196 A   197 A   198 A   199 A   200 A                  
  4.110   4.128   4.158   4.181   4.188   4.207   4.223   4.238
201 A   202 A   203 A   204 A   205 A   206 A   207 A   208 A                  
  4.247   4.283   4.315   4.327   4.343   4.346   4.385   4.399
209 A   210 A   211 A   212 A   213 A   214 A   215 A   216 A                  
  4.425   4.463   4.490   4.498   4.539   4.566   4.610   4.656
217 A   218 A   219 A   220 A   221 A   222 A   223 A   224 A                  
  4.687   4.707   4.745   4.783   4.791   4.852   4.878   4.902
225 A   226 A   227 A   228 A   229 A   230 A   231 A   232 A                  
  4.984   4.999   5.006   5.023   5.061   5.067   5.075   5.106
233 A   234 A   235 A   236 A   237 A   238 A   239 A   240 A                  
  5.141   5.179   5.229   5.276   5.293   5.328   5.343   5.359
241 A   242 A   243 A   244 A   245 A   246 A   247 A   248 A                  
  5.412   5.451   5.507   5.513   5.575   5.631   5.676   5.697
249 A   250 A   251 A   252 A   253 A   254 A   255 A   256 A                  
  5.740   5.820   5.863   5.888   6.011   6.033   6.132   6.247
257 A   258 A   259 A   260 A   261 A   262 A   263 A   264 A                  
  6.283   6.330   6.357   6.473   6.533   6.613   6.724   6.950
265 A   266 A   267 A   268 A   269 A   270 A   271 A   272 A                  
  7.013   9.283  10.739  12.306  13.306  14.208  15.060  16.117
273 A   274 A   275 A   276 A   277 A   278 A   279 A   280 A                  

 Occupation and symmetry of molecular orbitals

 Point group: C1 (1 irreducible representation).

                           A     All 
 -------------------------------------
 All molecular orbitals:
  - Alpha                  280   280 
  - Beta                   280   280 
 -------------------------------------
 Alpha orbitals:
  - Frozen occupied        7     7   
  - Active occupied        18    18  
  - Active virtual         255   255 
  - Frozen virtual         0     0   
 -------------------------------------
 Beta orbitals:
  - Frozen occupied        7     7   
  - Active occupied        17    17  
  - Active virtual         256   256 
  - Frozen virtual         0     0   
 -------------------------------------

 Import integrals:   CPU 0.00 s  wall 0.00 s

 Import integrals:   CPU 8478.28 s  wall 4491.66 s

 MP2 amplitudes:   CPU 15.39 s  wall 212.48 s

Running a double precision version
           CCSD T amplitudes will be solved using DIIS.

           Start     Size      MaxIter   EConv     TConv     
           3         7         100       1.00e-06  1.00e-04  
 ------------------------------------------------------------------------------
           Energy (a.u.)   Ediff      Tdiff       Comment
 ------------------------------------------------------------------------------
          -302.29603248                           
     1    -302.30476599   8.73e-03   9.65e-01     Step took 40.08.
     2    -302.34095900   3.62e-02   1.15e-01     
     3    -302.34470743   3.75e-03   4.26e-02     
     4    -302.35167181   6.96e-03   1.92e-02     Switched to DIIS steps.
     5    -302.35786418   6.19e-03   2.44e-02     
     6    -302.35944891   1.58e-03   8.64e-03     
     7    -302.35989602   4.47e-04   4.22e-03     
     8    -302.36006655   1.71e-04   1.72e-03     
     9    -302.36007742   1.09e-05   7.41e-04     
    10    -302.36008418   6.76e-06   3.68e-04     
    11    -302.36009338   9.20e-06   2.75e-04     
    12    -302.36009578   2.40e-06   8.24e-05     
    13    -302.36009764   1.86e-06   4.40e-05     
    14    -302.36009562   2.02e-06   3.50e-05     
    15    -302.36009455   1.07e-06   1.84e-05     
    16    -302.36009315   1.40e-06   1.24e-05     
    17    -302.36009252   6.26e-07   6.57e-06     
 ------------------------------------------------------------------------------
          -302.36009252                           CCSD T converged.

End of double precision

WARNING: YOUR (T) CALCULATION MAY RUN OUT OF MEMORY
REDUCE CC_MEMORY OR USE CC_BACKEND=XM IF THIS HAPPENS

----------------------------------------
libpt (c) 2016-2019 Ilya Kaliman
Fast Coupled Cluster Triples Corrections
https://github.com/ilyak/libpt
----------------------------------------

 Starting (T) calculation...
 Using double precision libpt code
 Running unrestricted (T) code
 Using 1 integral batch

 (T) calculation completed in 1558.78 sec
 (T) energy is -0.0590636411

 SCF energy                 = -301.19813241
 MP2 energy                 = -302.29603248
 CCSD correlation energy    =   -1.16196011
 CCSD total energy          = -302.36009252
 CCSD(T) correlation energy =   -0.05906364
 CCSD(T) total energy       = -302.41915616

 CCSD  T1^2 = 0.1025  T2^2 = 0.4239  Leading amplitudes:

 Amplitude    Orbitals with energies
 -0.1397       23 (A) A                  ->    26 (A) A                   
              -0.4699                          0.1011                     
 -0.1368       24 (A) B                  ->    26 (A) B                   
              -0.4157                          0.1156                     
 -0.0702       21 (A) A                  ->    31 (A) A                   
              -0.5295                          0.1909                     
  0.0610       20 (A) A                  ->    34 (A) A                   
              -0.5674                          0.2593                     

 Amplitude    Orbitals with energies
  0.0595       25 (A) A      24 (A) B    ->    26 (A) A      25 (A) B     
              -0.3823       -0.4157            0.1011        0.0356       
 -0.0595       25 (A) A      24 (A) B    ->    25 (A) B      26 (A) A     
              -0.3823       -0.4157            0.0356        0.1011       
 -0.0595       24 (A) B      25 (A) A    ->    26 (A) A      25 (A) B     
              -0.4157       -0.3823            0.1011        0.0356       
  0.0595       24 (A) B      25 (A) A    ->    25 (A) B      26 (A) A     
              -0.4157       -0.3823            0.0356        0.1011       

 CCSD calculation:   CPU 29161.03 s  wall 32803.10 s

 Total ccman2 time:   CPU 37728.09 s  wall 37527.71 s

 
 --------------------------------------------------------------
 
                    Orbital Energies (a.u.)
 --------------------------------------------------------------
 
 Alpha MOs
 -- Occupied --
-15.5924 -15.5844 -11.3069 -11.2880 -11.2816 -11.2741 -11.2725  -1.2544
 -1.2508  -1.1367  -1.0403  -0.8825  -0.7914  -0.7519  -0.6868  -0.6565
 -0.6004  -0.5914  -0.5772  -0.5674  -0.5295  -0.4936  -0.4699  -0.4578
 -0.3823
 -- Virtual --
  0.1011   0.1324   0.1487   0.1687   0.1848   0.1909   0.2025   0.2043
  0.2593   0.2686   0.3268   0.3460   0.3757   0.4050   0.4141   0.4246
  0.4482   0.4567   0.4770   0.4906   0.5037   0.5115   0.5266   0.5455
  0.5593   0.5698   0.5833   0.5901   0.5970   0.6125   0.6260   0.6437
  0.6522   0.6693   0.6846   0.7111   0.7148   0.7366   0.7439   0.7582
  0.7708   0.7972   0.8151   0.8273   0.8426   0.8665   0.8799   0.8950
  0.9448   0.9596   0.9712   1.0008   1.0169   1.0502   1.0934   1.1154
  1.1416   1.1626   1.1857   1.2124   1.2271   1.2398   1.2644   1.2741
  1.2932   1.3424   1.3493   1.3598   1.3660   1.3981   1.4334   1.4709
  1.4765   1.4906   1.5107   1.5357   1.5509   1.6026   1.6302   1.6509
  1.6609   1.6781   1.6843   1.7097   1.7528   1.7890   1.8184   1.8292
  1.8679   1.9189   1.9668   1.9709   2.0420   2.1057   2.1744   2.2163
  2.2398   2.3523   2.3723   2.3989   2.4348   2.4572   2.4909   2.5165
  2.5466   2.5875   2.6046   2.6292   2.6412   2.6928   2.7234   2.7429
  2.7747   2.8079   2.8331   2.8530   2.8771   2.9148   2.9258   2.9671
  2.9701   3.0074   3.0327   3.0517   3.0536   3.0736   3.0938   3.1217
  3.1362   3.1598   3.1727   3.1952   3.2248   3.2442   3.2644   3.2757
  3.2922   3.3022   3.3162   3.3341   3.3458   3.3639   3.3848   3.4023
  3.4229   3.4286   3.4574   3.4647   3.4909   3.5135   3.5317   3.5398
  3.5671   3.5938   3.6063   3.6182   3.6560   3.6618   3.7133   3.7259
  3.7477   3.7664   3.7911   3.8210   3.8280   3.8476   3.8850   3.9081
  3.9205   3.9481   3.9717   3.9908   4.0383   4.0598   4.0715   4.1027
  4.1251   4.1528   4.1760   4.1845   4.2019   4.2204   4.2353   4.2431
  4.2782   4.3081   4.3156   4.3185   4.3278   4.3759   4.3959   4.4229
  4.4577   4.4836   4.4957   4.5319   4.5618   4.6007   4.6497   4.6797
  4.7001   4.7380   4.7775   4.7847   4.8471   4.8705   4.8978   4.9434
  4.9662   4.9924   5.0110   5.0506   5.0616   5.0652   5.1008   5.1346
  5.1495   5.2206   5.2703   5.2781   5.3220   5.3347   5.3496   5.4023
  5.4378   5.5006   5.5064   5.5578   5.6284   5.6672   5.6916   5.7380
  5.8144   5.8586   5.8812   6.0077   6.0194   6.1271   6.2427   6.2817
  6.3270   6.3536   6.4706   6.5200   6.6096   6.7206   6.9459   7.0088
  9.2844  10.7388  12.3060  13.2963  14.2021  15.0573  16.1080
 
 Beta MOs
 -- Occupied --
-15.5733 -15.5672 -11.3003 -11.2890 -11.2881 -11.2871 -11.2636  -1.2265
 -1.2207  -1.1192  -0.9860  -0.8902  -0.7882  -0.7492  -0.6824  -0.6499
 -0.5924  -0.5863  -0.5531  -0.5182  -0.4781  -0.4687  -0.4367  -0.4157
 -- Virtual --
  0.0356   0.1156   0.1328   0.1559   0.1681   0.1870   0.1930   0.2037
  0.2362   0.2676   0.3061   0.3282   0.3492   0.3827   0.4042   0.4082
  0.4332   0.4403   0.4504   0.4766   0.4919   0.5122   0.5214   0.5347
  0.5426   0.5720   0.5796   0.5882   0.5935   0.5989   0.6159   0.6322
  0.6474   0.6576   0.6763   0.6967   0.7147   0.7252   0.7405   0.7517
  0.7737   0.7922   0.8103   0.8150   0.8301   0.8445   0.8707   0.8895
  0.8970   0.9467   0.9611   0.9770   1.0069   1.0259   1.0584   1.1033
  1.1164   1.1471   1.1662   1.1911   1.2176   1.2398   1.2453   1.2744
  1.2868   1.2992   1.3426   1.3541   1.3678   1.3733   1.4016   1.4406
  1.4808   1.4825   1.5021   1.5252   1.5395   1.5591   1.6120   1.6307
  1.6548   1.6721   1.6841   1.6903   1.7178   1.7604   1.7972   1.8237
  1.8435   1.8865   1.9340   1.9714   1.9819   2.0496   2.1076   2.1775
  2.2183   2.2482   2.3380   2.3757   2.4053   2.4296   2.4459   2.4798
  2.5182   2.5481   2.6000   2.6095   2.6340   2.6619   2.6964   2.7282
  2.7455   2.7736   2.8138   2.8379   2.8509   2.8757   2.9122   2.9175
  2.9689   2.9728   3.0116   3.0330   3.0496   3.0545   3.0737   3.0976
  3.1190   3.1361   3.1620   3.1762   3.1979   3.2225   3.2502   3.2638
  3.2700   3.2936   3.3021   3.3244   3.3368   3.3477   3.3608   3.3863
  3.4040   3.4225   3.4361   3.4668   3.4709   3.4978   3.5198   3.5332
  3.5423   3.5710   3.5946   3.6116   3.6227   3.6596   3.6671   3.7177
  3.7281   3.7519   3.7725   3.7959   3.8302   3.8383   3.8580   3.8975
  3.9153   3.9281   3.9527   3.9772   3.9949   4.0451   4.0647   4.0755
  4.1105   4.1285   4.1584   4.1806   4.1877   4.2069   4.2230   4.2379
  4.2472   4.2832   4.3154   4.3267   4.3430   4.3462   4.3847   4.3987
  4.4253   4.4626   4.4898   4.4979   4.5388   4.5664   4.6096   4.6557
  4.6872   4.7067   4.7451   4.7829   4.7910   4.8525   4.8781   4.9023
  4.9837   4.9987   5.0055   5.0227   5.0606   5.0673   5.0753   5.1064
  5.1407   5.1786   5.2291   5.2755   5.2927   5.3275   5.3429   5.3591
  5.4117   5.4510   5.5069   5.5131   5.5749   5.6314   5.6761   5.6966
  5.7399   5.8202   5.8630   5.8883   6.0113   6.0333   6.1315   6.2469
  6.2833   6.3299   6.3571   6.4728   6.5330   6.6128   6.7243   6.9496
  7.0129   9.2828  10.7394  12.3063  13.3056  14.2084  15.0600  16.1166
 --------------------------------------------------------------
 
          Ground-State Mulliken Net Atomic Charges

     Atom                 Charge (a.u.)    Spin (a.u.)
  --------------------------------------------------------
      1 C                    -0.024966      -0.599476
      2 N                    -0.111973       0.630917
      3 C                    -0.129280      -0.687337
      4 H                     0.173958       0.043629
      5 C                    -0.124871       0.841357
      6 H                     0.194402      -0.054061
      7 C                    -0.122820       0.872968
      8 H                     0.158907      -0.063823
      9 C                    -0.062121      -0.569725
     10 H                     0.155409       0.036440
     11 N                    -0.272761       0.578096
     12 H                     0.166116      -0.028985
  --------------------------------------------------------
  Sum of atomic charges =     0.000000
  Sum of spin   charges =     1.000000

 -----------------------------------------------------------------
                    Cartesian Multipole Moments
 -----------------------------------------------------------------
    Charge (ESU x 10^10)
                 0.0000
    Dipole Moment (Debye)
         X       0.5012      Y       0.3148      Z      -3.4838
       Tot       3.5337
    Quadrupole Moments (Debye-Ang)
        XX     -41.4929     XY      -1.4698     YY     -54.6473
        XZ       0.4438     YZ      10.4900     ZZ     -47.6722
    Octopole Moments (Debye-Ang^2)
       XXX       6.0460    XXY       8.8310    XYY       7.1418
       YYY      14.7861    XXZ     -14.8009    XYZ      -0.5966
       YYZ     -39.7013    XZZ       5.2730    YZZ      44.6038
       ZZZ     -95.2504
    Hexadecapole Moments (Debye-Ang^3)
      XXXX     -67.1130   XXXY     -19.6234   XXYY    -114.5326
      XYYY     -27.3043   YYYY    -750.7001   XXXZ      41.1401
      XXYZ      76.1651   XYYZ      24.4712   YYYZ     297.6281
      XXZZ    -124.2438   XYZZ     -20.8534   YYZZ    -291.6177
      XZZZ      51.7275   YZZZ     321.5338   ZZZZ    -788.2658
 -----------------------------------------------------------------
Archival summary:
1\1\cpu-6-87\SP\ProcedureUnspecified\BasisUnspecified\255(2)\hpark21\ThuJun1305:17:292024ThuJun1305:17:292024\0\\#,ProcedureUnspecified,BasisUnspecified,\\0,2\C\H,1,1.08397\C,1,1.38395,2,116.834\H,3,1.08166,1,121.867,2,-173.253,0\C,1,1.38439,2,117.087,3,-177.31,0\H,5,1.08352,1,117.338,2,7.79936,0\C,3,1.41131,1,121.497,2,3.40779,0\N,7,1.15317,3,179.49,1,153.412,0\C,5,1.4573,1,126.696,2,-173.462,0\H,9,1.09137,5,115.275,1,-149.502,0\N,9,1.2739,5,128.142,1,32.5913,0\H,11,1.01947,9,110.854,5,2.3933,0\\HF=-301.198132\\@

 Total job time:  37664.47s(wall), 38609.71s(cpu) 
 Thu Jun 13 05:17:29 2024

        *************************************************************
        *                                                           *
        *  Thank you very much for using Q-Chem.  Have a nice day.  *
        *                                                           *
        *************************************************************
