# Supplementary material for: Reactant Discovery with an Ab Initio Nanoreactor: Exploration of Astrophysical N-Heterocycle Precursors and Formation Pathways
Source: ACS Earth Space Chem. 2024 Aug 9;8(9):1771–83. doi: 10.1021/acsearthspacechem.4c00120 (PMC11418024; doi:10.1021/acsearthspacechem.4c00120)
Supplement: Supplementary file 2 — sp4c00120_si_002.zip [file sp4c00120_si_002.zip › nr-si-data/reaction2/Int7/freq.out]

Running Job 1 of 1 qchem.in
qchem qchem.in_43365.0 ./qchem43365/ 0
/home/leeping/opt/qchem/5.3.2-openmp/exe/qcprog.exe_s qchem.in_43365.0 ./qchem43365/
                  Welcome to Q-Chem
     A Quantum Leap Into The Future Of Chemistry


 Q-Chem 5.3, Q-Chem, Inc., Pleasanton, CA (2020)

 Yihan Shao,  Zhengting Gan,  E. Epifanovsky,  A. T. B. Gilbert,  M. Wormit,  
 J. Kussmann,  A. W. Lange,  A. Behn,  Jia Deng,  Xintian Feng,  D. Ghosh,  
 M. Goldey,  P. R. Horn,  L. D. Jacobson,  I. Kaliman,  T. Kus,  A. Landau,  
 Jie Liu,  E. I. Proynov,  R. M. Richard,  R. P. Steele,  E. J. Sundstrom,  
 H. L. Woodcock III,  P. M. Zimmerman,  D. Zuev,  B. Alam,  B. Albrecht,  
 A. Aldossary,  E. Alguire,  S. A. Baeppler,  D. Barton,  Z. Benda,  
 Y. A. Bernard,  E. J. Berquist,  K. B. Bravaya,  H. Burton,  K. Carter-Fenk,  
 D. Casanova,  Chun-Min Chang,  Yunqing Chen,  A. Chien,  K. D. Closser,  
 M. P. Coons,  S. Coriani,  S. Dasgupta,  A. L. Dempwolff,  M. Diedenhofen,  
 Hainam Do,  R. G. Edgar,  Po-Tung Fang,  S. Faraji,  S. Fatehi,  
 Qingguo Feng,  J. Fosso-Tande,  J. Gayvert,  Qinghui Ge,  A. Ghysels,  
 G. Gidofalvi,  J. Gomes,  J. Gonthier,  S. Gulania,  A. Gunina,  D. Hait,  
 M. W. D. Hanson-Heine,  S. Hammes-Schiffer,  P. H. P. Harbach,  
 A. W. Hauser,  M. F. Herbst,  J. E. Herr,  E. G. Hohenstein,  Z. C. Holden,  
 S. Houck,  Kerwin Hui,  B. C. Huynh,  M. Ivanov,  T.-C. Jagau,  Hyunjun Ji,  
 B. Kaduk,  K. Khistyaev,  Jaehoon Kim,  P. Klunzinger,  K. Koh,  
 D. Kosenkov,  L. Koulias,  T. Kowalczyk,  C. M. Krauter,  A. Kunitsa,  
 Ka Un Lao,  A. Laurent,  K. V. Lawler,  Joonho Lee,  D. Lefrancois,  
 S. Lehtola,  D. S. Levine,  Yi-Pei Li,  You-Sheng Lin,  Fenglai Liu,  
 Kuan-Yu Liu,  E. Livshits,  M. Loipersberger,  A. Luenser,  A. Manjanath,  
 P. Manohar,  E. Mansoor,  S. F. Manzer,  Shan-Ping Mao,  Yuezhi Mao,  
 N. Mardirossian,  A. V. Marenich,  T. Markovich,  L. A. Martinez-Martinez,  
 S. A. Maurer,  N. J. Mayhall,  S. C. McKenzie,  J.-M. Mewes,  P. Morgante,  
 A. F. Morrison,  J. W. Mullinax,  K. Nanda,  T. S. Nguyen-Beck,  
 R. Olivares-Amaya,  K. J. Oosterbaan,  J. A. Parkhill,  S. K. Paul,  
 F. Pavosevic,  Zheng Pei,  T. M. Perrine,  F. Plasser,  P. Pokhilko,  
 S. Prager,  A. Prociuk,  E. Ramos,  B. Rana,  D. R. Rehn,  F. Rob,  
 E. Rossomme,  M. Scheurer,  M. Schneider,  N. Sergueev,  S. M. Sharada,  
 S. Sharma,  W. Skomorowski,  D. W. Small,  T. Stauch,  C. J. Stein,  
 T. Stein,  Yu-Chuan Su,  S. P. Veccham,  Zhen Tao,  A. J. W. Thom,  
 A. Tkatchenko,  T. Tsuchimochi,  N. M. Tubman,  L. Vogt,  M. L. Vidal,  
 O. Vydrov,  M. A. Watson,  J. Wenzel,  M. de Wergifosse,  T. A. Wesolowski,  
 A. White,  J. Witte,  A. Yamada,  Jun Yang,  K. Yao,  S. Yeganeh,  
 S. R. Yost,  Zhi-Qiang You,  A. Zech,  Igor Ying Zhang,  Xing Zhang,  
 Yan Zhao,  Ying Zhu,  B. R. Brooks,  G. K. L. Chan,  C. J. Cramer,  
 M. S. Gordon,  W. J. Hehre,  A. Klamt,  M. W. Schmidt,  C. D. Sherrill,  
 D. G. Truhlar,  A. Aspuru-Guzik,  R. Baer,  A. T. Bell,  N. A. Besley,  
 Jeng-Da Chai,  A. E. DePrince, III,  R. A. DiStasio Jr.,  A. Dreuw,  
 B. D. Dunietz,  T. R. Furlani,  Chao-Ping Hsu,  Yousung Jung,  Jing Kong,  
 D. S. Lambrecht,  WanZhen Liang,  C. Ochsenfeld,  V. A. Rassolov,  
 L. V. Slipchenko,  J. E. Subotnik,  T. Van Voorhis,  J. M. Herbert,  
 A. I. Krylov,  P. M. W. Gill,  M. Head-Gordon

 Contributors to earlier versions of Q-Chem not listed above: 
 R. D. Adamson,  B. Austin,  J. Baker,  G. J. O. Beran,  K. Brandhorst,  
 S. T. Brown,  E. F. C. Byrd,  A. K. Chakraborty,  C.-L. Cheng,  
 Siu Hung Chien,  D. M. Chipman,  D. L. Crittenden,  H. Dachsel,  
 R. J. Doerksen,  A. D. Dutoi,  L. Fusti-Molnar,  W. A. Goddard III,  
 A. Golubeva-Zadorozhnaya,  S. R. Gwaltney,  G. Hawkins,  A. Heyden,  
 S. Hirata,  G. Kedziora,  F. J. Keil,  C. Kelley,  Jihan Kim,  R. A. King,  
 R. Z. Khaliullin,  P. P. Korambath,  W. Kurlancheek,  A. M. Lee,  M. S. Lee,  
 S. V. Levchenko,  Ching Yeh Lin,  D. Liotard,  R. C. Lochan,  I. Lotan,  
 P. E. Maslen,  N. Nair,  D. P. O'Neill,  D. Neuhauser,  E. Neuscamman,  
 C. M. Oana,  R. Olson,  B. Peters,  R. Peverati,  P. A. Pieniazek,  
 Y. M. Rhee,  J. Ritchie,  M. A. Rohrdanz,  E. Rosta,  N. J. Russ,  
 H. F. Schaefer III,  N. E. Schultz,  N. Shenvi,  A. C. Simmonett,  A. Sodt,  
 D. Stuck,  K. S. Thanthiriwatte,  V. Vanovschi,  Tao Wang,  A. Warshel,  
 C. F. Williams,  Q. Wu,  X. Xu,  W. Zhang

 Please cite Q-Chem as follows:
 Y. Shao et al., Mol. Phys. 113, 184-215 (2015)
 DOI: 10.1080/00268976.2014.952696

 Q-Chem 5.3.2 for Intel X86 EM64T Linux

 Parts of Q-Chem use Armadillo 9.800.1 (Horizon Scraper).
 http://arma.sourceforge.net/

 Q-Chem begins on Mon Feb  6 13:44:49 2023  

Host: 
0

     Scratch files written to ./qchem43365//
 Dec820 |scratch|qcdevops|jenkins|workspace|build_RNUM 5633   
Processing $rem in /home/leeping/opt/qchem/5.3.2-openmp/config/preferences:
Processing $rem in /home/hpark21/.qchemrc:

Checking the input file for inconsistencies... 	...done.

--------------------------------------------------------------
User input:
--------------------------------------------------------------
$molecule
0 2
C        -0.3239481326   -1.5382837630    2.0944785020
N        -0.3194623389   -2.3062578526    2.9547035870
C         0.2244053387   -0.8709932290   -0.1863118347
H         0.6112487620   -1.8730272515   -0.3321220105
C        -0.3297864708   -0.5890623908    1.0500914646
H        -0.8350939845    0.3462876574    1.2495163428
C         0.2779290168   -0.0107726259   -1.2696827114
H         0.5798745207   -0.4288618869   -2.2225948522
C        -0.0561069442    1.4077277026   -1.2726685843
H        -0.4516705990    1.7913143034   -2.2147262179
N         0.0904753708    2.2525221334   -0.3305144159
H         0.5321354611    1.8194072029    0.4798307305
$end

$rem
method                wB97X-D3
basis                 cc-pvtz
unrestricted          true
symmetry              False
sym_ignore            true
scf_convergence       8
thresh                14
jobtype               freq
scf_guess             core
scf_algorithm         diis
max_scf_cycles        100
geom_opt_max_cycles   100
mem_total             200000
$end
--------------------------------------------------------------
 Adding empirical dispersion correction 
 ----------------------------------------------------------------
 Doing -D3(0) with
 s6  =   1.00000
 s8  =   1.00000
 rs6 =   1.28100
 rs8 =   1.09400
 -D3 energy without 3body term =     -0.0026635986 hartrees
 ----------------------------------------------------------------
             Standard Nuclear Orientation (Angstroms)
    I     Atom           X                Y                Z
 ----------------------------------------------------------------
    1      C      -0.3239481326    -1.5382837630     2.0944785020
    2      N      -0.3194623389    -2.3062578526     2.9547035870
    3      C       0.2244053387    -0.8709932290    -0.1863118347
    4      H       0.6112487620    -1.8730272515    -0.3321220105
    5      C      -0.3297864708    -0.5890623908     1.0500914646
    6      H      -0.8350939845     0.3462876574     1.2495163428
    7      C       0.2779290168    -0.0107726259    -1.2696827114
    8      H       0.5798745207    -0.4288618869    -2.2225948522
    9      C      -0.0561069442     1.4077277026    -1.2726685843
   10      H      -0.4516705990     1.7913143034    -2.2147262179
   11      N       0.0904753708     2.2525221334    -0.3305144159
   12      H       0.5321354611     1.8194072029     0.4798307305
 ----------------------------------------------------------------
 Nuclear Repulsion Energy =         236.94488019 hartrees
 There are       25 alpha and       24 beta electrons
 Requested basis set is cc-pVTZ
 There are 100 shells and 280 basis functions

 Total QAlloc Memory Limit 200000 MB
 Mega-Array Size      1956 MB
 MEM_STATIC part      2000 MB

                       Distance Matrix (Angstroms)
             C (  1)   N (  2)   C (  3)   H (  4)   C (  5)   H (  6)
   N (  2)  1.153166
   C (  3)  2.438847  3.495963
   H (  4)  2.622029  3.443419  1.083965
   C (  5)  1.411311  2.564452  1.383946  2.108228
   H (  6)  2.127637  3.195237  2.160073  3.085263  1.081659
   C (  7)  3.743411  4.844746  1.384390  2.111425  2.466797  2.777171
   H (  8)  4.548058  5.580129  2.113832  2.379177  3.400533  3.828648
   C (  9)  4.482009  5.633269  2.539966  3.477549  3.075270  2.845152
   H ( 10)  5.447181  6.597771  3.414590  4.254573  4.042287  3.773075
   N ( 11)  4.519131  5.634109  3.129709  4.158289  3.187051  2.643276
   H ( 12)  3.822833  4.885829  2.788673  3.781481  2.620846  2.152165
             C (  7)   H (  8)   C (  9)   H ( 10)   N ( 11)
   H (  8)  1.083518
   C (  9)  1.457303  2.163306
   H ( 10)  2.161698  2.448128  1.091367
   N ( 11)  2.457576  3.318027  1.273899  2.014172
   H ( 12)  2.544597  3.515693  1.893875  2.868676  1.019466
 
 A cutoff of  1.0D-14 yielded   4666 shell pairs
 There are     36430 function pairs (     47458 Cartesian)
 Smallest overlap matrix eigenvalue = 1.61E-04
 Guess MOs from core Hamiltonian diagonalization
 Long-range K will be added via erf
 Coulomb attenuation parameter = 0.25 bohr**(-1)
 An unrestricted hybrid HF-DFT SCF calculation will be
 performed using Pulay DIIS extrapolation
 Exchange:     0.1957 Hartree-Fock + 1.0000 wB97X-D3 + LR-HF
 Correlation:  1.0000 wB97X-D3
 Using SG-2 standard quadrature grid
 Dispersion:   Grimme D3
 SCF converges when DIIS error is below 1.0E-08
 using 64 threads for integral computing
 -------------------------------------------------------
 OpenMP Integral computing Module                
 Release: version 1.0, May 2013, Q-Chem Inc. Pittsburgh 
 -------------------------------------------------------
 using 64 threads for integral computing
 -------------------------------------------------------
 OpenMP Integral computing Module                
 Release: version 1.0, May 2013, Q-Chem Inc. Pittsburgh 
 -------------------------------------------------------
 ---------------------------------------
  Cycle       Energy         DIIS Error
 ---------------------------------------
    1    -236.3819002407      8.12E-02
    2    -176.8030164796      8.40E-02
    3    -240.9515107898      4.58E-02
    4    -208.7955816669      7.01E-02
    5    -275.1800794851      3.44E-02
    6    -298.2457453705      1.88E-02
    7    -299.8405790060      1.22E-02
    8    -302.4476940566      6.76E-03
    9    -302.8823443099      2.62E-03
   10    -302.9341436180      1.31E-03
   11    -302.9518066813      3.67E-04
   12    -302.9546768083      2.17E-04
   13    -302.9558972864      5.50E-05
   14    -302.9561268054      2.41E-05
   15    -302.9562299419      1.89E-05
   16    -302.9562824997      9.55E-06
   17    -302.9563051009      2.79E-06
   18    -302.9563117832      9.72E-07
   19    -302.9563139722      6.18E-07
   20    -302.9563151544      4.07E-07
   21    -302.9563156851      2.55E-07
   22    -302.9563157423      9.45E-08
   23    -302.9563157510      4.22E-08
   24    -302.9563157531      2.50E-08
   25    -302.9563157535      1.18E-08
   26    -302.9563157536      5.64E-09 Convergence criterion met
 ---------------------------------------
 <S^2> = 0.8144
 SCF time:  CPU 3115.62 s  wall 55.04 s
 SCF   energy in the final basis set = -302.95631575
 Total energy in the final basis set = -302.95631575
 
 --------------------------------------------------------------
 
                    Orbital Energies (a.u.)
 --------------------------------------------------------------
 
 Alpha MOs
 -- Occupied --
-14.4383 -14.4361 -10.3550 -10.3497 -10.3378 -10.3367 -10.3297  -1.0544
 -1.0433  -0.9703  -0.8877  -0.7782  -0.6996  -0.6731  -0.6161  -0.5849
 -0.5361  -0.5269  -0.5152  -0.4820  -0.4778  -0.4480  -0.4232  -0.3886
 -0.3280
 -- Virtual --
  0.0131   0.0976   0.1027   0.1128   0.1344   0.1477   0.1613   0.1766
  0.1967   0.2343   0.2778   0.2866   0.3135   0.3433   0.3478   0.3631
  0.3792   0.3931   0.4054   0.4174   0.4254   0.4293   0.4531   0.4664
  0.4778   0.4903   0.5092   0.5165   0.5281   0.5439   0.5528   0.5640
  0.5739   0.5840   0.6029   0.6243   0.6289   0.6492   0.6630   0.6744
  0.6835   0.7184   0.7197   0.7315   0.7524   0.7674   0.7850   0.8082
  0.8422   0.8594   0.8801   0.8971   0.9191   0.9568   0.9852   1.0151
  1.0306   1.0491   1.0684   1.0933   1.0998   1.1221   1.1302   1.1496
  1.1645   1.2151   1.2177   1.2356   1.2456   1.2644   1.2894   1.3407
  1.3495   1.3611   1.3721   1.4008   1.4123   1.4648   1.4938   1.5043
  1.5263   1.5349   1.5410   1.5686   1.6032   1.6409   1.6759   1.6800
  1.7204   1.7647   1.8027   1.8109   1.8839   1.9314   1.9951   2.0369
  2.0591   2.1198   2.1629   2.1854   2.2140   2.2328   2.2694   2.2975
  2.3214   2.3628   2.3807   2.4068   2.4180   2.4720   2.4992   2.5227
  2.5465   2.5860   2.6124   2.6286   2.6542   2.7023   2.7133   2.7350
  2.7483   2.7797   2.8070   2.8199   2.8298   2.8490   2.8624   2.8849
  2.9004   2.9216   2.9426   2.9539   2.9882   2.9982   3.0209   3.0359
  3.0515   3.0640   3.0827   3.0951   3.1018   3.1158   3.1454   3.1671
  3.1843   3.1925   3.2046   3.2244   3.2463   3.2742   3.2965   3.2979
  3.3272   3.3435   3.3592   3.3739   3.4163   3.4219   3.4728   3.4778
  3.5047   3.5261   3.5503   3.5762   3.5821   3.5941   3.6369   3.6670
  3.6945   3.7007   3.7218   3.7525   3.7833   3.8159   3.8217   3.8602
  3.8826   3.9125   3.9366   3.9499   3.9589   3.9727   3.9920   4.0124
  4.0448   4.0539   4.0565   4.0818   4.0893   4.1142   4.1474   4.1787
  4.2023   4.2294   4.2528   4.2751   4.3053   4.3418   4.3911   4.4145
  4.4254   4.4752   4.5078   4.5246   4.5822   4.5952   4.6294   4.6361
  4.6615   4.7262   4.7321   4.7650   4.7871   4.8056   4.8326   4.8420
  4.8678   4.9386   4.9893   4.9987   5.0390   5.0608   5.0755   5.1248
  5.1467   5.1963   5.2260   5.2476   5.3460   5.3702   5.3951   5.4501
  5.5060   5.5519   5.5667   5.6879   5.7300   5.8082   5.9198   5.9677
  6.0192   6.0415   6.1499   6.1980   6.2449   6.3956   6.6271   6.6701
  8.8233  10.2396  11.7324  12.6814  13.5607  14.3854  15.4404
 
 Beta MOs
 -- Occupied --
-14.4348 -14.4331 -10.3510 -10.3495 -10.3404 -10.3313 -10.3313  -1.0474
 -1.0360  -0.9604  -0.8658  -0.7754  -0.6956  -0.6683  -0.6115  -0.5799
 -0.5317  -0.5215  -0.4915  -0.4746  -0.4579  -0.4433  -0.3986  -0.3823
 -- Virtual --
 -0.0731   0.0294   0.1003   0.1096   0.1247   0.1361   0.1487   0.1682
  0.1786   0.2158   0.2362   0.2804   0.2894   0.3170   0.3448   0.3491
  0.3664   0.3790   0.3945   0.4094   0.4239   0.4278   0.4341   0.4585
  0.4667   0.4854   0.4944   0.5095   0.5196   0.5288   0.5458   0.5546
  0.5662   0.5773   0.5851   0.6061   0.6263   0.6337   0.6516   0.6635
  0.6790   0.6864   0.7196   0.7226   0.7344   0.7532   0.7696   0.7884
  0.8102   0.8455   0.8632   0.8834   0.9023   0.9218   0.9588   0.9900
  1.0164   1.0334   1.0514   1.0710   1.0977   1.1051   1.1261   1.1321
  1.1549   1.1686   1.2170   1.2198   1.2393   1.2500   1.2662   1.2937
  1.3473   1.3535   1.3656   1.3779   1.4032   1.4158   1.4695   1.4965
  1.5067   1.5303   1.5410   1.5466   1.5722   1.6063   1.6469   1.6787
  1.6845   1.7268   1.7712   1.8050   1.8159   1.8857   1.9338   1.9997
  2.0392   2.0639   2.1202   2.1697   2.1917   2.2121   2.2349   2.2719
  2.3048   2.3271   2.3752   2.3897   2.4133   2.4354   2.4784   2.5063
  2.5282   2.5496   2.5962   2.6176   2.6331   2.6610   2.7052   2.7138
  2.7382   2.7526   2.7863   2.8107   2.8217   2.8344   2.8552   2.8695
  2.8866   2.9052   2.9277   2.9481   2.9596   2.9926   3.0043   3.0242
  3.0392   3.0584   3.0674   3.0909   3.0987   3.1066   3.1155   3.1513
  3.1707   3.1879   3.2014   3.2146   3.2316   3.2531   3.2799   3.2992
  3.3038   3.3337   3.3470   3.3654   3.3764   3.4223   3.4289   3.4748
  3.4828   3.5092   3.5301   3.5534   3.5813   3.5904   3.5987   3.6456
  3.6733   3.6976   3.7061   3.7249   3.7559   3.7873   3.8204   3.8265
  3.8678   3.8858   3.9169   3.9423   3.9529   3.9630   3.9783   3.9948
  4.0150   4.0497   4.0659   4.0690   4.0862   4.0926   4.1211   4.1522
  4.1819   4.2079   4.2343   4.2549   4.2816   4.3082   4.3501   4.3954
  4.4199   4.4320   4.4807   4.5137   4.5290   4.5877   4.6032   4.6365
  4.6504   4.6730   4.7334   4.7366   4.7706   4.7947   4.8112   4.8394
  4.8531   4.8720   4.9447   4.9952   5.0023   5.0429   5.0650   5.0850
  5.1302   5.1535   5.1997   5.2317   5.2562   5.3487   5.3756   5.3985
  5.4520   5.5105   5.5551   5.5714   5.6905   5.7371   5.8120   5.9232
  5.9702   6.0219   6.0437   6.1519   6.2071   6.2480   6.3984   6.6299
  6.6726   8.8242  10.2416  11.7348  12.6915  13.5661  14.3887  15.4450
 --------------------------------------------------------------
 
          Ground-State Mulliken Net Atomic Charges

     Atom                 Charge (a.u.)    Spin (a.u.)
  --------------------------------------------------------
      1 C                    -0.072764      -0.119420
      2 N                    -0.067111       0.223169
      3 C                    -0.094301      -0.221117
      4 H                     0.152496       0.007254
      5 C                    -0.116709       0.506110
      6 H                     0.173257      -0.006937
      7 C                    -0.107011       0.533006
      8 H                     0.137929      -0.011584
      9 C                    -0.060043      -0.110556
     10 H                     0.136168       0.008656
     11 N                    -0.229051       0.196580
     12 H                     0.147140      -0.005160
  --------------------------------------------------------
  Sum of atomic charges =    -0.000000
  Sum of spin   charges =     1.000000

 -----------------------------------------------------------------
                    Cartesian Multipole Moments
 -----------------------------------------------------------------
    Charge (ESU x 10^10)
                -0.0000
    Dipole Moment (Debye)
         X       0.5182      Y       0.2500      Z      -3.5685
       Tot       3.6146
    Quadrupole Moments (Debye-Ang)
        XX     -41.0581     XY      -1.4870     YY     -53.7776
        XZ       0.3642     YZ      10.1204     ZZ     -46.7320
    Octopole Moments (Debye-Ang^2)
       XXX       6.0206    XXY       8.5463    XYY       7.1217
       YYY      14.1659    XXZ     -14.6978    XYZ      -0.5583
       YYZ     -39.0884    XZZ       5.0808    YZZ      43.5613
       ZZZ     -93.7712
    Hexadecapole Moments (Debye-Ang^3)
      XXXX     -66.1148   XXXY     -19.3415   XXYY    -113.5566
      XYYY     -27.0803   YYYY    -741.3082   XXXZ      40.6085
      XXYZ      75.1731   XYYZ      24.1471   YYYZ     293.0813
      XXZZ    -122.6506   XYZZ     -20.3503   YYZZ    -287.3922
      XZZZ      50.3674   YZZZ     315.9770   ZZZZ    -776.0806
 -----------------------------------------------------------------
 Calculating MO derivatives via CPSCF
    1     0    39    0.0308611  
    2     0    39    0.0128078  
    3     0    39    0.0047424  
    4     0    39    0.0013247  
    5     0    39    0.0003534  
    6     9    30    0.0000642  
    7    23    16    0.0000086  
    8    37     2    0.0000012  
    9    39     0    0.0000002  Converged
 Time for AOints: 1036.0 s (CPU) 18.9 s (wall)
 ------------------------------------------------------------------------------
                     AOints        : Timing summary (seconds)
 ------------------------------------------------------------------------------
     job step          cpu (% of tot)      sys (% of tot)     wall (% of tot)
 ------------------------------------------------------------------------------
  AOints            0.1036E+04 ( 5.3)   0.7151E-02 ( 6.4)   0.1890E+02 ( 0.9)
 ------------------------------------------------------------------------------
   Grand Totals     0.1956E+05          0.1109E+00          0.2139E+04
 ------------------------------------------------------------------------------
 Polarizability Matrix (a.u.)
            1           2           3
    1 -40.9912682  -0.3695244   6.9106155
    2  -0.3695244 -83.0274970  26.5129197
    3   6.9106155  26.5129197 -96.9971684
 Calculating analytic Hessian of the SCF energy
 
 Direct stationary perturbation theory relativistic correction:
 
 rels  =       0.078675665288
 relv  =      -0.361641245355
 rel2e =       0.000000000000
 E_rel =      -0.282965580067
 
 Hessian of the SCF Energy
            1           2           3           4           5           6
    1   0.0879974  -0.0166159  -0.0092004  -0.0370753   0.0035683  -0.0021497
    2  -0.0166159   0.7347734  -0.7029083   0.0037988  -0.5455471   0.5685524
    3  -0.0092004  -0.7029083   0.9000468  -0.0024882   0.5694272  -0.6764302
    4  -0.0370753   0.0037988  -0.0024882   0.0193176  -0.0026389   0.0036606
    5   0.0035683  -0.5455471   0.5694272  -0.0026389   0.5549218  -0.6006639
    6  -0.0021497   0.5685524  -0.6764302   0.0036606  -0.6006639   0.6914117
    7   0.0039207  -0.0150895   0.0146065   0.0007102   0.0083213  -0.0071285
    8  -0.0126465  -0.0011537   0.0345393   0.0021022  -0.0003525  -0.0030348
    9   0.0113425   0.0492467  -0.0759940  -0.0000186  -0.0221229   0.0252021
   10  -0.0038622   0.0001416  -0.0033633   0.0004711  -0.0007595   0.0010236
   11  -0.0014518   0.0007588  -0.0001367   0.0001112   0.0000020  -0.0001465
   12  -0.0011301  -0.0010339  -0.0002823  -0.0000169   0.0002956   0.0002996
   13  -0.0588795   0.0255873  -0.0023105   0.0170799  -0.0073020   0.0032974
   14   0.0145738  -0.1865040   0.1134436  -0.0022216  -0.0049381   0.0287080
   15   0.0087426   0.0836284  -0.1686420  -0.0022038   0.0435864  -0.0274966
   16   0.0038480  -0.0001342  -0.0014398   0.0002558  -0.0004324   0.0017192
   17   0.0088755  -0.0173429   0.0007452  -0.0005028   0.0016150   0.0002072
   18  -0.0114887   0.0239209   0.0053584   0.0017790  -0.0003854  -0.0033291
   19   0.0040205   0.0016726   0.0048190  -0.0005846  -0.0003984  -0.0006898
   20   0.0042744   0.0193232  -0.0191315  -0.0008554  -0.0075142   0.0081957
   21   0.0041802  -0.0211644   0.0164153  -0.0007106   0.0096433  -0.0094259
   22   0.0002158  -0.0017421   0.0018728  -0.0002228   0.0007018  -0.0009022
   23  -0.0005676   0.0003233   0.0006475   0.0000833  -0.0002895   0.0000640
   24   0.0006903  -0.0007106  -0.0002725  -0.0001508   0.0004179  -0.0002961
   25  -0.0002486   0.0022138  -0.0025161   0.0000474  -0.0011264   0.0013017
   26   0.0006936  -0.0068642   0.0053604  -0.0000154   0.0032243  -0.0031367
   27  -0.0007406  -0.0030175   0.0015769   0.0001621   0.0009837  -0.0008305
   28  -0.0001467   0.0007591  -0.0008190   0.0000186  -0.0003063   0.0003188
   29  -0.0001040   0.0000928   0.0000564   0.0000066  -0.0000428   0.0000507
   30   0.0000688  -0.0003102   0.0004442   0.0000002   0.0001756  -0.0001936
   31   0.0004839  -0.0008247   0.0003112   0.0000110   0.0001917  -0.0001297
   32  -0.0006742   0.0022638  -0.0024681   0.0001560  -0.0012523   0.0015121
   33  -0.0004131   0.0034976  -0.0022473   0.0000083  -0.0013664   0.0012557
   34  -0.0002740   0.0002333   0.0005277  -0.0000289   0.0001806  -0.0003214
   35   0.0000742  -0.0001235   0.0004252  -0.0000240   0.0001734  -0.0003083
   36   0.0000982   0.0002990   0.0000269  -0.0000214   0.0000092  -0.0001670
            7           8           9          10          11          12
    1   0.0039207  -0.0126465   0.0113425  -0.0038622  -0.0014518  -0.0011301
    2  -0.0150895  -0.0011537   0.0492467   0.0001416   0.0007588  -0.0010339
    3   0.0146065   0.0345393  -0.0759940  -0.0033633  -0.0001367  -0.0002823
    4   0.0007102   0.0021022  -0.0000186   0.0004711   0.0001112  -0.0000169
    5   0.0083213  -0.0003525  -0.0221229  -0.0007595   0.0000020   0.0002956
    6  -0.0071285  -0.0030348   0.0252021   0.0010236  -0.0001465   0.0002996
    7   0.2287232  -0.1679670  -0.1273954  -0.0788989   0.0982960   0.0180903
    8  -0.1679670   0.6414439  -0.0286585   0.0986057  -0.2974368  -0.0329690
    9  -0.1273954  -0.0286585   0.5195783   0.0099807  -0.0369045  -0.0678518
   10  -0.0788989   0.0986057   0.0099807   0.0719887  -0.1075875  -0.0253335
   11   0.0982960  -0.2974368  -0.0369045  -0.1075875   0.3131394   0.0343425
   12   0.0180903  -0.0329690  -0.0678518  -0.0253335   0.0343425   0.0654599
   13  -0.1042359   0.0584348   0.0840602  -0.0019561   0.0020774   0.0121065
   14   0.0443997  -0.1214478  -0.0471635   0.0125378  -0.0031891  -0.0281553
   15   0.0907974  -0.0914207  -0.2025270   0.0083040   0.0021263   0.0006767
   16   0.0009934   0.0136004  -0.0030238   0.0049464   0.0013637   0.0032657
   17   0.0037048   0.0004813  -0.0036795   0.0027571   0.0018060   0.0007610
   18   0.0129270  -0.0252389   0.0010075   0.0037792  -0.0000174  -0.0036117
   19  -0.0611454   0.0037579   0.0289085   0.0055573   0.0071177  -0.0071483
   20   0.0295386  -0.2040899   0.0390119  -0.0051189  -0.0161912   0.0242072
   21  -0.0028548   0.1323461  -0.1896150   0.0033772  -0.0030731   0.0073661
   22   0.0036476  -0.0005264   0.0108886  -0.0034396  -0.0019545  -0.0012625
   23  -0.0060203   0.0096032   0.0214641  -0.0012006   0.0005720  -0.0002834
   24   0.0077452  -0.0114133  -0.0157240  -0.0006997  -0.0001522   0.0006115
   25   0.0069154   0.0012143  -0.0139713   0.0067594   0.0024106   0.0024482
   26   0.0024522  -0.0292240   0.0482731   0.0007824   0.0008724   0.0019607
   27  -0.0069195   0.0214525   0.0262304   0.0028562   0.0041084  -0.0026110
   28   0.0013185   0.0027378  -0.0028588  -0.0005004   0.0000568  -0.0006304
   29   0.0024957  -0.0041695  -0.0015175  -0.0007657  -0.0010553   0.0007802
   30  -0.0016235  -0.0008262   0.0023659   0.0000727  -0.0000326  -0.0000778
   31  -0.0021913   0.0028568   0.0020656  -0.0015052  -0.0005099  -0.0009585
   32   0.0001341   0.0066676  -0.0169261   0.0000735   0.0003183   0.0000063
   33   0.0018740   0.0055464  -0.0233038   0.0005547   0.0000653   0.0002817
   34   0.0002426  -0.0021701   0.0000217   0.0004395   0.0000703   0.0005695
   35  -0.0002656  -0.0003218  -0.0010231   0.0005343   0.0004034   0.0000882
   36  -0.0001189  -0.0003230   0.0006314  -0.0005518  -0.0001795  -0.0002610
           13          14          15          16          17          18
    1  -0.0588795   0.0145738   0.0087426   0.0038480   0.0088755  -0.0114887
    2   0.0255873  -0.1865040   0.0836284  -0.0001342  -0.0173429   0.0239209
    3  -0.0023105   0.1134436  -0.1686420  -0.0014398   0.0007452   0.0053584
    4   0.0170799  -0.0022216  -0.0022038   0.0002558  -0.0005028   0.0017790
    5  -0.0073020  -0.0049381   0.0435864  -0.0004324   0.0016150  -0.0003854
    6   0.0032974   0.0287080  -0.0274966   0.0017192   0.0002072  -0.0033291
    7  -0.1042359   0.0443997   0.0907974   0.0009934   0.0037048   0.0129270
    8   0.0584348  -0.1214478  -0.0914207   0.0136004   0.0004813  -0.0252389
    9   0.0840602  -0.0471635  -0.2025270  -0.0030238  -0.0036795   0.0010075
   10  -0.0019561   0.0125378   0.0083040   0.0049464   0.0027571   0.0037792
   11   0.0020774  -0.0031891   0.0021263   0.0013637   0.0018060  -0.0000174
   12   0.0121065  -0.0281553   0.0006767   0.0032657   0.0007610  -0.0036117
   13   0.2407727  -0.1868632  -0.1534719  -0.1012597   0.1248386   0.0315040
   14  -0.1868632   0.5712572  -0.0456000   0.1265308  -0.2683240  -0.0420094
   15  -0.1534719  -0.0456000   0.5572088   0.0355804  -0.0441419  -0.0611489
   16  -0.1012597   0.1265308   0.0355804   0.0947023  -0.1354402  -0.0376225
   17   0.1248386  -0.2683240  -0.0441419  -0.1354402   0.2865575   0.0426339
   18   0.0315040  -0.0420094  -0.0611489  -0.0376225   0.0426339   0.0610533
   19   0.0063087  -0.0082013   0.0083111  -0.0023009  -0.0019884  -0.0016319
   20  -0.0211736   0.0183033   0.0634028  -0.0033282  -0.0023444  -0.0000106
   21   0.0255542   0.0162801  -0.0953783   0.0000392   0.0010330   0.0006038
   22   0.0072621   0.0010712  -0.0040960  -0.0002043   0.0000286  -0.0004983
   23   0.0011525  -0.0020865   0.0030823  -0.0001174  -0.0000394   0.0000068
   24   0.0005852   0.0034394  -0.0026487  -0.0001465  -0.0001221   0.0000537
   25  -0.0054981  -0.0017990   0.0060415   0.0003095  -0.0006579   0.0008160
   26   0.0064418  -0.0028086  -0.0240559  -0.0001588   0.0010243  -0.0009671
   27   0.0017431  -0.0012563  -0.0093779   0.0010999   0.0011393  -0.0011780
   28  -0.0006246  -0.0001800   0.0023892   0.0001042   0.0003504   0.0000521
   29   0.0003941   0.0001658  -0.0003874  -0.0001224   0.0000994   0.0000663
   30   0.0004826  -0.0000865  -0.0009227  -0.0002151  -0.0001676  -0.0000039
   31   0.0001600   0.0009755   0.0011726  -0.0003622  -0.0007916  -0.0006066
   32  -0.0027635   0.0001933   0.0089626  -0.0003558  -0.0023012   0.0011152
   33  -0.0040399   0.0021361   0.0103004   0.0000216  -0.0003164   0.0009509
   34   0.0008706  -0.0008239  -0.0015671  -0.0010324  -0.0011741   0.0009908
   35  -0.0008243  -0.0006214   0.0008171  -0.0014054  -0.0012314   0.0008858
   36   0.0004890   0.0002638  -0.0000439   0.0007216   0.0019080   0.0002440
           19          20          21          22          23          24
    1   0.0040205   0.0042744   0.0041802   0.0002158  -0.0005676   0.0006903
    2   0.0016726   0.0193232  -0.0211644  -0.0017421   0.0003233  -0.0007106
    3   0.0048190  -0.0191315   0.0164153   0.0018728   0.0006475  -0.0002725
    4  -0.0005846  -0.0008554  -0.0007106  -0.0002228   0.0000833  -0.0001508
    5  -0.0003984  -0.0075142   0.0096433   0.0007018  -0.0002895   0.0004179
    6  -0.0006898   0.0081957  -0.0094259  -0.0009022   0.0000640  -0.0002961
    7  -0.0611454   0.0295386  -0.0028548   0.0036476  -0.0060203   0.0077452
    8   0.0037579  -0.2040899   0.1323461  -0.0005264   0.0096032  -0.0114133
    9   0.0289085   0.0390119  -0.1896150   0.0108886   0.0214641  -0.0157240
   10   0.0055573  -0.0051189   0.0033772  -0.0034396  -0.0012006  -0.0006997
   11   0.0071177  -0.0161912  -0.0030731  -0.0019545   0.0005720  -0.0001522
   12  -0.0071483   0.0242072   0.0073661  -0.0012625  -0.0002834   0.0006115
   13   0.0063087  -0.0211736   0.0255542   0.0072621   0.0011525   0.0005852
   14  -0.0082013   0.0183033   0.0162801   0.0010712  -0.0020865   0.0034394
   15   0.0083111   0.0634028  -0.0953783  -0.0040960   0.0030823  -0.0026487
   16  -0.0023009  -0.0033282   0.0000392  -0.0002043  -0.0001174  -0.0001465
   17  -0.0019884  -0.0023444   0.0010330   0.0000286  -0.0000394  -0.0001221
   18  -0.0016319  -0.0000106   0.0006038  -0.0004983   0.0000068   0.0000537
   19   0.1628339  -0.0960889  -0.1012104  -0.0578203   0.0409070   0.0728248
   20  -0.0960889   0.5501097  -0.0190608   0.0469904  -0.0978189  -0.0926549
   21  -0.1012104  -0.0190608   0.6484528   0.0679617  -0.0985751  -0.2766144
   22  -0.0578203   0.0469904   0.0679617   0.0449434  -0.0419965  -0.0815147
   23   0.0409070  -0.0978189  -0.0985751  -0.0419965   0.1033211   0.1000876
   24   0.0728248  -0.0926549  -0.2766144  -0.0815147   0.1000876   0.2904421
   25  -0.0820436   0.0404739   0.0096608   0.0047339   0.0074929  -0.0004869
   26   0.0378865  -0.1945349  -0.0121145  -0.0063396  -0.0077508   0.0005878
   27  -0.0088326   0.0430760  -0.1215127   0.0039943  -0.0303630   0.0024706
   28   0.0072363  -0.0024988  -0.0066970   0.0001176  -0.0005691   0.0000303
   29   0.0101496  -0.0112919   0.0262903  -0.0005899   0.0001923  -0.0007957
   30  -0.0019977   0.0008267   0.0013133   0.0001354   0.0010894   0.0003702
   31   0.0272093   0.0118572  -0.0065605  -0.0000131  -0.0005225   0.0007954
   32   0.0082893  -0.0536912  -0.0310415   0.0041569  -0.0066134   0.0009982
   33   0.0014185  -0.0508579   0.0179513   0.0035229   0.0025882   0.0014857
   34  -0.0092714  -0.0040705   0.0072601   0.0007798   0.0013583   0.0003273
   35  -0.0031037  -0.0002595  -0.0005633   0.0002001   0.0005868   0.0003180
   36   0.0052288   0.0029955   0.0004438  -0.0001018   0.0001915   0.0001221
           25          26          27          28          29          30
    1  -0.0002486   0.0006936  -0.0007406  -0.0001467  -0.0001040   0.0000688
    2   0.0022138  -0.0068642  -0.0030175   0.0007591   0.0000928  -0.0003102
    3  -0.0025161   0.0053604   0.0015769  -0.0008190   0.0000564   0.0004442
    4   0.0000474  -0.0000154   0.0001621   0.0000186   0.0000066   0.0000002
    5  -0.0011264   0.0032243   0.0009837  -0.0003063  -0.0000428   0.0001756
    6   0.0013017  -0.0031367  -0.0008305   0.0003188   0.0000507  -0.0001936
    7   0.0069154   0.0024522  -0.0069195   0.0013185   0.0024957  -0.0016235
    8   0.0012143  -0.0292240   0.0214525   0.0027378  -0.0041695  -0.0008262
    9  -0.0139713   0.0482731   0.0262304  -0.0028588  -0.0015175   0.0023659
   10   0.0067594   0.0007824   0.0028562  -0.0005004  -0.0007657   0.0000727
   11   0.0024106   0.0008724   0.0041084   0.0000568  -0.0010553  -0.0000326
   12   0.0024482   0.0019607  -0.0026110  -0.0006304   0.0007802  -0.0000778
   13  -0.0054981   0.0064418   0.0017431  -0.0006246   0.0003941   0.0004826
   14  -0.0017990  -0.0028086  -0.0012563  -0.0001800   0.0001658  -0.0000865
   15   0.0060415  -0.0240559  -0.0093779   0.0023892  -0.0003874  -0.0009227
   16   0.0003095  -0.0001588   0.0010999   0.0001042  -0.0001224  -0.0002151
   17  -0.0006579   0.0010243   0.0011393   0.0003504   0.0000994  -0.0001676
   18   0.0008160  -0.0009671  -0.0011780   0.0000521   0.0000663  -0.0000039
   19  -0.0820436   0.0378865  -0.0088326   0.0072363   0.0101496  -0.0019977
   20   0.0404739  -0.1945349   0.0430760  -0.0024988  -0.0112919   0.0008267
   21   0.0096608  -0.0121145  -0.1215127  -0.0066970   0.0262903   0.0013133
   22   0.0047339  -0.0063396   0.0039943   0.0001176  -0.0005899   0.0001354
   23   0.0074929  -0.0077508  -0.0303630  -0.0005691   0.0001923   0.0010894
   24  -0.0004869   0.0005878   0.0024706   0.0000303  -0.0007957   0.0003702
   25   0.2238898  -0.0573778   0.1600024  -0.0863758   0.0433958  -0.0787181
   26  -0.0573778   0.6206252   0.1194598   0.0481124  -0.0963217   0.0838308
   27   0.1600024   0.1194598   0.7613763  -0.0751842   0.0899216  -0.2390467
   28  -0.0863758   0.0481124  -0.0751842   0.0707642  -0.0428325   0.0964421
   29   0.0433958  -0.0963217   0.0899216  -0.0428325   0.1025251  -0.0818326
   30  -0.0787181   0.0838308  -0.2390467   0.0964421  -0.0818326   0.2677029
   31  -0.0647097  -0.0449832  -0.0711506  -0.0065434  -0.0133681  -0.0101344
   32  -0.0226499  -0.2926290  -0.2100200  -0.0084262   0.0098002   0.0001292
   33  -0.0663448  -0.2361980  -0.3826724  -0.0072621  -0.0264803  -0.0307680
   34  -0.0037797   0.0125059  -0.0070305   0.0146314   0.0013407  -0.0045131
   35  -0.0135905   0.0043871  -0.0354844   0.0027964   0.0000055  -0.0027960
   36  -0.0182334   0.0169997  -0.0344249  -0.0057810  -0.0061518  -0.0011837
           31          32          33          34          35          36
    1   0.0004839  -0.0006742  -0.0004131  -0.0002740   0.0000742   0.0000982
    2  -0.0008247   0.0022638   0.0034976   0.0002333  -0.0001235   0.0002990
    3   0.0003112  -0.0024681  -0.0022473   0.0005277   0.0004252   0.0000269
    4   0.0000110   0.0001560   0.0000083  -0.0000289  -0.0000240  -0.0000214
    5   0.0001917  -0.0012523  -0.0013664   0.0001806   0.0001734   0.0000092
    6  -0.0001297   0.0015121   0.0012557  -0.0003214  -0.0003083  -0.0001670
    7  -0.0021913   0.0001341   0.0018740   0.0002426  -0.0002656  -0.0001189
    8   0.0028568   0.0066676   0.0055464  -0.0021701  -0.0003218  -0.0003230
    9   0.0020656  -0.0169261  -0.0233038   0.0000217  -0.0010231   0.0006314
   10  -0.0015052   0.0000735   0.0005547   0.0004395   0.0005343  -0.0005518
   11  -0.0005099   0.0003183   0.0000653   0.0000703   0.0004034  -0.0001795
   12  -0.0009585   0.0000063   0.0002817   0.0005695   0.0000882  -0.0002610
   13   0.0001600  -0.0027635  -0.0040399   0.0008706  -0.0008243   0.0004890
   14   0.0009755   0.0001933   0.0021361  -0.0008239  -0.0006214   0.0002638
   15   0.0011726   0.0089626   0.0103004  -0.0015671   0.0008171  -0.0000439
   16  -0.0003622  -0.0003558   0.0000216  -0.0010324  -0.0014054   0.0007216
   17  -0.0007916  -0.0023012  -0.0003164  -0.0011741  -0.0012314   0.0019080
   18  -0.0006066   0.0011152   0.0009509   0.0009908   0.0008858   0.0002440
   19   0.0272093   0.0082893   0.0014185  -0.0092714  -0.0031037   0.0052288
   20   0.0118572  -0.0536912  -0.0508579  -0.0040705  -0.0002595   0.0029955
   21  -0.0065605  -0.0310415   0.0179513   0.0072601  -0.0005633   0.0004438
   22  -0.0000131   0.0041569   0.0035229   0.0007798   0.0002001  -0.0001018
   23  -0.0005225  -0.0066134   0.0025882   0.0013583   0.0005868   0.0001915
   24   0.0007954   0.0009982   0.0014857   0.0003273   0.0003180   0.0001221
   25  -0.0647097  -0.0226499  -0.0663448  -0.0037797  -0.0135905  -0.0182334
   26  -0.0449832  -0.2926290  -0.2361980   0.0125059   0.0043871   0.0169997
   27  -0.0711506  -0.2100200  -0.3826724  -0.0070305  -0.0354844  -0.0344249
   28  -0.0065434  -0.0084262  -0.0072621   0.0146314   0.0027964  -0.0057810
   29  -0.0133681   0.0098002  -0.0264803   0.0013407   0.0000055  -0.0061518
   30  -0.0101344   0.0001292  -0.0307680  -0.0045131  -0.0027960  -0.0011837
   31   0.1551204  -0.0387583   0.2071090  -0.1076597   0.0838770  -0.1219134
   32  -0.0387583   0.4511570   0.1420279   0.0608181  -0.1139129   0.1057043
   33   0.2071090   0.1420279   0.6739696  -0.1364491   0.1593576  -0.2672039
   34  -0.1076597   0.0608181  -0.1364491   0.1050822  -0.0682685   0.1401841
   35   0.0838770  -0.1139129   0.1593576  -0.0682685   0.1109141  -0.1217168
   36  -0.1219134   0.1057043  -0.2672039   0.1401841  -0.1217168   0.3018163
 **********************************************************************
 **                                                                  **
 **                       VIBRATIONAL ANALYSIS                       **
 **                       --------------------                       **
 **                                                                  **
 **        VIBRATIONAL FREQUENCIES (CM**-1) AND NORMAL MODES         **
 **     FORCE CONSTANTS (mDYN/ANGSTROM) AND REDUCED MASSES (AMU)     **
 **                  INFRARED INTENSITIES (KM/MOL)                   **
 **                                                                  **
 **********************************************************************
 

 Mode:                 1                      2                      3
 Frequency:       103.59                 140.82                 185.40
 Force Cnst:      0.0347                 0.0489                 0.0467
 Red. Mass:       5.4848                 4.1854                 2.3051
 IR Active:          YES                    YES                    YES
 IR Intens:        6.213                  7.924                  2.200
 Raman Active:       YES                    YES                    YES
               X      Y      Z        X      Y      Z        X      Y      Z
 C         -0.038  0.054 -0.068   -0.061 -0.018  0.039    0.077 -0.025  0.014
 N          0.177  0.265  0.119    0.242 -0.134 -0.067   -0.079  0.026  0.059
 C         -0.054 -0.073 -0.142   -0.171  0.043  0.109   -0.068 -0.030 -0.058
 H          0.064 -0.031 -0.112   -0.168  0.034  0.170   -0.240 -0.082 -0.158
 C         -0.230 -0.112 -0.213   -0.245  0.030  0.074    0.155 -0.006  0.023
 H         -0.429 -0.191 -0.344   -0.303 -0.006  0.093    0.288  0.042  0.127
 C          0.034  0.002 -0.078    0.007 -0.009  0.070   -0.056  0.007 -0.050
 H          0.139  0.106 -0.090    0.094 -0.109  0.141   -0.225 -0.043 -0.081
 C          0.083  0.013  0.090    0.205  0.028 -0.107    0.161  0.043 -0.055
 H          0.201  0.178  0.108    0.576  0.026 -0.263    0.559  0.142 -0.181
 N          0.007 -0.149  0.249   -0.005  0.070 -0.107   -0.145 -0.015  0.056
 H         -0.096 -0.302  0.224   -0.344  0.063  0.073   -0.477 -0.073  0.202
 TransDip  -0.034 -0.035 -0.063   -0.068  0.012  0.058    0.022 -0.039  0.016

 Mode:                 4                      5                      6
 Frequency:       219.16                 297.50                 414.81
 Force Cnst:      0.2011                 0.1207                 0.3519
 Red. Mass:       7.1077                 2.3143                 3.4710
 IR Active:          YES                    YES                    YES
 IR Intens:        0.967                  2.814                  7.434
 Raman Active:       YES                    YES                    YES
               X      Y      Z        X      Y      Z        X      Y      Z
 C          0.002 -0.292  0.010   -0.041  0.046 -0.019    0.013 -0.163 -0.033
 N         -0.025  0.052  0.322    0.050  0.023 -0.039   -0.006 -0.002  0.119
 C         -0.021 -0.083 -0.100   -0.167 -0.124 -0.080   -0.116  0.211 -0.015
 H          0.033 -0.034 -0.306   -0.505 -0.242 -0.154   -0.206  0.178 -0.036
 C         -0.046 -0.339 -0.053    0.036  0.039 -0.003   -0.023  0.038  0.105
 H          0.005 -0.325  0.046    0.430  0.227  0.099    0.131  0.052  0.446
 C          0.007  0.120  0.050    0.185 -0.023  0.058    0.147  0.104 -0.091
 H          0.115  0.229  0.033    0.335  0.071  0.064    0.404  0.003  0.036
 C         -0.015  0.142 -0.021   -0.005 -0.040  0.086   -0.046  0.035 -0.149
 H         -0.050  0.007 -0.064   -0.229 -0.177  0.121   -0.264  0.101 -0.030
 N          0.076  0.313 -0.195   -0.070  0.056 -0.004    0.007 -0.187  0.023
 H          0.060  0.444 -0.112    0.154  0.236 -0.031    0.230 -0.387 -0.208
 TransDip   0.003 -0.031 -0.005    0.043  0.022  0.023    0.015  0.039 -0.077

 Mode:                 7                      8                      9
 Frequency:       477.36                 558.15                 665.30
 Force Cnst:      0.7368                 1.2123                 0.3915
 Red. Mass:       5.4875                 6.6050                 1.5013
 IR Active:          YES                    YES                    YES
 IR Intens:        4.992                  2.208                  1.036
 Raman Active:       YES                    YES                    YES
               X      Y      Z        X      Y      Z        X      Y      Z
 C          0.474  0.166  0.175   -0.270  0.241  0.436   -0.025  0.005 -0.045
 N         -0.199 -0.092 -0.046    0.079 -0.224  0.049    0.008  0.033 -0.028
 C         -0.162 -0.029 -0.071    0.059 -0.054 -0.154   -0.024 -0.061 -0.001
 H          0.074  0.048  0.011    0.086 -0.019 -0.341    0.197  0.023  0.030
 C         -0.154 -0.057 -0.030    0.081 -0.115 -0.027    0.065  0.003  0.014
 H         -0.495 -0.217 -0.123    0.201  0.021 -0.339    0.115  0.024  0.020
 C          0.064  0.009 -0.001    0.038  0.107 -0.128   -0.083  0.005  0.087
 H          0.509  0.129  0.086    0.169  0.176 -0.122    0.715  0.235  0.239
 C         -0.016  0.017 -0.003   -0.039  0.131 -0.127   -0.097  0.026 -0.021
 H         -0.045  0.010  0.005   -0.084  0.230 -0.067    0.267  0.112 -0.137
 N          0.019  0.005 -0.011    0.002 -0.052  0.023    0.064 -0.026 -0.018
 H          0.016 -0.026 -0.023    0.045 -0.261 -0.114   -0.338 -0.235  0.084
 TransDip   0.059  0.039  0.012   -0.001  0.025 -0.040    0.019  0.025  0.007

 Mode:                10                     11                     12
 Frequency:       772.45                 827.23                 884.25
 Force Cnst:      0.9227                 0.6564                 1.0421
 Red. Mass:       2.6245                 1.6281                 2.2622
 IR Active:          YES                    YES                    YES
 IR Intens:        5.074                 28.818                 22.893
 Raman Active:       YES                    YES                    YES
               X      Y      Z        X      Y      Z        X      Y      Z
 C          0.056  0.060 -0.023    0.033  0.015  0.028    0.005 -0.003 -0.035
 N         -0.012  0.043 -0.062   -0.007 -0.014  0.007   -0.001  0.027 -0.024
 C          0.057 -0.055  0.084    0.080  0.046  0.020   -0.014 -0.112  0.076
 H         -0.241 -0.126 -0.194    0.075  0.033  0.095    0.245 -0.034  0.200
 C         -0.087 -0.118 -0.062   -0.144 -0.041 -0.054    0.014 -0.020  0.018
 H          0.469  0.147  0.066    0.754  0.345  0.377    0.051  0.017 -0.075
 C          0.044  0.145  0.218   -0.060 -0.061 -0.098   -0.100 -0.068  0.008
 H         -0.561 -0.069  0.123    0.248  0.031 -0.041    0.308 -0.140  0.163
 C         -0.041  0.048 -0.105    0.009 -0.021  0.036    0.143  0.163 -0.123
 H          0.015 -0.016 -0.150    0.066  0.049  0.040   -0.464  0.090  0.098
 N          0.008 -0.083 -0.011   -0.003  0.025  0.012   -0.090  0.013  0.066
 H          0.014 -0.340 -0.157   -0.033  0.131  0.082    0.562 -0.013 -0.297
 TransDip  -0.048 -0.015 -0.051    0.146  0.045  0.078    0.125  0.059 -0.065

 Mode:                13                     14                     15
 Frequency:       941.75                 982.81                1049.89
 Force Cnst:      1.4889                 0.7629                 2.0812
 Red. Mass:       2.8493                 1.3405                 3.2046
 IR Active:          YES                    YES                    YES
 IR Intens:       16.377                 17.390                  7.405
 Raman Active:       YES                    YES                    YES
               X      Y      Z        X      Y      Z        X      Y      Z
 C          0.024 -0.043 -0.013   -0.013 -0.003  0.004    0.050 -0.134  0.025
 N         -0.004 -0.011  0.024    0.003 -0.002  0.001   -0.008 -0.108  0.143
 C          0.009 -0.155  0.060   -0.139 -0.033 -0.016    0.058 -0.096 -0.027
 H         -0.010 -0.226  0.435    0.799  0.285  0.293   -0.058 -0.152  0.057
 C         -0.041  0.085  0.014    0.026 -0.004 -0.025   -0.069  0.288 -0.146
 H         -0.010  0.095  0.043    0.234  0.088  0.052    0.065  0.445 -0.533
 C          0.169 -0.116 -0.109    0.048  0.061  0.010   -0.059  0.086  0.065
 H         -0.296 -0.264 -0.203   -0.281  0.026 -0.078    0.027  0.420 -0.052
 C         -0.167  0.169 -0.055    0.005 -0.040  0.013    0.023 -0.023 -0.009
 H          0.065  0.384 -0.064    0.069 -0.051 -0.017    0.136 -0.111 -0.093
 N          0.055  0.084  0.044   -0.003 -0.011 -0.006   -0.023 -0.036 -0.009
 H         -0.368 -0.297  0.072    0.058  0.045 -0.010    0.220 -0.041 -0.144
 TransDip  -0.107  0.003 -0.073    0.127  0.037  0.020    0.044  0.032 -0.068

 Mode:                16                     17                     18
 Frequency:      1153.35                1177.84                1215.47
 Force Cnst:      0.9225                 1.1086                 1.5979
 Red. Mass:       1.1771                 1.3563                 1.8358
 IR Active:          YES                    YES                    YES
 IR Intens:       38.137                  3.527                  2.351
 Raman Active:       YES                    YES                    YES
               X      Y      Z        X      Y      Z        X      Y      Z
 C         -0.002  0.009 -0.004   -0.008  0.020 -0.007    0.003 -0.002  0.001
 N          0.000  0.014 -0.017    0.000  0.022 -0.025    0.000  0.012 -0.016
 C         -0.005 -0.004  0.047    0.053 -0.095 -0.032   -0.054 -0.001  0.185
 H         -0.111 -0.052  0.082    0.018 -0.142  0.134   -0.311 -0.145  0.494
 C          0.014 -0.038  0.017   -0.039  0.013  0.097    0.060 -0.080 -0.057
 H         -0.039 -0.057 -0.032   -0.161 -0.132  0.515    0.070 -0.019 -0.376
 C          0.009  0.011 -0.042   -0.013  0.045 -0.031   -0.003  0.105 -0.093
 H          0.046  0.068 -0.057   -0.087  0.654 -0.328    0.093  0.368 -0.180
 C         -0.076 -0.026  0.016    0.043 -0.005  0.010    0.017 -0.030 -0.017
 H          0.659  0.162 -0.218   -0.066 -0.170 -0.015   -0.221  0.084  0.126
 N         -0.032  0.011  0.023   -0.011 -0.006 -0.021    0.021 -0.046 -0.023
 H          0.600  0.112 -0.259   -0.001 -0.179 -0.113   -0.190  0.269  0.244
 TransDip   0.181  0.033 -0.074   -0.034 -0.042  0.025   -0.023  0.034  0.027

 Mode:                19                     20                     21
 Frequency:      1257.07                1336.92                1444.02
 Force Cnst:      1.2734                 1.5552                 1.5427
 Red. Mass:       1.3677                 1.4768                 1.2557
 IR Active:          YES                    YES                    YES
 IR Intens:       80.909                  5.835                  5.152
 Raman Active:       YES                    YES                    YES
               X      Y      Z        X      Y      Z        X      Y      Z
 C          0.004 -0.001 -0.010   -0.020  0.018  0.032   -0.003  0.002  0.004
 N         -0.001  0.006 -0.004    0.003 -0.027  0.022    0.001 -0.005  0.005
 C          0.032 -0.066 -0.036    0.012  0.016 -0.060   -0.008  0.025  0.000
 H          0.107 -0.019 -0.201   -0.179 -0.146  0.580   -0.018  0.025  0.022
 C         -0.038  0.034  0.067    0.052  0.023 -0.164    0.012 -0.001 -0.034
 H         -0.059  0.015  0.122   -0.169 -0.253  0.597   -0.001 -0.022  0.026
 C          0.007  0.022  0.025   -0.022  0.024  0.057    0.006 -0.033  0.044
 H         -0.050 -0.009  0.018    0.023 -0.227  0.191   -0.043  0.122 -0.030
 C         -0.021  0.029 -0.044   -0.005  0.014 -0.010    0.040 -0.042  0.063
 H          0.017  0.467  0.116    0.015 -0.011 -0.027   -0.018  0.776  0.439
 N          0.008 -0.107 -0.027    0.000 -0.021  0.002   -0.035  0.005 -0.085
 H          0.069  0.731  0.352    0.067  0.148  0.048   -0.008 -0.316 -0.252
 TransDip   0.046  0.254  0.127   -0.006  0.055  0.054   -0.014 -0.067  0.023

 Mode:                22                     23                     24
 Frequency:      1463.10                1511.74                1667.51
 Force Cnst:      2.8741                 2.7718                10.6415
 Red. Mass:       2.2788                 2.0585                 6.4956
 IR Active:          YES                    YES                    YES
 IR Intens:       15.907                 13.965                 22.664
 Raman Active:       YES                    YES                    YES
               X      Y      Z        X      Y      Z        X      Y      Z
 C         -0.002 -0.003  0.012    0.010 -0.006 -0.019   -0.000 -0.002  0.003
 N          0.000 -0.000 -0.002   -0.002  0.018 -0.014    0.000 -0.002  0.001
 C         -0.003 -0.138  0.153    0.060 -0.046 -0.143   -0.017 -0.029  0.105
 H          0.118  0.007 -0.582   -0.077 -0.223  0.567    0.059  0.039 -0.204
 C          0.004  0.069 -0.063   -0.050 -0.028  0.164    0.012  0.009 -0.046
 H         -0.167 -0.116  0.412    0.085  0.152 -0.314   -0.010 -0.028  0.044
 C         -0.016  0.174 -0.131   -0.036  0.163 -0.052    0.004  0.008 -0.102
 H          0.172 -0.452  0.197    0.071 -0.520  0.286    0.035 -0.305  0.035
 C          0.010 -0.112  0.008    0.022 -0.049  0.057    0.029  0.385  0.395
 H         -0.041  0.076  0.117    0.024  0.047  0.112    0.235 -0.515 -0.060
 N          0.005  0.055  0.013   -0.008  0.002 -0.033   -0.044 -0.255 -0.275
 H         -0.053 -0.146 -0.044   -0.044 -0.136 -0.079   -0.030 -0.033 -0.235
 TransDip   0.002 -0.112 -0.061   -0.003 -0.078  0.091    0.054  0.139  0.033

 Mode:                25                     26                     27
 Frequency:      2315.24                3110.58                3188.13
 Force Cnst:     39.7928                 6.1995                 6.5098
 Red. Mass:      12.5997                 1.0875                 1.0870
 IR Active:          YES                    YES                    YES
 IR Intens:        4.410                 30.386                  1.624
 Raman Active:       YES                    YES                    YES
               X      Y      Z        X      Y      Z        X      Y      Z
 C          0.003 -0.532  0.596    0.000 -0.000  0.000    0.000 -0.000  0.000
 N         -0.002  0.389 -0.436    0.000  0.000 -0.000   -0.000  0.000 -0.000
 C          0.012  0.014 -0.047   -0.000 -0.000  0.000    0.023 -0.059 -0.010
 H         -0.016 -0.004  0.009   -0.003  0.006 -0.000   -0.269  0.692  0.106
 C         -0.008  0.073 -0.061    0.000  0.000 -0.000   -0.004  0.007  0.003
 H         -0.020  0.073 -0.030    0.000 -0.002 -0.000    0.044 -0.085 -0.017
 C          0.000 -0.021  0.022   -0.002  0.001  0.006   -0.015  0.023  0.047
 H          0.004  0.008  0.024    0.024 -0.026 -0.077    0.179 -0.254 -0.567
 C         -0.002  0.007  0.001   -0.030  0.031 -0.073    0.002 -0.003  0.005
 H         -0.007  0.005  0.000    0.359 -0.360  0.852   -0.021  0.024 -0.049
 N         -0.000 -0.003 -0.002    0.001 -0.001  0.002   -0.000 -0.000 -0.000
 H          0.002  0.004 -0.001   -0.006  0.017 -0.014    0.001 -0.002  0.001
 TransDip  -0.006 -0.044  0.051   -0.049  0.066 -0.156    0.002 -0.010  0.039

 Mode:                28                     29                     30
 Frequency:      3204.41                3223.14                3489.37
 Force Cnst:      6.6113                 6.6535                 7.7020
 Red. Mass:       1.0928                 1.0870                 1.0736
 IR Active:          YES                    YES                    YES
 IR Intens:        4.388                  0.533                  3.399
 Raman Active:       YES                    YES                    YES
               X      Y      Z        X      Y      Z        X      Y      Z
 C          0.000  0.000 -0.000    0.000  0.001 -0.001   -0.000  0.000  0.000
 N         -0.000 -0.000  0.000    0.000  0.000 -0.000   -0.000  0.000 -0.000
 C          0.020 -0.053 -0.007    0.003 -0.010  0.000    0.000 -0.000  0.000
 H         -0.228  0.594  0.086   -0.047  0.122  0.020   -0.001 -0.000  0.000
 C         -0.005  0.007  0.004    0.039 -0.073 -0.016    0.001 -0.001 -0.001
 H          0.039 -0.076 -0.015   -0.454  0.859  0.176   -0.004  0.015  0.003
 C          0.018 -0.023 -0.059    0.000 -0.001 -0.000    0.000  0.000  0.000
 H         -0.211  0.291  0.663   -0.000  0.002  0.002    0.000  0.000 -0.000
 C         -0.002  0.003 -0.005   -0.000  0.001  0.000   -0.002  0.006 -0.000
 H          0.021 -0.025  0.048    0.001  0.000  0.001    0.008 -0.012  0.014
 N          0.000  0.000  0.000    0.000 -0.001  0.001   -0.030  0.025 -0.059
 H          0.001  0.002  0.001   -0.008  0.007 -0.011    0.427 -0.402  0.806
 TransDip   0.017 -0.035 -0.054   -0.008 -0.000  0.022    0.000  0.058 -0.013

 STANDARD THERMODYNAMIC QUANTITIES AT   298.15 K  AND     1.00 ATM

   This Molecule has  0 Imaginary Frequencies
   Zero point vibrational energy:       56.151 kcal/mol

   Atom    1 Element C  Has Mass   12.00000
   Atom    2 Element N  Has Mass   14.00307
   Atom    3 Element C  Has Mass   12.00000
   Atom    4 Element H  Has Mass    1.00783
   Atom    5 Element C  Has Mass   12.00000
   Atom    6 Element H  Has Mass    1.00783
   Atom    7 Element C  Has Mass   12.00000
   Atom    8 Element H  Has Mass    1.00783
   Atom    9 Element C  Has Mass   12.00000
   Atom   10 Element H  Has Mass    1.00783
   Atom   11 Element N  Has Mass   14.00307
   Atom   12 Element H  Has Mass    1.00783
   Molecular Mass:    93.045290 amu
   Principal axes and moments of inertia in amu*Bohr^2:
                             1           2           3
    Eigenvalues --      217.95777  1399.10658  1594.70288
          X              -0.08253    -0.16726     0.98245
          Y              -0.69574     0.71549     0.06336
          Z               0.71354     0.67830     0.17542
   Rotational Symmetry Number is   1
   The Molecule is an Asymmetric Top
   Translational Enthalpy:        0.889 kcal/mol
   Rotational Enthalpy:           0.889 kcal/mol
   Vibrational Enthalpy:         58.788 kcal/mol
   gas constant (RT):             0.592 kcal/mol
   Translational Entropy:        39.503  cal/mol.K
   Rotational Entropy:           27.677  cal/mol.K
   Vibrational Entropy:          15.450  cal/mol.K

   Total Enthalpy:               61.158 kcal/mol
   Total Entropy:                82.630  cal/mol.K
Archival summary:
1\1\c8-58\FREQ\ProcedureUnspecified\BasisUnspecified\255(2)\hpark21\MonFeb614:30:202023MonFeb614:30:202023\0\\#,FREQ,ProcedureUnspecified,BasisUnspecified,\\0,2\C\H,1,1.08397\C,1,1.38395,2,116.834\H,3,1.08166,1,121.867,2,-173.253,0\C,1,1.38439,2,117.087,3,-177.31,0\H,5,1.08352,1,117.338,2,7.79936,0\C,3,1.41131,1,121.497,2,3.40779,0\N,7,1.15317,3,179.49,1,153.412,0\C,5,1.4573,1,126.696,2,-173.462,0\H,9,1.09137,5,115.275,1,-149.502,0\N,9,1.2739,5,128.142,1,32.5913,0\H,11,1.01947,9,110.854,5,2.3933,0\\\@

 Total job time:  2731.42s(wall), 25922.89s(cpu) 
 Mon Feb  6 14:30:20 2023

        *************************************************************
        *                                                           *
        *  Thank you very much for using Q-Chem.  Have a nice day.  *
        *                                                           *
        *************************************************************
