# Supplementary material for: Reactant Discovery with an Ab Initio Nanoreactor: Exploration of Astrophysical N-Heterocycle Precursors and Formation Pathways
Source: ACS Earth Space Chem. 2024 Aug 9;8(9):1771–83. doi: 10.1021/acsearthspacechem.4c00120 (PMC11418024; doi:10.1021/acsearthspacechem.4c00120)
Supplement: Supplementary file 2 — sp4c00120_si_002.zip [file sp4c00120_si_002.zip › nr-si-data/nanoreactor_products/Figure_3/Fig3_15.xyz]

10

C        -3.1557299920   -2.8681595270   -4.4153943383
C        -2.7276433032   -4.2052615460   -4.1596431588
C        -2.1360495924   -5.1330160789   -3.4092598894
N        -0.9685273266   -5.5794959015   -1.3362231861
C        -1.5469056776   -4.7943330741   -2.1180285598
C        -3.4216437183   -3.7752078560   -5.3260249932
H        -3.2235094829   -1.8427606544   -4.0989429635
H        -2.0820600804   -6.1573513099   -3.7481823317
H        -1.6227603412   -3.7409371707   -1.8076162620
H        -3.8569252763   -4.0164603527   -6.2790981845
