# Supplementary material for: Reactant Discovery with an Ab Initio Nanoreactor: Exploration of Astrophysical N-Heterocycle Precursors and Formation Pathways
Source: ACS Earth Space Chem. 2024 Aug 9;8(9):1771–83. doi: 10.1021/acsearthspacechem.4c00120 (PMC11418024; doi:10.1021/acsearthspacechem.4c00120)
Supplement: Supplementary file 2 — sp4c00120_si_002.zip [file sp4c00120_si_002.zip › nr-si-data/nanoreactor_products/Figure_3/Fig3_6.xyz]

10

C        -5.2385080968   -6.1455834850    3.7332369566
C        -4.4805137548   -5.2661687242    3.1613745458
C        -3.6984440633   -4.3612437524    2.5728674660
N        -1.5814272044   -3.6089646061    1.7243231740
C        -2.3311137634   -4.5627359947    2.3282911800
C        -0.9195750035   -2.7926458762    1.2020868591
H        -5.3668640440   -6.1646674304    4.8105368683
H        -5.7728215526   -6.8915263178    3.1541624409
H        -4.1365670424   -3.4185790861    2.2631219217
H        -1.8231243048   -5.4736039588    2.6083829002
