# Supplementary material for: Reactant Discovery with an Ab Initio Nanoreactor: Exploration of Astrophysical N-Heterocycle Precursors and Formation Pathways
Source: ACS Earth Space Chem. 2024 Aug 9;8(9):1771–83. doi: 10.1021/acsearthspacechem.4c00120 (PMC11418024; doi:10.1021/acsearthspacechem.4c00120)
Supplement: Supplementary file 2 — sp4c00120_si_002.zip [file sp4c00120_si_002.zip › nr-si-data/nanoreactor_products/Figure_3/Fig3_14.xyz]

4

C         2.4043423712    6.2073328827   -5.9233794686
N         2.4419367380    7.0738619801   -5.1332365812
C         2.4819061066    5.2626521893   -6.8744134276
H         1.7808328563    4.4698847788   -7.0906300503
