# Supplementary material for: Reactant Discovery with an Ab Initio Nanoreactor: Exploration of Astrophysical N-Heterocycle Precursors and Formation Pathways
Source: ACS Earth Space Chem. 2024 Aug 9;8(9):1771–83. doi: 10.1021/acsearthspacechem.4c00120 (PMC11418024; doi:10.1021/acsearthspacechem.4c00120)
Supplement: Supplementary file 2 — sp4c00120_si_002.zip [file sp4c00120_si_002.zip › nr-si-data/nanoreactor_products/Figure_3/Fig3_5.xyz]

12

C        -2.7834373714   -4.0273927951    1.6908653059
N        -2.9035485927   -5.0138735506    1.1148616641
C        -1.2757173491   -1.6191178728    0.7380038522
C        -2.0379570900   -1.7235612919    1.9830062857
C        -2.6881333895   -2.8014644164    2.4197071272
N         0.7034471276   -4.3231984958    1.7831944669
C         0.2436709109   -3.4818437930    1.1506849441
C        -0.2779854000   -2.4149503570    0.3551910403
H        -1.5297884567   -0.7867217352    0.0909378951
H        -2.1047809284   -0.8193368848    2.5779039828
H        -3.2254749717   -2.7724811640    3.3580225602
H         0.2220354890   -2.2476066667   -0.5892808363
