# Supplementary material for: Reactant Discovery with an Ab Initio Nanoreactor: Exploration of Astrophysical N-Heterocycle Precursors and Formation Pathways
Source: ACS Earth Space Chem. 2024 Aug 9;8(9):1771–83. doi: 10.1021/acsearthspacechem.4c00120 (PMC11418024; doi:10.1021/acsearthspacechem.4c00120)
Supplement: Supplementary file 2 — sp4c00120_si_002.zip [file sp4c00120_si_002.zip › nr-si-data/nanoreactor_products/Figure_3/Fig3_18.xyz]

4

C         8.0797875959   -4.3189120917    0.6461281028
N         7.2979130943   -4.3695129449   -0.2075459343
C         9.0028700523   -4.2361571294    1.6387861081
C         9.7256205576   -4.4435996529    2.6615898420
