# Supplementary material for: Reactant Discovery with an Ab Initio Nanoreactor: Exploration of Astrophysical N-Heterocycle Precursors and Formation Pathways
Source: ACS Earth Space Chem. 2024 Aug 9;8(9):1771–83. doi: 10.1021/acsearthspacechem.4c00120 (PMC11418024; doi:10.1021/acsearthspacechem.4c00120)
Supplement: Supplementary file 2 — sp4c00120_si_002.zip [file sp4c00120_si_002.zip › nr-si-data/nanoreactor_products/Figure_3/Fig3_17.xyz]

9

C        -5.3573942275   -4.3737526222   -4.4764381512
C        -6.4533458709   -4.7445815839   -5.3745331545
C        -7.6866013157   -4.9672499600   -4.9397742923
N        -4.1885942269   -4.1686648549   -4.9202397993
H        -5.6221424908   -4.2888496585   -3.4157226321
H        -6.1945812324   -4.8281137328   -6.4238177171
H        -8.4871756660   -5.2404050668   -5.6134480933
H        -3.5546432312   -3.9226495880   -4.1642116848
H        -7.9358844230   -4.8801434473   -3.8881473390
