# Supplementary material for: Reactant Discovery with an Ab Initio Nanoreactor: Exploration of Astrophysical N-Heterocycle Precursors and Formation Pathways
Source: ACS Earth Space Chem. 2024 Aug 9;8(9):1771–83. doi: 10.1021/acsearthspacechem.4c00120 (PMC11418024; doi:10.1021/acsearthspacechem.4c00120)
Supplement: Supplementary file 2 — sp4c00120_si_002.zip [file sp4c00120_si_002.zip › nr-si-data/nanoreactor_products/Figure_3/Fig3_NCH.xyz]

3
   Energy is    -93.425278943
C    -0.9970501550   -2.1237774247    2.6797321546 
N    -0.1559277079   -2.8933543617    2.5882080694 
H    -1.7822518049   -1.4071673817    2.7664026973 
