# Supplementary material for: Reactant Discovery with an Ab Initio Nanoreactor: Exploration of Astrophysical N-Heterocycle Precursors and Formation Pathways
Source: ACS Earth Space Chem. 2024 Aug 9;8(9):1771–83. doi: 10.1021/acsearthspacechem.4c00120 (PMC11418024; doi:10.1021/acsearthspacechem.4c00120)
Supplement: Supplementary file 2 — sp4c00120_si_002.zip [file sp4c00120_si_002.zip › nr-si-data/nanoreactor_products/Figure_3/Fig3_4.xyz]

11      

C         0.3128334465    2.2719979618   -0.4128533217
C         0.1237726980    0.0902689173    2.4033578747
C        -0.9205966317   -0.6364700648    1.6929255687
C        -1.5422988127   -1.6859420823    2.1725566758
C         0.5059838229    1.7558338257    0.6524923712
C         0.7588419587    1.1662643940    1.9249422140
H         0.3936131718   -0.2772944974    3.3858054175
H        -1.1862052244   -0.2644399901    0.7009735569
H        -2.3144332609   -2.3676443120    1.8526674210
H         0.1450705030    2.7313444000   -1.3565559842
H         1.5231364413    1.6422670401    2.5266484651
