# Supplementary material for: Reactant Discovery with an Ab Initio Nanoreactor: Exploration of Astrophysical N-Heterocycle Precursors and Formation Pathways
Source: ACS Earth Space Chem. 2024 Aug 9;8(9):1771–83. doi: 10.1021/acsearthspacechem.4c00120 (PMC11418024; doi:10.1021/acsearthspacechem.4c00120)
Supplement: Supplementary file 2 — sp4c00120_si_002.zip [file sp4c00120_si_002.zip › nr-si-data/nanoreactor_products/Figure_3/Fig3_3.xyz]

12

C         0.9023387474    0.1793604069    1.0155398831
N         0.3866495253    1.1239376449    0.5645244379
C        -1.7151373160    3.1431020870   -1.6146441407
C        -1.4635152018    4.3848867620   -1.0538120249
C        -0.5992861455    4.4565501649    0.0266998828
N         0.0045654688    3.3979526358    0.5564881189
C        -0.2501340571    2.2251236121    0.0043000178
C        -1.0976057125    2.0291018123   -1.0785165100
H        -2.3837830291    3.0408850876   -2.4589769730
H        -1.9239043982    5.2815179199   -1.4440039544
H        -0.3770672359    5.4086247363    0.4945780881
H        -1.2541570264    1.0357438764   -1.4726863624
