# Supplementary material for: Reactant Discovery with an Ab Initio Nanoreactor: Exploration of Astrophysical N-Heterocycle Precursors and Formation Pathways
Source: ACS Earth Space Chem. 2024 Aug 9;8(9):1771–83. doi: 10.1021/acsearthspacechem.4c00120 (PMC11418024; doi:10.1021/acsearthspacechem.4c00120)
Supplement: Supplementary file 2 — sp4c00120_si_002.zip [file sp4c00120_si_002.zip › nr-si-data/nanoreactor_products/Figure_3/Fig3_13.xyz]

9

C        -6.7033137715    2.5531309689   -0.2450280508
C        -5.9552887103    1.4327847499   -0.7877746016
N        -5.8902333408    1.4606741601   -2.1224874140
C        -6.5686602144    2.5583070267   -2.4704438596
C        -7.0959564301    3.2724228919   -1.3209399261
H        -6.8926591294    2.7485760832    0.7981422214
H        -5.4835107506    0.6386626559   -0.2246165150
H        -6.6838912601    2.8356332890   -3.5097883505
H        -7.6733584314    4.1824611577   -1.3451022188
 
