# Supplementary material for: Reactant Discovery with an Ab Initio Nanoreactor: Exploration of Astrophysical N-Heterocycle Precursors and Formation Pathways
Source: ACS Earth Space Chem. 2024 Aug 9;8(9):1771–83. doi: 10.1021/acsearthspacechem.4c00120 (PMC11418024; doi:10.1021/acsearthspacechem.4c00120)
Supplement: Supplementary file 2 — sp4c00120_si_002.zip [file sp4c00120_si_002.zip › nr-si-data/nanoreactor_products/Figure_3/Fig3_9.xyz]

10

C        -5.8711011805   -0.8609802319   -6.1765604292
C        -1.6968174078    0.1390075747   -6.9216028105
C        -2.4618922259    0.5831809463   -5.9685117955
N        -3.1124024642    1.0573501931   -5.0360271917
C        -4.4243950050    0.7694059779   -4.7603599158
C        -5.2037580726   -0.1000257845   -5.5165675939
H        -6.4600169030   -1.5291247791   -6.7569279775
H        -1.6547983620    0.6541320152   -7.8706082155
H        -1.1066739248   -0.7551707885   -6.7782782543
H        -4.8468874798    1.2627504211   -3.8980094228
