# Supplementary material for: Reactant Discovery with an Ab Initio Nanoreactor: Exploration of Astrophysical N-Heterocycle Precursors and Formation Pathways
Source: ACS Earth Space Chem. 2024 Aug 9;8(9):1771–83. doi: 10.1021/acsearthspacechem.4c00120 (PMC11418024; doi:10.1021/acsearthspacechem.4c00120)
Supplement: Supplementary file 2 — sp4c00120_si_002.zip [file sp4c00120_si_002.zip › nr-si-data/nanoreactor_products/Figure_3/Fig3_C2H2.xyz]

4

C        -2.0224735164   -0.5643896222   -1.3385447658
C        -2.1743605121   -0.2041645754   -0.2106096699
H        -1.8915276089   -0.8902004756   -2.3420625252
H        -2.3136759433    0.1130993553    0.7943825078
