# Supplementary material for: Reactant Discovery with an Ab Initio Nanoreactor: Exploration of Astrophysical N-Heterocycle Precursors and Formation Pathways
Source: ACS Earth Space Chem. 2024 Aug 9;8(9):1771–83. doi: 10.1021/acsearthspacechem.4c00120 (PMC11418024; doi:10.1021/acsearthspacechem.4c00120)
Supplement: Supplementary file 2 — sp4c00120_si_002.zip [file sp4c00120_si_002.zip › nr-si-data/nanoreactor_products/Figure_3/Fig3_12.xyz]

9

C        -8.0266606732    2.9673163242    0.8160729009
N        -9.1652449357    2.8237804780    0.9103176243
C        -3.4057662388    3.6224461711    1.6989724766
N        -4.5800575446    3.8926879351    1.6148443380
C        -5.8925730396    3.6519004840    1.7017598106
C        -6.6253881082    3.1316266914    0.6890018762
H        -2.5836328282    4.3010961540    1.4527893102
H        -6.3562883801    3.9669986889    2.6283519260
H        -6.1629911490    2.8279506309   -0.2392296592
