# Supplementary material for: Reactant Discovery with an Ab Initio Nanoreactor: Exploration of Astrophysical N-Heterocycle Precursors and Formation Pathways
Source: ACS Earth Space Chem. 2024 Aug 9;8(9):1771–83. doi: 10.1021/acsearthspacechem.4c00120 (PMC11418024; doi:10.1021/acsearthspacechem.4c00120)
Supplement: Supplementary file 2 — sp4c00120_si_002.zip [file sp4c00120_si_002.zip › nr-si-data/nanoreactor_products/Figure_3/Fig3_10.xyz]

10

C         5.5944229444    6.2980494259   -7.0533093211
C         5.4139436518    6.2776150003   -5.8580581187
C         5.1841253132    6.3030293034   -4.4906080860
N         5.5925765433    5.2629359036   -3.6979172635
C         5.4286990750    5.2271864187   -2.4789507319
C         5.2944932386    5.1102790080   -1.1895298649
H         5.7590031880    6.3059112308   -8.1034083936
H         4.6795666520    7.1554865066   -4.0475201005
H         6.0629365345    5.4766106458   -0.5234199635
H         4.4121992729    4.6460043484   -0.7719861786
