# Supplementary material for: Reactant Discovery with an Ab Initio Nanoreactor: Exploration of Astrophysical N-Heterocycle Precursors and Formation Pathways
Source: ACS Earth Space Chem. 2024 Aug 9;8(9):1771–83. doi: 10.1021/acsearthspacechem.4c00120 (PMC11418024; doi:10.1021/acsearthspacechem.4c00120)
Supplement: Supplementary file 2 — sp4c00120_si_002.zip [file sp4c00120_si_002.zip › nr-si-data/nanoreactor_products/Figure_3/Fig3_7.xyz]

10

C        -3.4077512362    2.4990784286    2.9879939667
N        -3.7183049776    1.8703419288    2.0000902942
C        -2.5863851302    4.5264403384    4.0571813533
C        -2.9155473474    3.1501919593    4.0421641510
C        -2.8794321960    6.0855538956    1.9958668513
C        -2.7360092520    5.3669589011    2.9558530999
H        -4.7084763428    1.7885927012    1.7829906789
H        -2.7885307105    2.5645724777    4.9433764920
H        -2.9981177649    6.7214725208    1.1530666200
H        -2.1975195270    4.9458063153    4.9740462002
