# Supplementary material for: Reactant Discovery with an Ab Initio Nanoreactor: Exploration of Astrophysical N-Heterocycle Precursors and Formation Pathways
Source: ACS Earth Space Chem. 2024 Aug 9;8(9):1771–83. doi: 10.1021/acsearthspacechem.4c00120 (PMC11418024; doi:10.1021/acsearthspacechem.4c00120)
Supplement: Supplementary file 2 — sp4c00120_si_002.zip [file sp4c00120_si_002.zip › nr-si-data/nanoreactor_products/Figure_3/Fig3_8.xyz]

10

C         0.2625277164   -0.1817214080   -2.7234878232
C         0.6744708029   -1.0581422575   -1.6351191499
C         0.5745173550   -2.3641312332   -1.6785973457
N         1.2927156364    2.4567761860   -0.6878414394
C         0.8744770506    1.8715175866   -1.5847807781
C         0.3531389326    1.1513426270   -2.7024580027
H        -0.1454837862   -0.6564029900   -3.6069378707
H         1.0875149710   -0.5831729427   -0.7428504194
H         0.7982628905   -3.1998298511   -1.0343397552
H         0.0290875513    1.7452817052   -3.5454846321
