# Supplementary material for: Reactant Discovery with an Ab Initio Nanoreactor: Exploration of Astrophysical N-Heterocycle Precursors and Formation Pathways
Source: ACS Earth Space Chem. 2024 Aug 9;8(9):1771–83. doi: 10.1021/acsearthspacechem.4c00120 (PMC11418024; doi:10.1021/acsearthspacechem.4c00120)
Supplement: Supplementary file 2 — sp4c00120_si_002.zip [file sp4c00120_si_002.zip › nr-si-data/nanoreactor_products/Figure_3/Fig3_N2.xyz]

2
   Energy is   -109.532914377
N     2.0744256758   -2.6711731208   -0.1782615051 
N     1.0091435576   -2.8917904133   -0.2206584211 
