# Supplementary material for: Reactant Discovery with an Ab Initio Nanoreactor: Exploration of Astrophysical N-Heterocycle Precursors and Formation Pathways
Source: ACS Earth Space Chem. 2024 Aug 9;8(9):1771–83. doi: 10.1021/acsearthspacechem.4c00120 (PMC11418024; doi:10.1021/acsearthspacechem.4c00120)
Supplement: Supplementary file 2 — sp4c00120_si_002.zip [file sp4c00120_si_002.zip › nr-si-data/nanoreactor_products/Figure_3/Fig3_11.xyz]

10

C        -6.8811210121   -0.8891561788    5.3078904158
C        -5.8443546209   -0.0481123580    5.3362890286
C        -4.7589786883   -0.0712655761    4.3469299157
N        -3.7866984958    0.7090365218    4.3722785450
C        -7.2494692722   -2.7722639720    3.5185705656
C        -7.0684498128   -1.9081964925    4.3293587933
H        -7.6463398564   -0.8105427043    6.0707561377
H        -5.7731169471    0.6979147423    6.1161738244
H        -4.8250618568   -0.8167571425    3.5445042730
H        -7.4104631612   -3.5374339001    2.7980989830
