# Supplementary material for: Reactant Discovery with an Ab Initio Nanoreactor: Exploration of Astrophysical N-Heterocycle Precursors and Formation Pathways
Source: ACS Earth Space Chem. 2024 Aug 9;8(9):1771–83. doi: 10.1021/acsearthspacechem.4c00120 (PMC11418024; doi:10.1021/acsearthspacechem.4c00120)
Supplement: Supplementary file 2 — sp4c00120_si_002.zip [file sp4c00120_si_002.zip › nr-si-data/nanoreactor_products/Figure_3/Fig3_2.xyz]

10

C        -1.3308949500    3.3115485964    1.9786187828
C        -0.8415153576    3.6715257774    0.7552608907
C        -1.7435006746    4.3489937013   -0.0663324728
N        -2.9901551634    4.6376653684    0.2859627994
C        -3.4024377808    4.2590625371    1.4895569817
C        -2.6013784439    3.5756727200    2.4052690992
H         0.1658737909    3.4587113598    0.4246800421
H        -1.4348224478    4.6704587784   -1.0559255228
H        -4.4264927658    4.5082452600    1.7488022290
H        -2.9823191328    3.2854446948    3.3748191969
