# Supplementary material for: Reactant Discovery with an Ab Initio Nanoreactor: Exploration of Astrophysical N-Heterocycle Precursors and Formation Pathways
Source: ACS Earth Space Chem. 2024 Aug 9;8(9):1771–83. doi: 10.1021/acsearthspacechem.4c00120 (PMC11418024; doi:10.1021/acsearthspacechem.4c00120)
Supplement: Supplementary file 2 — sp4c00120_si_002.zip [file sp4c00120_si_002.zip › nr-si-data/nanoreactor_products/Figure_3/Fig3_16.xyz]

10

C        -2.1080976381    0.6494487605    1.4730147840
N        -1.3344456565    0.9221539752    0.6282571445
C         0.4966604988    0.1980749895   -0.8177453887
C        -0.4441134427    1.2092611046   -0.3338353304
C         1.0005727222    0.2630790118   -2.2404863250
C         1.8461773589    0.6234355643   -1.3470916095
H         0.3967376360   -0.7688887435   -0.3311160417
H        -0.4537486732    2.2134813995   -0.7355796252
H         0.7251024366    0.1120447138   -3.2681394700
H         2.8103844261    1.0022083924   -1.0616210590
