# Supplementary material for: Reactant Discovery with an Ab Initio Nanoreactor: Exploration of Astrophysical N-Heterocycle Precursors and Formation Pathways
Source: ACS Earth Space Chem. 2024 Aug 9;8(9):1771–83. doi: 10.1021/acsearthspacechem.4c00120 (PMC11418024; doi:10.1021/acsearthspacechem.4c00120)
Supplement: Supplementary file 2 — sp4c00120_si_002.zip [file sp4c00120_si_002.zip › nr-si-data/nanoreactor_products/Figure_3/Fig3_CNH.xyz]

3
   Energy is    -93.404177576
C     7.9941619964    4.5978292497   -0.5341535718 
N     7.0492207897    5.1334074514   -0.9497551607 
H     6.2405562972    5.5924330904   -1.3046208245 
