# Supplementary material for: Reactant Discovery with an Ab Initio Nanoreactor: Exploration of Astrophysical N-Heterocycle Precursors and Formation Pathways
Source: ACS Earth Space Chem. 2024 Aug 9;8(9):1771–83. doi: 10.1021/acsearthspacechem.4c00120 (PMC11418024; doi:10.1021/acsearthspacechem.4c00120)
Supplement: Supplementary file 2 — sp4c00120_si_002.zip [file sp4c00120_si_002.zip › nr-si-data/nanoreactor_products/Figure_3/Fig3_1.xyz]

10

C        -3.2893355369    0.9401418569   -0.4522670171
C        -3.2678307216    0.0858459194   -1.5415273819
C        -3.6010786821    0.6692540138   -2.7537637993
N        -3.9173946007    1.8905469514   -2.9537849158
C        -3.9405459201    2.7247129548   -1.9023348218
C        -3.6307300031    2.2793937673   -0.6333857498
H        -3.0411585923    0.5708269423    0.5354351864
H        -3.0098376809   -0.9590732556   -1.4515242494
H        -4.2098957856    3.7555994511   -2.0970272419
H        -3.6546348503    2.9636690789    0.2033458721
