# Supplementary material for: Reactant Discovery with an Ab Initio Nanoreactor: Exploration of Astrophysical N-Heterocycle Precursors and Formation Pathways
Source: ACS Earth Space Chem. 2024 Aug 9;8(9):1771–83. doi: 10.1021/acsearthspacechem.4c00120 (PMC11418024; doi:10.1021/acsearthspacechem.4c00120)
Supplement: Supplementary file 2 — sp4c00120_si_002.zip [file sp4c00120_si_002.zip › nr-si-data/nanoreactor_products/Figure_4/Fig4_31.xyz]

8

C        -4.1907184525   -4.6723215565    6.6943730573
H        -4.9453451367   -4.5468091859    7.4544325142
C        -3.5882156147   -3.9355129353    5.6764650707
H        -3.6321365367   -2.9163719961    5.3354664554
C        -2.7905934160   -5.0438600002    5.3996697927
H        -2.0002920360   -5.3313867110    4.7247484811
N        -3.3129816191   -5.8022849623    6.5095923049
H        -3.7525242594   -6.6880332042    6.2878795384
