# Supplementary material for: Reactant Discovery with an Ab Initio Nanoreactor: Exploration of Astrophysical N-Heterocycle Precursors and Formation Pathways
Source: ACS Earth Space Chem. 2024 Aug 9;8(9):1771–83. doi: 10.1021/acsearthspacechem.4c00120 (PMC11418024; doi:10.1021/acsearthspacechem.4c00120)
Supplement: Supplementary file 2 — sp4c00120_si_002.zip [file sp4c00120_si_002.zip › nr-si-data/nanoreactor_products/Figure_4/Fig4_21.xyz]

9

C         0.8026031298    3.6517195809   -1.4780504676
H         0.0279566320    3.9412414285   -0.7889209597
C         1.6210871181    2.5577051135   -1.5013926959
H         1.6201897009    1.7550297394   -0.7821184592
C         2.4788554252    2.6585081067   -2.6416213873
H         3.2413189564    1.9669311475   -2.9525183504
C         2.1150100385    3.8227450987   -3.2400733185
N         1.1177327157    4.4347076980   -2.5661633723
H         0.6813480137    5.3002199948   -2.8181623990
