# Supplementary material for: Reactant Discovery with an Ab Initio Nanoreactor: Exploration of Astrophysical N-Heterocycle Precursors and Formation Pathways
Source: ACS Earth Space Chem. 2024 Aug 9;8(9):1771–83. doi: 10.1021/acsearthspacechem.4c00120 (PMC11418024; doi:10.1021/acsearthspacechem.4c00120)
Supplement: Supplementary file 2 — sp4c00120_si_002.zip [file sp4c00120_si_002.zip › nr-si-data/nanoreactor_products/Figure_4/Fig4_20.xyz]

11

C        -1.1763809315    1.4735413541    0.1126799196
N        -2.0534368072    0.7302989157    0.1401991963
C        -0.0886805935    2.3818209444    0.0872210380
C         0.0205119501    3.6245977991   -0.4917415446
H        -0.7565510603    4.1223253745   -1.0463206714
C         1.3201884741    4.0974243189   -0.2164189127
H         1.7410495245    5.0388346266   -0.5252860208
C         1.9613182912    3.1310844593    0.5185819384
H         2.9575273008    3.1048054716    0.9256187367
N         1.1043966114    2.0955618194    0.6995243936
H         1.3001406345    1.2493431581    1.2013943128
