# Supplementary material for: Reactant Discovery with an Ab Initio Nanoreactor: Exploration of Astrophysical N-Heterocycle Precursors and Formation Pathways
Source: ACS Earth Space Chem. 2024 Aug 9;8(9):1771–83. doi: 10.1021/acsearthspacechem.4c00120 (PMC11418024; doi:10.1021/acsearthspacechem.4c00120)
Supplement: Supplementary file 2 — sp4c00120_si_002.zip [file sp4c00120_si_002.zip › nr-si-data/nanoreactor_products/Figure_4/Fig4_14.xyz]

4

C         5.7721495397    3.9794894678   -7.5238643576
N         5.9702996363    4.7753767332   -8.3864455250
C         5.4803392191    3.0842482404   -6.6232998075
H         5.6302985899    2.5367031444   -5.7191673812
