# Supplementary material for: Reactant Discovery with an Ab Initio Nanoreactor: Exploration of Astrophysical N-Heterocycle Precursors and Formation Pathways
Source: ACS Earth Space Chem. 2024 Aug 9;8(9):1771–83. doi: 10.1021/acsearthspacechem.4c00120 (PMC11418024; doi:10.1021/acsearthspacechem.4c00120)
Supplement: Supplementary file 2 — sp4c00120_si_002.zip [file sp4c00120_si_002.zip › nr-si-data/nanoreactor_products/Figure_4/Fig4_24.xyz]

8

C        -2.2331378566    1.7495802012    3.7503542905
N        -3.2681011508    2.2524860986    3.8336045256
C        -0.9573720822    1.1415712904    3.6215496932
H        -0.6188600862    0.5053352745    4.4268828245
C        -0.5183603787    2.0515040618    1.5671977206
H        -1.4780745283    2.5697654825    1.5288662857
N        -0.1515098671    1.3068548407    2.5629375411
H         0.1653121066    2.1615603254    0.7345501251
