# Supplementary material for: Reactant Discovery with an Ab Initio Nanoreactor: Exploration of Astrophysical N-Heterocycle Precursors and Formation Pathways
Source: ACS Earth Space Chem. 2024 Aug 9;8(9):1771–83. doi: 10.1021/acsearthspacechem.4c00120 (PMC11418024; doi:10.1021/acsearthspacechem.4c00120)
Supplement: Supplementary file 2 — sp4c00120_si_002.zip [file sp4c00120_si_002.zip › nr-si-data/nanoreactor_products/Figure_4/Fig4_29.xyz]

9

C        -7.2719868123   -5.6485722834    1.7126828973
H        -5.1855927092   -5.7408378922    0.8509040318
C        -6.1649087912   -5.6984220581    1.2579854829
C        -8.0886486995   -7.0190732893    4.1393907481
H        -8.1688883741   -7.5975682918    5.0411108746
C        -8.8694159345   -6.2709606007    3.4014247486
H        -9.9129118149   -6.1179115468    3.6715699495
N        -8.5053038541   -5.6006443113    2.2337302726
H        -9.2012539926   -5.0585732052    1.7584338210
