# Supplementary material for: Reactant Discovery with an Ab Initio Nanoreactor: Exploration of Astrophysical N-Heterocycle Precursors and Formation Pathways
Source: ACS Earth Space Chem. 2024 Aug 9;8(9):1771–83. doi: 10.1021/acsearthspacechem.4c00120 (PMC11418024; doi:10.1021/acsearthspacechem.4c00120)
Supplement: Supplementary file 2 — sp4c00120_si_002.zip [file sp4c00120_si_002.zip › nr-si-data/nanoreactor_products/Figure_4/Fig4_C2H2.xyz]

4
   Energy is    -77.330098898
C     3.7963278353    0.5890902562   -3.6443226806 
H     2.8439239422    0.1166583329   -3.6743905810 
C     4.8672742396    1.1158665186   -3.6110618189 
H     5.8207418597    1.5859655309   -3.5822301099 
