# Supplementary material for: Reactant Discovery with an Ab Initio Nanoreactor: Exploration of Astrophysical N-Heterocycle Precursors and Formation Pathways
Source: ACS Earth Space Chem. 2024 Aug 9;8(9):1771–83. doi: 10.1021/acsearthspacechem.4c00120 (PMC11418024; doi:10.1021/acsearthspacechem.4c00120)
Supplement: Supplementary file 2 — sp4c00120_si_002.zip [file sp4c00120_si_002.zip › nr-si-data/nanoreactor_products/Figure_4/Fig4_27.xyz]

6

C         2.8223221482    3.0532228928    9.5404671193
N         3.1830242267    3.4172079447   10.5685331972
C         2.3750960466    2.5960267089    8.2543403771
H         3.1161950442    2.5775883938    7.4617361049
C         1.1393833099    2.2193669453    8.0464339835
H         0.2204980254    2.1314809871    8.6048173695
