# Supplementary material for: Reactant Discovery with an Ab Initio Nanoreactor: Exploration of Astrophysical N-Heterocycle Precursors and Formation Pathways
Source: ACS Earth Space Chem. 2024 Aug 9;8(9):1771–83. doi: 10.1021/acsearthspacechem.4c00120 (PMC11418024; doi:10.1021/acsearthspacechem.4c00120)
Supplement: Supplementary file 2 — sp4c00120_si_002.zip [file sp4c00120_si_002.zip › nr-si-data/nanoreactor_products/Figure_4/Fig4_23.xyz]

8

C        -4.1610503201   -2.7611692970    2.9030803064
N        -3.1091724935   -2.9278671101    2.4542341004
C        -5.4349675368   -2.5602233970    3.4499211308
H        -5.8114421784   -3.3106444718    4.1340930497
C        -6.2212512441   -1.4196641660    3.1324007190
H        -5.7947166497   -0.6967450744    2.4396882169
N        -7.3978246649   -1.1734510902    3.5980956121
H        -7.6942466105   -1.9146592994    4.2341425808
