# Supplementary material for: Reactant Discovery with an Ab Initio Nanoreactor: Exploration of Astrophysical N-Heterocycle Precursors and Formation Pathways
Source: ACS Earth Space Chem. 2024 Aug 9;8(9):1771–83. doi: 10.1021/acsearthspacechem.4c00120 (PMC11418024; doi:10.1021/acsearthspacechem.4c00120)
Supplement: Supplementary file 2 — sp4c00120_si_002.zip [file sp4c00120_si_002.zip › nr-si-data/nanoreactor_products/Figure_4/Fig4_28.xyz]

9

C         2.7177443490   -7.4187523480    3.6079170308
H         2.3468973580   -7.8067045181    4.5391245826
C         2.6862219830   -7.4532605152    2.2935726088
H         2.2706075910   -7.8912776645    1.4036746170
C         3.5705194010   -6.5162661399    2.8955228465
C         4.5137551627   -5.5108713194    2.8576440834
H         4.8276406555   -5.1798696642    1.8701581482
N         5.0710094398   -4.9145284123    3.8918573001
H         4.6939228942   -5.3121084598    4.7521021528
