# Supplementary material for: Reactant Discovery with an Ab Initio Nanoreactor: Exploration of Astrophysical N-Heterocycle Precursors and Formation Pathways
Source: ACS Earth Space Chem. 2024 Aug 9;8(9):1771–83. doi: 10.1021/acsearthspacechem.4c00120 (PMC11418024; doi:10.1021/acsearthspacechem.4c00120)
Supplement: Supplementary file 2 — sp4c00120_si_002.zip [file sp4c00120_si_002.zip › nr-si-data/nanoreactor_products/Figure_4/Fig4_25.xyz]

9

C        -7.9782625942    2.2947216351    8.7163991336
H        -8.2135501697    2.6286957501    9.6979608331
C        -7.7129785821    1.9128106396    7.6001135278
H        -6.7496831781    0.3896418730    4.1813598169
C        -7.4047628267    1.4705247654    6.3219159718
H        -7.6057192461    2.1313519947    5.4857773500
C        -6.8384955681    0.1843710769    6.0662570285
H        -6.6520433090   -0.4497532187    6.9320790418
N        -6.5314811659   -0.2898462539    4.9110313188
