# Supplementary material for: Reactant Discovery with an Ab Initio Nanoreactor: Exploration of Astrophysical N-Heterocycle Precursors and Formation Pathways
Source: ACS Earth Space Chem. 2024 Aug 9;8(9):1771–83. doi: 10.1021/acsearthspacechem.4c00120 (PMC11418024; doi:10.1021/acsearthspacechem.4c00120)
Supplement: Supplementary file 2 — sp4c00120_si_002.zip [file sp4c00120_si_002.zip › nr-si-data/nanoreactor_products/Figure_4/Fig4_30.xyz]

11

C        -0.5770208647   -1.4395804618    5.4873985678
N        -1.6043117897    0.3369113270    3.9735935848
C        -1.1517997280   -0.4581908908    4.6690286917
C        -0.5392529572   -2.1173846644    6.5787206024
H        -0.9443476511   -2.3350801015    7.5487449374
C         0.5894251768   -2.3819853906    5.6326652613
H         0.5859034932   -3.2909866883    5.0361155346
C         1.9428160644   -1.8370358088    5.9457797970
H         2.7461857251   -2.1401055948    5.2665426299
N         2.1169388600   -1.0750600119    6.9371721812
H         3.0859661716   -0.7780556082    7.0087488361
