# Supplementary material for: Reactant Discovery with an Ab Initio Nanoreactor: Exploration of Astrophysical N-Heterocycle Precursors and Formation Pathways
Source: ACS Earth Space Chem. 2024 Aug 9;8(9):1771–83. doi: 10.1021/acsearthspacechem.4c00120 (PMC11418024; doi:10.1021/acsearthspacechem.4c00120)
Supplement: Supplementary file 2 — sp4c00120_si_002.zip [file sp4c00120_si_002.zip › nr-si-data/nanoreactor_products/Figure_4/Fig4_19.xyz]

11

C        -6.1984705431   -2.2587190201   -3.6335331194
N        -7.1942934949   -2.5981512542   -4.0964593951
C        -4.6891214976   -0.5892865676   -2.5773560397
H        -5.3059699313    0.2911851337   -2.5348330113
C        -4.9645915766   -1.8464935707   -3.0612121990
C        -3.7973036942   -2.6425092864   -2.8804628079
H        -3.6810768025   -3.6768625692   -3.1534473547
C        -2.8607351251   -1.8424245300   -2.2959761305
H        -1.8492732137   -2.0514957068   -1.9937497010
N        -3.4143041352   -0.6031212641   -2.1188211776
H        -2.9471162282    0.1829131339   -1.7080090189
