# Supplementary material for: Reactant Discovery with an Ab Initio Nanoreactor: Exploration of Astrophysical N-Heterocycle Precursors and Formation Pathways
Source: ACS Earth Space Chem. 2024 Aug 9;8(9):1771–83. doi: 10.1021/acsearthspacechem.4c00120 (PMC11418024; doi:10.1021/acsearthspacechem.4c00120)
Supplement: Supplementary file 2 — sp4c00120_si_002.zip [file sp4c00120_si_002.zip › nr-si-data/nanoreactor_products/Figure_4/Fig4_26.xyz]

6

C        -0.0469477844    4.5862761769   11.3902555107
H         0.7600819638    4.4035281790   12.0828691809
C        -0.7186399121    3.5843941261   10.8936636014
H        -0.3050481740    5.5986724990   11.1202926877
N        -1.2704575251    2.6455975207   10.3481257349
H        -2.0946031195    2.2879040289   10.8211451543
