# Supplementary material for: Reactant Discovery with an Ab Initio Nanoreactor: Exploration of Astrophysical N-Heterocycle Precursors and Formation Pathways
Source: ACS Earth Space Chem. 2024 Aug 9;8(9):1771–83. doi: 10.1021/acsearthspacechem.4c00120 (PMC11418024; doi:10.1021/acsearthspacechem.4c00120)
Supplement: Supplementary file 2 — sp4c00120_si_002.zip [file sp4c00120_si_002.zip › nr-si-data/nanoreactor_products/Figure_4/Fig4_13.xyz]

9

C       -10.3676530676    0.1996937304    5.5449388452
H       -11.2691081345   -0.3909606100    5.4505454365
C       -10.2130644445    1.6026310539    5.2020470922
H       -10.9776668613    2.2497508222    4.8037146812
C        -8.9263096261    1.8998331311    5.4935614480
H        -8.4133189517    2.8418666100    5.3862391678
C        -8.3549825372    0.6642166715    6.0003490022
H        -7.3373254749    0.5151181426    6.3359783384
N        -9.2395360041   -0.3373355254    6.0202597865
