# Supplementary material for: Reactant Discovery with an Ab Initio Nanoreactor: Exploration of Astrophysical N-Heterocycle Precursors and Formation Pathways
Source: ACS Earth Space Chem. 2024 Aug 9;8(9):1771–83. doi: 10.1021/acsearthspacechem.4c00120 (PMC11418024; doi:10.1021/acsearthspacechem.4c00120)
Supplement: Supplementary file 2 — sp4c00120_si_002.zip [file sp4c00120_si_002.zip › nr-si-data/nanoreactor_products/Figure_4/Fig4_22.xyz]

9

C         2.9130733440    0.2247293193    1.7416285167
N         2.0975299280   -0.4294969382    2.2132701069
C         3.9568687145    1.0436733773    1.1264679746
H         4.2153061702    1.8518653167    1.8096093204
C         5.1849816097    0.2226698020    0.7710859718
H         5.0099383940   -0.6305945830    0.1209178389
C         6.3866717753    0.4968839920    1.1873399782
H         6.8858481527    1.2207610143    1.8128642905
H         3.5395870321    1.4943765628    0.2234894577
