# Supplementary material for: Reactant Discovery with an Ab Initio Nanoreactor: Exploration of Astrophysical N-Heterocycle Precursors and Formation Pathways
Source: ACS Earth Space Chem. 2024 Aug 9;8(9):1771–83. doi: 10.1021/acsearthspacechem.4c00120 (PMC11418024; doi:10.1021/acsearthspacechem.4c00120)
Supplement: Supplementary file 2 — sp4c00120_si_002.zip [file sp4c00120_si_002.zip › nr-si-data/reaction3/Int11/optimized.xyz]

13

 C         0.7576780101   -1.0417570114   -2.4983988963
 N         0.9034199218   -0.3534076972   -1.5915017333
 C         1.6466487007   -2.9415487233   -4.0192164597
 C         0.5895236300   -1.8847944054   -3.6485853745
 C         0.2957857923   -3.3697428153   -3.5237166251
 N         0.4367074703   -3.9512129831   -2.2269994609
 C         1.7185032237   -3.9149847267   -1.9278883499
 C         2.5273494731   -3.3478223014   -2.9201023414
 H         1.9634939606   -2.9636904554   -5.0515438097
 H         0.1210032603   -1.3897455473   -4.4882343116
 H        -0.4884862205   -3.7599631592   -4.1558208769
 H         2.0624723399   -4.2731428030   -0.9668060524
 H         3.5916827978   -3.1805297775   -2.8692444522
