# Supplementary material for: Reactant Discovery with an Ab Initio Nanoreactor: Exploration of Astrophysical N-Heterocycle Precursors and Formation Pathways
Source: ACS Earth Space Chem. 2024 Aug 9;8(9):1771–83. doi: 10.1021/acsearthspacechem.4c00120 (PMC11418024; doi:10.1021/acsearthspacechem.4c00120)
Supplement: Supplementary file 2 — sp4c00120_si_002.zip [file sp4c00120_si_002.zip › nr-si-data/reaction3/Int11/optimize.out]

Running Job 1 of 1 qchem.in
qchem qchem.in_8273.0 ./qchem8273/ 0
/home/leeping/opt/qchem/5.3.2-openmp/exe/qcprog.exe_s qchem.in_8273.0 ./qchem8273/
                  Welcome to Q-Chem
     A Quantum Leap Into The Future Of Chemistry


 Q-Chem 5.3, Q-Chem, Inc., Pleasanton, CA (2020)

 Yihan Shao,  Zhengting Gan,  E. Epifanovsky,  A. T. B. Gilbert,  M. Wormit,  
 J. Kussmann,  A. W. Lange,  A. Behn,  Jia Deng,  Xintian Feng,  D. Ghosh,  
 M. Goldey,  P. R. Horn,  L. D. Jacobson,  I. Kaliman,  T. Kus,  A. Landau,  
 Jie Liu,  E. I. Proynov,  R. M. Richard,  R. P. Steele,  E. J. Sundstrom,  
 H. L. Woodcock III,  P. M. Zimmerman,  D. Zuev,  B. Alam,  B. Albrecht,  
 A. Aldossary,  E. Alguire,  S. A. Baeppler,  D. Barton,  Z. Benda,  
 Y. A. Bernard,  E. J. Berquist,  K. B. Bravaya,  H. Burton,  K. Carter-Fenk,  
 D. Casanova,  Chun-Min Chang,  Yunqing Chen,  A. Chien,  K. D. Closser,  
 M. P. Coons,  S. Coriani,  S. Dasgupta,  A. L. Dempwolff,  M. Diedenhofen,  
 Hainam Do,  R. G. Edgar,  Po-Tung Fang,  S. Faraji,  S. Fatehi,  
 Qingguo Feng,  J. Fosso-Tande,  J. Gayvert,  Qinghui Ge,  A. Ghysels,  
 G. Gidofalvi,  J. Gomes,  J. Gonthier,  S. Gulania,  A. Gunina,  D. Hait,  
 M. W. D. Hanson-Heine,  S. Hammes-Schiffer,  P. H. P. Harbach,  
 A. W. Hauser,  M. F. Herbst,  J. E. Herr,  E. G. Hohenstein,  Z. C. Holden,  
 S. Houck,  Kerwin Hui,  B. C. Huynh,  M. Ivanov,  T.-C. Jagau,  Hyunjun Ji,  
 B. Kaduk,  K. Khistyaev,  Jaehoon Kim,  P. Klunzinger,  K. Koh,  
 D. Kosenkov,  L. Koulias,  T. Kowalczyk,  C. M. Krauter,  A. Kunitsa,  
 Ka Un Lao,  A. Laurent,  K. V. Lawler,  Joonho Lee,  D. Lefrancois,  
 S. Lehtola,  D. S. Levine,  Yi-Pei Li,  You-Sheng Lin,  Fenglai Liu,  
 Kuan-Yu Liu,  E. Livshits,  M. Loipersberger,  A. Luenser,  A. Manjanath,  
 P. Manohar,  E. Mansoor,  S. F. Manzer,  Shan-Ping Mao,  Yuezhi Mao,  
 N. Mardirossian,  A. V. Marenich,  T. Markovich,  L. A. Martinez-Martinez,  
 S. A. Maurer,  N. J. Mayhall,  S. C. McKenzie,  J.-M. Mewes,  P. Morgante,  
 A. F. Morrison,  J. W. Mullinax,  K. Nanda,  T. S. Nguyen-Beck,  
 R. Olivares-Amaya,  K. J. Oosterbaan,  J. A. Parkhill,  S. K. Paul,  
 F. Pavosevic,  Zheng Pei,  T. M. Perrine,  F. Plasser,  P. Pokhilko,  
 S. Prager,  A. Prociuk,  E. Ramos,  B. Rana,  D. R. Rehn,  F. Rob,  
 E. Rossomme,  M. Scheurer,  M. Schneider,  N. Sergueev,  S. M. Sharada,  
 S. Sharma,  W. Skomorowski,  D. W. Small,  T. Stauch,  C. J. Stein,  
 T. Stein,  Yu-Chuan Su,  S. P. Veccham,  Zhen Tao,  A. J. W. Thom,  
 A. Tkatchenko,  T. Tsuchimochi,  N. M. Tubman,  L. Vogt,  M. L. Vidal,  
 O. Vydrov,  M. A. Watson,  J. Wenzel,  M. de Wergifosse,  T. A. Wesolowski,  
 A. White,  J. Witte,  A. Yamada,  Jun Yang,  K. Yao,  S. Yeganeh,  
 S. R. Yost,  Zhi-Qiang You,  A. Zech,  Igor Ying Zhang,  Xing Zhang,  
 Yan Zhao,  Ying Zhu,  B. R. Brooks,  G. K. L. Chan,  C. J. Cramer,  
 M. S. Gordon,  W. J. Hehre,  A. Klamt,  M. W. Schmidt,  C. D. Sherrill,  
 D. G. Truhlar,  A. Aspuru-Guzik,  R. Baer,  A. T. Bell,  N. A. Besley,  
 Jeng-Da Chai,  A. E. DePrince, III,  R. A. DiStasio Jr.,  A. Dreuw,  
 B. D. Dunietz,  T. R. Furlani,  Chao-Ping Hsu,  Yousung Jung,  Jing Kong,  
 D. S. Lambrecht,  WanZhen Liang,  C. Ochsenfeld,  V. A. Rassolov,  
 L. V. Slipchenko,  J. E. Subotnik,  T. Van Voorhis,  J. M. Herbert,  
 A. I. Krylov,  P. M. W. Gill,  M. Head-Gordon

 Contributors to earlier versions of Q-Chem not listed above: 
 R. D. Adamson,  B. Austin,  J. Baker,  G. J. O. Beran,  K. Brandhorst,  
 S. T. Brown,  E. F. C. Byrd,  A. K. Chakraborty,  C.-L. Cheng,  
 Siu Hung Chien,  D. M. Chipman,  D. L. Crittenden,  H. Dachsel,  
 R. J. Doerksen,  A. D. Dutoi,  L. Fusti-Molnar,  W. A. Goddard III,  
 A. Golubeva-Zadorozhnaya,  S. R. Gwaltney,  G. Hawkins,  A. Heyden,  
 S. Hirata,  G. Kedziora,  F. J. Keil,  C. Kelley,  Jihan Kim,  R. A. King,  
 R. Z. Khaliullin,  P. P. Korambath,  W. Kurlancheek,  A. M. Lee,  M. S. Lee,  
 S. V. Levchenko,  Ching Yeh Lin,  D. Liotard,  R. C. Lochan,  I. Lotan,  
 P. E. Maslen,  N. Nair,  D. P. O'Neill,  D. Neuhauser,  E. Neuscamman,  
 C. M. Oana,  R. Olson,  B. Peters,  R. Peverati,  P. A. Pieniazek,  
 Y. M. Rhee,  J. Ritchie,  M. A. Rohrdanz,  E. Rosta,  N. J. Russ,  
 H. F. Schaefer III,  N. E. Schultz,  N. Shenvi,  A. C. Simmonett,  A. Sodt,  
 D. Stuck,  K. S. Thanthiriwatte,  V. Vanovschi,  Tao Wang,  A. Warshel,  
 C. F. Williams,  Q. Wu,  X. Xu,  W. Zhang

 Please cite Q-Chem as follows:
 Y. Shao et al., Mol. Phys. 113, 184-215 (2015)
 DOI: 10.1080/00268976.2014.952696

 Q-Chem 5.3.2 for Intel X86 EM64T Linux

 Parts of Q-Chem use Armadillo 9.800.1 (Horizon Scraper).
 http://arma.sourceforge.net/

 Q-Chem begins on Fri Feb 17 18:05:28 2023  

Host: 
0

     Scratch files written to ./qchem8273//
 Dec820 |scratch|qcdevops|jenkins|workspace|build_RNUM 5633   
Processing $rem in /home/leeping/opt/qchem/5.3.2-openmp/config/preferences:
Processing $rem in /home/hpark21/.qchemrc:

Checking the input file for inconsistencies... 	...done.

--------------------------------------------------------------
User input:
--------------------------------------------------------------
$molecule
0 2
C     0.7532872723   -1.0292023220   -2.5001398196
N     0.9018255668   -0.3347899223   -1.5804884373
C     1.6518032411   -2.9480623572   -4.0235185163
C     0.5844501919   -1.8737550491   -3.6492754991
C     0.2935509811   -3.3765791688   -3.5251920735
N     0.4271246323   -3.9587427732   -2.2207096224
C     1.7227339551   -3.9252517747   -1.9247714297
C     2.5372810563   -3.3574853480   -2.9215962640
H     1.9684713546   -2.9611609027   -5.0613538310
H     0.1140737215   -1.3841592947   -4.4980968135
H    -0.4984683849   -3.7635244838   -4.1581776687
H     2.0663247686   -4.2818151825   -0.9585142895
H     3.6033240033   -3.1778138272   -2.8662244792
$end

$rem
method                wB97X-D3
basis                 cc-pvtz
unrestricted          true
symmetry              False
sym_ignore            true
scf_convergence       8
thresh                14
jobtype               opt
scf_guess             core
scf_algorithm         diis
max_scf_cycles        100
geom_opt_max_cycles   100
$end
--------------------------------------------------------------
 Adding empirical dispersion correction 
 ----------------------------------------------------------------
 Doing -D3(0) with
 s6  =   1.00000
 s8  =   1.00000
 rs6 =   1.28100
 rs8 =   1.09400
 -D3 energy without 3body term =     -0.0033119089 hartrees
 ----------------------------------------------------------------
             Standard Nuclear Orientation (Angstroms)
    I     Atom           X                Y                Z
 ----------------------------------------------------------------
    1      C       0.7532872723    -1.0292023220    -2.5001398196
    2      N       0.9018255668    -0.3347899223    -1.5804884373
    3      C       1.6518032411    -2.9480623572    -4.0235185163
    4      C       0.5844501919    -1.8737550491    -3.6492754991
    5      C       0.2935509811    -3.3765791688    -3.5251920735
    6      N       0.4271246323    -3.9587427732    -2.2207096224
    7      C       1.7227339551    -3.9252517747    -1.9247714297
    8      C       2.5372810563    -3.3574853480    -2.9215962640
    9      H       1.9684713546    -2.9611609027    -5.0613538310
   10      H       0.1140737215    -1.3841592947    -4.4980968135
   11      H      -0.4984683849    -3.7635244838    -4.1581776687
   12      H       2.0663247686    -4.2818151825    -0.9585142895
   13      H       3.6033240033    -3.1778138272    -2.8662244792
 ----------------------------------------------------------------
 Nuclear Repulsion Energy =         325.41910337 hartrees
 There are       28 alpha and       27 beta electrons
 Requested basis set is cc-pVTZ
 There are 110 shells and 310 basis functions

 Total QAlloc Memory Limit   8000 MB
 Mega-Array Size      1956 MB
 MEM_STATIC part      2000 MB
 A cutoff of  1.0D-14 yielded   5881 shell pairs
 There are     47301 function pairs (     62254 Cartesian)
 Smallest overlap matrix eigenvalue = 1.82E-04

 Scale SEOQF with 1.000000e-01/1.000000e-01/1.000000e-01

 Standard Electronic Orientation quadrupole field applied
 Nucleus-field energy     =    -0.0000000146 hartrees
 Guess MOs from core Hamiltonian diagonalization
 Long-range K will be added via erf
 Coulomb attenuation parameter = 0.25 bohr**(-1)
 An unrestricted hybrid HF-DFT SCF calculation will be
 performed using Pulay DIIS extrapolation
 Exchange:     0.1957 Hartree-Fock + 1.0000 wB97X-D3 + LR-HF
 Correlation:  1.0000 wB97X-D3
 Using SG-2 standard quadrature grid
 Dispersion:   Grimme D3
 SCF converges when DIIS error is below 1.0E-08
 using 64 threads for integral computing
 -------------------------------------------------------
 OpenMP Integral computing Module                
 Release: version 1.0, May 2013, Q-Chem Inc. Pittsburgh 
 -------------------------------------------------------
 using 64 threads for integral computing
 -------------------------------------------------------
 OpenMP Integral computing Module                
 Release: version 1.0, May 2013, Q-Chem Inc. Pittsburgh 
 -------------------------------------------------------
 ---------------------------------------
  Cycle       Energy         DIIS Error
 ---------------------------------------
    1    -258.0574889203      8.12E-02
    2    -198.9985365443      8.01E-02
    3    -302.9404482150      3.56E-02
    4    -216.4406488855      8.01E-02
    5    -296.8386302221      5.05E-02
    6    -324.7391580937      2.98E-02
    7    -338.5742535660      1.21E-02
    8    -340.5794553239      6.22E-03
    9    -340.9581436506      2.73E-03
   10    -341.0401762655      5.24E-04
   11    -341.0444365394      1.86E-04
   12    -341.0457268257      9.97E-05
   13    -341.0462513762      4.70E-05
   14    -341.0465582936      1.89E-05
   15    -341.0466782493      1.06E-05
   16    -341.0467198717      6.62E-06
   17    -341.0467495342      3.20E-06
   18    -341.0467535482      1.25E-06
   19    -341.0467538456      5.39E-07
   20    -341.0467540356      2.65E-07
   21    -341.0467541023      1.37E-07
   22    -341.0467541119      7.10E-08
   23    -341.0467541136      3.13E-08
   24    -341.0467541138      1.37E-08
   25    -341.0467541139      7.08E-09 Convergence criterion met
 ---------------------------------------
 <S^2> = 0.7862
 SCF time:  CPU 4503.38 s  wall 80.62 s
 SCF   energy in the final basis set = -341.04675411
 Total energy in the final basis set = -341.04675411
 
 --------------------------------------------------------------
 
                    Orbital Energies (a.u.)
 --------------------------------------------------------------
 
 Alpha MOs
 -- Occupied --
-14.4466 -14.4252 -10.3593 -10.3498 -10.3353 -10.3307 -10.3284 -10.3238
 -1.1086  -1.0224  -0.9757  -0.8910  -0.8099  -0.7189  -0.7083  -0.6643
 -0.5996  -0.5961  -0.5361  -0.5111  -0.5063  -0.4988  -0.4679  -0.4398
 -0.4212  -0.4097  -0.3812  -0.3184
 -- Virtual --
  0.0782   0.0896   0.0975   0.1263   0.1431   0.1579   0.1615   0.1713
  0.2062   0.2111   0.2233   0.2637   0.2679   0.2831   0.3113   0.3397
  0.3465   0.3694   0.3842   0.3906   0.3949   0.4324   0.4375   0.4441
  0.4502   0.4541   0.4787   0.4807   0.4852   0.5037   0.5198   0.5299
  0.5344   0.5432   0.5639   0.5655   0.5863   0.6005   0.6126   0.6257
  0.6325   0.6407   0.6506   0.6959   0.7114   0.7152   0.7260   0.7581
  0.7869   0.8013   0.8145   0.8488   0.8590   0.8965   0.9200   0.9478
  0.9657   0.9867   1.0041   1.0246   1.0493   1.0642   1.0678   1.0778
  1.0877   1.1040   1.1365   1.1520   1.1653   1.1752   1.1801   1.2046
  1.2186   1.2326   1.2568   1.2693   1.2835   1.3067   1.3146   1.3230
  1.3345   1.3525   1.3938   1.4055   1.4176   1.4373   1.4581   1.4739
  1.5194   1.5293   1.5362   1.5663   1.6008   1.6109   1.6394   1.6530
  1.6587   1.6864   1.7502   1.7797   1.8071   1.8673   1.8961   1.9174
  1.9656   1.9900   2.0161   2.0558   2.1160   2.1785   2.2282   2.2365
  2.2931   2.3009   2.3216   2.3509   2.3734   2.3894   2.4248   2.4500
  2.5191   2.5611   2.5669   2.5708   2.5980   2.6335   2.6465   2.6679
  2.6816   2.6913   2.7167   2.7286   2.7446   2.7659   2.7705   2.7772
  2.8057   2.8289   2.8625   2.8755   2.9055   2.9214   2.9444   2.9608
  2.9750   3.0033   3.0217   3.0363   3.0475   3.0530   3.0724   3.0829
  3.0946   3.1156   3.1312   3.1447   3.1691   3.1908   3.1968   3.2159
  3.2175   3.2474   3.2604   3.2737   3.2963   3.3098   3.3159   3.3311
  3.3392   3.3726   3.3875   3.4031   3.4485   3.4717   3.4960   3.5084
  3.5220   3.5327   3.5754   3.5871   3.5902   3.6162   3.6603   3.6730
  3.6967   3.7094   3.7190   3.7463   3.7933   3.8073   3.8154   3.8287
  3.8485   3.8673   3.8970   3.9294   3.9363   3.9521   3.9662   3.9760
  3.9969   4.0240   4.0446   4.0643   4.0737   4.0783   4.0829   4.1158
  4.1262   4.1700   4.1891   4.2010   4.2189   4.2672   4.2867   4.2930
  4.3257   4.3322   4.3623   4.3929   4.4273   4.4439   4.4624   4.4857
  4.5049   4.5183   4.5647   4.6224   4.6292   4.6379   4.6614   4.6688
  4.7138   4.7404   4.7708   4.7827   4.8526   4.8838   4.9250   4.9375
  4.9513   4.9856   5.0213   5.0456   5.0587   5.0928   5.1200   5.1388
  5.2027   5.2298   5.2403   5.2430   5.2729   5.2915   5.3178   5.3971
  5.4134   5.4381   5.5210   5.5462   5.6063   5.6551   5.7382   5.7642
  5.8313   5.8918   5.9165   5.9181   6.0727   6.1793   6.2329   6.2611
  6.3772   6.4160   8.1413   9.8766  11.4747  11.7979  12.4492  12.6413
 13.3231  15.4296
 
 Beta MOs
 -- Occupied --
-14.4393 -14.4248 -10.3570 -10.3503 -10.3361 -10.3329 -10.3241 -10.3221
 -1.0982  -1.0206  -0.9677  -0.8702  -0.8066  -0.7112  -0.7049  -0.6584
 -0.5941  -0.5908  -0.5289  -0.5013  -0.4944  -0.4851  -0.4657  -0.4279
 -0.4104  -0.3941  -0.3728
 -- Virtual --
 -0.0466   0.0894   0.0973   0.1029   0.1311   0.1455   0.1585   0.1655
  0.1729   0.2099   0.2167   0.2247   0.2644   0.2730   0.2875   0.3130
  0.3402   0.3500   0.3726   0.3863   0.3947   0.3989   0.4378   0.4388
  0.4458   0.4570   0.4589   0.4796   0.4826   0.4893   0.5053   0.5218
  0.5313   0.5368   0.5449   0.5663   0.5676   0.5889   0.6021   0.6167
  0.6283   0.6371   0.6446   0.6531   0.6983   0.7138   0.7169   0.7280
  0.7617   0.7890   0.8049   0.8189   0.8534   0.8632   0.8990   0.9215
  0.9496   0.9674   0.9917   1.0073   1.0261   1.0528   1.0654   1.0696
  1.0812   1.0896   1.1053   1.1380   1.1552   1.1673   1.1789   1.1835
  1.2064   1.2218   1.2345   1.2586   1.2714   1.2852   1.3094   1.3195
  1.3277   1.3372   1.3581   1.3949   1.4078   1.4210   1.4393   1.4615
  1.4767   1.5235   1.5339   1.5397   1.5687   1.6019   1.6169   1.6441
  1.6567   1.6649   1.6949   1.7542   1.7851   1.8123   1.8745   1.8983
  1.9191   1.9679   1.9935   2.0193   2.0591   2.1233   2.1855   2.2297
  2.2423   2.2963   2.3036   2.3261   2.3540   2.3870   2.3957   2.4308
  2.4547   2.5247   2.5668   2.5689   2.5734   2.6036   2.6354   2.6515
  2.6726   2.6845   2.6998   2.7187   2.7329   2.7475   2.7696   2.7743
  2.7819   2.8095   2.8325   2.8653   2.8819   2.9123   2.9251   2.9499
  2.9625   2.9819   3.0096   3.0243   3.0404   3.0494   3.0566   3.0768
  3.0894   3.0962   3.1177   3.1344   3.1491   3.1730   3.1936   3.2001
  3.2196   3.2288   3.2541   3.2678   3.2791   3.3006   3.3152   3.3205
  3.3349   3.3469   3.3805   3.3890   3.4079   3.4524   3.4744   3.5000
  3.5133   3.5231   3.5403   3.5781   3.5912   3.5958   3.6220   3.6648
  3.6773   3.7008   3.7124   3.7248   3.7492   3.7985   3.8110   3.8204
  3.8335   3.8527   3.8708   3.9009   3.9379   3.9422   3.9567   3.9706
  3.9816   4.0025   4.0260   4.0471   4.0679   4.0765   4.0801   4.0864
  4.1186   4.1306   4.1766   4.1931   4.2052   4.2232   4.2723   4.2958
  4.3002   4.3307   4.3364   4.3652   4.4037   4.4316   4.4521   4.4666
  4.4921   4.5095   4.5255   4.5701   4.6265   4.6334   4.6407   4.6648
  4.6711   4.7167   4.7430   4.7753   4.7865   4.8614   4.8893   4.9349
  4.9538   4.9641   4.9963   5.0250   5.0593   5.0625   5.0967   5.1271
  5.1439   5.2077   5.2350   5.2472   5.2480   5.2791   5.2998   5.3242
  5.4017   5.4271   5.4430   5.5261   5.5487   5.6131   5.6615   5.7421
  5.7659   5.8352   5.8949   5.9199   5.9204   6.0771   6.1804   6.2349
  6.2645   6.3786   6.4189   8.1423   9.8832  11.4852  11.8016  12.4512
 12.6446  13.3280  15.4301
 --------------------------------------------------------------
 
          Ground-State Mulliken Net Atomic Charges

     Atom                 Charge (a.u.)    Spin (a.u.)
  --------------------------------------------------------
      1 C                    -0.075827      -0.016852
      2 N                    -0.068069       0.027341
      3 C                    -0.062047      -0.054374
      4 C                    -0.113876       0.167671
      5 C                     0.026468      -0.034219
      6 N                    -0.187263       0.468558
      7 C                    -0.072057      -0.194486
      8 C                    -0.139408       0.619853
      9 H                     0.128596       0.012822
     10 H                     0.144264      -0.004119
     11 H                     0.131505       0.012045
     12 H                     0.138231       0.003973
     13 H                     0.149482      -0.008213
  --------------------------------------------------------
  Sum of atomic charges =    -0.000000
  Sum of spin   charges =     1.000000

 -----------------------------------------------------------------
                    Cartesian Multipole Moments
 -----------------------------------------------------------------
    Charge (ESU x 10^10)
                -0.0000
    Dipole Moment (Debye)
         X       1.5062      Y      -1.9183      Z      -4.0594
       Tot       4.7357
    Quadrupole Moments (Debye-Ang)
        XX     -39.4922     XY      -8.7177     YY     -44.3864
        XZ      -4.6820     YZ      10.6421     ZZ     -21.4098
    Octopole Moments (Debye-Ang^2)
       XXX    -132.2993    XXY      94.8507    XYY     -23.8402
       YYY     373.3189    XXZ     111.0007    XYZ      16.6640
       YYZ     111.8962    XZZ     -33.3324    YZZ      62.2164
       ZZZ     267.9929
    Hexadecapole Moments (Debye-Ang^3)
      XXXX    -493.3514   XXXY     364.8281   XXYY    -414.3546
      XYYY     356.1254   YYYY   -2508.6603   XXXZ     369.1553
      XXYZ    -286.6198   XYYZ     107.3092   YYYZ   -1043.1458
      XXZZ    -442.4568   XYZZ      96.2327   YYZZ    -676.9052
      XZZZ     350.1485   YZZZ    -756.5383   ZZZZ   -1895.4965
 -----------------------------------------------------------------
 Calculating analytic gradient of the SCF energy
 Gradient of SCF Energy
            1           2           3           4           5           6
    1  -0.0041466   0.0041770   0.0052560  -0.0021386  -0.0024796  -0.0129123
    2  -0.0175580   0.0192904  -0.0019928   0.0088116  -0.0048831  -0.0028477
    3  -0.0246586   0.0259354  -0.0032235   0.0029041  -0.0003958   0.0032918
            7           8           9          10          11          12
    1   0.0058833   0.0061373   0.0011088  -0.0017720  -0.0027112   0.0008661
    2  -0.0016799   0.0002413   0.0003062   0.0014364  -0.0012146  -0.0008236
    3   0.0036939  -0.0018603  -0.0034034  -0.0031468  -0.0017901   0.0026226
           13
    1   0.0027319
    2   0.0009139
    3   0.0000308
 Max gradient component =       2.594E-02
 RMS gradient           =       7.995E-03
 Gradient time:  CPU 473.42 s  wall 10.04 s
 Geometry Optimization Parameters
   NAtoms,    NIC,     NZ,  NCons,   NDum,   NFix, NCnnct, MaxDiis
       13     108       0       0       0       0       0       0


** GEOMETRY OPTIMIZATION IN DELOCALIZED INTERNAL COORDINATES **
   Searching for a Minimum

   Optimization Cycle:   1

                       Coordinates (Angstroms)
     ATOM                X               Y               Z
      1  C         0.7532872723   -1.0292023220   -2.5001398196
      2  N         0.9018255668   -0.3347899223   -1.5804884373
      3  C         1.6518032411   -2.9480623572   -4.0235185163
      4  C         0.5844501919   -1.8737550491   -3.6492754991
      5  C         0.2935509811   -3.3765791688   -3.5251920735
      6  N         0.4271246323   -3.9587427732   -2.2207096224
      7  C         1.7227339551   -3.9252517747   -1.9247714297
      8  C         2.5372810563   -3.3574853480   -2.9215962640
      9  H         1.9684713546   -2.9611609027   -5.0613538310
     10  H         0.1140737215   -1.3841592947   -4.4980968135
     11  H        -0.4984683849   -3.7635244838   -4.1581776687
     12  H         2.0663247686   -4.2818151825   -0.9585142895
     13  H         3.6033240033   -3.1778138272   -2.8662244792
   Point Group: c1    Number of degrees of freedom:    33


   Energy is   -341.046754114


 Attempting to generate delocalized internal coordinates
 Initial Hessian constructed with Jon Baker's OPTIMIZE code

 33 Hessian modes will be used to form the next step
  Hessian Eigenvalues:
     0.015557    0.016471    0.017811    0.020898    0.021949    0.022607
     0.023877    0.029693    0.053151    0.077038    0.084547    0.097733
     0.105485    0.116260    0.158989    0.159878    0.193756    0.200000
     0.200000    0.213873    0.237079    0.281451    0.339466    0.351677
     0.353089    0.353715    0.353791    0.356945    0.381574    0.401298
     0.420138    0.554786    1.265530

 Minimum search - taking simple RFO step
 Searching for Lamda that Minimizes Along All modes
 Value Taken    Lamda =  -0.00204727
 Step Taken.  Stepsize is  0.072819

                             Maximum     Tolerance    Cnvgd?
         Gradient           0.018718      0.000300      NO
         Displacement       0.028422      0.001200      NO
         Energy change     *********      0.000001      NO


 New Cartesian Coordinates Obtained by Inverse Iteration

 Displacement from previous Coordinates is:  0.099627
 Adding empirical dispersion correction 
 ----------------------------------------------------------------
 Doing -D3(0) with
 s6  =   1.00000
 s8  =   1.00000
 rs6 =   1.28100
 rs8 =   1.09400
 -D3 energy without 3body term =     -0.0033141517 hartrees
 ----------------------------------------------------------------
             Standard Nuclear Orientation (Angstroms)
    I     Atom           X                Y                Z
 ----------------------------------------------------------------
    1      C       0.7604859345    -1.0440668093    -2.4981222462
    2      N       0.9100494736    -0.3608426669    -1.5873868927
    3      C       1.6460530778    -2.9468627257    -4.0202678737
    4      C       0.5885391374    -1.8822844833    -3.6481022159
    5      C       0.2964542483    -3.3723761131    -3.5255439175
    6      N       0.4356871752    -3.9525495398    -2.2281444097
    7      C       1.7190676896    -3.9115929730    -1.9278125337
    8      C       2.5256189848    -3.3472254070    -2.9200635905
    9      H       1.9610154044    -2.9647558852    -5.0529937191
   10      H       0.1230570735    -1.3904773335    -4.4909220847
   11      H      -0.4900471020    -3.7589997187    -4.1568124253
   12      H       2.0616688684    -4.2686894388    -0.9662258260
   13      H       3.5881323947    -3.1716193119    -2.8656610088
 ----------------------------------------------------------------
 Nuclear Repulsion Energy =         327.70477582 hartrees
 There are       28 alpha and       27 beta electrons
 Applying Cartesian multipole field
    Component          Value
    ---------          -----
     (2,0,0)        1.00000E-11
     (0,2,0)        2.00000E-11
     (0,0,2)       -3.00000E-11
 Nucleus-field energy     =    -0.0000000147 hartrees
 Requested basis set is cc-pVTZ
 There are 110 shells and 310 basis functions
 A cutoff of  1.0D-14 yielded   5886 shell pairs
 There are     47336 function pairs (     62294 Cartesian)
 Smallest overlap matrix eigenvalue = 1.74E-04
 Guess MOs from SCF MO coefficient file
 Reading MOs from coefficient file
 Reading MOs from coefficient file
 Long-range K will be added via erf
 Coulomb attenuation parameter = 0.25 bohr**(-1)
 An unrestricted hybrid HF-DFT SCF calculation will be
 performed using Pulay DIIS extrapolation
 Exchange:     0.1957 Hartree-Fock + 1.0000 wB97X-D3 + LR-HF
 Correlation:  1.0000 wB97X-D3
 Using SG-2 standard quadrature grid
 Dispersion:   Grimme D3
 SCF converges when DIIS error is below 1.0E-08
 Geometry optimization detected.  Setting ReadMinima to 0
 Setting SaveMinima to 0
 using 64 threads for integral computing
 -------------------------------------------------------
 OpenMP Integral computing Module                
 Release: version 1.0, May 2013, Q-Chem Inc. Pittsburgh 
 -------------------------------------------------------
 using 64 threads for integral computing
 -------------------------------------------------------
 OpenMP Integral computing Module                
 Release: version 1.0, May 2013, Q-Chem Inc. Pittsburgh 
 -------------------------------------------------------
 ---------------------------------------
  Cycle       Energy         DIIS Error
 ---------------------------------------
    1    -341.0664459128      4.65E-04
    2    -341.0476993388      8.90E-05
    3    -341.0477797008      6.06E-05
    4    -341.0478181029      8.20E-06
    5    -341.0478190170      6.77E-06
    6    -341.0478196871      1.95E-06
    7    -341.0478198606      1.05E-06
    8    -341.0478199546      5.73E-07
    9    -341.0478199988      2.91E-07
   10    -341.0478200351      1.44E-07
   11    -341.0478200409      6.12E-08
   12    -341.0478200421      2.28E-08
   13    -341.0478200422      9.20E-09 Convergence criterion met
 ---------------------------------------
 <S^2> = 0.7841
 SCF time:  CPU 2223.78 s  wall 38.98 s
 SCF   energy in the final basis set = -341.04782004
 Total energy in the final basis set = -341.04782004
 
 --------------------------------------------------------------
 
                    Orbital Energies (a.u.)
 --------------------------------------------------------------
 
 Alpha MOs
 -- Occupied --
-14.4436 -14.4214 -10.3568 -10.3469 -10.3320 -10.3271 -10.3253 -10.3196
 -1.1145  -1.0271  -0.9803  -0.8925  -0.8109  -0.7208  -0.7100  -0.6673
 -0.6013  -0.5966  -0.5376  -0.5138  -0.5073  -0.5011  -0.4672  -0.4419
 -0.4230  -0.4111  -0.3803  -0.3179
 -- Virtual --
  0.0817   0.0920   0.1021   0.1286   0.1443   0.1592   0.1626   0.1728
  0.2083   0.2150   0.2246   0.2651   0.2701   0.2859   0.3127   0.3405
  0.3476   0.3713   0.3854   0.3927   0.3981   0.4346   0.4393   0.4458
  0.4529   0.4579   0.4831   0.4836   0.4880   0.5052   0.5229   0.5320
  0.5377   0.5447   0.5679   0.5688   0.5902   0.6033   0.6153   0.6289
  0.6335   0.6428   0.6553   0.6973   0.7137   0.7171   0.7281   0.7598
  0.7878   0.8073   0.8183   0.8541   0.8607   0.9022   0.9245   0.9558
  0.9691   0.9919   1.0071   1.0290   1.0511   1.0679   1.0712   1.0827
  1.0910   1.1090   1.1413   1.1576   1.1690   1.1798   1.1863   1.2076
  1.2216   1.2370   1.2610   1.2735   1.2877   1.3136   1.3207   1.3286
  1.3417   1.3581   1.3995   1.4095   1.4233   1.4440   1.4653   1.4778
  1.5246   1.5351   1.5378   1.5723   1.6022   1.6187   1.6454   1.6589
  1.6657   1.6865   1.7540   1.7842   1.8107   1.8727   1.8954   1.9149
  1.9738   1.9981   2.0266   2.0604   2.1228   2.1836   2.2321   2.2414
  2.3001   2.3057   2.3277   2.3527   2.3787   2.3901   2.4288   2.4553
  2.5219   2.5677   2.5691   2.5804   2.5998   2.6393   2.6506   2.6701
  2.6859   2.6955   2.7221   2.7343   2.7492   2.7700   2.7751   2.7824
  2.8129   2.8403   2.8695   2.8813   2.9111   2.9253   2.9496   2.9624
  2.9823   3.0085   3.0261   3.0419   3.0507   3.0592   3.0793   3.0880
  3.0990   3.1230   3.1307   3.1506   3.1776   3.2015   3.2069   3.2187
  3.2269   3.2574   3.2657   3.2826   3.3036   3.3167   3.3232   3.3421
  3.3501   3.3847   3.3986   3.4126   3.4586   3.4817   3.5045   3.5208
  3.5313   3.5438   3.5864   3.5977   3.6061   3.6320   3.6729   3.6826
  3.7080   3.7226   3.7309   3.7578   3.8081   3.8204   3.8291   3.8414
  3.8649   3.8840   3.9116   3.9422   3.9481   3.9620   3.9762   3.9956
  4.0094   4.0345   4.0541   4.0791   4.0804   4.0855   4.0957   4.1293
  4.1422   4.1828   4.2055   4.2183   4.2321   4.2817   4.2997   4.3162
  4.3436   4.3467   4.3782   4.4109   4.4419   4.4631   4.4805   4.5057
  4.5231   4.5359   4.5803   4.6392   4.6504   4.6559   4.6737   4.6801
  4.7315   4.7613   4.7943   4.8011   4.8678   4.9031   4.9442   4.9567
  4.9706   5.0057   5.0435   5.0665   5.0772   5.1164   5.1397   5.1563
  5.2177   5.2533   5.2571   5.2641   5.2957   5.3139   5.3336   5.4168
  5.4404   5.4617   5.5453   5.5761   5.6351   5.6785   5.7686   5.7935
  5.8576   5.9201   5.9338   5.9527   6.1037   6.2372   6.2783   6.2934
  6.4230   6.4591   8.2005   9.9514  11.6481  11.9323  12.6477  12.8286
 13.5378  15.7939
 
 Beta MOs
 -- Occupied --
-14.4364 -14.4211 -10.3546 -10.3474 -10.3328 -10.3293 -10.3198 -10.3190
 -1.1043  -1.0254  -0.9722  -0.8716  -0.8076  -0.7134  -0.7064  -0.6614
 -0.5953  -0.5916  -0.5304  -0.5024  -0.4969  -0.4874  -0.4652  -0.4307
 -0.4121  -0.3959  -0.3716
 -- Virtual --
 -0.0454   0.0912   0.1017   0.1071   0.1331   0.1466   0.1599   0.1666
  0.1744   0.2117   0.2204   0.2262   0.2658   0.2749   0.2904   0.3145
  0.3409   0.3511   0.3745   0.3874   0.3972   0.4018   0.4400   0.4412
  0.4474   0.4591   0.4626   0.4837   0.4860   0.4923   0.5070   0.5249
  0.5336   0.5396   0.5465   0.5704   0.5707   0.5932   0.6051   0.6193
  0.6319   0.6374   0.6469   0.6578   0.6999   0.7160   0.7190   0.7301
  0.7633   0.7901   0.8111   0.8226   0.8588   0.8650   0.9046   0.9260
  0.9579   0.9706   0.9969   1.0102   1.0305   1.0550   1.0690   1.0727
  1.0861   1.0931   1.1103   1.1424   1.1610   1.1710   1.1836   1.1895
  1.2094   1.2247   1.2390   1.2625   1.2754   1.2895   1.3163   1.3261
  1.3332   1.3442   1.3637   1.4006   1.4117   1.4266   1.4461   1.4688
  1.4806   1.5288   1.5384   1.5424   1.5745   1.6036   1.6248   1.6504
  1.6624   1.6715   1.6950   1.7579   1.7894   1.8159   1.8784   1.8991
  1.9165   1.9764   2.0014   2.0301   2.0637   2.1301   2.1907   2.2335
  2.2470   2.3035   2.3086   2.3314   2.3554   2.3928   2.3980   2.4342
  2.4600   2.5281   2.5705   2.5732   2.5835   2.6054   2.6415   2.6554
  2.6748   2.6887   2.7042   2.7246   2.7383   2.7522   2.7735   2.7788
  2.7868   2.8171   2.8439   2.8724   2.8878   2.9179   2.9292   2.9552
  2.9643   2.9891   3.0145   3.0287   3.0457   3.0544   3.0623   3.0839
  3.0946   3.1012   3.1249   3.1340   3.1549   3.1817   3.2037   3.2101
  3.2234   3.2386   3.2639   3.2728   3.2877   3.3082   3.3223   3.3276
  3.3454   3.3581   3.3926   3.4001   3.4173   3.4624   3.4842   3.5084
  3.5254   3.5331   3.5512   3.5888   3.6058   3.6079   3.6383   3.6770
  3.6873   3.7119   3.7256   3.7373   3.7607   3.8136   3.8240   3.8337
  3.8460   3.8691   3.8877   3.9153   3.9491   3.9560   3.9668   3.9801
  4.0011   4.0148   4.0366   4.0566   4.0819   4.0828   4.0882   4.0992
  4.1322   4.1470   4.1896   4.2096   4.2220   4.2366   4.2868   4.3093
  4.3229   4.3483   4.3515   4.3814   4.4218   4.4465   4.4705   4.4853
  4.5122   4.5276   4.5427   4.5856   4.6436   4.6545   4.6586   4.6769
  4.6823   4.7344   4.7641   4.7989   4.8047   4.8767   4.9089   4.9546
  4.9750   4.9819   5.0154   5.0469   5.0803   5.0812   5.1204   5.1455
  5.1625   5.2219   5.2591   5.2631   5.2706   5.3000   5.3228   5.3396
  5.4222   5.4531   5.4663   5.5503   5.5790   5.6417   5.6849   5.7722
  5.7951   5.8613   5.9230   5.9358   5.9566   6.1081   6.2382   6.2802
  6.2968   6.4243   6.4620   8.2014   9.9579  11.6577  11.9370  12.6498
 12.8318  13.5426  15.7944
 --------------------------------------------------------------
 
          Ground-State Mulliken Net Atomic Charges

     Atom                 Charge (a.u.)    Spin (a.u.)
  --------------------------------------------------------
      1 C                    -0.085563      -0.014925
      2 N                    -0.059729       0.024301
      3 C                    -0.060373      -0.051947
      4 C                    -0.109003       0.164175
      5 C                     0.024898      -0.032684
      6 N                    -0.184532       0.462890
      7 C                    -0.077204      -0.187676
      8 C                    -0.138793       0.618991
      9 H                     0.128084       0.012939
     10 H                     0.143658      -0.004036
     11 H                     0.131463       0.012012
     12 H                     0.138356       0.003933
     13 H                     0.148741      -0.007974
  --------------------------------------------------------
  Sum of atomic charges =    -0.000000
  Sum of spin   charges =     1.000000

 -----------------------------------------------------------------
                    Cartesian Multipole Moments
 -----------------------------------------------------------------
    Charge (ESU x 10^10)
                 0.0000
    Dipole Moment (Debye)
         X       1.4795      Y      -1.8740      Z      -4.0587
       Tot       4.7089
    Quadrupole Moments (Debye-Ang)
        XX     -39.5236     XY      -8.6198     YY     -44.3706
        XZ      -4.6649     YZ      10.5827     ZZ     -21.3536
    Octopole Moments (Debye-Ang^2)
       XXX    -132.7141    XXY      95.1339    XYY     -24.0040
       YYY     373.0708    XXZ     111.1112    XYZ      16.6032
       YYZ     111.6291    XZZ     -33.2893    YZZ      62.1902
       ZZZ     267.6657
    Hexadecapole Moments (Debye-Ang^3)
      XXXX    -492.5878   XXXY     365.3177   XXYY    -413.2617
      XYYY     355.1552   YYYY   -2497.8608   XXXZ     370.1094
      XXYZ    -287.2635   XYYZ     106.6610   YYYZ   -1040.9216
      XXZZ    -442.2542   XYZZ      95.8093   YYZZ    -673.7737
      XZZZ     349.6793   YZZZ    -755.6933   ZZZZ   -1892.7050
 -----------------------------------------------------------------
 Calculating analytic gradient of the SCF energy
 Gradient of SCF Energy
            1           2           3           4           5           6
    1  -0.0001298   0.0001638   0.0012261  -0.0009813   0.0003543  -0.0009732
    2  -0.0010569   0.0004038  -0.0019926   0.0036086  -0.0012362  -0.0002214
    3  -0.0017292   0.0009294  -0.0000119   0.0016305  -0.0004592   0.0000231
            7           8           9          10          11          12
    1   0.0018122  -0.0010263  -0.0002571   0.0002143   0.0000246  -0.0001685
    2   0.0008986  -0.0002704   0.0001625  -0.0004188   0.0001332  -0.0001105
    3  -0.0004274   0.0002521   0.0000496  -0.0002109   0.0000624  -0.0001985
           13
    1  -0.0002592
    2   0.0001000
    3   0.0000899
 Max gradient component =       3.609E-03
 RMS gradient           =       9.630E-04
 Gradient time:  CPU 478.31 s  wall 9.51 s
 Geometry Optimization Parameters
   NAtoms,    NIC,     NZ,  NCons,   NDum,   NFix, NCnnct, MaxDiis
       13     108       0       0       0       0       0       0

 Cartesian Hessian Update
 Hessian updated using BFGS update


** GEOMETRY OPTIMIZATION IN DELOCALIZED INTERNAL COORDINATES **
   Searching for a Minimum

   Optimization Cycle:   2

                       Coordinates (Angstroms)
     ATOM                X               Y               Z
      1  C         0.7604859345   -1.0440668093   -2.4981222462
      2  N         0.9100494736   -0.3608426669   -1.5873868927
      3  C         1.6460530778   -2.9468627257   -4.0202678737
      4  C         0.5885391374   -1.8822844833   -3.6481022159
      5  C         0.2964542483   -3.3723761131   -3.5255439175
      6  N         0.4356871752   -3.9525495398   -2.2281444097
      7  C         1.7190676896   -3.9115929730   -1.9278125337
      8  C         2.5256189848   -3.3472254070   -2.9200635905
      9  H         1.9610154044   -2.9647558852   -5.0529937191
     10  H         0.1230570735   -1.3904773335   -4.4909220847
     11  H        -0.4900471020   -3.7589997187   -4.1568124253
     12  H         2.0616688684   -4.2686894388   -0.9662258260
     13  H         3.5881323947   -3.1716193119   -2.8656610088
   Point Group: c1    Number of degrees of freedom:    33


   Energy is   -341.047820042

 Hessian updated using BFGS update

 33 Hessian modes will be used to form the next step
  Hessian Eigenvalues:
     0.015565    0.016488    0.017836    0.020877    0.021952    0.022633
     0.023929    0.029700    0.053256    0.077016    0.084530    0.097537
     0.105381    0.116220    0.159020    0.159850    0.192664    0.199907
     0.200000    0.213746    0.235393    0.269029    0.340739    0.351976
     0.353269    0.353750    0.355139    0.358402    0.381333    0.402051
     0.437545    0.547295    1.250770

 Minimum search - taking simple RFO step
 Searching for Lamda that Minimizes Along All modes
 Value Taken    Lamda =  -0.00003956
 Step Taken.  Stepsize is  0.022218

                             Maximum     Tolerance    Cnvgd?
         Gradient           0.001603      0.000300      NO
         Displacement       0.012804      0.001200      NO
         Energy change     -0.001066      0.000001      NO


 New Cartesian Coordinates Obtained by Inverse Iteration

 Displacement from previous Coordinates is:  0.020401
 Adding empirical dispersion correction 
 ----------------------------------------------------------------
 Doing -D3(0) with
 s6  =   1.00000
 s8  =   1.00000
 rs6 =   1.28100
 rs8 =   1.09400
 -D3 energy without 3body term =     -0.0033122305 hartrees
 ----------------------------------------------------------------
             Standard Nuclear Orientation (Angstroms)
    I     Atom           X                Y                Z
 ----------------------------------------------------------------
    1      C       0.7589410950    -1.0426019781    -2.4986706256
    2      N       0.9064291188    -0.3574720262    -1.5898875653
    3      C       1.6465328424    -2.9440865211    -4.0196728256
    4      C       0.5891538050    -1.8834815750    -3.6487124136
    5      C       0.2968338600    -3.3706530545    -3.5245520660
    6      N       0.4363503587    -3.9505069080    -2.2273207551
    7      C       1.7190357430    -3.9144837685    -1.9280815771
    8      C       2.5267226253    -3.3481365471    -2.9199963495
    9      H       1.9621357573    -2.9632821335    -5.0522804144
   10      H       0.1206492582    -1.3912706286    -4.4897152466
   11      H      -0.4890929140    -3.7585122260    -4.1558868212
   12      H       2.0618645581    -4.2714330995    -0.9662776571
   13      H       3.5902262522    -3.1764219402    -2.8670044267
 ----------------------------------------------------------------
 Nuclear Repulsion Energy =         327.70404830 hartrees
 There are       28 alpha and       27 beta electrons
 Applying Cartesian multipole field
    Component          Value
    ---------          -----
     (2,0,0)        1.00000E-11
     (0,2,0)        2.00000E-11
     (0,0,2)       -3.00000E-11
 Nucleus-field energy     =    -0.0000000147 hartrees
 Requested basis set is cc-pVTZ
 There are 110 shells and 310 basis functions
 A cutoff of  1.0D-14 yielded   5885 shell pairs
 There are     47327 function pairs (     62285 Cartesian)
 Smallest overlap matrix eigenvalue = 1.74E-04
 Guess MOs from SCF MO coefficient file
 Reading MOs from coefficient file
 Reading MOs from coefficient file
 Long-range K will be added via erf
 Coulomb attenuation parameter = 0.25 bohr**(-1)
 An unrestricted hybrid HF-DFT SCF calculation will be
 performed using Pulay DIIS extrapolation
 Exchange:     0.1957 Hartree-Fock + 1.0000 wB97X-D3 + LR-HF
 Correlation:  1.0000 wB97X-D3
 Using SG-2 standard quadrature grid
 Dispersion:   Grimme D3
 SCF converges when DIIS error is below 1.0E-08
 Geometry optimization detected.  Setting ReadMinima to 0
 Setting SaveMinima to 0
 using 64 threads for integral computing
 -------------------------------------------------------
 OpenMP Integral computing Module                
 Release: version 1.0, May 2013, Q-Chem Inc. Pittsburgh 
 -------------------------------------------------------
 using 64 threads for integral computing
 -------------------------------------------------------
 OpenMP Integral computing Module                
 Release: version 1.0, May 2013, Q-Chem Inc. Pittsburgh 
 -------------------------------------------------------
 ---------------------------------------
  Cycle       Energy         DIIS Error
 ---------------------------------------
    1    -341.0489352372      1.07E-04
    2    -341.0478419700      1.34E-05
    3    -341.0478444825      1.19E-05
    4    -341.0478461580      2.80E-06
    5    -341.0478464328      1.44E-06
    6    -341.0478465670      7.66E-07
    7    -341.0478466135      4.22E-07
    8    -341.0478466376      2.68E-07
    9    -341.0478466548      1.13E-07
   10    -341.0478466588      5.91E-08
   11    -341.0478466599      2.17E-08
   12    -341.0478466600      1.17E-08
   13    -341.0478466601      4.55E-09 Convergence criterion met
 ---------------------------------------
 <S^2> = 0.7839
 SCF time:  CPU 2183.89 s  wall 38.26 s
 SCF   energy in the final basis set = -341.04784666
 Total energy in the final basis set = -341.04784666
 
 --------------------------------------------------------------
 
                    Orbital Energies (a.u.)
 --------------------------------------------------------------
 
 Alpha MOs
 -- Occupied --
-14.4435 -14.4212 -10.3567 -10.3467 -10.3319 -10.3273 -10.3255 -10.3194
 -1.1147  -1.0273  -0.9808  -0.8923  -0.8105  -0.7211  -0.7100  -0.6674
 -0.6013  -0.5963  -0.5378  -0.5140  -0.5072  -0.5010  -0.4671  -0.4419
 -0.4232  -0.4111  -0.3802  -0.3180
 -- Virtual --
  0.0818   0.0923   0.1026   0.1287   0.1443   0.1591   0.1626   0.1727
  0.2080   0.2147   0.2246   0.2651   0.2702   0.2863   0.3128   0.3405
  0.3478   0.3712   0.3854   0.3924   0.3981   0.4345   0.4396   0.4458
  0.4527   0.4582   0.4834   0.4840   0.4881   0.5053   0.5230   0.5322
  0.5378   0.5448   0.5677   0.5687   0.5904   0.6034   0.6151   0.6286
  0.6334   0.6429   0.6550   0.6975   0.7136   0.7172   0.7283   0.7600
  0.7879   0.8074   0.8184   0.8538   0.8608   0.9019   0.9242   0.9557
  0.9693   0.9914   1.0073   1.0293   1.0511   1.0678   1.0709   1.0826
  1.0911   1.1087   1.1415   1.1574   1.1690   1.1797   1.1865   1.2076
  1.2215   1.2370   1.2606   1.2738   1.2879   1.3138   1.3202   1.3287
  1.3420   1.3578   1.3994   1.4101   1.4235   1.4441   1.4657   1.4783
  1.5242   1.5351   1.5378   1.5722   1.6022   1.6184   1.6452   1.6590
  1.6658   1.6867   1.7543   1.7841   1.8106   1.8728   1.8953   1.9149
  1.9738   1.9991   2.0260   2.0611   2.1221   2.1831   2.2318   2.2424
  2.2998   2.3061   2.3280   2.3523   2.3786   2.3907   2.4294   2.4552
  2.5224   2.5681   2.5690   2.5808   2.6004   2.6389   2.6511   2.6708
  2.6857   2.6960   2.7226   2.7349   2.7498   2.7702   2.7759   2.7825
  2.8134   2.8417   2.8694   2.8816   2.9104   2.9253   2.9492   2.9618
  2.9822   3.0087   3.0258   3.0417   3.0510   3.0590   3.0792   3.0879
  3.0992   3.1233   3.1311   3.1506   3.1772   3.2012   3.2066   3.2183
  3.2271   3.2574   3.2656   3.2823   3.3038   3.3170   3.3232   3.3427
  3.3500   3.3848   3.3987   3.4130   3.4591   3.4814   3.5051   3.5212
  3.5314   3.5438   3.5863   3.5969   3.6067   3.6316   3.6729   3.6820
  3.7082   3.7228   3.7311   3.7585   3.8075   3.8204   3.8293   3.8423
  3.8640   3.8846   3.9121   3.9417   3.9485   3.9623   3.9755   3.9965
  4.0097   4.0342   4.0539   4.0782   4.0804   4.0856   4.0965   4.1294
  4.1427   4.1827   4.2060   4.2183   4.2313   4.2812   4.2986   4.3147
  4.3434   4.3476   4.3779   4.4108   4.4436   4.4627   4.4796   4.5048
  4.5237   4.5368   4.5803   4.6392   4.6503   4.6553   4.6737   4.6805
  4.7317   4.7633   4.7961   4.8016   4.8682   4.9039   4.9448   4.9576
  4.9716   5.0064   5.0432   5.0669   5.0757   5.1187   5.1411   5.1568
  5.2183   5.2545   5.2577   5.2652   5.2961   5.3152   5.3339   5.4162
  5.4410   5.4623   5.5443   5.5770   5.6345   5.6794   5.7695   5.7948
  5.8576   5.9210   5.9341   5.9524   6.1039   6.2406   6.2796   6.2910
  6.4235   6.4584   8.1962   9.9550  11.6457  11.9279  12.6505  12.8412
 13.5308  15.8131
 
 Beta MOs
 -- Occupied --
-14.4363 -14.4209 -10.3545 -10.3471 -10.3326 -10.3295 -10.3196 -10.3192
 -1.1045  -1.0256  -0.9729  -0.8714  -0.8073  -0.7136  -0.7064  -0.6615
 -0.5951  -0.5915  -0.5305  -0.5023  -0.4972  -0.4872  -0.4651  -0.4309
 -0.4124  -0.3961  -0.3716
 -- Virtual --
 -0.0452   0.0913   0.1021   0.1075   0.1331   0.1466   0.1599   0.1666
  0.1743   0.2114   0.2202   0.2261   0.2658   0.2750   0.2907   0.3145
  0.3409   0.3513   0.3744   0.3873   0.3970   0.4020   0.4401   0.4413
  0.4473   0.4591   0.4626   0.4842   0.4863   0.4925   0.5070   0.5250
  0.5339   0.5397   0.5466   0.5702   0.5705   0.5934   0.6051   0.6191
  0.6316   0.6375   0.6469   0.6574   0.7001   0.7160   0.7189   0.7303
  0.7634   0.7901   0.8112   0.8226   0.8585   0.8649   0.9043   0.9257
  0.9577   0.9708   0.9964   1.0105   1.0307   1.0550   1.0690   1.0725
  1.0860   1.0932   1.1100   1.1425   1.1608   1.1711   1.1835   1.1897
  1.2093   1.2246   1.2390   1.2620   1.2758   1.2897   1.3164   1.3256
  1.3333   1.3444   1.3635   1.4004   1.4123   1.4268   1.4461   1.4693
  1.4810   1.5283   1.5385   1.5424   1.5743   1.6036   1.6246   1.6501
  1.6626   1.6716   1.6951   1.7582   1.7894   1.8159   1.8784   1.8990
  1.9165   1.9763   2.0024   2.0294   2.0643   2.1294   2.1903   2.2332
  2.2479   2.3035   2.3087   2.3319   2.3550   2.3926   2.3986   2.4348
  2.4599   2.5286   2.5710   2.5729   2.5839   2.6061   2.6411   2.6559
  2.6757   2.6885   2.7046   2.7251   2.7389   2.7529   2.7737   2.7795
  2.7870   2.8175   2.8453   2.8724   2.8881   2.9172   2.9292   2.9547
  2.9637   2.9892   3.0147   3.0284   3.0454   3.0546   3.0621   3.0838
  3.0945   3.1015   3.1252   3.1343   3.1550   3.1814   3.2035   3.2098
  3.2230   3.2389   3.2638   3.2728   3.2874   3.3087   3.3223   3.3275
  3.3463   3.3578   3.3928   3.4002   3.4177   3.4630   3.4840   3.5091
  3.5257   3.5333   3.5511   3.5887   3.6050   3.6085   3.6377   3.6773
  3.6864   3.7121   3.7258   3.7375   3.7615   3.8131   3.8239   3.8340
  3.8468   3.8682   3.8883   3.9159   3.9482   3.9565   3.9671   3.9794
  4.0019   4.0152   4.0363   4.0565   4.0818   4.0824   4.0881   4.0999
  4.1322   4.1475   4.1894   4.2101   4.2220   4.2358   4.2863   4.3082
  4.3215   4.3481   4.3523   4.3810   4.4216   4.4482   4.4700   4.4845
  4.5116   4.5281   4.5436   4.5856   4.6435   4.6544   4.6581   4.6768
  4.6825   4.7347   4.7661   4.8009   4.8049   4.8770   4.9097   4.9553
  4.9755   4.9830   5.0160   5.0465   5.0793   5.0809   5.1230   5.1464
  5.1632   5.2225   5.2596   5.2643   5.2718   5.3003   5.3241   5.3400
  5.4213   5.4539   5.4668   5.5492   5.5800   5.6411   5.6857   5.7731
  5.7965   5.8613   5.9239   5.9361   5.9563   6.1082   6.2415   6.2815
  6.2944   6.4248   6.4614   8.1971   9.9614  11.6551  11.9327  12.6526
 12.8444  13.5355  15.8135
 --------------------------------------------------------------
 
          Ground-State Mulliken Net Atomic Charges

     Atom                 Charge (a.u.)    Spin (a.u.)
  --------------------------------------------------------
      1 C                    -0.086469      -0.014596
      2 N                    -0.058870       0.023594
      3 C                    -0.060728      -0.051706
      4 C                    -0.108535       0.161792
      5 C                     0.025095      -0.031886
      6 N                    -0.184243       0.461154
      7 C                    -0.077191      -0.187517
      8 C                    -0.139007       0.622175
      9 H                     0.128044       0.012980
     10 H                     0.143432      -0.004007
     11 H                     0.131452       0.012127
     12 H                     0.138363       0.003928
     13 H                     0.148656      -0.008038
  --------------------------------------------------------
  Sum of atomic charges =     0.000000
  Sum of spin   charges =     1.000000

 -----------------------------------------------------------------
                    Cartesian Multipole Moments
 -----------------------------------------------------------------
    Charge (ESU x 10^10)
                 0.0000
    Dipole Moment (Debye)
         X       1.4823      Y      -1.8839      Z      -4.0522
       Tot       4.7081
    Quadrupole Moments (Debye-Ang)
        XX     -39.5043     XY      -8.6354     YY     -44.3246
        XZ      -4.6567     YZ      10.5833     ZZ     -21.3939
    Octopole Moments (Debye-Ang^2)
       XXX    -132.6300    XXY      95.0251    XYY     -23.9045
       YYY     372.6910    XXZ     111.0796    XYZ      16.6204
       YYZ     111.6124    XZZ     -33.3433    YZZ      62.2612
       ZZZ     267.9298
    Hexadecapole Moments (Debye-Ang^3)
      XXXX    -492.4438   XXXY     365.1490   XXYY    -412.8181
      XYYY     354.8419   YYYY   -2495.9094   XXXZ     369.9967
      XXYZ    -286.9495   XYYZ     106.5201   YYYZ   -1040.2895
      XXZZ    -442.1753   XYZZ      95.9122   YYZZ    -674.0405
      XZZZ     350.1007   YZZZ    -756.1086   ZZZZ   -1894.0773
 -----------------------------------------------------------------
 Calculating analytic gradient of the SCF energy
 Gradient of SCF Energy
            1           2           3           4           5           6
    1   0.0000575  -0.0000365   0.0003290  -0.0004713   0.0005880  -0.0004023
    2   0.0002682  -0.0005161  -0.0010141   0.0015557  -0.0005482   0.0002502
    3  -0.0000256  -0.0003301   0.0000474   0.0006042  -0.0002059  -0.0000633
            7           8           9          10          11          12
    1   0.0008495  -0.0005990  -0.0001931   0.0000229  -0.0000023  -0.0000953
    2   0.0000529  -0.0001329   0.0001720  -0.0003038   0.0001453  -0.0000023
    3  -0.0002930   0.0002297   0.0000237  -0.0000479   0.0000386  -0.0000395
           13
    1  -0.0000471
    2   0.0000731
    3   0.0000618
 Max gradient component =       1.556E-03
 RMS gradient           =       4.225E-04
 Gradient time:  CPU 479.06 s  wall 9.63 s
 Geometry Optimization Parameters
   NAtoms,    NIC,     NZ,  NCons,   NDum,   NFix, NCnnct, MaxDiis
       13     108       0       0       0       0       0       0

 Cartesian Hessian Update
 Hessian updated using BFGS update


** GEOMETRY OPTIMIZATION IN DELOCALIZED INTERNAL COORDINATES **
   Searching for a Minimum

   Optimization Cycle:   3

                       Coordinates (Angstroms)
     ATOM                X               Y               Z
      1  C         0.7589410950   -1.0426019781   -2.4986706256
      2  N         0.9064291188   -0.3574720262   -1.5898875653
      3  C         1.6465328424   -2.9440865211   -4.0196728256
      4  C         0.5891538050   -1.8834815750   -3.6487124136
      5  C         0.2968338600   -3.3706530545   -3.5245520660
      6  N         0.4363503587   -3.9505069080   -2.2273207551
      7  C         1.7190357430   -3.9144837685   -1.9280815771
      8  C         2.5267226253   -3.3481365471   -2.9199963495
      9  H         1.9621357573   -2.9632821335   -5.0522804144
     10  H         0.1206492582   -1.3912706286   -4.4897152466
     11  H        -0.4890929140   -3.7585122260   -4.1558868212
     12  H         2.0618645581   -4.2714330995   -0.9662776571
     13  H         3.5902262522   -3.1764219402   -2.8670044267
   Point Group: c1    Number of degrees of freedom:    33


   Energy is   -341.047846660

 Hessian updated using BFGS update

 33 Hessian modes will be used to form the next step
  Hessian Eigenvalues:
     0.015181    0.016359    0.018951    0.019705    0.021764    0.022898
     0.025326    0.029826    0.050884    0.071776    0.081561    0.086581
     0.104750    0.115985    0.157782    0.159231    0.181998    0.197299
     0.200001    0.211361    0.217392    0.272363    0.341114    0.351977
     0.353332    0.353750    0.354608    0.358507    0.379769    0.393519
     0.420215    0.544173    1.320210

 Minimum search - taking simple RFO step
 Searching for Lamda that Minimizes Along All modes
 Value Taken    Lamda =  -0.00001840
 Step Taken.  Stepsize is  0.022121

                             Maximum     Tolerance    Cnvgd?
         Gradient           0.000604      0.000300      NO
         Displacement       0.012111      0.001200      NO
         Energy change     -0.000027      0.000001      NO


 New Cartesian Coordinates Obtained by Inverse Iteration

 Displacement from previous Coordinates is:  0.014464
 Adding empirical dispersion correction 
 ----------------------------------------------------------------
 Doing -D3(0) with
 s6  =   1.00000
 s8  =   1.00000
 rs6 =   1.28100
 rs8 =   1.09400
 -D3 energy without 3body term =     -0.0033110947 hartrees
 ----------------------------------------------------------------
             Standard Nuclear Orientation (Angstroms)
    I     Atom           X                Y                Z
 ----------------------------------------------------------------
    1      C       0.7578816149    -1.0421621802    -2.4981741566
    2      N       0.9039695454    -0.3547952726    -1.5907976295
    3      C       1.6463800393    -2.9418395482    -4.0192869671
    4      C       0.5894533988    -1.8849224567    -3.6485804891
    5      C       0.2958743780    -3.3698211895    -3.5239379990
    6      N       0.4367902573    -3.9516199238    -2.2275875663
    7      C       1.7183564750    -3.9138046776    -1.9274728415
    8      C       2.5274389988    -3.3480677063    -2.9203073305
    9      H       1.9628616063    -2.9635741904    -5.0517461853
   10      H       0.1213776283    -1.3899124526    -4.4884533069
   11      H      -0.4885095098    -3.7597361718    -4.1561543750
   12      H       2.0621255738    -4.2717608674    -0.9661979862
   13      H       3.5917823541    -3.1803257692    -2.8693619110
 ----------------------------------------------------------------
 Nuclear Repulsion Energy =         327.67630868 hartrees
 There are       28 alpha and       27 beta electrons
 Applying Cartesian multipole field
    Component          Value
    ---------          -----
     (2,0,0)        1.00000E-11
     (0,2,0)        2.00000E-11
     (0,0,2)       -3.00000E-11
 Nucleus-field energy     =    -0.0000000147 hartrees
 Requested basis set is cc-pVTZ
 There are 110 shells and 310 basis functions
 A cutoff of  1.0D-14 yielded   5884 shell pairs
 There are     47322 function pairs (     62279 Cartesian)
 Smallest overlap matrix eigenvalue = 1.75E-04
 Guess MOs from SCF MO coefficient file
 Reading MOs from coefficient file
 Reading MOs from coefficient file
 Long-range K will be added via erf
 Coulomb attenuation parameter = 0.25 bohr**(-1)
 An unrestricted hybrid HF-DFT SCF calculation will be
 performed using Pulay DIIS extrapolation
 Exchange:     0.1957 Hartree-Fock + 1.0000 wB97X-D3 + LR-HF
 Correlation:  1.0000 wB97X-D3
 Using SG-2 standard quadrature grid
 Dispersion:   Grimme D3
 SCF converges when DIIS error is below 1.0E-08
 Geometry optimization detected.  Setting ReadMinima to 0
 Setting SaveMinima to 0
 using 64 threads for integral computing
 -------------------------------------------------------
 OpenMP Integral computing Module                
 Release: version 1.0, May 2013, Q-Chem Inc. Pittsburgh 
 -------------------------------------------------------
 using 64 threads for integral computing
 -------------------------------------------------------
 OpenMP Integral computing Module                
 Release: version 1.0, May 2013, Q-Chem Inc. Pittsburgh 
 -------------------------------------------------------
 ---------------------------------------
  Cycle       Energy         DIIS Error
 ---------------------------------------
    1    -341.0483991075      9.04E-05
    2    -341.0478524906      9.71E-06
    3    -341.0478542730      7.99E-06
    4    -341.0478550945      2.13E-06
    5    -341.0478553184      1.18E-06
    6    -341.0478554325      5.71E-07
    7    -341.0478554754      2.92E-07
    8    -341.0478555022      1.76E-07
    9    -341.0478555070      1.02E-07
   10    -341.0478555085      4.18E-08
   11    -341.0478555089      1.64E-08
   12    -341.0478555089      7.56E-09 Convergence criterion met
 ---------------------------------------
 <S^2> = 0.7838
 SCF time:  CPU 2014.31 s  wall 35.03 s
 SCF   energy in the final basis set = -341.04785551
 Total energy in the final basis set = -341.04785551
 
 --------------------------------------------------------------
 
                    Orbital Energies (a.u.)
 --------------------------------------------------------------
 
 Alpha MOs
 -- Occupied --
-14.4435 -14.4213 -10.3567 -10.3466 -10.3317 -10.3274 -10.3257 -10.3195
 -1.1148  -1.0273  -0.9812  -0.8922  -0.8102  -0.7212  -0.7099  -0.6675
 -0.6012  -0.5961  -0.5378  -0.5142  -0.5072  -0.5008  -0.4671  -0.4419
 -0.4233  -0.4111  -0.3798  -0.3182
 -- Virtual --
  0.0819   0.0924   0.1027   0.1287   0.1443   0.1591   0.1625   0.1727
  0.2076   0.2145   0.2247   0.2651   0.2706   0.2864   0.3127   0.3404
  0.3480   0.3708   0.3857   0.3923   0.3980   0.4342   0.4396   0.4457
  0.4528   0.4582   0.4833   0.4845   0.4884   0.5056   0.5231   0.5326
  0.5378   0.5448   0.5675   0.5686   0.5907   0.6034   0.6147   0.6288
  0.6329   0.6429   0.6547   0.6973   0.7137   0.7170   0.7284   0.7603
  0.7876   0.8075   0.8186   0.8541   0.8608   0.9018   0.9239   0.9552
  0.9692   0.9909   1.0073   1.0296   1.0511   1.0680   1.0708   1.0821
  1.0911   1.1083   1.1416   1.1570   1.1690   1.1796   1.1867   1.2074
  1.2215   1.2369   1.2605   1.2740   1.2879   1.3138   1.3199   1.3282
  1.3419   1.3573   1.3991   1.4105   1.4235   1.4440   1.4657   1.4786
  1.5240   1.5352   1.5379   1.5721   1.6021   1.6182   1.6449   1.6587
  1.6661   1.6862   1.7544   1.7846   1.8107   1.8728   1.8952   1.9148
  1.9732   1.9992   2.0255   2.0609   2.1225   2.1823   2.2315   2.2428
  2.2995   2.3064   2.3282   2.3525   2.3784   2.3908   2.4302   2.4546
  2.5230   2.5683   2.5687   2.5813   2.6010   2.6385   2.6513   2.6709
  2.6855   2.6956   2.7230   2.7354   2.7502   2.7698   2.7766   2.7827
  2.8139   2.8430   2.8693   2.8817   2.9098   2.9250   2.9487   2.9615
  2.9826   3.0083   3.0253   3.0421   3.0505   3.0583   3.0790   3.0880
  3.0991   3.1234   3.1311   3.1508   3.1771   3.2010   3.2062   3.2177
  3.2278   3.2574   3.2655   3.2814   3.3039   3.3168   3.3232   3.3428
  3.3504   3.3847   3.3990   3.4129   3.4595   3.4816   3.5060   3.5213
  3.5315   3.5437   3.5858   3.5969   3.6069   3.6316   3.6727   3.6814
  3.7078   3.7226   3.7311   3.7589   3.8071   3.8200   3.8295   3.8427
  3.8643   3.8845   3.9121   3.9410   3.9493   3.9617   3.9745   3.9972
  4.0097   4.0343   4.0533   4.0773   4.0802   4.0855   4.0968   4.1299
  4.1428   4.1814   4.2061   4.2178   4.2303   4.2803   4.2981   4.3142
  4.3431   4.3475   4.3772   4.4098   4.4445   4.4623   4.4782   4.5043
  4.5240   4.5368   4.5795   4.6388   4.6499   4.6546   4.6733   4.6804
  4.7320   4.7644   4.7974   4.8016   4.8680   4.9041   4.9452   4.9580
  4.9721   5.0067   5.0427   5.0678   5.0749   5.1203   5.1418   5.1566
  5.2184   5.2547   5.2578   5.2654   5.2958   5.3156   5.3340   5.4157
  5.4414   5.4619   5.5433   5.5775   5.6328   5.6793   5.7708   5.7953
  5.8569   5.9204   5.9338   5.9514   6.1031   6.2407   6.2788   6.2885
  6.4221   6.4576   8.1928   9.9560  11.6433  11.9212  12.6498  12.8485
 13.5234  15.8141
 
 Beta MOs
 -- Occupied --
-14.4363 -14.4210 -10.3545 -10.3471 -10.3325 -10.3296 -10.3197 -10.3194
 -1.1046  -1.0257  -0.9733  -0.8712  -0.8071  -0.7136  -0.7063  -0.6616
 -0.5949  -0.5914  -0.5306  -0.5022  -0.4973  -0.4870  -0.4651  -0.4309
 -0.4127  -0.3962  -0.3713
 -- Virtual --
 -0.0451   0.0914   0.1024   0.1075   0.1331   0.1465   0.1599   0.1665
  0.1744   0.2110   0.2199   0.2262   0.2657   0.2753   0.2908   0.3144
  0.3408   0.3515   0.3740   0.3874   0.3970   0.4019   0.4401   0.4411
  0.4472   0.4592   0.4625   0.4845   0.4865   0.4928   0.5073   0.5250
  0.5343   0.5398   0.5466   0.5700   0.5703   0.5937   0.6051   0.6188
  0.6317   0.6370   0.6468   0.6571   0.6999   0.7161   0.7187   0.7304
  0.7638   0.7898   0.8114   0.8228   0.8591   0.8648   0.9042   0.9254
  0.9572   0.9708   0.9958   1.0104   1.0311   1.0549   1.0692   1.0723
  1.0855   1.0931   1.1096   1.1426   1.1605   1.1711   1.1835   1.1900
  1.2091   1.2246   1.2389   1.2619   1.2760   1.2896   1.3165   1.3252
  1.3329   1.3443   1.3630   1.4000   1.4127   1.4269   1.4460   1.4693
  1.4813   1.5280   1.5387   1.5423   1.5743   1.6034   1.6244   1.6498
  1.6624   1.6718   1.6946   1.7583   1.7898   1.8159   1.8784   1.8989
  1.9164   1.9757   2.0025   2.0289   2.0642   2.1298   2.1896   2.2329
  2.2484   2.3034   2.3088   2.3321   2.3552   2.3927   2.3988   2.4355
  2.4594   2.5293   2.5707   2.5732   2.5845   2.6066   2.6407   2.6560
  2.6758   2.6883   2.7042   2.7254   2.7395   2.7534   2.7733   2.7799
  2.7873   2.8180   2.8467   2.8723   2.8884   2.9166   2.9289   2.9543
  2.9634   2.9895   3.0143   3.0280   3.0458   3.0541   3.0615   3.0837
  3.0945   3.1013   3.1252   3.1342   3.1553   3.1812   3.2033   3.2093
  3.2222   3.2397   3.2638   3.2727   3.2865   3.3090   3.3221   3.3275
  3.3465   3.3577   3.3928   3.4006   3.4176   3.4633   3.4842   3.5101
  3.5259   3.5332   3.5510   3.5882   3.6050   3.6087   3.6377   3.6772
  3.6857   3.7117   3.7257   3.7374   3.7619   3.8127   3.8233   3.8344
  3.8470   3.8685   3.8882   3.9158   3.9473   3.9574   3.9665   3.9785
  4.0025   4.0152   4.0364   4.0558   4.0811   4.0821   4.0880   4.1003
  4.1327   4.1476   4.1881   4.2101   4.2215   4.2349   4.2855   4.3075
  4.3209   4.3477   4.3523   4.3803   4.4205   4.4492   4.4695   4.4831
  4.5112   4.5284   4.5434   4.5848   4.6431   4.6540   4.6574   4.6764
  4.6824   4.7349   4.7671   4.8023   4.8048   4.8769   4.9101   4.9557
  4.9762   4.9830   5.0162   5.0462   5.0784   5.0817   5.1250   5.1466
  5.1630   5.2226   5.2594   5.2647   5.2719   5.2999   5.3246   5.3399
  5.4209   5.4542   5.4665   5.5482   5.5805   5.6394   5.6856   5.7744
  5.7968   5.8606   5.9231   5.9359   5.9553   6.1075   6.2416   6.2807
  6.2919   6.4234   6.4606   8.1937   9.9623  11.6528  11.9260  12.6520
 12.8517  13.5281  15.8145
 --------------------------------------------------------------
 
          Ground-State Mulliken Net Atomic Charges

     Atom                 Charge (a.u.)    Spin (a.u.)
  --------------------------------------------------------
      1 C                    -0.086861      -0.014316
      2 N                    -0.058551       0.022947
      3 C                    -0.060872      -0.051374
      4 C                    -0.107759       0.159597
      5 C                     0.024786      -0.031096
      6 N                    -0.183977       0.459330
      7 C                    -0.077247      -0.187366
      8 C                    -0.139133       0.625308
      9 H                     0.128012       0.012991
     10 H                     0.143207      -0.003985
     11 H                     0.131450       0.012118
     12 H                     0.138317       0.003936
     13 H                     0.148630      -0.008090
  --------------------------------------------------------
  Sum of atomic charges =     0.000000
  Sum of spin   charges =     1.000000

 -----------------------------------------------------------------
                    Cartesian Multipole Moments
 -----------------------------------------------------------------
    Charge (ESU x 10^10)
                 0.0000
    Dipole Moment (Debye)
         X       1.4879      Y      -1.8852      Z      -4.0481
       Tot       4.7069
    Quadrupole Moments (Debye-Ang)
        XX     -39.4849     XY      -8.6562     YY     -44.3358
        XZ      -4.6706     YZ      10.5766     ZZ     -21.4216
    Octopole Moments (Debye-Ang^2)
       XXX    -132.4999    XXY      94.9085    XYY     -23.7933
       YYY     372.6930    XXZ     111.0154    XYZ      16.6915
       YYZ     111.6293    XZZ     -33.2878    YZZ      62.3092
       ZZZ     268.0918
    Hexadecapole Moments (Debye-Ang^3)
      XXXX    -492.0417   XXXY     364.6252   XXYY    -412.2886
      XYYY     354.3198   YYYY   -2496.0548   XXXZ     369.6168
      XXYZ    -286.5499   XYYZ     106.1641   YYYZ   -1040.1136
      XXZZ    -441.9259   XYZZ      95.6609   YYZZ    -674.0567
      XZZZ     349.9437   YZZZ    -756.3594   ZZZZ   -1894.8890
 -----------------------------------------------------------------
 Calculating analytic gradient of the SCF energy
 Gradient of SCF Energy
            1           2           3           4           5           6
    1   0.0000189  -0.0000033  -0.0003262  -0.0000213   0.0002380   0.0000276
    2   0.0005089  -0.0003694  -0.0000200  -0.0002708   0.0001797  -0.0000634
    3   0.0002086  -0.0001916   0.0001498  -0.0000512   0.0001176  -0.0002385
            7           8           9          10          11          12
    1  -0.0000935   0.0001186  -0.0000374   0.0000367  -0.0000293   0.0000162
    2   0.0001571  -0.0001191   0.0000282  -0.0000196   0.0000149  -0.0000399
    3   0.0001119  -0.0000634  -0.0000264  -0.0000075  -0.0000241   0.0000125
           13
    1   0.0000549
    2   0.0000134
    3   0.0000024
 Max gradient component =       5.089E-04
 RMS gradient           =       1.549E-04
 Gradient time:  CPU 474.94 s  wall 9.31 s
 Geometry Optimization Parameters
   NAtoms,    NIC,     NZ,  NCons,   NDum,   NFix, NCnnct, MaxDiis
       13     108       0       0       0       0       0       0

 Cartesian Hessian Update
 Hessian updated using BFGS update


** GEOMETRY OPTIMIZATION IN DELOCALIZED INTERNAL COORDINATES **
   Searching for a Minimum

   Optimization Cycle:   4

                       Coordinates (Angstroms)
     ATOM                X               Y               Z
      1  C         0.7578816149   -1.0421621802   -2.4981741566
      2  N         0.9039695454   -0.3547952726   -1.5907976295
      3  C         1.6463800393   -2.9418395482   -4.0192869671
      4  C         0.5894533988   -1.8849224567   -3.6485804891
      5  C         0.2958743780   -3.3698211895   -3.5239379990
      6  N         0.4367902573   -3.9516199238   -2.2275875663
      7  C         1.7183564750   -3.9138046776   -1.9274728415
      8  C         2.5274389988   -3.3480677063   -2.9203073305
      9  H         1.9628616063   -2.9635741904   -5.0517461853
     10  H         0.1213776283   -1.3899124526   -4.4884533069
     11  H        -0.4885095098   -3.7597361718   -4.1561543750
     12  H         2.0621255738   -4.2717608674   -0.9661979862
     13  H         3.5917823541   -3.1803257692   -2.8693619110
   Point Group: c1    Number of degrees of freedom:    33


   Energy is   -341.047855509

 Hessian updated using BFGS update

 33 Hessian modes will be used to form the next step
  Hessian Eigenvalues:
     0.014774    0.016166    0.018696    0.020506    0.022056    0.022910
     0.027418    0.029901    0.050162    0.068851    0.080794    0.085763
     0.104595    0.116344    0.157411    0.159235    0.176141    0.196451
     0.200006    0.213207    0.222897    0.280176    0.343954    0.351801
     0.353367    0.353754    0.354912    0.359663    0.382326    0.395957
     0.417533    0.544284    1.303359

 Minimum search - taking simple RFO step
 Searching for Lamda that Minimizes Along All modes
 Value Taken    Lamda =  -0.00000152
 Step Taken.  Stepsize is  0.006112

                             Maximum     Tolerance    Cnvgd?
         Gradient           0.000281      0.000300     YES
         Displacement       0.002471      0.001200      NO
         Energy change     -0.000009      0.000001      NO


 New Cartesian Coordinates Obtained by Inverse Iteration

 Displacement from previous Coordinates is:  0.005586
 Adding empirical dispersion correction 
 ----------------------------------------------------------------
 Doing -D3(0) with
 s6  =   1.00000
 s8  =   1.00000
 rs6 =   1.28100
 rs8 =   1.09400
 -D3 energy without 3body term =     -0.0033107561 hartrees
 ----------------------------------------------------------------
             Standard Nuclear Orientation (Angstroms)
    I     Atom           X                Y                Z
 ----------------------------------------------------------------
    1      C       0.7576780101    -1.0417570114    -2.4983988963
    2      N       0.9034199218    -0.3534076972    -1.5915017333
    3      C       1.6466487007    -2.9415487233    -4.0192164597
    4      C       0.5895236300    -1.8847944054    -3.6485853745
    5      C       0.2957857923    -3.3697428153    -3.5237166251
    6      N       0.4367074703    -3.9512129831    -2.2269994609
    7      C       1.7185032237    -3.9149847267    -1.9278883499
    8      C       2.5273494731    -3.3478223014    -2.9201023414
    9      H       1.9634939606    -2.9636904554    -5.0515438097
   10      H       0.1210032603    -1.3897455473    -4.4882343116
   11      H      -0.4884862205    -3.7599631592    -4.1558208769
   12      H       2.0624723399    -4.2731428030    -0.9668060524
   13      H       3.5916827978    -3.1805297775    -2.8692444522
 ----------------------------------------------------------------
 Nuclear Repulsion Energy =         327.64934728 hartrees
 There are       28 alpha and       27 beta electrons
 Applying Cartesian multipole field
    Component          Value
    ---------          -----
     (2,0,0)        1.00000E-11
     (0,2,0)        2.00000E-11
     (0,0,2)       -3.00000E-11
 Nucleus-field energy     =    -0.0000000147 hartrees
 Requested basis set is cc-pVTZ
 There are 110 shells and 310 basis functions
 A cutoff of  1.0D-14 yielded   5884 shell pairs
 There are     47322 function pairs (     62279 Cartesian)
 Smallest overlap matrix eigenvalue = 1.75E-04
 Guess MOs from SCF MO coefficient file
 Reading MOs from coefficient file
 Reading MOs from coefficient file
 Long-range K will be added via erf
 Coulomb attenuation parameter = 0.25 bohr**(-1)
 An unrestricted hybrid HF-DFT SCF calculation will be
 performed using Pulay DIIS extrapolation
 Exchange:     0.1957 Hartree-Fock + 1.0000 wB97X-D3 + LR-HF
 Correlation:  1.0000 wB97X-D3
 Using SG-2 standard quadrature grid
 Dispersion:   Grimme D3
 SCF converges when DIIS error is below 1.0E-08
 Geometry optimization detected.  Setting ReadMinima to 0
 Setting SaveMinima to 0
 using 64 threads for integral computing
 -------------------------------------------------------
 OpenMP Integral computing Module                
 Release: version 1.0, May 2013, Q-Chem Inc. Pittsburgh 
 -------------------------------------------------------
 using 64 threads for integral computing
 -------------------------------------------------------
 OpenMP Integral computing Module                
 Release: version 1.0, May 2013, Q-Chem Inc. Pittsburgh 
 -------------------------------------------------------
 ---------------------------------------
  Cycle       Energy         DIIS Error
 ---------------------------------------
    1    -341.0477560129      2.83E-05
    2    -341.0478559961      2.50E-06
    3    -341.0478561924      1.44E-06
    4    -341.0478562282      8.48E-07
    5    -341.0478562464      4.26E-07
    6    -341.0478562537      1.66E-07
    7    -341.0478562572      9.72E-08
    8    -341.0478562595      5.71E-08
    9    -341.0478562605      3.20E-08
   10    -341.0478562607      1.23E-08
   11    -341.0478562608      4.10E-09 Convergence criterion met
 ---------------------------------------
 <S^2> = 0.7838
 SCF time:  CPU 1835.69 s  wall 32.59 s
 SCF   energy in the final basis set = -341.04785626
 Total energy in the final basis set = -341.04785626
 
 --------------------------------------------------------------
 
                    Orbital Energies (a.u.)
 --------------------------------------------------------------
 
 Alpha MOs
 -- Occupied --
-14.4435 -14.4213 -10.3567 -10.3466 -10.3317 -10.3274 -10.3257 -10.3195
 -1.1148  -1.0272  -0.9812  -0.8922  -0.8102  -0.7212  -0.7100  -0.6675
 -0.6013  -0.5960  -0.5378  -0.5142  -0.5072  -0.5008  -0.4671  -0.4419
 -0.4233  -0.4111  -0.3799  -0.3182
 -- Virtual --
  0.0819   0.0924   0.1026   0.1287   0.1443   0.1591   0.1624   0.1727
  0.2076   0.2144   0.2247   0.2650   0.2705   0.2865   0.3127   0.3404
  0.3480   0.3709   0.3856   0.3923   0.3980   0.4342   0.4397   0.4457
  0.4528   0.4581   0.4832   0.4845   0.4884   0.5056   0.5231   0.5326
  0.5378   0.5448   0.5675   0.5685   0.5907   0.6034   0.6147   0.6286
  0.6330   0.6428   0.6546   0.6973   0.7136   0.7170   0.7284   0.7603
  0.7876   0.8076   0.8186   0.8540   0.8608   0.9017   0.9237   0.9551
  0.9692   0.9908   1.0073   1.0297   1.0511   1.0680   1.0707   1.0820
  1.0911   1.1082   1.1415   1.1570   1.1689   1.1797   1.1867   1.2074
  1.2215   1.2368   1.2604   1.2741   1.2879   1.3139   1.3198   1.3282
  1.3419   1.3572   1.3990   1.4106   1.4236   1.4440   1.4657   1.4786
  1.5238   1.5349   1.5379   1.5721   1.6021   1.6182   1.6448   1.6587
  1.6659   1.6863   1.7543   1.7845   1.8107   1.8729   1.8951   1.9148
  1.9731   1.9992   2.0256   2.0610   2.1221   2.1823   2.2313   2.2429
  2.2995   2.3063   2.3281   2.3523   2.3784   2.3910   2.4301   2.4546
  2.5230   2.5682   2.5688   2.5813   2.6009   2.6384   2.6514   2.6709
  2.6854   2.6960   2.7229   2.7354   2.7501   2.7698   2.7765   2.7828
  2.8138   2.8429   2.8692   2.8817   2.9096   2.9250   2.9488   2.9614
  2.9825   3.0083   3.0253   3.0418   3.0506   3.0584   3.0789   3.0878
  3.0991   3.1234   3.1311   3.1507   3.1770   3.2009   3.2061   3.2176
  3.2276   3.2573   3.2654   3.2812   3.3039   3.3169   3.3230   3.3426
  3.3502   3.3847   3.3990   3.4130   3.4597   3.4814   3.5060   3.5213
  3.5314   3.5437   3.5857   3.5966   3.6068   3.6315   3.6726   3.6814
  3.7076   3.7226   3.7310   3.7589   3.8070   3.8199   3.8294   3.8428
  3.8641   3.8844   3.9123   3.9408   3.9493   3.9615   3.9745   3.9970
  4.0098   4.0342   4.0531   4.0771   4.0801   4.0854   4.0966   4.1298
  4.1429   4.1815   4.2062   4.2178   4.2302   4.2803   4.2977   4.3139
  4.3429   4.3475   4.3769   4.4098   4.4447   4.4622   4.4781   4.5042
  4.5239   4.5367   4.5796   4.6386   4.6498   4.6547   4.6732   4.6803
  4.7318   4.7643   4.7975   4.8015   4.8681   4.9040   4.9453   4.9580
  4.9722   5.0067   5.0426   5.0675   5.0746   5.1202   5.1417   5.1565
  5.2185   5.2547   5.2578   5.2654   5.2956   5.3154   5.3340   5.4155
  5.4411   5.4620   5.5432   5.5775   5.6327   5.6791   5.7708   5.7949
  5.8567   5.9200   5.9339   5.9508   6.1029   6.2400   6.2783   6.2882
  6.4216   6.4575   8.1933   9.9564  11.6428  11.9213  12.6480  12.8469
 13.5239  15.8098
 
 Beta MOs
 -- Occupied --
-14.4363 -14.4210 -10.3545 -10.3471 -10.3325 -10.3296 -10.3198 -10.3194
 -1.1046  -1.0256  -0.9733  -0.8712  -0.8070  -0.7136  -0.7064  -0.6616
 -0.5949  -0.5914  -0.5306  -0.5022  -0.4974  -0.4869  -0.4651  -0.4309
 -0.4126  -0.3962  -0.3714
 -- Virtual --
 -0.0451   0.0913   0.1024   0.1075   0.1330   0.1465   0.1599   0.1664
  0.1744   0.2110   0.2198   0.2261   0.2657   0.2753   0.2909   0.3145
  0.3408   0.3515   0.3741   0.3873   0.3969   0.4020   0.4401   0.4411
  0.4472   0.4592   0.4624   0.4845   0.4865   0.4927   0.5073   0.5250
  0.5343   0.5398   0.5466   0.5700   0.5703   0.5937   0.6051   0.6187
  0.6315   0.6371   0.6468   0.6571   0.7000   0.7160   0.7187   0.7304
  0.7638   0.7898   0.8114   0.8228   0.8590   0.8648   0.9041   0.9252
  0.9571   0.9708   0.9958   1.0104   1.0311   1.0549   1.0691   1.0722
  1.0855   1.0931   1.1095   1.1425   1.1605   1.1710   1.1835   1.1900
  1.2091   1.2246   1.2388   1.2618   1.2760   1.2897   1.3166   1.3250
  1.3330   1.3443   1.3629   1.4000   1.4128   1.4270   1.4459   1.4693
  1.4814   1.5278   1.5385   1.5423   1.5742   1.6034   1.6244   1.6496
  1.6624   1.6717   1.6947   1.7582   1.7897   1.8160   1.8784   1.8988
  1.9164   1.9756   2.0026   2.0290   2.0642   2.1294   2.1895   2.2327
  2.2485   2.3033   2.3088   2.3321   2.3550   2.3926   2.3989   2.4355
  2.4593   2.5292   2.5707   2.5731   2.5845   2.6066   2.6405   2.6560
  2.6760   2.6883   2.7045   2.7253   2.7395   2.7534   2.7733   2.7799
  2.7873   2.8179   2.8466   2.8721   2.8884   2.9163   2.9289   2.9543
  2.9633   2.9894   3.0143   3.0279   3.0455   3.0541   3.0616   3.0836
  3.0944   3.1014   3.1252   3.1342   3.1552   3.1812   3.2033   3.2092
  3.2221   3.2396   3.2637   3.2727   3.2863   3.3090   3.3221   3.3275
  3.3464   3.3574   3.3928   3.4006   3.4177   3.4635   3.4840   3.5101
  3.5259   3.5331   3.5510   3.5881   3.6046   3.6086   3.6376   3.6772
  3.6857   3.7115   3.7256   3.7373   3.7619   3.8126   3.8232   3.8344
  3.8471   3.8683   3.8881   3.9160   3.9472   3.9573   3.9663   3.9785
  4.0023   4.0153   4.0363   4.0556   4.0809   4.0820   4.0878   4.1001
  4.1325   4.1477   4.1882   4.2103   4.2215   4.2347   4.2855   4.3072
  4.3206   4.3475   4.3523   4.3800   4.4206   4.4494   4.4693   4.4830
  4.5111   4.5283   4.5434   4.5849   4.6429   4.6540   4.6575   4.6763
  4.6823   4.7347   4.7670   4.8024   4.8046   4.8770   4.9100   4.9558
  4.9760   4.9831   5.0162   5.0460   5.0782   5.0815   5.1248   5.1465
  5.1629   5.2226   5.2593   5.2649   5.2720   5.2997   5.3245   5.3400
  5.4206   5.4540   5.4666   5.5481   5.5804   5.6393   5.6854   5.7744
  5.7964   5.8604   5.9228   5.9360   5.9548   6.1072   6.2409   6.2802
  6.2916   6.4228   6.4605   8.1942   9.9628  11.6523  11.9261  12.6502
 12.8501  13.5287  15.8102
 --------------------------------------------------------------
 
          Ground-State Mulliken Net Atomic Charges

     Atom                 Charge (a.u.)    Spin (a.u.)
  --------------------------------------------------------
      1 C                    -0.086737      -0.014326
      2 N                    -0.058680       0.022957
      3 C                    -0.060965      -0.051398
      4 C                    -0.107797       0.159455
      5 C                     0.024813      -0.031059
      6 N                    -0.184004       0.459376
      7 C                    -0.077233      -0.187341
      8 C                    -0.139151       0.625324
      9 H                     0.128066       0.012999
     10 H                     0.143217      -0.003979
     11 H                     0.131501       0.012139
     12 H                     0.138320       0.003932
     13 H                     0.148650      -0.008079
  --------------------------------------------------------
  Sum of atomic charges =    -0.000000
  Sum of spin   charges =     1.000000

 -----------------------------------------------------------------
                    Cartesian Multipole Moments
 -----------------------------------------------------------------
    Charge (ESU x 10^10)
                -0.0000
    Dipole Moment (Debye)
         X       1.4885      Y      -1.8893      Z      -4.0480
       Tot       4.7087
    Quadrupole Moments (Debye-Ang)
        XX     -39.4829     XY      -8.6603     YY     -44.3177
        XZ      -4.6713     YZ      10.5881     ZZ     -21.4234
    Octopole Moments (Debye-Ang^2)
       XXX    -132.4886    XXY      94.8884    XYY     -23.7719
       YYY     372.5544    XXZ     111.0087    XYZ      16.7029
       YYZ     111.5792    XZZ     -33.2825    YZZ      62.2773
       ZZZ     268.1142
    Hexadecapole Moments (Debye-Ang^3)
      XXXX    -492.0384   XXXY     364.5963   XXYY    -412.2335
      XYYY     354.2048   YYYY   -2495.4783   XXXZ     369.6017
      XXYZ    -286.4765   XYYZ     106.1206   YYYZ   -1039.7448
      XXZZ    -441.8754   XYZZ      95.6229   YYZZ    -673.9383
      XZZZ     349.9270   YZZZ    -756.2291   ZZZZ   -1894.9685
 -----------------------------------------------------------------
 Calculating analytic gradient of the SCF energy
 Gradient of SCF Energy
            1           2           3           4           5           6
    1  -0.0000518   0.0000456  -0.0000806   0.0000511   0.0000551   0.0000062
    2   0.0002224  -0.0001043   0.0000272  -0.0001918   0.0000258   0.0000537
    3  -0.0001357   0.0001175   0.0000315  -0.0000028   0.0000486   0.0000103
            7           8           9          10          11          12
    1  -0.0000949   0.0000903  -0.0000146   0.0000036  -0.0000077   0.0000017
    2  -0.0001052   0.0000689   0.0000022   0.0000070   0.0000036  -0.0000050
    3  -0.0000229  -0.0000141  -0.0000099   0.0000082  -0.0000053  -0.0000116
           13
    1  -0.0000041
    2  -0.0000047
    3  -0.0000137
 Max gradient component =       2.224E-04
 RMS gradient           =       6.956E-05
 Gradient time:  CPU 487.50 s  wall 9.62 s
 Geometry Optimization Parameters
   NAtoms,    NIC,     NZ,  NCons,   NDum,   NFix, NCnnct, MaxDiis
       13     108       0       0       0       0       0       0

 Cartesian Hessian Update
 Hessian updated using BFGS update


** GEOMETRY OPTIMIZATION IN DELOCALIZED INTERNAL COORDINATES **
   Searching for a Minimum

   Optimization Cycle:   5

                       Coordinates (Angstroms)
     ATOM                X               Y               Z
      1  C         0.7576780101   -1.0417570114   -2.4983988963
      2  N         0.9034199218   -0.3534076972   -1.5915017333
      3  C         1.6466487007   -2.9415487233   -4.0192164597
      4  C         0.5895236300   -1.8847944054   -3.6485853745
      5  C         0.2957857923   -3.3697428153   -3.5237166251
      6  N         0.4367074703   -3.9512129831   -2.2269994609
      7  C         1.7185032237   -3.9149847267   -1.9278883499
      8  C         2.5273494731   -3.3478223014   -2.9201023414
      9  H         1.9634939606   -2.9636904554   -5.0515438097
     10  H         0.1210032603   -1.3897455473   -4.4882343116
     11  H        -0.4884862205   -3.7599631592   -4.1558208769
     12  H         2.0624723399   -4.2731428030   -0.9668060524
     13  H         3.5916827978   -3.1805297775   -2.8692444522
   Point Group: c1    Number of degrees of freedom:    33


   Energy is   -341.047856261

 Hessian updated using BFGS update

 33 Hessian modes will be used to form the next step
  Hessian Eigenvalues:
     0.014726    0.016423    0.019008    0.021402    0.022572    0.023599
     0.029551    0.033620    0.050075    0.067909    0.080597    0.084623
     0.104317    0.115987    0.151715    0.158892    0.159434    0.193120
     0.199945    0.206053    0.215709    0.269222    0.340039    0.351761
     0.353502    0.353754    0.354745    0.359860    0.377833    0.393862
     0.420825    0.544993    1.320401

 Minimum search - taking simple RFO step
 Searching for Lamda that Minimizes Along All modes
 Value Taken    Lamda =  -0.00000039
 Step Taken.  Stepsize is  0.002137

                             Maximum     Tolerance    Cnvgd?
         Gradient           0.000110      0.000300     YES
         Displacement       0.000964      0.001200     YES
         Energy change     -0.000001      0.000001     YES


                       Distance Matrix (Angstroms)
             C (  1)   N (  2)   C (  3)   C (  4)   C (  5)   N (  6)
   N (  2)  1.147836
   C (  3)  2.590823  3.625557
   C (  4)  1.435938  2.583654  1.540003
   C (  5)  2.585370  3.633311  1.501233  1.518863
   N (  6)  2.939662  3.683189  2.386508  2.512836  1.428090
   C (  7)  3.082873  3.669107  2.307898  2.890859  2.206373  1.316731
   C (  8)  2.937262  3.656343  1.465859  2.535016  2.311862  2.283693
   H (  9)  3.415607  4.461975  1.080084  2.240559  2.297909  3.359215
   H ( 10)  2.117993  3.174466  2.226132  1.081478  2.209351  3.431322
   H ( 11)  3.418862  4.485282  2.290691  2.221632  1.080236  2.147769
   H ( 12)  3.806589  4.134969  3.356078  3.881459  3.236527  2.082027
   H ( 13)  3.569798  4.105119  2.272159  3.361438  3.365572  3.310634
             C (  7)   C (  8)   H (  9)   H ( 10)   H ( 11)   H ( 12)
   C (  8)  1.400141
   H (  9)  3.274478  2.237975
   H ( 10)  3.934998  3.476148  2.487849
   H ( 11)  3.139828  3.285137  2.729208  2.469799
   H ( 12)  1.081791  2.210813  4.290635  4.948105  4.115891
   H ( 13)  2.221346  1.078600  2.731382  4.227724  4.317268  2.674240

 
 Final energy is   -341.047856260759     


 ******************************
 **  OPTIMIZATION CONVERGED  **
 ******************************

                       Coordinates (Angstroms)
     ATOM                X               Y               Z
      1  C         0.7576780101   -1.0417570114   -2.4983988963
      2  N         0.9034199218   -0.3534076972   -1.5915017333
      3  C         1.6466487007   -2.9415487233   -4.0192164597
      4  C         0.5895236300   -1.8847944054   -3.6485853745
      5  C         0.2957857923   -3.3697428153   -3.5237166251
      6  N         0.4367074703   -3.9512129831   -2.2269994609
      7  C         1.7185032237   -3.9149847267   -1.9278883499
      8  C         2.5273494731   -3.3478223014   -2.9201023414
      9  H         1.9634939606   -2.9636904554   -5.0515438097
     10  H         0.1210032603   -1.3897455473   -4.4882343116
     11  H        -0.4884862205   -3.7599631592   -4.1558208769
     12  H         2.0624723399   -4.2731428030   -0.9668060524
     13  H         3.5916827978   -3.1805297775   -2.8692444522

Z-matrix Print:
$molecule
0 2
N 
C  1 1.316731
H  2 1.081791 1 120.147785
C  2 1.400141 1 114.363760 3 -177.896948 0
H  4 1.078600 2 126.831340 1 177.236450 0
C  1 1.428090 2 106.925165 3 177.785200 0
H  6 1.080236 1 117.121789 2 147.345579 0
C  4 1.465859 2 107.250095 1 0.712289 0
H  8 1.080084 4 122.325273 2 -147.405302 0
C  6 1.518863 1 116.977460 2 -67.333975 0
H  10 1.081478 6 115.313899 1 -156.739810 0
C  10 1.435938 6 122.058497 1 -11.313630 0
N  12 1.147836 10 178.890548 6 158.022533 0
$end

 
 --------------------------------------------------------------
 
                    Orbital Energies (a.u.)
 --------------------------------------------------------------
 
 Alpha MOs
 -- Occupied --
-14.4435 -14.4213 -10.3567 -10.3466 -10.3317 -10.3274 -10.3257 -10.3195
 -1.1148  -1.0272  -0.9812  -0.8922  -0.8102  -0.7212  -0.7100  -0.6675
 -0.6013  -0.5960  -0.5378  -0.5142  -0.5072  -0.5008  -0.4671  -0.4419
 -0.4233  -0.4111  -0.3799  -0.3182
 -- Virtual --
  0.0819   0.0924   0.1026   0.1287   0.1443   0.1591   0.1624   0.1727
  0.2076   0.2144   0.2247   0.2650   0.2705   0.2865   0.3127   0.3404
  0.3480   0.3709   0.3856   0.3923   0.3980   0.4342   0.4397   0.4457
  0.4528   0.4581   0.4832   0.4845   0.4884   0.5056   0.5231   0.5326
  0.5378   0.5448   0.5675   0.5685   0.5907   0.6034   0.6147   0.6286
  0.6330   0.6428   0.6546   0.6973   0.7136   0.7170   0.7284   0.7603
  0.7876   0.8076   0.8186   0.8540   0.8608   0.9017   0.9237   0.9551
  0.9692   0.9908   1.0073   1.0297   1.0511   1.0680   1.0707   1.0820
  1.0911   1.1082   1.1415   1.1570   1.1689   1.1797   1.1867   1.2074
  1.2215   1.2368   1.2604   1.2741   1.2879   1.3139   1.3198   1.3282
  1.3419   1.3572   1.3990   1.4106   1.4236   1.4440   1.4657   1.4786
  1.5238   1.5349   1.5379   1.5721   1.6021   1.6182   1.6448   1.6587
  1.6659   1.6863   1.7543   1.7845   1.8107   1.8729   1.8951   1.9148
  1.9731   1.9992   2.0256   2.0610   2.1221   2.1823   2.2313   2.2429
  2.2995   2.3063   2.3281   2.3523   2.3784   2.3910   2.4301   2.4546
  2.5230   2.5682   2.5688   2.5813   2.6009   2.6384   2.6514   2.6709
  2.6854   2.6960   2.7229   2.7354   2.7501   2.7698   2.7765   2.7828
  2.8138   2.8429   2.8692   2.8817   2.9096   2.9250   2.9488   2.9614
  2.9825   3.0083   3.0253   3.0418   3.0506   3.0584   3.0789   3.0878
  3.0991   3.1234   3.1311   3.1507   3.1770   3.2009   3.2061   3.2176
  3.2276   3.2573   3.2654   3.2812   3.3039   3.3169   3.3230   3.3426
  3.3502   3.3847   3.3990   3.4130   3.4597   3.4814   3.5060   3.5213
  3.5314   3.5437   3.5857   3.5966   3.6068   3.6315   3.6726   3.6814
  3.7076   3.7226   3.7310   3.7589   3.8070   3.8199   3.8294   3.8428
  3.8641   3.8844   3.9123   3.9408   3.9493   3.9615   3.9745   3.9970
  4.0098   4.0342   4.0531   4.0771   4.0801   4.0854   4.0966   4.1298
  4.1429   4.1815   4.2062   4.2178   4.2302   4.2803   4.2977   4.3139
  4.3429   4.3475   4.3769   4.4098   4.4447   4.4622   4.4781   4.5042
  4.5239   4.5367   4.5796   4.6386   4.6498   4.6547   4.6732   4.6803
  4.7318   4.7643   4.7975   4.8015   4.8681   4.9040   4.9453   4.9580
  4.9722   5.0067   5.0426   5.0675   5.0746   5.1202   5.1417   5.1565
  5.2185   5.2547   5.2578   5.2654   5.2956   5.3154   5.3340   5.4155
  5.4411   5.4620   5.5432   5.5775   5.6327   5.6791   5.7708   5.7949
  5.8567   5.9200   5.9339   5.9508   6.1029   6.2400   6.2783   6.2882
  6.4216   6.4575   8.1933   9.9564  11.6428  11.9213  12.6480  12.8469
 13.5239  15.8098
 
 Beta MOs
 -- Occupied --
-14.4363 -14.4210 -10.3545 -10.3471 -10.3325 -10.3296 -10.3198 -10.3194
 -1.1046  -1.0256  -0.9733  -0.8712  -0.8070  -0.7136  -0.7064  -0.6616
 -0.5949  -0.5914  -0.5306  -0.5022  -0.4974  -0.4869  -0.4651  -0.4309
 -0.4126  -0.3962  -0.3714
 -- Virtual --
 -0.0451   0.0913   0.1024   0.1075   0.1330   0.1465   0.1599   0.1664
  0.1744   0.2110   0.2198   0.2261   0.2657   0.2753   0.2909   0.3145
  0.3408   0.3515   0.3741   0.3873   0.3969   0.4020   0.4401   0.4411
  0.4472   0.4592   0.4624   0.4845   0.4865   0.4927   0.5073   0.5250
  0.5343   0.5398   0.5466   0.5700   0.5703   0.5937   0.6051   0.6187
  0.6315   0.6371   0.6468   0.6571   0.7000   0.7160   0.7187   0.7304
  0.7638   0.7898   0.8114   0.8228   0.8590   0.8648   0.9041   0.9252
  0.9571   0.9708   0.9958   1.0104   1.0311   1.0549   1.0691   1.0722
  1.0855   1.0931   1.1095   1.1425   1.1605   1.1710   1.1835   1.1900
  1.2091   1.2246   1.2388   1.2618   1.2760   1.2897   1.3166   1.3250
  1.3330   1.3443   1.3629   1.4000   1.4128   1.4270   1.4459   1.4693
  1.4814   1.5278   1.5385   1.5423   1.5742   1.6034   1.6244   1.6496
  1.6624   1.6717   1.6947   1.7582   1.7897   1.8160   1.8784   1.8988
  1.9164   1.9756   2.0026   2.0290   2.0642   2.1294   2.1895   2.2327
  2.2485   2.3033   2.3088   2.3321   2.3550   2.3926   2.3989   2.4355
  2.4593   2.5292   2.5707   2.5731   2.5845   2.6066   2.6405   2.6560
  2.6760   2.6883   2.7045   2.7253   2.7395   2.7534   2.7733   2.7799
  2.7873   2.8179   2.8466   2.8721   2.8884   2.9163   2.9289   2.9543
  2.9633   2.9894   3.0143   3.0279   3.0455   3.0541   3.0616   3.0836
  3.0944   3.1014   3.1252   3.1342   3.1552   3.1812   3.2033   3.2092
  3.2221   3.2396   3.2637   3.2727   3.2863   3.3090   3.3221   3.3275
  3.3464   3.3574   3.3928   3.4006   3.4177   3.4635   3.4840   3.5101
  3.5259   3.5331   3.5510   3.5881   3.6046   3.6086   3.6376   3.6772
  3.6857   3.7115   3.7256   3.7373   3.7619   3.8126   3.8232   3.8344
  3.8471   3.8683   3.8881   3.9160   3.9472   3.9573   3.9663   3.9785
  4.0023   4.0153   4.0363   4.0556   4.0809   4.0820   4.0878   4.1001
  4.1325   4.1477   4.1882   4.2103   4.2215   4.2347   4.2855   4.3072
  4.3206   4.3475   4.3523   4.3800   4.4206   4.4494   4.4693   4.4830
  4.5111   4.5283   4.5434   4.5849   4.6429   4.6540   4.6575   4.6763
  4.6823   4.7347   4.7670   4.8024   4.8046   4.8770   4.9100   4.9558
  4.9760   4.9831   5.0162   5.0460   5.0782   5.0815   5.1248   5.1465
  5.1629   5.2226   5.2593   5.2649   5.2720   5.2997   5.3245   5.3400
  5.4206   5.4540   5.4666   5.5481   5.5804   5.6393   5.6854   5.7744
  5.7964   5.8604   5.9228   5.9360   5.9548   6.1072   6.2409   6.2802
  6.2916   6.4228   6.4605   8.1942   9.9628  11.6523  11.9261  12.6502
 12.8501  13.5287  15.8102
 --------------------------------------------------------------
 
          Ground-State Mulliken Net Atomic Charges

     Atom                 Charge (a.u.)    Spin (a.u.)
  --------------------------------------------------------
      1 C                    -0.086737      -0.014326
      2 N                    -0.058680       0.022957
      3 C                    -0.060965      -0.051398
      4 C                    -0.107797       0.159455
      5 C                     0.024813      -0.031059
      6 N                    -0.184004       0.459376
      7 C                    -0.077233      -0.187341
      8 C                    -0.139151       0.625324
      9 H                     0.128066       0.012999
     10 H                     0.143217      -0.003979
     11 H                     0.131501       0.012139
     12 H                     0.138320       0.003932
     13 H                     0.148650      -0.008079
  --------------------------------------------------------
  Sum of atomic charges =    -0.000000
  Sum of spin   charges =     1.000000

 -----------------------------------------------------------------
                    Cartesian Multipole Moments
 -----------------------------------------------------------------
    Charge (ESU x 10^10)
                -0.0000
    Dipole Moment (Debye)
         X       1.4885      Y      -1.8893      Z      -4.0480
       Tot       4.7087
    Quadrupole Moments (Debye-Ang)
        XX     -39.4829     XY      -8.6603     YY     -44.3177
        XZ      -4.6713     YZ      10.5881     ZZ     -21.4234
    Octopole Moments (Debye-Ang^2)
       XXX    -132.4886    XXY      94.8884    XYY     -23.7719
       YYY     372.5544    XXZ     111.0087    XYZ      16.7029
       YYZ     111.5792    XZZ     -33.2825    YZZ      62.2773
       ZZZ     268.1142
    Hexadecapole Moments (Debye-Ang^3)
      XXXX    -492.0384   XXXY     364.5963   XXYY    -412.2335
      XYYY     354.2048   YYYY   -2495.4783   XXXZ     369.6017
      XXYZ    -286.4765   XYYZ     106.1206   YYYZ   -1039.7448
      XXZZ    -441.8754   XYZZ      95.6229   YYZZ    -673.9383
      XZZZ     349.9270   YZZZ    -756.2291   ZZZZ   -1894.9685
 -----------------------------------------------------------------
Archival summary:
1\1\c8-60\OPT\ProcedureUnspecified\BasisUnspecified\265(2)\hpark21\FriFeb1718:10:082023FriFeb1718:10:082023\0\\#,OPT,ProcedureUnspecified,BasisUnspecified,\\0,2\N\C,1,1.31673\H,2,1.08179,1,120.148\C,2,1.40014,1,114.364,3,-177.897,0\H,4,1.0786,2,126.831,1,177.236,0\C,1,1.42809,2,106.925,3,177.785,0\H,6,1.08024,1,117.122,2,147.346,0\C,4,1.46586,2,107.25,1,0.712289,0\H,8,1.08008,4,122.325,2,-147.405,0\C,6,1.51886,1,116.977,2,-67.334,0\H,10,1.08148,6,115.314,1,-156.74,0\C,10,1.43594,6,122.058,1,-11.3136,0\N,12,1.14784,10,178.891,6,158.023,0\\\@

 Total job time:  280.35s(wall), 15398.82s(cpu) 
 Fri Feb 17 18:10:08 2023

        *************************************************************
        *                                                           *
        *  Thank you very much for using Q-Chem.  Have a nice day.  *
        *                                                           *
        *************************************************************
