# Supplementary material for: Reactant Discovery with an Ab Initio Nanoreactor: Exploration of Astrophysical N-Heterocycle Precursors and Formation Pathways
Source: ACS Earth Space Chem. 2024 Aug 9;8(9):1771–83. doi: 10.1021/acsearthspacechem.4c00120 (PMC11418024; doi:10.1021/acsearthspacechem.4c00120)
Supplement: Supplementary file 2 — sp4c00120_si_002.zip [file sp4c00120_si_002.zip › nr-si-data/reaction3/Int11/ccsd_sp.out]

Running Job 1 of 1 qchem.in
qchem qchem.in_1153648.0 ./qchem1153648/ 0
/home/leeping/opt/qchem/5.3.2-openmp/exe/qcprog.exe_s qchem.in_1153648.0 ./qchem1153648/
                  Welcome to Q-Chem
     A Quantum Leap Into The Future Of Chemistry


 Q-Chem 5.3, Q-Chem, Inc., Pleasanton, CA (2020)

 Yihan Shao,  Zhengting Gan,  E. Epifanovsky,  A. T. B. Gilbert,  M. Wormit,  
 J. Kussmann,  A. W. Lange,  A. Behn,  Jia Deng,  Xintian Feng,  D. Ghosh,  
 M. Goldey,  P. R. Horn,  L. D. Jacobson,  I. Kaliman,  T. Kus,  A. Landau,  
 Jie Liu,  E. I. Proynov,  R. M. Richard,  R. P. Steele,  E. J. Sundstrom,  
 H. L. Woodcock III,  P. M. Zimmerman,  D. Zuev,  B. Alam,  B. Albrecht,  
 A. Aldossary,  E. Alguire,  S. A. Baeppler,  D. Barton,  Z. Benda,  
 Y. A. Bernard,  E. J. Berquist,  K. B. Bravaya,  H. Burton,  K. Carter-Fenk,  
 D. Casanova,  Chun-Min Chang,  Yunqing Chen,  A. Chien,  K. D. Closser,  
 M. P. Coons,  S. Coriani,  S. Dasgupta,  A. L. Dempwolff,  M. Diedenhofen,  
 Hainam Do,  R. G. Edgar,  Po-Tung Fang,  S. Faraji,  S. Fatehi,  
 Qingguo Feng,  J. Fosso-Tande,  J. Gayvert,  Qinghui Ge,  A. Ghysels,  
 G. Gidofalvi,  J. Gomes,  J. Gonthier,  S. Gulania,  A. Gunina,  D. Hait,  
 M. W. D. Hanson-Heine,  S. Hammes-Schiffer,  P. H. P. Harbach,  
 A. W. Hauser,  M. F. Herbst,  J. E. Herr,  E. G. Hohenstein,  Z. C. Holden,  
 S. Houck,  Kerwin Hui,  B. C. Huynh,  M. Ivanov,  T.-C. Jagau,  Hyunjun Ji,  
 B. Kaduk,  K. Khistyaev,  Jaehoon Kim,  P. Klunzinger,  K. Koh,  
 D. Kosenkov,  L. Koulias,  T. Kowalczyk,  C. M. Krauter,  A. Kunitsa,  
 Ka Un Lao,  A. Laurent,  K. V. Lawler,  Joonho Lee,  D. Lefrancois,  
 S. Lehtola,  D. S. Levine,  Yi-Pei Li,  You-Sheng Lin,  Fenglai Liu,  
 Kuan-Yu Liu,  E. Livshits,  M. Loipersberger,  A. Luenser,  A. Manjanath,  
 P. Manohar,  E. Mansoor,  S. F. Manzer,  Shan-Ping Mao,  Yuezhi Mao,  
 N. Mardirossian,  A. V. Marenich,  T. Markovich,  L. A. Martinez-Martinez,  
 S. A. Maurer,  N. J. Mayhall,  S. C. McKenzie,  J.-M. Mewes,  P. Morgante,  
 A. F. Morrison,  J. W. Mullinax,  K. Nanda,  T. S. Nguyen-Beck,  
 R. Olivares-Amaya,  K. J. Oosterbaan,  J. A. Parkhill,  S. K. Paul,  
 F. Pavosevic,  Zheng Pei,  T. M. Perrine,  F. Plasser,  P. Pokhilko,  
 S. Prager,  A. Prociuk,  E. Ramos,  B. Rana,  D. R. Rehn,  F. Rob,  
 E. Rossomme,  M. Scheurer,  M. Schneider,  N. Sergueev,  S. M. Sharada,  
 S. Sharma,  W. Skomorowski,  D. W. Small,  T. Stauch,  C. J. Stein,  
 T. Stein,  Yu-Chuan Su,  S. P. Veccham,  Zhen Tao,  A. J. W. Thom,  
 A. Tkatchenko,  T. Tsuchimochi,  N. M. Tubman,  L. Vogt,  M. L. Vidal,  
 O. Vydrov,  M. A. Watson,  J. Wenzel,  M. de Wergifosse,  T. A. Wesolowski,  
 A. White,  J. Witte,  A. Yamada,  Jun Yang,  K. Yao,  S. Yeganeh,  
 S. R. Yost,  Zhi-Qiang You,  A. Zech,  Igor Ying Zhang,  Xing Zhang,  
 Yan Zhao,  Ying Zhu,  B. R. Brooks,  G. K. L. Chan,  C. J. Cramer,  
 M. S. Gordon,  W. J. Hehre,  A. Klamt,  M. W. Schmidt,  C. D. Sherrill,  
 D. G. Truhlar,  A. Aspuru-Guzik,  R. Baer,  A. T. Bell,  N. A. Besley,  
 Jeng-Da Chai,  A. E. DePrince, III,  R. A. DiStasio Jr.,  A. Dreuw,  
 B. D. Dunietz,  T. R. Furlani,  Chao-Ping Hsu,  Yousung Jung,  Jing Kong,  
 D. S. Lambrecht,  WanZhen Liang,  C. Ochsenfeld,  V. A. Rassolov,  
 L. V. Slipchenko,  J. E. Subotnik,  T. Van Voorhis,  J. M. Herbert,  
 A. I. Krylov,  P. M. W. Gill,  M. Head-Gordon

 Contributors to earlier versions of Q-Chem not listed above: 
 R. D. Adamson,  B. Austin,  J. Baker,  G. J. O. Beran,  K. Brandhorst,  
 S. T. Brown,  E. F. C. Byrd,  A. K. Chakraborty,  C.-L. Cheng,  
 Siu Hung Chien,  D. M. Chipman,  D. L. Crittenden,  H. Dachsel,  
 R. J. Doerksen,  A. D. Dutoi,  L. Fusti-Molnar,  W. A. Goddard III,  
 A. Golubeva-Zadorozhnaya,  S. R. Gwaltney,  G. Hawkins,  A. Heyden,  
 S. Hirata,  G. Kedziora,  F. J. Keil,  C. Kelley,  Jihan Kim,  R. A. King,  
 R. Z. Khaliullin,  P. P. Korambath,  W. Kurlancheek,  A. M. Lee,  M. S. Lee,  
 S. V. Levchenko,  Ching Yeh Lin,  D. Liotard,  R. C. Lochan,  I. Lotan,  
 P. E. Maslen,  N. Nair,  D. P. O'Neill,  D. Neuhauser,  E. Neuscamman,  
 C. M. Oana,  R. Olson,  B. Peters,  R. Peverati,  P. A. Pieniazek,  
 Y. M. Rhee,  J. Ritchie,  M. A. Rohrdanz,  E. Rosta,  N. J. Russ,  
 H. F. Schaefer III,  N. E. Schultz,  N. Shenvi,  A. C. Simmonett,  A. Sodt,  
 D. Stuck,  K. S. Thanthiriwatte,  V. Vanovschi,  Tao Wang,  A. Warshel,  
 C. F. Williams,  Q. Wu,  X. Xu,  W. Zhang

 Please cite Q-Chem as follows:
 Y. Shao et al., Mol. Phys. 113, 184-215 (2015)
 DOI: 10.1080/00268976.2014.952696

 Q-Chem 5.3.2 for Intel X86 EM64T Linux

 Parts of Q-Chem use Armadillo 9.800.1 (Horizon Scraper).
 http://arma.sourceforge.net/

 Q-Chem begins on Thu Jun 13 15:09:13 2024  

Host: 
0

     Scratch files written to ./qchem1153648//
 Dec820 |scratch|qcdevops|jenkins|workspace|build_RNUM 5633   
Processing $rem in /home/leeping/opt/qchem/5.3.2-openmp/config/preferences:
Processing $rem in /home/hpark21/.qchemrc:
Core orbitals will be frozen

Checking the input file for inconsistencies... 	...done.

--------------------------------------------------------------
User input:
--------------------------------------------------------------
$molecule
0 2
C         0.7576780101   -1.0417570114   -2.4983988963
N         0.9034199218   -0.3534076972   -1.5915017333
C         1.6466487007   -2.9415487233   -4.0192164597
C         0.5895236300   -1.8847944054   -3.6485853745
C         0.2957857923   -3.3697428153   -3.5237166251
N         0.4367074703   -3.9512129831   -2.2269994609
C         1.7185032237   -3.9149847267   -1.9278883499
C         2.5273494731   -3.3478223014   -2.9201023414
H         1.9634939606   -2.9636904554   -5.0515438097
H         0.1210032603   -1.3897455473   -4.4882343116
H        -0.4884862205   -3.7599631592   -4.1558208769
H         2.0624723399   -4.2731428030   -0.9668060524
H         3.5916827978   -3.1805297775   -2.8692444522
$end

$rem
method                ccsd(t)
basis                 cc-pvtz
unrestricted          true
symmetry              False
sym_ignore            true
scf_convergence       8
thresh                14
jobtype               sp
scf_guess             core
scf_algorithm         diis
max_scf_cycles        100
geom_opt_max_cycles   100
mem_total             10000
$end
--------------------------------------------------------------
 ----------------------------------------------------------------
             Standard Nuclear Orientation (Angstroms)
    I     Atom           X                Y                Z
 ----------------------------------------------------------------
    1      C       0.7576780101    -1.0417570114    -2.4983988963
    2      N       0.9034199218    -0.3534076972    -1.5915017333
    3      C       1.6466487007    -2.9415487233    -4.0192164597
    4      C       0.5895236300    -1.8847944054    -3.6485853745
    5      C       0.2957857923    -3.3697428153    -3.5237166251
    6      N       0.4367074703    -3.9512129831    -2.2269994609
    7      C       1.7185032237    -3.9149847267    -1.9278883499
    8      C       2.5273494731    -3.3478223014    -2.9201023414
    9      H       1.9634939606    -2.9636904554    -5.0515438097
   10      H       0.1210032603    -1.3897455473    -4.4882343116
   11      H      -0.4884862205    -3.7599631592    -4.1558208769
   12      H       2.0624723399    -4.2731428030    -0.9668060524
   13      H       3.5916827978    -3.1805297775    -2.8692444522
 ----------------------------------------------------------------
 Nuclear Repulsion Energy =         327.65265804 hartrees
 There are       28 alpha and       27 beta electrons
 Requested basis set is cc-pVTZ
 There are 110 shells and 310 basis functions
 Total memory of 10000 MB is distributed as follows: 
   MEM_STATIC is set to 2000 MB
   QALLOC/CCMAN JOB total memory use is  8000 MB
 Warning: actual memory use might exceed 10000 MB

 Total QAlloc Memory Limit  10000 MB
 Mega-Array Size      1956 MB
 MEM_STATIC part      2000 MB

                       Distance Matrix (Angstroms)
             C (  1)   N (  2)   C (  3)   C (  4)   C (  5)   N (  6)
   N (  2)  1.147836
   C (  3)  2.590823  3.625557
   C (  4)  1.435938  2.583654  1.540003
   C (  5)  2.585370  3.633311  1.501233  1.518863
   N (  6)  2.939662  3.683189  2.386508  2.512836  1.428090
   C (  7)  3.082873  3.669107  2.307898  2.890859  2.206373  1.316731
   C (  8)  2.937262  3.656343  1.465859  2.535016  2.311862  2.283693
   H (  9)  3.415607  4.461975  1.080084  2.240559  2.297909  3.359215
   H ( 10)  2.117993  3.174466  2.226132  1.081478  2.209351  3.431322
   H ( 11)  3.418862  4.485282  2.290691  2.221632  1.080236  2.147769
   H ( 12)  3.806589  4.134969  3.356078  3.881459  3.236527  2.082027
   H ( 13)  3.569798  4.105119  2.272159  3.361438  3.365572  3.310634
             C (  7)   C (  8)   H (  9)   H ( 10)   H ( 11)   H ( 12)
   C (  8)  1.400141
   H (  9)  3.274478  2.237975
   H ( 10)  3.934998  3.476148  2.487849
   H ( 11)  3.139828  3.285137  2.729208  2.469799
   H ( 12)  1.081791  2.210813  4.290635  4.948105  4.115891
   H ( 13)  2.221346  1.078600  2.731382  4.227724  4.317268  2.674240

 
 A cutoff of  1.0D-14 yielded   5884 shell pairs
 There are     47322 function pairs (     62279 Cartesian)
 Smallest overlap matrix eigenvalue = 1.75E-04

 Scale SEOQF with 1.000000e-01/1.000000e-01/1.000000e-01

 Standard Electronic Orientation quadrupole field applied
 Nucleus-field energy     =    -0.0000000147 hartrees
 Guess MOs from core Hamiltonian diagonalization
 An unrestricted Hartree-Fock SCF calculation will be
 performed using Pulay DIIS extrapolation
 SCF converges when DIIS error is below 1.0E-08
 using 8 threads for integral computing
 -------------------------------------------------------
 OpenMP Integral computing Module                
 Release: version 1.0, May 2013, Q-Chem Inc. Pittsburgh 
 -------------------------------------------------------
 ---------------------------------------
  Cycle       Energy         DIIS Error
 ---------------------------------------
    1    -254.9926196670      8.19E-02
    2    -200.3146398589      7.69E-02
    3    -303.6947381563      3.29E-02
    4    -215.1162797864      7.82E-02
    5    -294.2955307522      4.93E-02
    6    -321.4084266576      3.11E-02
    7    -333.3648660864      1.66E-02
    8    -338.7579818582      3.83E-03
    9    -338.9685427503      1.96E-03
   10    -339.0264777966      4.05E-04
   11    -339.0351042126      2.23E-04
   12    -339.0389383240      1.38E-04
   13    -339.0420885967      6.60E-05
   14    -339.0442054072      4.06E-05
   15    -339.0454434950      2.29E-05
   16    -339.0458138278      9.14E-06
   17    -339.0458357978      3.85E-06
   18    -339.0458421475      2.44E-06
   19    -339.0458472361      1.50E-06
   20    -339.0458514879      8.24E-07
   21    -339.0458546592      4.98E-07
   22    -339.0458570277      2.69E-07
   23    -339.0458589486      1.62E-07
   24    -339.0458603350      1.10E-07
   25    -339.0458614760      9.15E-08
   26    -339.0458624869      7.95E-08
   27    -339.0458639424      5.75E-08
   28    -339.0458648174      3.34E-08
   29    -339.0458650385      1.63E-08
   30    -339.0458650446      7.38E-09 Convergence criterion met
 ---------------------------------------
 <S^2> = 0.9662
 SCF time:  CPU 1442.75 s  wall 284.73 s
 SCF   energy in the final basis set = -339.04586504
 Total energy in the final basis set = -339.04586504


 ------------------------------------------------------------------------------

   CCMAN2: suite of methods based on coupled cluster
           and equation of motion theories.

   Components:
   * libvmm-1.3-trunk
     by Evgeny Epifanovsky, Ilya Kaliman.
   * libtensor-2.5-trunk
     by Evgeny Epifanovsky, Michael Wormit, Dmitry Zuev, Sam Manzer, 
        Ilya Kaliman.
   * libcc-2.5-trunk
     by Evgeny Epifanovsky, Arik Landau, Tomasz Kus, Kirill Khistyaev, 
        Dmitry Zuev, Prashant Manohar, Xintian Feng, Anna Krylov, 
        Matthew Goldey, Alec White, Thomas Jagau, Kaushik Nanda, 
        Anastasia Gunina, Alexander Kunitsa, Joonho Lee.

   CCMAN original authors:
   Anna I. Krylov, C. David Sherrill, Steven R. Gwaltney,
   Edward F. C. Byrd (2000)
   Sergey V. Levchenko, Lyudmila V. Slipchenko, Tao Wang,
   Ana-Maria C. Cristian (2003)
   Piotr A. Pieniazek, C. Melania Oana, Evgeny Epifanovsky (2007)
   Prashant Manohar (2009)

 ------------------------------------------------------------------------------


 Allocating and initializing 8000MB of RAM...
 Calculation will run on 8 cores.

 
 Alpha MOs, Unrestricted
 -- Occupied --                  
-15.594 -15.567 -11.303 -11.295 -11.276 -11.271 -11.270 -11.267
  1 A     2 A     3 A     4 A     5 A     6 A     7 A     8 A                  
 -1.319  -1.222  -1.152  -1.049  -0.931  -0.824  -0.802  -0.748
  9 A    10 A    11 A    12 A    13 A    14 A    15 A    16 A                  
 -0.674  -0.668  -0.603  -0.575  -0.569  -0.553  -0.550  -0.493
 17 A    18 A    19 A    20 A    21 A    22 A    23 A    24 A                  
 -0.467  -0.452  -0.422  -0.363
 25 A    26 A    27 A    28 A                                                  
 -- Virtual --                   
  0.121   0.154   0.159   0.167   0.184   0.187   0.200   0.203
 29 A    30 A    31 A    32 A    33 A    34 A    35 A    36 A                  
  0.257   0.272   0.281   0.303   0.316   0.354   0.358   0.390
 37 A    38 A    39 A    40 A    41 A    42 A    43 A    44 A                  
  0.400   0.434   0.449   0.463   0.475   0.505   0.510   0.517
 45 A    46 A    47 A    48 A    49 A    50 A    51 A    52 A                  
  0.526   0.552   0.555   0.574   0.580   0.589   0.598   0.613
 53 A    54 A    55 A    56 A    57 A    58 A    59 A    60 A                  
  0.620   0.627   0.648   0.659   0.682   0.688   0.691   0.710
 61 A    62 A    63 A    64 A    65 A    66 A    67 A    68 A                  
  0.716   0.736   0.749   0.779   0.797   0.804   0.820   0.843
 69 A    70 A    71 A    72 A    73 A    74 A    75 A    76 A                  
  0.868   0.907   0.919   0.941   0.958   1.002   1.028   1.064
 77 A    78 A    79 A    80 A    81 A    82 A    83 A    84 A                  
  1.081   1.096   1.118   1.141   1.166   1.177   1.183   1.198
 85 A    86 A    87 A    88 A    89 A    90 A    91 A    92 A                  
  1.208   1.229   1.261   1.287   1.296   1.305   1.324   1.341
 93 A    94 A    95 A    96 A    97 A    98 A    99 A   100 A                  
  1.353   1.369   1.394   1.413   1.422   1.442   1.446   1.463
101 A   102 A   103 A   104 A   105 A   106 A   107 A   108 A                  
  1.477   1.494   1.534   1.543   1.561   1.583   1.609   1.620
109 A   110 A   111 A   112 A   113 A   114 A   115 A   116 A                  
  1.654   1.672   1.677   1.714   1.743   1.766   1.792   1.809
117 A   118 A   119 A   120 A   121 A   122 A   123 A   124 A                  
  1.818   1.828   1.904   1.941   1.965   2.034   2.059   2.075
125 A   126 A   127 A   128 A   129 A   130 A   131 A   132 A                  
  2.152   2.180   2.204   2.251   2.323   2.405   2.459   2.468
133 A   134 A   135 A   136 A   137 A   138 A   139 A   140 A                  
  2.522   2.532   2.559   2.568   2.603   2.606   2.651   2.681
141 A   142 A   143 A   144 A   145 A   146 A   147 A   148 A                  
  2.746   2.788   2.793   2.812   2.825   2.864   2.877   2.889
149 A   150 A   151 A   152 A   153 A   154 A   155 A   156 A                  
  2.912   2.922   2.944   2.954   2.977   3.002   3.006   3.014
157 A   158 A   159 A   160 A   161 A   162 A   163 A   164 A                  
  3.046   3.086   3.106   3.115   3.143   3.168   3.183   3.199
165 A   166 A   167 A   168 A   169 A   170 A   171 A   172 A                  
  3.214   3.249   3.260   3.283   3.292   3.314   3.321   3.331
173 A   174 A   175 A   176 A   177 A   178 A   179 A   180 A                  
  3.345   3.366   3.369   3.388   3.423   3.444   3.447   3.462
181 A   182 A   183 A   184 A   185 A   186 A   187 A   188 A                  
  3.471   3.499   3.510   3.526   3.540   3.561   3.566   3.586
189 A   190 A   191 A   192 A   193 A   194 A   195 A   196 A                  
  3.598   3.632   3.646   3.658   3.700   3.719   3.735   3.768
197 A   198 A   199 A   200 A   201 A   202 A   203 A   204 A                  
  3.775   3.793   3.830   3.834   3.861   3.885   3.914   3.930
205 A   206 A   207 A   208 A   209 A   210 A   211 A   212 A                  
  3.948   3.962   3.978   3.999   4.045   4.061   4.077   4.087
213 A   214 A   215 A   216 A   217 A   218 A   219 A   220 A                  
  4.111   4.136   4.164   4.188   4.202   4.205   4.223   4.246
221 A   222 A   223 A   224 A   225 A   226 A   227 A   228 A                  
  4.254   4.270   4.299   4.330   4.347   4.352   4.360   4.376
229 A   230 A   231 A   232 A   233 A   234 A   235 A   236 A                  
  4.391   4.429   4.446   4.466   4.479   4.525   4.555   4.582
237 A   238 A   239 A   240 A   241 A   242 A   243 A   244 A                  
  4.591   4.606   4.662   4.673   4.695   4.719   4.744   4.775
245 A   246 A   247 A   248 A   249 A   250 A   251 A   252 A                  
  4.778   4.808   4.853   4.904   4.908   4.930   4.989   5.007
253 A   254 A   255 A   256 A   257 A   258 A   259 A   260 A                  
  5.017   5.045   5.078   5.091   5.133   5.187   5.224   5.252
261 A   262 A   263 A   264 A   265 A   266 A   267 A   268 A                  
  5.265   5.284   5.314   5.352   5.359   5.406   5.431   5.445
269 A   270 A   271 A   272 A   273 A   274 A   275 A   276 A                  
  5.514   5.538   5.557   5.565   5.592   5.617   5.626   5.699
277 A   278 A   279 A   280 A   281 A   282 A   283 A   284 A                  
  5.737   5.747   5.840   5.876   5.929   5.999   6.069   6.113
285 A   286 A   287 A   288 A   289 A   290 A   291 A   292 A                  
  6.174   6.225   6.245   6.263   6.444   6.601   6.606   6.621
293 A   294 A   295 A   296 A   297 A   298 A   299 A   300 A                  
  6.749   6.768   8.630  10.464  12.212  12.506  13.269  13.477
301 A   302 A   303 A   304 A   305 A   306 A   307 A   308 A                  
 14.170  16.494
309 A   310 A                                                                  
 
 Beta MOs, Unrestricted
 -- Occupied --                  
-15.571 -15.565 -11.298 -11.297 -11.281 -11.279 -11.273 -11.251
  1 A     2 A     3 A     4 A     5 A     6 A     7 A     8 A                  
 -1.290  -1.218  -1.132  -1.004  -0.929  -0.809  -0.803  -0.736
  9 A    10 A    11 A    12 A    13 A    14 A    15 A    16 A                  
 -0.667  -0.657  -0.590  -0.564  -0.548  -0.531  -0.526  -0.458
 17 A    18 A    19 A    20 A    21 A    22 A    23 A    24 A                  
 -0.451  -0.421  -0.412
 25 A    26 A    27 A                                                          
 -- Virtual --                   
  0.063   0.120   0.156   0.165   0.170   0.186   0.200   0.204
 28 A    29 A    30 A    31 A    32 A    33 A    34 A    35 A                  
  0.218   0.257   0.280   0.291   0.306   0.327   0.355   0.365
 36 A    37 A    38 A    39 A    40 A    41 A    42 A    43 A                  
  0.391   0.409   0.444   0.450   0.475   0.480   0.509   0.516
 44 A    45 A    46 A    47 A    48 A    49 A    50 A    51 A                  
  0.519   0.535   0.554   0.561   0.585   0.586   0.592   0.600
 52 A    53 A    54 A    55 A    56 A    57 A    58 A    59 A                  
  0.618   0.627   0.632   0.650   0.662   0.689   0.692   0.700
 60 A    61 A    62 A    63 A    64 A    65 A    66 A    67 A                  
  0.722   0.729   0.743   0.751   0.783   0.805   0.811   0.824
 68 A    69 A    70 A    71 A    72 A    73 A    74 A    75 A                  
  0.853   0.877   0.919   0.927   0.950   0.970   1.005   1.029
 76 A    77 A    78 A    79 A    80 A    81 A    82 A    83 A                  
  1.072   1.082   1.106   1.125   1.144   1.175   1.181   1.187
 84 A    85 A    86 A    87 A    88 A    89 A    90 A    91 A                  
  1.203   1.212   1.232   1.264   1.293   1.299   1.310   1.330
 92 A    93 A    94 A    95 A    96 A    97 A    98 A    99 A                  
  1.343   1.358   1.371   1.395   1.416   1.424   1.450   1.457
100 A   101 A   102 A   103 A   104 A   105 A   106 A   107 A                  
  1.468   1.481   1.502   1.535   1.547   1.566   1.585   1.615
108 A   109 A   110 A   111 A   112 A   113 A   114 A   115 A                  
  1.622   1.661   1.681   1.682   1.714   1.746   1.777   1.802
116 A   117 A   118 A   119 A   120 A   121 A   122 A   123 A                  
  1.813   1.828   1.844   1.911   1.950   1.974   2.044   2.066
124 A   125 A   126 A   127 A   128 A   129 A   130 A   131 A                  
  2.079   2.155   2.185   2.207   2.253   2.331   2.411   2.460
132 A   133 A   134 A   135 A   136 A   137 A   138 A   139 A                  
  2.471   2.525   2.532   2.556   2.570   2.608   2.626   2.656
140 A   141 A   142 A   143 A   144 A   145 A   146 A   147 A                  
  2.685   2.753   2.790   2.794   2.815   2.828   2.865   2.882
148 A   149 A   150 A   151 A   152 A   153 A   154 A   155 A                  
  2.892   2.913   2.931   2.945   2.957   2.980   3.004   3.008
156 A   157 A   158 A   159 A   160 A   161 A   162 A   163 A                  
  3.019   3.051   3.091   3.108   3.119   3.148   3.172   3.188
164 A   165 A   166 A   167 A   168 A   169 A   170 A   171 A                  
  3.196   3.221   3.255   3.261   3.285   3.299   3.315   3.326
172 A   173 A   174 A   175 A   176 A   177 A   178 A   179 A                  
  3.332   3.346   3.364   3.373   3.390   3.427   3.442   3.450
180 A   181 A   182 A   183 A   184 A   185 A   186 A   187 A                  
  3.467   3.483   3.506   3.514   3.531   3.545   3.563   3.571
188 A   189 A   190 A   191 A   192 A   193 A   194 A   195 A                  
  3.589   3.604   3.641   3.649   3.662   3.703   3.721   3.738
196 A   197 A   198 A   199 A   200 A   201 A   202 A   203 A                  
  3.771   3.776   3.802   3.832   3.844   3.864   3.888   3.919
204 A   205 A   206 A   207 A   208 A   209 A   210 A   211 A                  
  3.934   3.950   3.965   3.988   4.001   4.050   4.065   4.082
212 A   213 A   214 A   215 A   216 A   217 A   218 A   219 A                  
  4.090   4.114   4.140   4.167   4.191   4.206   4.211   4.231
220 A   221 A   222 A   223 A   224 A   225 A   226 A   227 A                  
  4.250   4.256   4.274   4.302   4.333   4.349   4.356   4.363
228 A   229 A   230 A   231 A   232 A   233 A   234 A   235 A                  
  4.379   4.395   4.434   4.452   4.469   4.481   4.529   4.562
236 A   237 A   238 A   239 A   240 A   241 A   242 A   243 A                  
  4.588   4.595   4.610   4.666   4.685   4.699   4.725   4.748
244 A   245 A   246 A   247 A   248 A   249 A   250 A   251 A                  
  4.782   4.784   4.816   4.857   4.906   4.912   4.935   4.993
252 A   253 A   254 A   255 A   256 A   257 A   258 A   259 A                  
  5.011   5.021   5.048   5.082   5.094   5.139   5.193   5.233
260 A   261 A   262 A   263 A   264 A   265 A   266 A   267 A                  
  5.264   5.285   5.299   5.325   5.356   5.382   5.412   5.436
268 A   269 A   270 A   271 A   272 A   273 A   274 A   275 A                  
  5.456   5.520   5.543   5.563   5.570   5.602   5.621   5.634
276 A   277 A   278 A   279 A   280 A   281 A   282 A   283 A                  
  5.704   5.747   5.755   5.843   5.879   5.937   6.004   6.073
284 A   285 A   286 A   287 A   288 A   289 A   290 A   291 A                  
  6.115   6.178   6.226   6.248   6.266   6.448   6.604   6.608
292 A   293 A   294 A   295 A   296 A   297 A   298 A   299 A                  
  6.622   6.750   6.769   8.631  10.470  12.221  12.511  13.270
300 A   301 A   302 A   303 A   304 A   305 A   306 A   307 A                  
 13.480  14.171  16.495
308 A   309 A   310 A                                                          

 Occupation and symmetry of molecular orbitals

 Point group: C1 (1 irreducible representation).

                           A     All 
 -------------------------------------
 All molecular orbitals:
  - Alpha                  310   310 
  - Beta                   310   310 
 -------------------------------------
 Alpha orbitals:
  - Frozen occupied        8     8   
  - Active occupied        20    20  
  - Active virtual         282   282 
  - Frozen virtual         0     0   
 -------------------------------------
 Beta orbitals:
  - Frozen occupied        8     8   
  - Active occupied        19    19  
  - Active virtual         283   283 
  - Frozen virtual         0     0   
 -------------------------------------

 Import integrals:   CPU 0.00 s  wall 0.00 s

 Import integrals:   CPU 23893.65 s  wall 8005.67 s

 MP2 amplitudes:   CPU 28.46 s  wall 395.33 s

Running a double precision version
           CCSD T amplitudes will be solved using DIIS.

           Start     Size      MaxIter   EConv     TConv     
           3         7         100       1.00e-06  1.00e-04  
 ------------------------------------------------------------------------------
           Energy (a.u.)   Ediff      Tdiff       Comment
 ------------------------------------------------------------------------------
          -340.32886888                           
     1    -340.31687291   1.20e-02   1.05e+00     Step took 32.08.
     2    -340.35810543   4.12e-02   1.38e-01     
     3    -340.35839558   2.90e-04   4.74e-02     
     4    -340.36334802   4.95e-03   1.58e-02     Switched to DIIS steps.
     5    -340.36658399   3.24e-03   1.75e-02     
     6    -340.36735266   7.69e-04   6.64e-03     
     7    -340.36761982   2.67e-04   3.49e-03     
     8    -340.36769919   7.94e-05   1.03e-03     
     9    -340.36772036   2.12e-05   5.06e-04     
    10    -340.36773245   1.21e-05   3.76e-04     
    11    -340.36773935   6.90e-06   4.35e-04     
    12    -340.36774301   3.66e-06   1.26e-04     
    13    -340.36774253   4.74e-07   5.38e-05     
 ------------------------------------------------------------------------------
          -340.36774253                           CCSD T converged.

End of double precision

WARNING: YOUR (T) CALCULATION MAY RUN OUT OF MEMORY
REDUCE CC_MEMORY OR USE CC_BACKEND=XM IF THIS HAPPENS

----------------------------------------
libpt (c) 2016-2019 Ilya Kaliman
Fast Coupled Cluster Triples Corrections
https://github.com/ilyak/libpt
----------------------------------------

 Starting (T) calculation...
 Using double precision libpt code
 Running unrestricted (T) code
 Using 1 integral batch

 (T) calculation completed in 4683.74 sec
 (T) energy is -0.0690101019

 SCF energy                 = -339.04586504
 MP2 energy                 = -340.32886888
 CCSD correlation energy    =   -1.32187749
 CCSD total energy          = -340.36774253
 CCSD(T) correlation energy =   -0.06901010
 CCSD(T) total energy       = -340.43675264

 CCSD  T1^2 = 0.0498  T2^2 = 0.4568  Leading amplitudes:

 Amplitude    Orbitals with energies
 -0.0544       25 (A) B                  ->    36 (A) B                   
              -0.4512                          0.2183                     
 -0.0529       27 (A) B                  ->    36 (A) B                   
              -0.4116                          0.2183                     
  0.0449       27 (A) A                  ->    31 (A) A                   
              -0.4222                          0.1595                     
 -0.0447       27 (A) B                  ->    28 (A) B                   
              -0.4116                          0.0634                     

 Amplitude    Orbitals with energies
  0.0385       25 (A) A      24 (A) B    ->    36 (A) A      34 (A) B     
              -0.4669       -0.4584            0.2027        0.2004       
 -0.0385       25 (A) A      24 (A) B    ->    34 (A) B      36 (A) A     
              -0.4669       -0.4584            0.2004        0.2027       
 -0.0385       24 (A) B      25 (A) A    ->    36 (A) A      34 (A) B     
              -0.4584       -0.4669            0.2027        0.2004       
  0.0385       24 (A) B      25 (A) A    ->    34 (A) B      36 (A) A     
              -0.4584       -0.4669            0.2004        0.2027       

 CCSD calculation:   CPU 55672.52 s  wall 26905.83 s

 Total ccman2 time:   CPU 79699.53 s  wall 35332.45 s

 
 --------------------------------------------------------------
 
                    Orbital Energies (a.u.)
 --------------------------------------------------------------
 
 Alpha MOs
 -- Occupied --
-15.5943 -15.5666 -11.3028 -11.2955 -11.2757 -11.2713 -11.2703 -11.2668
 -1.3195  -1.2225  -1.1518  -1.0495  -0.9310  -0.8240  -0.8018  -0.7481
 -0.6744  -0.6682  -0.6025  -0.5747  -0.5689  -0.5533  -0.5505  -0.4928
 -0.4669  -0.4520  -0.4222  -0.3627
 -- Virtual --
  0.1206   0.1538   0.1595   0.1668   0.1838   0.1866   0.2002   0.2027
  0.2565   0.2723   0.2805   0.3029   0.3159   0.3538   0.3575   0.3897
  0.4000   0.4335   0.4494   0.4629   0.4751   0.5051   0.5100   0.5173
  0.5258   0.5522   0.5554   0.5738   0.5798   0.5891   0.5981   0.6129
  0.6202   0.6272   0.6476   0.6586   0.6816   0.6877   0.6908   0.7103
  0.7158   0.7356   0.7495   0.7791   0.7971   0.8041   0.8196   0.8426
  0.8680   0.9065   0.9190   0.9413   0.9583   1.0024   1.0280   1.0642
  1.0814   1.0963   1.1182   1.1406   1.1656   1.1775   1.1834   1.1976
  1.2081   1.2288   1.2614   1.2871   1.2962   1.3053   1.3240   1.3408
  1.3533   1.3686   1.3939   1.4134   1.4216   1.4420   1.4460   1.4632
  1.4770   1.4944   1.5336   1.5427   1.5613   1.5825   1.6094   1.6196
  1.6536   1.6718   1.6771   1.7139   1.7427   1.7659   1.7921   1.8094
  1.8177   1.8283   1.9040   1.9409   1.9651   2.0336   2.0592   2.0747
  2.1516   2.1796   2.2041   2.2506   2.3227   2.4048   2.4592   2.4677
  2.5220   2.5323   2.5587   2.5678   2.6028   2.6061   2.6513   2.6807
  2.7464   2.7880   2.7927   2.8118   2.8252   2.8641   2.8767   2.8888
  2.9123   2.9224   2.9441   2.9542   2.9773   3.0018   3.0059   3.0142
  3.0463   3.0861   3.1061   3.1154   3.1434   3.1684   3.1830   3.1989
  3.2137   3.2494   3.2596   3.2829   3.2922   3.3138   3.3208   3.3307
  3.3454   3.3656   3.3693   3.3880   3.4228   3.4442   3.4467   3.4624
  3.4713   3.4988   3.5096   3.5264   3.5401   3.5610   3.5662   3.5861
  3.5982   3.6322   3.6461   3.6584   3.7000   3.7190   3.7354   3.7676
  3.7746   3.7933   3.8303   3.8341   3.8606   3.8846   3.9138   3.9299
  3.9484   3.9621   3.9785   3.9986   4.0451   4.0612   4.0774   4.0865
  4.1112   4.1359   4.1641   4.1875   4.2020   4.2052   4.2233   4.2457
  4.2537   4.2695   4.2993   4.3298   4.3466   4.3522   4.3598   4.3762
  4.3908   4.4289   4.4461   4.4662   4.4787   4.5247   4.5547   4.5825
  4.5906   4.6057   4.6623   4.6731   4.6946   4.7195   4.7437   4.7753
  4.7784   4.8078   4.8527   4.9039   4.9081   4.9300   4.9886   5.0069
  5.0166   5.0451   5.0783   5.0912   5.1335   5.1871   5.2243   5.2524
  5.2650   5.2838   5.3135   5.3521   5.3592   5.4060   5.4312   5.4453
  5.5136   5.5383   5.5569   5.5655   5.5922   5.6166   5.6263   5.6993
  5.7373   5.7472   5.8400   5.8759   5.9295   5.9985   6.0690   6.1127
  6.1743   6.2248   6.2452   6.2631   6.4437   6.6014   6.6061   6.6212
  6.7489   6.7675   8.6304  10.4637  12.2120  12.5059  13.2687  13.4770
 14.1696  16.4938
 
 Beta MOs
 -- Occupied --
-15.5711 -15.5649 -11.2982 -11.2967 -11.2805 -11.2791 -11.2729 -11.2515
 -1.2904  -1.2182  -1.1324  -1.0037  -0.9289  -0.8087  -0.8025  -0.7360
 -0.6673  -0.6570  -0.5905  -0.5638  -0.5484  -0.5311  -0.5257  -0.4584
 -0.4512  -0.4213  -0.4116
 -- Virtual --
  0.0634   0.1200   0.1562   0.1647   0.1699   0.1862   0.2004   0.2038
  0.2183   0.2574   0.2797   0.2910   0.3065   0.3267   0.3553   0.3647
  0.3909   0.4085   0.4443   0.4505   0.4754   0.4800   0.5087   0.5157
  0.5193   0.5345   0.5544   0.5613   0.5849   0.5856   0.5922   0.6001
  0.6175   0.6267   0.6321   0.6498   0.6615   0.6893   0.6924   0.7001
  0.7218   0.7289   0.7432   0.7511   0.7831   0.8050   0.8109   0.8241
  0.8529   0.8769   0.9191   0.9270   0.9502   0.9705   1.0047   1.0288
  1.0717   1.0822   1.1060   1.1253   1.1439   1.1753   1.1812   1.1868
  1.2027   1.2121   1.2319   1.2636   1.2927   1.2992   1.3103   1.3296
  1.3433   1.3579   1.3706   1.3945   1.4162   1.4238   1.4499   1.4566
  1.4685   1.4806   1.5025   1.5350   1.5473   1.5663   1.5851   1.6154
  1.6222   1.6606   1.6811   1.6823   1.7140   1.7464   1.7767   1.8015
  1.8129   1.8280   1.8438   1.9111   1.9501   1.9740   2.0442   2.0658
  2.0785   2.1550   2.1847   2.2070   2.2530   2.3306   2.4108   2.4597
  2.4713   2.5250   2.5324   2.5558   2.5698   2.6076   2.6257   2.6558
  2.6851   2.7529   2.7903   2.7943   2.8146   2.8277   2.8653   2.8820
  2.8917   2.9132   2.9309   2.9450   2.9571   2.9805   3.0043   3.0076
  3.0186   3.0505   3.0910   3.1082   3.1192   3.1479   3.1717   3.1884
  3.1964   3.2214   3.2553   3.2608   3.2846   3.2986   3.3148   3.3261
  3.3324   3.3458   3.3638   3.3730   3.3903   3.4272   3.4423   3.4495
  3.4671   3.4827   3.5057   3.5136   3.5308   3.5448   3.5629   3.5711
  3.5887   3.6043   3.6415   3.6485   3.6625   3.7031   3.7206   3.7382
  3.7708   3.7765   3.8023   3.8319   3.8438   3.8641   3.8882   3.9186
  3.9344   3.9500   3.9650   3.9882   4.0013   4.0497   4.0653   4.0819
  4.0898   4.1144   4.1396   4.1674   4.1912   4.2060   4.2108   4.2310
  4.2503   4.2561   4.2744   4.3023   4.3333   4.3490   4.3556   4.3631
  4.3788   4.3951   4.4345   4.4520   4.4690   4.4810   4.5293   4.5617
  4.5882   4.5948   4.6102   4.6656   4.6846   4.6988   4.7246   4.7484
  4.7822   4.7841   4.8155   4.8565   4.9062   4.9122   4.9354   4.9927
  5.0112   5.0206   5.0476   5.0821   5.0942   5.1390   5.1934   5.2326
  5.2640   5.2853   5.2988   5.3246   5.3559   5.3822   5.4123   5.4357
  5.4565   5.5199   5.5434   5.5629   5.5699   5.6025   5.6212   5.6341
  5.7042   5.7470   5.7549   5.8433   5.8786   5.9369   6.0043   6.0729
  6.1146   6.1782   6.2263   6.2476   6.2660   6.4484   6.6036   6.6077
  6.6220   6.7501   6.7692   8.6311  10.4699  12.2208  12.5111  13.2698
 13.4799  14.1710  16.4946
 --------------------------------------------------------------
 
          Ground-State Mulliken Net Atomic Charges

     Atom                 Charge (a.u.)    Spin (a.u.)
  --------------------------------------------------------
      1 C                    -0.016399      -0.060183
      2 N                    -0.124247       0.057496
      3 C                    -0.087051      -0.135371
      4 C                    -0.170883       0.202785
      5 C                     0.018420      -0.099268
      6 N                    -0.199939       0.755327
      7 C                    -0.103867      -0.624491
      8 C                    -0.163014       0.910296
      9 H                     0.160452       0.014322
     10 H                     0.168256      -0.010492
     11 H                     0.164705       0.013150
     12 H                     0.172154       0.031557
     13 H                     0.181413      -0.055130
  --------------------------------------------------------
  Sum of atomic charges =     0.000000
  Sum of spin   charges =     1.000000

 -----------------------------------------------------------------
                    Cartesian Multipole Moments
 -----------------------------------------------------------------
    Charge (ESU x 10^10)
                 0.0000
    Dipole Moment (Debye)
         X       1.4275      Y      -2.1770      Z      -4.1465
       Tot       4.8960
    Quadrupole Moments (Debye-Ang)
        XX     -40.2103     XY      -8.6493     YY     -43.7994
        XZ      -4.6510     YZ      11.3567     ZZ     -21.6325
    Octopole Moments (Debye-Ang^2)
       XXX    -134.7951    XXY      96.6935    XYY     -24.5247
       YYY     372.1377    XXZ     112.7462    XYZ      16.8152
       YYZ     110.2240    XZZ     -33.6977    YZZ      61.8021
       ZZZ     272.1850
    Hexadecapole Moments (Debye-Ang^3)
      XXXX    -499.3234   XXXY     371.4114   XXYY    -419.8931
      XYYY     360.1062   YYYY   -2501.1200   XXXZ     375.2932
      XXYZ    -291.3370   XYYZ     107.8397   YYYZ   -1038.4571
      XXZZ    -447.4551   XYZZ      96.8479   YYZZ    -675.5483
      XZZZ     354.4804   YZZZ    -764.9142   ZZZZ   -1924.8390
 -----------------------------------------------------------------
Archival summary:
1\1\cpu-6-81\SP\ProcedureUnspecified\BasisUnspecified\265(2)\hpark21\FriJun1401:03:172024FriJun1401:03:172024\0\\#,ProcedureUnspecified,BasisUnspecified,\\0,2\N\C,1,1.31673\H,2,1.08179,1,120.148\C,2,1.40014,1,114.364,3,-177.897,0\H,4,1.0786,2,126.831,1,177.236,0\C,1,1.42809,2,106.925,3,177.785,0\H,6,1.08024,1,117.122,2,147.346,0\C,4,1.46586,2,107.25,1,0.712289,0\H,8,1.08008,4,122.325,2,-147.405,0\C,6,1.51886,1,116.977,2,-67.334,0\H,10,1.08148,6,115.314,1,-156.74,0\C,10,1.43594,6,122.058,1,-11.3136,0\N,12,1.14784,10,178.891,6,158.023,0\\HF=-339.045865\\@

 Total job time:  35644.49s(wall), 81159.82s(cpu) 
 Fri Jun 14 01:03:17 2024

        *************************************************************
        *                                                           *
        *  Thank you very much for using Q-Chem.  Have a nice day.  *
        *                                                           *
        *************************************************************
