# Supplementary material for: Reactant Discovery with an Ab Initio Nanoreactor: Exploration of Astrophysical N-Heterocycle Precursors and Formation Pathways
Source: ACS Earth Space Chem. 2024 Aug 9;8(9):1771–83. doi: 10.1021/acsearthspacechem.4c00120 (PMC11418024; doi:10.1021/acsearthspacechem.4c00120)
Supplement: Supplementary file 2 — sp4c00120_si_002.zip [file sp4c00120_si_002.zip › nr-si-data/reaction3/Int11/freq.out]

Running Job 1 of 1 qchem.in
qchem qchem.in_11030.0 ./qchem11030/ 0
/home/leeping/opt/qchem/5.3.2-openmp/exe/qcprog.exe_s qchem.in_11030.0 ./qchem11030/
                  Welcome to Q-Chem
     A Quantum Leap Into The Future Of Chemistry


 Q-Chem 5.3, Q-Chem, Inc., Pleasanton, CA (2020)

 Yihan Shao,  Zhengting Gan,  E. Epifanovsky,  A. T. B. Gilbert,  M. Wormit,  
 J. Kussmann,  A. W. Lange,  A. Behn,  Jia Deng,  Xintian Feng,  D. Ghosh,  
 M. Goldey,  P. R. Horn,  L. D. Jacobson,  I. Kaliman,  T. Kus,  A. Landau,  
 Jie Liu,  E. I. Proynov,  R. M. Richard,  R. P. Steele,  E. J. Sundstrom,  
 H. L. Woodcock III,  P. M. Zimmerman,  D. Zuev,  B. Alam,  B. Albrecht,  
 A. Aldossary,  E. Alguire,  S. A. Baeppler,  D. Barton,  Z. Benda,  
 Y. A. Bernard,  E. J. Berquist,  K. B. Bravaya,  H. Burton,  K. Carter-Fenk,  
 D. Casanova,  Chun-Min Chang,  Yunqing Chen,  A. Chien,  K. D. Closser,  
 M. P. Coons,  S. Coriani,  S. Dasgupta,  A. L. Dempwolff,  M. Diedenhofen,  
 Hainam Do,  R. G. Edgar,  Po-Tung Fang,  S. Faraji,  S. Fatehi,  
 Qingguo Feng,  J. Fosso-Tande,  J. Gayvert,  Qinghui Ge,  A. Ghysels,  
 G. Gidofalvi,  J. Gomes,  J. Gonthier,  S. Gulania,  A. Gunina,  D. Hait,  
 M. W. D. Hanson-Heine,  S. Hammes-Schiffer,  P. H. P. Harbach,  
 A. W. Hauser,  M. F. Herbst,  J. E. Herr,  E. G. Hohenstein,  Z. C. Holden,  
 S. Houck,  Kerwin Hui,  B. C. Huynh,  M. Ivanov,  T.-C. Jagau,  Hyunjun Ji,  
 B. Kaduk,  K. Khistyaev,  Jaehoon Kim,  P. Klunzinger,  K. Koh,  
 D. Kosenkov,  L. Koulias,  T. Kowalczyk,  C. M. Krauter,  A. Kunitsa,  
 Ka Un Lao,  A. Laurent,  K. V. Lawler,  Joonho Lee,  D. Lefrancois,  
 S. Lehtola,  D. S. Levine,  Yi-Pei Li,  You-Sheng Lin,  Fenglai Liu,  
 Kuan-Yu Liu,  E. Livshits,  M. Loipersberger,  A. Luenser,  A. Manjanath,  
 P. Manohar,  E. Mansoor,  S. F. Manzer,  Shan-Ping Mao,  Yuezhi Mao,  
 N. Mardirossian,  A. V. Marenich,  T. Markovich,  L. A. Martinez-Martinez,  
 S. A. Maurer,  N. J. Mayhall,  S. C. McKenzie,  J.-M. Mewes,  P. Morgante,  
 A. F. Morrison,  J. W. Mullinax,  K. Nanda,  T. S. Nguyen-Beck,  
 R. Olivares-Amaya,  K. J. Oosterbaan,  J. A. Parkhill,  S. K. Paul,  
 F. Pavosevic,  Zheng Pei,  T. M. Perrine,  F. Plasser,  P. Pokhilko,  
 S. Prager,  A. Prociuk,  E. Ramos,  B. Rana,  D. R. Rehn,  F. Rob,  
 E. Rossomme,  M. Scheurer,  M. Schneider,  N. Sergueev,  S. M. Sharada,  
 S. Sharma,  W. Skomorowski,  D. W. Small,  T. Stauch,  C. J. Stein,  
 T. Stein,  Yu-Chuan Su,  S. P. Veccham,  Zhen Tao,  A. J. W. Thom,  
 A. Tkatchenko,  T. Tsuchimochi,  N. M. Tubman,  L. Vogt,  M. L. Vidal,  
 O. Vydrov,  M. A. Watson,  J. Wenzel,  M. de Wergifosse,  T. A. Wesolowski,  
 A. White,  J. Witte,  A. Yamada,  Jun Yang,  K. Yao,  S. Yeganeh,  
 S. R. Yost,  Zhi-Qiang You,  A. Zech,  Igor Ying Zhang,  Xing Zhang,  
 Yan Zhao,  Ying Zhu,  B. R. Brooks,  G. K. L. Chan,  C. J. Cramer,  
 M. S. Gordon,  W. J. Hehre,  A. Klamt,  M. W. Schmidt,  C. D. Sherrill,  
 D. G. Truhlar,  A. Aspuru-Guzik,  R. Baer,  A. T. Bell,  N. A. Besley,  
 Jeng-Da Chai,  A. E. DePrince, III,  R. A. DiStasio Jr.,  A. Dreuw,  
 B. D. Dunietz,  T. R. Furlani,  Chao-Ping Hsu,  Yousung Jung,  Jing Kong,  
 D. S. Lambrecht,  WanZhen Liang,  C. Ochsenfeld,  V. A. Rassolov,  
 L. V. Slipchenko,  J. E. Subotnik,  T. Van Voorhis,  J. M. Herbert,  
 A. I. Krylov,  P. M. W. Gill,  M. Head-Gordon

 Contributors to earlier versions of Q-Chem not listed above: 
 R. D. Adamson,  B. Austin,  J. Baker,  G. J. O. Beran,  K. Brandhorst,  
 S. T. Brown,  E. F. C. Byrd,  A. K. Chakraborty,  C.-L. Cheng,  
 Siu Hung Chien,  D. M. Chipman,  D. L. Crittenden,  H. Dachsel,  
 R. J. Doerksen,  A. D. Dutoi,  L. Fusti-Molnar,  W. A. Goddard III,  
 A. Golubeva-Zadorozhnaya,  S. R. Gwaltney,  G. Hawkins,  A. Heyden,  
 S. Hirata,  G. Kedziora,  F. J. Keil,  C. Kelley,  Jihan Kim,  R. A. King,  
 R. Z. Khaliullin,  P. P. Korambath,  W. Kurlancheek,  A. M. Lee,  M. S. Lee,  
 S. V. Levchenko,  Ching Yeh Lin,  D. Liotard,  R. C. Lochan,  I. Lotan,  
 P. E. Maslen,  N. Nair,  D. P. O'Neill,  D. Neuhauser,  E. Neuscamman,  
 C. M. Oana,  R. Olson,  B. Peters,  R. Peverati,  P. A. Pieniazek,  
 Y. M. Rhee,  J. Ritchie,  M. A. Rohrdanz,  E. Rosta,  N. J. Russ,  
 H. F. Schaefer III,  N. E. Schultz,  N. Shenvi,  A. C. Simmonett,  A. Sodt,  
 D. Stuck,  K. S. Thanthiriwatte,  V. Vanovschi,  Tao Wang,  A. Warshel,  
 C. F. Williams,  Q. Wu,  X. Xu,  W. Zhang

 Please cite Q-Chem as follows:
 Y. Shao et al., Mol. Phys. 113, 184-215 (2015)
 DOI: 10.1080/00268976.2014.952696

 Q-Chem 5.3.2 for Intel X86 EM64T Linux

 Parts of Q-Chem use Armadillo 9.800.1 (Horizon Scraper).
 http://arma.sourceforge.net/

 Q-Chem begins on Fri Feb 17 18:42:06 2023  

Host: 
0

     Scratch files written to ./qchem11030//
 Dec820 |scratch|qcdevops|jenkins|workspace|build_RNUM 5633   
Processing $rem in /home/leeping/opt/qchem/5.3.2-openmp/config/preferences:
Processing $rem in /home/hpark21/.qchemrc:

Checking the input file for inconsistencies... 	...done.

--------------------------------------------------------------
User input:
--------------------------------------------------------------
$molecule
0 2
C         0.7576780101   -1.0417570114   -2.4983988963
N         0.9034199218   -0.3534076972   -1.5915017333
C         1.6466487007   -2.9415487233   -4.0192164597
C         0.5895236300   -1.8847944054   -3.6485853745
C         0.2957857923   -3.3697428153   -3.5237166251
N         0.4367074703   -3.9512129831   -2.2269994609
C         1.7185032237   -3.9149847267   -1.9278883499
C         2.5273494731   -3.3478223014   -2.9201023414
H         1.9634939606   -2.9636904554   -5.0515438097
H         0.1210032603   -1.3897455473   -4.4882343116
H        -0.4884862205   -3.7599631592   -4.1558208769
H         2.0624723399   -4.2731428030   -0.9668060524
H         3.5916827978   -3.1805297775   -2.8692444522
$end

$rem
method                wB97X-D3
basis                 cc-pvtz
unrestricted          true
symmetry              False
sym_ignore            true
scf_convergence       8
thresh                14
jobtype               freq
scf_guess             core
scf_algorithm         diis
max_scf_cycles        100
geom_opt_max_cycles   100
mem_total             200000
$end
--------------------------------------------------------------
 Adding empirical dispersion correction 
 ----------------------------------------------------------------
 Doing -D3(0) with
 s6  =   1.00000
 s8  =   1.00000
 rs6 =   1.28100
 rs8 =   1.09400
 -D3 energy without 3body term =     -0.0033107561 hartrees
 ----------------------------------------------------------------
             Standard Nuclear Orientation (Angstroms)
    I     Atom           X                Y                Z
 ----------------------------------------------------------------
    1      C       0.7576780101    -1.0417570114    -2.4983988963
    2      N       0.9034199218    -0.3534076972    -1.5915017333
    3      C       1.6466487007    -2.9415487233    -4.0192164597
    4      C       0.5895236300    -1.8847944054    -3.6485853745
    5      C       0.2957857923    -3.3697428153    -3.5237166251
    6      N       0.4367074703    -3.9512129831    -2.2269994609
    7      C       1.7185032237    -3.9149847267    -1.9278883499
    8      C       2.5273494731    -3.3478223014    -2.9201023414
    9      H       1.9634939606    -2.9636904554    -5.0515438097
   10      H       0.1210032603    -1.3897455473    -4.4882343116
   11      H      -0.4884862205    -3.7599631592    -4.1558208769
   12      H       2.0624723399    -4.2731428030    -0.9668060524
   13      H       3.5916827978    -3.1805297775    -2.8692444522
 ----------------------------------------------------------------
 Nuclear Repulsion Energy =         327.64934729 hartrees
 There are       28 alpha and       27 beta electrons
 Requested basis set is cc-pVTZ
 There are 110 shells and 310 basis functions

 Total QAlloc Memory Limit 200000 MB
 Mega-Array Size      1956 MB
 MEM_STATIC part      2000 MB

                       Distance Matrix (Angstroms)
             C (  1)   N (  2)   C (  3)   C (  4)   C (  5)   N (  6)
   N (  2)  1.147836
   C (  3)  2.590823  3.625557
   C (  4)  1.435938  2.583654  1.540003
   C (  5)  2.585370  3.633311  1.501233  1.518863
   N (  6)  2.939662  3.683189  2.386508  2.512836  1.428090
   C (  7)  3.082873  3.669107  2.307898  2.890859  2.206373  1.316731
   C (  8)  2.937262  3.656343  1.465859  2.535016  2.311862  2.283693
   H (  9)  3.415607  4.461975  1.080084  2.240559  2.297909  3.359215
   H ( 10)  2.117993  3.174466  2.226132  1.081478  2.209351  3.431322
   H ( 11)  3.418862  4.485282  2.290691  2.221632  1.080236  2.147769
   H ( 12)  3.806589  4.134969  3.356078  3.881459  3.236527  2.082027
   H ( 13)  3.569798  4.105119  2.272159  3.361438  3.365572  3.310634
             C (  7)   C (  8)   H (  9)   H ( 10)   H ( 11)   H ( 12)
   C (  8)  1.400141
   H (  9)  3.274478  2.237975
   H ( 10)  3.934998  3.476148  2.487849
   H ( 11)  3.139828  3.285137  2.729208  2.469799
   H ( 12)  1.081791  2.210813  4.290635  4.948105  4.115891
   H ( 13)  2.221346  1.078600  2.731382  4.227724  4.317268  2.674240

 
 A cutoff of  1.0D-14 yielded   5884 shell pairs
 There are     47322 function pairs (     62279 Cartesian)
 Smallest overlap matrix eigenvalue = 1.75E-04
 Guess MOs from core Hamiltonian diagonalization
 Long-range K will be added via erf
 Coulomb attenuation parameter = 0.25 bohr**(-1)
 An unrestricted hybrid HF-DFT SCF calculation will be
 performed using Pulay DIIS extrapolation
 Exchange:     0.1957 Hartree-Fock + 1.0000 wB97X-D3 + LR-HF
 Correlation:  1.0000 wB97X-D3
 Using SG-2 standard quadrature grid
 Dispersion:   Grimme D3
 SCF converges when DIIS error is below 1.0E-08
 using 64 threads for integral computing
 -------------------------------------------------------
 OpenMP Integral computing Module                
 Release: version 1.0, May 2013, Q-Chem Inc. Pittsburgh 
 -------------------------------------------------------
 using 64 threads for integral computing
 -------------------------------------------------------
 OpenMP Integral computing Module                
 Release: version 1.0, May 2013, Q-Chem Inc. Pittsburgh 
 -------------------------------------------------------
 ---------------------------------------
  Cycle       Energy         DIIS Error
 ---------------------------------------
    1    -257.6140678361      8.15E-02
    2    -199.1647633092      8.00E-02
    3    -303.0574341206      3.53E-02
    4    -215.7173633957      8.03E-02
    5    -294.8660974415      5.15E-02
    6    -321.8389428789      3.24E-02
    7    -336.4910782568      1.65E-02
    8    -340.7436066527      4.92E-03
    9    -340.8893797722      3.80E-03
   10    -341.0383311814      7.36E-04
   11    -341.0454809418      2.34E-04
   12    -341.0471830809      9.31E-05
   13    -341.0475218915      4.90E-05
   14    -341.0476910874      2.90E-05
   15    -341.0478099830      1.14E-05
   16    -341.0478359932      5.60E-06
   17    -341.0478499637      3.58E-06
   18    -341.0478558922      1.16E-06
   19    -341.0478561686      4.78E-07
   20    -341.0478562232      2.12E-07
   21    -341.0478562529      1.12E-07
   22    -341.0478562591      5.39E-08
   23    -341.0478562600      2.58E-08
   24    -341.0478562602      1.00E-08
   25    -341.0478562603      4.71E-09 Convergence criterion met
 ---------------------------------------
 <S^2> = 0.7838
 SCF time:  CPU 4464.67 s  wall 81.66 s
 SCF   energy in the final basis set = -341.04785626
 Total energy in the final basis set = -341.04785626
 
 --------------------------------------------------------------
 
                    Orbital Energies (a.u.)
 --------------------------------------------------------------
 
 Alpha MOs
 -- Occupied --
-14.4435 -14.4213 -10.3567 -10.3466 -10.3317 -10.3274 -10.3257 -10.3195
 -1.1147  -1.0272  -0.9812  -0.8922  -0.8102  -0.7212  -0.7100  -0.6675
 -0.6013  -0.5960  -0.5378  -0.5142  -0.5072  -0.5008  -0.4671  -0.4419
 -0.4233  -0.4111  -0.3799  -0.3182
 -- Virtual --
  0.0819   0.0924   0.1026   0.1287   0.1443   0.1591   0.1624   0.1727
  0.2076   0.2144   0.2247   0.2650   0.2705   0.2865   0.3127   0.3404
  0.3480   0.3709   0.3856   0.3923   0.3980   0.4342   0.4397   0.4457
  0.4528   0.4581   0.4832   0.4845   0.4884   0.5056   0.5231   0.5326
  0.5378   0.5448   0.5675   0.5685   0.5907   0.6034   0.6147   0.6286
  0.6330   0.6428   0.6546   0.6973   0.7136   0.7170   0.7284   0.7603
  0.7876   0.8076   0.8186   0.8540   0.8608   0.9017   0.9237   0.9551
  0.9692   0.9908   1.0073   1.0297   1.0511   1.0680   1.0707   1.0820
  1.0911   1.1082   1.1415   1.1570   1.1689   1.1797   1.1867   1.2074
  1.2215   1.2368   1.2604   1.2741   1.2879   1.3139   1.3198   1.3282
  1.3419   1.3572   1.3990   1.4106   1.4236   1.4440   1.4657   1.4786
  1.5238   1.5349   1.5379   1.5721   1.6021   1.6182   1.6448   1.6587
  1.6659   1.6863   1.7543   1.7845   1.8107   1.8729   1.8951   1.9148
  1.9731   1.9992   2.0256   2.0610   2.1221   2.1823   2.2313   2.2429
  2.2995   2.3063   2.3281   2.3523   2.3784   2.3910   2.4301   2.4546
  2.5230   2.5682   2.5688   2.5813   2.6009   2.6384   2.6514   2.6709
  2.6854   2.6960   2.7229   2.7354   2.7501   2.7698   2.7765   2.7828
  2.8138   2.8429   2.8692   2.8817   2.9096   2.9250   2.9488   2.9614
  2.9825   3.0083   3.0253   3.0418   3.0506   3.0584   3.0789   3.0878
  3.0991   3.1234   3.1311   3.1507   3.1770   3.2009   3.2061   3.2176
  3.2276   3.2573   3.2654   3.2812   3.3039   3.3169   3.3230   3.3426
  3.3502   3.3847   3.3990   3.4130   3.4597   3.4814   3.5060   3.5213
  3.5314   3.5437   3.5857   3.5966   3.6068   3.6315   3.6726   3.6814
  3.7076   3.7226   3.7310   3.7589   3.8070   3.8199   3.8294   3.8428
  3.8641   3.8844   3.9123   3.9408   3.9493   3.9615   3.9745   3.9970
  4.0098   4.0342   4.0531   4.0771   4.0801   4.0854   4.0966   4.1298
  4.1429   4.1815   4.2062   4.2178   4.2302   4.2803   4.2977   4.3139
  4.3429   4.3475   4.3769   4.4098   4.4447   4.4622   4.4781   4.5042
  4.5239   4.5367   4.5796   4.6386   4.6498   4.6547   4.6732   4.6803
  4.7318   4.7643   4.7975   4.8015   4.8681   4.9040   4.9453   4.9580
  4.9722   5.0067   5.0426   5.0675   5.0746   5.1202   5.1417   5.1565
  5.2185   5.2547   5.2578   5.2654   5.2956   5.3154   5.3340   5.4155
  5.4411   5.4620   5.5432   5.5775   5.6327   5.6791   5.7708   5.7949
  5.8567   5.9200   5.9339   5.9508   6.1029   6.2400   6.2783   6.2882
  6.4216   6.4575   8.1933   9.9564  11.6428  11.9213  12.6480  12.8469
 13.5239  15.8098
 
 Beta MOs
 -- Occupied --
-14.4363 -14.4210 -10.3545 -10.3471 -10.3325 -10.3296 -10.3198 -10.3194
 -1.1046  -1.0256  -0.9733  -0.8712  -0.8070  -0.7136  -0.7064  -0.6616
 -0.5949  -0.5914  -0.5306  -0.5022  -0.4974  -0.4869  -0.4651  -0.4309
 -0.4126  -0.3962  -0.3714
 -- Virtual --
 -0.0451   0.0913   0.1024   0.1075   0.1330   0.1465   0.1599   0.1664
  0.1744   0.2110   0.2198   0.2261   0.2657   0.2753   0.2909   0.3145
  0.3408   0.3515   0.3741   0.3873   0.3969   0.4020   0.4401   0.4411
  0.4472   0.4592   0.4624   0.4845   0.4865   0.4927   0.5073   0.5250
  0.5343   0.5398   0.5466   0.5700   0.5703   0.5937   0.6051   0.6187
  0.6315   0.6371   0.6468   0.6571   0.7000   0.7160   0.7187   0.7304
  0.7638   0.7898   0.8114   0.8228   0.8590   0.8648   0.9041   0.9252
  0.9571   0.9708   0.9958   1.0104   1.0311   1.0549   1.0691   1.0722
  1.0855   1.0931   1.1095   1.1425   1.1605   1.1710   1.1835   1.1900
  1.2091   1.2246   1.2388   1.2618   1.2760   1.2897   1.3166   1.3250
  1.3330   1.3443   1.3629   1.4000   1.4128   1.4270   1.4459   1.4693
  1.4814   1.5278   1.5385   1.5423   1.5742   1.6034   1.6244   1.6496
  1.6624   1.6717   1.6947   1.7582   1.7897   1.8160   1.8784   1.8988
  1.9164   1.9756   2.0026   2.0290   2.0642   2.1294   2.1895   2.2327
  2.2485   2.3033   2.3088   2.3321   2.3550   2.3926   2.3989   2.4355
  2.4593   2.5292   2.5707   2.5731   2.5845   2.6066   2.6405   2.6560
  2.6760   2.6883   2.7045   2.7253   2.7395   2.7534   2.7733   2.7799
  2.7873   2.8179   2.8466   2.8721   2.8884   2.9163   2.9289   2.9543
  2.9633   2.9894   3.0143   3.0279   3.0455   3.0541   3.0616   3.0836
  3.0944   3.1014   3.1252   3.1342   3.1552   3.1812   3.2033   3.2092
  3.2221   3.2396   3.2637   3.2727   3.2863   3.3090   3.3221   3.3275
  3.3464   3.3574   3.3928   3.4006   3.4177   3.4635   3.4840   3.5101
  3.5259   3.5331   3.5510   3.5881   3.6046   3.6086   3.6376   3.6772
  3.6857   3.7115   3.7256   3.7373   3.7619   3.8126   3.8232   3.8344
  3.8471   3.8683   3.8881   3.9160   3.9472   3.9573   3.9663   3.9785
  4.0023   4.0153   4.0363   4.0556   4.0809   4.0820   4.0878   4.1001
  4.1325   4.1477   4.1882   4.2103   4.2215   4.2347   4.2855   4.3072
  4.3206   4.3475   4.3523   4.3800   4.4206   4.4494   4.4693   4.4830
  4.5111   4.5283   4.5434   4.5849   4.6429   4.6540   4.6575   4.6763
  4.6823   4.7347   4.7670   4.8024   4.8046   4.8770   4.9100   4.9558
  4.9760   4.9831   5.0162   5.0460   5.0782   5.0815   5.1248   5.1465
  5.1629   5.2226   5.2593   5.2649   5.2720   5.2997   5.3245   5.3400
  5.4206   5.4540   5.4666   5.5481   5.5804   5.6393   5.6854   5.7744
  5.7964   5.8604   5.9228   5.9360   5.9548   6.1072   6.2409   6.2802
  6.2916   6.4228   6.4605   8.1942   9.9628  11.6523  11.9261  12.6502
 12.8501  13.5287  15.8102
 --------------------------------------------------------------
 
          Ground-State Mulliken Net Atomic Charges

     Atom                 Charge (a.u.)    Spin (a.u.)
  --------------------------------------------------------
      1 C                    -0.086737      -0.014321
      2 N                    -0.058680       0.022952
      3 C                    -0.060965      -0.051397
      4 C                    -0.107796       0.159454
      5 C                     0.024813      -0.031058
      6 N                    -0.184005       0.459366
      7 C                    -0.077233      -0.187327
      8 C                    -0.139151       0.625319
      9 H                     0.128066       0.012999
     10 H                     0.143217      -0.003979
     11 H                     0.131501       0.012139
     12 H                     0.138320       0.003931
     13 H                     0.148650      -0.008078
  --------------------------------------------------------
  Sum of atomic charges =     0.000000
  Sum of spin   charges =     1.000000

 -----------------------------------------------------------------
                    Cartesian Multipole Moments
 -----------------------------------------------------------------
    Charge (ESU x 10^10)
                -0.0000
    Dipole Moment (Debye)
         X       1.4885      Y      -1.8893      Z      -4.0480
       Tot       4.7087
    Quadrupole Moments (Debye-Ang)
        XX     -39.4829     XY      -8.6603     YY     -44.3177
        XZ      -4.6713     YZ      10.5881     ZZ     -21.4234
    Octopole Moments (Debye-Ang^2)
       XXX    -132.4886    XXY      94.8883    XYY     -23.7719
       YYY     372.5544    XXZ     111.0087    XYZ      16.7029
       YYZ     111.5792    XZZ     -33.2825    YZZ      62.2772
       ZZZ     268.1141
    Hexadecapole Moments (Debye-Ang^3)
      XXXX    -492.0383   XXXY     364.5962   XXYY    -412.2333
      XYYY     354.2046   YYYY   -2495.4782   XXXZ     369.6016
      XXYZ    -286.4764   XYYZ     106.1206   YYYZ   -1039.7449
      XXZZ    -441.8754   XYZZ      95.6228   YYZZ    -673.9383
      XZZZ     349.9271   YZZZ    -756.2290   ZZZZ   -1894.9682
 -----------------------------------------------------------------
 Calculating MO derivatives via CPSCF
    1     0    42    0.0224839  
    2     0    42    0.0090782  
    3     0    42    0.0027228  
    4     0    42    0.0007426  
    5     0    42    0.0001661  
    6    13    29    0.0000324  
    7    34     8    0.0000052  
    8    42     0    0.0000008  Converged
 Time for AOints: 1697.7 s (CPU) 29.9 s (wall)
 ------------------------------------------------------------------------------
                     AOints        : Timing summary (seconds)
 ------------------------------------------------------------------------------
     job step          cpu (% of tot)      sys (% of tot)     wall (% of tot)
 ------------------------------------------------------------------------------
  AOints            0.1698E+04 ( 0.7)   0.9560E-02 ( 7.0)   0.2989E+02 ( 0.4)
 ------------------------------------------------------------------------------
   Grand Totals     0.2330E+06          0.1374E+00          0.6851E+04
 ------------------------------------------------------------------------------
 Polarizability Matrix (a.u.)
            1           2           3
    1 -67.0370928   2.8743287  -2.7847520
    2   2.8743287 -69.8904043  -1.6400189
    3  -2.7847520  -1.6400189 -69.2667411
 Calculating analytic Hessian of the SCF energy
 
 Direct stationary perturbation theory relativistic correction:
 
 rels  =       0.087489726858
 relv  =      -0.424793453104
 rel2e =       0.000000000000
 E_rel =      -0.337303726246
 
 Hessian of the SCF Energy
            1           2           3           4           5           6
    1   0.1246749   0.1100964   0.1539028  -0.0581300  -0.0952778  -0.1228969
    2   0.1100964   0.6619138   0.7257374  -0.0960656  -0.4870279  -0.5937782
    3   0.1539028   0.7257374   1.0625693  -0.1236746  -0.5921839  -0.8142198
    4  -0.0581300  -0.0960656  -0.1236746   0.0396739   0.0974140   0.1267349
    5  -0.0952778  -0.4870279  -0.5921839   0.0974140   0.4781730   0.6060347
    6  -0.1228969  -0.5937782  -0.8142198   0.1267349   0.6060347   0.8157608
    7   0.0058736  -0.0001768   0.0035664  -0.0014930  -0.0003622  -0.0017395
    8   0.0099935  -0.0226450  -0.0181298   0.0001874   0.0047923   0.0041279
    9   0.0246424  -0.0054086  -0.0065914  -0.0039377  -0.0010054  -0.0003182
   10  -0.0667354  -0.0179061  -0.0342158   0.0183269  -0.0009232  -0.0013378
   11  -0.0118842  -0.1388691  -0.0903497  -0.0031251   0.0057177  -0.0207473
   12  -0.0286698  -0.1071674  -0.2251151  -0.0027324  -0.0133565  -0.0003977
   13  -0.0066564   0.0054616   0.0078257   0.0016180  -0.0020563  -0.0026909
   14  -0.0070303  -0.0251478  -0.0131083   0.0007441   0.0040325   0.0050804
   15  -0.0159284  -0.0227944   0.0090041   0.0022368   0.0017235  -0.0040646
   16   0.0005277  -0.0007204   0.0006140  -0.0007689   0.0001848  -0.0009125
   17   0.0031706   0.0015246   0.0010017  -0.0004011  -0.0003243   0.0009268
   18  -0.0014032  -0.0023821  -0.0019685   0.0000467   0.0002946   0.0012092
   19   0.0000941  -0.0014918  -0.0023468   0.0007216   0.0002122   0.0014029
   20   0.0009774  -0.0015388  -0.0000920   0.0002429  -0.0001378   0.0005052
   21   0.0001299   0.0008028   0.0005382  -0.0000271  -0.0001718  -0.0000702
   22   0.0014894   0.0017974  -0.0010711  -0.0006768  -0.0003471  -0.0001820
   23  -0.0010665   0.0005423   0.0023727   0.0006382  -0.0003631   0.0004854
   24   0.0007589  -0.0030588  -0.0016646   0.0005252   0.0001386   0.0002532
   25  -0.0012503  -0.0013759  -0.0008624   0.0001623   0.0002542   0.0002171
   26   0.0048233   0.0009985  -0.0000647  -0.0011124  -0.0009989  -0.0008154
   27   0.0002265   0.0001630   0.0000604   0.0000043   0.0000330   0.0000675
   28  -0.0009197  -0.0008344  -0.0030111   0.0006385   0.0006760   0.0005115
   29  -0.0104484   0.0111553  -0.0183810   0.0011585  -0.0032824  -0.0000594
   30  -0.0108823   0.0083499  -0.0221818   0.0008351  -0.0016854   0.0015284
   31   0.0012235   0.0012633  -0.0004019  -0.0002582   0.0001538   0.0006061
   32  -0.0034746  -0.0009286   0.0031693   0.0006080  -0.0004755  -0.0013461
   33   0.0000088  -0.0004991  -0.0002312   0.0000089   0.0000563   0.0000151
   34   0.0000434  -0.0000040  -0.0000507  -0.0000156   0.0000041   0.0001034
   35  -0.0001472  -0.0000068  -0.0002367  -0.0000722  -0.0000124  -0.0001696
   36  -0.0000787  -0.0002293  -0.0002961   0.0000561   0.0000572   0.0001582
   37  -0.0002349  -0.0000437  -0.0002746   0.0002012   0.0000674   0.0001839
   38   0.0002677   0.0000296   0.0002650  -0.0002168  -0.0000931  -0.0002444
   39   0.0001901   0.0002650   0.0000967  -0.0000761   0.0000652   0.0000782
            7           8           9          10          11          12
    1   0.0058736   0.0099935   0.0246424  -0.0667354  -0.0118842  -0.0286698
    2  -0.0001768  -0.0226450  -0.0054086  -0.0179061  -0.1388691  -0.1071674
    3   0.0035664  -0.0181298  -0.0065914  -0.0342158  -0.0903497  -0.2251151
    4  -0.0014930   0.0001874  -0.0039377   0.0183269  -0.0031251  -0.0027324
    5  -0.0003622   0.0047923  -0.0010054  -0.0009232   0.0057177  -0.0133565
    6  -0.0017395   0.0041279  -0.0003182  -0.0013378  -0.0207473  -0.0003977
    7   0.4792697  -0.0423484  -0.0705249  -0.0770590   0.0923752   0.0069218
    8  -0.0423484   0.2198570  -0.0439147   0.0392387  -0.0619592  -0.0047324
    9  -0.0705249  -0.0439147   0.7135454   0.0242460  -0.0479140  -0.0742246
   10  -0.0770590   0.0392387   0.0242460   0.2730453  -0.0819131   0.1425584
   11   0.0923752  -0.0619592  -0.0479140  -0.0819131   0.5178140   0.0159187
   12   0.0069218  -0.0047324  -0.0742246   0.1425584   0.0159187   0.5895823
   13  -0.1724539  -0.0140027   0.0254124  -0.0273976  -0.0752555  -0.0192405
   14  -0.0719766  -0.0496191   0.0249024  -0.0137466  -0.1620827   0.0015396
   15   0.0252410   0.0067142  -0.0852070  -0.0157580   0.0068441  -0.0607026
   16  -0.0160728  -0.0094831   0.0185157   0.0022795   0.0142624  -0.0079499
   17  -0.0130645   0.0009154   0.0039897   0.0039093  -0.0162637   0.0294023
   18   0.0224526   0.0188518  -0.0292103   0.0123576   0.0210821  -0.0022141
   19   0.0244919  -0.0044598  -0.0004595  -0.0140755  -0.0060911   0.0012862
   20   0.0045537  -0.0006920   0.0224901  -0.0019557  -0.0063609   0.0050170
   21  -0.0099216   0.0174010  -0.0391672  -0.0012148   0.0043877  -0.0027394
   22  -0.1380144   0.0202947  -0.0702536  -0.0154012   0.0040710  -0.0031612
   23   0.0231256  -0.0636376   0.0405764   0.0270017  -0.0112268   0.0191068
   24  -0.0579177   0.0280108  -0.1775990  -0.0191340   0.0067220   0.0092247
   25  -0.0748965   0.0022310   0.0801411  -0.0059587   0.0020047   0.0095088
   26  -0.0043395  -0.0293413  -0.0055756   0.0099053  -0.0041539  -0.0271484
   27   0.0825309  -0.0046458  -0.3259548   0.0012356   0.0010739  -0.0019316
   28  -0.0112993   0.0116710  -0.0197109  -0.0911631   0.0611357  -0.1044972
   29   0.0019900  -0.0043267   0.0058108   0.0603966  -0.1084449   0.1001091
   30   0.0065279  -0.0058478   0.0087260  -0.1054737   0.1036398  -0.2288739
   31  -0.0111838  -0.0073359  -0.0146563   0.0044837   0.0045694   0.0056149
   32   0.0032036  -0.0005551   0.0033888  -0.0215084  -0.0155164  -0.0157953
   33   0.0114494   0.0048137   0.0110483  -0.0020160  -0.0004818  -0.0005801
   34  -0.0019369  -0.0023942   0.0028016  -0.0003551  -0.0002960   0.0002912
   35  -0.0038918   0.0029866   0.0039592  -0.0014763   0.0017830  -0.0028803
   36  -0.0000874   0.0020888  -0.0004194  -0.0003848   0.0007734  -0.0014946
   37  -0.0052255  -0.0035922   0.0037837   0.0000101   0.0001467   0.0000696
   38   0.0109117   0.0042247  -0.0012991  -0.0010220  -0.0004373  -0.0000129
   39  -0.0184989  -0.0047377   0.0053721  -0.0008626  -0.0009489  -0.0005335
           13          14          15          16          17          18
    1  -0.0066564  -0.0070303  -0.0159284   0.0005277   0.0031706  -0.0014032
    2   0.0054616  -0.0251478  -0.0227944  -0.0007204   0.0015246  -0.0023821
    3   0.0078257  -0.0131083   0.0090041   0.0006140   0.0010017  -0.0019685
    4   0.0016180   0.0007441   0.0022368  -0.0007689  -0.0004011   0.0000467
    5  -0.0020563   0.0040325   0.0017235   0.0001848  -0.0003243   0.0002946
    6  -0.0026909   0.0050804  -0.0040646  -0.0009125   0.0009268   0.0012092
    7  -0.1724539  -0.0719766   0.0252410  -0.0160728  -0.0130645   0.0224526
    8  -0.0140027  -0.0496191   0.0067142  -0.0094831   0.0009154   0.0188518
    9   0.0254124   0.0249024  -0.0852070   0.0185157   0.0039897  -0.0292103
   10  -0.0273976  -0.0137466  -0.0157580   0.0022795   0.0039093   0.0123576
   11  -0.0752555  -0.1620827   0.0068441   0.0142624  -0.0162637   0.0210821
   12  -0.0192405   0.0015396  -0.0607026  -0.0079499   0.0294023  -0.0022141
   13   0.5596943   0.1664210   0.1700761  -0.0735172  -0.0168476   0.0070082
   14   0.1664210   0.3944117  -0.0149795  -0.0027242  -0.0904151   0.0368652
   15   0.1700761  -0.0149795   0.5223884  -0.0367931   0.0510557  -0.1957367
   16  -0.0735172  -0.0027242  -0.0367931   0.5257825   0.0348224   0.0611021
   17  -0.0168476  -0.0904151   0.0510557   0.0348224   0.1467690  -0.1123878
   18   0.0070082   0.0368652  -0.1957367   0.0611021  -0.1123878   0.3472797
   19  -0.0299476   0.0247490  -0.0309943  -0.3161531  -0.0070275  -0.0652548
   20   0.0160475   0.0028678   0.0138409  -0.0001863  -0.0585722   0.0253142
   21  -0.0373086   0.0098344  -0.0428088  -0.0899082   0.0228004  -0.1254365
   22  -0.0462078  -0.0022152   0.0004282  -0.1067250  -0.0164692  -0.0034936
   23  -0.0096100  -0.0039189  -0.0150065  -0.0488350   0.0184353  -0.0007369
   24  -0.0176259   0.0044587   0.0089279   0.0743653   0.0098542   0.0242438
   25  -0.0002818   0.0044648   0.0173190  -0.0039886  -0.0012522   0.0010263
   26   0.0045775   0.0009562   0.0135159  -0.0036273  -0.0027270   0.0050099
   27  -0.0012703  -0.0012321   0.0017222  -0.0011916   0.0000162  -0.0003635
   28   0.0064296  -0.0072857   0.0146481   0.0000554  -0.0034023  -0.0010023
   29   0.0107711  -0.0095421   0.0173390   0.0016995  -0.0037109  -0.0022458
   30  -0.0023276   0.0010637  -0.0034638  -0.0000181   0.0008149   0.0004844
   31  -0.2052138  -0.0888738  -0.1272421   0.0007521   0.0047837  -0.0027119
   32  -0.0847166  -0.0739113  -0.0648123   0.0134999   0.0049156   0.0114789
   33  -0.1264538  -0.0601853  -0.1486620  -0.0203853  -0.0083252  -0.0135562
   34  -0.0052616  -0.0011904  -0.0026894  -0.0104463   0.0124218  -0.0304855
   35  -0.0003294   0.0100303   0.0026799   0.0039991  -0.0020301  -0.0043186
   36  -0.0001064   0.0031861   0.0019416  -0.0032079  -0.0017525  -0.0023760
   37  -0.0008043  -0.0013363  -0.0005440  -0.0017254  -0.0006434   0.0003579
   38  -0.0004605   0.0023384   0.0038798  -0.0028916   0.0014834   0.0031744
   39  -0.0032983   0.0025748  -0.0033388   0.0057694   0.0026035  -0.0023550
           19          20          21          22          23          24
    1   0.0000941   0.0009774   0.0001299   0.0014894  -0.0010665   0.0007589
    2  -0.0014918  -0.0015388   0.0008028   0.0017974   0.0005423  -0.0030588
    3  -0.0023468  -0.0000920   0.0005382  -0.0010711   0.0023727  -0.0016646
    4   0.0007216   0.0002429  -0.0000271  -0.0006768   0.0006382   0.0005252
    5   0.0002122  -0.0001378  -0.0001718  -0.0003471  -0.0003631   0.0001386
    6   0.0014029   0.0005052  -0.0000702  -0.0001820   0.0004854   0.0002532
    7   0.0244919   0.0045537  -0.0099216  -0.1380144   0.0231256  -0.0579177
    8  -0.0044598  -0.0006920   0.0174010   0.0202947  -0.0636376   0.0280108
    9  -0.0004595   0.0224901  -0.0391672  -0.0702536   0.0405764  -0.1775990
   10  -0.0140755  -0.0019557  -0.0012148  -0.0154012   0.0270017  -0.0191340
   11  -0.0060911  -0.0063609   0.0043877   0.0040710  -0.0112268   0.0067220
   12   0.0012862   0.0050170  -0.0027394  -0.0031612   0.0191068   0.0092247
   13  -0.0299476   0.0160475  -0.0373086  -0.0462078  -0.0096100  -0.0176259
   14   0.0247490   0.0028678   0.0098344  -0.0022152  -0.0039189   0.0044587
   15  -0.0309943   0.0138409  -0.0428088   0.0004282  -0.0150065   0.0089279
   16  -0.3161531  -0.0001863  -0.0899082  -0.1067250  -0.0488350   0.0743653
   17  -0.0070275  -0.0585722   0.0228004  -0.0164692   0.0184353   0.0098542
   18  -0.0652548   0.0253142  -0.1254365  -0.0034936  -0.0007369   0.0242438
   19   0.5306182  -0.0015253   0.1429468  -0.1099875  -0.0191597   0.0129488
   20  -0.0015253   0.2427785  -0.2349276  -0.0446262  -0.1005530   0.0709154
   21   0.1429468  -0.2349276   0.7099602   0.0783641   0.0838296  -0.2165732
   22  -0.1099875  -0.0446262   0.0783641   0.7468692   0.0846780   0.0165623
   23  -0.0191597  -0.1005530   0.0838296   0.0846780   0.2032760  -0.1460128
   24   0.0129488   0.0709154  -0.2165732   0.0165623  -0.1460128   0.4283983
   25  -0.0013700   0.0026872  -0.0035852   0.0121733  -0.0017573  -0.0164396
   26   0.0013989   0.0008494   0.0017671  -0.0016702  -0.0024178   0.0094862
   27  -0.0008660   0.0004190  -0.0026840   0.0074473  -0.0001658  -0.0110114
   28   0.0010958  -0.0003511  -0.0003614  -0.0009772   0.0034992   0.0029167
   29   0.0003551  -0.0007309   0.0015224  -0.0009536  -0.0018716  -0.0006271
   30   0.0000328   0.0001772   0.0005717   0.0002080  -0.0016977  -0.0011036
   31   0.0025565  -0.0005444  -0.0007347  -0.0027686  -0.0026913   0.0022715
   32  -0.0006813  -0.0011670   0.0037998   0.0021991   0.0003102  -0.0000279
   33  -0.0012222   0.0012729  -0.0050843   0.0015697   0.0026882  -0.0028747
   34  -0.0829688   0.0238051  -0.0717949   0.0113051  -0.0055410   0.0150478
   35   0.0239483  -0.0802436   0.0930983   0.0050657   0.0001885   0.0096248
   36  -0.0751966   0.0943800  -0.2874580  -0.0092956   0.0029063  -0.0069211
   37  -0.0050756   0.0008752  -0.0065843  -0.3510787  -0.0502819  -0.0142794
   38  -0.0102270   0.0035005  -0.0041441  -0.0518245  -0.0387635   0.0105159
   39   0.0177228   0.0006877   0.0109515  -0.0171224   0.0116543  -0.0533002
           25          26          27          28          29          30
    1  -0.0012503   0.0048233   0.0002265  -0.0009197  -0.0104484  -0.0108823
    2  -0.0013759   0.0009985   0.0001630  -0.0008344   0.0111553   0.0083499
    3  -0.0008624  -0.0000647   0.0000604  -0.0030111  -0.0183810  -0.0221818
    4   0.0001623  -0.0011124   0.0000043   0.0006385   0.0011585   0.0008351
    5   0.0002542  -0.0009989   0.0000330   0.0006760  -0.0032824  -0.0016854
    6   0.0002171  -0.0008154   0.0000675   0.0005115  -0.0000594   0.0015284
    7  -0.0748965  -0.0043395   0.0825309  -0.0112993   0.0019900   0.0065279
    8   0.0022310  -0.0293413  -0.0046458   0.0116710  -0.0043267  -0.0058478
    9   0.0801411  -0.0055756  -0.3259548  -0.0197109   0.0058108   0.0087260
   10  -0.0059587   0.0099053   0.0012356  -0.0911631   0.0603966  -0.1054737
   11   0.0020047  -0.0041539   0.0010739   0.0611357  -0.1084449   0.1036398
   12   0.0095088  -0.0271484  -0.0019316  -0.1044972   0.1001091  -0.2288739
   13  -0.0002818   0.0045775  -0.0012703   0.0064296   0.0107711  -0.0023276
   14   0.0044648   0.0009562  -0.0012321  -0.0072857  -0.0095421   0.0010637
   15   0.0173190   0.0135159   0.0017222   0.0146481   0.0173390  -0.0034638
   16  -0.0039886  -0.0036273  -0.0011916   0.0000554   0.0016995  -0.0000181
   17  -0.0012522  -0.0027270   0.0000162  -0.0034023  -0.0037109   0.0008149
   18   0.0010263   0.0050099  -0.0003635  -0.0010023  -0.0022458   0.0004844
   19  -0.0013700   0.0013989  -0.0008660   0.0010958   0.0003551   0.0000328
   20   0.0026872   0.0008494   0.0004190  -0.0003511  -0.0007309   0.0001772
   21  -0.0035852   0.0017671  -0.0026840  -0.0003614   0.0015224   0.0005717
   22   0.0121733  -0.0016702   0.0074473  -0.0009772  -0.0009536   0.0002080
   23  -0.0017573  -0.0024178  -0.0001658   0.0034992  -0.0018716  -0.0016977
   24  -0.0164396   0.0094862  -0.0110114   0.0029167  -0.0006271  -0.0011036
   25   0.0726875  -0.0083038  -0.0879495   0.0010621   0.0009564   0.0003622
   26  -0.0083038   0.0360405   0.0033671  -0.0026512   0.0008310   0.0010518
   27  -0.0879495   0.0033671   0.3386034  -0.0004040   0.0000809   0.0010148
   28   0.0010621  -0.0026512  -0.0004040   0.0951264  -0.0648159   0.1105725
   29   0.0009564   0.0008310   0.0000809  -0.0648159   0.1176947  -0.1048239
   30   0.0003622   0.0010518   0.0010148   0.1105725  -0.1048239   0.2421796
   31   0.0009757   0.0009774   0.0002401  -0.0001220  -0.0011448   0.0001297
   32  -0.0006829   0.0002328   0.0001044   0.0019998   0.0014964  -0.0009424
   33  -0.0005024  -0.0007441   0.0003132   0.0006063   0.0008807   0.0008487
   34   0.0007485  -0.0002148   0.0004769   0.0002332   0.0000259  -0.0000556
   35   0.0009391  -0.0000060   0.0003566   0.0000612   0.0008374  -0.0000168
   36  -0.0002101   0.0003740  -0.0001966  -0.0000421   0.0004551   0.0001535
   37  -0.0000635   0.0002368  -0.0004802  -0.0001597   0.0000095   0.0000893
   38  -0.0001651  -0.0002635   0.0004296   0.0002976  -0.0001052  -0.0000833
   39   0.0009746  -0.0002237   0.0003604  -0.0002262  -0.0000607   0.0001160
           31          32          33          34          35          36
    1   0.0012235  -0.0034746   0.0000088   0.0000434  -0.0001472  -0.0000787
    2   0.0012633  -0.0009286  -0.0004991  -0.0000040  -0.0000068  -0.0002293
    3  -0.0004019   0.0031693  -0.0002312  -0.0000507  -0.0002367  -0.0002961
    4  -0.0002582   0.0006080   0.0000089  -0.0000156  -0.0000722   0.0000561
    5   0.0001538  -0.0004755   0.0000563   0.0000041  -0.0000124   0.0000572
    6   0.0006061  -0.0013461   0.0000151   0.0001034  -0.0001696   0.0001582
    7  -0.0111838   0.0032036   0.0114494  -0.0019369  -0.0038918  -0.0000874
    8  -0.0073359  -0.0005551   0.0048137  -0.0023942   0.0029866   0.0020888
    9  -0.0146563   0.0033888   0.0110483   0.0028016   0.0039592  -0.0004194
   10   0.0044837  -0.0215084  -0.0020160  -0.0003551  -0.0014763  -0.0003848
   11   0.0045694  -0.0155164  -0.0004818  -0.0002960   0.0017830   0.0007734
   12   0.0056149  -0.0157953  -0.0005801   0.0002912  -0.0028803  -0.0014946
   13  -0.2052138  -0.0847166  -0.1264538  -0.0052616  -0.0003294  -0.0001064
   14  -0.0888738  -0.0739113  -0.0601853  -0.0011904   0.0100303   0.0031861
   15  -0.1272421  -0.0648123  -0.1486620  -0.0026894   0.0026799   0.0019416
   16   0.0007521   0.0134999  -0.0203853  -0.0104463   0.0039991  -0.0032079
   17   0.0047837   0.0049156  -0.0083252   0.0124218  -0.0020301  -0.0017525
   18  -0.0027119   0.0114789  -0.0135562  -0.0304855  -0.0043186  -0.0023760
   19   0.0025565  -0.0006813  -0.0012222  -0.0829688   0.0239483  -0.0751966
   20  -0.0005444  -0.0011670   0.0012729   0.0238051  -0.0802436   0.0943800
   21  -0.0007347   0.0037998  -0.0050843  -0.0717949   0.0930983  -0.2874580
   22  -0.0027686   0.0021991   0.0015697   0.0113051   0.0050657  -0.0092956
   23  -0.0026913   0.0003102   0.0026882  -0.0055410   0.0001885   0.0029063
   24   0.0022715  -0.0000279  -0.0028747   0.0150478   0.0096248  -0.0069211
   25   0.0009757  -0.0006829  -0.0005024   0.0007485   0.0009391  -0.0002101
   26   0.0009774   0.0002328  -0.0007441  -0.0002148  -0.0000060   0.0003740
   27   0.0002401   0.0001044   0.0003132   0.0004769   0.0003566  -0.0001966
   28  -0.0001220   0.0019998   0.0006063   0.0002332   0.0000612  -0.0000421
   29  -0.0011448   0.0014964   0.0008807   0.0000259   0.0008374   0.0004551
   30   0.0001297  -0.0009424   0.0008487  -0.0000556  -0.0000168   0.0001535
   31   0.2098032   0.0884671   0.1379210   0.0001003  -0.0002705  -0.0003344
   32   0.0884671   0.0862497   0.0605758   0.0007746  -0.0004055   0.0001048
   33   0.1379210   0.0605758   0.1579269  -0.0012506   0.0006777   0.0003199
   34   0.0001003   0.0007746  -0.0012506   0.0886893  -0.0279333   0.0882405
   35  -0.0002705  -0.0004055   0.0006777  -0.0279333   0.0682023  -0.1018454
   36  -0.0003344   0.0001048   0.0003199   0.0882405  -0.1018454   0.2970065
   37  -0.0003486   0.0003117   0.0002664  -0.0001356   0.0001074   0.0006473
   38   0.0006458  -0.0002452  -0.0007299   0.0005420  -0.0013238  -0.0004985
   39  -0.0007021   0.0003021   0.0005165  -0.0006347  -0.0009291  -0.0004179
           37          38          39
    1  -0.0002349   0.0002677   0.0001901
    2  -0.0000437   0.0000296   0.0002650
    3  -0.0002746   0.0002650   0.0000967
    4   0.0002012  -0.0002168  -0.0000761
    5   0.0000674  -0.0000931   0.0000652
    6   0.0001839  -0.0002444   0.0000782
    7  -0.0052255   0.0109117  -0.0184989
    8  -0.0035922   0.0042247  -0.0047377
    9   0.0037837  -0.0012991   0.0053721
   10   0.0000101  -0.0010220  -0.0008626
   11   0.0001467  -0.0004373  -0.0009489
   12   0.0000696  -0.0000129  -0.0005335
   13  -0.0008043  -0.0004605  -0.0032983
   14  -0.0013363   0.0023384   0.0025748
   15  -0.0005440   0.0038798  -0.0033388
   16  -0.0017254  -0.0028916   0.0057694
   17  -0.0006434   0.0014834   0.0026035
   18   0.0003579   0.0031744  -0.0023550
   19  -0.0050756  -0.0102270   0.0177228
   20   0.0008752   0.0035005   0.0006877
   21  -0.0065843  -0.0041441   0.0109515
   22  -0.3510787  -0.0518245  -0.0171224
   23  -0.0502819  -0.0387635   0.0116543
   24  -0.0142794   0.0105159  -0.0533002
   25  -0.0000635  -0.0001651   0.0009746
   26   0.0002368  -0.0002635  -0.0002237
   27  -0.0004802   0.0004296   0.0003604
   28  -0.0001597   0.0002976  -0.0002262
   29   0.0000095  -0.0001052  -0.0000607
   30   0.0000893  -0.0000833   0.0001160
   31  -0.0003486   0.0006458  -0.0007021
   32   0.0003117  -0.0002452   0.0003021
   33   0.0002664  -0.0007299   0.0005165
   34  -0.0001356   0.0005420  -0.0006347
   35   0.0001074  -0.0013238  -0.0009291
   36   0.0006473  -0.0004985  -0.0004179
   37   0.3646405   0.0541428   0.0167644
   38   0.0541428   0.0296549  -0.0112525
   39   0.0167644  -0.0112525   0.0424539
 **********************************************************************
 **                                                                  **
 **                       VIBRATIONAL ANALYSIS                       **
 **                       --------------------                       **
 **                                                                  **
 **        VIBRATIONAL FREQUENCIES (CM**-1) AND NORMAL MODES         **
 **     FORCE CONSTANTS (mDYN/ANGSTROM) AND REDUCED MASSES (AMU)     **
 **                  INFRARED INTENSITIES (KM/MOL)                   **
 **                                                                  **
 **********************************************************************
 

 Mode:                 1                      2                      3
 Frequency:       135.25                 150.61                 334.85
 Force Cnst:      0.0768                 0.0805                 0.3746
 Red. Mass:       7.1225                 6.0200                 5.6703
 IR Active:          YES                    YES                    YES
 IR Intens:        3.758                  4.982                  0.752
 Raman Active:       YES                    YES                    YES
               X      Y      Z        X      Y      Z        X      Y      Z
 C         -0.007  0.143  0.080   -0.038  0.001  0.017    0.199 -0.232  0.264
 N         -0.202  0.447 -0.118    0.326  0.125 -0.134   -0.081  0.201 -0.015
 C          0.014  0.021  0.051   -0.012  0.131  0.079   -0.027 -0.130 -0.127
 C          0.063  0.028  0.151   -0.178 -0.049  0.075    0.108 -0.102  0.146
 C          0.006  0.037  0.058    0.015 -0.111 -0.062   -0.020 -0.106 -0.110
 N          0.037 -0.150 -0.028   -0.020 -0.280 -0.139   -0.036 -0.041 -0.099
 C          0.061 -0.319 -0.106   -0.060 -0.057  0.009   -0.070  0.274  0.025
 C          0.040 -0.206 -0.056   -0.065  0.231  0.170   -0.032  0.033 -0.081
 H         -0.027  0.105  0.035    0.111  0.225  0.115   -0.062 -0.018 -0.138
 H          0.068  0.027  0.144   -0.237 -0.068  0.097    0.075  0.135  0.304
 H         -0.031  0.131  0.045    0.119 -0.123 -0.183   -0.103  0.051 -0.100
 H          0.097 -0.521 -0.194   -0.093 -0.107  0.001   -0.116  0.597  0.161
 H          0.061 -0.320 -0.105   -0.113  0.483  0.335   -0.053  0.152 -0.045
 TransDip   0.026 -0.052  0.022   -0.048  0.028  0.045    0.013  0.018  0.017

 Mode:                 4                      5                      6
 Frequency:       365.19                 504.95                 586.91
 Force Cnst:      0.3616                 0.6762                 0.5696
 Red. Mass:       4.6022                 4.5012                 2.8067
 IR Active:          YES                    YES                    YES
 IR Intens:        5.731                  2.847                  2.426
 Raman Active:       YES                    YES                    YES
               X      Y      Z        X      Y      Z        X      Y      Z
 C          0.288  0.127 -0.138   -0.097  0.325 -0.093    0.254 -0.064 -0.078
 N         -0.140 -0.054  0.070    0.046 -0.000  0.148   -0.088 -0.046 -0.052
 C         -0.115 -0.084 -0.043    0.004 -0.050 -0.009    0.020  0.214  0.036
 C          0.157  0.066 -0.072    0.003  0.018  0.049   -0.128 -0.024  0.016
 C         -0.075  0.024  0.109    0.023 -0.078 -0.019    0.022  0.000  0.029
 N          0.009 -0.210 -0.007    0.026 -0.223 -0.096   -0.011 -0.044  0.018
 C          0.021 -0.046 -0.008   -0.033  0.211  0.099   -0.035  0.037  0.048
 C         -0.088  0.190  0.061    0.018 -0.148 -0.071   -0.023 -0.002  0.006
 H         -0.137 -0.335 -0.047   -0.039 -0.000 -0.022    0.065  0.219  0.052
 H          0.004  0.000 -0.027    0.003 -0.176 -0.067   -0.262 -0.016  0.096
 H         -0.223  0.226  0.173    0.017  0.016 -0.069    0.140 -0.083 -0.065
 H          0.089 -0.114 -0.058   -0.077  0.487  0.217   -0.005 -0.023  0.015
 H         -0.155  0.585  0.173    0.087 -0.531 -0.274    0.110 -0.756 -0.302
 TransDip   0.035  0.068 -0.006    0.008  0.053 -0.001    0.026 -0.039 -0.016

 Mode:                 7                      8                      9
 Frequency:       641.15                 735.01                 766.28
 Force Cnst:      0.8884                 0.7041                 1.1116
 Red. Mass:       3.6683                 2.2121                 3.2130
 IR Active:          YES                    YES                    YES
 IR Intens:        2.242                 41.409                  3.352
 Raman Active:       YES                    YES                    YES
               X      Y      Z        X      Y      Z        X      Y      Z
 C          0.166  0.189 -0.061   -0.016 -0.036 -0.062    0.065 -0.076  0.046
 N         -0.038  0.026  0.118   -0.009 -0.058 -0.072   -0.019  0.021 -0.013
 C          0.033 -0.038 -0.049    0.051  0.162  0.004   -0.090 -0.031  0.054
 C         -0.167 -0.100  0.096    0.066 -0.044  0.066   -0.182  0.215 -0.123
 C          0.104 -0.171 -0.093   -0.047  0.061  0.078    0.075  0.077 -0.039
 N         -0.044  0.173  0.032   -0.014 -0.058  0.025    0.076 -0.048 -0.058
 C         -0.029 -0.086 -0.060   -0.024  0.037  0.010    0.040  0.013  0.113
 C          0.006 -0.058 -0.036    0.015 -0.162 -0.094    0.057 -0.192  0.010
 H          0.073  0.166 -0.043    0.020  0.387 -0.011   -0.307 -0.412 -0.003
 H         -0.257 -0.169  0.105    0.048 -0.107  0.040   -0.206  0.334 -0.042
 H          0.168 -0.284 -0.109   -0.136  0.202  0.106    0.253 -0.124 -0.135
 H         -0.074  0.075  0.017   -0.013  0.301  0.105   -0.077  0.106  0.193
 H         -0.114  0.593  0.360   -0.128  0.617  0.397   -0.045  0.406  0.251
 TransDip  -0.037 -0.026  0.015   -0.046  0.179  0.091   -0.030 -0.014  0.048

 Mode:                10                     11                     12
 Frequency:       780.10                 808.48                 857.81
 Force Cnst:      1.7126                 0.8583                 1.1664
 Red. Mass:       4.7764                 2.2287                 2.6904
 IR Active:          YES                    YES                    YES
 IR Intens:        2.214                 14.277                  7.192
 Raman Active:       YES                    YES                    YES
               X      Y      Z        X      Y      Z        X      Y      Z
 C         -0.087 -0.017  0.083    0.022  0.006  0.017   -0.009  0.001  0.007
 N          0.031  0.047  0.033    0.003  0.018  0.018    0.003  0.005  0.005
 C          0.071  0.131 -0.238   -0.108  0.102  0.116   -0.032  0.011 -0.133
 C          0.113  0.080 -0.126    0.085  0.050 -0.077    0.013  0.014 -0.020
 C          0.265 -0.058  0.057   -0.052 -0.167 -0.101   -0.008 -0.018 -0.089
 N         -0.102 -0.093  0.213   -0.001 -0.004  0.079    0.153  0.060 -0.064
 C         -0.086 -0.049  0.042    0.054 -0.010  0.008    0.071 -0.065  0.196
 C         -0.190  0.011 -0.093   -0.070 -0.025 -0.041   -0.182 -0.054  0.068
 H         -0.042 -0.367 -0.271    0.014  0.282  0.152    0.438  0.415 -0.002
 H         -0.415 -0.020  0.107    0.631  0.241 -0.269   -0.211 -0.048  0.066
 H          0.406 -0.132 -0.057    0.102 -0.388 -0.160   -0.442  0.206  0.310
 H          0.201  0.056 -0.016    0.142  0.083  0.011   -0.001 -0.143  0.195
 H         -0.188 -0.059  0.084   -0.088  0.104 -0.160   -0.183 -0.013 -0.106
 TransDip   0.019 -0.041 -0.014    0.098  0.014 -0.069   -0.061 -0.020  0.057

 Mode:                13                     14                     15
 Frequency:       927.41                 957.25                 976.06
 Force Cnst:      1.1981                 1.7833                 0.7726
 Red. Mass:       2.3644                 3.3032                 1.3764
 IR Active:          YES                    YES                    YES
 IR Intens:       14.269                  4.711                  8.344
 Raman Active:       YES                    YES                    YES
               X      Y      Z        X      Y      Z        X      Y      Z
 C         -0.032  0.000 -0.019   -0.023 -0.014 -0.093    0.002 -0.010 -0.001
 N          0.006 -0.019 -0.023   -0.014 -0.084 -0.097   -0.003 -0.004 -0.008
 C         -0.133  0.138  0.078   -0.077 -0.121  0.096    0.019 -0.041  0.005
 C          0.152 -0.003  0.029    0.024  0.044  0.225   -0.031  0.043 -0.006
 C          0.049 -0.137  0.010    0.229  0.080  0.010   -0.001  0.030 -0.005
 N          0.009  0.099 -0.110    0.010  0.024 -0.036   -0.014 -0.014  0.034
 C          0.024 -0.045 -0.028   -0.020 -0.008  0.046    0.035 -0.136 -0.057
 C          0.021 -0.017  0.052   -0.157  0.040 -0.081   -0.008  0.049  0.013
 H         -0.450 -0.465 -0.004   -0.199  0.220  0.066    0.145  0.103  0.041
 H         -0.442 -0.204  0.247    0.272  0.080  0.122   -0.000  0.050 -0.020
 H         -0.130  0.170  0.049    0.406  0.196 -0.257   -0.035  0.133 -0.027
 H         -0.192  0.223  0.145    0.025 -0.114 -0.011   -0.098  0.862  0.365
 H          0.035 -0.085 -0.025   -0.174  0.204 -0.502    0.023 -0.116 -0.105
 TransDip  -0.086 -0.070  0.048    0.051 -0.016 -0.044    0.008  0.092 -0.000

 Mode:                16                     17                     18
 Frequency:      1008.02                1035.39                1049.55
 Force Cnst:      1.2173                 1.0884                 1.0814
 Red. Mass:       2.0333                 1.7232                 1.6662
 IR Active:          YES                    YES                    YES
 IR Intens:        3.110                  2.324                  0.868
 Raman Active:       YES                    YES                    YES
               X      Y      Z        X      Y      Z        X      Y      Z
 C         -0.003 -0.025 -0.013    0.011 -0.005  0.029   -0.009  0.015 -0.034
 N         -0.005 -0.018 -0.032    0.003  0.023  0.026   -0.003 -0.025 -0.024
 C         -0.031 -0.076  0.059    0.050 -0.011  0.137   -0.012  0.006 -0.039
 C          0.002  0.158 -0.013    0.009 -0.041 -0.055   -0.012 -0.016  0.088
 C          0.079 -0.119 -0.039   -0.035  0.042  0.023   -0.024  0.035 -0.088
 N         -0.094 -0.029  0.065   -0.005  0.012 -0.039   -0.000 -0.003  0.030
 C          0.012  0.074 -0.072    0.061  0.052 -0.065    0.116  0.041 -0.054
 C          0.073 -0.021  0.013   -0.129 -0.046 -0.039   -0.088 -0.038  0.097
 H          0.283  0.413  0.146    0.548 -0.345  0.302   -0.170 -0.180 -0.082
 H         -0.375  0.072  0.141   -0.355 -0.281  0.008    0.125  0.166  0.118
 H         -0.362  0.450  0.158    0.136  0.012 -0.169    0.038  0.114 -0.218
 H          0.191 -0.131 -0.217    0.256  0.085 -0.133    0.479  0.128 -0.155
 H          0.074 -0.039  0.071   -0.165  0.153 -0.177   -0.071 -0.340  0.603
 TransDip   0.022  0.005 -0.052   -0.033  0.033 -0.013    0.005 -0.005 -0.029

 Mode:                19                     20                     21
 Frequency:      1077.89                1106.71                1171.33
 Force Cnst:      1.4820                 0.9428                 1.1351
 Red. Mass:       2.1649                 1.3065                 1.4042
 IR Active:          YES                    YES                    YES
 IR Intens:        1.071                  0.690                  2.919
 Raman Active:       YES                    YES                    YES
               X      Y      Z        X      Y      Z        X      Y      Z
 C          0.014 -0.025  0.026   -0.008 -0.000 -0.004   -0.021  0.016 -0.043
 N         -0.000  0.015  0.008    0.000 -0.005 -0.007   -0.005 -0.038 -0.044
 C          0.011 -0.021  0.027   -0.056 -0.065 -0.016    0.058  0.010 -0.019
 C         -0.054  0.036 -0.039    0.092  0.036 -0.019    0.012  0.080  0.093
 C          0.113 -0.058  0.180   -0.056  0.033  0.052   -0.056 -0.054  0.019
 N          0.047  0.035 -0.122    0.021  0.009 -0.024    0.034  0.003 -0.005
 C         -0.039  0.035 -0.109    0.002  0.004 -0.019   -0.038  0.002 -0.020
 C         -0.108 -0.008 -0.002    0.005 -0.002  0.025   -0.006  0.005 -0.028
 H         -0.045  0.150  0.013   -0.013  0.528 -0.014    0.384 -0.371  0.081
 H          0.356 -0.050 -0.315   -0.402 -0.066  0.195   -0.000  0.561  0.375
 H         -0.113 -0.186  0.553    0.393 -0.497 -0.179   -0.049 -0.391  0.208
 H          0.016  0.143 -0.102   -0.034  0.031  0.003   -0.133 -0.010  0.007
 H         -0.102 -0.258  0.429    0.014 -0.116  0.202   -0.009  0.014 -0.011
 TransDip  -0.001  0.017  0.029    0.004 -0.018  0.019   -0.007 -0.043  0.033

 Mode:                22                     23                     24
 Frequency:      1266.54                1313.01                1330.23
 Force Cnst:      1.5939                 2.1958                 2.4154
 Red. Mass:       1.6865                 2.1618                 2.3168
 IR Active:          YES                    YES                    YES
 IR Intens:        2.202                  1.719                 12.350
 Raman Active:       YES                    YES                    YES
               X      Y      Z        X      Y      Z        X      Y      Z
 C         -0.000 -0.004  0.005   -0.010  0.002  0.000    0.002  0.006 -0.003
 N          0.000  0.002  0.002    0.002  0.003  0.003    0.001  0.006  0.008
 C         -0.070 -0.006  0.026    0.009  0.011 -0.097    0.229 -0.050  0.115
 C          0.003  0.000 -0.000   -0.037  0.007 -0.027   -0.004  0.029 -0.065
 C         -0.006 -0.018 -0.017   -0.047 -0.124  0.203   -0.095 -0.087  0.003
 N          0.155 -0.003  0.082   -0.079  0.040 -0.080    0.083  0.022 -0.005
 C         -0.087  0.008 -0.037    0.124  0.006  0.035   -0.063 -0.028  0.037
 C         -0.011  0.037 -0.093    0.005 -0.018  0.024   -0.086  0.039 -0.074
 H          0.265 -0.105  0.135    0.214  0.063 -0.051   -0.699  0.198 -0.165
 H          0.026 -0.105 -0.071    0.193  0.320  0.020   -0.236  0.273  0.195
 H          0.081  0.374 -0.361    0.294  0.474 -0.586   -0.114  0.250 -0.201
 H         -0.501 -0.123  0.059   -0.156 -0.121  0.088    0.179  0.005 -0.034
 H          0.000 -0.227  0.480    0.003  0.038 -0.049   -0.094 -0.025  0.013
 TransDip  -0.032 -0.034  0.008    0.039  0.015 -0.007   -0.111 -0.018 -0.010

 Mode:                25                     26                     27
 Frequency:      1391.98                1408.69                1459.48
 Force Cnst:      2.3866                 2.1703                 3.7203
 Red. Mass:       2.0906                 1.8563                 2.9644
 IR Active:          YES                    YES                    YES
 IR Intens:        2.776                 15.905                  5.369
 Raman Active:       YES                    YES                    YES
               X      Y      Z        X      Y      Z        X      Y      Z
 C         -0.014  0.033 -0.010   -0.009  0.015 -0.004    0.002 -0.011  0.005
 N          0.008  0.021  0.036    0.004  0.009  0.016   -0.002 -0.006 -0.012
 C         -0.049  0.003  0.035   -0.101  0.003  0.014   -0.003  0.024 -0.095
 C          0.001 -0.186 -0.124    0.005 -0.086 -0.050   -0.011  0.067  0.035
 C          0.089  0.065 -0.001    0.029  0.010  0.034   -0.040 -0.052  0.044
 N          0.031 -0.027  0.043    0.019  0.027 -0.061    0.167  0.012  0.046
 C          0.012  0.051 -0.107   -0.140 -0.069  0.101   -0.199  0.028 -0.136
 C         -0.035 -0.052  0.083    0.088  0.036 -0.068    0.014 -0.099  0.227
 H         -0.089  0.195  0.029    0.244 -0.003  0.124    0.011 -0.009 -0.108
 H         -0.041  0.701  0.405    0.031  0.312  0.166    0.082 -0.171 -0.155
 H         -0.030  0.125  0.135    0.041  0.140 -0.044    0.129  0.141 -0.284
 H         -0.349  0.001 -0.018    0.778  0.202 -0.104    0.332  0.198 -0.292
 H         -0.055  0.077 -0.181    0.110 -0.059  0.164   -0.012  0.276 -0.572
 TransDip  -0.012  0.039 -0.035    0.109 -0.010  0.066    0.027 -0.006 -0.069

 Mode:                28                     29                     30
 Frequency:      2401.30                3206.65                3217.65
 Force Cnst:     42.8274                 6.5872                 6.6512
 Red. Mass:      12.6061                 1.0873                 1.0904
 IR Active:          YES                    YES                    YES
 IR Intens:       21.151                  0.040                  2.200
 Raman Active:       YES                    YES                    YES
               X      Y      Z        X      Y      Z        X      Y      Z
 C          0.100  0.480  0.632   -0.000  0.001  0.001   -0.000 -0.000  0.000
 N         -0.074 -0.351 -0.461   -0.000  0.000 -0.000    0.000  0.000 -0.000
 C         -0.001 -0.009  0.003   -0.004 -0.000  0.015    0.016 -0.000 -0.059
 C         -0.015 -0.060 -0.088   -0.035  0.036 -0.064    0.002 -0.001  0.002
 C          0.007 -0.006  0.000    0.014  0.007  0.012    0.043  0.021  0.036
 N          0.000  0.000 -0.002    0.000 -0.000  0.000   -0.000 -0.000 -0.000
 C         -0.001 -0.000  0.000    0.000 -0.001  0.002    0.003 -0.004  0.009
 C         -0.000  0.000 -0.002    0.001 -0.000 -0.000   -0.007 -0.002  0.001
 H         -0.014  0.025 -0.003    0.053 -0.001 -0.172   -0.201  0.013  0.672
 H         -0.028 -0.003 -0.068    0.411 -0.426  0.746   -0.014  0.017 -0.028
 H         -0.007  0.026 -0.006   -0.168 -0.081 -0.134   -0.500 -0.247 -0.406
 H          0.001 -0.001  0.001   -0.007  0.008 -0.019   -0.039  0.041 -0.109
 H          0.001  0.002  0.002   -0.012 -0.002 -0.000    0.092  0.017  0.003
 TransDip  -0.019  0.126  0.074    0.004  0.004  0.004    0.047  0.006  0.004

 Mode:                31                     32                     33
 Frequency:      3226.47                3227.21                3264.29
 Force Cnst:      6.7061                 6.7171                 6.8866
 Red. Mass:       1.0934                 1.0947                 1.0969
 IR Active:          YES                    YES                    YES
 IR Intens:        6.976                  1.399                  3.378
 Raman Active:       YES                    YES                    YES
               X      Y      Z        X      Y      Z        X      Y      Z
 C         -0.000  0.000  0.000    0.000  0.001  0.000   -0.000 -0.000 -0.000
 N         -0.000  0.000 -0.000   -0.000 -0.000 -0.000    0.000  0.000  0.000
 C          0.010 -0.000 -0.031    0.017 -0.001 -0.048   -0.001 -0.001  0.012
 C         -0.005  0.006 -0.009   -0.010  0.012 -0.017    0.001 -0.001  0.001
 C         -0.012 -0.007 -0.008   -0.044 -0.022 -0.033    0.003  0.001  0.002
 N          0.001 -0.000  0.001   -0.001  0.000  0.001    0.002  0.000  0.000
 C         -0.024  0.027 -0.070    0.011 -0.012  0.030   -0.005  0.008 -0.021
 C          0.013  0.000  0.004   -0.014 -0.002 -0.001   -0.085 -0.013 -0.002
 H         -0.105  0.006  0.352   -0.165  0.009  0.541    0.030 -0.001 -0.113
 H          0.057 -0.060  0.103    0.111 -0.118  0.202   -0.006  0.006 -0.009
 H          0.136  0.068  0.110    0.476  0.234  0.382   -0.022 -0.010 -0.017
 H          0.277 -0.295  0.785   -0.119  0.125 -0.337    0.067 -0.077  0.203
 H         -0.158 -0.022 -0.013    0.184  0.029  0.009    0.950  0.149  0.042
 TransDip  -0.029  0.030 -0.074   -0.006 -0.029 -0.023   -0.050  0.024 -0.019

 STANDARD THERMODYNAMIC QUANTITIES AT   298.15 K  AND     1.00 ATM

   This Molecule has  0 Imaginary Frequencies
   Zero point vibrational energy:       61.028 kcal/mol

   Atom    1 Element C  Has Mass   12.00000
   Atom    2 Element N  Has Mass   14.00307
   Atom    3 Element C  Has Mass   12.00000
   Atom    4 Element C  Has Mass   12.00000
   Atom    5 Element C  Has Mass   12.00000
   Atom    6 Element N  Has Mass   14.00307
   Atom    7 Element C  Has Mass   12.00000
   Atom    8 Element C  Has Mass   12.00000
   Atom    9 Element H  Has Mass    1.00783
   Atom   10 Element H  Has Mass    1.00783
   Atom   11 Element H  Has Mass    1.00783
   Atom   12 Element H  Has Mass    1.00783
   Atom   13 Element H  Has Mass    1.00783
   Molecular Mass:   105.045290 amu
   Principal axes and moments of inertia in amu*Bohr^2:
                             1           2           3
    Eigenvalues --      482.02607   853.36677   936.51586
          X              -0.19247     0.32768     0.92498
          Y               0.96028    -0.13119     0.24629
          Z               0.20206     0.93564    -0.28941
   Rotational Symmetry Number is   1
   The Molecule is an Asymmetric Top
   Translational Enthalpy:        0.889 kcal/mol
   Rotational Enthalpy:           0.889 kcal/mol
   Vibrational Enthalpy:         63.116 kcal/mol
   gas constant (RT):             0.592 kcal/mol
   Translational Entropy:        39.865  cal/mol.K
   Rotational Entropy:           27.446  cal/mol.K
   Vibrational Entropy:          11.361  cal/mol.K

   Total Enthalpy:               65.486 kcal/mol
   Total Entropy:                78.671  cal/mol.K
Archival summary:
1\1\c8-59\FREQ\ProcedureUnspecified\BasisUnspecified\265(2)\hpark21\FriFeb1720:53:432023FriFeb1720:53:432023\0\\#,FREQ,ProcedureUnspecified,BasisUnspecified,\\0,2\N\C,1,1.31673\H,2,1.08179,1,120.148\C,2,1.40014,1,114.364,3,-177.897,0\H,4,1.0786,2,126.831,1,177.236,0\C,1,1.42809,2,106.925,3,177.785,0\H,6,1.08024,1,117.122,2,147.346,0\C,4,1.46586,2,107.25,1,0.712289,0\H,8,1.08008,4,122.325,2,-147.405,0\C,6,1.51886,1,116.977,2,-67.334,0\H,10,1.08148,6,115.314,1,-156.74,0\C,10,1.43594,6,122.058,1,-11.3136,0\N,12,1.14784,10,178.891,6,158.023,0\\\@

 Total job time:  7897.00s(wall), 243142.39s(cpu) 
 Fri Feb 17 20:53:43 2023

        *************************************************************
        *                                                           *
        *  Thank you very much for using Q-Chem.  Have a nice day.  *
        *                                                           *
        *************************************************************
