# Supplementary material for: Reactant Discovery with an Ab Initio Nanoreactor: Exploration of Astrophysical N-Heterocycle Precursors and Formation Pathways
Source: ACS Earth Space Chem. 2024 Aug 9;8(9):1771–83. doi: 10.1021/acsearthspacechem.4c00120 (PMC11418024; doi:10.1021/acsearthspacechem.4c00120)
Supplement: Supplementary file 2 — sp4c00120_si_002.zip [file sp4c00120_si_002.zip › nr-si-data/reaction3/TS10/optimized.xyz]

13

C         0.6244834099   -0.9897800252   -2.3382292858
N         0.8964738207   -0.3350744664   -1.4284714872
C         1.6733476410   -3.0439081738   -3.9950171333
C         0.3209805251   -1.7726861420   -3.4645358634
C         0.3055884959   -3.2724767821   -3.4462379380
N         0.4592190812   -3.8389205458   -2.1384856129
C         1.7332310980   -3.8830585721   -1.9060781714
C         2.5465940616   -3.3991009265   -2.9848757656
H         1.9113916140   -2.7666685036   -5.0086396397
H        -0.0426531797   -1.2629048720   -4.3440161444
H        -0.4736992362   -3.7211560974   -4.0532305886
H         2.1058842575   -4.2384612039   -0.9534352606
H         3.6204206230   -3.3031061154   -2.9892698797
