# Supplementary material for: Reactant Discovery with an Ab Initio Nanoreactor: Exploration of Astrophysical N-Heterocycle Precursors and Formation Pathways
Source: ACS Earth Space Chem. 2024 Aug 9;8(9):1771–83. doi: 10.1021/acsearthspacechem.4c00120 (PMC11418024; doi:10.1021/acsearthspacechem.4c00120)
Supplement: Supplementary file 2 — sp4c00120_si_002.zip [file sp4c00120_si_002.zip › nr-si-data/reaction3/TS10/optimize.out]

Running Job 1 of 1 qchem.in
qchem qchem.in_1264.0 ./qchem1264/ 0
/home/leeping/opt/qchem/5.3.2-openmp/exe/qcprog.exe_s qchem.in_1264.0 ./qchem1264/
                  Welcome to Q-Chem
     A Quantum Leap Into The Future Of Chemistry


 Q-Chem 5.3, Q-Chem, Inc., Pleasanton, CA (2020)

 Yihan Shao,  Zhengting Gan,  E. Epifanovsky,  A. T. B. Gilbert,  M. Wormit,  
 J. Kussmann,  A. W. Lange,  A. Behn,  Jia Deng,  Xintian Feng,  D. Ghosh,  
 M. Goldey,  P. R. Horn,  L. D. Jacobson,  I. Kaliman,  T. Kus,  A. Landau,  
 Jie Liu,  E. I. Proynov,  R. M. Richard,  R. P. Steele,  E. J. Sundstrom,  
 H. L. Woodcock III,  P. M. Zimmerman,  D. Zuev,  B. Alam,  B. Albrecht,  
 A. Aldossary,  E. Alguire,  S. A. Baeppler,  D. Barton,  Z. Benda,  
 Y. A. Bernard,  E. J. Berquist,  K. B. Bravaya,  H. Burton,  K. Carter-Fenk,  
 D. Casanova,  Chun-Min Chang,  Yunqing Chen,  A. Chien,  K. D. Closser,  
 M. P. Coons,  S. Coriani,  S. Dasgupta,  A. L. Dempwolff,  M. Diedenhofen,  
 Hainam Do,  R. G. Edgar,  Po-Tung Fang,  S. Faraji,  S. Fatehi,  
 Qingguo Feng,  J. Fosso-Tande,  J. Gayvert,  Qinghui Ge,  A. Ghysels,  
 G. Gidofalvi,  J. Gomes,  J. Gonthier,  S. Gulania,  A. Gunina,  D. Hait,  
 M. W. D. Hanson-Heine,  S. Hammes-Schiffer,  P. H. P. Harbach,  
 A. W. Hauser,  M. F. Herbst,  J. E. Herr,  E. G. Hohenstein,  Z. C. Holden,  
 S. Houck,  Kerwin Hui,  B. C. Huynh,  M. Ivanov,  T.-C. Jagau,  Hyunjun Ji,  
 B. Kaduk,  K. Khistyaev,  Jaehoon Kim,  P. Klunzinger,  K. Koh,  
 D. Kosenkov,  L. Koulias,  T. Kowalczyk,  C. M. Krauter,  A. Kunitsa,  
 Ka Un Lao,  A. Laurent,  K. V. Lawler,  Joonho Lee,  D. Lefrancois,  
 S. Lehtola,  D. S. Levine,  Yi-Pei Li,  You-Sheng Lin,  Fenglai Liu,  
 Kuan-Yu Liu,  E. Livshits,  M. Loipersberger,  A. Luenser,  A. Manjanath,  
 P. Manohar,  E. Mansoor,  S. F. Manzer,  Shan-Ping Mao,  Yuezhi Mao,  
 N. Mardirossian,  A. V. Marenich,  T. Markovich,  L. A. Martinez-Martinez,  
 S. A. Maurer,  N. J. Mayhall,  S. C. McKenzie,  J.-M. Mewes,  P. Morgante,  
 A. F. Morrison,  J. W. Mullinax,  K. Nanda,  T. S. Nguyen-Beck,  
 R. Olivares-Amaya,  K. J. Oosterbaan,  J. A. Parkhill,  S. K. Paul,  
 F. Pavosevic,  Zheng Pei,  T. M. Perrine,  F. Plasser,  P. Pokhilko,  
 S. Prager,  A. Prociuk,  E. Ramos,  B. Rana,  D. R. Rehn,  F. Rob,  
 E. Rossomme,  M. Scheurer,  M. Schneider,  N. Sergueev,  S. M. Sharada,  
 S. Sharma,  W. Skomorowski,  D. W. Small,  T. Stauch,  C. J. Stein,  
 T. Stein,  Yu-Chuan Su,  S. P. Veccham,  Zhen Tao,  A. J. W. Thom,  
 A. Tkatchenko,  T. Tsuchimochi,  N. M. Tubman,  L. Vogt,  M. L. Vidal,  
 O. Vydrov,  M. A. Watson,  J. Wenzel,  M. de Wergifosse,  T. A. Wesolowski,  
 A. White,  J. Witte,  A. Yamada,  Jun Yang,  K. Yao,  S. Yeganeh,  
 S. R. Yost,  Zhi-Qiang You,  A. Zech,  Igor Ying Zhang,  Xing Zhang,  
 Yan Zhao,  Ying Zhu,  B. R. Brooks,  G. K. L. Chan,  C. J. Cramer,  
 M. S. Gordon,  W. J. Hehre,  A. Klamt,  M. W. Schmidt,  C. D. Sherrill,  
 D. G. Truhlar,  A. Aspuru-Guzik,  R. Baer,  A. T. Bell,  N. A. Besley,  
 Jeng-Da Chai,  A. E. DePrince, III,  R. A. DiStasio Jr.,  A. Dreuw,  
 B. D. Dunietz,  T. R. Furlani,  Chao-Ping Hsu,  Yousung Jung,  Jing Kong,  
 D. S. Lambrecht,  WanZhen Liang,  C. Ochsenfeld,  V. A. Rassolov,  
 L. V. Slipchenko,  J. E. Subotnik,  T. Van Voorhis,  J. M. Herbert,  
 A. I. Krylov,  P. M. W. Gill,  M. Head-Gordon

 Contributors to earlier versions of Q-Chem not listed above: 
 R. D. Adamson,  B. Austin,  J. Baker,  G. J. O. Beran,  K. Brandhorst,  
 S. T. Brown,  E. F. C. Byrd,  A. K. Chakraborty,  C.-L. Cheng,  
 Siu Hung Chien,  D. M. Chipman,  D. L. Crittenden,  H. Dachsel,  
 R. J. Doerksen,  A. D. Dutoi,  L. Fusti-Molnar,  W. A. Goddard III,  
 A. Golubeva-Zadorozhnaya,  S. R. Gwaltney,  G. Hawkins,  A. Heyden,  
 S. Hirata,  G. Kedziora,  F. J. Keil,  C. Kelley,  Jihan Kim,  R. A. King,  
 R. Z. Khaliullin,  P. P. Korambath,  W. Kurlancheek,  A. M. Lee,  M. S. Lee,  
 S. V. Levchenko,  Ching Yeh Lin,  D. Liotard,  R. C. Lochan,  I. Lotan,  
 P. E. Maslen,  N. Nair,  D. P. O'Neill,  D. Neuhauser,  E. Neuscamman,  
 C. M. Oana,  R. Olson,  B. Peters,  R. Peverati,  P. A. Pieniazek,  
 Y. M. Rhee,  J. Ritchie,  M. A. Rohrdanz,  E. Rosta,  N. J. Russ,  
 H. F. Schaefer III,  N. E. Schultz,  N. Shenvi,  A. C. Simmonett,  A. Sodt,  
 D. Stuck,  K. S. Thanthiriwatte,  V. Vanovschi,  Tao Wang,  A. Warshel,  
 C. F. Williams,  Q. Wu,  X. Xu,  W. Zhang

 Please cite Q-Chem as follows:
 Y. Shao et al., Mol. Phys. 113, 184-215 (2015)
 DOI: 10.1080/00268976.2014.952696

 Q-Chem 5.3.2 for Intel X86 EM64T Linux

 Parts of Q-Chem use Armadillo 9.800.1 (Horizon Scraper).
 http://arma.sourceforge.net/

 Q-Chem begins on Tue Feb 21 16:49:16 2023  

Host: 
0

     Scratch files written to ./qchem1264//
 Dec820 |scratch|qcdevops|jenkins|workspace|build_RNUM 5633   
Processing $rem in /home/leeping/opt/qchem/5.3.2-openmp/config/preferences:
Processing $rem in /home/hpark21/.qchemrc:

Checking the input file for inconsistencies... 	...done.

--------------------------------------------------------------
User input:
--------------------------------------------------------------
$molecule
0 2
C        0.6140330101   -1.0433241505   -2.3055077267
N        0.8346716868   -0.4608525008   -1.3397981911
C        1.6296810612   -3.0289534566   -4.0135171987
C        0.4060107398   -1.7882411002   -3.4997733816
C        0.2776271380   -3.2808555442   -3.4525385852
N        0.4557647003   -3.7937413486   -2.1255317992
C        1.7396176612   -3.8359934841   -1.9047022551
C        2.5382653876   -3.4092795363   -3.0024366116
H        1.8756579554   -2.8495355058   -5.0492391643
H        0.1141313807   -1.2223812108   -4.3748727039
H       -0.5238353063   -3.7198672641   -4.0280959892
H        2.1108348581   -4.1285086772   -0.9313854904
H        3.6088019392   -3.2657686470   -3.0231236736
$end

$rem
method                wB97X-D3
basis                 cc-pvtz
unrestricted          true
symmetry              False
sym_ignore            true
scf_convergence       8
thresh                14
jobtype               ts
scf_guess             core
scf_algorithm         diis
max_scf_cycles        100
geom_opt_max_cycles   100
$end
--------------------------------------------------------------
 Adding empirical dispersion correction 
 ----------------------------------------------------------------
 Doing -D3(0) with
 s6  =   1.00000
 s8  =   1.00000
 rs6 =   1.28100
 rs8 =   1.09400
 -D3 energy without 3body term =     -0.0033225839 hartrees
 ----------------------------------------------------------------
             Standard Nuclear Orientation (Angstroms)
    I     Atom           X                Y                Z
 ----------------------------------------------------------------
    1      C       0.6140330101    -1.0433241505    -2.3055077267
    2      N       0.8346716868    -0.4608525008    -1.3397981911
    3      C       1.6296810612    -3.0289534566    -4.0135171987
    4      C       0.4060107398    -1.7882411002    -3.4997733816
    5      C       0.2776271380    -3.2808555442    -3.4525385852
    6      N       0.4557647003    -3.7937413486    -2.1255317992
    7      C       1.7396176612    -3.8359934841    -1.9047022551
    8      C       2.5382653876    -3.4092795363    -3.0024366116
    9      H       1.8756579554    -2.8495355058    -5.0492391643
   10      H       0.1141313807    -1.2223812108    -4.3748727039
   11      H      -0.5238353063    -3.7198672641    -4.0280959892
   12      H       2.1108348581    -4.1285086772    -0.9313854904
   13      H       3.6088019392    -3.2657686470    -3.0231236736
 ----------------------------------------------------------------
 Nuclear Repulsion Energy =         326.42770051 hartrees
 There are       28 alpha and       27 beta electrons
 Requested basis set is cc-pVTZ
 There are 110 shells and 310 basis functions

 Total QAlloc Memory Limit   8000 MB
 Mega-Array Size      1956 MB
 MEM_STATIC part      2000 MB
 A cutoff of  1.0D-14 yielded   5890 shell pairs
 There are     47294 function pairs (     62225 Cartesian)
 Smallest overlap matrix eigenvalue = 1.48E-04

 Scale SEOQF with 1.000000e-01/1.000000e-01/1.000000e-01

 Standard Electronic Orientation quadrupole field applied
 Nucleus-field energy     =    -0.0000000134 hartrees
 Guess MOs from core Hamiltonian diagonalization
 Long-range K will be added via erf
 Coulomb attenuation parameter = 0.25 bohr**(-1)
 An unrestricted hybrid HF-DFT SCF calculation will be
 performed using Pulay DIIS extrapolation
 Exchange:     0.1957 Hartree-Fock + 1.0000 wB97X-D3 + LR-HF
 Correlation:  1.0000 wB97X-D3
 Using SG-2 standard quadrature grid
 Dispersion:   Grimme D3
 SCF converges when DIIS error is below 1.0E-08
 using 64 threads for integral computing
 -------------------------------------------------------
 OpenMP Integral computing Module                
 Release: version 1.0, May 2013, Q-Chem Inc. Pittsburgh 
 -------------------------------------------------------
 using 64 threads for integral computing
 -------------------------------------------------------
 OpenMP Integral computing Module                
 Release: version 1.0, May 2013, Q-Chem Inc. Pittsburgh 
 -------------------------------------------------------
 ---------------------------------------
  Cycle       Energy         DIIS Error
 ---------------------------------------
    1    -255.5766387466      8.33E-02
    2    -197.6429684958      8.11E-02
    3    -295.1742971767      4.07E-02
    4    -247.1741771739      7.23E-02
    5    -316.9876030073      3.20E-02
    6    -340.0815919713      8.30E-03
    7    -340.4630414094      6.85E-03
    8    -341.0076622254      1.24E-03
    9    -341.0228373248      7.22E-04
   10    -341.0303578010      1.98E-04
   11    -341.0319764603      8.37E-05
   12    -341.0328720921      4.67E-05
   13    -341.0334570865      1.86E-05
   14    -341.0335595093      7.05E-06
   15    -341.0335656342      3.62E-06
   16    -341.0335696107      2.04E-06
   17    -341.0335713696      6.77E-07
   18    -341.0335716519      4.12E-07
   19    -341.0335717840      2.60E-07
   20    -341.0335718271      1.47E-07
   21    -341.0335718335      7.27E-08
   22    -341.0335718355      4.34E-08
   23    -341.0335718360      1.81E-08
   24    -341.0335718361      9.28E-09 Convergence criterion met
 ---------------------------------------
 <S^2> = 0.7937
 SCF time:  CPU 4343.74 s  wall 78.48 s
 SCF   energy in the final basis set = -341.03357184
 Total energy in the final basis set = -341.03357184
 
 --------------------------------------------------------------
 
                    Orbital Energies (a.u.)
 --------------------------------------------------------------
 
 Alpha MOs
 -- Occupied --
-14.4364 -14.4211 -10.3629 -10.3498 -10.3379 -10.3304 -10.3182 -10.3179
 -1.1106  -1.0264  -0.9588  -0.8978  -0.8181  -0.7135  -0.7069  -0.6597
 -0.6089  -0.6003  -0.5352  -0.5161  -0.5081  -0.4919  -0.4681  -0.4409
 -0.4260  -0.4068  -0.3814  -0.3014
 -- Virtual --
  0.0491   0.0929   0.1096   0.1264   0.1436   0.1563   0.1631   0.1740
  0.2103   0.2135   0.2251   0.2411   0.2714   0.2887   0.3099   0.3425
  0.3472   0.3564   0.3676   0.3964   0.4075   0.4210   0.4358   0.4432
  0.4530   0.4626   0.4729   0.4861   0.4939   0.5037   0.5207   0.5368
  0.5398   0.5456   0.5709   0.5820   0.5943   0.5994   0.6145   0.6249
  0.6429   0.6555   0.6652   0.6881   0.7011   0.7093   0.7282   0.7557
  0.7795   0.8106   0.8244   0.8385   0.8568   0.8864   0.9385   0.9535
  0.9681   0.9955   1.0055   1.0250   1.0510   1.0599   1.0682   1.0751
  1.1005   1.1066   1.1293   1.1373   1.1648   1.1713   1.1859   1.2102
  1.2125   1.2391   1.2603   1.2685   1.2863   1.3000   1.3183   1.3282
  1.3422   1.3553   1.3867   1.4052   1.4191   1.4366   1.4614   1.4699
  1.5210   1.5335   1.5440   1.5734   1.5956   1.6102   1.6217   1.6597
  1.6830   1.7082   1.7550   1.7825   1.8154   1.8435   1.8976   1.9313
  1.9805   2.0192   2.0266   2.0671   2.1240   2.1846   2.1940   2.2366
  2.2672   2.3017   2.3202   2.3504   2.3669   2.3865   2.4262   2.4549
  2.4894   2.5283   2.5448   2.5567   2.5942   2.6216   2.6517   2.6630
  2.6902   2.7060   2.7193   2.7323   2.7433   2.7581   2.7632   2.7898
  2.8074   2.8239   2.8640   2.8980   2.9225   2.9266   2.9486   2.9577
  2.9714   3.0168   3.0324   3.0425   3.0494   3.0560   3.0637   3.0806
  3.0978   3.1105   3.1119   3.1435   3.1610   3.1890   3.1944   3.2093
  3.2191   3.2337   3.2418   3.2680   3.2799   3.2943   3.3021   3.3236
  3.3501   3.3563   3.3973   3.4301   3.4603   3.4653   3.4807   3.4859
  3.5155   3.5424   3.5783   3.5877   3.6058   3.6173   3.6461   3.6485
  3.7051   3.7143   3.7276   3.7565   3.7753   3.7814   3.8045   3.8347
  3.8437   3.8672   3.8841   3.8975   3.9312   3.9511   3.9703   3.9988
  4.0017   4.0152   4.0518   4.0670   4.0764   4.0833   4.1049   4.1134
  4.1419   4.1619   4.2003   4.2332   4.2381   4.2488   4.2804   4.2926
  4.3180   4.3308   4.3791   4.3969   4.4157   4.4642   4.4732   4.5078
  4.5150   4.5380   4.5704   4.6125   4.6394   4.6606   4.6638   4.6797
  4.6991   4.7161   4.7538   4.7992   4.8224   4.8635   4.8977   4.9319
  4.9586   4.9943   5.0036   5.0342   5.0581   5.1154   5.1369   5.1415
  5.1683   5.2344   5.2449   5.2861   5.2993   5.3034   5.3306   5.4058
  5.4330   5.4767   5.5805   5.6186   5.6641   5.6752   5.7495   5.7976
  5.8723   5.9074   5.9440   5.9851   6.1095   6.2210   6.2419   6.3637
  6.4159   6.5107   8.1516   9.8389  11.5390  12.1358  12.5215  12.9757
 13.6155  15.6858
 
 Beta MOs
 -- Occupied --
-14.4313 -14.4194 -10.3582 -10.3500 -10.3396 -10.3320 -10.3188 -10.3129
 -1.1022  -1.0225  -0.9505  -0.8819  -0.8096  -0.7071  -0.7044  -0.6537
 -0.6033  -0.5945  -0.5301  -0.5103  -0.4986  -0.4732  -0.4638  -0.4303
 -0.4144  -0.3849  -0.3687
 -- Virtual --
 -0.0490   0.0616   0.0952   0.1199   0.1341   0.1466   0.1571   0.1650
  0.1752   0.2168   0.2230   0.2305   0.2438   0.2718   0.2914   0.3114
  0.3473   0.3489   0.3619   0.3718   0.3971   0.4099   0.4225   0.4404
  0.4469   0.4575   0.4668   0.4758   0.4890   0.4970   0.5055   0.5240
  0.5384   0.5410   0.5472   0.5726   0.5841   0.5970   0.6008   0.6179
  0.6262   0.6470   0.6592   0.6675   0.6892   0.7044   0.7106   0.7323
  0.7576   0.7825   0.8132   0.8288   0.8424   0.8604   0.8898   0.9427
  0.9550   0.9725   0.9981   1.0086   1.0279   1.0536   1.0614   1.0706
  1.0770   1.1041   1.1092   1.1318   1.1412   1.1678   1.1732   1.1870
  1.2127   1.2173   1.2406   1.2648   1.2710   1.2871   1.3058   1.3210
  1.3316   1.3450   1.3586   1.3896   1.4082   1.4217   1.4386   1.4655
  1.4743   1.5266   1.5364   1.5490   1.5778   1.5969   1.6131   1.6277
  1.6641   1.6887   1.7136   1.7595   1.7872   1.8199   1.8488   1.9000
  1.9341   1.9832   2.0227   2.0289   2.0697   2.1318   2.1926   2.1986
  2.2392   2.2710   2.3081   2.3246   2.3558   2.3790   2.3918   2.4312
  2.4616   2.4942   2.5319   2.5491   2.5607   2.5989   2.6266   2.6556
  2.6684   2.6980   2.7097   2.7227   2.7346   2.7471   2.7611   2.7657
  2.7952   2.8110   2.8270   2.8680   2.9000   2.9282   2.9306   2.9533
  2.9637   2.9745   3.0201   3.0360   3.0488   3.0513   3.0598   3.0666
  3.0880   3.1024   3.1143   3.1168   3.1462   3.1659   3.1934   3.2009
  3.2155   3.2217   3.2366   3.2461   3.2741   3.2870   3.2993   3.3104
  3.3303   3.3528   3.3605   3.4016   3.4350   3.4640   3.4675   3.4864
  3.4911   3.5198   3.5456   3.5813   3.5918   3.6115   3.6213   3.6493
  3.6538   3.7097   3.7174   3.7304   3.7603   3.7826   3.7882   3.8084
  3.8402   3.8473   3.8729   3.8879   3.9031   3.9362   3.9554   3.9752
  4.0029   4.0069   4.0175   4.0560   4.0718   4.0829   4.0885   4.1092
  4.1187   4.1473   4.1645   4.2051   4.2379   4.2417   4.2526   4.2856
  4.2988   4.3216   4.3354   4.3887   4.4027   4.4209   4.4686   4.4790
  4.5127   4.5198   4.5442   4.5750   4.6166   4.6443   4.6683   4.6691
  4.6852   4.7062   4.7189   4.7580   4.8049   4.8284   4.8700   4.9035
  4.9388   4.9690   5.0018   5.0161   5.0396   5.0616   5.1230   5.1424
  5.1467   5.1751   5.2375   5.2502   5.2913   5.3035   5.3111   5.3383
  5.4118   5.4409   5.4799   5.5836   5.6229   5.6681   5.6815   5.7529
  5.8002   5.8750   5.9105   5.9461   5.9873   6.1130   6.2238   6.2471
  6.3669   6.4182   6.5130   8.1531   9.8431  11.5454  12.1416  12.5252
 12.9788  13.6193  15.6881
 --------------------------------------------------------------
 
          Ground-State Mulliken Net Atomic Charges

     Atom                 Charge (a.u.)    Spin (a.u.)
  --------------------------------------------------------
      1 C                    -0.072430      -0.060206
      2 N                    -0.059853       0.115423
      3 C                    -0.110959      -0.154501
      4 C                    -0.153798       0.400968
      5 C                     0.105507      -0.018539
      6 N                    -0.204834       0.324732
      7 C                    -0.065259      -0.139931
      8 C                    -0.146243       0.517791
      9 H                     0.139077       0.006760
     10 H                     0.155943      -0.007976
     11 H                     0.124326       0.019359
     12 H                     0.140343       0.003200
     13 H                     0.148180      -0.007080
  --------------------------------------------------------
  Sum of atomic charges =     0.000000
  Sum of spin   charges =     1.000000

 -----------------------------------------------------------------
                    Cartesian Multipole Moments
 -----------------------------------------------------------------
    Charge (ESU x 10^10)
                 0.0000
    Dipole Moment (Debye)
         X       1.3488      Y      -1.7362      Z      -4.3977
       Tot       4.9166
    Quadrupole Moments (Debye-Ang)
        XX     -39.8538     XY      -7.8634     YY     -43.8246
        XZ      -4.4302     YZ      10.4332     ZZ     -20.8591
    Octopole Moments (Debye-Ang^2)
       XXX    -127.3222    XXY      94.7082    XYY     -24.7610
       YYY     365.2172    XXZ     108.4518    XYZ      14.4330
       YYZ     106.6334    XZZ     -31.4254    YZZ      63.3664
       ZZZ     257.1655
    Hexadecapole Moments (Debye-Ang^3)
      XXXX    -480.9140   XXXY     360.6370   XXYY    -401.7521
      XYYY     364.1313   YYYY   -2406.6367   XXXZ     349.2749
      XXYZ    -281.6499   XYYZ     108.1563   YYYZ   -1004.6455
      XXZZ    -425.7586   XYZZ      99.9043   YYZZ    -652.2661
      XZZZ     324.0751   YZZZ    -747.5796   ZZZZ   -1796.4818
 -----------------------------------------------------------------
 Calculating analytic gradient of the SCF energy
 Gradient of SCF Energy
            1           2           3           4           5           6
    1  -0.0040698   0.0008311   0.0052045  -0.0153636   0.0030582   0.0006658
    2   0.0041423  -0.0032643  -0.0143855   0.0028841   0.0029544   0.0034949
    3   0.0068857  -0.0026714  -0.0028719   0.0036969  -0.0010009   0.0004235
            7           8           9          10          11          12
    1  -0.0007327   0.0021290   0.0020826   0.0033559   0.0021061  -0.0005552
    2   0.0005860  -0.0052104   0.0000644   0.0035892   0.0014634   0.0012611
    3   0.0003692  -0.0033602  -0.0008705  -0.0014280   0.0010406   0.0003146
           13
    1   0.0012880
    2   0.0024204
    3  -0.0005275
 Max gradient component =       1.536E-02
 RMS gradient           =       4.310E-03
 Gradient time:  CPU 479.74 s  wall 9.74 s
 Geometry Optimization Parameters
   NAtoms,    NIC,     NZ,  NCons,   NDum,   NFix, NCnnct, MaxDiis
       13     108       0       0       0       0       0       0


** GEOMETRY OPTIMIZATION IN DELOCALIZED INTERNAL COORDINATES **
   Searching for a Transition State

   Optimization Cycle:   1

                       Coordinates (Angstroms)
     ATOM                X               Y               Z
      1  C         0.6140330101   -1.0433241505   -2.3055077267
      2  N         0.8346716868   -0.4608525008   -1.3397981911
      3  C         1.6296810612   -3.0289534566   -4.0135171987
      4  C         0.4060107398   -1.7882411002   -3.4997733816
      5  C         0.2776271380   -3.2808555442   -3.4525385852
      6  N         0.4557647003   -3.7937413486   -2.1255317992
      7  C         1.7396176612   -3.8359934841   -1.9047022551
      8  C         2.5382653876   -3.4092795363   -3.0024366116
      9  H         1.8756579554   -2.8495355058   -5.0492391643
     10  H         0.1141313807   -1.2223812108   -4.3748727039
     11  H        -0.5238353063   -3.7198672641   -4.0280959892
     12  H         2.1108348581   -4.1285086772   -0.9313854904
     13  H         3.6088019392   -3.2657686470   -3.0231236736
   Point Group: c1    Number of degrees of freedom:    33


   Energy is   -341.033571836


 Attempting to generate delocalized internal coordinates
 Initial Hessian constructed with Jon Baker's OPTIMIZE code

 33 Hessian modes will be used to form the next step
  Hessian Eigenvalues:
     0.015706    0.019295    0.019958    0.020437    0.022650    0.024082
     0.027810    0.035407    0.061974    0.067356    0.094911    0.106066
     0.109510    0.130897    0.154954    0.157220    0.159813    0.200000
     0.200000    0.200628    0.255304    0.277000    0.357280    0.357544
     0.359568    0.359977    0.360495    0.371507    0.401277    0.420370
     0.422466    0.613290    1.351642
**WARNING** Hessian does not have the desired local structure
**WARNING** Hessian does not have the desired local structure

 Transition state search - taking P-RFO step
 Searching for Lamda that Maximizes Along the Lowest mode
 Value Taken    Lamda =   0.01628251
 Searching for Lamda that Minimizes Along All other modes
 Value Taken    Lamda =  -0.00385413
 Calculated Step too Large.  Step scaled by  0.056385
 Step Taken.  Stepsize is  0.300000

                             Maximum     Tolerance    Cnvgd?
         Gradient           0.012755      0.000300      NO
         Displacement       0.144977      0.001200      NO
         Energy change     *********      0.000001      NO


 New Cartesian Coordinates Obtained by Inverse Iteration

 Displacement from previous Coordinates is:  0.247454
 Adding empirical dispersion correction 
 ----------------------------------------------------------------
 Doing -D3(0) with
 s6  =   1.00000
 s8  =   1.00000
 rs6 =   1.28100
 rs8 =   1.09400
 -D3 energy without 3body term =     -0.0033265761 hartrees
 ----------------------------------------------------------------
             Standard Nuclear Orientation (Angstroms)
    I     Atom           X                Y                Z
 ----------------------------------------------------------------
    1      C       0.5996335246    -1.0601889969    -2.2937434666
    2      N       0.8070384747    -0.4924492723    -1.3163014442
    3      C       1.6215254406    -3.0323127333    -4.0157766184
    4      C       0.4068510381    -1.7880506657    -3.5007173533
    5      C       0.2714332650    -3.2814951279    -3.4529800507
    6      N       0.4600916160    -3.8007727679    -2.1292602953
    7      C       1.7442115146    -3.8148337866    -1.9034976149
    8      C       2.5385817748    -3.3915566532    -3.0056268809
    9      H       1.8451294287    -2.9031668709    -5.0638720013
   10      H       0.1981438457    -1.1951600975    -4.3814748153
   11      H      -0.5392910002    -3.7127931484    -4.0217755309
   12      H       2.1189742057    -4.1053902332    -0.9309297213
   13      H       3.6089390838    -3.2491320723    -3.0345669775
 ----------------------------------------------------------------
 Nuclear Repulsion Energy =         326.82597387 hartrees
 There are       28 alpha and       27 beta electrons
 Applying Cartesian multipole field
    Component          Value
    ---------          -----
     (2,0,0)        1.00000E-11
     (0,2,0)        2.00000E-11
     (0,0,2)       -3.00000E-11
 Nucleus-field energy     =    -0.0000000135 hartrees
 Requested basis set is cc-pVTZ
 There are 110 shells and 310 basis functions
 A cutoff of  1.0D-14 yielded   5891 shell pairs
 There are     47339 function pairs (     62291 Cartesian)
 Smallest overlap matrix eigenvalue = 1.46E-04
 Guess MOs from SCF MO coefficient file
 Reading MOs from coefficient file
 Reading MOs from coefficient file
 Long-range K will be added via erf
 Coulomb attenuation parameter = 0.25 bohr**(-1)
 An unrestricted hybrid HF-DFT SCF calculation will be
 performed using Pulay DIIS extrapolation
 Exchange:     0.1957 Hartree-Fock + 1.0000 wB97X-D3 + LR-HF
 Correlation:  1.0000 wB97X-D3
 Using SG-2 standard quadrature grid
 Dispersion:   Grimme D3
 SCF converges when DIIS error is below 1.0E-08
 Geometry optimization detected.  Setting ReadMinima to 0
 Setting SaveMinima to 0
 using 64 threads for integral computing
 -------------------------------------------------------
 OpenMP Integral computing Module                
 Release: version 1.0, May 2013, Q-Chem Inc. Pittsburgh 
 -------------------------------------------------------
 using 64 threads for integral computing
 -------------------------------------------------------
 OpenMP Integral computing Module                
 Release: version 1.0, May 2013, Q-Chem Inc. Pittsburgh 
 -------------------------------------------------------
 ---------------------------------------
  Cycle       Energy         DIIS Error
 ---------------------------------------
    1    -341.0301628178      5.99E-04
    2    -341.0320843711      6.28E-05
    3    -341.0321858698      4.86E-05
    4    -341.0322159822      2.34E-05
    5    -341.0322280503      8.43E-06
    6    -341.0322306385      3.65E-06
    7    -341.0322316303      1.96E-06
    8    -341.0322320943      9.29E-07
    9    -341.0322323218      4.34E-07
   10    -341.0322323968      2.48E-07
   11    -341.0322324139      9.53E-08
   12    -341.0322324170      5.03E-08
   13    -341.0322324178      2.18E-08
   14    -341.0322324180      1.27E-08
   15    -341.0322324181      6.65E-09 Convergence criterion met
 ---------------------------------------
 <S^2> = 0.7935
 SCF time:  CPU 2586.14 s  wall 45.41 s
 SCF   energy in the final basis set = -341.03223242
 Total energy in the final basis set = -341.03223242
 
 --------------------------------------------------------------
 
                    Orbital Energies (a.u.)
 --------------------------------------------------------------
 
 Alpha MOs
 -- Occupied --
-14.4358 -14.4211 -10.3632 -10.3497 -10.3375 -10.3300 -10.3186 -10.3177
 -1.1105  -1.0264  -0.9587  -0.8977  -0.8186  -0.7139  -0.7061  -0.6598
 -0.6087  -0.6002  -0.5349  -0.5157  -0.5096  -0.4927  -0.4680  -0.4400
 -0.4263  -0.4066  -0.3792  -0.3021
 -- Virtual --
  0.0490   0.0931   0.1093   0.1265   0.1436   0.1560   0.1633   0.1740
  0.2075   0.2159   0.2267   0.2415   0.2704   0.2873   0.3116   0.3432
  0.3474   0.3572   0.3658   0.3986   0.4091   0.4189   0.4340   0.4427
  0.4524   0.4614   0.4733   0.4874   0.4962   0.5047   0.5213   0.5362
  0.5392   0.5472   0.5719   0.5839   0.5959   0.5998   0.6130   0.6265
  0.6447   0.6526   0.6661   0.6820   0.6963   0.7100   0.7277   0.7569
  0.7824   0.8093   0.8247   0.8446   0.8556   0.8863   0.9414   0.9568
  0.9667   0.9973   1.0122   1.0251   1.0498   1.0620   1.0705   1.0765
  1.0960   1.1086   1.1300   1.1359   1.1648   1.1700   1.1900   1.2087
  1.2127   1.2389   1.2613   1.2681   1.2836   1.2995   1.3212   1.3283
  1.3426   1.3542   1.3877   1.4034   1.4231   1.4401   1.4637   1.4706
  1.5173   1.5294   1.5434   1.5742   1.5939   1.6122   1.6241   1.6572
  1.6874   1.7110   1.7552   1.7782   1.8126   1.8468   1.8972   1.9276
  1.9771   2.0207   2.0255   2.0660   2.1274   2.1848   2.1890   2.2417
  2.2725   2.3029   2.3204   2.3564   2.3677   2.3795   2.4238   2.4636
  2.4906   2.5242   2.5472   2.5546   2.5967   2.6210   2.6482   2.6651
  2.6858   2.7064   2.7227   2.7327   2.7427   2.7574   2.7638   2.7874
  2.8105   2.8223   2.8643   2.8981   2.9214   2.9247   2.9522   2.9636
  2.9713   3.0148   3.0316   3.0415   3.0470   3.0559   3.0683   3.0852
  3.0982   3.1110   3.1159   3.1447   3.1614   3.1888   3.1985   3.2075
  3.2233   3.2344   3.2411   3.2720   3.2780   3.2992   3.3072   3.3264
  3.3506   3.3586   3.3900   3.4304   3.4557   3.4703   3.4760   3.4895
  3.5176   3.5480   3.5830   3.5863   3.6123   3.6189   3.6382   3.6453
  3.7041   3.7140   3.7257   3.7501   3.7805   3.7853   3.7985   3.8417
  3.8477   3.8739   3.8924   3.8955   3.9295   3.9409   3.9717   3.9954
  4.0019   4.0198   4.0512   4.0664   4.0756   4.0888   4.1070   4.1147
  4.1410   4.1540   4.1999   4.2232   4.2395   4.2471   4.2789   4.2895
  4.3149   4.3438   4.3832   4.3979   4.4098   4.4688   4.4755   4.5100
  4.5132   4.5471   4.5737   4.6143   4.6324   4.6568   4.6639   4.6809
  4.6964   4.7169   4.7592   4.7967   4.8293   4.8605   4.8921   4.9398
  4.9646   4.9888   5.0090   5.0343   5.0575   5.1074   5.1371   5.1426
  5.1695   5.2398   5.2483   5.2821   5.2933   5.3015   5.3346   5.4070
  5.4268   5.4758   5.5803   5.6301   5.6739   5.6788   5.7485   5.8013
  5.8685   5.9054   5.9400   5.9863   6.1104   6.2213   6.2406   6.3652
  6.4134   6.5094   8.1595   9.8046  11.5714  12.1504  12.5016  12.9659
 13.6235  15.6854
 
 Beta MOs
 -- Occupied --
-14.4307 -14.4194 -10.3585 -10.3500 -10.3392 -10.3317 -10.3186 -10.3132
 -1.1022  -1.0224  -0.9506  -0.8817  -0.8102  -0.7076  -0.7035  -0.6538
 -0.6032  -0.5941  -0.5296  -0.5106  -0.4995  -0.4741  -0.4637  -0.4299
 -0.4142  -0.3850  -0.3668
 -- Virtual --
 -0.0495   0.0616   0.0958   0.1194   0.1339   0.1467   0.1571   0.1648
  0.1751   0.2150   0.2233   0.2333   0.2443   0.2706   0.2901   0.3131
  0.3477   0.3496   0.3631   0.3697   0.3993   0.4114   0.4205   0.4387
  0.4464   0.4566   0.4652   0.4768   0.4901   0.4997   0.5060   0.5243
  0.5373   0.5415   0.5481   0.5735   0.5861   0.5984   0.6013   0.6165
  0.6281   0.6487   0.6561   0.6686   0.6832   0.6994   0.7113   0.7319
  0.7590   0.7853   0.8119   0.8289   0.8491   0.8590   0.8890   0.9456
  0.9579   0.9711   1.0010   1.0152   1.0276   1.0524   1.0640   1.0731
  1.0784   1.0998   1.1114   1.1318   1.1399   1.1681   1.1715   1.1906
  1.2122   1.2167   1.2403   1.2661   1.2704   1.2849   1.3046   1.3237
  1.3320   1.3455   1.3577   1.3908   1.4065   1.4255   1.4422   1.4679
  1.4748   1.5232   1.5326   1.5476   1.5789   1.5951   1.6150   1.6299
  1.6620   1.6929   1.7168   1.7595   1.7831   1.8168   1.8521   1.8994
  1.9304   1.9798   2.0234   2.0286   2.0686   2.1350   2.1920   2.1944
  2.2449   2.2766   2.3101   2.3244   2.3616   2.3759   2.3881   2.4287
  2.4707   2.4950   2.5291   2.5515   2.5586   2.6008   2.6259   2.6520
  2.6704   2.6933   2.7106   2.7257   2.7346   2.7465   2.7605   2.7676
  2.7928   2.8132   2.8257   2.8685   2.8994   2.9262   2.9302   2.9565
  2.9704   2.9736   3.0188   3.0355   3.0476   3.0503   3.0598   3.0702
  3.0916   3.1043   3.1148   3.1204   3.1483   3.1660   3.1929   3.2032
  3.2131   3.2270   3.2372   3.2450   3.2786   3.2857   3.3032   3.3154
  3.3335   3.3550   3.3604   3.3941   3.4348   3.4587   3.4737   3.4829
  3.4942   3.5215   3.5513   3.5864   3.5909   3.6156   3.6245   3.6410
  3.6511   3.7086   3.7174   3.7280   3.7539   3.7856   3.7949   3.8026
  3.8475   3.8506   3.8796   3.8967   3.9012   3.9344   3.9451   3.9765
  3.9996   4.0055   4.0232   4.0547   4.0718   4.0821   4.0941   4.1119
  4.1185   4.1455   4.1574   4.2049   4.2285   4.2428   4.2506   4.2835
  4.2962   4.3181   4.3488   4.3927   4.4039   4.4156   4.4725   4.4821
  4.5151   4.5176   4.5531   4.5776   4.6184   4.6375   4.6639   4.6689
  4.6869   4.7037   4.7197   4.7634   4.8023   4.8353   4.8664   4.8985
  4.9474   4.9750   4.9961   5.0212   5.0393   5.0612   5.1149   5.1431
  5.1479   5.1751   5.2440   5.2527   5.2882   5.2969   5.3095   5.3414
  5.4128   5.4348   5.4790   5.5836   5.6346   5.6777   5.6847   5.7520
  5.8038   5.8712   5.9085   5.9420   5.9885   6.1139   6.2241   6.2458
  6.3685   6.4157   6.5116   8.1609   9.8088  11.5781  12.1565  12.5048
 12.9689  13.6274  15.6876
 --------------------------------------------------------------
 
          Ground-State Mulliken Net Atomic Charges

     Atom                 Charge (a.u.)    Spin (a.u.)
  --------------------------------------------------------
      1 C                    -0.073700      -0.059880
      2 N                    -0.059374       0.114449
      3 C                    -0.114310      -0.154470
      4 C                    -0.151956       0.399403
      5 C                     0.107634      -0.018961
      6 N                    -0.205824       0.323707
      7 C                    -0.066825      -0.138804
      8 C                    -0.142972       0.520749
      9 H                     0.139493       0.006443
     10 H                     0.155622      -0.008442
     11 H                     0.123354       0.019767
     12 H                     0.140507       0.003263
     13 H                     0.148350      -0.007224
  --------------------------------------------------------
  Sum of atomic charges =     0.000000
  Sum of spin   charges =     1.000000

 -----------------------------------------------------------------
                    Cartesian Multipole Moments
 -----------------------------------------------------------------
    Charge (ESU x 10^10)
                -0.0000
    Dipole Moment (Debye)
         X       1.4352      Y      -1.6702      Z      -4.4466
       Tot       4.9620
    Quadrupole Moments (Debye-Ang)
        XX     -39.7660     XY      -7.8861     YY     -43.9826
        XZ      -4.7420     YZ      10.4894     ZZ     -20.6424
    Octopole Moments (Debye-Ang^2)
       XXX    -126.4819    XXY      94.6591    XYY     -24.4248
       YYY     366.5587    XXZ     108.2731    XYZ      14.9347
       YYZ     105.8525    XZZ     -29.8890    YZZ      62.5501
       ZZZ     255.5358
    Hexadecapole Moments (Debye-Ang^3)
      XXXX    -477.6580   XXXY     359.0959   XXYY    -399.6765
      XYYY     362.6117   YYYY   -2408.2808   XXXZ     347.8460
      XXYZ    -281.0631   XYYZ     105.3827   YYYZ   -1002.7605
      XXZZ    -425.6244   XYZZ      96.2674   YYZZ    -645.2682
      XZZZ     316.5910   YZZZ    -741.5769   ZZZZ   -1787.4486
 -----------------------------------------------------------------
 Calculating analytic gradient of the SCF energy
 Gradient of SCF Energy
            1           2           3           4           5           6
    1  -0.0052281   0.0011601   0.0061389  -0.0187224   0.0021805   0.0018325
    2   0.0028806  -0.0031655  -0.0131793   0.0017131   0.0047877   0.0004607
    3   0.0062853  -0.0025134  -0.0012997   0.0032108  -0.0000265  -0.0018213
            7           8           9          10          11          12
    1  -0.0003750   0.0028012   0.0007285   0.0072613   0.0012532  -0.0003915
    2   0.0029563  -0.0037760  -0.0028496   0.0049657   0.0022415   0.0008396
    3   0.0011414  -0.0036315  -0.0013185  -0.0010287   0.0013217   0.0002266
           13
    1   0.0013610
    2   0.0021252
    3  -0.0005463
 Max gradient component =       1.872E-02
 RMS gradient           =       4.681E-03
 Gradient time:  CPU 473.68 s  wall 9.36 s
 Geometry Optimization Parameters
   NAtoms,    NIC,     NZ,  NCons,   NDum,   NFix, NCnnct, MaxDiis
       13     108       0       0       0       0       0       0

 Cartesian Hessian Update
 Hessian updated using Powell/Murtagh-Sargent update
  Mixing factors:     0.000886 Powell                      0.999114 Murtagh-Sargent


** GEOMETRY OPTIMIZATION IN DELOCALIZED INTERNAL COORDINATES **
   Searching for a Transition State

   Optimization Cycle:   2

                       Coordinates (Angstroms)
     ATOM                X               Y               Z
      1  C         0.5996335246   -1.0601889969   -2.2937434666
      2  N         0.8070384747   -0.4924492723   -1.3163014442
      3  C         1.6215254406   -3.0323127333   -4.0157766184
      4  C         0.4068510381   -1.7880506657   -3.5007173533
      5  C         0.2714332650   -3.2814951279   -3.4529800507
      6  N         0.4600916160   -3.8007727679   -2.1292602953
      7  C         1.7442115146   -3.8148337866   -1.9034976149
      8  C         2.5385817748   -3.3915566532   -3.0056268809
      9  H         1.8451294287   -2.9031668709   -5.0638720013
     10  H         0.1981438457   -1.1951600975   -4.3814748153
     11  H        -0.5392910002   -3.7127931484   -4.0217755309
     12  H         2.1189742057   -4.1053902332   -0.9309297213
     13  H         3.6089390838   -3.2491320723   -3.0345669775
   Point Group: c1    Number of degrees of freedom:    33


   Energy is   -341.032232418

 Hessian updated using Powell/Murtagh-Sargent update
  Mixing factors:     0.971476 Powell                      0.028524 Murtagh-Sargent

 33 Hessian modes will be used to form the next step
  Hessian Eigenvalues:
     0.011204    0.019906    0.020370    0.020840    0.022739    0.024197
     0.028160    0.035599    0.061980    0.067356    0.094889    0.106082
     0.109513    0.130856    0.154625    0.157190    0.159813    0.199960
     0.200000    0.200609    0.255194    0.276869    0.357275    0.357543
     0.359565    0.359977    0.360491    0.371499    0.401265    0.420266
     0.422417    0.613241    1.351642
**WARNING** Hessian does not have the desired local structure
**WARNING** Hessian does not have the desired local structure

 Transition state search - taking P-RFO step
 Searching for Lamda that Maximizes Along the Lowest mode
 Value Taken    Lamda =   0.01353226
 Searching for Lamda that Minimizes Along All other modes
 Value Taken    Lamda =  -0.00427131
 Calculated Step too Large.  Step scaled by  0.123559
 Step Taken.  Stepsize is  0.300000

                             Maximum     Tolerance    Cnvgd?
         Gradient           0.013321      0.000300      NO
         Displacement       0.133834      0.001200      NO
         Energy change      0.001339      0.000001      NO


 New Cartesian Coordinates Obtained by Inverse Iteration

 Displacement from previous Coordinates is:  0.211990
 Adding empirical dispersion correction 
 ----------------------------------------------------------------
 Doing -D3(0) with
 s6  =   1.00000
 s8  =   1.00000
 rs6 =   1.28100
 rs8 =   1.09400
 -D3 energy without 3body term =     -0.0033227889 hartrees
 ----------------------------------------------------------------
             Standard Nuclear Orientation (Angstroms)
    I     Atom           X                Y                Z
 ----------------------------------------------------------------
    1      C       0.5784829657    -1.0620514782    -2.2883872281
    2      N       0.7650165790    -0.4995492343    -1.3035585399
    3      C       1.6189605084    -3.0198904278    -4.0159565505
    4      C       0.4080369786    -1.7831197104    -3.5034396842
    5      C       0.2742345770    -3.2797821589    -3.4494156449
    6      N       0.4658450578    -3.7881131031    -2.1210473327
    7      C       1.7516505168    -3.8250393203    -1.9104251516
    8      C       2.5397810196    -3.3794960550    -3.0087875080
    9      H       1.8164135837    -2.9514322499    -5.0749863860
   10      H       0.2683927190    -1.1759005462    -4.3873531573
   11      H      -0.5464739877    -3.7089731093    -4.0061463226
   12      H       2.1307507962    -4.1119688505    -0.9385449358
   13      H       3.6101708979    -3.2419861825    -3.0424743290
 ----------------------------------------------------------------
 Nuclear Repulsion Energy =         326.84907809 hartrees
 There are       28 alpha and       27 beta electrons
 Applying Cartesian multipole field
    Component          Value
    ---------          -----
     (2,0,0)        1.00000E-11
     (0,2,0)        2.00000E-11
     (0,0,2)       -3.00000E-11
 Nucleus-field energy     =    -0.0000000135 hartrees
 Requested basis set is cc-pVTZ
 There are 110 shells and 310 basis functions
 A cutoff of  1.0D-14 yielded   5892 shell pairs
 There are     47340 function pairs (     62294 Cartesian)
 Smallest overlap matrix eigenvalue = 1.47E-04
 Guess MOs from SCF MO coefficient file
 Reading MOs from coefficient file
 Reading MOs from coefficient file
 Long-range K will be added via erf
 Coulomb attenuation parameter = 0.25 bohr**(-1)
 An unrestricted hybrid HF-DFT SCF calculation will be
 performed using Pulay DIIS extrapolation
 Exchange:     0.1957 Hartree-Fock + 1.0000 wB97X-D3 + LR-HF
 Correlation:  1.0000 wB97X-D3
 Using SG-2 standard quadrature grid
 Dispersion:   Grimme D3
 SCF converges when DIIS error is below 1.0E-08
 Geometry optimization detected.  Setting ReadMinima to 0
 Setting SaveMinima to 0
 using 64 threads for integral computing
 -------------------------------------------------------
 OpenMP Integral computing Module                
 Release: version 1.0, May 2013, Q-Chem Inc. Pittsburgh 
 -------------------------------------------------------
 using 64 threads for integral computing
 -------------------------------------------------------
 OpenMP Integral computing Module                
 Release: version 1.0, May 2013, Q-Chem Inc. Pittsburgh 
 -------------------------------------------------------
 ---------------------------------------
  Cycle       Energy         DIIS Error
 ---------------------------------------
    1    -341.0284320350      5.93E-04
    2    -341.0303482566      5.77E-05
    3    -341.0304375827      3.78E-05
    4    -341.0304556710      2.41E-05
    5    -341.0304654829      7.54E-06
    6    -341.0304673443      2.83E-06
    7    -341.0304680268      1.26E-06
    8    -341.0304683644      7.16E-07
    9    -341.0304684895      4.25E-07
   10    -341.0304685478      2.31E-07
   11    -341.0304685646      8.30E-08
   12    -341.0304685677      4.44E-08
   13    -341.0304685688      1.98E-08
   14    -341.0304685691      1.06E-08
   15    -341.0304685692      5.76E-09 Convergence criterion met
 ---------------------------------------
 <S^2> = 0.7930
 SCF time:  CPU 2571.66 s  wall 45.15 s
 SCF   energy in the final basis set = -341.03046857
 Total energy in the final basis set = -341.03046857
 
 --------------------------------------------------------------
 
                    Orbital Energies (a.u.)
 --------------------------------------------------------------
 
 Alpha MOs
 -- Occupied --
-14.4362 -14.4208 -10.3631 -10.3494 -10.3373 -10.3300 -10.3192 -10.3173
 -1.1108  -1.0259  -0.9593  -0.8977  -0.8184  -0.7149  -0.7053  -0.6596
 -0.6082  -0.6006  -0.5350  -0.5154  -0.5101  -0.4922  -0.4676  -0.4398
 -0.4252  -0.4056  -0.3804  -0.3024
 -- Virtual --
  0.0499   0.0920   0.1097   0.1266   0.1435   0.1550   0.1635   0.1741
  0.2039   0.2190   0.2265   0.2423   0.2692   0.2857   0.3141   0.3448
  0.3476   0.3582   0.3653   0.3972   0.4111   0.4188   0.4326   0.4424
  0.4519   0.4607   0.4734   0.4873   0.4974   0.5049   0.5224   0.5355
  0.5399   0.5485   0.5721   0.5838   0.5950   0.6010   0.6124   0.6258
  0.6439   0.6469   0.6683   0.6788   0.6921   0.7101   0.7271   0.7567
  0.7839   0.8093   0.8263   0.8447   0.8534   0.8868   0.9394   0.9553
  0.9654   0.9976   1.0169   1.0266   1.0493   1.0622   1.0751   1.0775
  1.0918   1.1108   1.1295   1.1369   1.1623   1.1694   1.1950   1.2048
  1.2132   1.2375   1.2607   1.2678   1.2810   1.2995   1.3196   1.3313
  1.3409   1.3547   1.3921   1.4036   1.4245   1.4441   1.4672   1.4710
  1.5098   1.5271   1.5402   1.5769   1.5903   1.6133   1.6241   1.6552
  1.6891   1.7120   1.7568   1.7755   1.8095   1.8456   1.8971   1.9212
  1.9723   2.0209   2.0262   2.0673   2.1239   2.1843   2.1873   2.2490
  2.2734   2.3031   2.3198   2.3605   2.3669   2.3763   2.4188   2.4689
  2.4868   2.5184   2.5505   2.5549   2.5980   2.6251   2.6472   2.6711
  2.6808   2.7092   2.7160   2.7310   2.7459   2.7569   2.7668   2.7875
  2.8113   2.8185   2.8577   2.8971   2.9191   2.9228   2.9506   2.9664
  2.9692   3.0142   3.0304   3.0435   3.0508   3.0546   3.0744   3.0896
  3.0975   3.1111   3.1190   3.1445   3.1628   3.1855   3.2036   3.2055
  3.2264   3.2322   3.2385   3.2753   3.2790   3.3014   3.3151   3.3241
  3.3464   3.3632   3.3849   3.4269   3.4520   3.4665   3.4765   3.4950
  3.5144   3.5462   3.5840   3.5886   3.6133   3.6193   3.6295   3.6447
  3.7028   3.7106   3.7275   3.7432   3.7823   3.7870   3.7952   3.8418
  3.8525   3.8745   3.8922   3.9024   3.9248   3.9325   3.9700   3.9915
  4.0032   4.0252   4.0474   4.0672   4.0748   4.0904   4.1064   4.1300
  4.1335   4.1512   4.2017   4.2132   4.2379   4.2519   4.2751   4.2834
  4.3103   4.3552   4.3840   4.3987   4.4059   4.4707   4.4754   4.5114
  4.5163   4.5598   4.5781   4.6176   4.6306   4.6541   4.6633   4.6794
  4.6912   4.7168   4.7681   4.7928   4.8353   4.8676   4.8872   4.9459
  4.9646   4.9843   5.0143   5.0290   5.0528   5.1011   5.1416   5.1460
  5.1755   5.2397   5.2557   5.2842   5.2913   5.2962   5.3394   5.4143
  5.4209   5.4707   5.5766   5.6375   5.6766   5.6815   5.7406   5.7933
  5.8619   5.9006   5.9371   5.9850   6.1112   6.2219   6.2392   6.3546
  6.4079   6.5034   8.1680   9.7909  11.6033  12.1507  12.4622  12.9434
 13.6338  15.6822
 
 Beta MOs
 -- Occupied --
-14.4311 -14.4191 -10.3586 -10.3497 -10.3390 -10.3317 -10.3181 -10.3138
 -1.1023  -1.0220  -0.9514  -0.8813  -0.8102  -0.7087  -0.7026  -0.6535
 -0.6029  -0.5944  -0.5297  -0.5115  -0.4986  -0.4739  -0.4633  -0.4293
 -0.4134  -0.3842  -0.3682
 -- Virtual --
 -0.0498   0.0626   0.0958   0.1192   0.1336   0.1467   0.1565   0.1647
  0.1752   0.2121   0.2234   0.2341   0.2459   0.2693   0.2884   0.3156
  0.3479   0.3512   0.3643   0.3693   0.3982   0.4134   0.4200   0.4374
  0.4464   0.4557   0.4646   0.4772   0.4899   0.5009   0.5059   0.5250
  0.5366   0.5424   0.5491   0.5736   0.5863   0.5973   0.6024   0.6158
  0.6276   0.6475   0.6504   0.6707   0.6803   0.6953   0.7116   0.7312
  0.7589   0.7864   0.8118   0.8304   0.8496   0.8569   0.8892   0.9434
  0.9563   0.9698   1.0024   1.0187   1.0293   1.0518   1.0649   1.0776
  1.0793   1.0958   1.1134   1.1312   1.1406   1.1656   1.1708   1.1956
  1.2092   1.2163   1.2389   1.2655   1.2700   1.2825   1.3043   1.3223
  1.3345   1.3439   1.3586   1.3954   1.4066   1.4268   1.4463   1.4707
  1.4758   1.5154   1.5303   1.5444   1.5817   1.5917   1.6161   1.6296
  1.6600   1.6948   1.7178   1.7614   1.7803   1.8137   1.8510   1.8992
  1.9242   1.9750   2.0228   2.0301   2.0695   2.1311   2.1916   2.1926
  2.2522   2.2776   2.3106   2.3246   2.3645   2.3722   2.3881   2.4235
  2.4771   2.4905   2.5234   2.5539   2.5601   2.6016   2.6288   2.6523
  2.6764   2.6877   2.7133   2.7195   2.7327   2.7490   2.7599   2.7713
  2.7933   2.8131   2.8222   2.8620   2.8985   2.9218   2.9303   2.9547
  2.9689   2.9765   3.0193   3.0339   3.0505   3.0529   3.0578   3.0768
  3.0949   3.1054   3.1149   3.1228   3.1490   3.1661   3.1895   3.2080
  3.2117   3.2304   3.2364   3.2411   3.2827   3.2858   3.3057   3.3228
  3.3314   3.3504   3.3646   3.3888   3.4311   3.4557   3.4733   3.4802
  3.4992   3.5179   3.5502   3.5878   3.5939   3.6159   3.6248   3.6323
  3.6507   3.7073   3.7141   3.7303   3.7467   3.7866   3.7953   3.8015
  3.8473   3.8566   3.8795   3.8979   3.9066   3.9299   3.9370   3.9740
  3.9954   4.0064   4.0296   4.0503   4.0725   4.0813   4.0960   4.1116
  4.1339   4.1366   4.1551   4.2070   4.2182   4.2414   4.2554   4.2791
  4.2906   4.3139   4.3608   4.3927   4.4052   4.4120   4.4774   4.4788
  4.5168   4.5206   4.5657   4.5821   4.6221   4.6355   4.6607   4.6684
  4.6851   4.6986   4.7199   4.7723   4.7982   4.8414   4.8731   4.8938
  4.9548   4.9747   4.9923   5.0247   5.0348   5.0570   5.1084   5.1478
  5.1512   5.1807   5.2448   5.2593   5.2894   5.2961   5.3052   5.3456
  5.4200   5.4286   5.4741   5.5800   5.6425   5.6809   5.6862   5.7443
  5.7955   5.8646   5.9038   5.9393   5.9872   6.1148   6.2247   6.2442
  6.3578   6.4101   6.5056   8.1693   9.7952  11.6102  12.1568  12.4652
 12.9462  13.6378  15.6844
 --------------------------------------------------------------
 
          Ground-State Mulliken Net Atomic Charges

     Atom                 Charge (a.u.)    Spin (a.u.)
  --------------------------------------------------------
      1 C                    -0.074920      -0.059343
      2 N                    -0.058920       0.112604
      3 C                    -0.119376      -0.152175
      4 C                    -0.151970       0.389453
      5 C                     0.111084      -0.020162
      6 N                    -0.206519       0.326818
      7 C                    -0.067506      -0.139494
      8 C                    -0.140219       0.527792
      9 H                     0.140785       0.006385
     10 H                     0.155100      -0.008581
     11 H                     0.123390       0.020901
     12 H                     0.140610       0.003235
     13 H                     0.148461      -0.007433
  --------------------------------------------------------
  Sum of atomic charges =    -0.000000
  Sum of spin   charges =     1.000000

 -----------------------------------------------------------------
                    Cartesian Multipole Moments
 -----------------------------------------------------------------
    Charge (ESU x 10^10)
                 0.0000
    Dipole Moment (Debye)
         X       1.5241      Y      -1.7172      Z      -4.4829
       Tot       5.0367
    Quadrupole Moments (Debye-Ang)
        XX     -39.6922     XY      -7.9541     YY     -43.5471
        XZ      -5.0088     YZ      10.7632     ZZ     -20.5227
    Octopole Moments (Debye-Ang^2)
       XXX    -125.7751    XXY      94.4267    XYY     -23.7813
       YYY     363.8582    XXZ     108.2505    XYZ      15.4534
       YYZ     103.9277    XZZ     -28.5700    YZZ      61.1735
       ZZZ     254.6644
    Hexadecapole Moments (Debye-Ang^3)
      XXXX    -475.6539   XXXY     358.9938   XXYY    -397.3611
      XYYY     360.1627   YYYY   -2391.6359   XXXZ     347.8147
      XXYZ    -280.2076   XYYZ     102.5219   YYYZ    -992.3040
      XXZZ    -426.0180   XYZZ      93.2360   YYZZ    -636.0153
      XZZZ     310.9021   YZZZ    -733.2276   ZZZZ   -1781.6873
 -----------------------------------------------------------------
 Calculating analytic gradient of the SCF energy
 Gradient of SCF Energy
            1           2           3           4           5           6
    1  -0.0065402   0.0015363   0.0090827  -0.0222715   0.0048038   0.0022425
    2   0.0021517  -0.0029057  -0.0094795   0.0018762   0.0018919   0.0032052
    3   0.0055099  -0.0020352  -0.0021764   0.0030771  -0.0003373   0.0001947
            7           8           9          10          11          12
    1  -0.0013304   0.0018989  -0.0009289   0.0107556   0.0002810  -0.0005766
    2  -0.0024430  -0.0000816  -0.0061129   0.0054889   0.0029428   0.0014555
    3  -0.0004381  -0.0037745  -0.0015522  -0.0000738   0.0018452   0.0003348
           13
    1   0.0010470
    2   0.0020105
    3  -0.0005741
 Max gradient component =       2.227E-02
 RMS gradient           =       5.197E-03
 Gradient time:  CPU 475.96 s  wall 9.05 s
 Geometry Optimization Parameters
   NAtoms,    NIC,     NZ,  NCons,   NDum,   NFix, NCnnct, MaxDiis
       13     108       0       0       0       0       0       0

 Cartesian Hessian Update
 Hessian updated using Powell/Murtagh-Sargent update
  Mixing factors:     0.722292 Powell                      0.277708 Murtagh-Sargent


** GEOMETRY OPTIMIZATION IN DELOCALIZED INTERNAL COORDINATES **
   Searching for a Transition State

   Optimization Cycle:   3

                       Coordinates (Angstroms)
     ATOM                X               Y               Z
      1  C         0.5784829657   -1.0620514782   -2.2883872281
      2  N         0.7650165790   -0.4995492343   -1.3035585399
      3  C         1.6189605084   -3.0198904278   -4.0159565505
      4  C         0.4080369786   -1.7831197104   -3.5034396842
      5  C         0.2742345770   -3.2797821589   -3.4494156449
      6  N         0.4658450578   -3.7881131031   -2.1210473327
      7  C         1.7516505168   -3.8250393203   -1.9104251516
      8  C         2.5397810196   -3.3794960550   -3.0087875080
      9  H         1.8164135837   -2.9514322499   -5.0749863860
     10  H         0.2683927190   -1.1759005462   -4.3873531573
     11  H        -0.5464739877   -3.7089731093   -4.0061463226
     12  H         2.1307507962   -4.1119688505   -0.9385449358
     13  H         3.6101708979   -3.2419861825   -3.0424743290
   Point Group: c1    Number of degrees of freedom:    33


   Energy is   -341.030468569

 Hessian updated using Powell/Murtagh-Sargent update
  Mixing factors:     0.973607 Powell                      0.026393 Murtagh-Sargent

 33 Hessian modes will be used to form the next step
  Hessian Eigenvalues:
     0.009416    0.020106    0.020544    0.022724    0.023578    0.025136
     0.028197    0.035927    0.062035    0.067371    0.095107    0.106126
     0.109518    0.131121    0.154628    0.157186    0.159824    0.200000
     0.200027    0.200613    0.255210    0.276899    0.357280    0.357546
     0.359569    0.359977    0.360491    0.371501    0.401552    0.420283
     0.422584    0.613468    1.351646
**WARNING** Hessian does not have the desired local structure
**WARNING** Hessian does not have the desired local structure

 Transition state search - taking P-RFO step
 Searching for Lamda that Maximizes Along the Lowest mode
 Value Taken    Lamda =   0.01357697
 Searching for Lamda that Minimizes Along All other modes
 Value Taken    Lamda =  -0.00444656
 Calculated Step too Large.  Step scaled by  0.163888
 Step Taken.  Stepsize is  0.300000

                             Maximum     Tolerance    Cnvgd?
         Gradient           0.012983      0.000300      NO
         Displacement       0.194818      0.001200      NO
         Energy change      0.001764      0.000001      NO


 New Cartesian Coordinates Obtained by Inverse Iteration

 Displacement from previous Coordinates is:  0.198452
 Adding empirical dispersion correction 
 ----------------------------------------------------------------
 Doing -D3(0) with
 s6  =   1.00000
 s8  =   1.00000
 rs6 =   1.28100
 rs8 =   1.09400
 -D3 energy without 3body term =     -0.0033220953 hartrees
 ----------------------------------------------------------------
             Standard Nuclear Orientation (Angstroms)
    I     Atom           X                Y                Z
 ----------------------------------------------------------------
    1      C       0.5666946017    -1.0698695273    -2.2776419123
    2      N       0.7321170008    -0.5156284980    -1.2842439752
    3      C       1.6157119640    -3.0020178626    -4.0173410532
    4      C       0.4162944304    -1.7790434511    -3.5032124445
    5      C       0.2757586977    -3.2796588766    -3.4530474490
    6      N       0.4711997139    -3.7963153432    -2.1276697573
    7      C       1.7560395356    -3.8057964808    -1.9097834924
    8      C       2.5403904879    -3.3748589578    -3.0150916325
    9      H       1.7856790201    -3.0054667754    -5.0833026081
   10      H       0.3246392381    -1.1594641060    -4.3842421333
   11      H      -0.5525013266    -3.7029002308    -4.0043841728
   12      H       2.1380893944    -4.0925175075    -0.9388427195
   13      H       3.6111494540    -3.2437648091    -3.0517194204
 ----------------------------------------------------------------
 Nuclear Repulsion Energy =         327.05846801 hartrees
 There are       28 alpha and       27 beta electrons
 Applying Cartesian multipole field
    Component          Value
    ---------          -----
     (2,0,0)        1.00000E-11
     (0,2,0)        2.00000E-11
     (0,0,2)       -3.00000E-11
 Nucleus-field energy     =    -0.0000000136 hartrees
 Requested basis set is cc-pVTZ
 There are 110 shells and 310 basis functions
 A cutoff of  1.0D-14 yielded   5894 shell pairs
 There are     47358 function pairs (     62315 Cartesian)
 Smallest overlap matrix eigenvalue = 1.49E-04
 Guess MOs from SCF MO coefficient file
 Reading MOs from coefficient file
 Reading MOs from coefficient file
 Long-range K will be added via erf
 Coulomb attenuation parameter = 0.25 bohr**(-1)
 An unrestricted hybrid HF-DFT SCF calculation will be
 performed using Pulay DIIS extrapolation
 Exchange:     0.1957 Hartree-Fock + 1.0000 wB97X-D3 + LR-HF
 Correlation:  1.0000 wB97X-D3
 Using SG-2 standard quadrature grid
 Dispersion:   Grimme D3
 SCF converges when DIIS error is below 1.0E-08
 Geometry optimization detected.  Setting ReadMinima to 0
 Setting SaveMinima to 0
 using 64 threads for integral computing
 -------------------------------------------------------
 OpenMP Integral computing Module                
 Release: version 1.0, May 2013, Q-Chem Inc. Pittsburgh 
 -------------------------------------------------------
 using 64 threads for integral computing
 -------------------------------------------------------
 OpenMP Integral computing Module                
 Release: version 1.0, May 2013, Q-Chem Inc. Pittsburgh 
 -------------------------------------------------------
 ---------------------------------------
  Cycle       Energy         DIIS Error
 ---------------------------------------
    1    -341.0268977433      6.34E-04
    2    -341.0282633343      6.16E-05
    3    -341.0283690229      4.16E-05
    4    -341.0283957898      2.19E-05
    5    -341.0284095904      9.66E-06
    6    -341.0284151284      4.76E-06
    7    -341.0284180367      2.53E-06
    8    -341.0284201295      1.73E-06
    9    -341.0284209351      6.77E-07
   10    -341.0284211787      3.37E-07
   11    -341.0284212184      1.55E-07
   12    -341.0284212308      8.25E-08
   13    -341.0284212359      3.89E-08
   14    -341.0284212373      1.61E-08
   15    -341.0284212375      8.52E-09 Convergence criterion met
 ---------------------------------------
 <S^2> = 0.7915
 SCF time:  CPU 2614.19 s  wall 46.18 s
 SCF   energy in the final basis set = -341.02842124
 Total energy in the final basis set = -341.02842124
 
 --------------------------------------------------------------
 
                    Orbital Energies (a.u.)
 --------------------------------------------------------------
 
 Alpha MOs
 -- Occupied --
-14.4363 -14.4210 -10.3636 -10.3490 -10.3367 -10.3295 -10.3201 -10.3176
 -1.1112  -1.0259  -0.9604  -0.8974  -0.8187  -0.7156  -0.7045  -0.6598
 -0.6076  -0.6012  -0.5343  -0.5167  -0.5093  -0.4923  -0.4676  -0.4395
 -0.4243  -0.4070  -0.3790  -0.3039
 -- Virtual --
  0.0510   0.0921   0.1082   0.1271   0.1437   0.1537   0.1638   0.1740
  0.2008   0.2227   0.2274   0.2433   0.2676   0.2849   0.3152   0.3440
  0.3463   0.3607   0.3648   0.3991   0.4110   0.4177   0.4329   0.4418
  0.4508   0.4602   0.4739   0.4871   0.4975   0.5063   0.5236   0.5348
  0.5393   0.5488   0.5727   0.5843   0.5957   0.6007   0.6119   0.6240
  0.6388   0.6469   0.6686   0.6770   0.6895   0.7113   0.7267   0.7591
  0.7850   0.8088   0.8268   0.8460   0.8504   0.8902   0.9392   0.9541
  0.9631   0.9990   1.0170   1.0367   1.0485   1.0635   1.0765   1.0790
  1.0870   1.1132   1.1293   1.1385   1.1622   1.1695   1.2016   1.2031
  1.2147   1.2373   1.2576   1.2675   1.2794   1.3006   1.3156   1.3313
  1.3427   1.3545   1.3945   1.4079   1.4278   1.4464   1.4709   1.4719
  1.5022   1.5242   1.5386   1.5742   1.5898   1.6159   1.6237   1.6525
  1.6926   1.7089   1.7559   1.7756   1.8040   1.8433   1.8964   1.9139
  1.9688   2.0167   2.0255   2.0655   2.1289   2.1814   2.1915   2.2553
  2.2787   2.3036   2.3176   2.3644   2.3671   2.3773   2.4120   2.4711
  2.4880   2.5228   2.5480   2.5674   2.5994   2.6308   2.6443   2.6759
  2.6771   2.7009   2.7101   2.7274   2.7433   2.7536   2.7710   2.7904
  2.8064   2.8225   2.8563   2.9001   2.9120   2.9257   2.9516   2.9654
  2.9730   3.0126   3.0309   3.0439   3.0479   3.0540   3.0792   3.0946
  3.0967   3.1126   3.1223   3.1420   3.1622   3.1852   3.2015   3.2114
  3.2250   3.2366   3.2398   3.2782   3.2860   3.3031   3.3181   3.3242
  3.3436   3.3712   3.3801   3.4178   3.4547   3.4634   3.4796   3.5030
  3.5117   3.5506   3.5819   3.5880   3.6133   3.6228   3.6337   3.6448
  3.7015   3.7079   3.7260   3.7332   3.7793   3.7882   3.7948   3.8443
  3.8540   3.8741   3.8971   3.9149   3.9278   3.9310   3.9672   3.9898
  3.9992   4.0292   4.0486   4.0703   4.0757   4.0897   4.1027   4.1230
  4.1384   4.1632   4.1951   4.2064   4.2313   4.2563   4.2678   4.2843
  4.3106   4.3667   4.3863   4.4005   4.4020   4.4713   4.4812   4.5119
  4.5191   4.5609   4.5814   4.6161   4.6332   4.6570   4.6663   4.6817
  4.6869   4.7135   4.7737   4.7923   4.8408   4.8726   4.8860   4.9549
  4.9660   4.9789   5.0161   5.0252   5.0537   5.1004   5.1414   5.1481
  5.1785   5.2361   5.2611   5.2834   5.2884   5.2962   5.3442   5.4162
  5.4245   5.4691   5.5716   5.6424   5.6761   5.6827   5.7347   5.7782
  5.8552   5.8937   5.9320   5.9796   6.1086   6.2221   6.2384   6.3375
  6.4046   6.4897   8.1876   9.7763  11.6618  12.1419  12.4057  12.9263
 13.6382  15.6919
 
 Beta MOs
 -- Occupied --
-14.4310 -14.4195 -10.3592 -10.3493 -10.3384 -10.3313 -10.3184 -10.3146
 -1.1027  -1.0223  -0.9527  -0.8804  -0.8109  -0.7094  -0.7016  -0.6537
 -0.6026  -0.5945  -0.5287  -0.5125  -0.4975  -0.4748  -0.4636  -0.4291
 -0.4125  -0.3855  -0.3672
 -- Virtual --
 -0.0503   0.0637   0.0965   0.1175   0.1335   0.1471   0.1557   0.1648
  0.1752   0.2090   0.2254   0.2351   0.2478   0.2679   0.2878   0.3172
  0.3460   0.3509   0.3657   0.3694   0.4002   0.4134   0.4186   0.4378
  0.4458   0.4543   0.4640   0.4779   0.4898   0.5009   0.5073   0.5258
  0.5358   0.5422   0.5493   0.5742   0.5870   0.5979   0.6021   0.6152
  0.6262   0.6413   0.6510   0.6710   0.6789   0.6921   0.7129   0.7306
  0.7617   0.7872   0.8113   0.8309   0.8509   0.8547   0.8920   0.9432
  0.9547   0.9673   1.0048   1.0182   1.0393   1.0511   1.0671   1.0791
  1.0807   1.0904   1.1159   1.1309   1.1420   1.1655   1.1708   1.2024
  1.2074   1.2181   1.2386   1.2621   1.2700   1.2812   1.3049   1.3187
  1.3341   1.3460   1.3583   1.3980   1.4107   1.4303   1.4490   1.4746
  1.4760   1.5078   1.5275   1.5424   1.5786   1.5912   1.6191   1.6286
  1.6574   1.6984   1.7150   1.7605   1.7803   1.8079   1.8489   1.8983
  1.9170   1.9714   2.0183   2.0298   2.0678   2.1357   2.1872   2.1981
  2.2587   2.2831   2.3112   2.3225   2.3679   2.3725   2.3897   2.4166
  2.4786   2.4927   2.5270   2.5520   2.5729   2.6024   2.6342   2.6495
  2.6811   2.6829   2.7056   2.7147   2.7296   2.7461   2.7565   2.7744
  2.7973   2.8082   2.8255   2.8604   2.9013   2.9170   2.9320   2.9555
  2.9673   2.9810   3.0183   3.0349   3.0501   3.0516   3.0566   3.0808
  3.0995   3.1051   3.1166   3.1262   3.1467   3.1654   3.1887   3.2071
  3.2153   3.2294   3.2405   3.2430   3.2879   3.2919   3.3076   3.3261
  3.3308   3.3470   3.3726   3.3839   3.4224   3.4580   3.4692   3.4848
  3.5068   3.5148   3.5549   3.5863   3.5929   3.6169   3.6276   3.6365
  3.6506   3.7060   3.7112   3.7294   3.7367   3.7832   3.7935   3.8040
  3.8505   3.8575   3.8792   3.9030   3.9186   3.9324   3.9358   3.9704
  3.9940   4.0028   4.0333   4.0518   4.0757   4.0812   4.0951   4.1078
  4.1257   4.1436   4.1658   4.2007   4.2113   4.2348   4.2600   4.2721
  4.2901   4.3156   4.3725   4.3947   4.4063   4.4096   4.4780   4.4848
  4.5164   4.5234   4.5660   4.5857   4.6210   4.6381   4.6635   4.6706
  4.6871   4.6936   4.7174   4.7779   4.7975   4.8472   4.8780   4.8925
  4.9653   4.9771   4.9859   5.0226   5.0340   5.0583   5.1079   5.1485
  5.1529   5.1828   5.2411   5.2647   5.2887   5.2935   5.3054   5.3500
  5.4231   5.4310   5.4726   5.5752   5.6479   5.6796   5.6875   5.7384
  5.7803   5.8579   5.8969   5.9343   5.9818   6.1124   6.2246   6.2433
  6.3407   6.4068   6.4920   8.1889   9.7808  11.6692  12.1476  12.4086
 12.9289  13.6424  15.6940
 --------------------------------------------------------------
 
          Ground-State Mulliken Net Atomic Charges

     Atom                 Charge (a.u.)    Spin (a.u.)
  --------------------------------------------------------
      1 C                    -0.076080      -0.055248
      2 N                    -0.058348       0.103943
      3 C                    -0.120613      -0.145969
      4 C                    -0.149179       0.368202
      5 C                     0.109577      -0.020472
      6 N                    -0.205738       0.334940
      7 C                    -0.070762      -0.142398
      8 C                    -0.136429       0.542932
      9 H                     0.140918       0.006386
     10 H                     0.154750      -0.008561
     11 H                     0.123101       0.020486
     12 H                     0.140904       0.003332
     13 H                     0.147900      -0.007571
  --------------------------------------------------------
  Sum of atomic charges =     0.000000
  Sum of spin   charges =     1.000000

 -----------------------------------------------------------------
                    Cartesian Multipole Moments
 -----------------------------------------------------------------
    Charge (ESU x 10^10)
                -0.0000
    Dipole Moment (Debye)
         X       1.5979      Y      -1.6981      Z      -4.4881
       Tot       5.0576
    Quadrupole Moments (Debye-Ang)
        XX     -39.6343     XY      -8.0222     YY     -43.5182
        XZ      -5.1863     YZ      10.8715     ZZ     -20.5849
    Octopole Moments (Debye-Ang^2)
       XXX    -125.3676    XXY      94.2162    XYY     -23.2098
       YYY     363.7160    XXZ     108.2884    XYZ      15.9611
       YYZ     102.7411    XZZ     -27.8969    YZZ      60.1700
       ZZZ     254.8692
    Hexadecapole Moments (Debye-Ang^3)
      XXXX    -474.1369   XXXY     358.1956   XXYY    -394.8267
      XYYY     357.6148   YYYY   -2387.0631   XXXZ     348.2566
      XXYZ    -279.5024   XYYZ      99.2237   YYYZ    -986.6411
      XXZZ    -427.0579   XYZZ      90.3881   YYZZ    -627.2712
      XZZZ     308.9670   YZZZ    -726.8882   ZZZZ   -1783.6659
 -----------------------------------------------------------------
 Calculating analytic gradient of the SCF energy
 Gradient of SCF Energy
            1           2           3           4           5           6
    1  -0.0077439   0.0018363   0.0121682  -0.0258306   0.0069109   0.0039658
    2   0.0011014  -0.0023913  -0.0052323   0.0040096   0.0018142  -0.0002215
    3   0.0044533  -0.0012702  -0.0017173   0.0041520  -0.0013959  -0.0012841
            7           8           9          10          11          12
    1  -0.0023036   0.0006562  -0.0027555   0.0136932  -0.0008819  -0.0004650
    2   0.0016671  -0.0021460  -0.0098426   0.0053645   0.0030908   0.0010320
    3   0.0010778  -0.0059755  -0.0010517   0.0007241   0.0023301   0.0003634
           13
    1   0.0007498
    2   0.0017542
    3  -0.0004060
 Max gradient component =       2.583E-02
 RMS gradient           =       6.065E-03
 Gradient time:  CPU 473.93 s  wall 9.34 s
 Geometry Optimization Parameters
   NAtoms,    NIC,     NZ,  NCons,   NDum,   NFix, NCnnct, MaxDiis
       13     108       0       0       0       0       0       0

 Cartesian Hessian Update
 Hessian updated using Powell/Murtagh-Sargent update
  Mixing factors:     0.756632 Powell                      0.243368 Murtagh-Sargent


** GEOMETRY OPTIMIZATION IN DELOCALIZED INTERNAL COORDINATES **
   Searching for a Transition State

   Optimization Cycle:   4

                       Coordinates (Angstroms)
     ATOM                X               Y               Z
      1  C         0.5666946017   -1.0698695273   -2.2776419123
      2  N         0.7321170008   -0.5156284980   -1.2842439752
      3  C         1.6157119640   -3.0020178626   -4.0173410532
      4  C         0.4162944304   -1.7790434511   -3.5032124445
      5  C         0.2757586977   -3.2796588766   -3.4530474490
      6  N         0.4711997139   -3.7963153432   -2.1276697573
      7  C         1.7560395356   -3.8057964808   -1.9097834924
      8  C         2.5403904879   -3.3748589578   -3.0150916325
      9  H         1.7856790201   -3.0054667754   -5.0833026081
     10  H         0.3246392381   -1.1594641060   -4.3842421333
     11  H        -0.5525013266   -3.7029002308   -4.0043841728
     12  H         2.1380893944   -4.0925175075   -0.9388427195
     13  H         3.6111494540   -3.2437648091   -3.0517194204
   Point Group: c1    Number of degrees of freedom:    33


   Energy is   -341.028421238

 Hessian updated using Powell/Murtagh-Sargent update
  Mixing factors:     0.988559 Powell                      0.011441 Murtagh-Sargent

 33 Hessian modes will be used to form the next step
  Hessian Eigenvalues:
     0.008664    0.020100    0.020982    0.022757    0.023778    0.026930
     0.028462    0.036273    0.062122    0.067391    0.095207    0.106286
     0.109532    0.131154    0.155085    0.157329    0.159824    0.199998
     0.200048    0.200620    0.255381    0.276899    0.357285    0.357548
     0.359572    0.359988    0.360496    0.371523    0.401566    0.420292
     0.422796    0.613642    1.351664
**WARNING** Hessian does not have the desired local structure
**WARNING** Hessian does not have the desired local structure

 Transition state search - taking P-RFO step
 Searching for Lamda that Maximizes Along the Lowest mode
 Value Taken    Lamda =   0.01177879
 Searching for Lamda that Minimizes Along All other modes
 Value Taken    Lamda =  -0.00639932
 Calculated Step too Large.  Step scaled by  0.151580
 Step Taken.  Stepsize is  0.300000

                             Maximum     Tolerance    Cnvgd?
         Gradient           0.014058      0.000300      NO
         Displacement       0.201480      0.001200      NO
         Energy change      0.002047      0.000001      NO


 New Cartesian Coordinates Obtained by Inverse Iteration

 Displacement from previous Coordinates is:  0.169776
 Adding empirical dispersion correction 
 ----------------------------------------------------------------
 Doing -D3(0) with
 s6  =   1.00000
 s8  =   1.00000
 rs6 =   1.28100
 rs8 =   1.09400
 -D3 energy without 3body term =     -0.0033200852 hartrees
 ----------------------------------------------------------------
             Standard Nuclear Orientation (Angstroms)
    I     Atom           X                Y                Z
 ----------------------------------------------------------------
    1      C       0.5649883253    -1.0672985809    -2.2775163646
    2      N       0.7114486724    -0.5123352948    -1.2816454457
    3      C       1.6118401135    -2.9749975457    -4.0136479406
    4      C       0.4301901140    -1.7746810677    -3.5070184771
    5      C       0.2766000684    -3.2777519390    -3.4519029208
    6      N       0.4754332226    -3.8024233506    -2.1294066097
    7      C       1.7612954008    -3.8195987278    -1.9170502798
    8      C       2.5402550196    -3.3584260585    -3.0116724771
    9      H       1.7588808406    -3.0603715450    -5.0798527126
   10      H       0.3525690586    -1.1535723953    -4.3881660044
   11      H      -0.5590058491    -3.6918304355    -3.9994937946
   12      H       2.1465177843    -4.1136797592    -0.9496173527
   13      H       3.6102494412    -3.2203357262    -3.0435323907
 ----------------------------------------------------------------
 Nuclear Repulsion Energy =         327.11969108 hartrees
 There are       28 alpha and       27 beta electrons
 Applying Cartesian multipole field
    Component          Value
    ---------          -----
     (2,0,0)        1.00000E-11
     (0,2,0)        2.00000E-11
     (0,0,2)       -3.00000E-11
 Nucleus-field energy     =    -0.0000000137 hartrees
 Requested basis set is cc-pVTZ
 There are 110 shells and 310 basis functions
 A cutoff of  1.0D-14 yielded   5894 shell pairs
 There are     47358 function pairs (     62315 Cartesian)
 Smallest overlap matrix eigenvalue = 1.56E-04
 Guess MOs from SCF MO coefficient file
 Reading MOs from coefficient file
 Reading MOs from coefficient file
 Long-range K will be added via erf
 Coulomb attenuation parameter = 0.25 bohr**(-1)
 An unrestricted hybrid HF-DFT SCF calculation will be
 performed using Pulay DIIS extrapolation
 Exchange:     0.1957 Hartree-Fock + 1.0000 wB97X-D3 + LR-HF
 Correlation:  1.0000 wB97X-D3
 Using SG-2 standard quadrature grid
 Dispersion:   Grimme D3
 SCF converges when DIIS error is below 1.0E-08
 Geometry optimization detected.  Setting ReadMinima to 0
 Setting SaveMinima to 0
 using 64 threads for integral computing
 -------------------------------------------------------
 OpenMP Integral computing Module                
 Release: version 1.0, May 2013, Q-Chem Inc. Pittsburgh 
 -------------------------------------------------------
 using 64 threads for integral computing
 -------------------------------------------------------
 OpenMP Integral computing Module                
 Release: version 1.0, May 2013, Q-Chem Inc. Pittsburgh 
 -------------------------------------------------------
 ---------------------------------------
  Cycle       Energy         DIIS Error
 ---------------------------------------
    1    -341.0278109381      6.07E-04
    2    -341.0270137256      6.79E-05
    3    -341.0271584962      4.45E-05
    4    -341.0272019747      1.57E-05
    5    -341.0272267616      7.56E-06
    6    -341.0272388396      4.09E-06
    7    -341.0272446029      3.15E-06
    8    -341.0272471944      1.64E-06
    9    -341.0272479151      6.96E-07
   10    -341.0272481441      2.75E-07
   11    -341.0272481997      1.84E-07
   12    -341.0272482159      8.53E-08
   13    -341.0272482256      5.13E-08
   14    -341.0272482283      2.12E-08
   15    -341.0272482286      8.18E-09 Convergence criterion met
 ---------------------------------------
 <S^2> = 0.7887
 SCF time:  CPU 2605.41 s  wall 45.98 s
 SCF   energy in the final basis set = -341.02724823
 Total energy in the final basis set = -341.02724823
 
 --------------------------------------------------------------
 
                    Orbital Energies (a.u.)
 --------------------------------------------------------------
 
 Alpha MOs
 -- Occupied --
-14.4372 -14.4210 -10.3635 -10.3483 -10.3359 -10.3293 -10.3213 -10.3179
 -1.1117  -1.0258  -0.9626  -0.8968  -0.8182  -0.7166  -0.7042  -0.6599
 -0.6064  -0.6023  -0.5338  -0.5181  -0.5080  -0.4920  -0.4674  -0.4397
 -0.4224  -0.4080  -0.3792  -0.3055
 -- Virtual --
  0.0547   0.0902   0.1073   0.1276   0.1438   0.1525   0.1638   0.1738
  0.1983   0.2245   0.2279   0.2467   0.2656   0.2845   0.3169   0.3423
  0.3479   0.3640   0.3664   0.3975   0.4100   0.4204   0.4325   0.4412
  0.4502   0.4593   0.4734   0.4856   0.4978   0.5063   0.5251   0.5346
  0.5384   0.5482   0.5732   0.5837   0.5954   0.6014   0.6131   0.6204
  0.6333   0.6450   0.6683   0.6751   0.6901   0.7113   0.7264   0.7587
  0.7855   0.8104   0.8260   0.8436   0.8511   0.8939   0.9383   0.9497
  0.9627   0.9981   1.0143   1.0408   1.0490   1.0669   1.0778   1.0786
  1.0885   1.1150   1.1298   1.1423   1.1612   1.1709   1.1985   1.2085
  1.2179   1.2358   1.2537   1.2681   1.2800   1.3013   1.3120   1.3305
  1.3456   1.3559   1.3957   1.4143   1.4299   1.4470   1.4707   1.4777
  1.4911   1.5221   1.5370   1.5722   1.5896   1.6138   1.6263   1.6524
  1.6934   1.7034   1.7542   1.7801   1.7949   1.8394   1.8948   1.9061
  1.9661   2.0116   2.0251   2.0661   2.1275   2.1799   2.1980   2.2588
  2.2824   2.3039   2.3217   2.3640   2.3721   2.3785   2.4034   2.4696
  2.4899   2.5286   2.5454   2.5747   2.6031   2.6401   2.6455   2.6729
  2.6845   2.6861   2.7102   2.7263   2.7414   2.7526   2.7699   2.7929
  2.8024   2.8256   2.8564   2.8949   2.9096   2.9315   2.9520   2.9636
  2.9764   3.0122   3.0313   3.0470   3.0491   3.0540   3.0846   3.0928
  3.0944   3.1166   3.1241   3.1405   3.1601   3.1814   3.2021   3.2177
  3.2257   3.2328   3.2434   3.2836   3.2897   3.3055   3.3090   3.3293
  3.3413   3.3759   3.3807   3.4112   3.4577   3.4712   3.4852   3.5033
  3.5124   3.5503   3.5773   3.5902   3.6111   3.6236   3.6416   3.6446
  3.7005   3.7036   3.7240   3.7323   3.7772   3.7894   3.7990   3.8408
  3.8567   3.8691   3.9024   3.9232   3.9272   3.9365   3.9657   3.9891
  3.9966   4.0278   4.0556   4.0716   4.0776   4.0895   4.1045   4.1191
  4.1315   4.1845   4.1883   4.2034   4.2266   4.2559   4.2665   4.2798
  4.3114   4.3731   4.3857   4.3999   4.4105   4.4705   4.4889   4.5092
  4.5250   4.5546   4.5930   4.6120   4.6330   4.6604   4.6661   4.6803
  4.6856   4.7140   4.7767   4.7979   4.8421   4.8836   4.8903   4.9535
  4.9673   4.9800   5.0194   5.0338   5.0523   5.0972   5.1405   5.1542
  5.1797   5.2307   5.2621   5.2843   5.2931   5.2941   5.3498   5.4142
  5.4308   5.4612   5.5632   5.6423   5.6702   5.6765   5.7315   5.7615
  5.8481   5.8851   5.9258   5.9706   6.1059   6.2223   6.2410   6.3091
  6.4038   6.4721   8.2134   9.7896  11.7203  12.1133  12.3515  12.8936
 13.6259  15.7094
 
 Beta MOs
 -- Occupied --
-14.4317 -14.4197 -10.3596 -10.3487 -10.3374 -10.3311 -10.3186 -10.3155
 -1.1028  -1.0227  -0.9552  -0.8789  -0.8112  -0.7102  -0.7011  -0.6538
 -0.6022  -0.5950  -0.5280  -0.5133  -0.4957  -0.4758  -0.4639  -0.4289
 -0.4111  -0.3866  -0.3682
 -- Virtual --
 -0.0498   0.0669   0.0959   0.1160   0.1334   0.1472   0.1549   0.1648
  0.1752   0.2060   0.2256   0.2346   0.2525   0.2662   0.2874   0.3190
  0.3440   0.3522   0.3681   0.3721   0.3988   0.4125   0.4212   0.4378
  0.4455   0.4535   0.4632   0.4775   0.4883   0.5008   0.5076   0.5271
  0.5358   0.5409   0.5489   0.5748   0.5866   0.5975   0.6028   0.6163
  0.6235   0.6354   0.6493   0.6703   0.6772   0.6929   0.7132   0.7299
  0.7615   0.7872   0.8129   0.8301   0.8482   0.8562   0.8956   0.9419
  0.9503   0.9668   1.0045   1.0153   1.0431   1.0514   1.0713   1.0803
  1.0804   1.0911   1.1175   1.1311   1.1456   1.1643   1.1722   1.2029
  1.2097   1.2213   1.2371   1.2576   1.2709   1.2812   1.3060   1.3158
  1.3325   1.3488   1.3596   1.3991   1.4172   1.4325   1.4498   1.4744
  1.4815   1.4960   1.5258   1.5405   1.5763   1.5913   1.6181   1.6303
  1.6569   1.6997   1.7095   1.7587   1.7846   1.7991   1.8454   1.8967
  1.9091   1.9686   2.0137   2.0293   2.0684   2.1340   2.1853   2.2049
  2.2621   2.2862   2.3113   2.3278   2.3682   2.3774   2.3905   2.4080
  2.4764   2.4953   2.5320   2.5496   2.5802   2.6064   2.6434   2.6504
  2.6765   2.6891   2.6939   2.7151   2.7283   2.7445   2.7555   2.7731
  2.7979   2.8060   2.8286   2.8601   2.8961   2.9169   2.9366   2.9562
  2.9653   2.9842   3.0186   3.0353   3.0499   3.0547   3.0571   3.0859
  3.0974   3.1031   3.1209   3.1276   3.1455   3.1632   3.1848   3.2081
  3.2213   3.2297   3.2372   3.2474   3.2916   3.2972   3.3107   3.3157
  3.3353   3.3455   3.3784   3.3845   3.4161   3.4608   3.4750   3.4920
  3.5065   3.5155   3.5548   3.5818   3.5947   3.6160   3.6275   3.6448
  3.6498   3.7040   3.7077   3.7283   3.7352   3.7812   3.7943   3.8080
  3.8472   3.8606   3.8742   3.9081   3.9259   3.9317   3.9417   3.9686
  3.9932   4.0012   4.0310   4.0598   4.0765   4.0822   4.0944   4.1096
  4.1218   4.1368   4.1870   4.1936   4.2080   4.2309   4.2598   4.2715
  4.2840   4.3177   4.3797   4.3941   4.4055   4.4181   4.4771   4.4929
  4.5141   4.5292   4.5585   4.5977   4.6169   4.6371   4.6660   4.6705
  4.6862   4.6902   4.7185   4.7807   4.8029   4.8491   4.8893   4.8959
  4.9640   4.9828   4.9865   5.0233   5.0432   5.0571   5.1053   5.1479
  5.1584   5.1837   5.2352   5.2660   5.2885   5.2981   5.3052   5.3553
  5.4220   5.4366   5.4649   5.5671   5.6483   5.6734   5.6814   5.7352
  5.7635   5.8507   5.8884   5.9284   5.9729   6.1099   6.2245   6.2453
  6.3123   6.4057   6.4746   8.2145   9.7944  11.7289  12.1178  12.3544
 12.8963  13.6303  15.7112
 --------------------------------------------------------------
 
          Ground-State Mulliken Net Atomic Charges

     Atom                 Charge (a.u.)    Spin (a.u.)
  --------------------------------------------------------
      1 C                    -0.077794      -0.047284
      2 N                    -0.058058       0.087649
      3 C                    -0.121590      -0.131692
      4 C                    -0.146385       0.328459
      5 C                     0.106273      -0.022687
      6 N                    -0.204140       0.354007
      7 C                    -0.073586      -0.149592
      8 C                    -0.133119       0.566867
      9 H                     0.140898       0.007014
     10 H                     0.154466      -0.008108
     11 H                     0.124136       0.019942
     12 H                     0.140881       0.003396
     13 H                     0.148018      -0.007971
  --------------------------------------------------------
  Sum of atomic charges =     0.000000
  Sum of spin   charges =     1.000000

 -----------------------------------------------------------------
                    Cartesian Multipole Moments
 -----------------------------------------------------------------
    Charge (ESU x 10^10)
                -0.0000
    Dipole Moment (Debye)
         X       1.6363      Y      -1.7355      Z      -4.4727
       Tot       5.0690
    Quadrupole Moments (Debye-Ang)
        XX     -39.5980     XY      -8.0902     YY     -43.2485
        XZ      -5.2162     YZ      11.0352     ZZ     -20.7773
    Octopole Moments (Debye-Ang^2)
       XXX    -125.3776    XXY      94.0302    XYY     -22.6405
       YYY     361.7849    XXZ     108.4980    XYZ      16.2317
       YYZ     101.4071    XZZ     -28.1461    YZZ      59.2876
       ZZZ     256.1705
    Hexadecapole Moments (Debye-Ang^3)
      XXXX    -473.8749   XXXY     358.4105   XXYY    -393.5462
      XYYY     353.7748   YYYY   -2376.3641   XXXZ     349.5593
      XXYZ    -279.1511   XYYZ      96.7748   YYYZ    -977.8354
      XXZZ    -428.9387   XYZZ      89.2997   YYZZ    -619.5831
      XZZZ     311.8654   YZZZ    -721.2939   ZZZZ   -1790.6649
 -----------------------------------------------------------------
 Calculating analytic gradient of the SCF energy
 Gradient of SCF Energy
            1           2           3           4           5           6
    1  -0.0089573   0.0020549   0.0166386  -0.0296098   0.0087483   0.0057773
    2  -0.0000878  -0.0017756  -0.0032621   0.0073671   0.0004764   0.0007068
    3   0.0031085  -0.0005202  -0.0023225   0.0070777  -0.0033341  -0.0005397
            7           8           9          10          11          12
    1  -0.0039248  -0.0007739  -0.0044533   0.0160915  -0.0018126  -0.0004346
    2  -0.0017658   0.0005536  -0.0138066   0.0048317   0.0035911   0.0014214
    3   0.0004532  -0.0077786   0.0001818   0.0006857   0.0027485   0.0004118
           13
    1   0.0006556
    2   0.0017499
    3  -0.0001722
 Max gradient component =       2.961E-02
 RMS gradient           =       7.332E-03
 Gradient time:  CPU 477.88 s  wall 9.35 s
 Geometry Optimization Parameters
   NAtoms,    NIC,     NZ,  NCons,   NDum,   NFix, NCnnct, MaxDiis
       13     108       0       0       0       0       0       0

 Cartesian Hessian Update
 Hessian updated using Powell/Murtagh-Sargent update
  Mixing factors:     0.525389 Powell                      0.474611 Murtagh-Sargent


** GEOMETRY OPTIMIZATION IN DELOCALIZED INTERNAL COORDINATES **
   Searching for a Transition State

   Optimization Cycle:   5

                       Coordinates (Angstroms)
     ATOM                X               Y               Z
      1  C         0.5649883253   -1.0672985809   -2.2775163646
      2  N         0.7114486724   -0.5123352948   -1.2816454457
      3  C         1.6118401135   -2.9749975457   -4.0136479406
      4  C         0.4301901140   -1.7746810677   -3.5070184771
      5  C         0.2766000684   -3.2777519390   -3.4519029208
      6  N         0.4754332226   -3.8024233506   -2.1294066097
      7  C         1.7612954008   -3.8195987278   -1.9170502798
      8  C         2.5402550196   -3.3584260585   -3.0116724771
      9  H         1.7588808406   -3.0603715450   -5.0798527126
     10  H         0.3525690586   -1.1535723953   -4.3881660044
     11  H        -0.5590058491   -3.6918304355   -3.9994937946
     12  H         2.1465177843   -4.1136797592   -0.9496173527
     13  H         3.6102494412   -3.2203357262   -3.0435323907
   Point Group: c1    Number of degrees of freedom:    33


   Energy is   -341.027248229

 Hessian updated using Powell/Murtagh-Sargent update
  Mixing factors:     0.996116 Powell                      0.003884 Murtagh-Sargent

 33 Hessian modes will be used to form the next step
  Hessian Eigenvalues:
     0.005060    0.020037    0.021351    0.022910    0.023791    0.027463
     0.028755    0.036315    0.062256    0.067366    0.095129    0.106218
     0.109606    0.131169    0.154486    0.157283    0.159822    0.199997
     0.200028    0.200628    0.255403    0.276902    0.357286    0.357548
     0.359572    0.359989    0.360498    0.371524    0.401542    0.420298
     0.422720    0.613563    1.351659
**WARNING** Hessian does not have the desired local structure
**WARNING** Hessian does not have the desired local structure

 Transition state search - taking P-RFO step
 Searching for Lamda that Maximizes Along the Lowest mode
 Value Taken    Lamda =   0.00540605
 Searching for Lamda that Minimizes Along All other modes
 Value Taken    Lamda =  -0.00859667
 Calculated Step too Large.  Step scaled by  0.075477
 Step Taken.  Stepsize is  0.300000

                             Maximum     Tolerance    Cnvgd?
         Gradient           0.014804      0.000300      NO
         Displacement       0.230139      0.001200      NO
         Energy change      0.001173      0.000001      NO


 New Cartesian Coordinates Obtained by Inverse Iteration

 Displacement from previous Coordinates is:  0.151509
 Adding empirical dispersion correction 
 ----------------------------------------------------------------
 Doing -D3(0) with
 s6  =   1.00000
 s8  =   1.00000
 rs6 =   1.28100
 rs8 =   1.09400
 -D3 energy without 3body term =     -0.0033224677 hartrees
 ----------------------------------------------------------------
             Standard Nuclear Orientation (Angstroms)
    I     Atom           X                Y                Z
 ----------------------------------------------------------------
    1      C       0.5786585065    -1.0708304522    -2.2784582507
    2      N       0.7142144292    -0.5166645591    -1.2810242148
    3      C       1.6068850622    -2.9436839642    -4.0114400990
    4      C       0.4495734017    -1.7754802648    -3.5119077474
    5      C       0.2766643449    -3.2792624856    -3.4539830349
    6      N       0.4759286373    -3.8175084342    -2.1369018182
    7      C       1.7618593747    -3.8226776316    -1.9205977263
    8      C       2.5374529079    -3.3444364784    -3.0067070096
    9      H       1.7377323893    -3.1077831693    -5.0711380917
   10      H       0.3521088007    -1.1528207129    -4.3901173658
   11      H      -0.5633820763    -3.6802241391    -4.0042119402
   12      H       2.1479872963    -4.1249917862    -0.9560177926
   13      H       3.6055791376    -3.1909383487    -3.0280176795
 ----------------------------------------------------------------
 Nuclear Repulsion Energy =         327.48691232 hartrees
 There are       28 alpha and       27 beta electrons
 Applying Cartesian multipole field
    Component          Value
    ---------          -----
     (2,0,0)        1.00000E-11
     (0,2,0)        2.00000E-11
     (0,0,2)       -3.00000E-11
 Nucleus-field energy     =    -0.0000000137 hartrees
 Requested basis set is cc-pVTZ
 There are 110 shells and 310 basis functions
 A cutoff of  1.0D-14 yielded   5894 shell pairs
 There are     47358 function pairs (     62315 Cartesian)
 Smallest overlap matrix eigenvalue = 1.65E-04
 Guess MOs from SCF MO coefficient file
 Reading MOs from coefficient file
 Reading MOs from coefficient file
 Long-range K will be added via erf
 Coulomb attenuation parameter = 0.25 bohr**(-1)
 An unrestricted hybrid HF-DFT SCF calculation will be
 performed using Pulay DIIS extrapolation
 Exchange:     0.1957 Hartree-Fock + 1.0000 wB97X-D3 + LR-HF
 Correlation:  1.0000 wB97X-D3
 Using SG-2 standard quadrature grid
 Dispersion:   Grimme D3
 SCF converges when DIIS error is below 1.0E-08
 Geometry optimization detected.  Setting ReadMinima to 0
 Setting SaveMinima to 0
 using 64 threads for integral computing
 -------------------------------------------------------
 OpenMP Integral computing Module                
 Release: version 1.0, May 2013, Q-Chem Inc. Pittsburgh 
 -------------------------------------------------------
 using 64 threads for integral computing
 -------------------------------------------------------
 OpenMP Integral computing Module                
 Release: version 1.0, May 2013, Q-Chem Inc. Pittsburgh 
 -------------------------------------------------------
 ---------------------------------------
  Cycle       Energy         DIIS Error
 ---------------------------------------
    1    -341.0307926719      6.48E-04
    2    -341.0269623743      8.28E-05
    3    -341.0271605015      6.18E-05
    4    -341.0272342857      1.92E-05
    5    -341.0272711205      1.33E-05
    6    -341.0272892863      8.46E-06
    7    -341.0272989034      3.56E-06
    8    -341.0273055218      1.76E-06
    9    -341.0273066944      7.41E-07
   10    -341.0273070476      3.35E-07
   11    -341.0273071286      2.35E-07
   12    -341.0273071549      1.05E-07
   13    -341.0273071674      5.74E-08
   14    -341.0273071704      2.27E-08
   15    -341.0273071707      8.10E-09 Convergence criterion met
 ---------------------------------------
 <S^2> = 0.7856
 SCF time:  CPU 2612.57 s  wall 45.20 s
 SCF   energy in the final basis set = -341.02730717
 Total energy in the final basis set = -341.02730717
 
 --------------------------------------------------------------
 
                    Orbital Energies (a.u.)
 --------------------------------------------------------------
 
 Alpha MOs
 -- Occupied --
-14.4382 -14.4211 -10.3633 -10.3474 -10.3347 -10.3289 -10.3223 -10.3185
 -1.1125  -1.0260  -0.9658  -0.8958  -0.8174  -0.7175  -0.7040  -0.6604
 -0.6054  -0.6031  -0.5330  -0.5191  -0.5067  -0.4920  -0.4673  -0.4398
 -0.4204  -0.4104  -0.3788  -0.3081
 -- Virtual --
  0.0600   0.0884   0.1059   0.1283   0.1442   0.1516   0.1638   0.1736
  0.1971   0.2255   0.2281   0.2525   0.2638   0.2841   0.3168   0.3404
  0.3488   0.3668   0.3699   0.3975   0.4079   0.4237   0.4333   0.4409
  0.4507   0.4593   0.4726   0.4840   0.4979   0.5065   0.5265   0.5346
  0.5364   0.5467   0.5727   0.5828   0.5954   0.6015   0.6147   0.6177
  0.6304   0.6441   0.6672   0.6751   0.6920   0.7118   0.7263   0.7590
  0.7865   0.8127   0.8237   0.8412   0.8532   0.8981   0.9397   0.9459
  0.9650   0.9967   1.0120   1.0392   1.0523   1.0688   1.0778   1.0800
  1.0915   1.1149   1.1317   1.1472   1.1624   1.1733   1.1943   1.2152
  1.2217   1.2349   1.2501   1.2693   1.2813   1.3036   1.3099   1.3293
  1.3492   1.3570   1.3956   1.4215   1.4314   1.4465   1.4714   1.4766
  1.4901   1.5196   1.5395   1.5675   1.5887   1.6118   1.6305   1.6552
  1.6908   1.6973   1.7504   1.7851   1.7882   1.8339   1.8923   1.9017
  1.9656   2.0051   2.0241   2.0657   2.1280   2.1793   2.2082   2.2597
  2.2883   2.3014   2.3286   2.3655   2.3754   2.3823   2.3982   2.4669
  2.4954   2.5352   2.5456   2.5843   2.6055   2.6430   2.6510   2.6690
  2.6783   2.6932   2.7087   2.7265   2.7367   2.7523   2.7669   2.7914
  2.8029   2.8299   2.8625   2.8932   2.9099   2.9373   2.9546   2.9634
  2.9804   3.0112   3.0319   3.0468   3.0481   3.0570   3.0889   3.0903
  3.0940   3.1200   3.1238   3.1436   3.1550   3.1782   3.2026   3.2219
  3.2262   3.2329   3.2507   3.2814   3.2909   3.2993   3.3109   3.3325
  3.3430   3.3778   3.3861   3.4101   3.4585   3.4809   3.4947   3.5095
  3.5167   3.5532   3.5713   3.5935   3.6122   3.6284   3.6423   3.6552
  3.6968   3.7061   3.7211   3.7371   3.7773   3.7903   3.8017   3.8404
  3.8558   3.8650   3.9047   3.9274   3.9291   3.9488   3.9662   3.9852
  3.9958   4.0280   4.0596   4.0730   4.0799   4.0879   4.1093   4.1152
  4.1293   4.1798   4.2014   4.2099   4.2242   4.2535   4.2680   4.2767
  4.3164   4.3786   4.3891   4.3996   4.4201   4.4708   4.4936   4.5070
  4.5282   4.5389   4.6035   4.6067   4.6337   4.6599   4.6703   4.6739
  4.6915   4.7226   4.7739   4.8106   4.8412   4.8942   4.9040   4.9493
  4.9703   4.9780   5.0309   5.0455   5.0560   5.0951   5.1364   5.1576
  5.1831   5.2244   5.2601   5.2839   5.2962   5.2992   5.3556   5.4120
  5.4362   5.4512   5.5508   5.6409   5.6625   5.6650   5.7343   5.7535
  5.8421   5.8724   5.9203   5.9592   6.1030   6.2224   6.2463   6.2799
  6.4058   6.4513   8.2434   9.8201  11.7742  12.0507  12.3319  12.8580
 13.6050  15.7402
 
 Beta MOs
 -- Occupied --
-14.4323 -14.4202 -10.3599 -10.3477 -10.3361 -10.3308 -10.3191 -10.3163
 -1.1033  -1.0234  -0.9586  -0.8768  -0.8115  -0.7109  -0.7006  -0.6542
 -0.6020  -0.5950  -0.5269  -0.5133  -0.4939  -0.4774  -0.4645  -0.4287
 -0.4096  -0.3898  -0.3687
 -- Virtual --
 -0.0487   0.0714   0.0956   0.1138   0.1335   0.1474   0.1543   0.1647
  0.1752   0.2040   0.2262   0.2335   0.2572   0.2658   0.2873   0.3192
  0.3420   0.3526   0.3705   0.3757   0.3987   0.4105   0.4246   0.4389
  0.4452   0.4537   0.4633   0.4768   0.4868   0.5003   0.5082   0.5284
  0.5359   0.5386   0.5478   0.5747   0.5857   0.5976   0.6030   0.6177
  0.6217   0.6323   0.6486   0.6690   0.6770   0.6947   0.7140   0.7293
  0.7620   0.7878   0.8150   0.8278   0.8458   0.8586   0.8999   0.9428
  0.9466   0.9689   1.0033   1.0130   1.0417   1.0546   1.0734   1.0797
  1.0820   1.0935   1.1170   1.1329   1.1507   1.1652   1.1747   1.1991
  1.2165   1.2253   1.2360   1.2537   1.2725   1.2819   1.3082   1.3145
  1.3310   1.3524   1.3602   1.3992   1.4245   1.4339   1.4494   1.4750
  1.4809   1.4938   1.5237   1.5427   1.5713   1.5906   1.6169   1.6341
  1.6590   1.6971   1.7039   1.7545   1.7895   1.7930   1.8404   1.8945
  1.9038   1.9679   2.0075   2.0282   2.0681   2.1347   2.1840   2.2152
  2.2632   2.2916   2.3088   2.3350   2.3717   2.3815   2.3917   2.4030
  2.4731   2.5010   2.5381   2.5504   2.5891   2.6090   2.6451   2.6563
  2.6729   2.6881   2.6971   2.7139   2.7285   2.7403   2.7553   2.7701
  2.7946   2.8074   2.8337   2.8655   2.8950   2.9185   2.9425   2.9589
  2.9652   2.9879   3.0179   3.0361   3.0485   3.0535   3.0609   3.0904
  3.0960   3.1004   3.1249   3.1267   3.1482   3.1585   3.1817   3.2084
  3.2244   3.2306   3.2380   3.2551   3.2889   3.2992   3.3049   3.3157
  3.3412   3.3462   3.3810   3.3910   3.4154   3.4615   3.4839   3.4994
  3.5144   3.5199   3.5577   3.5753   3.5976   3.6180   3.6321   3.6474
  3.6583   3.6996   3.7114   3.7253   3.7397   3.7823   3.7941   3.8102
  3.8465   3.8598   3.8703   3.9105   3.9306   3.9330   3.9536   3.9693
  3.9896   4.0009   4.0303   4.0643   4.0773   4.0839   4.0922   4.1140
  4.1193   4.1333   4.1845   4.2045   4.2141   4.2291   4.2575   4.2736
  4.2802   4.3231   4.3847   4.3990   4.4055   4.4273   4.4764   4.4984
  4.5120   4.5334   4.5415   4.6075   4.6117   4.6372   4.6641   4.6747
  4.6793   4.6959   4.7266   4.7774   4.8155   4.8491   4.8992   4.9103
  4.9612   4.9832   4.9892   5.0346   5.0543   5.0607   5.1038   5.1442
  5.1611   5.1867   5.2283   5.2644   5.2881   5.3012   5.3108   5.3606
  5.4195   5.4430   5.4552   5.5552   5.6469   5.6659   5.6701   5.7381
  5.7554   5.8445   5.8757   5.9233   5.9616   6.1073   6.2244   6.2497
  6.2831   6.4074   6.4540   8.2444   9.8253  11.7843  12.0537  12.3348
 12.8609  13.6097  15.7415
 --------------------------------------------------------------
 
          Ground-State Mulliken Net Atomic Charges

     Atom                 Charge (a.u.)    Spin (a.u.)
  --------------------------------------------------------
      1 C                    -0.080297      -0.036492
      2 N                    -0.057772       0.066340
      3 C                    -0.120231      -0.111325
      4 C                    -0.140108       0.279547
      5 C                     0.099148      -0.025092
      6 N                    -0.201497       0.377288
      7 C                    -0.076314      -0.158830
      8 C                    -0.130809       0.594249
      9 H                     0.140228       0.007917
     10 H                     0.153678      -0.007250
     11 H                     0.125236       0.018391
     12 H                     0.140905       0.003514
     13 H                     0.147833      -0.008256
  --------------------------------------------------------
  Sum of atomic charges =    -0.000000
  Sum of spin   charges =     1.000000

 -----------------------------------------------------------------
                    Cartesian Multipole Moments
 -----------------------------------------------------------------
    Charge (ESU x 10^10)
                -0.0000
    Dipole Moment (Debye)
         X       1.6262      Y      -1.7275      Z      -4.4349
       Tot       5.0296
    Quadrupole Moments (Debye-Ang)
        XX     -39.6459     XY      -8.0878     YY     -43.2397
        XZ      -5.0944     YZ      11.0305     ZZ     -21.0749
    Octopole Moments (Debye-Ang^2)
       XXX    -126.0520    XXY      94.2211    XYY     -22.5289
       YYY     361.5359    XXZ     108.9348    XYZ      16.1928
       YYZ     100.9592    XZZ     -29.2532    YZZ      59.1234
       ZZZ     258.1831
    Hexadecapole Moments (Debye-Ang^3)
      XXXX    -474.8821   XXXY     359.2175   XXYY    -393.8771
      XYYY     351.0635   YYYY   -2373.5243   XXXZ     351.9010
      XXYZ    -279.9368   XYYZ      95.6367   YYYZ    -973.7653
      XXZZ    -431.7594   XYZZ      89.6548   YYZZ    -615.1467
      XZZZ     318.8918   YZZZ    -719.5590   ZZZZ   -1802.8609
 -----------------------------------------------------------------
 Calculating analytic gradient of the SCF energy
 Gradient of SCF Energy
            1           2           3           4           5           6
    1  -0.0096545   0.0021178   0.0196666  -0.0323246   0.0109970   0.0073469
    2  -0.0013003  -0.0013445  -0.0003068   0.0100769  -0.0004107  -0.0000065
    3   0.0022535  -0.0000999  -0.0036875   0.0107828  -0.0052096  -0.0003627
            7           8           9          10          11          12
    1  -0.0055199  -0.0020236  -0.0056994   0.0175531  -0.0024731  -0.0004243
    2  -0.0014202   0.0004288  -0.0173556   0.0043389   0.0040471   0.0013719
    3   0.0007407  -0.0097584   0.0017924   0.0000001   0.0030270   0.0004621
           13
    1   0.0004380
    2   0.0018810
    3   0.0000595
 Max gradient component =       3.232E-02
 RMS gradient           =       8.482E-03
 Gradient time:  CPU 476.29 s  wall 9.20 s
 Geometry Optimization Parameters
   NAtoms,    NIC,     NZ,  NCons,   NDum,   NFix, NCnnct, MaxDiis
       13     108       0       0       0       0       0       0

 Cartesian Hessian Update
 Hessian updated using Powell/Murtagh-Sargent update
  Mixing factors:     0.717608 Powell                      0.282392 Murtagh-Sargent


** GEOMETRY OPTIMIZATION IN DELOCALIZED INTERNAL COORDINATES **
   Searching for a Transition State

   Optimization Cycle:   6

                       Coordinates (Angstroms)
     ATOM                X               Y               Z
      1  C         0.5786585065   -1.0708304522   -2.2784582507
      2  N         0.7142144292   -0.5166645591   -1.2810242148
      3  C         1.6068850622   -2.9436839642   -4.0114400990
      4  C         0.4495734017   -1.7754802648   -3.5119077474
      5  C         0.2766643449   -3.2792624856   -3.4539830349
      6  N         0.4759286373   -3.8175084342   -2.1369018182
      7  C         1.7618593747   -3.8226776316   -1.9205977263
      8  C         2.5374529079   -3.3444364784   -3.0067070096
      9  H         1.7377323893   -3.1077831693   -5.0711380917
     10  H         0.3521088007   -1.1528207129   -4.3901173658
     11  H        -0.5633820763   -3.6802241391   -4.0042119402
     12  H         2.1479872963   -4.1249917862   -0.9560177926
     13  H         3.6055791376   -3.1909383487   -3.0280176795
   Point Group: c1    Number of degrees of freedom:    33


   Energy is   -341.027307171

 Hessian updated using Powell/Murtagh-Sargent update
  Mixing factors:     0.998370 Powell                      0.001630 Murtagh-Sargent

 33 Hessian modes will be used to form the next step
  Hessian Eigenvalues:
     0.002746    0.020023    0.021625    0.023064    0.023810    0.027452
     0.028867    0.036334    0.062303    0.067407    0.095130    0.106383
     0.109641    0.131186    0.154369    0.157285    0.159821    0.199997
     0.200024    0.200635    0.255434    0.276901    0.357286    0.357548
     0.359572    0.359990    0.360498    0.371526    0.401535    0.420302
     0.422694    0.613516    1.351656
**WARNING** Hessian does not have the desired local structure
**WARNING** Hessian does not have the desired local structure

 Transition state search - taking P-RFO step
 Searching for Lamda that Maximizes Along the Lowest mode
 Value Taken    Lamda =   0.00527377
 Searching for Lamda that Minimizes Along All other modes
 Value Taken    Lamda =  -0.00983753
 Calculated Step too Large.  Step scaled by  0.199263
 Step Taken.  Stepsize is  0.300000

                             Maximum     Tolerance    Cnvgd?
         Gradient           0.016000      0.000300      NO
         Displacement       0.225144      0.001200      NO
         Energy change     -0.000059      0.000001      NO


 New Cartesian Coordinates Obtained by Inverse Iteration

 Displacement from previous Coordinates is:  0.160702
 Adding empirical dispersion correction 
 ----------------------------------------------------------------
 Doing -D3(0) with
 s6  =   1.00000
 s8  =   1.00000
 rs6 =   1.28100
 rs8 =   1.09400
 -D3 energy without 3body term =     -0.0033164499 hartrees
 ----------------------------------------------------------------
             Standard Nuclear Orientation (Angstroms)
    I     Atom           X                Y                Z
 ----------------------------------------------------------------
    1      C       0.5688206396    -1.0630228993    -2.2797093025
    2      N       0.7177417228    -0.5025246878    -1.2869948625
    3      C       1.6119426454    -2.9677115942    -4.0108816842
    4      C       0.4293666826    -1.7747036594    -3.5049770157
    5      C       0.2785328156    -3.2791445548    -3.4522589630
    6      N       0.4752081510    -3.8081108019    -2.1307986115
    7      C       1.7598319639    -3.8200814823    -1.9158072370
    8      C       2.5381571514    -3.3555476176    -3.0092105919
    9      H       1.7586358574    -3.0513827028    -5.0770075090
   10      H       0.3438276837    -1.1602188139    -4.3894266361
   11      H      -0.5551457327    -3.6972874482    -4.0010608342
   12      H       2.1457963044    -4.1232372349    -0.9513610795
   13      H       3.6085463270    -3.2243289292    -3.0410284436
 ----------------------------------------------------------------
 Nuclear Repulsion Energy =         327.12352557 hartrees
 There are       28 alpha and       27 beta electrons
 Applying Cartesian multipole field
    Component          Value
    ---------          -----
     (2,0,0)        1.00000E-11
     (0,2,0)        2.00000E-11
     (0,0,2)       -3.00000E-11
 Nucleus-field energy     =    -0.0000000137 hartrees
 Requested basis set is cc-pVTZ
 There are 110 shells and 310 basis functions
 A cutoff of  1.0D-14 yielded   5894 shell pairs
 There are     47358 function pairs (     62315 Cartesian)
 Smallest overlap matrix eigenvalue = 1.56E-04
 Guess MOs from SCF MO coefficient file
 Reading MOs from coefficient file
 Reading MOs from coefficient file
 Long-range K will be added via erf
 Coulomb attenuation parameter = 0.25 bohr**(-1)
 An unrestricted hybrid HF-DFT SCF calculation will be
 performed using Pulay DIIS extrapolation
 Exchange:     0.1957 Hartree-Fock + 1.0000 wB97X-D3 + LR-HF
 Correlation:  1.0000 wB97X-D3
 Using SG-2 standard quadrature grid
 Dispersion:   Grimme D3
 SCF converges when DIIS error is below 1.0E-08
 Geometry optimization detected.  Setting ReadMinima to 0
 Setting SaveMinima to 0
 using 64 threads for integral computing
 -------------------------------------------------------
 OpenMP Integral computing Module                
 Release: version 1.0, May 2013, Q-Chem Inc. Pittsburgh 
 -------------------------------------------------------
 using 64 threads for integral computing
 -------------------------------------------------------
 OpenMP Integral computing Module                
 Release: version 1.0, May 2013, Q-Chem Inc. Pittsburgh 
 -------------------------------------------------------
 ---------------------------------------
  Cycle       Energy         DIIS Error
 ---------------------------------------
    1    -341.0229912533      6.32E-04
    2    -341.0276593918      7.30E-05
    3    -341.0278197034      5.17E-05
    4    -341.0278740429      1.79E-05
    5    -341.0279028387      1.27E-05
    6    -341.0279180053      7.45E-06
    7    -341.0279262842      3.49E-06
    8    -341.0279324467      1.96E-06
    9    -341.0279337747      7.33E-07
   10    -341.0279341062      4.55E-07
   11    -341.0279341738      1.83E-07
   12    -341.0279342042      1.10E-07
   13    -341.0279342158      4.97E-08
   14    -341.0279342189      2.22E-08
   15    -341.0279342193      8.95E-09 Convergence criterion met
 ---------------------------------------
 <S^2> = 0.7881
 SCF time:  CPU 2597.44 s  wall 45.30 s
 SCF   energy in the final basis set = -341.02793422
 Total energy in the final basis set = -341.02793422
 
 --------------------------------------------------------------
 
                    Orbital Energies (a.u.)
 --------------------------------------------------------------
 
 Alpha MOs
 -- Occupied --
-14.4372 -14.4212 -10.3633 -10.3483 -10.3356 -10.3291 -10.3212 -10.3182
 -1.1120  -1.0259  -0.9633  -0.8967  -0.8183  -0.7169  -0.7042  -0.6602
 -0.6062  -0.6025  -0.5336  -0.5184  -0.5080  -0.4924  -0.4675  -0.4399
 -0.4220  -0.4084  -0.3795  -0.3056
 -- Virtual --
  0.0554   0.0902   0.1068   0.1276   0.1439   0.1526   0.1638   0.1739
  0.1991   0.2245   0.2276   0.2469   0.2657   0.2846   0.3166   0.3423
  0.3479   0.3646   0.3670   0.3974   0.4096   0.4207   0.4327   0.4415
  0.4504   0.4592   0.4736   0.4858   0.4975   0.5064   0.5254   0.5347
  0.5382   0.5484   0.5729   0.5837   0.5959   0.6014   0.6134   0.6204
  0.6327   0.6452   0.6671   0.6758   0.6902   0.7112   0.7267   0.7590
  0.7861   0.8106   0.8272   0.8450   0.8508   0.8950   0.9378   0.9496
  0.9626   0.9978   1.0130   1.0416   1.0485   1.0666   1.0770   1.0788
  1.0884   1.1147   1.1299   1.1423   1.1614   1.1711   1.1985   1.2089
  1.2191   1.2354   1.2550   1.2680   1.2812   1.3025   1.3117   1.3303
  1.3463   1.3556   1.3962   1.4149   1.4300   1.4477   1.4706   1.4779
  1.4921   1.5223   1.5376   1.5715   1.5900   1.6150   1.6261   1.6522
  1.6929   1.7028   1.7540   1.7806   1.7959   1.8397   1.8953   1.9060
  1.9663   2.0119   2.0260   2.0657   2.1280   2.1801   2.1985   2.2576
  2.2842   2.3045   2.3222   2.3645   2.3722   2.3800   2.4034   2.4684
  2.4911   2.5305   2.5447   2.5760   2.6019   2.6408   2.6449   2.6729
  2.6849   2.6873   2.7098   2.7253   2.7406   2.7536   2.7687   2.7930
  2.8027   2.8260   2.8574   2.8952   2.9098   2.9313   2.9519   2.9634
  2.9750   3.0135   3.0317   3.0470   3.0496   3.0537   3.0841   3.0928
  3.0958   3.1182   3.1234   3.1408   3.1598   3.1816   3.2027   3.2175
  3.2257   3.2339   3.2450   3.2839   3.2910   3.3053   3.3087   3.3285
  3.3408   3.3772   3.3808   3.4108   3.4584   3.4708   3.4858   3.5046
  3.5125   3.5521   3.5786   3.5901   3.6128   3.6238   3.6438   3.6442
  3.7016   3.7034   3.7249   3.7320   3.7770   3.7905   3.7984   3.8432
  3.8582   3.8703   3.9032   3.9240   3.9287   3.9401   3.9670   3.9892
  3.9972   4.0279   4.0565   4.0720   4.0780   4.0893   4.1058   4.1184
  4.1329   4.1853   4.1899   4.2031   4.2287   4.2570   4.2663   4.2802
  4.3134   4.3737   4.3866   4.4005   4.4108   4.4721   4.4912   4.5103
  4.5256   4.5542   4.5942   4.6134   4.6348   4.6608   4.6679   4.6809
  4.6878   4.7148   4.7777   4.8017   4.8436   4.8839   4.8912   4.9541
  4.9678   4.9803   5.0200   5.0336   5.0533   5.0981   5.1407   5.1548
  5.1788   5.2291   5.2621   5.2846   5.2940   5.2946   5.3484   5.4153
  5.4340   5.4629   5.5646   5.6434   5.6704   5.6775   5.7323   5.7609
  5.8476   5.8857   5.9271   5.9695   6.1066   6.2212   6.2419   6.3113
  6.4063   6.4738   8.2215   9.7879  11.7305  12.1262  12.3641  12.8962
 13.6378  15.7020
 
 Beta MOs
 -- Occupied --
-14.4316 -14.4200 -10.3595 -10.3486 -10.3372 -10.3309 -10.3189 -10.3154
 -1.1031  -1.0228  -0.9559  -0.8787  -0.8114  -0.7105  -0.7010  -0.6541
 -0.6022  -0.5950  -0.5278  -0.5135  -0.4956  -0.4763  -0.4641  -0.4291
 -0.4108  -0.3871  -0.3686
 -- Virtual --
 -0.0497   0.0676   0.0957   0.1155   0.1335   0.1473   0.1550   0.1649
  0.1753   0.2067   0.2255   0.2343   0.2527   0.2663   0.2876   0.3187
  0.3440   0.3521   0.3685   0.3728   0.3986   0.4121   0.4214   0.4379
  0.4457   0.4538   0.4633   0.4777   0.4886   0.5004   0.5077   0.5275
  0.5359   0.5408   0.5491   0.5746   0.5866   0.5980   0.6028   0.6166
  0.6235   0.6348   0.6495   0.6691   0.6778   0.6930   0.7131   0.7301
  0.7618   0.7878   0.8131   0.8313   0.8494   0.8560   0.8968   0.9412
  0.9504   0.9666   1.0041   1.0140   1.0440   1.0510   1.0711   1.0795
  1.0803   1.0910   1.1171   1.1311   1.1457   1.1645   1.1724   1.2031
  1.2100   1.2225   1.2367   1.2589   1.2708   1.2823   1.3073   1.3154
  1.3324   1.3496   1.3591   1.3997   1.4177   1.4325   1.4508   1.4744
  1.4815   1.4969   1.5261   1.5410   1.5758   1.5915   1.6196   1.6299
  1.6567   1.6993   1.7089   1.7585   1.7852   1.8001   1.8456   1.8973
  1.9089   1.9688   2.0141   2.0301   2.0680   2.1345   2.1855   2.2053
  2.2610   2.2880   2.3118   2.3283   2.3687   2.3781   2.3915   2.4080
  2.4751   2.4965   2.5340   2.5489   2.5815   2.6051   2.6443   2.6495
  2.6766   2.6892   2.6952   2.7146   2.7272   2.7439   2.7567   2.7719
  2.7980   2.8062   2.8292   2.8611   2.8964   2.9174   2.9361   2.9561
  2.9653   2.9829   3.0196   3.0355   3.0499   3.0549   3.0573   3.0853
  3.0985   3.1034   3.1227   3.1270   3.1459   3.1628   3.1850   3.2087
  3.2210   3.2302   3.2382   3.2491   3.2918   3.2980   3.3108   3.3155
  3.3355   3.3445   3.3794   3.3848   3.4157   3.4613   3.4746   3.4926
  3.5078   3.5157   3.5566   3.5829   3.5944   3.6176   3.6276   3.6470
  3.6496   3.7051   3.7076   3.7292   3.7348   3.7809   3.7953   3.8073
  3.8495   3.8623   3.8755   3.9089   3.9267   3.9331   3.9453   3.9700
  3.9934   4.0015   4.0312   4.0608   4.0769   4.0824   4.0940   4.1108
  4.1212   4.1380   4.1878   4.1953   4.2075   4.2331   4.2611   4.2713
  4.2841   4.3198   4.3803   4.3952   4.4061   4.4184   4.4786   4.4953
  4.5151   4.5299   4.5581   4.5989   4.6183   4.6389   4.6661   4.6725
  4.6867   4.6922   4.7193   4.7817   4.8066   4.8507   4.8896   4.8971
  4.9648   4.9829   4.9872   5.0240   5.0432   5.0578   5.1065   5.1480
  5.1590   5.1828   5.2336   5.2659   5.2887   5.2982   5.3065   5.3538
  5.4230   5.4399   5.4668   5.5685   5.6495   5.6736   5.6825   5.7359
  5.7629   5.8503   5.8889   5.9297   5.9718   6.1106   6.2233   6.2462
  6.3145   6.4082   6.4763   8.2227   9.7927  11.7391  12.1305  12.3673
 12.8989  13.6423  15.7037
 --------------------------------------------------------------
 
          Ground-State Mulliken Net Atomic Charges

     Atom                 Charge (a.u.)    Spin (a.u.)
  --------------------------------------------------------
      1 C                    -0.077086      -0.046033
      2 N                    -0.058651       0.085477
      3 C                    -0.119612      -0.129266
      4 C                    -0.145821       0.322708
      5 C                     0.104787      -0.022351
      6 N                    -0.203282       0.355052
      7 C                    -0.074355      -0.149976
      8 C                    -0.133340       0.570092
      9 H                     0.140547       0.007122
     10 H                     0.154416      -0.007958
     11 H                     0.124103       0.019698
     12 H                     0.140536       0.003414
     13 H                     0.147758      -0.007977
  --------------------------------------------------------
  Sum of atomic charges =    -0.000000
  Sum of spin   charges =     1.000000

 -----------------------------------------------------------------
                    Cartesian Multipole Moments
 -----------------------------------------------------------------
    Charge (ESU x 10^10)
                 0.0000
    Dipole Moment (Debye)
         X       1.6286      Y      -1.7509      Z      -4.4636
       Tot       5.0638
    Quadrupole Moments (Debye-Ang)
        XX     -39.6244     XY      -8.1388     YY     -43.2257
        XZ      -5.2028     YZ      11.0483     ZZ     -20.7881
    Octopole Moments (Debye-Ang^2)
       XXX    -125.5406    XXY      93.8906    XYY     -22.4113
       YYY     361.4063    XXZ     108.5496    XYZ      16.3290
       YYZ     101.4069    XZZ     -28.2416    YZZ      59.1726
       ZZZ     256.1322
    Hexadecapole Moments (Debye-Ang^3)
      XXXX    -473.9851   XXXY     357.7862   XXYY    -392.8707
      XYYY     351.9194   YYYY   -2375.0596   XXXZ     349.6048
      XXYZ    -278.7521   XYYZ      96.2728   YYYZ    -976.8414
      XXZZ    -428.9188   XYZZ      89.0303   YYZZ    -619.3906
      XZZZ     312.1844   YZZZ    -720.3174   ZZZZ   -1789.3366
 -----------------------------------------------------------------
 Calculating analytic gradient of the SCF energy
 Gradient of SCF Energy
            1           2           3           4           5           6
    1  -0.0086233   0.0020588   0.0171956  -0.0297455   0.0104358   0.0064106
    2  -0.0006702  -0.0012928  -0.0032705   0.0089089   0.0003000   0.0001430
    3   0.0017956   0.0001425  -0.0018919   0.0084756  -0.0041485  -0.0002922
            7           8           9          10          11          12
    1  -0.0047724  -0.0020201  -0.0046923   0.0160141  -0.0021656  -0.0004237
    2  -0.0007600   0.0006912  -0.0136130   0.0041851   0.0029604   0.0010170
    3   0.0007292  -0.0085581   0.0002764   0.0005021   0.0027339   0.0003779
           13
    1   0.0003279
    2   0.0014010
    3  -0.0001427
 Max gradient component =       2.975E-02
 RMS gradient           =       7.519E-03
 Gradient time:  CPU 477.97 s  wall 9.14 s
 Geometry Optimization Parameters
   NAtoms,    NIC,     NZ,  NCons,   NDum,   NFix, NCnnct, MaxDiis
       13     108       0       0       0       0       0       0

 Cartesian Hessian Update
 Hessian updated using Powell/Murtagh-Sargent update
  Mixing factors:     0.934719 Powell                      0.065281 Murtagh-Sargent


** GEOMETRY OPTIMIZATION IN DELOCALIZED INTERNAL COORDINATES **
   Searching for a Transition State

   Optimization Cycle:   7

                       Coordinates (Angstroms)
     ATOM                X               Y               Z
      1  C         0.5688206396   -1.0630228993   -2.2797093025
      2  N         0.7177417228   -0.5025246878   -1.2869948625
      3  C         1.6119426454   -2.9677115942   -4.0108816842
      4  C         0.4293666826   -1.7747036594   -3.5049770157
      5  C         0.2785328156   -3.2791445548   -3.4522589630
      6  N         0.4752081510   -3.8081108019   -2.1307986115
      7  C         1.7598319639   -3.8200814823   -1.9158072370
      8  C         2.5381571514   -3.3555476176   -3.0092105919
      9  H         1.7586358574   -3.0513827028   -5.0770075090
     10  H         0.3438276837   -1.1602188139   -4.3894266361
     11  H        -0.5551457327   -3.6972874482   -4.0010608342
     12  H         2.1457963044   -4.1232372349   -0.9513610795
     13  H         3.6085463270   -3.2243289292   -3.0410284436
   Point Group: c1    Number of degrees of freedom:    33


   Energy is   -341.027934219

 Hessian updated using Powell/Murtagh-Sargent update
  Mixing factors:     0.998858 Powell                      0.001142 Murtagh-Sargent

 33 Hessian modes will be used to form the next step
  Hessian Eigenvalues:
     0.004022    0.019771    0.021648    0.023008    0.023816    0.027464
     0.028853    0.036312    0.062300    0.067375    0.094905    0.106168
     0.109641    0.131148    0.153627    0.157230    0.159818    0.199968
     0.200015    0.200637    0.255418    0.276905    0.357286    0.357548
     0.359573    0.359991    0.360498    0.371524    0.401526    0.420302
     0.422631    0.613479    1.351655
**WARNING** Hessian does not have the desired local structure
**WARNING** Hessian does not have the desired local structure

 Transition state search - taking P-RFO step
 Searching for Lamda that Maximizes Along the Lowest mode
 Value Taken    Lamda =   0.00579841
 Searching for Lamda that Minimizes Along All other modes
 Value Taken    Lamda =  -0.00830044
 Calculated Step too Large.  Step scaled by  0.161918
 Step Taken.  Stepsize is  0.300000

                             Maximum     Tolerance    Cnvgd?
         Gradient           0.014000      0.000300      NO
         Displacement       0.229715      0.001200      NO
         Energy change     -0.000627      0.000001      NO


 New Cartesian Coordinates Obtained by Inverse Iteration

 Displacement from previous Coordinates is:  0.160856
 Adding empirical dispersion correction 
 ----------------------------------------------------------------
 Doing -D3(0) with
 s6  =   1.00000
 s8  =   1.00000
 rs6 =   1.28100
 rs8 =   1.09400
 -D3 energy without 3body term =     -0.0033099929 hartrees
 ----------------------------------------------------------------
             Standard Nuclear Orientation (Angstroms)
    I     Atom           X                Y                Z
 ----------------------------------------------------------------
    1      C       0.5582136053    -1.0561461760    -2.2805049320
    2      N       0.7175636061    -0.4891319709    -1.2924798082
    3      C       1.6161827192    -2.9900034181    -4.0108931552
    4      C       0.4107573845    -1.7737590273    -3.4981109771
    5      C       0.2799682661    -3.2784686294    -3.4511710455
    6      N       0.4753480650    -3.7989100147    -2.1257140996
    7      C       1.7584660173    -3.8182268214    -1.9125547558
    8      C       2.5390230200    -3.3662707373    -3.0126634534
    9      H       1.7794182460    -2.9948390638    -5.0770452093
   10      H       0.3382179331    -1.1688720334    -4.3897607496
   11      H      -0.5483661691    -3.7131571377    -3.9965362224
   12      H       2.1448099311    -4.1180624984    -0.9471737824
   13      H       3.6116595876    -3.2614548976    -3.0559145802
 ----------------------------------------------------------------
 Nuclear Repulsion Energy =         326.80690660 hartrees
 There are       28 alpha and       27 beta electrons
 Applying Cartesian multipole field
    Component          Value
    ---------          -----
     (2,0,0)        1.00000E-11
     (0,2,0)        2.00000E-11
     (0,0,2)       -3.00000E-11
 Nucleus-field energy     =    -0.0000000136 hartrees
 Requested basis set is cc-pVTZ
 There are 110 shells and 310 basis functions
 A cutoff of  1.0D-14 yielded   5892 shell pairs
 There are     47312 function pairs (     62249 Cartesian)
 Smallest overlap matrix eigenvalue = 1.47E-04
 Guess MOs from SCF MO coefficient file
 Reading MOs from coefficient file
 Reading MOs from coefficient file
 Long-range K will be added via erf
 Coulomb attenuation parameter = 0.25 bohr**(-1)
 An unrestricted hybrid HF-DFT SCF calculation will be
 performed using Pulay DIIS extrapolation
 Exchange:     0.1957 Hartree-Fock + 1.0000 wB97X-D3 + LR-HF
 Correlation:  1.0000 wB97X-D3
 Using SG-2 standard quadrature grid
 Dispersion:   Grimme D3
 SCF converges when DIIS error is below 1.0E-08
 Geometry optimization detected.  Setting ReadMinima to 0
 Setting SaveMinima to 0
 using 64 threads for integral computing
 -------------------------------------------------------
 OpenMP Integral computing Module                
 Release: version 1.0, May 2013, Q-Chem Inc. Pittsburgh 
 -------------------------------------------------------
 using 64 threads for integral computing
 -------------------------------------------------------
 OpenMP Integral computing Module                
 Release: version 1.0, May 2013, Q-Chem Inc. Pittsburgh 
 -------------------------------------------------------
 ---------------------------------------
  Cycle       Energy         DIIS Error
 ---------------------------------------
    1    -341.0233699556      5.76E-04
    2    -341.0278927896      6.55E-05
    3    -341.0280471627      4.54E-05
    4    -341.0280975030      1.74E-05
    5    -341.0281295500      1.25E-05
    6    -341.0281463761      7.40E-06
    7    -341.0281559838      3.71E-06
    8    -341.0281632041      2.08E-06
    9    -341.0281645788      8.00E-07
   10    -341.0281649172      5.05E-07
   11    -341.0281649911      1.91E-07
   12    -341.0281650266      1.10E-07
   13    -341.0281650392      5.14E-08
   14    -341.0281650426      2.31E-08
   15    -341.0281650431      9.06E-09 Convergence criterion met
 ---------------------------------------
 <S^2> = 0.7914
 SCF time:  CPU 2632.79 s  wall 46.46 s
 SCF   energy in the final basis set = -341.02816504
 Total energy in the final basis set = -341.02816504
 
 --------------------------------------------------------------
 
                    Orbital Energies (a.u.)
 --------------------------------------------------------------
 
 Alpha MOs
 -- Occupied --
-14.4361 -14.4215 -10.3633 -10.3491 -10.3363 -10.3293 -10.3198 -10.3179
 -1.1115  -1.0260  -0.9612  -0.8974  -0.8192  -0.7163  -0.7044  -0.6600
 -0.6071  -0.6020  -0.5342  -0.5180  -0.5091  -0.4925  -0.4679  -0.4401
 -0.4235  -0.4064  -0.3798  -0.3037
 -- Virtual --
  0.0511   0.0917   0.1079   0.1269   0.1436   0.1534   0.1639   0.1743
  0.2005   0.2227   0.2269   0.2432   0.2678   0.2850   0.3165   0.3442
  0.3478   0.3618   0.3654   0.3970   0.4111   0.4185   0.4320   0.4419
  0.4508   0.4593   0.4747   0.4874   0.4968   0.5063   0.5244   0.5345
  0.5399   0.5505   0.5726   0.5840   0.5960   0.6015   0.6103   0.6229
  0.6377   0.6463   0.6679   0.6763   0.6893   0.7104   0.7275   0.7589
  0.7846   0.8093   0.8309   0.8469   0.8521   0.8910   0.9349   0.9534
  0.9606   0.9979   1.0142   1.0377   1.0477   1.0635   1.0775   1.0779
  1.0870   1.1144   1.1285   1.1377   1.1603   1.1688   1.2016   1.2031
  1.2173   1.2364   1.2586   1.2676   1.2804   1.3014   1.3134   1.3299
  1.3458   1.3545   1.3952   1.4095   1.4289   1.4471   1.4707   1.4719
  1.5004   1.5248   1.5358   1.5759   1.5909   1.6179   1.6224   1.6492
  1.6915   1.7100   1.7571   1.7731   1.8084   1.8430   1.8964   1.9127
  1.9680   2.0209   2.0275   2.0657   2.1281   2.1810   2.1888   2.2532
  2.2822   2.3055   2.3207   2.3628   2.3687   2.3802   2.4101   2.4705
  2.4880   2.5243   2.5462   2.5657   2.6011   2.6345   2.6432   2.6743
  2.6787   2.7040   2.7111   2.7255   2.7456   2.7541   2.7721   2.7908
  2.8052   2.8243   2.8518   2.8992   2.9111   2.9254   2.9483   2.9646
  2.9693   3.0156   3.0309   3.0452   3.0492   3.0544   3.0760   3.0949
  3.0976   3.1154   3.1206   3.1396   3.1648   3.1818   3.2017   3.2096
  3.2258   3.2352   3.2392   3.2800   3.2891   3.3031   3.3163   3.3255
  3.3427   3.3719   3.3783   3.4153   3.4525   3.4647   3.4774   3.5052
  3.5114   3.5514   3.5824   3.5868   3.6158   3.6194   3.6331   3.6453
  3.6996   3.7089   3.7246   3.7293   3.7765   3.7910   3.7966   3.8452
  3.8585   3.8760   3.9011   3.9156   3.9258   3.9345   3.9659   3.9910
  4.0011   4.0280   4.0495   4.0713   4.0756   4.0896   4.1052   4.1194
  4.1396   4.1677   4.1959   4.2032   4.2372   4.2601   4.2626   4.2869
  4.3141   4.3659   4.3854   4.4008   4.4038   4.4725   4.4866   4.5161
  4.5212   4.5656   4.5883   4.6177   4.6350   4.6585   4.6659   4.6826
  4.6867   4.7165   4.7805   4.7956   4.8430   4.8737   4.8884   4.9541
  4.9684   4.9791   5.0173   5.0291   5.0513   5.0996   5.1439   5.1500
  5.1789   5.2337   5.2628   5.2854   5.2914   5.2955   5.3402   5.4194
  5.4304   5.4710   5.5761   5.6449   5.6745   5.6847   5.7306   5.7802
  5.8547   5.8952   5.9354   5.9792   6.1103   6.2190   6.2394   6.3460
  6.4078   6.4975   8.2076   9.7589  11.6791  12.1908  12.4260  12.9322
 13.6748  15.6711
 
 Beta MOs
 -- Occupied --
-14.4309 -14.4199 -10.3590 -10.3494 -10.3380 -10.3310 -10.3187 -10.3143
 -1.1030  -1.0223  -0.9536  -0.8804  -0.8114  -0.7102  -0.7015  -0.6540
 -0.6026  -0.5950  -0.5286  -0.5137  -0.4973  -0.4750  -0.4638  -0.4295
 -0.4121  -0.3848  -0.3681
 -- Virtual --
 -0.0504   0.0639   0.0958   0.1171   0.1334   0.1471   0.1555   0.1650
  0.1755   0.2090   0.2243   0.2354   0.2478   0.2681   0.2878   0.3182
  0.3465   0.3521   0.3666   0.3705   0.3983   0.4136   0.4191   0.4368
  0.4460   0.4543   0.4634   0.4786   0.4902   0.5003   0.5074   0.5266
  0.5357   0.5428   0.5507   0.5740   0.5868   0.5982   0.6029   0.6135
  0.6253   0.6400   0.6504   0.6703   0.6783   0.6922   0.7121   0.7313
  0.7615   0.7867   0.8119   0.8350   0.8524   0.8558   0.8927   0.9386
  0.9542   0.9648   1.0037   1.0154   1.0404   1.0504   1.0672   1.0792
  1.0802   1.0905   1.1169   1.1300   1.1412   1.1637   1.1701   1.2036
  1.2068   1.2204   1.2377   1.2632   1.2697   1.2819   1.3059   1.3166
  1.3326   1.3492   1.3583   1.3987   1.4122   1.4313   1.4501   1.4742
  1.4759   1.5056   1.5285   1.5395   1.5805   1.5922   1.6211   1.6270
  1.6543   1.6972   1.7160   1.7619   1.7776   1.8124   1.8485   1.8983
  1.9160   1.9707   2.0227   2.0317   2.0679   2.1345   2.1874   2.1951
  2.2565   2.2866   2.3131   2.3264   2.3660   2.3747   2.3919   2.4150
  2.4781   2.4928   2.5286   2.5497   2.5711   2.6041   2.6365   2.6498
  2.6796   2.6836   2.7084   2.7159   2.7273   2.7487   2.7578   2.7753
  2.7979   2.8069   2.8274   2.8560   2.9005   2.9171   2.9306   2.9522
  2.9667   2.9774   3.0210   3.0344   3.0503   3.0537   3.0576   3.0777
  3.0997   3.1060   3.1198   3.1247   3.1443   3.1678   3.1852   3.2085
  3.2126   3.2298   3.2398   3.2428   3.2890   3.2946   3.3078   3.3235
  3.3326   3.3462   3.3736   3.3816   3.4206   3.4554   3.4704   3.4824
  3.5092   3.5144   3.5561   3.5864   3.5919   3.6190   3.6238   3.6367
  3.6514   3.7039   3.7120   3.7277   3.7335   3.7802   3.7963   3.8054
  3.8514   3.8628   3.8811   3.9069   3.9185   3.9309   3.9396   3.9692
  3.9948   4.0045   4.0324   4.0530   4.0769   4.0812   4.0949   4.1099
  4.1222   4.1453   4.1700   4.2014   4.2078   4.2410   4.2639   4.2676
  4.2918   4.3191   4.3726   4.3934   4.4063   4.4115   4.4793   4.4901
  4.5204   4.5256   4.5706   4.5929   4.6227   4.6400   4.6652   4.6701
  4.6876   4.6937   4.7204   4.7848   4.8007   4.8494   4.8790   4.8951
  4.9643   4.9792   4.9867   5.0232   5.0376   5.0563   5.1073   5.1505
  5.1549   5.1833   5.2388   5.2664   5.2900   5.2960   5.3056   5.3462
  5.4269   5.4360   5.4748   5.5796   5.6507   5.6778   5.6893   5.7345
  5.7821   5.8574   5.8984   5.9378   5.9814   6.1139   6.2214   6.2445
  6.3491   6.4099   6.4999   8.2089   9.7632  11.6866  12.1964  12.4291
 12.9347  13.6791  15.6732
 --------------------------------------------------------------
 
          Ground-State Mulliken Net Atomic Charges

     Atom                 Charge (a.u.)    Spin (a.u.)
  --------------------------------------------------------
      1 C                    -0.073705      -0.056630
      2 N                    -0.059516       0.107136
      3 C                    -0.119043      -0.146460
      4 C                    -0.150463       0.368566
      5 C                     0.109486      -0.019957
      6 N                    -0.204939       0.330934
      7 C                    -0.071973      -0.140646
      8 C                    -0.136869       0.542808
      9 H                     0.140882       0.006377
     10 H                     0.154898      -0.008648
     11 H                     0.123377       0.020924
     12 H                     0.140218       0.003302
     13 H                     0.147647      -0.007704
  --------------------------------------------------------
  Sum of atomic charges =    -0.000000
  Sum of spin   charges =     1.000000

 -----------------------------------------------------------------
                    Cartesian Multipole Moments
 -----------------------------------------------------------------
    Charge (ESU x 10^10)
                -0.0000
    Dipole Moment (Debye)
         X       1.6331      Y      -1.7674      Z      -4.4858
       Tot       5.0905
    Quadrupole Moments (Debye-Ang)
        XX     -39.5981     XY      -8.1672     YY     -43.2388
        XZ      -5.2958     YZ      11.0370     ZZ     -20.5674
    Octopole Moments (Debye-Ang^2)
       XXX    -125.0126    XXY      93.5615    XYY     -22.3488
       YYY     361.3795    XXZ     108.2059    XYZ      16.3618
       YYZ     101.9277    XZZ     -27.3561    YZZ      59.4544
       ZZZ     254.6594
    Hexadecapole Moments (Debye-Ang^3)
      XXXX    -473.1325   XXXY     356.3747   XXYY    -391.7174
      XYYY     352.9670   YYYY   -2376.9166   XXXZ     347.5087
      XXYZ    -277.7013   XYYZ      97.1606   YYYZ    -979.9890
      XXZZ    -426.3869   XYZZ      89.0703   YYZZ    -624.2350
      XZZZ     306.5705   YZZZ    -723.0392   ZZZZ   -1780.1006
 -----------------------------------------------------------------
 Calculating analytic gradient of the SCF energy
 Gradient of SCF Energy
            1           2           3           4           5           6
    1  -0.0075752   0.0019321   0.0124574  -0.0256630   0.0095051   0.0057961
    2  -0.0000630  -0.0013794  -0.0041686   0.0070155   0.0005682   0.0004253
    3   0.0017977   0.0000558  -0.0006171   0.0063105  -0.0040028  -0.0002728
            7           8           9          10          11          12
    1  -0.0040159  -0.0015793  -0.0036021   0.0146004  -0.0018369  -0.0003640
    2  -0.0004762   0.0010473  -0.0101962   0.0037523   0.0018370   0.0009741
    3   0.0004374  -0.0065735  -0.0005227   0.0007148   0.0027032   0.0003238
           13
    1   0.0003453
    2   0.0006638
    3  -0.0003543
 Max gradient component =       2.566E-02
 RMS gradient           =       6.308E-03
 Gradient time:  CPU 479.37 s  wall 9.35 s
 Geometry Optimization Parameters
   NAtoms,    NIC,     NZ,  NCons,   NDum,   NFix, NCnnct, MaxDiis
       13     108       0       0       0       0       0       0

 Cartesian Hessian Update
 Hessian updated using Powell/Murtagh-Sargent update
  Mixing factors:     0.968232 Powell                      0.031768 Murtagh-Sargent


** GEOMETRY OPTIMIZATION IN DELOCALIZED INTERNAL COORDINATES **
   Searching for a Transition State

   Optimization Cycle:   8

                       Coordinates (Angstroms)
     ATOM                X               Y               Z
      1  C         0.5582136053   -1.0561461760   -2.2805049320
      2  N         0.7175636061   -0.4891319709   -1.2924798082
      3  C         1.6161827192   -2.9900034181   -4.0108931552
      4  C         0.4107573845   -1.7737590273   -3.4981109771
      5  C         0.2799682661   -3.2784686294   -3.4511710455
      6  N         0.4753480650   -3.7989100147   -2.1257140996
      7  C         1.7584660173   -3.8182268214   -1.9125547558
      8  C         2.5390230200   -3.3662707373   -3.0126634534
      9  H         1.7794182460   -2.9948390638   -5.0770452093
     10  H         0.3382179331   -1.1688720334   -4.3897607496
     11  H        -0.5483661691   -3.7131571377   -3.9965362224
     12  H         2.1448099311   -4.1180624984   -0.9471737824
     13  H         3.6116595876   -3.2614548976   -3.0559145802
   Point Group: c1    Number of degrees of freedom:    33


   Energy is   -341.028165043

 Hessian updated using Powell/Murtagh-Sargent update
  Mixing factors:     0.828619 Powell                      0.171381 Murtagh-Sargent

 33 Hessian modes will be used to form the next step
  Hessian Eigenvalues:
     0.001390    0.019652    0.021424    0.022963    0.023818    0.027462
     0.028851    0.036296    0.062289    0.067359    0.094826    0.106184
     0.109605    0.131130    0.153433    0.157215    0.159818    0.199828
     0.200015    0.200633    0.255309    0.276891    0.357284    0.357548
     0.359573    0.359990    0.360490    0.371509    0.401197    0.420253
     0.422578    0.613431    1.351633
**WARNING** Hessian does not have the desired local structure
**WARNING** Hessian does not have the desired local structure

 Transition state search - taking P-RFO step
 Searching for Lamda that Maximizes Along the Lowest mode
 Value Taken    Lamda =   0.00414078
 Searching for Lamda that Minimizes Along All other modes
 Value Taken    Lamda =  -0.00664013
 Calculated Step too Large.  Step scaled by  0.232580
 Step Taken.  Stepsize is  0.300000

                             Maximum     Tolerance    Cnvgd?
         Gradient           0.011629      0.000300      NO
         Displacement       0.231351      0.001200      NO
         Energy change     -0.000231      0.000001      NO


 New Cartesian Coordinates Obtained by Inverse Iteration

 Displacement from previous Coordinates is:  0.169307
 Adding empirical dispersion correction 
 ----------------------------------------------------------------
 Doing -D3(0) with
 s6  =   1.00000
 s8  =   1.00000
 rs6 =   1.28100
 rs8 =   1.09400
 -D3 energy without 3body term =     -0.0033031489 hartrees
 ----------------------------------------------------------------
             Standard Nuclear Orientation (Angstroms)
    I     Atom           X                Y                Z
 ----------------------------------------------------------------
    1      C       0.5493822298    -1.0445007447    -2.2830917966
    2      N       0.7192908504    -0.4667948194    -1.3022775668
    3      C       1.6237245070    -3.0121038196    -4.0107554209
    4      C       0.3929351225    -1.7711931209    -3.4902392377
    5      C       0.2831106700    -3.2759060064    -3.4494557417
    6      N       0.4761655291    -3.7931866428    -2.1219880971
    7      C       1.7574665208    -3.8212663465    -1.9104024751
    8      C       2.5412271336    -3.3775932140    -3.0151193104
    9      H       1.8042439045    -2.9396741557    -5.0709414034
   10      H       0.3149097746    -1.1807203389    -4.3905762402
   11      H      -0.5402662895    -3.7237623107    -3.9930262809
   12      H       2.1437484830    -4.1228592752    -0.9454287025
   13      H       3.6153237763    -3.2977416316    -3.0672204973
 ----------------------------------------------------------------
 Nuclear Repulsion Energy =         326.31599688 hartrees
 There are       28 alpha and       27 beta electrons
 Applying Cartesian multipole field
    Component          Value
    ---------          -----
     (2,0,0)        1.00000E-11
     (0,2,0)        2.00000E-11
     (0,0,2)       -3.00000E-11
 Nucleus-field energy     =    -0.0000000135 hartrees
 Requested basis set is cc-pVTZ
 There are 110 shells and 310 basis functions
 A cutoff of  1.0D-14 yielded   5889 shell pairs
 There are     47281 function pairs (     62207 Cartesian)
 Smallest overlap matrix eigenvalue = 1.40E-04
 Guess MOs from SCF MO coefficient file
 Reading MOs from coefficient file
 Reading MOs from coefficient file
 Long-range K will be added via erf
 Coulomb attenuation parameter = 0.25 bohr**(-1)
 An unrestricted hybrid HF-DFT SCF calculation will be
 performed using Pulay DIIS extrapolation
 Exchange:     0.1957 Hartree-Fock + 1.0000 wB97X-D3 + LR-HF
 Correlation:  1.0000 wB97X-D3
 Using SG-2 standard quadrature grid
 Dispersion:   Grimme D3
 SCF converges when DIIS error is below 1.0E-08
 Geometry optimization detected.  Setting ReadMinima to 0
 Setting SaveMinima to 0
 using 64 threads for integral computing
 -------------------------------------------------------
 OpenMP Integral computing Module                
 Release: version 1.0, May 2013, Q-Chem Inc. Pittsburgh 
 -------------------------------------------------------
 using 64 threads for integral computing
 -------------------------------------------------------
 OpenMP Integral computing Module                
 Release: version 1.0, May 2013, Q-Chem Inc. Pittsburgh 
 -------------------------------------------------------
 ---------------------------------------
  Cycle       Energy         DIIS Error
 ---------------------------------------
    1    -341.0231609781      5.92E-04
    2    -341.0283188652      6.46E-05
    3    -341.0284907423      4.10E-05
    4    -341.0285441281      1.73E-05
    5    -341.0285829843      1.20E-05
    6    -341.0286045322      7.32E-06
    7    -341.0286157464      4.44E-06
    8    -341.0286243780      2.53E-06
    9    -341.0286259176      9.64E-07
   10    -341.0286263218      5.39E-07
   11    -341.0286264197      2.31E-07
   12    -341.0286264673      1.25E-07
   13    -341.0286264842      5.64E-08
   14    -341.0286264882      2.52E-08
   15    -341.0286264887      1.03E-08
   16    -341.0286264887      3.83E-09 Convergence criterion met
 ---------------------------------------
 <S^2> = 0.7956
 SCF time:  CPU 2759.49 s  wall 48.31 s
 SCF   energy in the final basis set = -341.02862649
 Total energy in the final basis set = -341.02862649
 
 --------------------------------------------------------------
 
                    Orbital Energies (a.u.)
 --------------------------------------------------------------
 
 Alpha MOs
 -- Occupied --
-14.4350 -14.4220 -10.3633 -10.3497 -10.3366 -10.3296 -10.3181 -10.3179
 -1.1107  -1.0265  -0.9590  -0.8981  -0.8202  -0.7155  -0.7047  -0.6595
 -0.6082  -0.6018  -0.5345  -0.5179  -0.5098  -0.4923  -0.4686  -0.4408
 -0.4248  -0.4044  -0.3799  -0.3021
 -- Virtual --
  0.0464   0.0926   0.1091   0.1263   0.1433   0.1541   0.1638   0.1748
  0.2019   0.2198   0.2259   0.2414   0.2699   0.2856   0.3159   0.3452
  0.3491   0.3587   0.3647   0.3960   0.4122   0.4173   0.4316   0.4422
  0.4518   0.4594   0.4754   0.4885   0.4961   0.5064   0.5233   0.5343
  0.5412   0.5523   0.5717   0.5841   0.5953   0.6019   0.6084   0.6245
  0.6433   0.6475   0.6682   0.6771   0.6895   0.7091   0.7288   0.7587
  0.7826   0.8085   0.8341   0.8432   0.8600   0.8873   0.9305   0.9557
  0.9601   0.9954   1.0137   1.0293   1.0480   1.0607   1.0758   1.0776
  1.0886   1.1131   1.1276   1.1338   1.1584   1.1676   1.1977   1.2036
  1.2171   1.2378   1.2600   1.2685   1.2805   1.3003   1.3151   1.3281
  1.3462   1.3535   1.3927   1.4048   1.4276   1.4450   1.4629   1.4736
  1.5071   1.5267   1.5348   1.5785   1.5922   1.6153   1.6220   1.6480
  1.6900   1.7150   1.7583   1.7667   1.8194   1.8449   1.8963   1.9198
  1.9709   2.0267   2.0331   2.0656   2.1283   2.1768   2.1858   2.2444
  2.2813   2.3053   2.3241   2.3621   2.3654   2.3809   2.4167   2.4703
  2.4889   2.5145   2.5485   2.5563   2.6015   2.6302   2.6399   2.6688
  2.6797   2.7112   2.7197   2.7271   2.7503   2.7554   2.7750   2.7875
  2.8102   2.8266   2.8487   2.8991   2.9155   2.9214   2.9441   2.9624
  2.9669   3.0173   3.0296   3.0424   3.0484   3.0558   3.0661   3.0942
  3.0976   3.1131   3.1169   3.1391   3.1674   3.1789   3.1937   3.2070
  3.2263   3.2329   3.2383   3.2737   3.2829   3.2964   3.3220   3.3231
  3.3459   3.3640   3.3781   3.4207   3.4461   3.4655   3.4723   3.5001
  3.5164   3.5498   3.5767   3.5885   3.6138   3.6189   3.6278   3.6444
  3.6985   3.7140   3.7196   3.7316   3.7763   3.7905   3.7976   3.8443
  3.8565   3.8782   3.8966   3.9062   3.9230   3.9318   3.9631   3.9911
  4.0054   4.0241   4.0421   4.0703   4.0744   4.0888   4.1080   4.1214
  4.1433   4.1505   4.1979   4.2088   4.2464   4.2574   4.2653   4.2873
  4.3188   4.3565   4.3853   4.3975   4.4014   4.4734   4.4817   4.5147
  4.5218   4.5662   4.5861   4.6188   4.6336   4.6536   4.6629   4.6779
  4.6910   4.7227   4.7804   4.7925   4.8394   4.8647   4.8899   4.9484
  4.9685   4.9795   5.0194   5.0341   5.0496   5.0999   5.1419   5.1483
  5.1794   5.2374   5.2606   5.2845   5.2924   5.2995   5.3314   5.4230
  5.4282   5.4763   5.5852   5.6450   5.6730   5.6850   5.7292   5.8031
  5.8620   5.9017   5.9433   5.9841   6.1135   6.2152   6.2380   6.3783
  6.4112   6.5195   8.2019   9.7392  11.6245  12.2416  12.5088  12.9628
 13.7112  15.6389
 
 Beta MOs
 -- Occupied --
-14.4302 -14.4200 -10.3584 -10.3500 -10.3384 -10.3312 -10.3189 -10.3129
 -1.1026  -1.0220  -0.9511  -0.8823  -0.8113  -0.7097  -0.7021  -0.6536
 -0.6032  -0.5951  -0.5293  -0.5140  -0.4986  -0.4734  -0.4636  -0.4301
 -0.4135  -0.3832  -0.3676
 -- Virtual --
 -0.0508   0.0596   0.0957   0.1186   0.1333   0.1468   0.1558   0.1651
  0.1758   0.2115   0.2227   0.2359   0.2440   0.2700   0.2882   0.3172
  0.3490   0.3524   0.3647   0.3691   0.3974   0.4145   0.4181   0.4361
  0.4462   0.4553   0.4635   0.4791   0.4912   0.4999   0.5075   0.5257
  0.5357   0.5440   0.5523   0.5731   0.5865   0.5976   0.6032   0.6115
  0.6264   0.6458   0.6512   0.6711   0.6790   0.6923   0.7107   0.7330
  0.7610   0.7852   0.8112   0.8382   0.8480   0.8635   0.8892   0.9344
  0.9567   0.9646   1.0002   1.0152   1.0328   1.0507   1.0637   1.0774
  1.0801   1.0929   1.1155   1.1294   1.1375   1.1621   1.1690   1.1983
  1.2091   1.2195   1.2391   1.2646   1.2708   1.2822   1.3048   1.3178
  1.3313   1.3499   1.3575   1.3962   1.4076   1.4297   1.4479   1.4668
  1.4779   1.5122   1.5305   1.5388   1.5833   1.5935   1.6181   1.6268
  1.6533   1.6951   1.7209   1.7630   1.7714   1.8236   1.8500   1.8985
  1.9231   1.9737   2.0292   2.0364   2.0678   2.1348   2.1847   2.1910
  2.2478   2.2858   2.3133   2.3293   2.3650   2.3722   2.3914   2.4220
  2.4786   2.4927   2.5198   2.5521   2.5603   2.6045   2.6321   2.6473
  2.6742   2.6857   2.7154   2.7229   2.7287   2.7521   2.7606   2.7786
  2.7933   2.8119   2.8306   2.8533   2.9000   2.9207   2.9266   2.9478
  2.9680   2.9715   3.0218   3.0323   3.0492   3.0518   3.0594   3.0684
  3.0987   3.1062   3.1173   3.1208   3.1435   3.1698   3.1827   3.1997
  3.2111   3.2291   3.2376   3.2424   3.2817   3.2885   3.3014   3.3288
  3.3304   3.3498   3.3654   3.3814   3.4270   3.4490   3.4714   3.4757
  3.5045   3.5198   3.5547   3.5806   3.5937   3.6160   3.6226   3.6325
  3.6511   3.7027   3.7177   3.7223   3.7357   3.7810   3.7971   3.8048
  3.8497   3.8611   3.8828   3.9028   3.9103   3.9277   3.9368   3.9668
  3.9941   4.0085   4.0296   4.0450   4.0766   4.0816   4.0946   4.1128
  4.1244   4.1495   4.1528   4.2030   4.2140   4.2498   4.2612   4.2702
  4.2929   4.3223   4.3629   4.3934   4.4040   4.4076   4.4799   4.4851
  4.5189   4.5263   4.5720   4.5903   4.6237   4.6394   4.6614   4.6671
  4.6838   4.6995   4.7259   4.7851   4.7979   4.8456   4.8699   4.8969
  4.9575   4.9756   4.9885   5.0271   5.0408   5.0548   5.1070   5.1473
  5.1540   5.1843   5.2430   5.2644   5.2898   5.2965   5.3075   5.3384
  5.4292   5.4344   5.4799   5.5884   5.6501   5.6766   5.6894   5.7333
  5.8052   5.8649   5.9048   5.9454   5.9861   6.1168   6.2179   6.2440
  6.3812   6.4137   6.5216   8.2034   9.7431  11.6309  12.2483  12.5119
 12.9652  13.7152  15.6415
 --------------------------------------------------------------
 
          Ground-State Mulliken Net Atomic Charges

     Atom                 Charge (a.u.)    Spin (a.u.)
  --------------------------------------------------------
      1 C                    -0.069636      -0.068885
      2 N                    -0.060483       0.132683
      3 C                    -0.118851      -0.163147
      4 C                    -0.154914       0.420024
      5 C                     0.113622      -0.018141
      6 N                    -0.206493       0.303816
      7 C                    -0.069275      -0.130830
      8 C                    -0.141294       0.510173
      9 H                     0.141154       0.005886
     10 H                     0.155679      -0.009267
     11 H                     0.123200       0.021880
     12 H                     0.139776       0.003161
     13 H                     0.147514      -0.007353
  --------------------------------------------------------
  Sum of atomic charges =     0.000000
  Sum of spin   charges =     1.000000

 -----------------------------------------------------------------
                    Cartesian Multipole Moments
 -----------------------------------------------------------------
    Charge (ESU x 10^10)
                 0.0000
    Dipole Moment (Debye)
         X       1.6148      Y      -1.7858      Z      -4.4899
       Tot       5.0947
    Quadrupole Moments (Debye-Ang)
        XX     -39.6023     XY      -8.1783     YY     -43.2880
        XZ      -5.2667     YZ      10.9723     ZZ     -20.4520
    Octopole Moments (Debye-Ang^2)
       XXX    -124.7393    XXY      93.2569    XYY     -22.3035
       YYY     361.3452    XXZ     108.0549    XYZ      16.1958
       YYZ     102.7423    XZZ     -27.1576    YZZ      60.0409
       ZZZ     253.9032
    Hexadecapole Moments (Debye-Ang^3)
      XXXX    -473.4820   XXXY     355.7458   XXYY    -391.0264
      XYYY     353.8889   YYYY   -2380.3187   XXXZ     346.3294
      XXYZ    -277.0739   XYYZ      98.5693   YYYZ    -983.9584
      XXZZ    -424.8681   XYZZ      90.5026   YYZZ    -630.6209
      XZZZ     304.6758   YZZZ    -727.5728   ZZZZ   -1774.9646
 -----------------------------------------------------------------
 Calculating analytic gradient of the SCF energy
 Gradient of SCF Energy
            1           2           3           4           5           6
    1  -0.0064684   0.0017359   0.0073192  -0.0198505   0.0078264   0.0051184
    2   0.0005617  -0.0014040  -0.0038978   0.0049359   0.0004000   0.0004879
    3   0.0019787  -0.0001092   0.0003280   0.0043259  -0.0043112  -0.0001760
            7           8           9          10          11          12
    1  -0.0031191  -0.0008976  -0.0024995   0.0124170  -0.0015447  -0.0003083
    2  -0.0002178   0.0015063  -0.0070918   0.0031509   0.0008046   0.0008730
    3   0.0000209  -0.0042340  -0.0007648   0.0005368   0.0027218   0.0002663
           13
    1   0.0002713
    2  -0.0001089
    3  -0.0005832
 Max gradient component =       1.985E-02
 RMS gradient           =       4.877E-03
 Gradient time:  CPU 474.78 s  wall 9.04 s
 Geometry Optimization Parameters
   NAtoms,    NIC,     NZ,  NCons,   NDum,   NFix, NCnnct, MaxDiis
       13     108       0       0       0       0       0       0

 Cartesian Hessian Update
 Hessian updated using Powell/Murtagh-Sargent update
  Mixing factors:     0.936613 Powell                      0.063387 Murtagh-Sargent


** GEOMETRY OPTIMIZATION IN DELOCALIZED INTERNAL COORDINATES **
   Searching for a Transition State

   Optimization Cycle:   9

                       Coordinates (Angstroms)
     ATOM                X               Y               Z
      1  C         0.5493822298   -1.0445007447   -2.2830917966
      2  N         0.7192908504   -0.4667948194   -1.3022775668
      3  C         1.6237245070   -3.0121038196   -4.0107554209
      4  C         0.3929351225   -1.7711931209   -3.4902392377
      5  C         0.2831106700   -3.2759060064   -3.4494557417
      6  N         0.4761655291   -3.7931866428   -2.1219880971
      7  C         1.7574665208   -3.8212663465   -1.9104024751
      8  C         2.5412271336   -3.3775932140   -3.0151193104
      9  H         1.8042439045   -2.9396741557   -5.0709414034
     10  H         0.3149097746   -1.1807203389   -4.3905762402
     11  H        -0.5402662895   -3.7237623107   -3.9930262809
     12  H         2.1437484830   -4.1228592752   -0.9454287025
     13  H         3.6153237763   -3.2977416316   -3.0672204973
   Point Group: c1    Number of degrees of freedom:    33


   Energy is   -341.028626489

 Hessian updated using Powell/Murtagh-Sargent update
  Mixing factors:     0.883198 Powell                      0.116802 Murtagh-Sargent

 33 Hessian modes will be used to form the next step
  Hessian Eigenvalues:
    -0.000929    0.019356    0.020947    0.022885    0.023817    0.027420
     0.028842    0.036276    0.062290    0.067314    0.094761    0.106205
     0.109582    0.131101    0.153490    0.157206    0.159817    0.199684
     0.200014    0.200631    0.255140    0.276888    0.357283    0.357547
     0.359572    0.359990    0.360476    0.371468    0.400927    0.420149
     0.422525    0.613375    1.351594

 Transition state search - taking P-RFO step
 Searching for Lamda that Maximizes Along the Lowest mode
 Value Taken    Lamda =   0.00210378
 Searching for Lamda that Minimizes Along All other modes
 Value Taken    Lamda =  -0.00497689
 Calculated Step too Large.  Step scaled by  0.327149
 Step Taken.  Stepsize is  0.300000

                             Maximum     Tolerance    Cnvgd?
         Gradient           0.008844      0.000300      NO
         Displacement       0.217355      0.001200      NO
         Energy change     -0.000461      0.000001      NO


 New Cartesian Coordinates Obtained by Inverse Iteration

 Displacement from previous Coordinates is:  0.192038
 Adding empirical dispersion correction 
 ----------------------------------------------------------------
 Doing -D3(0) with
 s6  =   1.00000
 s8  =   1.00000
 rs6 =   1.28100
 rs8 =   1.09400
 -D3 energy without 3body term =     -0.0032978398 hartrees
 ----------------------------------------------------------------
             Standard Nuclear Orientation (Angstroms)
    I     Atom           X                Y                Z
 ----------------------------------------------------------------
    1      C       0.5449556890    -1.0285083372    -2.2880387134
    2      N       0.7280348236    -0.4353679539    -1.3179185083
    3      C       1.6353472412    -3.0334733526    -4.0107216041
    4      C       0.3751318295    -1.7677809464    -3.4807286739
    5      C       0.2884798239    -3.2716109548    -3.4470407638
    6      N       0.4766561125    -3.7919923671    -2.1199673678
    7      C       1.7558719136    -3.8301939763    -1.9092635492
    8      C       2.5444301822    -3.3902540595    -3.0163587048
    9      H       1.8327338859    -2.8876562645    -5.0598338338
   10      H       0.2683321602    -1.1963966996    -4.3899698548
   11      H      -0.5293317603    -3.7278379326    -3.9934156427
   12      H       2.1413101311    -4.1379709152    -0.9457134871
   13      H       3.6193101797    -3.3282586665    -3.0715520671
 ----------------------------------------------------------------
 Nuclear Repulsion Energy =         325.66798004 hartrees
 There are       28 alpha and       27 beta electrons
 Applying Cartesian multipole field
    Component          Value
    ---------          -----
     (2,0,0)        1.00000E-11
     (0,2,0)        2.00000E-11
     (0,0,2)       -3.00000E-11
 Nucleus-field energy     =    -0.0000000134 hartrees
 Requested basis set is cc-pVTZ
 There are 110 shells and 310 basis functions
 A cutoff of  1.0D-14 yielded   5883 shell pairs
 There are     47213 function pairs (     62120 Cartesian)
 Smallest overlap matrix eigenvalue = 1.36E-04
 Guess MOs from SCF MO coefficient file
 Reading MOs from coefficient file
 Reading MOs from coefficient file
 Long-range K will be added via erf
 Coulomb attenuation parameter = 0.25 bohr**(-1)
 An unrestricted hybrid HF-DFT SCF calculation will be
 performed using Pulay DIIS extrapolation
 Exchange:     0.1957 Hartree-Fock + 1.0000 wB97X-D3 + LR-HF
 Correlation:  1.0000 wB97X-D3
 Using SG-2 standard quadrature grid
 Dispersion:   Grimme D3
 SCF converges when DIIS error is below 1.0E-08
 Geometry optimization detected.  Setting ReadMinima to 0
 Setting SaveMinima to 0
 using 64 threads for integral computing
 -------------------------------------------------------
 OpenMP Integral computing Module                
 Release: version 1.0, May 2013, Q-Chem Inc. Pittsburgh 
 -------------------------------------------------------
 using 64 threads for integral computing
 -------------------------------------------------------
 OpenMP Integral computing Module                
 Release: version 1.0, May 2013, Q-Chem Inc. Pittsburgh 
 -------------------------------------------------------
 ---------------------------------------
  Cycle       Energy         DIIS Error
 ---------------------------------------
    1    -341.0233767866      6.51E-04
    2    -341.0291039966      6.93E-05
    3    -341.0293086337      4.23E-05
    4    -341.0293710015      1.97E-05
    5    -341.0294162943      1.28E-05
    6    -341.0294447993      7.05E-06
    7    -341.0294599402      4.47E-06
    8    -341.0294690578      2.47E-06
    9    -341.0294703691      1.21E-06
   10    -341.0294707844      5.69E-07
   11    -341.0294709065      2.84E-07
   12    -341.0294709696      1.46E-07
   13    -341.0294709932      6.40E-08
   14    -341.0294709980      2.93E-08
   15    -341.0294709986      1.34E-08
   16    -341.0294709987      6.61E-09 Convergence criterion met
 ---------------------------------------
 <S^2> = 0.7998
 SCF time:  CPU 2767.12 s  wall 48.37 s
 SCF   energy in the final basis set = -341.02947100
 Total energy in the final basis set = -341.02947100
 
 --------------------------------------------------------------
 
                    Orbital Energies (a.u.)
 --------------------------------------------------------------
 
 Alpha MOs
 -- Occupied --
-14.4340 -14.4229 -10.3630 -10.3501 -10.3364 -10.3302 -10.3180 -10.3161
 -1.1096  -1.0272  -0.9569  -0.8987  -0.8213  -0.7141  -0.7053  -0.6586
 -0.6093  -0.6019  -0.5347  -0.5184  -0.5099  -0.4916  -0.4695  -0.4419
 -0.4260  -0.4026  -0.3799  -0.3012
 -- Virtual --
  0.0415   0.0928   0.1107   0.1260   0.1432   0.1545   0.1637   0.1751
  0.2026   0.2168   0.2247   0.2411   0.2716   0.2867   0.3144   0.3448
  0.3519   0.3560   0.3646   0.3945   0.4128   0.4176   0.4319   0.4423
  0.4533   0.4596   0.4755   0.4886   0.4958   0.5065   0.5223   0.5342
  0.5421   0.5534   0.5705   0.5840   0.5933   0.6023   0.6080   0.6257
  0.6463   0.6508   0.6672   0.6779   0.6913   0.7077   0.7305   0.7584
  0.7807   0.8082   0.8352   0.8398   0.8663   0.8847   0.9260   0.9545
  0.9620   0.9908   1.0116   1.0206   1.0476   1.0586   1.0728   1.0768
  1.0924   1.1102   1.1270   1.1312   1.1562   1.1674   1.1929   1.2042
  1.2192   1.2392   1.2607   1.2695   1.2819   1.2994   1.3168   1.3260
  1.3463   1.3525   1.3894   1.4015   1.4256   1.4413   1.4567   1.4755
  1.5111   1.5283   1.5349   1.5786   1.5945   1.6098   1.6228   1.6473
  1.6890   1.7187   1.7571   1.7637   1.8268   1.8454   1.8959   1.9254
  1.9752   2.0254   2.0447   2.0656   2.1285   2.1691   2.1892   2.2338
  2.2800   2.3066   2.3276   2.3598   2.3646   2.3822   2.4218   2.4639
  2.4971   2.5036   2.5463   2.5561   2.5992   2.6283   2.6379   2.6615
  2.6837   2.7106   2.7215   2.7334   2.7524   2.7584   2.7769   2.7886
  2.8119   2.8364   2.8472   2.8956   2.9167   2.9254   2.9397   2.9567
  2.9689   3.0180   3.0282   3.0396   3.0466   3.0535   3.0602   3.0883
  3.0962   3.1128   3.1132   3.1387   3.1661   3.1740   3.1879   3.2039
  3.2264   3.2299   3.2410   3.2682   3.2743   3.2892   3.3170   3.3237
  3.3469   3.3556   3.3815   3.4233   3.4493   3.4600   3.4751   3.4933
  3.5215   3.5470   3.5701   3.5879   3.6086   3.6188   3.6305   3.6428
  3.6989   3.7108   3.7236   3.7331   3.7745   3.7872   3.8032   3.8397
  3.8481   3.8766   3.8924   3.8985   3.9241   3.9312   3.9626   3.9919
  4.0044   4.0126   4.0436   4.0691   4.0735   4.0866   4.1095   4.1206
  4.1410   4.1440   4.2029   4.2116   4.2500   4.2541   4.2700   4.2854
  4.3251   4.3454   4.3796   4.3986   4.4026   4.4753   4.4766   4.5085
  4.5260   4.5590   4.5821   4.6148   4.6305   4.6500   4.6611   4.6755
  4.6960   4.7276   4.7791   4.7921   4.8344   4.8599   4.8923   4.9418
  4.9666   4.9808   5.0258   5.0426   5.0486   5.0996   5.1338   5.1511
  5.1790   5.2400   5.2567   5.2830   5.2971   5.3030   5.3247   5.4213
  5.4330   5.4801   5.5923   5.6427   5.6660   5.6856   5.7271   5.8170
  5.8687   5.9075   5.9498   5.9838   6.1162   6.2103   6.2378   6.4025
  6.4174   6.5351   8.2091   9.7369  11.5690  12.2903  12.5963  12.9909
 13.7432  15.6052
 
 Beta MOs
 -- Occupied --
-14.4297 -14.4204 -10.3576 -10.3504 -10.3383 -10.3316 -10.3192 -10.3112
 -1.1021  -1.0218  -0.9485  -0.8843  -0.8112  -0.7087  -0.7029  -0.6529
 -0.6039  -0.5955  -0.5297  -0.5144  -0.4993  -0.4716  -0.4637  -0.4310
 -0.4151  -0.3824  -0.3671
 -- Virtual --
 -0.0507   0.0549   0.0952   0.1201   0.1333   0.1466   0.1558   0.1651
  0.1761   0.2144   0.2210   0.2345   0.2425   0.2717   0.2892   0.3156
  0.3498   0.3536   0.3637   0.3684   0.3958   0.4144   0.4189   0.4360
  0.4462   0.4568   0.4638   0.4790   0.4911   0.4996   0.5078   0.5250
  0.5359   0.5449   0.5534   0.5718   0.5860   0.5959   0.6035   0.6108
  0.6272   0.6493   0.6536   0.6708   0.6796   0.6939   0.7093   0.7350
  0.7604   0.7835   0.8111   0.8395   0.8437   0.8697   0.8868   0.9303
  0.9562   0.9662   0.9943   1.0138   1.0246   1.0504   1.0609   1.0747
  1.0791   1.0973   1.1123   1.1290   1.1353   1.1603   1.1690   1.1936
  1.2102   1.2210   1.2405   1.2651   1.2724   1.2835   1.3038   1.3191
  1.3295   1.3507   1.3563   1.3926   1.4046   1.4276   1.4439   1.4610
  1.4800   1.5159   1.5322   1.5393   1.5831   1.5962   1.6130   1.6271
  1.6524   1.6938   1.7242   1.7614   1.7685   1.8314   1.8502   1.8983
  1.9288   1.9782   2.0284   2.0474   2.0679   2.1351   2.1767   2.1944
  2.2373   2.2845   2.3154   2.3323   2.3644   2.3706   2.3912   2.4276
  2.4711   2.5012   2.5096   2.5509   2.5584   2.6027   2.6308   2.6451
  2.6670   2.6902   2.7147   2.7244   2.7356   2.7531   2.7648   2.7802
  2.7926   2.8140   2.8412   2.8521   2.8954   2.9245   2.9278   2.9430
  2.9650   2.9709   3.0214   3.0302   3.0461   3.0503   3.0580   3.0630
  3.0930   3.1041   3.1162   3.1171   3.1433   3.1680   3.1784   3.1943
  3.2083   3.2282   3.2343   3.2457   3.2738   3.2810   3.2945   3.3249
  3.3300   3.3506   3.3584   3.3846   3.4300   3.4521   3.4638   3.4800
  3.4980   3.5255   3.5520   3.5735   3.5935   3.6102   3.6228   3.6347
  3.6497   3.7029   3.7142   3.7268   3.7372   3.7807   3.7952   3.8088
  3.8448   3.8518   3.8808   3.8981   3.9047   3.9283   3.9359   3.9667
  3.9946   4.0073   4.0179   4.0472   4.0756   4.0820   4.0933   4.1147
  4.1235   4.1431   4.1509   4.2077   4.2170   4.2540   4.2582   4.2747
  4.2901   4.3278   4.3514   4.3878   4.4045   4.4087   4.4798   4.4814
  4.5131   4.5302   4.5647   4.5864   4.6202   4.6367   4.6587   4.6667
  4.6822   4.7055   4.7306   4.7842   4.7979   4.8411   4.8650   4.8988
  4.9493   4.9744   4.9883   5.0335   5.0501   5.0525   5.1064   5.1392
  5.1567   5.1842   5.2463   5.2606   5.2888   5.3008   5.3086   5.3331
  5.4266   5.4393   5.4835   5.5954   5.6469   5.6702   5.6896   5.7313
  5.8194   5.8717   5.9105   5.9516   5.9857   6.1192   6.2134   6.2450
  6.4051   6.4202   6.5371   8.2108   9.7403  11.5744  12.2978  12.5996
 12.9933  13.7467  15.6084
 --------------------------------------------------------------
 
          Ground-State Mulliken Net Atomic Charges

     Atom                 Charge (a.u.)    Spin (a.u.)
  --------------------------------------------------------
      1 C                    -0.065217      -0.082462
      2 N                    -0.061796       0.161701
      3 C                    -0.119756      -0.176894
      4 C                    -0.159352       0.475418
      5 C                     0.117686      -0.017069
      6 N                    -0.207881       0.274082
      7 C                    -0.066486      -0.120701
      8 C                    -0.145873       0.471567
      9 H                     0.141359       0.005648
     10 H                     0.157215      -0.009776
     11 H                     0.123571       0.022388
     12 H                     0.139308       0.002973
     13 H                     0.147223      -0.006875
  --------------------------------------------------------
  Sum of atomic charges =    -0.000000
  Sum of spin   charges =     1.000000

 -----------------------------------------------------------------
                    Cartesian Multipole Moments
 -----------------------------------------------------------------
    Charge (ESU x 10^10)
                -0.0000
    Dipole Moment (Debye)
         X       1.5650      Y      -1.8063      Z      -4.4698
       Tot       5.0686
    Quadrupole Moments (Debye-Ang)
        XX     -39.6543     XY      -8.1620     YY     -43.3891
        XZ      -5.0831     YZ      10.8437     ZZ     -20.4629
    Octopole Moments (Debye-Ang^2)
       XXX    -124.8458    XXY      93.0890    XYY     -22.3731
       YYY     361.4630    XXZ     108.1736    XYZ      15.7528
       YYZ     103.9389    XZZ     -27.8291    YZZ      60.9518
       ZZZ     253.9322
    Hexadecapole Moments (Debye-Ang^3)
      XXXX    -475.3498   XXXY     356.2657   XXYY    -391.5043
      XYYY     355.0481   YYYY   -2386.5377   XXXZ     346.4010
      XXYZ    -277.3224   XYYZ     100.8806   YYYZ    -989.3622
      XXZZ    -424.7279   XYZZ      93.6914   YYZZ    -638.7607
      XZZZ     307.3213   YZZZ    -733.7166   ZZZZ   -1773.9585
 -----------------------------------------------------------------
 Calculating analytic gradient of the SCF energy
 Gradient of SCF Energy
            1           2           3           4           5           6
    1  -0.0052906   0.0014610   0.0025206  -0.0125932   0.0054910   0.0040940
    2   0.0010895  -0.0013508  -0.0024106   0.0024728   0.0000408   0.0003560
    3   0.0020732  -0.0003108   0.0006883   0.0027224  -0.0044721   0.0000118
            7           8           9          10          11          12
    1  -0.0020722  -0.0002762  -0.0014779   0.0095209  -0.0012586  -0.0002599
    2  -0.0000447   0.0018558  -0.0043847   0.0023175  -0.0000078   0.0007533
    3  -0.0004206  -0.0018397  -0.0006464   0.0001409   0.0025917   0.0002244
           13
    1   0.0001412
    2  -0.0006871
    3  -0.0007631
 Max gradient component =       1.259E-02
 RMS gradient           =       3.315E-03
 Gradient time:  CPU 478.75 s  wall 9.19 s
 Geometry Optimization Parameters
   NAtoms,    NIC,     NZ,  NCons,   NDum,   NFix, NCnnct, MaxDiis
       13     108       0       0       0       0       0       0

 Cartesian Hessian Update
 Hessian updated using Powell/Murtagh-Sargent update
  Mixing factors:     0.932167 Powell                      0.067833 Murtagh-Sargent


** GEOMETRY OPTIMIZATION IN DELOCALIZED INTERNAL COORDINATES **
   Searching for a Transition State

   Optimization Cycle:  10

                       Coordinates (Angstroms)
     ATOM                X               Y               Z
      1  C         0.5449556890   -1.0285083372   -2.2880387134
      2  N         0.7280348236   -0.4353679539   -1.3179185083
      3  C         1.6353472412   -3.0334733526   -4.0107216041
      4  C         0.3751318295   -1.7677809464   -3.4807286739
      5  C         0.2884798239   -3.2716109548   -3.4470407638
      6  N         0.4766561125   -3.7919923671   -2.1199673678
      7  C         1.7558719136   -3.8301939763   -1.9092635492
      8  C         2.5444301822   -3.3902540595   -3.0163587048
      9  H         1.8327338859   -2.8876562645   -5.0598338338
     10  H         0.2683321602   -1.1963966996   -4.3899698548
     11  H        -0.5293317603   -3.7278379326   -3.9934156427
     12  H         2.1413101311   -4.1379709152   -0.9457134871
     13  H         3.6193101797   -3.3282586665   -3.0715520671
   Point Group: c1    Number of degrees of freedom:    33


   Energy is   -341.029470999

 Hessian updated using Powell/Murtagh-Sargent update
  Mixing factors:     0.896905 Powell                      0.103095 Murtagh-Sargent

 33 Hessian modes will be used to form the next step
  Hessian Eigenvalues:
    -0.003073    0.018253    0.020599    0.022840    0.023810    0.027356
     0.028832    0.036261    0.062287    0.067249    0.094651    0.106246
     0.109569    0.131103    0.153557    0.157170    0.159815    0.199521
     0.200012    0.200627    0.255037    0.276883    0.357280    0.357547
     0.359571    0.359990    0.360467    0.371411    0.400742    0.420053
     0.422490    0.613340    1.351535

 Transition state search - taking P-RFO step
 Searching for Lamda that Maximizes Along the Lowest mode
 Value Taken    Lamda =   0.00027969
 Searching for Lamda that Minimizes Along All other modes
 Value Taken    Lamda =  -0.00332584
 Calculated Step too Large.  Step scaled by  0.652795
 Step Taken.  Stepsize is  0.300000

                             Maximum     Tolerance    Cnvgd?
         Gradient           0.005845      0.000300      NO
         Displacement       0.139635      0.001200      NO
         Energy change     -0.000845      0.000001      NO


 New Cartesian Coordinates Obtained by Inverse Iteration

 Displacement from previous Coordinates is:  0.272556
 Adding empirical dispersion correction 
 ----------------------------------------------------------------
 Doing -D3(0) with
 s6  =   1.00000
 s8  =   1.00000
 rs6 =   1.28100
 rs8 =   1.09400
 -D3 energy without 3body term =     -0.0032948321 hartrees
 ----------------------------------------------------------------
             Standard Nuclear Orientation (Angstroms)
    I     Atom           X                Y                Z
 ----------------------------------------------------------------
    1      C       0.5553042363    -1.0052295022    -2.3001524077
    2      N       0.7576149291    -0.3884459432    -1.3476928374
    3      C       1.6516411965    -3.0434849406    -4.0067700949
    4      C       0.3615527351    -1.7646486206    -3.4709369911
    5      C       0.2960932876    -3.2661075628    -3.4434027305
    6      N       0.4750465431    -3.8026632729    -2.1220586006
    7      C       1.7524173669    -3.8512814662    -1.9090812284
    8      C       2.5483489152    -3.3994542608    -3.0102905957
    9      H       1.8621546871    -2.8461342850    -5.0447239272
   10      H       0.1755719574    -1.2213413087    -4.3844093306
   11      H      -0.5132361804    -3.7214020107    -4.0043592137
   12      H       2.1351582860    -4.1783643187    -0.9505582574
   13      H       3.6235942521    -3.3387449337    -3.0560865553
 ----------------------------------------------------------------
 Nuclear Repulsion Energy =         324.86541781 hartrees
 There are       28 alpha and       27 beta electrons
 Applying Cartesian multipole field
    Component          Value
    ---------          -----
     (2,0,0)        1.00000E-11
     (0,2,0)        2.00000E-11
     (0,0,2)       -3.00000E-11
 Nucleus-field energy     =    -0.0000000132 hartrees
 Requested basis set is cc-pVTZ
 There are 110 shells and 310 basis functions
 A cutoff of  1.0D-14 yielded   5877 shell pairs
 There are     47151 function pairs (     62041 Cartesian)
 Smallest overlap matrix eigenvalue = 1.37E-04
 Guess MOs from SCF MO coefficient file
 Reading MOs from coefficient file
 Reading MOs from coefficient file
 Long-range K will be added via erf
 Coulomb attenuation parameter = 0.25 bohr**(-1)
 An unrestricted hybrid HF-DFT SCF calculation will be
 performed using Pulay DIIS extrapolation
 Exchange:     0.1957 Hartree-Fock + 1.0000 wB97X-D3 + LR-HF
 Correlation:  1.0000 wB97X-D3
 Using SG-2 standard quadrature grid
 Dispersion:   Grimme D3
 SCF converges when DIIS error is below 1.0E-08
 Geometry optimization detected.  Setting ReadMinima to 0
 Setting SaveMinima to 0
 using 64 threads for integral computing
 -------------------------------------------------------
 OpenMP Integral computing Module                
 Release: version 1.0, May 2013, Q-Chem Inc. Pittsburgh 
 -------------------------------------------------------
 using 64 threads for integral computing
 -------------------------------------------------------
 OpenMP Integral computing Module                
 Release: version 1.0, May 2013, Q-Chem Inc. Pittsburgh 
 -------------------------------------------------------
 ---------------------------------------
  Cycle       Energy         DIIS Error
 ---------------------------------------
    1    -341.0252384190      7.75E-04
    2    -341.0307618704      7.66E-05
    3    -341.0309695576      4.36E-05
    4    -341.0310174504      2.57E-05
    5    -341.0310461764      1.23E-05
    6    -341.0310611230      6.70E-06
    7    -341.0310680649      4.16E-06
    8    -341.0310740243      2.56E-06
    9    -341.0310762252      1.17E-06
   10    -341.0310768225      5.41E-07
   11    -341.0310769313      2.61E-07
   12    -341.0310769715      1.33E-07
   13    -341.0310769871      6.44E-08
   14    -341.0310769917      2.97E-08
   15    -341.0310769927      1.30E-08
   16    -341.0310769929      6.52E-09 Convergence criterion met
 ---------------------------------------
 <S^2> = 0.8021
 SCF time:  CPU 2768.21 s  wall 48.70 s
 SCF   energy in the final basis set = -341.03107699
 Total energy in the final basis set = -341.03107699
 
 --------------------------------------------------------------
 
                    Orbital Energies (a.u.)
 --------------------------------------------------------------
 
 Alpha MOs
 -- Occupied --
-14.4338 -14.4238 -10.3624 -10.3502 -10.3359 -10.3311 -10.3185 -10.3145
 -1.1083  -1.0279  -0.9555  -0.8993  -0.8219  -0.7124  -0.7065  -0.6577
 -0.6101  -0.6022  -0.5347  -0.5195  -0.5093  -0.4905  -0.4705  -0.4434
 -0.4265  -0.4020  -0.3800  -0.3007
 -- Virtual --
  0.0380   0.0920   0.1117   0.1262   0.1433   0.1548   0.1635   0.1747
  0.2031   0.2159   0.2230   0.2409   0.2727   0.2886   0.3122   0.3434
  0.3527   0.3565   0.3651   0.3921   0.4127   0.4193   0.4327   0.4423
  0.4544   0.4598   0.4750   0.4874   0.4964   0.5060   0.5216   0.5345
  0.5423   0.5529   0.5697   0.5835   0.5912   0.6024   0.6083   0.6259
  0.6454   0.6543   0.6632   0.6822   0.6940   0.7071   0.7316   0.7579
  0.7808   0.8080   0.8329   0.8392   0.8676   0.8847   0.9235   0.9494
  0.9624   0.9880   1.0073   1.0142   1.0464   1.0572   1.0688   1.0755
  1.0964   1.1064   1.1243   1.1323   1.1560   1.1679   1.1879   1.2052
  1.2222   1.2404   1.2623   1.2693   1.2866   1.2994   1.3159   1.3248
  1.3469   1.3497   1.3860   1.4021   1.4222   1.4369   1.4537   1.4749
  1.5141   1.5288   1.5367   1.5767   1.5978   1.6056   1.6238   1.6463
  1.6873   1.7176   1.7532   1.7690   1.8287   1.8460   1.8954   1.9279
  1.9808   2.0231   2.0506   2.0652   2.1281   2.1658   2.1939   2.2253
  2.2740   2.3095   2.3276   2.3572   2.3654   2.3843   2.4244   2.4502
  2.5032   2.5068   2.5429   2.5584   2.5919   2.6279   2.6387   2.6551
  2.6900   2.7075   2.7203   2.7351   2.7525   2.7585   2.7772   2.7916
  2.8095   2.8417   2.8487   2.8941   2.9167   2.9268   2.9393   2.9512
  2.9703   3.0170   3.0280   3.0381   3.0433   3.0486   3.0630   3.0824
  3.0938   3.1095   3.1138   3.1399   3.1593   3.1729   3.1885   3.2008
  3.2222   3.2325   3.2420   3.2643   3.2694   3.2881   3.3076   3.3195
  3.3418   3.3551   3.3882   3.4235   3.4526   3.4556   3.4771   3.4863
  3.5185   3.5460   3.5669   3.5836   3.6086   3.6166   3.6347   3.6448
  3.6986   3.7102   3.7280   3.7349   3.7735   3.7804   3.8120   3.8306
  3.8401   3.8719   3.8831   3.8994   3.9296   3.9354   3.9728   3.9870
  4.0009   4.0029   4.0472   4.0673   4.0725   4.0824   4.1021   4.1178
  4.1407   4.1527   4.2058   4.2124   4.2383   4.2572   4.2737   4.2883
  4.3255   4.3347   4.3707   4.4004   4.4099   4.4722   4.4778   4.5044
  4.5262   4.5533   4.5725   4.6121   4.6269   4.6508   4.6586   4.6776
  4.7010   4.7277   4.7764   4.7934   4.8285   4.8582   4.8950   4.9353
  4.9619   4.9862   5.0282   5.0419   5.0527   5.1022   5.1274   5.1548
  5.1742   5.2411   5.2495   5.2821   5.3007   5.3010   5.3247   5.4198
  5.4386   5.4831   5.5950   5.6365   5.6574   5.6866   5.7283   5.8122
  5.8732   5.9100   5.9517   5.9802   6.1172   6.2056   6.2396   6.4135
  6.4267   6.5393   8.2300   9.7573  11.5185  12.3314  12.6680  13.0081
 13.7554  15.5736
 
 Beta MOs
 -- Occupied --
-14.4298 -14.4210 -10.3566 -10.3504 -10.3378 -10.3325 -10.3198 -10.3100
 -1.1012  -1.0219  -0.9465  -0.8857  -0.8113  -0.7072  -0.7042  -0.6521
 -0.6045  -0.5960  -0.5300  -0.5151  -0.4989  -0.4700  -0.4640  -0.4321
 -0.4161  -0.3824  -0.3671
 -- Virtual --
 -0.0500   0.0512   0.0940   0.1212   0.1337   0.1464   0.1559   0.1651
  0.1758   0.2181   0.2191   0.2316   0.2423   0.2728   0.2913   0.3135
  0.3485   0.3538   0.3640   0.3692   0.3933   0.4142   0.4207   0.4364
  0.4461   0.4582   0.4640   0.4782   0.4898   0.5002   0.5074   0.5249
  0.5365   0.5448   0.5528   0.5711   0.5853   0.5939   0.6037   0.6110
  0.6272   0.6486   0.6564   0.6677   0.6835   0.6965   0.7086   0.7362
  0.7597   0.7838   0.8109   0.8371   0.8429   0.8709   0.8872   0.9279
  0.9514   0.9669   0.9903   1.0107   1.0178   1.0494   1.0590   1.0708
  1.0774   1.1017   1.1082   1.1270   1.1361   1.1605   1.1695   1.1890
  1.2112   1.2240   1.2416   1.2670   1.2721   1.2882   1.3040   1.3185
  1.3281   1.3509   1.3538   1.3888   1.4056   1.4243   1.4393   1.4583
  1.4797   1.5185   1.5326   1.5415   1.5809   1.6002   1.6086   1.6281
  1.6508   1.6921   1.7230   1.7575   1.7736   1.8339   1.8506   1.8981
  1.9312   1.9837   2.0264   2.0528   2.0677   2.1350   2.1735   2.1982
  2.2291   2.2785   2.3183   2.3318   2.3652   2.3694   2.3922   2.4302
  2.4561   2.5091   2.5107   2.5479   2.5608   2.5961   2.6317   2.6446
  2.6605   2.6967   2.7111   2.7233   2.7383   2.7532   2.7649   2.7793
  2.7954   2.8125   2.8464   2.8537   2.8938   2.9231   2.9310   2.9418
  2.9588   2.9728   3.0186   3.0299   3.0426   3.0486   3.0531   3.0665
  3.0872   3.1009   3.1130   3.1178   3.1448   3.1616   3.1781   3.1939
  3.2063   3.2247   3.2369   3.2459   3.2678   3.2773   3.2933   3.3161
  3.3259   3.3449   3.3588   3.3916   3.4299   3.4559   3.4587   3.4821
  3.4913   3.5230   3.5507   3.5702   3.5889   3.6098   3.6212   3.6398
  3.6502   3.7024   3.7131   3.7313   3.7393   3.7801   3.7900   3.8168
  3.8362   3.8420   3.8764   3.8881   3.9062   3.9344   3.9397   3.9783
  3.9901   4.0030   4.0079   4.0519   4.0733   4.0815   4.0898   4.1073
  4.1218   4.1441   4.1585   4.2104   4.2173   4.2431   4.2621   4.2777
  4.2924   4.3280   4.3404   4.3789   4.4065   4.4156   4.4760   4.4830
  4.5093   4.5301   4.5587   4.5768   4.6181   4.6328   4.6600   4.6671
  4.6838   4.7108   4.7305   4.7817   4.7997   4.8354   4.8634   4.9008
  4.9420   4.9701   4.9925   5.0367   5.0473   5.0573   5.1090   5.1328
  5.1606   5.1793   5.2474   5.2537   5.2878   5.3037   5.3062   5.3337
  5.4246   5.4446   5.4863   5.5980   5.6400   5.6622   5.6904   5.7326
  5.8147   5.8762   5.9130   5.9533   5.9820   6.1201   6.2091   6.2476
  6.4161   6.4296   6.5411   8.2319   9.7604  11.5233  12.3386  12.6719
 13.0106  13.7587  15.5773
 --------------------------------------------------------------
 
          Ground-State Mulliken Net Atomic Charges

     Atom                 Charge (a.u.)    Spin (a.u.)
  --------------------------------------------------------
      1 C                    -0.061678      -0.091987
      2 N                    -0.063786       0.182775
      3 C                    -0.120026      -0.182665
      4 C                    -0.162848       0.513048
      5 C                     0.118485      -0.016912
      6 N                    -0.207935       0.254443
      7 C                    -0.064455      -0.114962
      8 C                    -0.149860       0.442178
      9 H                     0.142072       0.005823
     10 H                     0.159854      -0.009888
     11 H                     0.124585       0.021765
     12 H                     0.138745       0.002798
     13 H                     0.146847      -0.006416
  --------------------------------------------------------
  Sum of atomic charges =    -0.000000
  Sum of spin   charges =     1.000000

 -----------------------------------------------------------------
                    Cartesian Multipole Moments
 -----------------------------------------------------------------
    Charge (ESU x 10^10)
                -0.0000
    Dipole Moment (Debye)
         X       1.4625      Y      -1.8467      Z      -4.4110
       Tot       5.0006
    Quadrupole Moments (Debye-Ang)
        XX     -39.7628     XY      -8.1715     YY     -43.5205
        XZ      -4.6680     YZ      10.6902     ZZ     -20.6471
    Octopole Moments (Debye-Ang^2)
       XXX    -125.6805    XXY      93.0097    XYY     -22.4151
       YYY     361.5589    XXZ     108.6014    XYZ      15.1305
       YYZ     105.4876    XZZ     -29.8927    YZZ      61.8808
       ZZZ     254.9465
    Hexadecapole Moments (Debye-Ang^3)
      XXXX    -479.4911   XXXY     357.8949   XXYY    -393.5920
      XYYY     354.8560   YYYY   -2395.9100   XXXZ     348.1700
      XXYZ    -278.2596   XYYZ     103.5646   YYYZ    -995.4305
      XXZZ    -426.2356   XYZZ      98.3655   YYZZ    -647.5897
      XZZZ     316.8951   YZZZ    -738.6294   ZZZZ   -1776.6375
 -----------------------------------------------------------------
 Calculating analytic gradient of the SCF energy
 Gradient of SCF Energy
            1           2           3           4           5           6
    1  -0.0042915   0.0011891   0.0018126  -0.0062680   0.0027489   0.0027337
    2   0.0009678  -0.0008392  -0.0017208   0.0015616   0.0004897   0.0000407
    3   0.0009784  -0.0000170   0.0006379   0.0029430  -0.0040091   0.0003261
            7           8           9          10          11          12
    1  -0.0012369  -0.0003717  -0.0009321   0.0058508  -0.0010398  -0.0001905
    2  -0.0003731   0.0021669  -0.0026796   0.0010192  -0.0003508   0.0004404
    3  -0.0003916  -0.0009614  -0.0004799  -0.0004236   0.0019140   0.0001748
           13
    1  -0.0000046
    2  -0.0007226
    3  -0.0006914
 Max gradient component =       6.268E-03
 RMS gradient           =       2.078E-03
 Gradient time:  CPU 468.98 s  wall 8.94 s
 Geometry Optimization Parameters
   NAtoms,    NIC,     NZ,  NCons,   NDum,   NFix, NCnnct, MaxDiis
       13     108       0       0       0       0       0       0

 Cartesian Hessian Update
 Hessian updated using Powell/Murtagh-Sargent update
  Mixing factors:     0.858795 Powell                      0.141205 Murtagh-Sargent


** GEOMETRY OPTIMIZATION IN DELOCALIZED INTERNAL COORDINATES **
   Searching for a Transition State

   Optimization Cycle:  11

                       Coordinates (Angstroms)
     ATOM                X               Y               Z
      1  C         0.5553042363   -1.0052295022   -2.3001524077
      2  N         0.7576149291   -0.3884459432   -1.3476928374
      3  C         1.6516411965   -3.0434849406   -4.0067700949
      4  C         0.3615527351   -1.7646486206   -3.4709369911
      5  C         0.2960932876   -3.2661075628   -3.4434027305
      6  N         0.4750465431   -3.8026632729   -2.1220586006
      7  C         1.7524173669   -3.8512814662   -1.9090812284
      8  C         2.5483489152   -3.3994542608   -3.0102905957
      9  H         1.8621546871   -2.8461342850   -5.0447239272
     10  H         0.1755719574   -1.2213413087   -4.3844093306
     11  H        -0.5132361804   -3.7214020107   -4.0043592137
     12  H         2.1351582860   -4.1783643187   -0.9505582574
     13  H         3.6235942521   -3.3387449337   -3.0560865553
   Point Group: c1    Number of degrees of freedom:    33


   Energy is   -341.031076993

 Hessian updated using Powell/Murtagh-Sargent update
  Mixing factors:     0.838645 Powell                      0.161355 Murtagh-Sargent

 33 Hessian modes will be used to form the next step
  Hessian Eigenvalues:
    -0.001226    0.013163    0.020547    0.022810    0.023835    0.027178
     0.028848    0.036232    0.062204    0.067088    0.094675    0.105459
     0.109570    0.130868    0.151958    0.157158    0.159801    0.198998
     0.200008    0.200608    0.254842    0.276879    0.357266    0.357547
     0.359570    0.359990    0.360459    0.371266    0.400673    0.420049
     0.422261    0.613026    1.351535

 Transition state search - taking P-RFO step
 Searching for Lamda that Maximizes Along the Lowest mode
 Value Taken    Lamda =   0.00002704
 Searching for Lamda that Minimizes Along All other modes
 Value Taken    Lamda =  -0.00201266
 Calculated Step too Large.  Step scaled by  0.800024
 Step Taken.  Stepsize is  0.300000

                             Maximum     Tolerance    Cnvgd?
         Gradient           0.003718      0.000300      NO
         Displacement       0.163313      0.001200      NO
         Energy change     -0.001606      0.000001      NO


 New Cartesian Coordinates Obtained by Inverse Iteration

 Displacement from previous Coordinates is:  0.297039
 Adding empirical dispersion correction 
 ----------------------------------------------------------------
 Doing -D3(0) with
 s6  =   1.00000
 s8  =   1.00000
 rs6 =   1.28100
 rs8 =   1.09400
 -D3 energy without 3body term =     -0.0032973024 hartrees
 ----------------------------------------------------------------
             Standard Nuclear Orientation (Angstroms)
    I     Atom           X                Y                Z
 ----------------------------------------------------------------
    1      C       0.5793803301    -0.9887557844    -2.3159774517
    2      N       0.8071359110    -0.3500401822    -1.3832126581
    3      C       1.6655667374    -3.0433859011    -4.0018633908
    4      C       0.3502960483    -1.7662158655    -3.4641345174
    5      C       0.3025648677    -3.2646470324    -3.4417523575
    6      N       0.4695043416    -3.8186905840    -2.1278295983
    7      C       1.7454541276    -3.8705605718    -1.9084956820
    8      C       2.5500278939    -3.4051495698    -3.0008567005
    9      H       1.8862002302    -2.8113825246    -5.0306319530
   10      H       0.0704123744    -1.2480974520    -4.3687571909
   11      H      -0.4948521618    -3.7138535651    -4.0247217139
   12      H       2.1243589964    -4.2147955767    -0.9542767112
   13      H       3.6252125152    -3.3317278167    -3.0280128452
 ----------------------------------------------------------------
 Nuclear Repulsion Energy =         324.37654071 hartrees
 There are       28 alpha and       27 beta electrons
 Applying Cartesian multipole field
    Component          Value
    ---------          -----
     (2,0,0)        1.00000E-11
     (0,2,0)        2.00000E-11
     (0,0,2)       -3.00000E-11
 Nucleus-field energy     =    -0.0000000131 hartrees
 Requested basis set is cc-pVTZ
 There are 110 shells and 310 basis functions
 A cutoff of  1.0D-14 yielded   5876 shell pairs
 There are     47152 function pairs (     62045 Cartesian)
 Smallest overlap matrix eigenvalue = 1.40E-04
 Guess MOs from SCF MO coefficient file
 Reading MOs from coefficient file
 Reading MOs from coefficient file
 Long-range K will be added via erf
 Coulomb attenuation parameter = 0.25 bohr**(-1)
 An unrestricted hybrid HF-DFT SCF calculation will be
 performed using Pulay DIIS extrapolation
 Exchange:     0.1957 Hartree-Fock + 1.0000 wB97X-D3 + LR-HF
 Correlation:  1.0000 wB97X-D3
 Using SG-2 standard quadrature grid
 Dispersion:   Grimme D3
 SCF converges when DIIS error is below 1.0E-08
 Geometry optimization detected.  Setting ReadMinima to 0
 Setting SaveMinima to 0
 using 64 threads for integral computing
 -------------------------------------------------------
 OpenMP Integral computing Module                
 Release: version 1.0, May 2013, Q-Chem Inc. Pittsburgh 
 -------------------------------------------------------
 using 64 threads for integral computing
 -------------------------------------------------------
 OpenMP Integral computing Module                
 Release: version 1.0, May 2013, Q-Chem Inc. Pittsburgh 
 -------------------------------------------------------
 ---------------------------------------
  Cycle       Energy         DIIS Error
 ---------------------------------------
    1    -341.0275592871      8.06E-04
    2    -341.0319577216      7.56E-05
    3    -341.0321501893      4.17E-05
    4    -341.0321851933      2.61E-05
    5    -341.0322038339      9.41E-06
    6    -341.0322092316      4.77E-06
    7    -341.0322113619      2.73E-06
    8    -341.0322127792      1.59E-06
    9    -341.0322135417      8.59E-07
   10    -341.0322138611      4.37E-07
   11    -341.0322139409      2.11E-07
   12    -341.0322139614      9.89E-08
   13    -341.0322139676      4.86E-08
   14    -341.0322139697      2.35E-08
   15    -341.0322139703      1.03E-08
   16    -341.0322139704      4.90E-09 Convergence criterion met
 ---------------------------------------
 <S^2> = 0.8028
 SCF time:  CPU 2711.20 s  wall 47.33 s
 SCF   energy in the final basis set = -341.03221397
 Total energy in the final basis set = -341.03221397
 
 --------------------------------------------------------------
 
                    Orbital Energies (a.u.)
 --------------------------------------------------------------
 
 Alpha MOs
 -- Occupied --
-14.4342 -14.4243 -10.3618 -10.3502 -10.3357 -10.3319 -10.3188 -10.3138
 -1.1078  -1.0284  -0.9552  -0.8996  -0.8223  -0.7111  -0.7080  -0.6572
 -0.6105  -0.6024  -0.5348  -0.5209  -0.5085  -0.4893  -0.4711  -0.4444
 -0.4266  -0.4023  -0.3803  -0.3005
 -- Virtual --
  0.0365   0.0910   0.1121   0.1268   0.1436   0.1552   0.1633   0.1737
  0.2019   0.2175   0.2215   0.2404   0.2735   0.2906   0.3101   0.3413
  0.3520   0.3579   0.3664   0.3904   0.4123   0.4211   0.4333   0.4421
  0.4543   0.4606   0.4748   0.4858   0.4972   0.5052   0.5215   0.5353
  0.5422   0.5513   0.5695   0.5819   0.5912   0.6022   0.6084   0.6244
  0.6423   0.6530   0.6608   0.6909   0.6980   0.7082   0.7313   0.7576
  0.7814   0.8078   0.8299   0.8377   0.8669   0.8857   0.9235   0.9444
  0.9613   0.9870   1.0040   1.0142   1.0463   1.0560   1.0645   1.0746
  1.0992   1.1037   1.1220   1.1344   1.1579   1.1693   1.1844   1.2070
  1.2224   1.2417   1.2624   1.2685   1.2921   1.2997   1.3138   1.3248
  1.3451   1.3500   1.3829   1.4069   1.4173   1.4333   1.4525   1.4723
  1.5173   1.5269   1.5401   1.5758   1.6007   1.6041   1.6249   1.6470
  1.6857   1.7140   1.7512   1.7766   1.8284   1.8463   1.8944   1.9276
  1.9856   2.0211   2.0518   2.0640   2.1265   2.1653   2.1973   2.2204
  2.2675   2.3112   2.3249   2.3554   2.3677   2.3874   2.4272   2.4356
  2.5082   2.5155   2.5408   2.5605   2.5857   2.6277   2.6396   2.6525
  2.6952   2.7034   2.7176   2.7356   2.7496   2.7580   2.7786   2.7909
  2.8086   2.8410   2.8505   2.8964   2.9158   2.9241   2.9417   2.9471
  2.9721   3.0144   3.0300   3.0366   3.0415   3.0472   3.0653   3.0802
  3.0923   3.1084   3.1139   3.1430   3.1520   3.1758   3.1873   3.2008
  3.2195   3.2307   3.2432   3.2600   3.2701   3.2910   3.3021   3.3166
  3.3402   3.3549   3.3945   3.4206   3.4496   3.4590   3.4727   3.4883
  3.5108   3.5479   3.5677   3.5784   3.6099   3.6132   3.6388   3.6526
  3.6979   3.7115   3.7289   3.7372   3.7704   3.7744   3.8200   3.8253
  3.8333   3.8664   3.8737   3.9035   3.9329   3.9435   3.9708   3.9834
  3.9990   4.0066   4.0469   4.0678   4.0719   4.0786   4.0988   4.1146
  4.1434   4.1635   4.2029   4.2129   4.2324   4.2575   4.2784   4.2919
  4.3185   4.3310   4.3625   4.4012   4.4175   4.4674   4.4783   4.5038
  4.5204   4.5474   4.5642   4.6117   4.6246   4.6542   4.6561   4.6815
  4.7048   4.7256   4.7732   4.7939   4.8241   4.8582   4.8988   4.9292
  4.9576   4.9927   5.0208   5.0358   5.0601   5.1077   5.1242   5.1573
  5.1700   5.2382   5.2440   5.2816   5.2988   5.3047   5.3263   5.4183
  5.4439   5.4860   5.5923   5.6265   5.6517   5.6866   5.7367   5.8042
  5.8761   5.9101   5.9506   5.9781   6.1171   6.2045   6.2426   6.4166
  6.4358   6.5370   8.2506   9.7840  11.4793  12.3532  12.7190  13.0240
 13.7467  15.5581
 
 Beta MOs
 -- Occupied --
-14.4303 -14.4214 -10.3558 -10.3504 -10.3375 -10.3333 -10.3202 -10.3094
 -1.1008  -1.0220  -0.9458  -0.8865  -0.8114  -0.7061  -0.7056  -0.6516
 -0.6049  -0.5963  -0.5303  -0.5158  -0.4980  -0.4690  -0.4644  -0.4329
 -0.4166  -0.3831  -0.3671
 -- Virtual --
 -0.0494   0.0493   0.0927   0.1218   0.1343   0.1463   0.1560   0.1653
  0.1749   0.2176   0.2211   0.2296   0.2418   0.2737   0.2936   0.3116
  0.3462   0.3532   0.3639   0.3712   0.3917   0.4141   0.4225   0.4370
  0.4458   0.4588   0.4645   0.4774   0.4883   0.5009   0.5065   0.5254
  0.5374   0.5446   0.5514   0.5711   0.5838   0.5935   0.6036   0.6111
  0.6258   0.6455   0.6546   0.6656   0.6924   0.7002   0.7096   0.7359
  0.7595   0.7847   0.8107   0.8340   0.8414   0.8701   0.8886   0.9277
  0.9463   0.9660   0.9886   1.0077   1.0178   1.0493   1.0575   1.0667
  1.0760   1.1045   1.1053   1.1255   1.1376   1.1628   1.1709   1.1860
  1.2129   1.2243   1.2429   1.2674   1.2710   1.2940   1.3047   1.3166
  1.3277   1.3479   1.3548   1.3855   1.4106   1.4198   1.4356   1.4571
  1.4772   1.5219   1.5301   1.5451   1.5801   1.6035   1.6068   1.6292
  1.6510   1.6906   1.7194   1.7553   1.7810   1.8340   1.8508   1.8973
  1.9310   1.9883   2.0246   2.0537   2.0667   2.1335   2.1735   2.2005
  2.2249   2.2714   2.3189   2.3294   2.3643   2.3725   2.3949   2.4329
  2.4408   2.5127   2.5191   2.5465   2.5633   2.5902   2.6329   2.6445
  2.6577   2.7019   2.7068   2.7211   2.7397   2.7517   2.7627   2.7802
  2.7946   2.8126   2.8456   2.8552   2.8964   2.9208   2.9298   2.9442
  2.9532   2.9750   3.0150   3.0318   3.0399   3.0468   3.0527   3.0690
  3.0852   3.0986   3.1118   3.1186   3.1473   3.1557   3.1816   3.1919
  3.2068   3.2228   3.2363   3.2463   3.2629   3.2786   3.2958   3.3107
  3.3223   3.3433   3.3587   3.3984   3.4266   3.4523   3.4634   3.4770
  3.4931   3.5153   3.5522   3.5713   3.5827   3.6133   3.6168   3.6451
  3.6562   3.7018   3.7140   3.7324   3.7416   3.7779   3.7840   3.8243
  3.8305   3.8351   3.8716   3.8782   3.9095   3.9378   3.9479   3.9747
  3.9900   4.0032   4.0085   4.0518   4.0739   4.0798   4.0869   4.1046
  4.1191   4.1475   4.1692   4.2075   4.2169   4.2372   4.2626   4.2815
  4.2969   4.3217   4.3362   4.3706   4.4075   4.4228   4.4712   4.4833
  4.5086   4.5241   4.5528   4.5687   4.6178   4.6303   4.6635   4.6670
  4.6875   4.7143   4.7282   4.7788   4.8008   4.8309   4.8636   4.9041
  4.9353   4.9656   4.9987   5.0299   5.0403   5.0653   5.1144   5.1297
  5.1635   5.1750   5.2429   5.2496   5.2865   5.3030   5.3092   5.3351
  5.4229   5.4499   5.4890   5.5953   5.6298   5.6565   5.6905   5.7409
  5.8068   5.8789   5.9132   5.9522   5.9801   6.1199   6.2080   6.2509
  6.4191   6.4388   6.5388   8.2526   9.7870  11.4838  12.3598  12.7235
 13.0269  13.7499  15.5620
 --------------------------------------------------------------
 
          Ground-State Mulliken Net Atomic Charges

     Atom                 Charge (a.u.)    Spin (a.u.)
  --------------------------------------------------------
      1 C                    -0.060730      -0.096152
      2 N                    -0.065696       0.192458
      3 C                    -0.119421      -0.183321
      4 C                    -0.163155       0.530593
      5 C                     0.116760      -0.016953
      6 N                    -0.206955       0.246327
      7 C                    -0.062620      -0.113192
      8 C                    -0.153454       0.426795
      9 H                     0.142923       0.006199
     10 H                     0.161846      -0.009703
     11 H                     0.125516       0.020280
     12 H                     0.138391       0.002692
     13 H                     0.146595      -0.006023
  --------------------------------------------------------
  Sum of atomic charges =    -0.000000
  Sum of spin   charges =     1.000000

 -----------------------------------------------------------------
                    Cartesian Multipole Moments
 -----------------------------------------------------------------
    Charge (ESU x 10^10)
                -0.0000
    Dipole Moment (Debye)
         X       1.3373      Y      -1.8775      Z      -4.3332
       Tot       4.9081
    Quadrupole Moments (Debye-Ang)
        XX     -39.9092     XY      -8.1686     YY     -43.7101
        XZ      -4.1972     YZ      10.5250     ZZ     -20.9264
    Octopole Moments (Debye-Ang^2)
       XXX    -126.9679    XXY      93.2039    XYY     -22.6987
       YYY     362.2846    XXZ     109.1490    XYZ      14.4509
       YYZ     107.1529    XZZ     -32.3240    YZZ      62.7821
       ZZZ     256.6349
    Hexadecapole Moments (Debye-Ang^3)
      XXXX    -484.4207   XXXY     359.6165   XXYY    -397.1389
      XYYY     354.6216   YYYY   -2407.7292   XXXZ     350.7187
      XXYZ    -279.9660   XYYZ     106.5677   YYYZ   -1002.3086
      XXZZ    -428.2915   XYZZ     103.0658   YYZZ    -655.8089
      XZZZ     328.1099   YZZZ    -742.8309   ZZZZ   -1783.3283
 -----------------------------------------------------------------
 Calculating analytic gradient of the SCF energy
 Gradient of SCF Energy
            1           2           3           4           5           6
    1  -0.0033378   0.0009068   0.0028472  -0.0022002   0.0009477   0.0011367
    2   0.0004210  -0.0003084  -0.0012494   0.0009832   0.0013010  -0.0001876
    3  -0.0005969   0.0003278  -0.0000238   0.0038868  -0.0024481   0.0005434
            7           8           9          10          11          12
    1  -0.0009535  -0.0005448  -0.0006279   0.0025686  -0.0006203  -0.0001102
    2  -0.0002479   0.0012239  -0.0015079  -0.0000361  -0.0002322   0.0001605
    3   0.0001024  -0.0012867  -0.0004474  -0.0006865   0.0008924   0.0001017
           13
    1  -0.0000123
    2  -0.0003201
    3  -0.0003651
 Max gradient component =       3.887E-03
 RMS gradient           =       1.334E-03
 Gradient time:  CPU 476.23 s  wall 9.10 s
 Geometry Optimization Parameters
   NAtoms,    NIC,     NZ,  NCons,   NDum,   NFix, NCnnct, MaxDiis
       13     108       0       0       0       0       0       0

 Cartesian Hessian Update
 Hessian updated using Powell/Murtagh-Sargent update
  Mixing factors:     0.955115 Powell                      0.044885 Murtagh-Sargent


** GEOMETRY OPTIMIZATION IN DELOCALIZED INTERNAL COORDINATES **
   Searching for a Transition State

   Optimization Cycle:  12

                       Coordinates (Angstroms)
     ATOM                X               Y               Z
      1  C         0.5793803301   -0.9887557844   -2.3159774517
      2  N         0.8071359110   -0.3500401822   -1.3832126581
      3  C         1.6655667374   -3.0433859011   -4.0018633908
      4  C         0.3502960483   -1.7662158655   -3.4641345174
      5  C         0.3025648677   -3.2646470324   -3.4417523575
      6  N         0.4695043416   -3.8186905840   -2.1278295983
      7  C         1.7454541276   -3.8705605718   -1.9084956820
      8  C         2.5500278939   -3.4051495698   -3.0008567005
      9  H         1.8862002302   -2.8113825246   -5.0306319530
     10  H         0.0704123744   -1.2480974520   -4.3687571909
     11  H        -0.4948521618   -3.7138535651   -4.0247217139
     12  H         2.1243589964   -4.2147955767   -0.9542767112
     13  H         3.6252125152   -3.3317278167   -3.0280128452
   Point Group: c1    Number of degrees of freedom:    33


   Energy is   -341.032213970

 Hessian updated using Powell/Murtagh-Sargent update
  Mixing factors:     0.952462 Powell                      0.047538 Murtagh-Sargent

 33 Hessian modes will be used to form the next step
  Hessian Eigenvalues:
    -0.000108    0.010429    0.020551    0.022807    0.023853    0.027116
     0.028826    0.036232    0.062120    0.067054    0.094654    0.104887
     0.109554    0.130379    0.150919    0.157143    0.159798    0.198755
     0.200007    0.200591    0.254847    0.276861    0.357264    0.357547
     0.359570    0.359989    0.360459    0.371241    0.400410    0.419969
     0.422104    0.612924    1.351514

 Transition state search - taking P-RFO step
 Searching for Lamda that Maximizes Along the Lowest mode
 Value Taken    Lamda =   0.00048519
 Searching for Lamda that Minimizes Along All other modes
 Value Taken    Lamda =  -0.00071428
 Calculated Step too Large.  Step scaled by  0.321268
 Step Taken.  Stepsize is  0.300000

                             Maximum     Tolerance    Cnvgd?
         Gradient           0.002320      0.000300      NO
         Displacement       0.204526      0.001200      NO
         Energy change     -0.001137      0.000001      NO


 New Cartesian Coordinates Obtained by Inverse Iteration

 Displacement from previous Coordinates is:  0.174022
 Adding empirical dispersion correction 
 ----------------------------------------------------------------
 Doing -D3(0) with
 s6  =   1.00000
 s8  =   1.00000
 rs6 =   1.28100
 rs8 =   1.09400
 -D3 energy without 3body term =     -0.0033052777 hartrees
 ----------------------------------------------------------------
             Standard Nuclear Orientation (Angstroms)
    I     Atom           X                Y                Z
 ----------------------------------------------------------------
    1      C       0.5764570312    -0.9799206086    -2.3215902957
    2      N       0.8206372325    -0.3285942670    -1.4008233516
    3      C       1.6758763226    -3.0677450366    -4.0057999992
    4      C       0.3251363491    -1.7643991186    -3.4554410640
    5      C       0.3076315718    -3.2618535338    -3.4404414494
    6      N       0.4696046046    -3.8163021313    -2.1270321819
    7      C       1.7429744839    -3.8757340304    -1.9080476718
    8      C       2.5522294280    -3.4214068475    -3.0059670263
    9      H       1.9120257007    -2.7640453717    -5.0120410359
   10      H       0.0321378794    -1.2556832573    -4.3615936104
   11      H      -0.4829048768    -3.7176557472    -4.0281456069
   12      H       2.1214003374    -4.2181795913    -0.9528161569
   13      H       3.6280561476    -3.3557828850    -3.0307833207
 ----------------------------------------------------------------
 Nuclear Repulsion Energy =         323.88927440 hartrees
 There are       28 alpha and       27 beta electrons
 Applying Cartesian multipole field
    Component          Value
    ---------          -----
     (2,0,0)        1.00000E-11
     (0,2,0)        2.00000E-11
     (0,0,2)       -3.00000E-11
 Nucleus-field energy     =    -0.0000000130 hartrees
 Requested basis set is cc-pVTZ
 There are 110 shells and 310 basis functions
 A cutoff of  1.0D-14 yielded   5870 shell pairs
 There are     47106 function pairs (     61990 Cartesian)
 Smallest overlap matrix eigenvalue = 1.39E-04
 Guess MOs from SCF MO coefficient file
 Reading MOs from coefficient file
 Reading MOs from coefficient file
 Long-range K will be added via erf
 Coulomb attenuation parameter = 0.25 bohr**(-1)
 An unrestricted hybrid HF-DFT SCF calculation will be
 performed using Pulay DIIS extrapolation
 Exchange:     0.1957 Hartree-Fock + 1.0000 wB97X-D3 + LR-HF
 Correlation:  1.0000 wB97X-D3
 Using SG-2 standard quadrature grid
 Dispersion:   Grimme D3
 SCF converges when DIIS error is below 1.0E-08
 Geometry optimization detected.  Setting ReadMinima to 0
 Setting SaveMinima to 0
 using 64 threads for integral computing
 -------------------------------------------------------
 OpenMP Integral computing Module                
 Release: version 1.0, May 2013, Q-Chem Inc. Pittsburgh 
 -------------------------------------------------------
 using 64 threads for integral computing
 -------------------------------------------------------
 OpenMP Integral computing Module                
 Release: version 1.0, May 2013, Q-Chem Inc. Pittsburgh 
 -------------------------------------------------------
 ---------------------------------------
  Cycle       Energy         DIIS Error
 ---------------------------------------
    1    -341.0252407110      6.61E-04
    2    -341.0320178141      7.45E-05
    3    -341.0322772471      5.26E-05
    4    -341.0323652015      2.43E-05
    5    -341.0324348207      1.42E-05
    6    -341.0324773021      8.57E-06
    7    -341.0324989665      5.14E-06
    8    -341.0325108676      3.24E-06
    9    -341.0325130013      1.19E-06
   10    -341.0325138060      6.58E-07
   11    -341.0325141186      3.37E-07
   12    -341.0325142813      1.75E-07
   13    -341.0325143393      7.61E-08
   14    -341.0325143500      3.65E-08
   15    -341.0325143519      1.94E-08
   16    -341.0325143523      9.84E-09 Convergence criterion met
 ---------------------------------------
 <S^2> = 0.8025
 SCF time:  CPU 2745.26 s  wall 47.68 s
 SCF   energy in the final basis set = -341.03251435
 Total energy in the final basis set = -341.03251435
 
 --------------------------------------------------------------
 
                    Orbital Energies (a.u.)
 --------------------------------------------------------------
 
 Alpha MOs
 -- Occupied --
-14.4334 -14.4251 -10.3607 -10.3507 -10.3341 -10.3327 -10.3188 -10.3116
 -1.1070  -1.0292  -0.9530  -0.9003  -0.8232  -0.7100  -0.7081  -0.6557
 -0.6119  -0.6027  -0.5346  -0.5225  -0.5074  -0.4877  -0.4721  -0.4455
 -0.4278  -0.4002  -0.3800  -0.3016
 -- Virtual --
  0.0319   0.0908   0.1146   0.1268   0.1436   0.1541   0.1637   0.1739
  0.1963   0.2190   0.2212   0.2412   0.2744   0.2912   0.3087   0.3405
  0.3489   0.3631   0.3664   0.3896   0.4133   0.4233   0.4337   0.4417
  0.4556   0.4619   0.4748   0.4840   0.4978   0.5057   0.5214   0.5355
  0.5433   0.5518   0.5680   0.5807   0.5896   0.6029   0.6081   0.6245
  0.6417   0.6524   0.6638   0.6905   0.7031   0.7083   0.7335   0.7574
  0.7765   0.8080   0.8208   0.8389   0.8670   0.8845   0.9229   0.9401
  0.9594   0.9843   1.0037   1.0126   1.0465   1.0533   1.0600   1.0740
  1.0973   1.1066   1.1182   1.1368   1.1569   1.1696   1.1840   1.2055
  1.2242   1.2454   1.2620   1.2680   1.2900   1.2982   1.3118   1.3269
  1.3474   1.3491   1.3793   1.4088   1.4149   1.4260   1.4521   1.4735
  1.5169   1.5247   1.5391   1.5770   1.5963   1.6054   1.6256   1.6415
  1.6873   1.7191   1.7483   1.7773   1.8319   1.8435   1.8910   1.9298
  1.9911   2.0196   2.0611   2.0653   2.1267   2.1602   2.1996   2.2144
  2.2681   2.3091   2.3299   2.3551   2.3674   2.3892   2.4238   2.4344
  2.5072   2.5232   2.5362   2.5672   2.5846   2.6298   2.6378   2.6506
  2.6985   2.6992   2.7175   2.7382   2.7476   2.7554   2.7900   2.7914
  2.8122   2.8438   2.8517   2.8968   2.9079   2.9218   2.9411   2.9531
  2.9753   3.0039   3.0273   3.0324   3.0393   3.0443   3.0592   3.0819
  3.0914   3.1064   3.1110   3.1418   3.1468   3.1704   3.1817   3.1970
  3.2158   3.2259   3.2395   3.2599   3.2704   3.2849   3.3055   3.3095
  3.3395   3.3573   3.3960   3.4185   3.4409   3.4616   3.4695   3.5032
  3.5044   3.5478   3.5663   3.5771   3.6050   3.6149   3.6392   3.6524
  3.6969   3.7059   3.7270   3.7304   3.7633   3.7763   3.8152   3.8195
  3.8286   3.8639   3.8717   3.9059   3.9332   3.9460   3.9592   3.9809
  3.9923   4.0090   4.0466   4.0612   4.0674   4.0774   4.0931   4.1079
  4.1408   4.1668   4.2025   4.2034   4.2326   4.2545   4.2867   4.2949
  4.3156   4.3348   4.3515   4.4089   4.4189   4.4659   4.4814   4.5017
  4.5139   4.5435   4.5511   4.6134   4.6171   4.6518   4.6555   4.6877
  4.7070   4.7330   4.7755   4.7905   4.8207   4.8546   4.9050   4.9305
  4.9523   4.9947   5.0253   5.0318   5.0686   5.1014   5.1148   5.1609
  5.1724   5.2348   5.2494   5.2793   5.3016   5.3108   5.3295   5.4197
  5.4511   5.4868   5.5905   5.6248   5.6471   5.6883   5.7334   5.8100
  5.8806   5.9168   5.9561   5.9725   6.1193   6.2026   6.2426   6.4251
  6.4402   6.5413   8.2764   9.7902  11.4352  12.4018  12.7860  13.0612
 13.7839  15.5332
 
 Beta MOs
 -- Occupied --
-14.4301 -14.4216 -10.3541 -10.3508 -10.3357 -10.3339 -10.3204 -10.3078
 -1.1007  -1.0218  -0.9428  -0.8885  -0.8114  -0.7066  -0.7046  -0.6504
 -0.6058  -0.5970  -0.5305  -0.5167  -0.4976  -0.4669  -0.4641  -0.4338
 -0.4186  -0.3829  -0.3668
 -- Virtual --
 -0.0484   0.0443   0.0926   0.1234   0.1340   0.1461   0.1547   0.1656
  0.1754   0.2154   0.2208   0.2294   0.2426   0.2747   0.2948   0.3103
  0.3453   0.3511   0.3671   0.3726   0.3907   0.4146   0.4253   0.4367
  0.4452   0.4602   0.4654   0.4770   0.4864   0.5015   0.5069   0.5257
  0.5377   0.5458   0.5521   0.5697   0.5828   0.5919   0.6042   0.6104
  0.6257   0.6447   0.6538   0.6690   0.6925   0.7050   0.7097   0.7382
  0.7595   0.7795   0.8110   0.8243   0.8424   0.8705   0.8873   0.9275
  0.9426   0.9636   0.9864   1.0074   1.0160   1.0494   1.0548   1.0621
  1.0753   1.1020   1.1097   1.1216   1.1396   1.1621   1.1711   1.1860
  1.2119   1.2263   1.2467   1.2670   1.2706   1.2928   1.3025   1.3147
  1.3294   1.3504   1.3539   1.3815   1.4124   1.4182   1.4281   1.4569
  1.4783   1.5214   1.5275   1.5445   1.5809   1.6008   1.6069   1.6294
  1.6449   1.6918   1.7245   1.7525   1.7814   1.8384   1.8481   1.8940
  1.9332   1.9936   2.0231   2.0628   2.0682   2.1336   2.1686   2.2019
  2.2195   2.2715   2.3167   2.3360   2.3639   2.3709   2.3974   2.4273
  2.4404   2.5125   2.5254   2.5431   2.5707   2.5886   2.6377   2.6401
  2.6564   2.7027   2.7040   2.7218   2.7431   2.7496   2.7593   2.7917
  2.7949   2.8160   2.8486   2.8560   2.8964   2.9121   2.9276   2.9465
  2.9564   2.9784   3.0047   3.0281   3.0378   3.0436   3.0484   3.0639
  3.0846   3.0992   3.1094   3.1150   3.1485   3.1493   3.1763   3.1871
  3.2023   3.2199   3.2328   3.2424   3.2613   3.2793   3.2904   3.3114
  3.3166   3.3433   3.3610   3.3998   3.4250   3.4429   3.4672   3.4728
  3.5075   3.5090   3.5527   3.5696   3.5817   3.6104   3.6163   3.6448
  3.6563   3.7004   3.7087   3.7318   3.7339   3.7767   3.7808   3.8176
  3.8251   3.8313   3.8691   3.8762   3.9117   3.9377   3.9505   3.9629
  3.9886   3.9962   4.0111   4.0513   4.0658   4.0791   4.0852   4.0999
  4.1141   4.1449   4.1720   4.2067   4.2081   4.2378   4.2592   4.2887
  4.2995   4.3203   4.3394   4.3595   4.4150   4.4240   4.4700   4.4857
  4.5063   4.5174   4.5483   4.5555   4.6198   4.6235   4.6634   4.6682
  4.6932   4.7172   4.7356   4.7815   4.7980   4.8280   4.8596   4.9096
  4.9364   4.9593   5.0006   5.0337   5.0353   5.0744   5.1065   5.1208
  5.1674   5.1773   5.2404   5.2550   5.2835   5.3076   5.3141   5.3373
  5.4235   5.4562   5.4895   5.5934   5.6280   5.6517   5.6917   5.7376
  5.8127   5.8833   5.9203   5.9574   5.9743   6.1219   6.2066   6.2522
  6.4274   6.4435   6.5428   8.2787   9.7926  11.4387  12.4090  12.7910
 13.0640  13.7865  15.5378
 --------------------------------------------------------------
 
          Ground-State Mulliken Net Atomic Charges

     Atom                 Charge (a.u.)    Spin (a.u.)
  --------------------------------------------------------
      1 C                    -0.058270      -0.111233
      2 N                    -0.066726       0.226548
      3 C                    -0.126014      -0.180254
      4 C                    -0.167777       0.588738
      5 C                     0.124249      -0.017386
      6 N                    -0.208368       0.208912
      7 C                    -0.059863      -0.099515
      8 C                    -0.154474       0.371774
      9 H                     0.142932       0.005465
     10 H                     0.164115      -0.010235
     11 H                     0.126055       0.019987
     12 H                     0.138219       0.002372
     13 H                     0.145922      -0.005173
  --------------------------------------------------------
  Sum of atomic charges =     0.000000
  Sum of spin   charges =     1.000000

 -----------------------------------------------------------------
                    Cartesian Multipole Moments
 -----------------------------------------------------------------
    Charge (ESU x 10^10)
                 0.0000
    Dipole Moment (Debye)
         X       1.2962      Y      -1.8784      Z      -4.2784
       Tot       4.8490
    Quadrupole Moments (Debye-Ang)
        XX     -39.9667     XY      -8.0981     YY     -43.8465
        XZ      -4.0038     YZ      10.2834     ZZ     -21.1887
    Octopole Moments (Debye-Ang^2)
       XXX    -127.0480    XXY      93.3478    XYY     -23.0864
       YYY     362.8366    XXZ     109.4762    XYZ      13.6591
       YYZ     108.6333    XZZ     -33.1841    YZZ      64.4875
       ZZZ     258.4528
    Hexadecapole Moments (Debye-Ang^3)
      XXXX    -486.4213   XXXY     360.6818   XXYY    -399.0563
      XYYY     357.1782   YYYY   -2415.9050   XXXZ     351.3023
      XXYZ    -281.8323   XYYZ     110.3719   YYYZ   -1009.2327
      XXZZ    -429.5305   XYZZ     108.1800   YYZZ    -665.8377
      XZZZ     332.5103   YZZZ    -754.2905   ZZZZ   -1794.3941
 -----------------------------------------------------------------
 Calculating analytic gradient of the SCF energy
 Gradient of SCF Energy
            1           2           3           4           5           6
    1  -0.0021672   0.0004585  -0.0045583   0.0056469  -0.0018834   0.0002923
    2   0.0013110  -0.0007487   0.0030898  -0.0035361  -0.0005452  -0.0001180
    3   0.0005172  -0.0005431  -0.0019092   0.0010937  -0.0007703  -0.0001543
            7           8           9          10          11          12
    1   0.0003420   0.0002609   0.0003752   0.0013439  -0.0001257   0.0000166
    2   0.0005724   0.0007724   0.0005346  -0.0004507  -0.0005353   0.0002960
    3  -0.0005499   0.0020794   0.0004614  -0.0005818   0.0006402   0.0000756
           13
    1  -0.0000017
    2  -0.0006421
    3  -0.0003589
 Max gradient component =       5.647E-03
 RMS gradient           =       1.617E-03
 Gradient time:  CPU 467.17 s  wall 8.93 s
 Geometry Optimization Parameters
   NAtoms,    NIC,     NZ,  NCons,   NDum,   NFix, NCnnct, MaxDiis
       13     108       0       0       0       0       0       0

 Cartesian Hessian Update
 Hessian updated using Powell/Murtagh-Sargent update
  Mixing factors:     0.820527 Powell                      0.179473 Murtagh-Sargent


** GEOMETRY OPTIMIZATION IN DELOCALIZED INTERNAL COORDINATES **
   Searching for a Transition State

   Optimization Cycle:  13

                       Coordinates (Angstroms)
     ATOM                X               Y               Z
      1  C         0.5764570312   -0.9799206086   -2.3215902957
      2  N         0.8206372325   -0.3285942670   -1.4008233516
      3  C         1.6758763226   -3.0677450366   -4.0057999992
      4  C         0.3251363491   -1.7643991186   -3.4554410640
      5  C         0.3076315718   -3.2618535338   -3.4404414494
      6  N         0.4696046046   -3.8163021313   -2.1270321819
      7  C         1.7429744839   -3.8757340304   -1.9080476718
      8  C         2.5522294280   -3.4214068475   -3.0059670263
      9  H         1.9120257007   -2.7640453717   -5.0120410359
     10  H         0.0321378794   -1.2556832573   -4.3615936104
     11  H        -0.4829048768   -3.7176557472   -4.0281456069
     12  H         2.1214003374   -4.2181795913   -0.9528161569
     13  H         3.6280561476   -3.3557828850   -3.0307833207
   Point Group: c1    Number of degrees of freedom:    33


   Energy is   -341.032514352

 Hessian updated using Powell/Murtagh-Sargent update
  Mixing factors:     0.951240 Powell                      0.048760 Murtagh-Sargent

 33 Hessian modes will be used to form the next step
  Hessian Eigenvalues:
    -0.011016    0.010620    0.020554    0.022832    0.023871    0.027233
     0.028827    0.036231    0.062181    0.067090    0.094834    0.105102
     0.109556    0.130401    0.150710    0.157120    0.159798    0.198752
     0.200007    0.200590    0.254813    0.276849    0.357264    0.357547
     0.359569    0.359988    0.360457    0.371235    0.400216    0.419960
     0.422005    0.612860    1.351436

 Transition state search - taking P-RFO step
 Searching for Lamda that Maximizes Along the Lowest mode
 Value Taken    Lamda =   0.00045343
 Searching for Lamda that Minimizes Along All other modes
 Value Taken    Lamda =  -0.00050242
 Step Taken.  Stepsize is  0.263359

                             Maximum     Tolerance    Cnvgd?
         Gradient           0.002881      0.000300      NO
         Displacement       0.165032      0.001200      NO
         Energy change     -0.000300      0.000001      NO


 New Cartesian Coordinates Obtained by Inverse Iteration

 Displacement from previous Coordinates is:  0.195632
 Adding empirical dispersion correction 
 ----------------------------------------------------------------
 Doing -D3(0) with
 s6  =   1.00000
 s8  =   1.00000
 rs6 =   1.28100
 rs8 =   1.09400
 -D3 energy without 3body term =     -0.0033054314 hartrees
 ----------------------------------------------------------------
             Standard Nuclear Orientation (Angstroms)
    I     Atom           X                Y                Z
 ----------------------------------------------------------------
    1      C       0.6029622005    -0.9775757443    -2.3321907964
    2      N       0.8577172541    -0.3229314211    -1.4171779511
    3      C       1.6749272857    -3.0432189833    -3.9962300143
    4      C       0.3338375317    -1.7672245568    -3.4616141552
    5      C       0.3067928119    -3.2654777329    -3.4416029131
    6      N       0.4650258863    -3.8328316983    -2.1340781184
    7      C       1.7395371898    -3.8871350065    -1.9081078818
    8      C       2.5506334511    -3.4072495799    -2.9908991720
    9      H       1.9050353101    -2.7837771337    -5.0163691649
   10      H      -0.0169783127    -1.2644439602    -4.3506138718
   11      H      -0.4780404850    -3.7114153532    -4.0438105313
   12      H       2.1146901475    -4.2452596860    -0.9574158794
   13      H       3.6251219410    -3.3187615699    -3.0004123209
 ----------------------------------------------------------------
 Nuclear Repulsion Energy =         324.01680031 hartrees
 There are       28 alpha and       27 beta electrons
 Applying Cartesian multipole field
    Component          Value
    ---------          -----
     (2,0,0)        1.00000E-11
     (0,2,0)        2.00000E-11
     (0,0,2)       -3.00000E-11
 Nucleus-field energy     =    -0.0000000130 hartrees
 Requested basis set is cc-pVTZ
 There are 110 shells and 310 basis functions
 A cutoff of  1.0D-14 yielded   5872 shell pairs
 There are     47120 function pairs (     62005 Cartesian)
 Smallest overlap matrix eigenvalue = 1.42E-04
 Guess MOs from SCF MO coefficient file
 Reading MOs from coefficient file
 Reading MOs from coefficient file
 Long-range K will be added via erf
 Coulomb attenuation parameter = 0.25 bohr**(-1)
 An unrestricted hybrid HF-DFT SCF calculation will be
 performed using Pulay DIIS extrapolation
 Exchange:     0.1957 Hartree-Fock + 1.0000 wB97X-D3 + LR-HF
 Correlation:  1.0000 wB97X-D3
 Using SG-2 standard quadrature grid
 Dispersion:   Grimme D3
 SCF converges when DIIS error is below 1.0E-08
 Geometry optimization detected.  Setting ReadMinima to 0
 Setting SaveMinima to 0
 using 64 threads for integral computing
 -------------------------------------------------------
 OpenMP Integral computing Module                
 Release: version 1.0, May 2013, Q-Chem Inc. Pittsburgh 
 -------------------------------------------------------
 using 64 threads for integral computing
 -------------------------------------------------------
 OpenMP Integral computing Module                
 Release: version 1.0, May 2013, Q-Chem Inc. Pittsburgh 
 -------------------------------------------------------
 ---------------------------------------
  Cycle       Energy         DIIS Error
 ---------------------------------------
    1    -341.0332457224      5.15E-04
    2    -341.0322570938      5.44E-05
    3    -341.0324404674      3.02E-05
    4    -341.0324937537      1.79E-05
    5    -341.0325311106      1.10E-05
    6    -341.0325476119      6.90E-06
    7    -341.0325585665      3.68E-06
    8    -341.0325656424      1.74E-06
    9    -341.0325669446      8.53E-07
   10    -341.0325672903      4.90E-07
   11    -341.0325673881      2.02E-07
   12    -341.0325674280      1.17E-07
   13    -341.0325674440      5.65E-08
   14    -341.0325674490      3.00E-08
   15    -341.0325674497      1.31E-08
   16    -341.0325674499      6.00E-09 Convergence criterion met
 ---------------------------------------
 <S^2> = 0.8033
 SCF time:  CPU 2738.36 s  wall 48.02 s
 SCF   energy in the final basis set = -341.03256745
 Total energy in the final basis set = -341.03256745
 
 --------------------------------------------------------------
 
                    Orbital Energies (a.u.)
 --------------------------------------------------------------
 
 Alpha MOs
 -- Occupied --
-14.4343 -14.4246 -10.3617 -10.3504 -10.3353 -10.3326 -10.3190 -10.3131
 -1.1073  -1.0287  -0.9546  -0.8996  -0.8226  -0.7102  -0.7087  -0.6566
 -0.6112  -0.6023  -0.5347  -0.5223  -0.5077  -0.4882  -0.4714  -0.4451
 -0.4269  -0.4021  -0.3802  -0.3008
 -- Virtual --
  0.0351   0.0903   0.1126   0.1274   0.1437   0.1555   0.1633   0.1727
  0.1986   0.2197   0.2207   0.2401   0.2743   0.2923   0.3084   0.3390
  0.3507   0.3597   0.3681   0.3889   0.4123   0.4230   0.4335   0.4414
  0.4539   0.4610   0.4751   0.4847   0.4974   0.5047   0.5217   0.5360
  0.5423   0.5505   0.5697   0.5807   0.5916   0.6025   0.6085   0.6231
  0.6387   0.6504   0.6602   0.6966   0.7022   0.7102   0.7304   0.7569
  0.7819   0.8079   0.8261   0.8355   0.8663   0.8868   0.9228   0.9403
  0.9594   0.9859   1.0025   1.0169   1.0460   1.0546   1.0612   1.0743
  1.1002   1.1030   1.1202   1.1364   1.1602   1.1710   1.1820   1.2080
  1.2206   1.2432   1.2614   1.2679   1.2943   1.2999   1.3124   1.3264
  1.3421   1.3512   1.3803   1.4114   1.4135   1.4307   1.4515   1.4690
  1.5181   1.5236   1.5421   1.5750   1.6017   1.6043   1.6251   1.6497
  1.6853   1.7115   1.7509   1.7819   1.8274   1.8470   1.8925   1.9263
  1.9881   2.0190   2.0537   2.0635   2.1242   2.1643   2.1988   2.2179
  2.2635   2.3096   2.3233   2.3550   2.3712   2.3889   2.4233   2.4310
  2.5118   2.5220   2.5380   2.5632   2.5825   2.6274   2.6390   2.6534
  2.6953   2.7009   2.7146   2.7374   2.7465   2.7583   2.7813   2.7888
  2.8092   2.8411   2.8500   2.8984   2.9119   2.9223   2.9411   2.9478
  2.9741   3.0121   3.0293   3.0368   3.0393   3.0476   3.0654   3.0802
  3.0918   3.1076   3.1129   3.1443   3.1478   3.1781   3.1852   3.1993
  3.2184   3.2259   3.2443   3.2561   3.2695   3.2887   3.3013   3.3181
  3.3412   3.3550   3.3973   3.4170   3.4445   3.4588   3.4702   3.4950
  3.5041   3.5494   3.5683   3.5738   3.6032   3.6177   3.6394   3.6581
  3.6975   3.7106   3.7278   3.7373   3.7620   3.7735   3.8205   3.8243
  3.8296   3.8603   3.8693   3.9066   3.9302   3.9491   3.9605   3.9779
  3.9999   4.0138   4.0443   4.0686   4.0696   4.0785   4.0986   4.1127
  4.1454   4.1677   4.2003   4.2081   4.2310   4.2543   4.2825   4.2964
  4.3119   4.3308   4.3559   4.4011   4.4183   4.4631   4.4782   4.5025
  4.5147   4.5407   4.5578   4.6097   4.6222   4.6531   4.6550   4.6856
  4.7058   4.7251   4.7714   4.7926   4.8217   4.8578   4.9023   4.9255
  4.9550   4.9961   5.0153   5.0283   5.0643   5.1100   5.1216   5.1577
  5.1690   5.2311   5.2446   5.2809   5.2991   5.3076   5.3259   5.4158
  5.4481   5.4877   5.5860   5.6191   5.6470   5.6868   5.7447   5.8013
  5.8779   5.9111   5.9489   5.9779   6.1165   6.2046   6.2432   6.4172
  6.4409   6.5352   8.2603   9.7960  11.4561  12.3583  12.7427  13.0378
 13.7419  15.5500
 
 Beta MOs
 -- Occupied --
-14.4306 -14.4215 -10.3555 -10.3506 -10.3370 -10.3340 -10.3205 -10.3088
 -1.1005  -1.0221  -0.9449  -0.8870  -0.8115  -0.7070  -0.7046  -0.6511
 -0.6054  -0.5963  -0.5304  -0.5166  -0.4974  -0.4681  -0.4644  -0.4335
 -0.4172  -0.3833  -0.3667
 -- Virtual --
 -0.0492   0.0475   0.0920   0.1224   0.1347   0.1462   0.1560   0.1655
  0.1741   0.2154   0.2213   0.2301   0.2414   0.2745   0.2956   0.3102
  0.3437   0.3522   0.3647   0.3728   0.3901   0.4142   0.4245   0.4371
  0.4452   0.4587   0.4646   0.4772   0.4871   0.5011   0.5058   0.5260
  0.5380   0.5446   0.5509   0.5714   0.5826   0.5936   0.6038   0.6111
  0.6245   0.6419   0.6518   0.6650   0.6985   0.7040   0.7114   0.7350
  0.7591   0.7853   0.8106   0.8301   0.8391   0.8695   0.8900   0.9269
  0.9421   0.9644   0.9871   1.0061   1.0208   1.0489   1.0560   1.0636
  1.0755   1.1039   1.1062   1.1244   1.1391   1.1652   1.1724   1.1840
  1.2139   1.2226   1.2445   1.2664   1.2704   1.2966   1.3051   1.3150
  1.3290   1.3447   1.3559   1.3828   1.4131   1.4184   1.4328   1.4560
  1.4740   1.5236   1.5256   1.5472   1.5794   1.6050   1.6067   1.6291
  1.6534   1.6900   1.7169   1.7549   1.7863   1.8336   1.8514   1.8956
  1.9297   1.9907   2.0226   2.0554   2.0664   2.1311   2.1732   2.2006
  2.2232   2.2667   2.3164   2.3282   2.3640   2.3764   2.3967   2.4277
  2.4367   2.5161   2.5245   2.5443   2.5663   2.5872   2.6338   2.6433
  2.6587   2.7002   2.7052   2.7193   2.7419   2.7491   2.7618   2.7828
  2.7923   2.8136   2.8456   2.8547   2.8985   2.9163   2.9283   2.9454
  2.9509   2.9772   3.0125   3.0308   3.0403   3.0447   3.0526   3.0692
  3.0853   3.0978   3.1103   3.1184   3.1467   3.1538   3.1844   3.1903
  3.2050   3.2223   3.2322   3.2474   3.2587   3.2783   3.2939   3.3101
  3.3217   3.3445   3.3589   3.4019   3.4226   3.4470   3.4647   3.4732
  3.4989   3.5088   3.5534   3.5719   3.5778   3.6086   3.6199   3.6456
  3.6613   3.7014   3.7132   3.7316   3.7417   3.7710   3.7817   3.8240
  3.8281   3.8332   3.8653   3.8742   3.9120   3.9348   3.9537   3.9643
  3.9848   4.0039   4.0162   4.0490   4.0735   4.0798   4.0864   4.1045
  4.1175   4.1499   4.1737   4.2047   4.2118   4.2357   4.2591   4.2851
  4.3014   4.3158   4.3366   4.3637   4.4075   4.4233   4.4670   4.4832
  4.5070   4.5183   4.5460   4.5622   4.6151   4.6282   4.6626   4.6673
  4.6914   4.7151   4.7277   4.7772   4.8001   4.8283   4.8632   4.9073
  4.9314   4.9628   5.0022   5.0243   5.0326   5.0700   5.1157   5.1276
  5.1642   5.1740   5.2356   5.2505   5.2855   5.3033   5.3123   5.3346
  5.4200   5.4541   5.4906   5.5890   5.6225   5.6517   5.6907   5.7488
  5.8039   5.8806   5.9143   5.9505   5.9799   6.1194   6.2082   6.2518
  6.4196   6.4441   6.5370   8.2624   9.7988  11.4602  12.3648  12.7475
 13.0409  13.7449  15.5540
 --------------------------------------------------------------
 
          Ground-State Mulliken Net Atomic Charges

     Atom                 Charge (a.u.)    Spin (a.u.)
  --------------------------------------------------------
      1 C                    -0.061466      -0.100059
      2 N                    -0.066580       0.200913
      3 C                    -0.119730      -0.183317
      4 C                    -0.162740       0.549258
      5 C                     0.115641      -0.017500
      6 N                    -0.206314       0.238575
      7 C                    -0.059937      -0.110941
      8 C                    -0.156608       0.410412
      9 H                     0.143552       0.006474
     10 H                     0.163387      -0.009471
     11 H                     0.126252       0.018691
     12 H                     0.138161       0.002591
     13 H                     0.146382      -0.005626
  --------------------------------------------------------
  Sum of atomic charges =     0.000000
  Sum of spin   charges =     1.000000

 -----------------------------------------------------------------
                    Cartesian Multipole Moments
 -----------------------------------------------------------------
    Charge (ESU x 10^10)
                -0.0000
    Dipole Moment (Debye)
         X       1.2249      Y      -1.8972      Z      -4.2582
       Tot       4.8199
    Quadrupole Moments (Debye-Ang)
        XX     -40.0553     XY      -8.1576     YY     -43.8599
        XZ      -3.7863     YZ      10.3649     ZZ     -21.2180
    Octopole Moments (Debye-Ang^2)
       XXX    -128.1449    XXY      93.4626    XYY     -23.0050
       YYY     362.9111    XXZ     109.7253    XYZ      13.7813
       YYZ     108.5822    XZZ     -34.4152    YZZ      63.6851
       ZZZ     258.5528
    Hexadecapole Moments (Debye-Ang^3)
      XXXX    -489.0394   XXXY     360.9351   XXYY    -400.6016
      XYYY     354.1822   YYYY   -2417.4407   XXXZ     352.9485
      XXYZ    -281.8845   XYYZ     109.4720   YYYZ   -1007.9556
      XXZZ    -430.5136   XYZZ     107.4098   YYZZ    -662.8023
      XZZZ     337.4541   YZZZ    -747.2083   ZZZZ   -1792.3493
 -----------------------------------------------------------------
 Calculating analytic gradient of the SCF energy
 Gradient of SCF Energy
            1           2           3           4           5           6
    1  -0.0020545   0.0005814   0.0017687   0.0007932  -0.0009083   0.0005337
    2   0.0005513  -0.0000543   0.0000776   0.0001077   0.0008553   0.0000152
    3  -0.0008012   0.0003445  -0.0003858   0.0022581  -0.0007754   0.0000741
            7           8           9          10          11          12
    1  -0.0002177  -0.0002317  -0.0003547   0.0002085  -0.0001369   0.0000109
    2  -0.0005429   0.0000604  -0.0007803  -0.0003777   0.0000182  -0.0000027
    3   0.0003627  -0.0004852  -0.0002917  -0.0003920   0.0000167   0.0000285
           13
    1   0.0000074
    2   0.0000722
    3   0.0000467
 Max gradient component =       2.258E-03
 RMS gradient           =       6.989E-04
 Gradient time:  CPU 473.06 s  wall 9.45 s
 Geometry Optimization Parameters
   NAtoms,    NIC,     NZ,  NCons,   NDum,   NFix, NCnnct, MaxDiis
       13     108       0       0       0       0       0       0

 Cartesian Hessian Update
 Hessian updated using Powell/Murtagh-Sargent update
  Mixing factors:     0.820515 Powell                      0.179485 Murtagh-Sargent


** GEOMETRY OPTIMIZATION IN DELOCALIZED INTERNAL COORDINATES **
   Searching for a Transition State

   Optimization Cycle:  14

                       Coordinates (Angstroms)
     ATOM                X               Y               Z
      1  C         0.6029622005   -0.9775757443   -2.3321907964
      2  N         0.8577172541   -0.3229314211   -1.4171779511
      3  C         1.6749272857   -3.0432189833   -3.9962300143
      4  C         0.3338375317   -1.7672245568   -3.4616141552
      5  C         0.3067928119   -3.2654777329   -3.4416029131
      6  N         0.4650258863   -3.8328316983   -2.1340781184
      7  C         1.7395371898   -3.8871350065   -1.9081078818
      8  C         2.5506334511   -3.4072495799   -2.9908991720
      9  H         1.9050353101   -2.7837771337   -5.0163691649
     10  H        -0.0169783127   -1.2644439602   -4.3506138718
     11  H        -0.4780404850   -3.7114153532   -4.0438105313
     12  H         2.1146901475   -4.2452596860   -0.9574158794
     13  H         3.6251219410   -3.3187615699   -3.0004123209
   Point Group: c1    Number of degrees of freedom:    33


   Energy is   -341.032567450

 Hessian updated using Powell/Murtagh-Sargent update
  Mixing factors:     0.989771 Powell                      0.010229 Murtagh-Sargent

 33 Hessian modes will be used to form the next step
  Hessian Eigenvalues:
    -0.012470    0.009725    0.020549    0.022844    0.023844    0.027366
     0.028820    0.036238    0.062228    0.067061    0.094792    0.105166
     0.109512    0.130069    0.151490    0.157167    0.159798    0.198630
     0.200007    0.200590    0.254815    0.276831    0.357264    0.357547
     0.359570    0.359988    0.360457    0.371235    0.400211    0.419945
     0.422005    0.612861    1.351422

 Transition state search - taking P-RFO step
 Searching for Lamda that Maximizes Along the Lowest mode
 Value Taken    Lamda =   0.00000894
 Searching for Lamda that Minimizes Along All other modes
 Value Taken    Lamda =  -0.00006790
 Step Taken.  Stepsize is  0.056359

                             Maximum     Tolerance    Cnvgd?
         Gradient           0.001077      0.000300      NO
         Displacement       0.021015      0.001200      NO
         Energy change     -0.000053      0.000001      NO


 New Cartesian Coordinates Obtained by Inverse Iteration

 Displacement from previous Coordinates is:  0.063789
 Adding empirical dispersion correction 
 ----------------------------------------------------------------
 Doing -D3(0) with
 s6  =   1.00000
 s8  =   1.00000
 rs6 =   1.28100
 rs8 =   1.09400
 -D3 energy without 3body term =     -0.0033104286 hartrees
 ----------------------------------------------------------------
             Standard Nuclear Orientation (Angstroms)
    I     Atom           X                Y                Z
 ----------------------------------------------------------------
    1      C       0.6119072323    -0.9811072720    -2.3351990156
    2      N       0.8764038990    -0.3258285939    -1.4234200606
    3      C       1.6754014359    -3.0441684251    -3.9956944295
    4      C       0.3275691793    -1.7693378757    -3.4617880969
    5      C       0.3072926361    -3.2682295807    -3.4431637751
    6      N       0.4620944432    -3.8358961069    -2.1360707200
    7      C       1.7361685891    -3.8858796995    -1.9074698271
    8      C       2.5491516129    -3.4053932954    -2.9889276368
    9      H       1.9090969396    -2.7757815609    -5.0126859623
   10      H      -0.0331593754    -1.2654167304    -4.3460986717
   11      H      -0.4741317889    -3.7146312439    -4.0492946621
   12      H       2.1102142093    -4.2436137959    -0.9562230678
   13      H       3.6232531999    -3.3120182459    -2.9944868449
 ----------------------------------------------------------------
 Nuclear Repulsion Energy =         324.14336949 hartrees
 There are       28 alpha and       27 beta electrons
 Applying Cartesian multipole field
    Component          Value
    ---------          -----
     (2,0,0)        1.00000E-11
     (0,2,0)        2.00000E-11
     (0,0,2)       -3.00000E-11
 Nucleus-field energy     =    -0.0000000130 hartrees
 Requested basis set is cc-pVTZ
 There are 110 shells and 310 basis functions
 A cutoff of  1.0D-14 yielded   5873 shell pairs
 There are     47135 function pairs (     62023 Cartesian)
 Smallest overlap matrix eigenvalue = 1.41E-04
 Guess MOs from SCF MO coefficient file
 Reading MOs from coefficient file
 Reading MOs from coefficient file
 Long-range K will be added via erf
 Coulomb attenuation parameter = 0.25 bohr**(-1)
 An unrestricted hybrid HF-DFT SCF calculation will be
 performed using Pulay DIIS extrapolation
 Exchange:     0.1957 Hartree-Fock + 1.0000 wB97X-D3 + LR-HF
 Correlation:  1.0000 wB97X-D3
 Using SG-2 standard quadrature grid
 Dispersion:   Grimme D3
 SCF converges when DIIS error is below 1.0E-08
 Geometry optimization detected.  Setting ReadMinima to 0
 Setting SaveMinima to 0
 using 64 threads for integral computing
 -------------------------------------------------------
 OpenMP Integral computing Module                
 Release: version 1.0, May 2013, Q-Chem Inc. Pittsburgh 
 -------------------------------------------------------
 using 64 threads for integral computing
 -------------------------------------------------------
 OpenMP Integral computing Module                
 Release: version 1.0, May 2013, Q-Chem Inc. Pittsburgh 
 -------------------------------------------------------
 ---------------------------------------
  Cycle       Energy         DIIS Error
 ---------------------------------------
    1    -341.0316831158      2.14E-04
    2    -341.0325990042      1.79E-05
    3    -341.0326095504      9.33E-06
    4    -341.0326114300      5.71E-06
    5    -341.0326124347      2.24E-06
    6    -341.0326127376      9.84E-07
    7    -341.0326129168      6.02E-07
    8    -341.0326130206      4.70E-07
    9    -341.0326130669      2.02E-07
   10    -341.0326130868      1.04E-07
   11    -341.0326130906      4.85E-08
   12    -341.0326130921      2.49E-08
   13    -341.0326130926      1.25E-08
   14    -341.0326130927      5.52E-09 Convergence criterion met
 ---------------------------------------
 <S^2> = 0.8031
 SCF time:  CPU 2354.77 s  wall 41.46 s
 SCF   energy in the final basis set = -341.03261309
 Total energy in the final basis set = -341.03261309
 
 --------------------------------------------------------------
 
                    Orbital Energies (a.u.)
 --------------------------------------------------------------
 
 Alpha MOs
 -- Occupied --
-14.4343 -14.4246 -10.3617 -10.3504 -10.3350 -10.3327 -10.3190 -10.3128
 -1.1075  -1.0288  -0.9545  -0.8997  -0.8227  -0.7101  -0.7086  -0.6567
 -0.6115  -0.6021  -0.5346  -0.5227  -0.5074  -0.4881  -0.4714  -0.4450
 -0.4271  -0.4021  -0.3802  -0.3009
 -- Virtual --
  0.0350   0.0904   0.1129   0.1275   0.1438   0.1554   0.1633   0.1726
  0.1976   0.2202   0.2209   0.2403   0.2746   0.2923   0.3081   0.3383
  0.3500   0.3604   0.3687   0.3889   0.4124   0.4235   0.4337   0.4410
  0.4541   0.4614   0.4752   0.4845   0.4974   0.5047   0.5218   0.5363
  0.5424   0.5504   0.5698   0.5806   0.5921   0.6028   0.6085   0.6231
  0.6384   0.6502   0.6602   0.6969   0.7037   0.7106   0.7302   0.7568
  0.7814   0.8081   0.8248   0.8350   0.8665   0.8878   0.9235   0.9406
  0.9592   0.9861   1.0026   1.0181   1.0463   1.0543   1.0609   1.0745
  1.1001   1.1036   1.1201   1.1373   1.1610   1.1718   1.1821   1.2085
  1.2200   1.2440   1.2617   1.2679   1.2940   1.2997   1.3123   1.3276
  1.3420   1.3517   1.3798   1.4119   1.4135   1.4296   1.4515   1.4686
  1.5178   1.5235   1.5429   1.5746   1.6022   1.6045   1.6255   1.6506
  1.6859   1.7123   1.7506   1.7825   1.8274   1.8468   1.8919   1.9263
  1.9886   2.0189   2.0546   2.0630   2.1235   2.1638   2.1992   2.2177
  2.2636   2.3092   2.3237   2.3551   2.3714   2.3880   2.4212   2.4332
  2.5125   2.5225   2.5375   2.5647   2.5825   2.6274   2.6392   2.6540
  2.6951   2.6993   2.7145   2.7386   2.7460   2.7588   2.7822   2.7890
  2.8093   2.8423   2.8491   2.8991   2.9110   2.9224   2.9414   2.9491
  2.9757   3.0115   3.0285   3.0371   3.0384   3.0476   3.0654   3.0803
  3.0925   3.1078   3.1132   3.1443   3.1479   3.1781   3.1850   3.1994
  3.2182   3.2251   3.2450   3.2559   3.2693   3.2883   3.3022   3.3184
  3.3423   3.3559   3.3971   3.4164   3.4444   3.4583   3.4708   3.4978
  3.5039   3.5509   3.5681   3.5740   3.6026   3.6184   3.6395   3.6588
  3.6980   3.7100   3.7279   3.7371   3.7608   3.7737   3.8205   3.8245
  3.8300   3.8606   3.8683   3.9080   3.9296   3.9499   3.9590   3.9779
  4.0010   4.0152   4.0434   4.0688   4.0693   4.0784   4.0991   4.1128
  4.1459   4.1674   4.2009   4.2069   4.2312   4.2538   4.2836   4.2977
  4.3114   4.3317   4.3543   4.4020   4.4168   4.4627   4.4788   4.5027
  4.5141   4.5388   4.5559   4.6096   4.6210   4.6526   4.6548   4.6872
  4.7058   4.7263   4.7724   4.7920   4.8219   4.8575   4.9029   4.9254
  4.9550   4.9974   5.0155   5.0269   5.0657   5.1092   5.1208   5.1585
  5.1693   5.2303   5.2451   5.2813   5.2991   5.3091   5.3254   5.4162
  5.4492   5.4883   5.5853   5.6187   5.6467   5.6865   5.7470   5.8028
  5.8785   5.9118   5.9502   5.9780   6.1172   6.2054   6.2429   6.4186
  6.4421   6.5358   8.2624   9.7984  11.4544  12.3630  12.7492  13.0454
 13.7464  15.5524
 
 Beta MOs
 -- Occupied --
-14.4306 -14.4215 -10.3555 -10.3506 -10.3367 -10.3340 -10.3204 -10.3086
 -1.1007  -1.0221  -0.9447  -0.8872  -0.8115  -0.7071  -0.7043  -0.6512
 -0.6057  -0.5962  -0.5303  -0.5168  -0.4972  -0.4680  -0.4644  -0.4334
 -0.4175  -0.3835  -0.3666
 -- Virtual --
 -0.0491   0.0472   0.0920   0.1226   0.1348   0.1462   0.1559   0.1656
  0.1741   0.2148   0.2213   0.2305   0.2416   0.2748   0.2958   0.3099
  0.3430   0.3516   0.3654   0.3733   0.3901   0.4141   0.4251   0.4372
  0.4449   0.4589   0.4649   0.4772   0.4869   0.5011   0.5059   0.5261
  0.5382   0.5447   0.5509   0.5715   0.5825   0.5942   0.6042   0.6111
  0.6246   0.6415   0.6515   0.6650   0.6989   0.7055   0.7118   0.7348
  0.7590   0.7848   0.8109   0.8288   0.8386   0.8697   0.8910   0.9276
  0.9424   0.9641   0.9874   1.0061   1.0219   1.0490   1.0556   1.0634
  1.0756   1.1038   1.1068   1.1243   1.1398   1.1660   1.1732   1.1842
  1.2144   1.2220   1.2453   1.2666   1.2706   1.2965   1.3048   1.3148
  1.3301   1.3446   1.3563   1.3823   1.4133   1.4189   1.4316   1.4560
  1.4735   1.5233   1.5256   1.5479   1.5790   1.6053   1.6071   1.6293
  1.6542   1.6905   1.7178   1.7546   1.7869   1.8336   1.8511   1.8950
  1.9297   1.9912   2.0225   2.0563   2.0660   2.1304   2.1729   2.2008
  2.2231   2.2666   2.3159   2.3286   2.3642   2.3764   2.3961   2.4255
  2.4388   2.5168   2.5250   2.5437   2.5678   2.5871   2.6343   2.6431
  2.6595   2.6997   2.7035   2.7196   2.7432   2.7487   2.7623   2.7837
  2.7923   2.8137   2.8469   2.8538   2.8992   2.9154   2.9284   2.9461
  2.9515   2.9788   3.0119   3.0301   3.0409   3.0439   3.0524   3.0691
  3.0854   3.0988   3.1102   3.1187   3.1466   3.1541   3.1846   3.1903
  3.2051   3.2221   3.2315   3.2483   3.2584   3.2780   3.2935   3.3112
  3.3216   3.3456   3.3599   3.4018   3.4219   3.4468   3.4643   3.4738
  3.5014   3.5088   3.5548   3.5717   3.5781   3.6079   3.6208   3.6456
  3.6620   3.7019   3.7127   3.7317   3.7414   3.7703   3.7814   3.8239
  3.8282   3.8337   3.8654   3.8733   3.9134   3.9341   3.9545   3.9630
  3.9849   4.0050   4.0177   4.0480   4.0735   4.0800   4.0862   4.1050
  4.1176   4.1504   4.1736   4.2053   4.2106   4.2358   4.2586   4.2860
  4.3025   4.3157   4.3378   4.3620   4.4084   4.4218   4.4666   4.4838
  4.5071   4.5177   4.5440   4.5603   4.6149   4.6270   4.6622   4.6674
  4.6929   4.7152   4.7289   4.7782   4.7996   4.8284   4.8628   4.9078
  4.9313   4.9626   5.0035   5.0245   5.0310   5.0715   5.1144   5.1273
  5.1650   5.1743   5.2348   5.2510   5.2859   5.3035   5.3136   5.3340
  5.4203   5.4552   5.4910   5.5882   5.6221   5.6513   5.6904   5.7510
  5.8054   5.8812   5.9151   5.9517   5.9801   6.1200   6.2090   6.2516
  6.4210   6.4453   6.5375   8.2645   9.8012  11.4585  12.3695  12.7540
 13.0485  13.7494  15.5565
 --------------------------------------------------------------
 
          Ground-State Mulliken Net Atomic Charges

     Atom                 Charge (a.u.)    Spin (a.u.)
  --------------------------------------------------------
      1 C                    -0.062105      -0.100798
      2 N                    -0.066737       0.202550
      3 C                    -0.120035      -0.182638
      4 C                    -0.162174       0.554945
      5 C                     0.115885      -0.017626
      6 N                    -0.206233       0.235623
      7 C                    -0.059182      -0.109856
      8 C                    -0.157363       0.405423
      9 H                     0.143548       0.006504
     10 H                     0.163843      -0.009433
     11 H                     0.126152       0.018249
     12 H                     0.138060       0.002568
     13 H                     0.146341      -0.005511
  --------------------------------------------------------
  Sum of atomic charges =     0.000000
  Sum of spin   charges =     1.000000

 -----------------------------------------------------------------
                    Cartesian Multipole Moments
 -----------------------------------------------------------------
    Charge (ESU x 10^10)
                 0.0000
    Dipole Moment (Debye)
         X       1.1949      Y      -1.8829      Z      -4.2461
       Tot       4.7961
    Quadrupole Moments (Debye-Ang)
        XX     -40.1158     XY      -8.1267     YY     -43.9447
        XZ      -3.7149     YZ      10.3026     ZZ     -21.2559
    Octopole Moments (Debye-Ang^2)
       XXX    -128.4827    XXY      93.6899    XYY     -23.2572
       YYY     363.5319    XXZ     109.8703    XYZ      13.6051
       YYZ     108.9688    XZZ     -34.7525    YZZ      63.9951
       ZZZ     258.8783
    Hexadecapole Moments (Debye-Ang^3)
      XXXX    -489.9862   XXXY     361.0244   XXYY    -401.8221
      XYYY     354.6082   YYYY   -2420.5529   XXXZ     353.3090
      XXYZ    -282.6587   XYYZ     110.3775   YYYZ   -1009.9573
      XXZZ    -430.9570   XYZZ     108.2093   YYZZ    -664.4121
      XZZZ     338.7608   YZZZ    -748.9132   ZZZZ   -1794.4575
 -----------------------------------------------------------------
 Calculating analytic gradient of the SCF energy
 Gradient of SCF Energy
            1           2           3           4           5           6
    1  -0.0014070   0.0004247   0.0008623   0.0011562  -0.0003791   0.0001070
    2   0.0004713  -0.0000846   0.0004727  -0.0001875   0.0002719  -0.0000803
    3  -0.0005439   0.0001909  -0.0001846   0.0013962  -0.0000720   0.0001155
            7           8           9          10          11          12
    1  -0.0003485  -0.0002037  -0.0001564  -0.0000478   0.0000099  -0.0000199
    2  -0.0000092  -0.0002232  -0.0004730  -0.0002900   0.0000303  -0.0000395
    3   0.0000308  -0.0005180  -0.0001606  -0.0002172  -0.0000745  -0.0000247
           13
    1   0.0000023
    2   0.0001410
    3   0.0000620
 Max gradient component =       1.407E-03
 RMS gradient           =       4.591E-04
 Gradient time:  CPU 472.68 s  wall 9.05 s
 Geometry Optimization Parameters
   NAtoms,    NIC,     NZ,  NCons,   NDum,   NFix, NCnnct, MaxDiis
       13     108       0       0       0       0       0       0

 Cartesian Hessian Update
 Hessian updated using Powell/Murtagh-Sargent update
  Mixing factors:     0.747070 Powell                      0.252930 Murtagh-Sargent


** GEOMETRY OPTIMIZATION IN DELOCALIZED INTERNAL COORDINATES **
   Searching for a Transition State

   Optimization Cycle:  15

                       Coordinates (Angstroms)
     ATOM                X               Y               Z
      1  C         0.6119072323   -0.9811072720   -2.3351990156
      2  N         0.8764038990   -0.3258285939   -1.4234200606
      3  C         1.6754014359   -3.0441684251   -3.9956944295
      4  C         0.3275691793   -1.7693378757   -3.4617880969
      5  C         0.3072926361   -3.2682295807   -3.4431637751
      6  N         0.4620944432   -3.8358961069   -2.1360707200
      7  C         1.7361685891   -3.8858796995   -1.9074698271
      8  C         2.5491516129   -3.4053932954   -2.9889276368
      9  H         1.9090969396   -2.7757815609   -5.0126859623
     10  H        -0.0331593754   -1.2654167304   -4.3460986717
     11  H        -0.4741317889   -3.7146312439   -4.0492946621
     12  H         2.1102142093   -4.2436137959   -0.9562230678
     13  H         3.6232531999   -3.3120182459   -2.9944868449
   Point Group: c1    Number of degrees of freedom:    33


   Energy is   -341.032613093

 Hessian updated using Powell/Murtagh-Sargent update
  Mixing factors:     0.867399 Powell                      0.132601 Murtagh-Sargent

 33 Hessian modes will be used to form the next step
  Hessian Eigenvalues:
    -0.011375    0.009261    0.020556    0.022788    0.023601    0.025818
     0.028968    0.036227    0.059647    0.066493    0.094618    0.104421
     0.107845    0.123313    0.150074    0.157067    0.159799    0.196945
     0.200006    0.200513    0.254789    0.276780    0.357246    0.357547
     0.359568    0.359984    0.360457    0.371225    0.399244    0.419490
     0.421774    0.612686    1.351240

 Transition state search - taking P-RFO step
 Searching for Lamda that Maximizes Along the Lowest mode
 Value Taken    Lamda =   0.00000117
 Searching for Lamda that Minimizes Along All other modes
 Value Taken    Lamda =  -0.00003922
 Step Taken.  Stepsize is  0.048734

                             Maximum     Tolerance    Cnvgd?
         Gradient           0.000610      0.000300      NO
         Displacement       0.022881      0.001200      NO
         Energy change     -0.000046      0.000001      NO


 New Cartesian Coordinates Obtained by Inverse Iteration

 Displacement from previous Coordinates is:  0.076207
 Adding empirical dispersion correction 
 ----------------------------------------------------------------
 Doing -D3(0) with
 s6  =   1.00000
 s8  =   1.00000
 rs6 =   1.28100
 rs8 =   1.09400
 -D3 energy without 3body term =     -0.0033158571 hartrees
 ----------------------------------------------------------------
             Standard Nuclear Orientation (Angstroms)
    I     Atom           X                Y                Z
 ----------------------------------------------------------------
    1      C       0.6246512054    -0.9872181456    -2.3389059128
    2      N       0.8994003084    -0.3329869353    -1.4296108913
    3      C       1.6731829009    -3.0412514316    -3.9940781358
    4      C       0.3233363715    -1.7725474460    -3.4639308232
    5      C       0.3056485466    -3.2723118648    -3.4458332983
    6      N       0.4592047835    -3.8414570988    -2.1394991919
    7      C       1.7331255601    -3.8852173974    -1.9063947568
    8      C       2.5465516998    -3.3986829030    -2.9841211350
    9      H       1.9095687612    -2.7720494638    -5.0102230541
   10      H      -0.0464213123    -1.2653909414    -4.3424911988
   11      H      -0.4730137049    -3.7181209315    -4.0557918948
   12      H       2.1060614706    -4.2421503656    -0.9543785199
   13      H       3.6199656214    -3.2979175014    -2.9852639580
 ----------------------------------------------------------------
 Nuclear Repulsion Energy =         324.36243991 hartrees
 There are       28 alpha and       27 beta electrons
 Applying Cartesian multipole field
    Component          Value
    ---------          -----
     (2,0,0)        1.00000E-11
     (0,2,0)        2.00000E-11
     (0,0,2)       -3.00000E-11
 Nucleus-field energy     =    -0.0000000130 hartrees
 Requested basis set is cc-pVTZ
 There are 110 shells and 310 basis functions
 A cutoff of  1.0D-14 yielded   5878 shell pairs
 There are     47198 function pairs (     62111 Cartesian)
 Smallest overlap matrix eigenvalue = 1.40E-04
 Guess MOs from SCF MO coefficient file
 Reading MOs from coefficient file
 Reading MOs from coefficient file
 Long-range K will be added via erf
 Coulomb attenuation parameter = 0.25 bohr**(-1)
 An unrestricted hybrid HF-DFT SCF calculation will be
 performed using Pulay DIIS extrapolation
 Exchange:     0.1957 Hartree-Fock + 1.0000 wB97X-D3 + LR-HF
 Correlation:  1.0000 wB97X-D3
 Using SG-2 standard quadrature grid
 Dispersion:   Grimme D3
 SCF converges when DIIS error is below 1.0E-08
 Geometry optimization detected.  Setting ReadMinima to 0
 Setting SaveMinima to 0
 using 64 threads for integral computing
 -------------------------------------------------------
 OpenMP Integral computing Module                
 Release: version 1.0, May 2013, Q-Chem Inc. Pittsburgh 
 -------------------------------------------------------
 using 64 threads for integral computing
 -------------------------------------------------------
 OpenMP Integral computing Module                
 Release: version 1.0, May 2013, Q-Chem Inc. Pittsburgh 
 -------------------------------------------------------
 ---------------------------------------
  Cycle       Energy         DIIS Error
 ---------------------------------------
    1    -341.0322609123      2.37E-04
    2    -341.0326195136      1.98E-05
    3    -341.0326335085      9.05E-06
    4    -341.0326359586      5.02E-06
    5    -341.0326370399      2.79E-06
    6    -341.0326373842      1.27E-06
    7    -341.0326376152      7.01E-07
    8    -341.0326377873      4.18E-07
    9    -341.0326378529      2.05E-07
   10    -341.0326378819      9.46E-08
   11    -341.0326378860      4.72E-08
   12    -341.0326378872      2.41E-08
   13    -341.0326378875      1.01E-08
   14    -341.0326378877      6.85E-09 Convergence criterion met
 ---------------------------------------
 <S^2> = 0.8029
 SCF time:  CPU 2347.90 s  wall 40.83 s
 SCF   energy in the final basis set = -341.03263789
 Total energy in the final basis set = -341.03263789
 
 --------------------------------------------------------------
 
                    Orbital Energies (a.u.)
 --------------------------------------------------------------
 
 Alpha MOs
 -- Occupied --
-14.4344 -14.4243 -10.3620 -10.3505 -10.3350 -10.3326 -10.3189 -10.3128
 -1.1076  -1.0286  -0.9548  -0.8994  -0.8226  -0.7102  -0.7085  -0.6569
 -0.6116  -0.6018  -0.5345  -0.5228  -0.5073  -0.4884  -0.4712  -0.4447
 -0.4273  -0.4022  -0.3801  -0.3009
 -- Virtual --
  0.0356   0.0905   0.1127   0.1276   0.1439   0.1555   0.1632   0.1724
  0.1973   0.2204   0.2210   0.2405   0.2747   0.2922   0.3079   0.3377
  0.3496   0.3606   0.3697   0.3889   0.4122   0.4241   0.4335   0.4407
  0.4541   0.4614   0.4753   0.4845   0.4971   0.5045   0.5218   0.5366
  0.5423   0.5504   0.5701   0.5808   0.5928   0.6031   0.6090   0.6229
  0.6379   0.6501   0.6597   0.6972   0.7049   0.7111   0.7296   0.7564
  0.7811   0.8084   0.8246   0.8343   0.8669   0.8894   0.9244   0.9415
  0.9591   0.9865   1.0026   1.0199   1.0463   1.0543   1.0614   1.0746
  1.1001   1.1037   1.1207   1.1381   1.1622   1.1728   1.1819   1.2091
  1.2192   1.2442   1.2624   1.2678   1.2938   1.2996   1.3123   1.3290
  1.3417   1.3525   1.3796   1.4121   1.4135   1.4295   1.4515   1.4677
  1.5174   1.5237   1.5434   1.5743   1.6031   1.6053   1.6257   1.6523
  1.6863   1.7127   1.7508   1.7829   1.8265   1.8472   1.8916   1.9255
  1.9886   2.0186   2.0546   2.0628   2.1225   2.1639   2.1996   2.2187
  2.2636   2.3092   2.3233   2.3551   2.3718   2.3870   2.4201   2.4349
  2.5125   2.5225   2.5375   2.5655   2.5821   2.6276   2.6399   2.6554
  2.6944   2.6977   2.7141   2.7396   2.7463   2.7599   2.7811   2.7889
  2.8089   2.8421   2.8488   2.8997   2.9108   2.9222   2.9416   2.9498
  2.9764   3.0122   3.0285   3.0374   3.0381   3.0482   3.0666   3.0804
  3.0934   3.1081   3.1143   3.1441   3.1492   3.1783   3.1855   3.2007
  3.2188   3.2254   3.2466   3.2558   3.2690   3.2883   3.3028   3.3191
  3.3442   3.3569   3.3961   3.4160   3.4455   3.4573   3.4715   3.4982
  3.5050   3.5517   3.5688   3.5739   3.6025   3.6187   3.6393   3.6599
  3.6989   3.7098   3.7280   3.7387   3.7598   3.7735   3.8207   3.8260
  3.8311   3.8602   3.8681   3.9095   3.9286   3.9497   3.9589   3.9787
  4.0031   4.0162   4.0422   4.0693   4.0702   4.0787   4.1003   4.1142
  4.1471   4.1667   4.2016   4.2068   4.2310   4.2540   4.2837   4.2984
  4.3105   4.3317   4.3545   4.4015   4.4144   4.4622   4.4790   4.5022
  4.5140   4.5371   4.5562   4.6089   4.6197   4.6514   4.6549   4.6871
  4.7052   4.7261   4.7735   4.7917   4.8222   4.8569   4.9026   4.9252
  4.9557   4.9983   5.0147   5.0256   5.0662   5.1088   5.1212   5.1584
  5.1691   5.2293   5.2449   5.2817   5.2987   5.3093   5.3247   5.4154
  5.4492   5.4885   5.5842   5.6187   5.6472   5.6864   5.7498   5.8033
  5.8782   5.9123   5.9495   5.9790   6.1164   6.2066   6.2426   6.4182
  6.4429   6.5355   8.2609   9.7986  11.4597  12.3575  12.7407  13.0439
 13.7397  15.5608
 
 Beta MOs
 -- Occupied --
-14.4306 -14.4213 -10.3557 -10.3508 -10.3367 -10.3340 -10.3204 -10.3086
 -1.1008  -1.0221  -0.9450  -0.8868  -0.8116  -0.7072  -0.7041  -0.6513
 -0.6059  -0.5959  -0.5303  -0.5168  -0.4973  -0.4683  -0.4644  -0.4332
 -0.4176  -0.3835  -0.3663
 -- Virtual --
 -0.0491   0.0477   0.0920   0.1225   0.1349   0.1463   0.1560   0.1655
  0.1740   0.2142   0.2215   0.2306   0.2418   0.2749   0.2958   0.3098
  0.3423   0.3513   0.3659   0.3738   0.3901   0.4140   0.4258   0.4372
  0.4446   0.4589   0.4648   0.4773   0.4868   0.5009   0.5057   0.5262
  0.5383   0.5445   0.5510   0.5718   0.5827   0.5948   0.6045   0.6116
  0.6245   0.6411   0.6514   0.6645   0.6992   0.7067   0.7122   0.7341
  0.7587   0.7846   0.8112   0.8285   0.8381   0.8702   0.8928   0.9284
  0.9434   0.9640   0.9877   1.0061   1.0237   1.0490   1.0557   1.0639
  1.0757   1.1040   1.1069   1.1248   1.1405   1.1672   1.1741   1.1840
  1.2150   1.2212   1.2455   1.2671   1.2706   1.2964   1.3049   1.3147
  1.3314   1.3443   1.3571   1.3822   1.4135   1.4189   1.4315   1.4561
  1.4726   1.5228   1.5259   1.5485   1.5788   1.6053   1.6086   1.6296
  1.6560   1.6909   1.7182   1.7547   1.7874   1.8328   1.8515   1.8947
  1.9289   1.9912   2.0222   2.0563   2.0658   2.1294   2.1732   2.2011
  2.2241   2.2666   2.3158   2.3281   2.3640   2.3766   2.3956   2.4246
  2.4404   2.5169   2.5253   2.5433   2.5685   2.5869   2.6346   2.6438
  2.6610   2.6992   2.7016   2.7194   2.7441   2.7491   2.7634   2.7826
  2.7922   2.8134   2.8467   2.8535   2.8999   2.9152   2.9283   2.9465
  2.9516   2.9795   3.0127   3.0302   3.0416   3.0435   3.0526   3.0702
  3.0858   3.0999   3.1103   3.1198   3.1465   3.1552   3.1848   3.1913
  3.2063   3.2227   3.2316   3.2500   3.2583   3.2776   3.2935   3.3117
  3.3222   3.3472   3.3612   3.4010   3.4214   3.4477   3.4634   3.4743
  3.5015   3.5100   3.5554   3.5725   3.5780   3.6076   3.6213   3.6453
  3.6631   3.7028   3.7126   3.7317   3.7429   3.7694   3.7810   3.8242
  3.8298   3.8349   3.8650   3.8732   3.9149   3.9330   3.9542   3.9629
  3.9855   4.0072   4.0187   4.0467   4.0746   4.0802   4.0864   4.1061
  4.1187   4.1515   4.1733   4.2060   4.2106   4.2355   4.2587   4.2861
  4.3030   4.3150   4.3381   4.3621   4.4079   4.4192   4.4662   4.4841
  4.5065   4.5177   4.5424   4.5605   4.6139   4.6255   4.6608   4.6673
  4.6928   4.7145   4.7287   4.7793   4.7993   4.8286   4.8623   4.9075
  4.9311   4.9634   5.0045   5.0239   5.0297   5.0720   5.1139   5.1279
  5.1648   5.1740   5.2338   5.2509   5.2864   5.3030   5.3137   5.3333
  5.4195   5.4554   5.4912   5.5872   5.6221   5.6519   5.6904   5.7538
  5.8059   5.8809   5.9156   5.9510   5.9810   6.1193   6.2102   6.2511
  6.4206   6.4461   6.5372   8.2630   9.8015  11.4639  12.3641  12.7455
 13.0469  13.7427  15.5648
 --------------------------------------------------------------
 
          Ground-State Mulliken Net Atomic Charges

     Atom                 Charge (a.u.)    Spin (a.u.)
  --------------------------------------------------------
      1 C                    -0.063390      -0.098696
      2 N                    -0.066838       0.197806
      3 C                    -0.119358      -0.182337
      4 C                    -0.160411       0.550421
      5 C                     0.114498      -0.017832
      6 N                    -0.205905       0.239819
      7 C                    -0.058676      -0.111316
      8 C                    -0.157900       0.409961
      9 H                     0.143451       0.006670
     10 H                     0.163989      -0.009284
     11 H                     0.126039       0.017745
     12 H                     0.138072       0.002599
     13 H                     0.146430      -0.005555
  --------------------------------------------------------
  Sum of atomic charges =     0.000000
  Sum of spin   charges =     1.000000

 -----------------------------------------------------------------
                    Cartesian Multipole Moments
 -----------------------------------------------------------------
    Charge (ESU x 10^10)
                 0.0000
    Dipole Moment (Debye)
         X       1.1617      Y      -1.8646      Z      -4.2367
       Tot       4.7724
    Quadrupole Moments (Debye-Ang)
        XX     -40.1809     XY      -8.1021     YY     -44.0354
        XZ      -3.6409     YZ      10.2495     ZZ     -21.2740
    Octopole Moments (Debye-Ang^2)
       XXX    -128.9053    XXY      93.9287    XYY     -23.4912
       YYY     364.2997    XXZ     110.0266    XYZ      13.4635
       YYZ     109.2928    XZZ     -35.1196    YZZ      64.1913
       ZZZ     259.0943
    Hexadecapole Moments (Debye-Ang^3)
      XXXX    -490.9110   XXXY     360.8493   XXYY    -402.9679
      XYYY     354.5026   YYYY   -2423.8611   XXXZ     353.6074
      XXYZ    -283.3637   XYYZ     111.0212   YYYZ   -1011.6824
      XXZZ    -431.4660   XYZZ     108.6546   YYZZ    -665.2189
      XZZZ     339.9809   YZZZ    -749.6454   ZZZZ   -1795.9670
 -----------------------------------------------------------------
 Calculating analytic gradient of the SCF energy
 Gradient of SCF Energy
            1           2           3           4           5           6
    1  -0.0006515   0.0002910   0.0008392  -0.0001245   0.0000312   0.0002400
    2   0.0001667  -0.0000272  -0.0002946   0.0003720   0.0002815  -0.0000245
    3  -0.0004738   0.0001636   0.0002083   0.0007528   0.0000422  -0.0001026
            7           8           9          10          11          12
    1  -0.0003059  -0.0001330  -0.0001098  -0.0001394   0.0000341   0.0000400
    2  -0.0001447  -0.0001901  -0.0003080  -0.0000945   0.0001121  -0.0000227
    3   0.0002400  -0.0006499  -0.0000925  -0.0000320  -0.0002103   0.0000189
           13
    1  -0.0000115
    2   0.0001740
    3   0.0001353
 Max gradient component =       8.392E-04
 RMS gradient           =       2.951E-04
 Gradient time:  CPU 469.49 s  wall 8.97 s
 Geometry Optimization Parameters
   NAtoms,    NIC,     NZ,  NCons,   NDum,   NFix, NCnnct, MaxDiis
       13     108       0       0       0       0       0       0

 Cartesian Hessian Update
 Hessian updated using Powell/Murtagh-Sargent update
  Mixing factors:     0.972403 Powell                      0.027597 Murtagh-Sargent


** GEOMETRY OPTIMIZATION IN DELOCALIZED INTERNAL COORDINATES **
   Searching for a Transition State

   Optimization Cycle:  16

                       Coordinates (Angstroms)
     ATOM                X               Y               Z
      1  C         0.6246512054   -0.9872181456   -2.3389059128
      2  N         0.8994003084   -0.3329869353   -1.4296108913
      3  C         1.6731829009   -3.0412514316   -3.9940781358
      4  C         0.3233363715   -1.7725474460   -3.4639308232
      5  C         0.3056485466   -3.2723118648   -3.4458332983
      6  N         0.4592047835   -3.8414570988   -2.1394991919
      7  C         1.7331255601   -3.8852173974   -1.9063947568
      8  C         2.5465516998   -3.3986829030   -2.9841211350
      9  H         1.9095687612   -2.7720494638   -5.0102230541
     10  H        -0.0464213123   -1.2653909414   -4.3424911988
     11  H        -0.4730137049   -3.7181209315   -4.0557918948
     12  H         2.1060614706   -4.2421503656   -0.9543785199
     13  H         3.6199656214   -3.2979175014   -2.9852639580
   Point Group: c1    Number of degrees of freedom:    33


   Energy is   -341.032637888

 Hessian updated using Powell/Murtagh-Sargent update
  Mixing factors:     0.964159 Powell                      0.035841 Murtagh-Sargent

 33 Hessian modes will be used to form the next step
  Hessian Eigenvalues:
    -0.014463    0.012344    0.020668    0.022812    0.023258    0.025085
     0.028929    0.036252    0.058155    0.066266    0.094860    0.103209
     0.107255    0.121160    0.149226    0.156998    0.159801    0.196256
     0.200006    0.200538    0.254792    0.276743    0.357240    0.357545
     0.359568    0.359977    0.360457    0.371216    0.398792    0.419165
     0.421692    0.612511    1.351127

 Transition state search - taking P-RFO step
 Searching for Lamda that Maximizes Along the Lowest mode
 Value Taken    Lamda =   0.00000698
 Searching for Lamda that Minimizes Along All other modes
 Value Taken    Lamda =  -0.00001148
 Step Taken.  Stepsize is  0.026383

                             Maximum     Tolerance    Cnvgd?
         Gradient           0.000514      0.000300      NO
         Displacement       0.018444      0.001200      NO
         Energy change     -0.000025      0.000001      NO


 New Cartesian Coordinates Obtained by Inverse Iteration

 Displacement from previous Coordinates is:  0.015351
 Adding empirical dispersion correction 
 ----------------------------------------------------------------
 Doing -D3(0) with
 s6  =   1.00000
 s8  =   1.00000
 rs6 =   1.28100
 rs8 =   1.09400
 -D3 energy without 3body term =     -0.0033172307 hartrees
 ----------------------------------------------------------------
             Standard Nuclear Orientation (Angstroms)
    I     Atom           X                Y                Z
 ----------------------------------------------------------------
    1      C       0.6258669266    -0.9891711108    -2.3391850426
    2      N       0.9023085089    -0.3351399232    -1.4302511831
    3      C       1.6732275206    -3.0428769664    -3.9945144348
    4      C       0.3206116109    -1.7730967116    -3.4641854103
    5      C       0.3055795377    -3.2730156636    -3.4463774941
    6      N       0.4586575700    -3.8406693819    -2.1392946046
    7      C       1.7325438422    -3.8839372926    -1.9060639161
    8      C       2.5462658200    -3.3980913342    -2.9839847256
    9      H       1.9111747052    -2.7679527151    -5.0087952454
   10      H      -0.0470348165    -1.2644977314    -4.3427367580
   11      H      -0.4729119444    -3.7200881891    -4.0555667555
   12      H       2.1051907345    -4.2402249716    -0.9537337566
   13      H       3.6197821962    -3.2985404347    -2.9858334438
 ----------------------------------------------------------------
 Nuclear Repulsion Energy =         324.39900217 hartrees
 There are       28 alpha and       27 beta electrons
 Applying Cartesian multipole field
    Component          Value
    ---------          -----
     (2,0,0)        1.00000E-11
     (0,2,0)        2.00000E-11
     (0,0,2)       -3.00000E-11
 Nucleus-field energy     =    -0.0000000130 hartrees
 Requested basis set is cc-pVTZ
 There are 110 shells and 310 basis functions
 A cutoff of  1.0D-14 yielded   5878 shell pairs
 There are     47198 function pairs (     62111 Cartesian)
 Smallest overlap matrix eigenvalue = 1.40E-04
 Guess MOs from SCF MO coefficient file
 Reading MOs from coefficient file
 Reading MOs from coefficient file
 Long-range K will be added via erf
 Coulomb attenuation parameter = 0.25 bohr**(-1)
 An unrestricted hybrid HF-DFT SCF calculation will be
 performed using Pulay DIIS extrapolation
 Exchange:     0.1957 Hartree-Fock + 1.0000 wB97X-D3 + LR-HF
 Correlation:  1.0000 wB97X-D3
 Using SG-2 standard quadrature grid
 Dispersion:   Grimme D3
 SCF converges when DIIS error is below 1.0E-08
 Geometry optimization detected.  Setting ReadMinima to 0
 Setting SaveMinima to 0
 using 64 threads for integral computing
 -------------------------------------------------------
 OpenMP Integral computing Module                
 Release: version 1.0, May 2013, Q-Chem Inc. Pittsburgh 
 -------------------------------------------------------
 using 64 threads for integral computing
 -------------------------------------------------------
 OpenMP Integral computing Module                
 Release: version 1.0, May 2013, Q-Chem Inc. Pittsburgh 
 -------------------------------------------------------
 ---------------------------------------
  Cycle       Energy         DIIS Error
 ---------------------------------------
    1    -341.0321582561      5.76E-05
    2    -341.0326389183      5.52E-06
    3    -341.0326401570      3.40E-06
    4    -341.0326404991      1.96E-06
    5    -341.0326407354      1.16E-06
    6    -341.0326408618      5.63E-07
    7    -341.0326409511      3.31E-07
    8    -341.0326410037      2.09E-07
    9    -341.0326410155      7.10E-08
   10    -341.0326410181      4.20E-08
   11    -341.0326410190      2.01E-08
   12    -341.0326410194      1.15E-08
   13    -341.0326410196      5.28E-09 Convergence criterion met
 ---------------------------------------
 <S^2> = 0.8029
 SCF time:  CPU 2176.56 s  wall 37.81 s
 SCF   energy in the final basis set = -341.03264102
 Total energy in the final basis set = -341.03264102
 
 --------------------------------------------------------------
 
                    Orbital Energies (a.u.)
 --------------------------------------------------------------
 
 Alpha MOs
 -- Occupied --
-14.4343 -14.4243 -10.3619 -10.3506 -10.3349 -10.3326 -10.3189 -10.3127
 -1.1076  -1.0286  -0.9546  -0.8995  -0.8226  -0.7102  -0.7084  -0.6569
 -0.6118  -0.6017  -0.5344  -0.5228  -0.5073  -0.4884  -0.4712  -0.4446
 -0.4274  -0.4020  -0.3801  -0.3010
 -- Virtual --
  0.0353   0.0905   0.1130   0.1275   0.1439   0.1554   0.1633   0.1725
  0.1969   0.2205   0.2210   0.2406   0.2747   0.2921   0.3079   0.3377
  0.3491   0.3612   0.3699   0.3889   0.4123   0.4242   0.4334   0.4406
  0.4543   0.4615   0.4753   0.4844   0.4971   0.5046   0.5218   0.5366
  0.5424   0.5505   0.5699   0.5808   0.5928   0.6032   0.6089   0.6231
  0.6380   0.6503   0.6599   0.6968   0.7054   0.7110   0.7298   0.7563
  0.7807   0.8084   0.8238   0.8345   0.8670   0.8898   0.9247   0.9416
  0.9587   0.9864   1.0026   1.0201   1.0464   1.0541   1.0613   1.0746
  1.0998   1.1041   1.1206   1.1385   1.1623   1.1730   1.1821   1.2091
  1.2193   1.2446   1.2627   1.2678   1.2934   1.2994   1.3121   1.3294
  1.3421   1.3526   1.3795   1.4123   1.4134   1.4289   1.4516   1.4679
  1.5172   1.5237   1.5434   1.5743   1.6032   1.6051   1.6259   1.6518
  1.6865   1.7136   1.7505   1.7826   1.8268   1.8467   1.8913   1.9257
  1.9889   2.0184   2.0555   2.0627   2.1226   2.1632   2.1997   2.2186
  2.2639   2.3092   2.3241   2.3551   2.3713   2.3867   2.4193   2.4358
  2.5126   2.5222   2.5372   2.5664   2.5821   2.6280   2.6400   2.6554
  2.6943   2.6971   2.7146   2.7401   2.7465   2.7599   2.7817   2.7893
  2.8092   2.8434   2.8480   2.8997   2.9102   2.9219   2.9415   2.9507
  2.9769   3.0113   3.0282   3.0367   3.0382   3.0480   3.0662   3.0805
  3.0935   3.1085   3.1144   3.1439   3.1490   3.1777   3.1852   3.2008
  3.2188   3.2253   3.2464   3.2561   3.2690   3.2882   3.3037   3.3183
  3.3443   3.3573   3.3958   3.4158   3.4453   3.4570   3.4715   3.4995
  3.5050   3.5523   3.5681   3.5743   3.6024   3.6186   3.6392   3.6594
  3.6989   3.7092   3.7283   3.7380   3.7595   3.7735   3.8206   3.8260
  3.8309   3.8609   3.8674   3.9099   3.9285   3.9495   3.9586   3.9791
  4.0029   4.0162   4.0419   4.0692   4.0696   4.0785   4.1001   4.1141
  4.1467   4.1663   4.2020   4.2060   4.2309   4.2540   4.2842   4.2982
  4.3107   4.3321   4.3537   4.4022   4.4138   4.4624   4.4793   4.5021
  4.5136   4.5367   4.5551   4.6091   4.6187   4.6511   4.6547   4.6876
  4.7052   4.7269   4.7742   4.7913   4.8222   4.8562   4.9026   4.9255
  4.9555   4.9983   5.0154   5.0255   5.0667   5.1076   5.1206   5.1588
  5.1694   5.2293   5.2452   5.2814   5.2989   5.3097   5.3245   5.4158
  5.4491   5.4885   5.5840   5.6192   5.6472   5.6863   5.7492   5.8044
  5.8783   5.9129   5.9504   5.9785   6.1164   6.2068   6.2423   6.4192
  6.4431   6.5362   8.2613   9.7977  11.4570  12.3597  12.7425  13.0444
 13.7417  15.5614
 
 Beta MOs
 -- Occupied --
-14.4305 -14.4213 -10.3557 -10.3508 -10.3366 -10.3339 -10.3203 -10.3085
 -1.1008  -1.0220  -0.9448  -0.8869  -0.8115  -0.7072  -0.7041  -0.6513
 -0.6060  -0.5958  -0.5302  -0.5167  -0.4974  -0.4683  -0.4643  -0.4331
 -0.4177  -0.3835  -0.3663
 -- Virtual --
 -0.0490   0.0474   0.0921   0.1227   0.1349   0.1464   0.1559   0.1655
  0.1740   0.2140   0.2215   0.2305   0.2418   0.2749   0.2957   0.3098
  0.3422   0.3509   0.3664   0.3739   0.3901   0.4140   0.4261   0.4371
  0.4445   0.4591   0.4649   0.4773   0.4867   0.5009   0.5059   0.5262
  0.5384   0.5447   0.5511   0.5717   0.5827   0.5947   0.6046   0.6115
  0.6246   0.6412   0.6515   0.6648   0.6988   0.7072   0.7121   0.7343
  0.7586   0.7841   0.8112   0.8278   0.8383   0.8704   0.8931   0.9288
  0.9435   0.9635   0.9877   1.0061   1.0237   1.0491   1.0556   1.0637
  1.0757   1.1038   1.1072   1.1246   1.1408   1.1673   1.1743   1.1842
  1.2151   1.2212   1.2459   1.2674   1.2707   1.2961   1.3046   1.3146
  1.3318   1.3447   1.3572   1.3819   1.4137   1.4188   1.4308   1.4562
  1.4728   1.5226   1.5258   1.5485   1.5788   1.6055   1.6084   1.6297
  1.6555   1.6911   1.7191   1.7545   1.7871   1.8332   1.8510   1.8944
  1.9291   1.9915   2.0220   2.0572   2.0658   2.1294   2.1726   2.2011
  2.2240   2.2668   2.3158   2.3290   2.3641   2.3758   2.3954   2.4237
  2.4413   2.5171   2.5250   2.5430   2.5694   2.5868   2.6352   2.6436
  2.6610   2.6991   2.7009   2.7200   2.7447   2.7493   2.7634   2.7832
  2.7926   2.8136   2.8480   2.8527   2.8999   2.9147   2.9280   2.9466
  2.9523   2.9800   3.0118   3.0298   3.0417   3.0431   3.0521   3.0699
  3.0857   3.1002   3.1107   3.1199   3.1463   3.1550   3.1843   3.1909
  3.2066   3.2226   3.2315   3.2499   3.2585   3.2777   3.2934   3.3126
  3.3215   3.3473   3.3616   3.4006   3.4212   3.4475   3.4632   3.4743
  3.5027   3.5101   3.5560   3.5718   3.5784   3.6074   3.6212   3.6451
  3.6626   3.7027   3.7120   3.7320   3.7421   3.7696   3.7807   3.8242
  3.8297   3.8347   3.8656   3.8726   3.9154   3.9329   3.9539   3.9626
  3.9859   4.0070   4.0188   4.0463   4.0740   4.0801   4.0862   4.1060
  4.1186   4.1511   4.1729   4.2063   4.2098   4.2355   4.2587   4.2866
  4.3026   4.3153   4.3386   4.3613   4.4085   4.4186   4.4664   4.4844
  4.5063   4.5173   4.5419   4.5594   4.6142   4.6245   4.6605   4.6674
  4.6932   4.7146   4.7295   4.7800   4.7988   4.8286   4.8616   4.9076
  4.9315   4.9630   5.0046   5.0246   5.0294   5.0726   5.1125   5.1273
  5.1652   5.1743   5.2339   5.2512   5.2861   5.3033   5.3139   5.3331
  5.4200   5.4553   5.4912   5.5870   5.6226   5.6518   5.6903   5.7532
  5.8070   5.8810   5.9162   5.9518   5.9805   6.1193   6.2104   6.2508
  6.4217   6.4462   6.5380   8.2634   9.8006  11.4611  12.3663  12.7473
 13.0474  13.7447  15.5654
 --------------------------------------------------------------
 
          Ground-State Mulliken Net Atomic Charges

     Atom                 Charge (a.u.)    Spin (a.u.)
  --------------------------------------------------------
      1 C                    -0.063414      -0.099389
      2 N                    -0.066853       0.199306
      3 C                    -0.119930      -0.182230
      4 C                    -0.160545       0.554249
      5 C                     0.115102      -0.017844
      6 N                    -0.206138       0.237674
      7 C                    -0.058376      -0.110500
      8 C                    -0.157899       0.406668
      9 H                     0.143408       0.006602
     10 H                     0.164186      -0.009328
     11 H                     0.126007       0.017727
     12 H                     0.138051       0.002585
     13 H                     0.146401      -0.005521
  --------------------------------------------------------
  Sum of atomic charges =     0.000000
  Sum of spin   charges =     1.000000

 -----------------------------------------------------------------
                    Cartesian Multipole Moments
 -----------------------------------------------------------------
    Charge (ESU x 10^10)
                 0.0000
    Dipole Moment (Debye)
         X       1.1588      Y      -1.8597      Z      -4.2370
       Tot       4.7700
    Quadrupole Moments (Debye-Ang)
        XX     -40.1892     XY      -8.0916     YY     -44.0470
        XZ      -3.6414     YZ      10.2312     ZZ     -21.2710
    Octopole Moments (Debye-Ang^2)
       XXX    -128.9136    XXY      93.9644    XYY     -23.5515
       YYY     364.4061    XXZ     110.0303    XYZ      13.4197
       YYZ     109.3744    XZZ     -35.1037    YZZ      64.3217
       ZZZ     259.1283
    Hexadecapole Moments (Debye-Ang^3)
      XXXX    -490.9621   XXXY     360.7285   XXYY    -403.0471
      XYYY     354.6941   YYYY   -2423.9785   XXXZ     353.4802
      XXYZ    -283.4656   XYYZ     111.2739   YYYZ   -1012.1157
      XXZZ    -431.4462   XYZZ     108.8573   YYZZ    -665.7728
      XZZZ     339.8608   YZZZ    -750.5568   ZZZZ   -1796.5192
 -----------------------------------------------------------------
 Calculating analytic gradient of the SCF energy
 Gradient of SCF Energy
            1           2           3           4           5           6
    1  -0.0003515   0.0002088   0.0001585   0.0000512   0.0000746   0.0000192
    2   0.0001344  -0.0000510  -0.0000644   0.0000663  -0.0000361   0.0000430
    3  -0.0002035   0.0000762   0.0000452   0.0002615   0.0000920  -0.0000125
            7           8           9          10          11          12
    1  -0.0001496   0.0000255  -0.0000030  -0.0000777   0.0000331   0.0000129
    2  -0.0000439  -0.0000614  -0.0000907  -0.0000379   0.0000898  -0.0000346
    3   0.0000949  -0.0002558  -0.0000311  -0.0000050  -0.0001276  -0.0000126
           13
    1  -0.0000020
    2   0.0000865
    3   0.0000782
 Max gradient component =       3.515E-04
 RMS gradient           =       1.155E-04
 Gradient time:  CPU 473.23 s  wall 9.13 s
 Geometry Optimization Parameters
   NAtoms,    NIC,     NZ,  NCons,   NDum,   NFix, NCnnct, MaxDiis
       13     108       0       0       0       0       0       0

 Cartesian Hessian Update
 Hessian updated using Powell/Murtagh-Sargent update
  Mixing factors:     0.773881 Powell                      0.226119 Murtagh-Sargent


** GEOMETRY OPTIMIZATION IN DELOCALIZED INTERNAL COORDINATES **
   Searching for a Transition State

   Optimization Cycle:  17

                       Coordinates (Angstroms)
     ATOM                X               Y               Z
      1  C         0.6258669266   -0.9891711108   -2.3391850426
      2  N         0.9023085089   -0.3351399232   -1.4302511831
      3  C         1.6732275206   -3.0428769664   -3.9945144348
      4  C         0.3206116109   -1.7730967116   -3.4641854103
      5  C         0.3055795377   -3.2730156636   -3.4463774941
      6  N         0.4586575700   -3.8406693819   -2.1392946046
      7  C         1.7325438422   -3.8839372926   -1.9060639161
      8  C         2.5462658200   -3.3980913342   -2.9839847256
      9  H         1.9111747052   -2.7679527151   -5.0087952454
     10  H        -0.0470348165   -1.2644977314   -4.3427367580
     11  H        -0.4729119444   -3.7200881891   -4.0555667555
     12  H         2.1051907345   -4.2402249716   -0.9537337566
     13  H         3.6197821962   -3.2985404347   -2.9858334438
   Point Group: c1    Number of degrees of freedom:    33


   Energy is   -341.032641020

 Hessian updated using Powell/Murtagh-Sargent update
  Mixing factors:     0.978440 Powell                      0.021560 Murtagh-Sargent

 33 Hessian modes will be used to form the next step
  Hessian Eigenvalues:
    -0.010287    0.013368    0.020431    0.022646    0.023075    0.024735
     0.028945    0.036289    0.057283    0.066030    0.094812    0.100951
     0.107099    0.119878    0.147229    0.156811    0.159778    0.195025
     0.200006    0.200528    0.254676    0.276709    0.357236    0.357543
     0.359567    0.359973    0.360457    0.371166    0.398452    0.418941
     0.421681    0.612375    1.351030

 Transition state search - taking P-RFO step
 Searching for Lamda that Maximizes Along the Lowest mode
 Value Taken    Lamda =   0.00000004
 Searching for Lamda that Minimizes Along All other modes
 Value Taken    Lamda =  -0.00000164
 Step Taken.  Stepsize is  0.005557

                             Maximum     Tolerance    Cnvgd?
         Gradient           0.000203      0.000300     YES
         Displacement       0.002091      0.001200      NO
         Energy change     -0.000003      0.000001      NO


 New Cartesian Coordinates Obtained by Inverse Iteration

 Displacement from previous Coordinates is:  0.005099
 Adding empirical dispersion correction 
 ----------------------------------------------------------------
 Doing -D3(0) with
 s6  =   1.00000
 s8  =   1.00000
 rs6 =   1.28100
 rs8 =   1.09400
 -D3 energy without 3body term =     -0.0033171284 hartrees
 ----------------------------------------------------------------
             Standard Nuclear Orientation (Angstroms)
    I     Atom           X                Y                Z
 ----------------------------------------------------------------
    1      C       0.6261350177    -0.9898752286    -2.3389581439
    2      N       0.9018294677    -0.3359363861    -1.4297659788
    3      C       1.6730216582    -3.0428064770    -3.9945987745
    4      C       0.3207191286    -1.7732510521    -3.4644280292
    5      C       0.3054036568    -3.2731765145    -3.4465504372
    6      N       0.4586402889    -3.8406212690    -2.1393294610
    7      C       1.7325589887    -3.8833869490    -1.9060016063
    8      C       2.5461278379    -3.3978309384    -2.9839754562
    9      H       1.9110647679    -2.7675261417    -5.0087523402
   10      H      -0.0458312094    -1.2639974247    -4.3430309091
   11      H      -0.4732432038    -3.7207079038    -4.0551829544
   12      H       2.1051270743    -4.2390562940    -0.9534194743
   13      H       3.6197087388    -3.2991298475    -2.9865292055
 ----------------------------------------------------------------
 Nuclear Repulsion Energy =         324.41689617 hartrees
 There are       28 alpha and       27 beta electrons
 Applying Cartesian multipole field
    Component          Value
    ---------          -----
     (2,0,0)        1.00000E-11
     (0,2,0)        2.00000E-11
     (0,0,2)       -3.00000E-11
 Nucleus-field energy     =    -0.0000000130 hartrees
 Requested basis set is cc-pVTZ
 There are 110 shells and 310 basis functions
 A cutoff of  1.0D-14 yielded   5878 shell pairs
 There are     47198 function pairs (     62111 Cartesian)
 Smallest overlap matrix eigenvalue = 1.39E-04
 Guess MOs from SCF MO coefficient file
 Reading MOs from coefficient file
 Reading MOs from coefficient file
 Long-range K will be added via erf
 Coulomb attenuation parameter = 0.25 bohr**(-1)
 An unrestricted hybrid HF-DFT SCF calculation will be
 performed using Pulay DIIS extrapolation
 Exchange:     0.1957 Hartree-Fock + 1.0000 wB97X-D3 + LR-HF
 Correlation:  1.0000 wB97X-D3
 Using SG-2 standard quadrature grid
 Dispersion:   Grimme D3
 SCF converges when DIIS error is below 1.0E-08
 Geometry optimization detected.  Setting ReadMinima to 0
 Setting SaveMinima to 0
 using 64 threads for integral computing
 -------------------------------------------------------
 OpenMP Integral computing Module                
 Release: version 1.0, May 2013, Q-Chem Inc. Pittsburgh 
 -------------------------------------------------------
 using 64 threads for integral computing
 -------------------------------------------------------
 OpenMP Integral computing Module                
 Release: version 1.0, May 2013, Q-Chem Inc. Pittsburgh 
 -------------------------------------------------------
 ---------------------------------------
  Cycle       Energy         DIIS Error
 ---------------------------------------
    1    -341.0326701541      1.59E-05
    2    -341.0326422577      1.58E-06
    3    -341.0326423267      1.24E-06
    4    -341.0326423485      5.26E-07
    5    -341.0326423590      2.01E-07
    6    -341.0326423625      1.34E-07
    7    -341.0326423643      6.85E-08
    8    -341.0326423657      3.92E-08
    9    -341.0326423664      2.14E-08
   10    -341.0326423666      9.15E-09 Convergence criterion met
 ---------------------------------------
 <S^2> = 0.8029
 SCF time:  CPU 1660.36 s  wall 28.86 s
 SCF   energy in the final basis set = -341.03264237
 Total energy in the final basis set = -341.03264237
 
 --------------------------------------------------------------
 
                    Orbital Energies (a.u.)
 --------------------------------------------------------------
 
 Alpha MOs
 -- Occupied --
-14.4343 -14.4243 -10.3619 -10.3506 -10.3349 -10.3326 -10.3189 -10.3127
 -1.1076  -1.0286  -0.9546  -0.8995  -0.8226  -0.7102  -0.7083  -0.6569
 -0.6118  -0.6016  -0.5344  -0.5228  -0.5073  -0.4885  -0.4712  -0.4445
 -0.4274  -0.4020  -0.3801  -0.3010
 -- Virtual --
  0.0354   0.0906   0.1130   0.1275   0.1439   0.1554   0.1633   0.1725
  0.1969   0.2205   0.2209   0.2406   0.2747   0.2920   0.3079   0.3378
  0.3491   0.3612   0.3699   0.3889   0.4123   0.4242   0.4334   0.4406
  0.4544   0.4615   0.4753   0.4844   0.4971   0.5046   0.5218   0.5366
  0.5424   0.5505   0.5699   0.5808   0.5928   0.6032   0.6089   0.6231
  0.6381   0.6503   0.6600   0.6967   0.7054   0.7110   0.7299   0.7563
  0.7805   0.8084   0.8238   0.8347   0.8671   0.8899   0.9249   0.9416
  0.9587   0.9865   1.0025   1.0202   1.0464   1.0542   1.0613   1.0746
  1.0997   1.1041   1.1206   1.1385   1.1623   1.1730   1.1822   1.2091
  1.2193   1.2446   1.2628   1.2678   1.2933   1.2994   1.3121   1.3294
  1.3422   1.3526   1.3795   1.4123   1.4134   1.4288   1.4516   1.4680
  1.5172   1.5238   1.5433   1.5744   1.6032   1.6051   1.6259   1.6517
  1.6866   1.7138   1.7505   1.7825   1.8269   1.8466   1.8913   1.9257
  1.9889   2.0185   2.0556   2.0626   2.1228   2.1631   2.1998   2.2187
  2.2639   2.3093   2.3243   2.3551   2.3712   2.3867   2.4193   2.4359
  2.5125   2.5220   2.5372   2.5666   2.5821   2.6282   2.6400   2.6554
  2.6943   2.6970   2.7146   2.7402   2.7466   2.7599   2.7816   2.7894
  2.8092   2.8436   2.8480   2.8998   2.9102   2.9218   2.9414   2.9508
  2.9770   3.0113   3.0282   3.0367   3.0382   3.0479   3.0662   3.0805
  3.0936   3.1087   3.1145   3.1439   3.1490   3.1775   3.1852   3.2009
  3.2188   3.2254   3.2465   3.2563   3.2690   3.2882   3.3038   3.3182
  3.3444   3.3574   3.3957   3.4158   3.4455   3.4570   3.4715   3.4996
  3.5052   3.5524   3.5680   3.5744   3.6026   3.6185   3.6392   3.6593
  3.6989   3.7092   3.7284   3.7380   3.7595   3.7736   3.8207   3.8262
  3.8309   3.8611   3.8674   3.9100   3.9285   3.9493   3.9588   3.9793
  4.0030   4.0162   4.0418   4.0693   4.0695   4.0785   4.1000   4.1142
  4.1467   4.1662   4.2020   4.2060   4.2309   4.2542   4.2842   4.2981
  4.3107   4.3321   4.3539   4.4023   4.4137   4.4625   4.4794   4.5020
  4.5137   4.5366   4.5552   4.6092   4.6185   4.6510   4.6548   4.6876
  4.7051   4.7270   4.7745   4.7913   4.8222   4.8562   4.9026   4.9256
  4.9555   4.9983   5.0155   5.0257   5.0668   5.1076   5.1205   5.1588
  5.1694   5.2294   5.2451   5.2813   5.2989   5.3096   5.3245   5.4160
  5.4490   5.4885   5.5841   5.6194   5.6473   5.6863   5.7490   5.8046
  5.8781   5.9130   5.9507   5.9784   6.1164   6.2069   6.2422   6.4195
  6.4430   6.5365   8.2611   9.7976  11.4577  12.3589  12.7419  13.0436
 13.7421  15.5625
 
 Beta MOs
 -- Occupied --
-14.4305 -14.4212 -10.3557 -10.3508 -10.3367 -10.3339 -10.3203 -10.3085
 -1.1008  -1.0220  -0.9448  -0.8869  -0.8115  -0.7072  -0.7041  -0.6514
 -0.6060  -0.5958  -0.5302  -0.5167  -0.4974  -0.4683  -0.4643  -0.4331
 -0.4177  -0.3835  -0.3663
 -- Virtual --
 -0.0490   0.0475   0.0921   0.1227   0.1349   0.1464   0.1559   0.1655
  0.1741   0.2141   0.2215   0.2304   0.2418   0.2749   0.2956   0.3098
  0.3423   0.3509   0.3665   0.3739   0.3902   0.4140   0.4261   0.4371
  0.4445   0.4591   0.4649   0.4773   0.4868   0.5008   0.5059   0.5261
  0.5384   0.5447   0.5512   0.5717   0.5827   0.5947   0.6046   0.6115
  0.6246   0.6412   0.6516   0.6648   0.6987   0.7072   0.7121   0.7344
  0.7586   0.7840   0.8112   0.8277   0.8384   0.8705   0.8932   0.9289
  0.9435   0.9635   0.9878   1.0060   1.0238   1.0491   1.0556   1.0638
  1.0757   1.1038   1.1072   1.1246   1.1409   1.1673   1.1744   1.1842
  1.2151   1.2212   1.2460   1.2675   1.2707   1.2960   1.3045   1.3146
  1.3317   1.3448   1.3571   1.3820   1.4138   1.4187   1.4308   1.4562
  1.4729   1.5228   1.5259   1.5484   1.5789   1.6055   1.6084   1.6297
  1.6554   1.6911   1.7193   1.7545   1.7870   1.8333   1.8509   1.8944
  1.9291   1.9915   2.0221   2.0573   2.0657   2.1296   2.1725   2.2012
  2.2241   2.2669   2.3159   2.3292   2.3641   2.3756   2.3954   2.4237
  2.4414   2.5170   2.5249   2.5430   2.5695   2.5869   2.6353   2.6436
  2.6610   2.6991   2.7008   2.7200   2.7447   2.7494   2.7635   2.7831
  2.7927   2.8136   2.8483   2.8526   2.8999   2.9146   2.9279   2.9465
  2.9524   2.9801   3.0118   3.0298   3.0417   3.0431   3.0520   3.0699
  3.0858   3.1003   3.1109   3.1200   3.1463   3.1550   3.1841   3.1909
  3.2067   3.2226   3.2317   3.2500   3.2586   3.2777   3.2934   3.3126
  3.3215   3.3474   3.3617   3.4004   3.4212   3.4476   3.4632   3.4743
  3.5027   3.5102   3.5562   3.5718   3.5785   3.6076   3.6211   3.6451
  3.6626   3.7027   3.7120   3.7322   3.7421   3.7697   3.7807   3.8244
  3.8298   3.8347   3.8658   3.8726   3.9155   3.9329   3.9538   3.9629
  3.9861   4.0070   4.0187   4.0462   4.0740   4.0801   4.0862   4.1059
  4.1187   4.1511   4.1728   4.2064   4.2098   4.2355   4.2589   4.2866
  4.3026   4.3154   4.3385   4.3615   4.4086   4.4185   4.4664   4.4845
  4.5063   4.5174   4.5419   4.5595   4.6143   4.6243   4.6604   4.6674
  4.6932   4.7145   4.7296   4.7802   4.7988   4.8286   4.8615   4.9076
  4.9315   4.9631   5.0046   5.0248   5.0296   5.0726   5.1124   5.1272
  5.1652   5.1743   5.2339   5.2511   5.2860   5.3034   5.3138   5.3331
  5.4202   5.4551   5.4912   5.5870   5.6228   5.6520   5.6902   5.7530
  5.8073   5.8809   5.9163   5.9521   5.9804   6.1193   6.2105   6.2508
  6.4220   6.4461   6.5382   8.2631   9.8005  11.4618  12.3655  12.7466
 13.0467  13.7451  15.5665
 --------------------------------------------------------------
 
          Ground-State Mulliken Net Atomic Charges

     Atom                 Charge (a.u.)    Spin (a.u.)
  --------------------------------------------------------
      1 C                    -0.063466      -0.099217
      2 N                    -0.066820       0.198890
      3 C                    -0.119895      -0.182201
      4 C                    -0.160457       0.553784
      5 C                     0.115033      -0.017804
      6 N                    -0.206148       0.237986
      7 C                    -0.058428      -0.110566
      8 C                    -0.157822       0.407063
      9 H                     0.143379       0.006596
     10 H                     0.164178      -0.009326
     11 H                     0.125990       0.017742
     12 H                     0.138059       0.002587
     13 H                     0.146398      -0.005535
  --------------------------------------------------------
  Sum of atomic charges =     0.000000
  Sum of spin   charges =     1.000000

 -----------------------------------------------------------------
                    Cartesian Multipole Moments
 -----------------------------------------------------------------
    Charge (ESU x 10^10)
                 0.0000
    Dipole Moment (Debye)
         X       1.1605      Y      -1.8584      Z      -4.2386
       Tot       4.7713
    Quadrupole Moments (Debye-Ang)
        XX     -40.1865     XY      -8.0916     YY     -44.0492
        XZ      -3.6499     YZ      10.2310     ZZ     -21.2640
    Octopole Moments (Debye-Ang^2)
       XXX    -128.8971    XXY      93.9594    XYY     -23.5526
       YYY     364.4339    XXZ     110.0123    XYZ      13.4334
       YYZ     109.3640    XZZ     -35.0620    YZZ      64.3260
       ZZZ     259.1008
    Hexadecapole Moments (Debye-Ang^3)
      XXXX    -490.8697   XXXY     360.6502   XXYY    -402.9657
      XYYY     354.7063   YYYY   -2423.9513   XXXZ     353.3984
      XXYZ    -283.4059   XYYZ     111.2245   YYYZ   -1012.0884
      XXZZ    -431.3631   XYZZ     108.7714   YYZZ    -665.7271
      XZZZ     339.6779   YZZZ    -750.6352   ZZZZ   -1796.4916
 -----------------------------------------------------------------
 Calculating analytic gradient of the SCF energy
 Gradient of SCF Energy
            1           2           3           4           5           6
    1  -0.0002596   0.0001712   0.0002092  -0.0000860   0.0001071   0.0000211
    2   0.0001081  -0.0000531  -0.0001440   0.0000972   0.0000151  -0.0000142
    3  -0.0001426   0.0000546   0.0000627   0.0001873   0.0000452  -0.0000080
            7           8           9          10          11          12
    1  -0.0001183  -0.0000179  -0.0000029  -0.0000397   0.0000202   0.0000008
    2  -0.0000006  -0.0000326  -0.0000481  -0.0000135   0.0000553  -0.0000152
    3   0.0000549  -0.0002028  -0.0000152   0.0000017  -0.0000765  -0.0000054
           13
    1  -0.0000051
    2   0.0000458
    3   0.0000440
 Max gradient component =       2.596E-04
 RMS gradient           =       9.430E-05
 Gradient time:  CPU 474.30 s  wall 9.42 s
 Geometry Optimization Parameters
   NAtoms,    NIC,     NZ,  NCons,   NDum,   NFix, NCnnct, MaxDiis
       13     108       0       0       0       0       0       0

 Cartesian Hessian Update
 Hessian updated using Powell/Murtagh-Sargent update
  Mixing factors:     0.660147 Powell                      0.339853 Murtagh-Sargent


** GEOMETRY OPTIMIZATION IN DELOCALIZED INTERNAL COORDINATES **
   Searching for a Transition State

   Optimization Cycle:  18

                       Coordinates (Angstroms)
     ATOM                X               Y               Z
      1  C         0.6261350177   -0.9898752286   -2.3389581439
      2  N         0.9018294677   -0.3359363861   -1.4297659788
      3  C         1.6730216582   -3.0428064770   -3.9945987745
      4  C         0.3207191286   -1.7732510521   -3.4644280292
      5  C         0.3054036568   -3.2731765145   -3.4465504372
      6  N         0.4586402889   -3.8406212690   -2.1393294610
      7  C         1.7325589887   -3.8833869490   -1.9060016063
      8  C         2.5461278379   -3.3978309384   -2.9839754562
      9  H         1.9110647679   -2.7675261417   -5.0087523402
     10  H        -0.0458312094   -1.2639974247   -4.3430309091
     11  H        -0.4732432038   -3.7207079038   -4.0551829544
     12  H         2.1051270743   -4.2390562940   -0.9534194743
     13  H         3.6197087388   -3.2991298475   -2.9865292055
   Point Group: c1    Number of degrees of freedom:    33


   Energy is   -341.032642367

 Hessian updated using Powell/Murtagh-Sargent update
  Mixing factors:     0.741351 Powell                      0.258649 Murtagh-Sargent

 33 Hessian modes will be used to form the next step
  Hessian Eigenvalues:
    -0.008370    0.009209    0.017272    0.022733    0.023326    0.024615
     0.029654    0.036409    0.050862    0.064630    0.080096    0.095453
     0.107233    0.116098    0.139366    0.156430    0.159761    0.184437
     0.200006    0.200504    0.254371    0.276732    0.357221    0.357541
     0.359567    0.359963    0.360456    0.371010    0.396131    0.417533
     0.421442    0.610719    1.350362

 Transition state search - taking P-RFO step
 Searching for Lamda that Maximizes Along the Lowest mode
 Value Taken    Lamda =   0.00000310
 Searching for Lamda that Minimizes Along All other modes
 Value Taken    Lamda =  -0.00000300
 Step Taken.  Stepsize is  0.023949

                             Maximum     Tolerance    Cnvgd?
         Gradient           0.000173      0.000300     YES
         Displacement       0.016092      0.001200      NO
         Energy change     -0.000001      0.000001      NO


 New Cartesian Coordinates Obtained by Inverse Iteration

 Displacement from previous Coordinates is:  0.021580
 Adding empirical dispersion correction 
 ----------------------------------------------------------------
 Doing -D3(0) with
 s6  =   1.00000
 s8  =   1.00000
 rs6 =   1.28100
 rs8 =   1.09400
 -D3 energy without 3body term =     -0.0033164175 hartrees
 ----------------------------------------------------------------
             Standard Nuclear Orientation (Angstroms)
    I     Atom           X                Y                Z
 ----------------------------------------------------------------
    1      C       0.6233671408    -0.9886679854    -2.3385491936
    2      N       0.8959247090    -0.3338208814    -1.4290178250
    3      C       1.6740246653    -3.0453681001    -3.9952055488
    4      C       0.3200012027    -1.7718876864    -3.4644928216
    5      C       0.3059132901    -3.2716680507    -3.4459450414
    6      N       0.4596666247    -3.8379470030    -2.1380879159
    7      C       1.7335963007    -3.8840349951    -1.9061018820
    8      C       2.5469738213    -3.4005102987    -2.9852014510
    9      H       1.9126104902    -2.7658048142    -5.0080565206
   10      H      -0.0444859116    -1.2631029405    -4.3442141443
   11      H      -0.4733746224    -3.7205318666    -4.0528313885
   12      H       2.1063160117    -4.2401834034    -0.9537345441
   13      H       3.6207284896    -3.3037744007    -2.9890844938
 ----------------------------------------------------------------
 Nuclear Repulsion Energy =         324.33673810 hartrees
 There are       28 alpha and       27 beta electrons
 Applying Cartesian multipole field
    Component          Value
    ---------          -----
     (2,0,0)        1.00000E-11
     (0,2,0)        2.00000E-11
     (0,0,2)       -3.00000E-11
 Nucleus-field energy     =    -0.0000000130 hartrees
 Requested basis set is cc-pVTZ
 There are 110 shells and 310 basis functions
 A cutoff of  1.0D-14 yielded   5878 shell pairs
 There are     47198 function pairs (     62111 Cartesian)
 Smallest overlap matrix eigenvalue = 1.40E-04
 Guess MOs from SCF MO coefficient file
 Reading MOs from coefficient file
 Reading MOs from coefficient file
 Long-range K will be added via erf
 Coulomb attenuation parameter = 0.25 bohr**(-1)
 An unrestricted hybrid HF-DFT SCF calculation will be
 performed using Pulay DIIS extrapolation
 Exchange:     0.1957 Hartree-Fock + 1.0000 wB97X-D3 + LR-HF
 Correlation:  1.0000 wB97X-D3
 Using SG-2 standard quadrature grid
 Dispersion:   Grimme D3
 SCF converges when DIIS error is below 1.0E-08
 Geometry optimization detected.  Setting ReadMinima to 0
 Setting SaveMinima to 0
 using 64 threads for integral computing
 -------------------------------------------------------
 OpenMP Integral computing Module                
 Release: version 1.0, May 2013, Q-Chem Inc. Pittsburgh 
 -------------------------------------------------------
 using 64 threads for integral computing
 -------------------------------------------------------
 OpenMP Integral computing Module                
 Release: version 1.0, May 2013, Q-Chem Inc. Pittsburgh 
 -------------------------------------------------------
 ---------------------------------------
  Cycle       Energy         DIIS Error
 ---------------------------------------
    1    -341.0321771343      7.74E-05
    2    -341.0326397073      7.15E-06
    3    -341.0326422378      3.81E-06
    4    -341.0326429367      2.54E-06
    5    -341.0326434105      1.39E-06
    6    -341.0326436347      8.60E-07
    7    -341.0326437733      4.58E-07
    8    -341.0326438887      2.08E-07
    9    -341.0326439074      1.14E-07
   10    -341.0326439126      5.49E-08
   11    -341.0326439139      2.49E-08
   12    -341.0326439145      1.57E-08
   13    -341.0326439148      6.29E-09 Convergence criterion met
 ---------------------------------------
 <S^2> = 0.8030
 SCF time:  CPU 2206.46 s  wall 39.56 s
 SCF   energy in the final basis set = -341.03264391
 Total energy in the final basis set = -341.03264391
 
 --------------------------------------------------------------
 
                    Orbital Energies (a.u.)
 --------------------------------------------------------------
 
 Alpha MOs
 -- Occupied --
-14.4342 -14.4244 -10.3619 -10.3506 -10.3348 -10.3327 -10.3189 -10.3125
 -1.1074  -1.0287  -0.9544  -0.8995  -0.8227  -0.7102  -0.7083  -0.6567
 -0.6120  -0.6016  -0.5344  -0.5228  -0.5073  -0.4884  -0.4712  -0.4446
 -0.4275  -0.4018  -0.3801  -0.3010
 -- Virtual --
  0.0349   0.0905   0.1132   0.1275   0.1439   0.1553   0.1633   0.1725
  0.1967   0.2204   0.2209   0.2405   0.2747   0.2920   0.3079   0.3379
  0.3489   0.3615   0.3697   0.3888   0.4124   0.4243   0.4334   0.4406
  0.4545   0.4615   0.4753   0.4844   0.4972   0.5047   0.5218   0.5366
  0.5425   0.5506   0.5697   0.5808   0.5925   0.6032   0.6089   0.6232
  0.6381   0.6504   0.6603   0.6964   0.7055   0.7108   0.7304   0.7562
  0.7804   0.8083   0.8232   0.8347   0.8669   0.8895   0.9247   0.9413
  0.9583   0.9861   1.0025   1.0197   1.0465   1.0540   1.0608   1.0746
  1.0994   1.1043   1.1203   1.1386   1.1621   1.1728   1.1822   1.2089
  1.2195   1.2449   1.2627   1.2678   1.2931   1.2992   1.3120   1.3292
  1.3424   1.3523   1.3794   1.4121   1.4136   1.4284   1.4516   1.4684
  1.5170   1.5236   1.5428   1.5744   1.6027   1.6050   1.6258   1.6509
  1.6865   1.7141   1.7504   1.7826   1.8272   1.8461   1.8910   1.9260
  1.9891   2.0183   2.0564   2.0628   2.1231   2.1626   2.1997   2.2184
  2.2640   2.3093   2.3250   2.3551   2.3707   2.3869   2.4187   2.4360
  2.5125   2.5221   2.5367   2.5672   2.5822   2.6285   2.6397   2.6550
  2.6944   2.6968   2.7152   2.7403   2.7465   2.7593   2.7822   2.7896
  2.8095   2.8443   2.8476   2.8995   2.9096   2.9215   2.9413   2.9511
  2.9770   3.0104   3.0280   3.0362   3.0382   3.0476   3.0657   3.0806
  3.0933   3.1087   3.1141   3.1436   3.1484   3.1769   3.1848   3.2005
  3.2186   3.2250   3.2456   3.2565   3.2690   3.2877   3.3040   3.3176
  3.3437   3.3573   3.3959   3.4157   3.4445   3.4570   3.4714   3.5007
  3.5045   3.5524   3.5673   3.5745   3.6020   3.6184   3.6392   3.6586
  3.6986   3.7088   3.7285   3.7370   3.7594   3.7737   3.8202   3.8255
  3.8306   3.8615   3.8668   3.9097   3.9284   3.9493   3.9584   3.9789
  4.0022   4.0159   4.0417   4.0685   4.0692   4.0782   4.0997   4.1134
  4.1460   4.1659   4.2020   4.2049   4.2312   4.2539   4.2847   4.2978
  4.3111   4.3325   4.3533   4.4029   4.4139   4.4625   4.4795   4.5018
  4.5133   4.5367   4.5541   4.6092   4.6179   4.6508   4.6545   4.6880
  4.7050   4.7277   4.7746   4.7909   4.8218   4.8559   4.9029   4.9260
  4.9549   4.9980   5.0160   5.0256   5.0669   5.1067   5.1200   5.1590
  5.1698   5.2295   5.2454   5.2810   5.2995   5.3097   5.3244   5.4162
  5.4491   5.4883   5.5838   5.6199   5.6470   5.6864   5.7479   5.8051
  5.8782   5.9135   5.9511   5.9777   6.1166   6.2066   6.2420   6.4199
  6.4430   6.5369   8.2618   9.7970  11.4546  12.3612  12.7453  13.0438
 13.7454  15.5605
 
 Beta MOs
 -- Occupied --
-14.4305 -14.4212 -10.3556 -10.3508 -10.3366 -10.3340 -10.3203 -10.3084
 -1.1007  -1.0220  -0.9445  -0.8871  -0.8114  -0.7071  -0.7040  -0.6512
 -0.6062  -0.5958  -0.5302  -0.5167  -0.4974  -0.4681  -0.4642  -0.4332
 -0.4179  -0.3833  -0.3663
 -- Virtual --
 -0.0490   0.0471   0.0921   0.1228   0.1348   0.1463   0.1557   0.1655
  0.1741   0.2141   0.2214   0.2302   0.2418   0.2749   0.2956   0.3098
  0.3424   0.3508   0.3667   0.3738   0.3901   0.4141   0.4262   0.4370
  0.4445   0.4592   0.4649   0.4773   0.4867   0.5009   0.5060   0.5262
  0.5384   0.5448   0.5511   0.5715   0.5827   0.5944   0.6046   0.6115
  0.6247   0.6412   0.6516   0.6651   0.6985   0.7072   0.7120   0.7349
  0.7585   0.7838   0.8112   0.8271   0.8385   0.8704   0.8927   0.9288
  0.9432   0.9631   0.9875   1.0060   1.0234   1.0491   1.0554   1.0633
  1.0757   1.1036   1.1074   1.1242   1.1409   1.1671   1.1742   1.1843
  1.2149   1.2214   1.2462   1.2674   1.2707   1.2958   1.3043   1.3145
  1.3316   1.3450   1.3569   1.3818   1.4137   1.4189   1.4303   1.4562
  1.4732   1.5225   1.5257   1.5480   1.5788   1.6056   1.6077   1.6297
  1.6545   1.6911   1.7196   1.7544   1.7870   1.8337   1.8504   1.8941
  1.9293   1.9917   2.0218   2.0580   2.0659   2.1299   2.1720   2.2011
  2.2238   2.2670   2.3160   2.3300   2.3641   2.3751   2.3956   2.4230
  2.4415   2.5171   2.5249   2.5425   2.5701   2.5869   2.6358   2.6433
  2.6606   2.6992   2.7005   2.7205   2.7450   2.7492   2.7629   2.7838
  2.7930   2.8138   2.8490   2.8522   2.8995   2.9140   2.9276   2.9465
  2.9529   2.9801   3.0109   3.0296   3.0415   3.0428   3.0516   3.0694
  3.0856   3.1001   3.1110   3.1194   3.1460   3.1545   3.1835   3.1903
  3.2063   3.2225   3.2313   3.2492   3.2587   3.2777   3.2930   3.3128
  3.3208   3.3468   3.3615   3.4006   3.4213   3.4466   3.4632   3.4741
  3.5036   3.5097   3.5563   3.5709   3.5786   3.6071   3.6210   3.6452
  3.6618   3.7025   3.7116   3.7323   3.7411   3.7698   3.7806   3.8239
  3.8290   3.8344   3.8662   3.8720   3.9152   3.9328   3.9538   3.9625
  3.9858   4.0062   4.0185   4.0461   4.0730   4.0801   4.0860   4.1057
  4.1181   4.1505   4.1723   4.2063   4.2087   4.2358   4.2586   4.2871
  4.3022   4.3158   4.3389   4.3609   4.4092   4.4187   4.4665   4.4845
  4.5061   4.5170   4.5419   4.5584   4.6143   4.6237   4.6602   4.6674
  4.6935   4.7146   4.7303   4.7805   4.7984   4.8283   4.8612   4.9079
  4.9320   4.9624   5.0043   5.0252   5.0294   5.0728   5.1116   5.1267
  5.1654   5.1747   5.2341   5.2515   5.2857   5.3040   5.3138   5.3330
  5.4203   5.4552   5.4910   5.5867   5.6232   5.6517   5.6903   5.7519
  5.8078   5.8810   5.9168   5.9525   5.9797   6.1195   6.2102   6.2507
  6.4224   6.4462   6.5387   8.2638   9.7998  11.4587  12.3679  12.7501
 13.0469  13.7484  15.5646
 --------------------------------------------------------------
 
          Ground-State Mulliken Net Atomic Charges

     Atom                 Charge (a.u.)    Spin (a.u.)
  --------------------------------------------------------
      1 C                    -0.063133      -0.100554
      2 N                    -0.066742       0.201787
      3 C                    -0.120614      -0.182298
      4 C                    -0.161191       0.558713
      5 C                     0.115851      -0.017855
      6 N                    -0.206467       0.235120
      7 C                    -0.058197      -0.109534
      8 C                    -0.157706       0.402569
      9 H                     0.143377       0.006504
     10 H                     0.164359      -0.009384
     11 H                     0.126063       0.017849
     12 H                     0.138053       0.002563
     13 H                     0.146347      -0.005479
  --------------------------------------------------------
  Sum of atomic charges =     0.000000
  Sum of spin   charges =     1.000000

 -----------------------------------------------------------------
                    Cartesian Multipole Moments
 -----------------------------------------------------------------
    Charge (ESU x 10^10)
                 0.0000
    Dipole Moment (Debye)
         X       1.1677      Y      -1.8631      Z      -4.2391
       Tot       4.7754
    Quadrupole Moments (Debye-Ang)
        XX     -40.1695     XY      -8.0917     YY     -44.0194
        XZ      -3.6561     YZ      10.2274     ZZ     -21.2712
    Octopole Moments (Debye-Ang^2)
       XXX    -128.7881    XXY      93.9063    XYY     -23.5193
       YYY     364.1816    XXZ     109.9934    XYZ      13.4026
       YYZ     109.3628    XZZ     -35.0325    YZZ      64.4099
       ZZZ     259.1594
    Hexadecapole Moments (Debye-Ang^3)
      XXXX    -490.7700   XXXY     360.8157   XXYY    -402.7412
      XYYY     354.9348   YYYY   -2422.8505   XXXZ     353.3489
      XXYZ    -283.3555   XYYZ     111.3677   YYYZ   -1011.9432
      XXZZ    -431.3538   XYZZ     109.0678   YYZZ    -666.1924
      XZZZ     339.6903   YZZZ    -751.3283   ZZZZ   -1796.9919
 -----------------------------------------------------------------
 Calculating analytic gradient of the SCF energy
 Gradient of SCF Energy
            1           2           3           4           5           6
    1  -0.0001661   0.0000824  -0.0004183   0.0005061  -0.0002683   0.0000102
    2   0.0001542  -0.0000936   0.0002836  -0.0002024  -0.0001038   0.0001120
    3   0.0001488  -0.0000513  -0.0001825  -0.0002345   0.0000209  -0.0000568
            7           8           9          10          11          12
    1   0.0002092   0.0000413   0.0000467  -0.0000548   0.0000135   0.0000122
    2  -0.0000789  -0.0000980   0.0000495  -0.0000437   0.0000102  -0.0000235
    3  -0.0000031   0.0003208   0.0000340  -0.0000071  -0.0000130  -0.0000008
           13
    1  -0.0000141
    2   0.0000345
    3   0.0000245
 Max gradient component =       5.061E-04
 RMS gradient           =       1.609E-04
 Gradient time:  CPU 465.68 s  wall 9.18 s
 Geometry Optimization Parameters
   NAtoms,    NIC,     NZ,  NCons,   NDum,   NFix, NCnnct, MaxDiis
       13     108       0       0       0       0       0       0

 Cartesian Hessian Update
 Hessian updated using Powell/Murtagh-Sargent update
  Mixing factors:     0.918811 Powell                      0.081189 Murtagh-Sargent


** GEOMETRY OPTIMIZATION IN DELOCALIZED INTERNAL COORDINATES **
   Searching for a Transition State

   Optimization Cycle:  19

                       Coordinates (Angstroms)
     ATOM                X               Y               Z
      1  C         0.6233671408   -0.9886679854   -2.3385491936
      2  N         0.8959247090   -0.3338208814   -1.4290178250
      3  C         1.6740246653   -3.0453681001   -3.9952055488
      4  C         0.3200012027   -1.7718876864   -3.4644928216
      5  C         0.3059132901   -3.2716680507   -3.4459450414
      6  N         0.4596666247   -3.8379470030   -2.1380879159
      7  C         1.7335963007   -3.8840349951   -1.9061018820
      8  C         2.5469738213   -3.4005102987   -2.9852014510
      9  H         1.9126104902   -2.7658048142   -5.0080565206
     10  H        -0.0444859116   -1.2631029405   -4.3442141443
     11  H        -0.4733746224   -3.7205318666   -4.0528313885
     12  H         2.1063160117   -4.2401834034   -0.9537345441
     13  H         3.6207284896   -3.3037744007   -2.9890844938
   Point Group: c1    Number of degrees of freedom:    33


   Energy is   -341.032643915

 Hessian updated using Powell/Murtagh-Sargent update
  Mixing factors:     0.944915 Powell                      0.055085 Murtagh-Sargent

 33 Hessian modes will be used to form the next step
  Hessian Eigenvalues:
    -0.020297    0.009609    0.017284    0.022720    0.023307    0.024698
     0.029699    0.036386    0.051631    0.064636    0.081949    0.095441
     0.107236    0.116224    0.139548    0.156416    0.159751    0.183784
     0.200005    0.200189    0.254372    0.276723    0.357221    0.357539
     0.359565    0.359963    0.360455    0.371010    0.395658    0.417297
     0.421229    0.610389    1.350286

 Transition state search - taking P-RFO step
 Searching for Lamda that Maximizes Along the Lowest mode
 Value Taken    Lamda =   0.00000309
 Searching for Lamda that Minimizes Along All other modes
 Value Taken    Lamda =  -0.00000164
 Step Taken.  Stepsize is  0.013294

                             Maximum     Tolerance    Cnvgd?
         Gradient           0.000215      0.000300     YES
         Displacement       0.006819      0.001200      NO
         Energy change     -0.000002      0.000001      NO


 New Cartesian Coordinates Obtained by Inverse Iteration

 Displacement from previous Coordinates is:  0.009437
 Adding empirical dispersion correction 
 ----------------------------------------------------------------
 Doing -D3(0) with
 s6  =   1.00000
 s8  =   1.00000
 rs6 =   1.28100
 rs8 =   1.09400
 -D3 energy without 3body term =     -0.0033159372 hartrees
 ----------------------------------------------------------------
             Standard Nuclear Orientation (Angstroms)
    I     Atom           X                Y                Z
 ----------------------------------------------------------------
    1      C       0.6244834099    -0.9897800252    -2.3382292858
    2      N       0.8964738207    -0.3350744664    -1.4284714872
    3      C       1.6733476410    -3.0439081738    -3.9950171333
    4      C       0.3209805251    -1.7726861420    -3.4645358634
    5      C       0.3055884959    -3.2724767821    -3.4462379380
    6      N       0.4592190812    -3.8389205458    -2.1384856129
    7      C       1.7332310980    -3.8830585721    -1.9060781714
    8      C       2.5465940616    -3.3991009265    -2.9848757656
    9      H       1.9113916140    -2.7666685036    -5.0086396397
   10      H      -0.0426531797    -1.2629048720    -4.3440161444
   11      H      -0.4736992362    -3.7211560974    -4.0532305886
   12      H       2.1058842575    -4.2384612039    -0.9534352606
   13      H       3.6204206230    -3.3031061154    -2.9892698797
 ----------------------------------------------------------------
 Nuclear Repulsion Energy =         324.38803919 hartrees
 There are       28 alpha and       27 beta electrons
 Applying Cartesian multipole field
    Component          Value
    ---------          -----
     (2,0,0)        1.00000E-11
     (0,2,0)        2.00000E-11
     (0,0,2)       -3.00000E-11
 Nucleus-field energy     =    -0.0000000130 hartrees
 Requested basis set is cc-pVTZ
 There are 110 shells and 310 basis functions
 A cutoff of  1.0D-14 yielded   5878 shell pairs
 There are     47198 function pairs (     62111 Cartesian)
 Smallest overlap matrix eigenvalue = 1.39E-04
 Guess MOs from SCF MO coefficient file
 Reading MOs from coefficient file
 Reading MOs from coefficient file
 Long-range K will be added via erf
 Coulomb attenuation parameter = 0.25 bohr**(-1)
 An unrestricted hybrid HF-DFT SCF calculation will be
 performed using Pulay DIIS extrapolation
 Exchange:     0.1957 Hartree-Fock + 1.0000 wB97X-D3 + LR-HF
 Correlation:  1.0000 wB97X-D3
 Using SG-2 standard quadrature grid
 Dispersion:   Grimme D3
 SCF converges when DIIS error is below 1.0E-08
 Geometry optimization detected.  Setting ReadMinima to 0
 Setting SaveMinima to 0
 using 64 threads for integral computing
 -------------------------------------------------------
 OpenMP Integral computing Module                
 Release: version 1.0, May 2013, Q-Chem Inc. Pittsburgh 
 -------------------------------------------------------
 using 64 threads for integral computing
 -------------------------------------------------------
 OpenMP Integral computing Module                
 Release: version 1.0, May 2013, Q-Chem Inc. Pittsburgh 
 -------------------------------------------------------
 ---------------------------------------
  Cycle       Energy         DIIS Error
 ---------------------------------------
    1    -341.0329771133      3.32E-05
    2    -341.0326417128      4.08E-06
    3    -341.0326425370      2.64E-06
    4    -341.0326428038      1.33E-06
    5    -341.0326430119      7.76E-07
    6    -341.0326431317      4.94E-07
    7    -341.0326431873      2.99E-07
    8    -341.0326432260      1.76E-07
    9    -341.0326432325      7.32E-08
   10    -341.0326432350      4.11E-08
   11    -341.0326432358      1.90E-08
   12    -341.0326432361      9.64E-09 Convergence criterion met
 ---------------------------------------
 <S^2> = 0.8029
 SCF time:  CPU 2004.24 s  wall 35.12 s
 SCF   energy in the final basis set = -341.03264324
 Total energy in the final basis set = -341.03264324
 
 --------------------------------------------------------------
 
                    Orbital Energies (a.u.)
 --------------------------------------------------------------
 
 Alpha MOs
 -- Occupied --
-14.4343 -14.4243 -10.3619 -10.3506 -10.3349 -10.3326 -10.3189 -10.3126
 -1.1075  -1.0286  -0.9546  -0.8995  -0.8226  -0.7102  -0.7083  -0.6569
 -0.6119  -0.6016  -0.5344  -0.5228  -0.5073  -0.4885  -0.4712  -0.4445
 -0.4274  -0.4020  -0.3801  -0.3010
 -- Virtual --
  0.0352   0.0906   0.1131   0.1275   0.1439   0.1553   0.1632   0.1725
  0.1970   0.2204   0.2208   0.2405   0.2747   0.2919   0.3079   0.3380
  0.3490   0.3613   0.3697   0.3889   0.4124   0.4242   0.4334   0.4406
  0.4545   0.4615   0.4754   0.4844   0.4971   0.5047   0.5218   0.5366
  0.5425   0.5506   0.5698   0.5808   0.5926   0.6032   0.6089   0.6232
  0.6382   0.6504   0.6602   0.6965   0.7054   0.7109   0.7303   0.7563
  0.7804   0.8083   0.8236   0.8349   0.8671   0.8896   0.9250   0.9414
  0.9585   0.9863   1.0024   1.0200   1.0465   1.0541   1.0611   1.0746
  1.0995   1.1042   1.1206   1.1385   1.1622   1.1729   1.1823   1.2090
  1.2194   1.2448   1.2630   1.2679   1.2932   1.2993   1.3120   1.3292
  1.3424   1.3523   1.3795   1.4121   1.4136   1.4287   1.4516   1.4684
  1.5173   1.5238   1.5429   1.5745   1.6030   1.6050   1.6259   1.6511
  1.6866   1.7140   1.7504   1.7824   1.8271   1.8462   1.8912   1.9258
  1.9890   2.0184   2.0560   2.0625   2.1232   2.1628   2.1997   2.2187
  2.2640   2.3095   2.3250   2.3551   2.3709   2.3868   2.4193   2.4359
  2.5123   2.5218   2.5371   2.5670   2.5821   2.6285   2.6398   2.6552
  2.6944   2.6969   2.7149   2.7403   2.7466   2.7597   2.7818   2.7895
  2.8094   2.8442   2.8477   2.8996   2.9099   2.9215   2.9413   2.9509
  2.9771   3.0108   3.0282   3.0365   3.0382   3.0476   3.0659   3.0805
  3.0935   3.1089   3.1145   3.1438   3.1486   3.1770   3.1851   3.2008
  3.2187   3.2254   3.2460   3.2565   3.2690   3.2880   3.3039   3.3178
  3.3441   3.3574   3.3957   3.4157   3.4452   3.4571   3.4715   3.5000
  3.5050   3.5525   3.5676   3.5747   3.6026   3.6183   3.6393   3.6588
  3.6987   3.7090   3.7287   3.7375   3.7595   3.7738   3.8207   3.8260
  3.8308   3.8615   3.8672   3.9099   3.9286   3.9491   3.9590   3.9793
  4.0025   4.0159   4.0417   4.0690   4.0693   4.0784   4.0998   4.1139
  4.1463   4.1660   4.2020   4.2056   4.2310   4.2544   4.2844   4.2979
  4.3110   4.3323   4.3538   4.4026   4.4138   4.4626   4.4795   4.5019
  4.5137   4.5367   4.5549   4.6093   4.6181   4.6509   4.6547   4.6878
  4.7051   4.7275   4.7749   4.7913   4.8220   4.8560   4.9026   4.9258
  4.9553   4.9980   5.0160   5.0259   5.0668   5.1072   5.1202   5.1590
  5.1698   5.2296   5.2450   5.2810   5.2992   5.3096   5.3244   5.4164
  5.4488   5.4884   5.5841   5.6198   5.6473   5.6862   5.7481   5.8051
  5.8780   5.9132   5.9512   5.9780   6.1166   6.2069   6.2421   6.4200
  6.4429   6.5369   8.2615   9.7971  11.4565  12.3595  12.7432  13.0431
 13.7440  15.5624
 
 Beta MOs
 -- Occupied --
-14.4305 -14.4212 -10.3556 -10.3508 -10.3366 -10.3339 -10.3203 -10.3085
 -1.1008  -1.0220  -0.9447  -0.8870  -0.8114  -0.7071  -0.7041  -0.6513
 -0.6061  -0.5958  -0.5302  -0.5167  -0.4974  -0.4683  -0.4642  -0.4331
 -0.4178  -0.3835  -0.3663
 -- Virtual --
 -0.0490   0.0474   0.0921   0.1227   0.1348   0.1464   0.1558   0.1655
  0.1741   0.2143   0.2215   0.2302   0.2418   0.2749   0.2955   0.3099
  0.3425   0.3509   0.3666   0.3738   0.3901   0.4140   0.4261   0.4370
  0.4445   0.4592   0.4649   0.4773   0.4868   0.5009   0.5060   0.5261
  0.5384   0.5448   0.5512   0.5716   0.5827   0.5946   0.6046   0.6114
  0.6247   0.6413   0.6516   0.6650   0.6985   0.7072   0.7120   0.7348
  0.7586   0.7838   0.8111   0.8275   0.8386   0.8706   0.8929   0.9290
  0.9433   0.9633   0.9877   1.0059   1.0236   1.0491   1.0556   1.0636
  1.0757   1.1036   1.1073   1.1245   1.1408   1.1672   1.1743   1.1844
  1.2149   1.2214   1.2461   1.2676   1.2707   1.2959   1.3044   1.3146
  1.3315   1.3450   1.3569   1.3820   1.4138   1.4187   1.4306   1.4562
  1.4733   1.5228   1.5258   1.5481   1.5790   1.6056   1.6080   1.6297
  1.6547   1.6912   1.7195   1.7544   1.7869   1.8336   1.8505   1.8942
  1.9292   1.9915   2.0220   2.0577   2.0656   2.1300   2.1722   2.2011
  2.2241   2.2669   2.3161   2.3299   2.3641   2.3752   2.3955   2.4237
  2.4415   2.5169   2.5247   2.5428   2.5700   2.5869   2.6357   2.6435
  2.6608   2.6992   2.7007   2.7203   2.7449   2.7494   2.7632   2.7833
  2.7929   2.8137   2.8489   2.8523   2.8997   2.9143   2.9277   2.9465
  2.9526   2.9802   3.0114   3.0298   3.0414   3.0431   3.0516   3.0696
  3.0857   3.1003   3.1111   3.1198   3.1462   3.1547   3.1836   3.1906
  3.2066   3.2226   3.2317   3.2496   3.2588   3.2777   3.2932   3.3127
  3.3211   3.3471   3.3616   3.4004   3.4213   3.4474   3.4633   3.4742
  3.5031   3.5101   3.5563   3.5713   3.5788   3.6076   3.6209   3.6452
  3.6621   3.7026   3.7118   3.7324   3.7416   3.7699   3.7807   3.8244
  3.8295   3.8346   3.8662   3.8724   3.9154   3.9330   3.9536   3.9631
  3.9862   4.0066   4.0185   4.0460   4.0735   4.0801   4.0861   4.1057
  4.1184   4.1508   4.1725   4.2064   4.2094   4.2355   4.2591   4.2868
  4.3024   4.3157   4.3386   4.3614   4.4089   4.4186   4.4666   4.4845
  4.5062   4.5174   4.5419   4.5592   4.6145   4.6238   4.6604   4.6674
  4.6934   4.7145   4.7301   4.7807   4.7987   4.8285   4.8614   4.9076
  4.9317   4.9628   5.0043   5.0252   5.0298   5.0727   5.1121   5.1269
  5.1654   5.1746   5.2342   5.2511   5.2856   5.3037   5.3137   5.3331
  5.4206   5.4549   5.4911   5.5871   5.6232   5.6521   5.6901   5.7521
  5.8077   5.8808   5.9166   5.9526   5.9799   6.1195   6.2105   6.2507
  6.4224   6.4461   6.5386   8.2636   9.8000  11.4606  12.3662  12.7480
 13.0461  13.7469  15.5664
 --------------------------------------------------------------
 
          Ground-State Mulliken Net Atomic Charges

     Atom                 Charge (a.u.)    Spin (a.u.)
  --------------------------------------------------------
      1 C                    -0.063293      -0.099681
      2 N                    -0.066752       0.199853
      3 C                    -0.120170      -0.182211
      4 C                    -0.160776       0.555410
      5 C                     0.115431      -0.017754
      6 N                    -0.206324       0.236915
      7 C                    -0.058427      -0.110139
      8 C                    -0.157690       0.405525
      9 H                     0.143346       0.006542
     10 H                     0.164226      -0.009356
     11 H                     0.126000       0.017848
     12 H                     0.138057       0.002579
     13 H                     0.146371      -0.005531
  --------------------------------------------------------
  Sum of atomic charges =    -0.000000
  Sum of spin   charges =     1.000000

 -----------------------------------------------------------------
                    Cartesian Multipole Moments
 -----------------------------------------------------------------
    Charge (ESU x 10^10)
                 0.0000
    Dipole Moment (Debye)
         X       1.1692      Y      -1.8614      Z      -4.2418
       Tot       4.7776
    Quadrupole Moments (Debye-Ang)
        XX     -40.1689     XY      -8.0957     YY     -44.0274
        XZ      -3.6714     YZ      10.2376     ZZ     -21.2553
    Octopole Moments (Debye-Ang^2)
       XXX    -128.7895    XXY      93.9041    XYY     -23.5118
       YYY     364.2692    XXZ     109.9637    XYZ      13.4579
       YYZ     109.3061    XZZ     -34.9608    YZZ      64.3348
       ZZZ     259.0660
    Hexadecapole Moments (Debye-Ang^3)
      XXXX    -490.6046   XXXY     360.6093   XXYY    -402.6470
      XYYY     354.7802   YYYY   -2423.0451   XXXZ     353.2386
      XXYZ    -283.2236   XYYZ     111.1363   YYYZ   -1011.7516
      XXZZ    -431.1924   XYZZ     108.7194   YYZZ    -665.7252
      XZZZ     339.3409   YZZZ    -750.8888   ZZZZ   -1796.4816
 -----------------------------------------------------------------
 Calculating analytic gradient of the SCF energy
 Gradient of SCF Energy
            1           2           3           4           5           6
    1  -0.0001324   0.0000791   0.0000238   0.0000551   0.0000190  -0.0000478
    2   0.0000759  -0.0000509  -0.0000207  -0.0000314  -0.0000060  -0.0000064
    3  -0.0000023   0.0000088  -0.0000121   0.0000009  -0.0000137   0.0000204
            7           8           9          10          11          12
    1   0.0000090  -0.0000168   0.0000124   0.0000115  -0.0000024  -0.0000161
    2   0.0000291   0.0000172   0.0000328   0.0000014  -0.0000134  -0.0000086
    3  -0.0000384   0.0000278   0.0000098   0.0000018   0.0000159  -0.0000047
           13
    1   0.0000057
    2  -0.0000191
    3  -0.0000142
 Max gradient component =       1.324E-04
 RMS gradient           =       3.483E-05
 Gradient time:  CPU 484.56 s  wall 9.56 s
 Geometry Optimization Parameters
   NAtoms,    NIC,     NZ,  NCons,   NDum,   NFix, NCnnct, MaxDiis
       13     108       0       0       0       0       0       0

 Cartesian Hessian Update
 Hessian updated using Powell/Murtagh-Sargent update
  Mixing factors:     0.954978 Powell                      0.045022 Murtagh-Sargent


** GEOMETRY OPTIMIZATION IN DELOCALIZED INTERNAL COORDINATES **
   Searching for a Transition State

   Optimization Cycle:  20

                       Coordinates (Angstroms)
     ATOM                X               Y               Z
      1  C         0.6244834099   -0.9897800252   -2.3382292858
      2  N         0.8964738207   -0.3350744664   -1.4284714872
      3  C         1.6733476410   -3.0439081738   -3.9950171333
      4  C         0.3209805251   -1.7726861420   -3.4645358634
      5  C         0.3055884959   -3.2724767821   -3.4462379380
      6  N         0.4592190812   -3.8389205458   -2.1384856129
      7  C         1.7332310980   -3.8830585721   -1.9060781714
      8  C         2.5465940616   -3.3991009265   -2.9848757656
      9  H         1.9113916140   -2.7666685036   -5.0086396397
     10  H        -0.0426531797   -1.2629048720   -4.3440161444
     11  H        -0.4736992362   -3.7211560974   -4.0532305886
     12  H         2.1058842575   -4.2384612039   -0.9534352606
     13  H         3.6204206230   -3.3031061154   -2.9892698797
   Point Group: c1    Number of degrees of freedom:    33


   Energy is   -341.032643236

 Hessian updated using Powell/Murtagh-Sargent update
  Mixing factors:     0.997449 Powell                      0.002551 Murtagh-Sargent

 33 Hessian modes will be used to form the next step
  Hessian Eigenvalues:
    -0.020998    0.009578    0.017279    0.022728    0.023279    0.024725
     0.029873    0.036363    0.051557    0.064642    0.082612    0.095400
     0.107348    0.116290    0.139536    0.156428    0.159772    0.182449
     0.200007    0.200172    0.254357    0.276753    0.357221    0.357541
     0.359567    0.359962    0.360455    0.371008    0.395665    0.417334
     0.421304    0.610361    1.350282

 Transition state search - taking P-RFO step
 Searching for Lamda that Maximizes Along the Lowest mode
 Value Taken    Lamda =   0.00000001
 Searching for Lamda that Minimizes Along All other modes
 Value Taken    Lamda =  -0.00000011
 Step Taken.  Stepsize is  0.001116

                             Maximum     Tolerance    Cnvgd?
         Gradient           0.000063      0.000300     YES
         Displacement       0.000522      0.001200     YES
         Energy change      0.000001      0.000001     YES


                       Distance Matrix (Angstroms)
             C (  1)   N (  2)   C (  3)   C (  4)   C (  5)   N (  6)
   N (  2)  1.153377
   C (  3)  2.839807  3.811623
   C (  4)  1.404857  2.558022  1.930366
   C (  5)  2.557358  3.612320  1.491364  1.499981
   N (  6)  2.860911  3.601701  2.356451  2.459033  1.433414
   C (  7)  3.128440  3.676474  2.251983  2.979415  2.187022  1.295789
   C (  8)  3.149204  3.812289  1.381704  2.797973  2.291505  2.294984
   H (  9)  3.456090  4.445257  1.077477  2.429334  2.296855  3.390621
   H ( 10)  2.131396  3.200505  2.497685  1.079626  2.228375  3.428133
   H ( 11)  3.407000  4.498031  2.252080  2.185089  1.084916  2.133179
   H ( 12)  3.829639  4.113971  3.296250  3.946081  3.223082  2.067724
   H ( 13)  3.840699  4.320323  2.206763  3.668020  3.346322  3.317247
             C (  7)   C (  8)   H (  9)   H ( 10)   H ( 11)   H ( 12)
   C (  8)  1.435123
   H (  9)  3.302114  2.213385
   H ( 10)  3.995311  3.621436  2.553688
   H ( 11)  3.083345  3.219825  2.740896  2.512639
   H ( 12)  1.082917  2.241763  4.318412  4.996618  4.065782
   H ( 13)  2.251918  1.078118  2.699333  4.406344  4.250717  2.704317

 
 Final energy is   -341.032643236123     


 ******************************
 **  OPTIMIZATION CONVERGED  **
 ******************************

                       Coordinates (Angstroms)
     ATOM                X               Y               Z
      1  C         0.6244834099   -0.9897800252   -2.3382292858
      2  N         0.8964738207   -0.3350744664   -1.4284714872
      3  C         1.6733476410   -3.0439081738   -3.9950171333
      4  C         0.3209805251   -1.7726861420   -3.4645358634
      5  C         0.3055884959   -3.2724767821   -3.4462379380
      6  N         0.4592190812   -3.8389205458   -2.1384856129
      7  C         1.7332310980   -3.8830585721   -1.9060781714
      8  C         2.5465940616   -3.3991009265   -2.9848757656
      9  H         1.9113916140   -2.7666685036   -5.0086396397
     10  H        -0.0426531797   -1.2629048720   -4.3440161444
     11  H        -0.4736992362   -3.7211560974   -4.0532305886
     12  H         2.1058842575   -4.2384612039   -0.9534352606
     13  H         3.6204206230   -3.3031061154   -2.9892698797

Z-matrix Print:
$molecule
0 2
N 
C  1 1.295789
H  2 1.082917 1 120.483826
C  1 1.433414 2 106.407675 3 177.448301 0
H  4 1.084916 1 115.086976 2 140.743426 0
C  2 1.435123 1 114.262613 3 -178.487867 0
H  6 1.078118 2 126.697411 1 176.966070 0
C  6 1.381704 2 106.144467 1 -1.200106 0
H  8 1.077477 6 127.899235 2 -170.854203 0
C  4 1.499981 1 113.900545 2 -84.222502 0
H  10 1.079626 4 118.594291 1 -164.089358 0
C  10 1.404857 4 123.343100 1 7.592992 0
N  12 1.153377 10 178.521090 4 120.367404 0
$end

 
 --------------------------------------------------------------
 
                    Orbital Energies (a.u.)
 --------------------------------------------------------------
 
 Alpha MOs
 -- Occupied --
-14.4343 -14.4243 -10.3619 -10.3506 -10.3349 -10.3326 -10.3189 -10.3126
 -1.1075  -1.0286  -0.9546  -0.8995  -0.8226  -0.7102  -0.7083  -0.6569
 -0.6119  -0.6016  -0.5344  -0.5228  -0.5073  -0.4885  -0.4712  -0.4445
 -0.4274  -0.4020  -0.3801  -0.3010
 -- Virtual --
  0.0352   0.0906   0.1131   0.1275   0.1439   0.1553   0.1632   0.1725
  0.1970   0.2204   0.2208   0.2405   0.2747   0.2919   0.3079   0.3380
  0.3490   0.3613   0.3697   0.3889   0.4124   0.4242   0.4334   0.4406
  0.4545   0.4615   0.4754   0.4844   0.4971   0.5047   0.5218   0.5366
  0.5425   0.5506   0.5698   0.5808   0.5926   0.6032   0.6089   0.6232
  0.6382   0.6504   0.6602   0.6965   0.7054   0.7109   0.7303   0.7563
  0.7804   0.8083   0.8236   0.8349   0.8671   0.8896   0.9250   0.9414
  0.9585   0.9863   1.0024   1.0200   1.0465   1.0541   1.0611   1.0746
  1.0995   1.1042   1.1206   1.1385   1.1622   1.1729   1.1823   1.2090
  1.2194   1.2448   1.2630   1.2679   1.2932   1.2993   1.3120   1.3292
  1.3424   1.3523   1.3795   1.4121   1.4136   1.4287   1.4516   1.4684
  1.5173   1.5238   1.5429   1.5745   1.6030   1.6050   1.6259   1.6511
  1.6866   1.7140   1.7504   1.7824   1.8271   1.8462   1.8912   1.9258
  1.9890   2.0184   2.0560   2.0625   2.1232   2.1628   2.1997   2.2187
  2.2640   2.3095   2.3250   2.3551   2.3709   2.3868   2.4193   2.4359
  2.5123   2.5218   2.5371   2.5670   2.5821   2.6285   2.6398   2.6552
  2.6944   2.6969   2.7149   2.7403   2.7466   2.7597   2.7818   2.7895
  2.8094   2.8442   2.8477   2.8996   2.9099   2.9215   2.9413   2.9509
  2.9771   3.0108   3.0282   3.0365   3.0382   3.0476   3.0659   3.0805
  3.0935   3.1089   3.1145   3.1438   3.1486   3.1770   3.1851   3.2008
  3.2187   3.2254   3.2460   3.2565   3.2690   3.2880   3.3039   3.3178
  3.3441   3.3574   3.3957   3.4157   3.4452   3.4571   3.4715   3.5000
  3.5050   3.5525   3.5676   3.5747   3.6026   3.6183   3.6393   3.6588
  3.6987   3.7090   3.7287   3.7375   3.7595   3.7738   3.8207   3.8260
  3.8308   3.8615   3.8672   3.9099   3.9286   3.9491   3.9590   3.9793
  4.0025   4.0159   4.0417   4.0690   4.0693   4.0784   4.0998   4.1139
  4.1463   4.1660   4.2020   4.2056   4.2310   4.2544   4.2844   4.2979
  4.3110   4.3323   4.3538   4.4026   4.4138   4.4626   4.4795   4.5019
  4.5137   4.5367   4.5549   4.6093   4.6181   4.6509   4.6547   4.6878
  4.7051   4.7275   4.7749   4.7913   4.8220   4.8560   4.9026   4.9258
  4.9553   4.9980   5.0160   5.0259   5.0668   5.1072   5.1202   5.1590
  5.1698   5.2296   5.2450   5.2810   5.2992   5.3096   5.3244   5.4164
  5.4488   5.4884   5.5841   5.6198   5.6473   5.6862   5.7481   5.8051
  5.8780   5.9132   5.9512   5.9780   6.1166   6.2069   6.2421   6.4200
  6.4429   6.5369   8.2615   9.7971  11.4565  12.3595  12.7432  13.0431
 13.7440  15.5624
 
 Beta MOs
 -- Occupied --
-14.4305 -14.4212 -10.3556 -10.3508 -10.3366 -10.3339 -10.3203 -10.3085
 -1.1008  -1.0220  -0.9447  -0.8870  -0.8114  -0.7071  -0.7041  -0.6513
 -0.6061  -0.5958  -0.5302  -0.5167  -0.4974  -0.4683  -0.4642  -0.4331
 -0.4178  -0.3835  -0.3663
 -- Virtual --
 -0.0490   0.0474   0.0921   0.1227   0.1348   0.1464   0.1558   0.1655
  0.1741   0.2143   0.2215   0.2302   0.2418   0.2749   0.2955   0.3099
  0.3425   0.3509   0.3666   0.3738   0.3901   0.4140   0.4261   0.4370
  0.4445   0.4592   0.4649   0.4773   0.4868   0.5009   0.5060   0.5261
  0.5384   0.5448   0.5512   0.5716   0.5827   0.5946   0.6046   0.6114
  0.6247   0.6413   0.6516   0.6650   0.6985   0.7072   0.7120   0.7348
  0.7586   0.7838   0.8111   0.8275   0.8386   0.8706   0.8929   0.9290
  0.9433   0.9633   0.9877   1.0059   1.0236   1.0491   1.0556   1.0636
  1.0757   1.1036   1.1073   1.1245   1.1408   1.1672   1.1743   1.1844
  1.2149   1.2214   1.2461   1.2676   1.2707   1.2959   1.3044   1.3146
  1.3315   1.3450   1.3569   1.3820   1.4138   1.4187   1.4306   1.4562
  1.4733   1.5228   1.5258   1.5481   1.5790   1.6056   1.6080   1.6297
  1.6547   1.6912   1.7195   1.7544   1.7869   1.8336   1.8505   1.8942
  1.9292   1.9915   2.0220   2.0577   2.0656   2.1300   2.1722   2.2011
  2.2241   2.2669   2.3161   2.3299   2.3641   2.3752   2.3955   2.4237
  2.4415   2.5169   2.5247   2.5428   2.5700   2.5869   2.6357   2.6435
  2.6608   2.6992   2.7007   2.7203   2.7449   2.7494   2.7632   2.7833
  2.7929   2.8137   2.8489   2.8523   2.8997   2.9143   2.9277   2.9465
  2.9526   2.9802   3.0114   3.0298   3.0414   3.0431   3.0516   3.0696
  3.0857   3.1003   3.1111   3.1198   3.1462   3.1547   3.1836   3.1906
  3.2066   3.2226   3.2317   3.2496   3.2588   3.2777   3.2932   3.3127
  3.3211   3.3471   3.3616   3.4004   3.4213   3.4474   3.4633   3.4742
  3.5031   3.5101   3.5563   3.5713   3.5788   3.6076   3.6209   3.6452
  3.6621   3.7026   3.7118   3.7324   3.7416   3.7699   3.7807   3.8244
  3.8295   3.8346   3.8662   3.8724   3.9154   3.9330   3.9536   3.9631
  3.9862   4.0066   4.0185   4.0460   4.0735   4.0801   4.0861   4.1057
  4.1184   4.1508   4.1725   4.2064   4.2094   4.2355   4.2591   4.2868
  4.3024   4.3157   4.3386   4.3614   4.4089   4.4186   4.4666   4.4845
  4.5062   4.5174   4.5419   4.5592   4.6145   4.6238   4.6604   4.6674
  4.6934   4.7145   4.7301   4.7807   4.7987   4.8285   4.8614   4.9076
  4.9317   4.9628   5.0043   5.0252   5.0298   5.0727   5.1121   5.1269
  5.1654   5.1746   5.2342   5.2511   5.2856   5.3037   5.3137   5.3331
  5.4206   5.4549   5.4911   5.5871   5.6232   5.6521   5.6901   5.7521
  5.8077   5.8808   5.9166   5.9526   5.9799   6.1195   6.2105   6.2507
  6.4224   6.4461   6.5386   8.2636   9.8000  11.4606  12.3662  12.7480
 13.0461  13.7469  15.5664
 --------------------------------------------------------------
 
          Ground-State Mulliken Net Atomic Charges

     Atom                 Charge (a.u.)    Spin (a.u.)
  --------------------------------------------------------
      1 C                    -0.063293      -0.099681
      2 N                    -0.066752       0.199853
      3 C                    -0.120170      -0.182211
      4 C                    -0.160776       0.555410
      5 C                     0.115431      -0.017754
      6 N                    -0.206324       0.236915
      7 C                    -0.058427      -0.110139
      8 C                    -0.157690       0.405525
      9 H                     0.143346       0.006542
     10 H                     0.164226      -0.009356
     11 H                     0.126000       0.017848
     12 H                     0.138057       0.002579
     13 H                     0.146371      -0.005531
  --------------------------------------------------------
  Sum of atomic charges =    -0.000000
  Sum of spin   charges =     1.000000

 -----------------------------------------------------------------
                    Cartesian Multipole Moments
 -----------------------------------------------------------------
    Charge (ESU x 10^10)
                 0.0000
    Dipole Moment (Debye)
         X       1.1692      Y      -1.8614      Z      -4.2418
       Tot       4.7776
    Quadrupole Moments (Debye-Ang)
        XX     -40.1689     XY      -8.0957     YY     -44.0274
        XZ      -3.6714     YZ      10.2376     ZZ     -21.2553
    Octopole Moments (Debye-Ang^2)
       XXX    -128.7895    XXY      93.9041    XYY     -23.5118
       YYY     364.2692    XXZ     109.9637    XYZ      13.4579
       YYZ     109.3061    XZZ     -34.9608    YZZ      64.3348
       ZZZ     259.0660
    Hexadecapole Moments (Debye-Ang^3)
      XXXX    -490.6046   XXXY     360.6093   XXYY    -402.6470
      XYYY     354.7802   YYYY   -2423.0451   XXXZ     353.2386
      XXYZ    -283.2236   XYYZ     111.1363   YYYZ   -1011.7516
      XXZZ    -431.1924   XYZZ     108.7194   YYZZ    -665.7252
      XZZZ     339.3409   YZZZ    -750.8888   ZZZZ   -1796.4816
 -----------------------------------------------------------------
Archival summary:
1\1\c8-59\TS\ProcedureUnspecified\BasisUnspecified\265(2)\hpark21\TueFeb2117:07:512023TueFeb2117:07:512023\0\\#,TS,ProcedureUnspecified,BasisUnspecified,\\0,2\N\C,1,1.29579\H,2,1.08292,1,120.484\C,1,1.43341,2,106.408,3,177.448,0\H,4,1.08492,1,115.087,2,140.743,0\C,2,1.43512,1,114.263,3,-178.488,0\H,6,1.07812,2,126.697,1,176.966,0\C,6,1.3817,2,106.144,1,-1.20011,0\H,8,1.07748,6,127.899,2,-170.854,0\C,4,1.49998,1,113.901,2,-84.2225,0\H,10,1.07963,4,118.594,1,-164.089,0\C,10,1.40486,4,123.343,1,7.59299,0\N,12,1.15338,10,178.521,4,120.367,0\\\@

 Total job time:  1114.98s(wall), 62265.30s(cpu) 
 Tue Feb 21 17:07:51 2023

        *************************************************************
        *                                                           *
        *  Thank you very much for using Q-Chem.  Have a nice day.  *
        *                                                           *
        *************************************************************
