# Supplementary material for: Reactant Discovery with an Ab Initio Nanoreactor: Exploration of Astrophysical N-Heterocycle Precursors and Formation Pathways
Source: ACS Earth Space Chem. 2024 Aug 9;8(9):1771–83. doi: 10.1021/acsearthspacechem.4c00120 (PMC11418024; doi:10.1021/acsearthspacechem.4c00120)
Supplement: Supplementary file 2 — sp4c00120_si_002.zip [file sp4c00120_si_002.zip › nr-si-data/reaction3/TS10/irc.out]

Running Job 1 of 2 qchem.in
qchem qchem.in_40516.0 ./qchem40516/ 0
/home/leeping/opt/qchem/5.3.2-openmp/exe/qcprog.exe_s qchem.in_40516.0 ./qchem40516/
                  Welcome to Q-Chem
     A Quantum Leap Into The Future Of Chemistry


 Q-Chem 5.3, Q-Chem, Inc., Pleasanton, CA (2020)

 Yihan Shao,  Zhengting Gan,  E. Epifanovsky,  A. T. B. Gilbert,  M. Wormit,  
 J. Kussmann,  A. W. Lange,  A. Behn,  Jia Deng,  Xintian Feng,  D. Ghosh,  
 M. Goldey,  P. R. Horn,  L. D. Jacobson,  I. Kaliman,  T. Kus,  A. Landau,  
 Jie Liu,  E. I. Proynov,  R. M. Richard,  R. P. Steele,  E. J. Sundstrom,  
 H. L. Woodcock III,  P. M. Zimmerman,  D. Zuev,  B. Alam,  B. Albrecht,  
 A. Aldossary,  E. Alguire,  S. A. Baeppler,  D. Barton,  Z. Benda,  
 Y. A. Bernard,  E. J. Berquist,  K. B. Bravaya,  H. Burton,  K. Carter-Fenk,  
 D. Casanova,  Chun-Min Chang,  Yunqing Chen,  A. Chien,  K. D. Closser,  
 M. P. Coons,  S. Coriani,  S. Dasgupta,  A. L. Dempwolff,  M. Diedenhofen,  
 Hainam Do,  R. G. Edgar,  Po-Tung Fang,  S. Faraji,  S. Fatehi,  
 Qingguo Feng,  J. Fosso-Tande,  J. Gayvert,  Qinghui Ge,  A. Ghysels,  
 G. Gidofalvi,  J. Gomes,  J. Gonthier,  S. Gulania,  A. Gunina,  D. Hait,  
 M. W. D. Hanson-Heine,  S. Hammes-Schiffer,  P. H. P. Harbach,  
 A. W. Hauser,  M. F. Herbst,  J. E. Herr,  E. G. Hohenstein,  Z. C. Holden,  
 S. Houck,  Kerwin Hui,  B. C. Huynh,  M. Ivanov,  T.-C. Jagau,  Hyunjun Ji,  
 B. Kaduk,  K. Khistyaev,  Jaehoon Kim,  P. Klunzinger,  K. Koh,  
 D. Kosenkov,  L. Koulias,  T. Kowalczyk,  C. M. Krauter,  A. Kunitsa,  
 Ka Un Lao,  A. Laurent,  K. V. Lawler,  Joonho Lee,  D. Lefrancois,  
 S. Lehtola,  D. S. Levine,  Yi-Pei Li,  You-Sheng Lin,  Fenglai Liu,  
 Kuan-Yu Liu,  E. Livshits,  M. Loipersberger,  A. Luenser,  A. Manjanath,  
 P. Manohar,  E. Mansoor,  S. F. Manzer,  Shan-Ping Mao,  Yuezhi Mao,  
 N. Mardirossian,  A. V. Marenich,  T. Markovich,  L. A. Martinez-Martinez,  
 S. A. Maurer,  N. J. Mayhall,  S. C. McKenzie,  J.-M. Mewes,  P. Morgante,  
 A. F. Morrison,  J. W. Mullinax,  K. Nanda,  T. S. Nguyen-Beck,  
 R. Olivares-Amaya,  K. J. Oosterbaan,  J. A. Parkhill,  S. K. Paul,  
 F. Pavosevic,  Zheng Pei,  T. M. Perrine,  F. Plasser,  P. Pokhilko,  
 S. Prager,  A. Prociuk,  E. Ramos,  B. Rana,  D. R. Rehn,  F. Rob,  
 E. Rossomme,  M. Scheurer,  M. Schneider,  N. Sergueev,  S. M. Sharada,  
 S. Sharma,  W. Skomorowski,  D. W. Small,  T. Stauch,  C. J. Stein,  
 T. Stein,  Yu-Chuan Su,  S. P. Veccham,  Zhen Tao,  A. J. W. Thom,  
 A. Tkatchenko,  T. Tsuchimochi,  N. M. Tubman,  L. Vogt,  M. L. Vidal,  
 O. Vydrov,  M. A. Watson,  J. Wenzel,  M. de Wergifosse,  T. A. Wesolowski,  
 A. White,  J. Witte,  A. Yamada,  Jun Yang,  K. Yao,  S. Yeganeh,  
 S. R. Yost,  Zhi-Qiang You,  A. Zech,  Igor Ying Zhang,  Xing Zhang,  
 Yan Zhao,  Ying Zhu,  B. R. Brooks,  G. K. L. Chan,  C. J. Cramer,  
 M. S. Gordon,  W. J. Hehre,  A. Klamt,  M. W. Schmidt,  C. D. Sherrill,  
 D. G. Truhlar,  A. Aspuru-Guzik,  R. Baer,  A. T. Bell,  N. A. Besley,  
 Jeng-Da Chai,  A. E. DePrince, III,  R. A. DiStasio Jr.,  A. Dreuw,  
 B. D. Dunietz,  T. R. Furlani,  Chao-Ping Hsu,  Yousung Jung,  Jing Kong,  
 D. S. Lambrecht,  WanZhen Liang,  C. Ochsenfeld,  V. A. Rassolov,  
 L. V. Slipchenko,  J. E. Subotnik,  T. Van Voorhis,  J. M. Herbert,  
 A. I. Krylov,  P. M. W. Gill,  M. Head-Gordon

 Contributors to earlier versions of Q-Chem not listed above: 
 R. D. Adamson,  B. Austin,  J. Baker,  G. J. O. Beran,  K. Brandhorst,  
 S. T. Brown,  E. F. C. Byrd,  A. K. Chakraborty,  C.-L. Cheng,  
 Siu Hung Chien,  D. M. Chipman,  D. L. Crittenden,  H. Dachsel,  
 R. J. Doerksen,  A. D. Dutoi,  L. Fusti-Molnar,  W. A. Goddard III,  
 A. Golubeva-Zadorozhnaya,  S. R. Gwaltney,  G. Hawkins,  A. Heyden,  
 S. Hirata,  G. Kedziora,  F. J. Keil,  C. Kelley,  Jihan Kim,  R. A. King,  
 R. Z. Khaliullin,  P. P. Korambath,  W. Kurlancheek,  A. M. Lee,  M. S. Lee,  
 S. V. Levchenko,  Ching Yeh Lin,  D. Liotard,  R. C. Lochan,  I. Lotan,  
 P. E. Maslen,  N. Nair,  D. P. O'Neill,  D. Neuhauser,  E. Neuscamman,  
 C. M. Oana,  R. Olson,  B. Peters,  R. Peverati,  P. A. Pieniazek,  
 Y. M. Rhee,  J. Ritchie,  M. A. Rohrdanz,  E. Rosta,  N. J. Russ,  
 H. F. Schaefer III,  N. E. Schultz,  N. Shenvi,  A. C. Simmonett,  A. Sodt,  
 D. Stuck,  K. S. Thanthiriwatte,  V. Vanovschi,  Tao Wang,  A. Warshel,  
 C. F. Williams,  Q. Wu,  X. Xu,  W. Zhang

 Please cite Q-Chem as follows:
 Y. Shao et al., Mol. Phys. 113, 184-215 (2015)
 DOI: 10.1080/00268976.2014.952696

 Q-Chem 5.3.2 for Intel X86 EM64T Linux

 Parts of Q-Chem use Armadillo 9.800.1 (Horizon Scraper).
 http://arma.sourceforge.net/

 Q-Chem begins on Wed Feb 22 17:12:54 2023  

Host: 
0

     Scratch files written to ./qchem40516//
 Dec820 |scratch|qcdevops|jenkins|workspace|build_RNUM 5633   
Processing $rem in /home/leeping/opt/qchem/5.3.2-openmp/config/preferences:
Processing $rem in /home/hpark21/.qchemrc:

Checking the input file for inconsistencies... 	...done.

--------------------------------------------------------------
User input:
--------------------------------------------------------------
$molecule
0 2
C         0.6244834099   -0.9897800252   -2.3382292858
N         0.8964738207   -0.3350744664   -1.4284714872
C         1.6733476410   -3.0439081738   -3.9950171333
C         0.3209805251   -1.7726861420   -3.4645358634
C         0.3055884959   -3.2724767821   -3.4462379380
N         0.4592190812   -3.8389205458   -2.1384856129
C         1.7332310980   -3.8830585721   -1.9060781714
C         2.5465940616   -3.3991009265   -2.9848757656
H         1.9113916140   -2.7666685036   -5.0086396397
H        -0.0426531797   -1.2629048720   -4.3440161444
H        -0.4736992362   -3.7211560974   -4.0532305886
H         2.1058842575   -4.2384612039   -0.9534352606
H         3.6204206230   -3.3031061154   -2.9892698797
$end

$rem
method                wB97X-D3
basis                 cc-pvtz
unrestricted          true
symmetry              False
sym_ignore            true
scf_convergence       8
thresh                14
jobtype               freq
scf_guess             core
scf_algorithm         diis
max_scf_cycles        100
geom_opt_max_cycles   100
mem_total             200000
$end

--------------------------------------------------------------
 Adding empirical dispersion correction 
 ----------------------------------------------------------------
 Doing -D3(0) with
 s6  =   1.00000
 s8  =   1.00000
 rs6 =   1.28100
 rs8 =   1.09400
 -D3 energy without 3body term =     -0.0033159372 hartrees
 ----------------------------------------------------------------
             Standard Nuclear Orientation (Angstroms)
    I     Atom           X                Y                Z
 ----------------------------------------------------------------
    1      C       0.6244834099    -0.9897800252    -2.3382292858
    2      N       0.8964738207    -0.3350744664    -1.4284714872
    3      C       1.6733476410    -3.0439081738    -3.9950171333
    4      C       0.3209805251    -1.7726861420    -3.4645358634
    5      C       0.3055884959    -3.2724767821    -3.4462379380
    6      N       0.4592190812    -3.8389205458    -2.1384856129
    7      C       1.7332310980    -3.8830585721    -1.9060781714
    8      C       2.5465940616    -3.3991009265    -2.9848757656
    9      H       1.9113916140    -2.7666685036    -5.0086396397
   10      H      -0.0426531797    -1.2629048720    -4.3440161444
   11      H      -0.4736992362    -3.7211560974    -4.0532305886
   12      H       2.1058842575    -4.2384612039    -0.9534352606
   13      H       3.6204206230    -3.3031061154    -2.9892698797
 ----------------------------------------------------------------
 Nuclear Repulsion Energy =         324.38803919 hartrees
 There are       28 alpha and       27 beta electrons
 Requested basis set is cc-pVTZ
 There are 110 shells and 310 basis functions

 Total QAlloc Memory Limit 200000 MB
 Mega-Array Size      1956 MB
 MEM_STATIC part      2000 MB

                       Distance Matrix (Angstroms)
             C (  1)   N (  2)   C (  3)   C (  4)   C (  5)   N (  6)
   N (  2)  1.153377
   C (  3)  2.839807  3.811623
   C (  4)  1.404857  2.558022  1.930366
   C (  5)  2.557358  3.612320  1.491364  1.499981
   N (  6)  2.860911  3.601701  2.356451  2.459033  1.433414
   C (  7)  3.128440  3.676474  2.251983  2.979415  2.187022  1.295789
   C (  8)  3.149204  3.812289  1.381704  2.797973  2.291505  2.294984
   H (  9)  3.456090  4.445257  1.077477  2.429334  2.296855  3.390621
   H ( 10)  2.131396  3.200505  2.497685  1.079626  2.228375  3.428133
   H ( 11)  3.407000  4.498031  2.252080  2.185089  1.084916  2.133179
   H ( 12)  3.829639  4.113971  3.296250  3.946081  3.223082  2.067724
   H ( 13)  3.840699  4.320323  2.206763  3.668020  3.346322  3.317247
             C (  7)   C (  8)   H (  9)   H ( 10)   H ( 11)   H ( 12)
   C (  8)  1.435123
   H (  9)  3.302114  2.213385
   H ( 10)  3.995311  3.621436  2.553688
   H ( 11)  3.083345  3.219825  2.740896  2.512639
   H ( 12)  1.082917  2.241763  4.318412  4.996618  4.065782
   H ( 13)  2.251918  1.078118  2.699333  4.406344  4.250717  2.704317

 
 A cutoff of  1.0D-14 yielded   5878 shell pairs
 There are     47198 function pairs (     62111 Cartesian)
 Smallest overlap matrix eigenvalue = 1.39E-04
 Guess MOs from core Hamiltonian diagonalization
 Long-range K will be added via erf
 Coulomb attenuation parameter = 0.25 bohr**(-1)
 An unrestricted hybrid HF-DFT SCF calculation will be
 performed using Pulay DIIS extrapolation
 Exchange:     0.1957 Hartree-Fock + 1.0000 wB97X-D3 + LR-HF
 Correlation:  1.0000 wB97X-D3
 Using SG-2 standard quadrature grid
 Dispersion:   Grimme D3
 SCF converges when DIIS error is below 1.0E-08
 using 64 threads for integral computing
 -------------------------------------------------------
 OpenMP Integral computing Module                
 Release: version 1.0, May 2013, Q-Chem Inc. Pittsburgh 
 -------------------------------------------------------
 using 64 threads for integral computing
 -------------------------------------------------------
 OpenMP Integral computing Module                
 Release: version 1.0, May 2013, Q-Chem Inc. Pittsburgh 
 -------------------------------------------------------
 ---------------------------------------
  Cycle       Energy         DIIS Error
 ---------------------------------------
    1    -253.9095640691      8.38E-02
    2    -179.5072696543      8.68E-02
    3    -283.2257484568      4.67E-02
    4    -265.5530851641      6.07E-02
    5    -332.0529794779      2.14E-02
    6    -336.9394895911      1.61E-02
    7    -339.6348954079      9.22E-03
    8    -340.9478928459      2.38E-03
    9    -340.9789995993      2.04E-03
   10    -341.0245982784      4.29E-04
   11    -341.0287956340      1.83E-04
   12    -341.0308131055      7.28E-05
   13    -341.0319989291      3.38E-05
   14    -341.0324327094      1.76E-05
   15    -341.0325645661      1.08E-05
   16    -341.0326233393      6.19E-06
   17    -341.0326407633      1.71E-06
   18    -341.0326422932      1.04E-06
   19    -341.0326429101      5.88E-07
   20    -341.0326431705      1.93E-07
   21    -341.0326432132      1.20E-07
   22    -341.0326432270      5.96E-08
   23    -341.0326432330      3.49E-08
   24    -341.0326432350      2.00E-08
   25    -341.0326432357      1.00E-08
   26    -341.0326432358      3.66E-09 Convergence criterion met
 ---------------------------------------
 <S^2> = 0.8029
 SCF time:  CPU 4633.66 s  wall 85.21 s
 SCF   energy in the final basis set = -341.03264324
 Total energy in the final basis set = -341.03264324
 
 --------------------------------------------------------------
 
                    Orbital Energies (a.u.)
 --------------------------------------------------------------
 
 Alpha MOs
 -- Occupied --
-14.4343 -14.4243 -10.3619 -10.3506 -10.3349 -10.3326 -10.3189 -10.3126
 -1.1075  -1.0286  -0.9546  -0.8995  -0.8226  -0.7102  -0.7083  -0.6569
 -0.6119  -0.6016  -0.5344  -0.5228  -0.5073  -0.4885  -0.4712  -0.4445
 -0.4274  -0.4020  -0.3801  -0.3010
 -- Virtual --
  0.0352   0.0906   0.1131   0.1275   0.1439   0.1553   0.1632   0.1725
  0.1970   0.2204   0.2208   0.2405   0.2747   0.2919   0.3079   0.3380
  0.3490   0.3613   0.3697   0.3889   0.4124   0.4242   0.4334   0.4406
  0.4545   0.4615   0.4754   0.4844   0.4971   0.5047   0.5218   0.5366
  0.5425   0.5506   0.5698   0.5808   0.5926   0.6032   0.6089   0.6232
  0.6382   0.6504   0.6602   0.6965   0.7054   0.7109   0.7303   0.7563
  0.7804   0.8083   0.8236   0.8349   0.8671   0.8896   0.9250   0.9414
  0.9585   0.9863   1.0024   1.0200   1.0465   1.0541   1.0611   1.0746
  1.0995   1.1042   1.1206   1.1385   1.1622   1.1729   1.1823   1.2090
  1.2194   1.2448   1.2630   1.2679   1.2932   1.2993   1.3120   1.3292
  1.3424   1.3523   1.3795   1.4121   1.4136   1.4287   1.4516   1.4684
  1.5173   1.5238   1.5429   1.5745   1.6030   1.6050   1.6259   1.6511
  1.6866   1.7140   1.7504   1.7824   1.8271   1.8462   1.8912   1.9258
  1.9890   2.0184   2.0560   2.0625   2.1232   2.1628   2.1997   2.2187
  2.2640   2.3095   2.3250   2.3551   2.3709   2.3868   2.4193   2.4359
  2.5123   2.5218   2.5371   2.5670   2.5821   2.6285   2.6398   2.6552
  2.6944   2.6969   2.7149   2.7403   2.7466   2.7597   2.7818   2.7895
  2.8094   2.8442   2.8477   2.8996   2.9099   2.9215   2.9413   2.9509
  2.9771   3.0108   3.0282   3.0365   3.0382   3.0476   3.0659   3.0805
  3.0935   3.1089   3.1145   3.1438   3.1486   3.1770   3.1851   3.2008
  3.2187   3.2254   3.2460   3.2565   3.2690   3.2880   3.3039   3.3178
  3.3441   3.3574   3.3957   3.4157   3.4452   3.4571   3.4715   3.5000
  3.5050   3.5525   3.5676   3.5747   3.6026   3.6183   3.6393   3.6588
  3.6987   3.7090   3.7287   3.7375   3.7595   3.7738   3.8207   3.8260
  3.8308   3.8615   3.8672   3.9099   3.9286   3.9491   3.9590   3.9793
  4.0025   4.0159   4.0417   4.0690   4.0693   4.0784   4.0998   4.1139
  4.1463   4.1660   4.2020   4.2056   4.2310   4.2544   4.2844   4.2979
  4.3110   4.3323   4.3538   4.4026   4.4138   4.4626   4.4795   4.5019
  4.5137   4.5367   4.5549   4.6093   4.6181   4.6509   4.6547   4.6878
  4.7051   4.7275   4.7749   4.7913   4.8220   4.8560   4.9026   4.9258
  4.9553   4.9980   5.0160   5.0259   5.0668   5.1072   5.1202   5.1590
  5.1698   5.2296   5.2450   5.2810   5.2992   5.3096   5.3244   5.4164
  5.4488   5.4884   5.5841   5.6198   5.6473   5.6862   5.7481   5.8051
  5.8780   5.9132   5.9512   5.9780   6.1166   6.2069   6.2421   6.4200
  6.4429   6.5369   8.2615   9.7971  11.4565  12.3595  12.7432  13.0431
 13.7440  15.5624
 
 Beta MOs
 -- Occupied --
-14.4305 -14.4212 -10.3556 -10.3508 -10.3366 -10.3339 -10.3203 -10.3085
 -1.1008  -1.0220  -0.9447  -0.8870  -0.8114  -0.7071  -0.7041  -0.6513
 -0.6061  -0.5958  -0.5302  -0.5167  -0.4974  -0.4683  -0.4642  -0.4331
 -0.4178  -0.3835  -0.3663
 -- Virtual --
 -0.0490   0.0474   0.0921   0.1227   0.1348   0.1464   0.1558   0.1655
  0.1741   0.2143   0.2215   0.2302   0.2418   0.2749   0.2955   0.3099
  0.3425   0.3509   0.3666   0.3738   0.3901   0.4140   0.4261   0.4370
  0.4445   0.4592   0.4649   0.4773   0.4868   0.5009   0.5060   0.5261
  0.5384   0.5448   0.5512   0.5716   0.5827   0.5946   0.6046   0.6114
  0.6247   0.6413   0.6516   0.6650   0.6985   0.7072   0.7120   0.7348
  0.7586   0.7838   0.8111   0.8275   0.8386   0.8706   0.8929   0.9290
  0.9433   0.9633   0.9877   1.0060   1.0236   1.0491   1.0556   1.0636
  1.0757   1.1036   1.1073   1.1245   1.1408   1.1672   1.1743   1.1844
  1.2149   1.2214   1.2461   1.2676   1.2707   1.2959   1.3044   1.3146
  1.3315   1.3450   1.3569   1.3820   1.4138   1.4187   1.4306   1.4562
  1.4733   1.5228   1.5258   1.5481   1.5790   1.6056   1.6080   1.6297
  1.6547   1.6912   1.7195   1.7544   1.7869   1.8336   1.8505   1.8942
  1.9292   1.9915   2.0220   2.0577   2.0656   2.1300   2.1722   2.2011
  2.2241   2.2669   2.3161   2.3299   2.3641   2.3752   2.3955   2.4237
  2.4415   2.5169   2.5247   2.5428   2.5700   2.5869   2.6357   2.6435
  2.6608   2.6992   2.7007   2.7203   2.7449   2.7494   2.7632   2.7833
  2.7929   2.8137   2.8489   2.8523   2.8997   2.9143   2.9277   2.9465
  2.9526   2.9802   3.0114   3.0298   3.0414   3.0431   3.0516   3.0696
  3.0857   3.1003   3.1111   3.1198   3.1462   3.1547   3.1836   3.1906
  3.2066   3.2226   3.2317   3.2496   3.2588   3.2777   3.2932   3.3127
  3.3211   3.3471   3.3616   3.4004   3.4213   3.4474   3.4633   3.4742
  3.5031   3.5101   3.5563   3.5713   3.5788   3.6076   3.6209   3.6452
  3.6621   3.7026   3.7118   3.7324   3.7416   3.7699   3.7807   3.8244
  3.8295   3.8346   3.8662   3.8724   3.9154   3.9330   3.9536   3.9631
  3.9862   4.0066   4.0185   4.0460   4.0735   4.0801   4.0861   4.1057
  4.1184   4.1508   4.1725   4.2064   4.2094   4.2355   4.2591   4.2868
  4.3024   4.3157   4.3386   4.3614   4.4089   4.4186   4.4666   4.4845
  4.5062   4.5174   4.5419   4.5592   4.6145   4.6238   4.6604   4.6674
  4.6934   4.7145   4.7301   4.7807   4.7987   4.8285   4.8614   4.9076
  4.9317   4.9628   5.0043   5.0252   5.0298   5.0727   5.1121   5.1269
  5.1654   5.1746   5.2342   5.2511   5.2856   5.3037   5.3137   5.3331
  5.4206   5.4549   5.4911   5.5871   5.6232   5.6521   5.6901   5.7521
  5.8077   5.8808   5.9166   5.9526   5.9799   6.1195   6.2105   6.2507
  6.4224   6.4461   6.5386   8.2636   9.8000  11.4606  12.3662  12.7480
 13.0461  13.7469  15.5664
 --------------------------------------------------------------
 
          Ground-State Mulliken Net Atomic Charges

     Atom                 Charge (a.u.)    Spin (a.u.)
  --------------------------------------------------------
      1 C                    -0.063293      -0.099687
      2 N                    -0.066752       0.199859
      3 C                    -0.120170      -0.182218
      4 C                    -0.160776       0.555415
      5 C                     0.115431      -0.017759
      6 N                    -0.206323       0.236940
      7 C                    -0.058428      -0.110161
      8 C                    -0.157689       0.405528
      9 H                     0.143346       0.006542
     10 H                     0.164225      -0.009357
     11 H                     0.126000       0.017848
     12 H                     0.138057       0.002581
     13 H                     0.146371      -0.005531
  --------------------------------------------------------
  Sum of atomic charges =    -0.000000
  Sum of spin   charges =     1.000000

 -----------------------------------------------------------------
                    Cartesian Multipole Moments
 -----------------------------------------------------------------
    Charge (ESU x 10^10)
                 0.0000
    Dipole Moment (Debye)
         X       1.1692      Y      -1.8614      Z      -4.2418
       Tot       4.7776
    Quadrupole Moments (Debye-Ang)
        XX     -40.1689     XY      -8.0957     YY     -44.0273
        XZ      -3.6714     YZ      10.2376     ZZ     -21.2554
    Octopole Moments (Debye-Ang^2)
       XXX    -128.7895    XXY      93.9041    XYY     -23.5119
       YYY     364.2691    XXZ     109.9637    XYZ      13.4579
       YYZ     109.3061    XZZ     -34.9608    YZZ      64.3349
       ZZZ     259.0661
    Hexadecapole Moments (Debye-Ang^3)
      XXXX    -490.6046   XXXY     360.6093   XXYY    -402.6472
      XYYY     354.7805   YYYY   -2423.0448   XXXZ     353.2385
      XXYZ    -283.2236   XYYZ     111.1363   YYYZ   -1011.7514
      XXZZ    -431.1923   XYZZ     108.7194   YYZZ    -665.7252
      XZZZ     339.3408   YZZZ    -750.8890   ZZZZ   -1796.4824
 -----------------------------------------------------------------
 Calculating MO derivatives via CPSCF
    1     0    42    0.0237465  
    2     0    42    0.0092249  
    3     0    42    0.0039074  
    4     0    42    0.0012211  
    5     0    42    0.0002643  
    6    11    31    0.0000525  
    7    26    16    0.0000084  
    8    41     1    0.0000012  
    9    42     0    0.0000002  Converged
 Time for AOints: 1895.7 s (CPU) 32.2 s (wall)
 ------------------------------------------------------------------------------
                     AOints        : Timing summary (seconds)
 ------------------------------------------------------------------------------
     job step          cpu (% of tot)      sys (% of tot)     wall (% of tot)
 ------------------------------------------------------------------------------
  AOints            0.1896E+04 ( 0.2)   0.1217E-01 ( 6.9)   0.3219E+02 ( 0.2)
 ------------------------------------------------------------------------------
   Grand Totals     0.7939E+06          0.1753E+00          0.1610E+05
 ------------------------------------------------------------------------------
 Polarizability Matrix (a.u.)
            1           2           3
    1 -71.0090962  10.8078434  -3.9252931
    2  10.8078434 -79.0964439  -3.8497964
    3  -3.9252931  -3.8497964 -72.7448329
 Calculating analytic Hessian of the SCF energy
 
 Direct stationary perturbation theory relativistic correction:
 
 rels  =       0.087485709122
 relv  =      -0.423869616778
 rel2e =       0.000000000000
 E_rel =      -0.336383907656
 
 Hessian of the SCF Energy
            1           2           3           4           5           6
    1   0.1570020   0.1831523   0.2638297  -0.0985192  -0.1518762  -0.2080546
    2   0.1831523   0.5821012   0.6410703  -0.1550493  -0.4102734  -0.5173245
    3   0.2638297   0.6410703   0.9935212  -0.2106334  -0.5137420  -0.7483756
    4  -0.0985192  -0.1550493  -0.2106334   0.0859189   0.1615209   0.2220214
    5  -0.1518762  -0.4102734  -0.5137420   0.1615209   0.4090323   0.5425595
    6  -0.2080546  -0.5173245  -0.7483756   0.2220214   0.5425595   0.7716298
    7   0.0137748   0.0139163   0.0292202  -0.0059775  -0.0079072  -0.0127138
    8  -0.0058930  -0.0279942  -0.0383355   0.0056532   0.0112269   0.0146423
    9   0.0115508   0.0030310   0.0040714  -0.0026089  -0.0023524  -0.0024665
   10  -0.0654407  -0.0431780  -0.0802911   0.0149507   0.0000630   0.0008097
   11  -0.0208771  -0.1401997  -0.0788671  -0.0108787  -0.0042733  -0.0384966
   12  -0.0450508  -0.0941070  -0.2151029  -0.0135086  -0.0327607  -0.0278724
   13  -0.0018268   0.0035108   0.0147753   0.0002335  -0.0040161  -0.0069742
   14  -0.0010492  -0.0182511  -0.0057567   0.0001090   0.0011173   0.0023075
   15  -0.0048721  -0.0261281   0.0053966   0.0000095   0.0020434  -0.0035907
   16   0.0021707   0.0000382   0.0029109  -0.0010624  -0.0006118  -0.0016332
   17   0.0019591   0.0022092   0.0014503  -0.0001447  -0.0012455   0.0003906
   18  -0.0013146  -0.0030827  -0.0016946   0.0002208  -0.0001517   0.0011758
   19  -0.0041615  -0.0026995  -0.0069239   0.0019158   0.0015583   0.0031743
   20   0.0000699  -0.0011441   0.0002873   0.0001176   0.0001291   0.0004732
   21   0.0012100   0.0007460   0.0022009  -0.0005651  -0.0003518  -0.0009214
   22  -0.0034207  -0.0038742  -0.0092104   0.0018159   0.0017649   0.0034781
   23   0.0023664   0.0010702   0.0039744  -0.0007709  -0.0001929  -0.0003849
   24  -0.0086364  -0.0121308  -0.0192063   0.0045988   0.0057410   0.0082241
   25  -0.0001634   0.0001583  -0.0001780  -0.0000690  -0.0001023  -0.0000716
   26   0.0029113   0.0028368   0.0034168  -0.0010612  -0.0014469  -0.0016437
   27   0.0005532   0.0004847   0.0006889  -0.0002101  -0.0002608  -0.0002849
   28   0.0003914   0.0022196  -0.0035997   0.0007217  -0.0003619  -0.0005385
   29  -0.0082907   0.0116323  -0.0175038   0.0003993  -0.0035230  -0.0005194
   30  -0.0092707   0.0079833  -0.0210767   0.0006718  -0.0009520   0.0021180
   31   0.0002898   0.0019258   0.0003599  -0.0000801  -0.0001526   0.0002540
   32  -0.0026477  -0.0022373   0.0038842   0.0003770  -0.0004259  -0.0016843
   33  -0.0000224  -0.0006455  -0.0001704  -0.0000008   0.0002222   0.0002005
   34  -0.0000459  -0.0000888  -0.0001716   0.0000383   0.0000652   0.0001720
   35   0.0001229  -0.0000365  -0.0003117  -0.0001411   0.0000242  -0.0000824
   36   0.0000933  -0.0000692  -0.0001603   0.0000225  -0.0000101   0.0001184
   37  -0.0000505  -0.0000314  -0.0000880   0.0001135   0.0000557   0.0000762
   38   0.0000521   0.0002866   0.0004334  -0.0001312  -0.0001491  -0.0002372
   39  -0.0000156   0.0001724  -0.0000922  -0.0000179   0.0000153   0.0000449
            7           8           9          10          11          12
    1   0.0137748  -0.0058930   0.0115508  -0.0654407  -0.0208771  -0.0450508
    2   0.0139163  -0.0279942   0.0030310  -0.0431780  -0.1401997  -0.0941070
    3   0.0292202  -0.0383355   0.0040714  -0.0802911  -0.0788671  -0.2151029
    4  -0.0059775   0.0056532  -0.0026089   0.0149507  -0.0108787  -0.0135086
    5  -0.0079072   0.0112269  -0.0023524   0.0000630  -0.0042733  -0.0327607
    6  -0.0127138   0.0146423  -0.0024665   0.0008097  -0.0384966  -0.0278724
    7   0.4198556   0.1012582  -0.0019667   0.0589315  -0.0256545  -0.0373874
    8   0.1012582   0.0755458  -0.1600331  -0.0857204   0.0494827   0.0433082
    9  -0.0019667  -0.1600331   0.7594919   0.0269200  -0.0317528  -0.0348372
   10   0.0589315  -0.0857204   0.0269200   0.0945210   0.0263629   0.2095026
   11  -0.0256545   0.0494827  -0.0317528   0.0263629   0.4942535  -0.0189218
   12  -0.0373874   0.0433082  -0.0348372   0.2095026  -0.0189218   0.5759256
   13  -0.2160216   0.0191310   0.0183819  -0.0015348  -0.0523286  -0.0343209
   14  -0.0769611  -0.0198601   0.0130160   0.0243618  -0.2198254  -0.0142214
   15   0.0359201   0.0106344  -0.0914509  -0.0158532  -0.0009599  -0.0657243
   16  -0.0360216   0.0058043   0.0130108   0.0085793   0.0078228  -0.0171250
   17  -0.0045406  -0.0018214   0.0099176   0.0032306  -0.0184124   0.0329952
   18   0.0152002   0.0272025  -0.0439581   0.0094159   0.0160049  -0.0031998
   19   0.0605792  -0.0384508   0.0177005  -0.0294752   0.0099057   0.0125861
   20   0.0072343  -0.0020500   0.0245180  -0.0002034  -0.0045832   0.0054655
   21  -0.0183603   0.0304258  -0.0513517   0.0047521  -0.0022192  -0.0070854
   22  -0.1936004   0.0193376  -0.1319040  -0.0282517   0.0162401   0.0112375
   23   0.0204252  -0.0545762   0.0596674   0.0288324  -0.0150566   0.0021987
   24  -0.0623775  -0.0115462  -0.2327428  -0.0607544   0.0411155   0.0326827
   25  -0.0708211  -0.0148378   0.0635631  -0.0018991  -0.0018315   0.0032648
   26  -0.0331421  -0.0399508   0.0793837   0.0131468  -0.0063172  -0.0153703
   27   0.0575228   0.0833665  -0.3265658   0.0029354  -0.0001802  -0.0038968
   28  -0.0055760   0.0062115  -0.0075848  -0.0575127   0.0474071  -0.0947813
   29  -0.0029488   0.0007302   0.0010388   0.0524336  -0.1173687   0.1134981
   30   0.0027585  -0.0027455   0.0028045  -0.0929670   0.1165881  -0.2490367
   31  -0.0157522  -0.0074486  -0.0157717   0.0074472   0.0042494   0.0058338
   32   0.0008064   0.0034472   0.0019126  -0.0176262  -0.0192052  -0.0189793
   33   0.0133768   0.0042656   0.0119651  -0.0038609  -0.0020054  -0.0004731
   34  -0.0020143  -0.0022552   0.0039356  -0.0007012   0.0000074  -0.0001975
   35  -0.0020387   0.0016037   0.0029766  -0.0016483   0.0014297  -0.0031520
   36  -0.0000138   0.0025093  -0.0020505  -0.0000579   0.0001788  -0.0015042
   37  -0.0073565  -0.0027899   0.0047734   0.0003855  -0.0004250  -0.0000533
   38   0.0095525   0.0042162  -0.0013234  -0.0000547   0.0000758   0.0000469
   39  -0.0211791  -0.0036943   0.0070906  -0.0005512  -0.0004843   0.0001244
           13          14          15          16          17          18
    1  -0.0018268  -0.0010492  -0.0048721   0.0021707   0.0019591  -0.0013146
    2   0.0035108  -0.0182511  -0.0261281   0.0000382   0.0022092  -0.0030827
    3   0.0147753  -0.0057567   0.0053966   0.0029109   0.0014503  -0.0016946
    4   0.0002335   0.0001090   0.0000095  -0.0010624  -0.0001447   0.0002208
    5  -0.0040161   0.0011173   0.0020434  -0.0006118  -0.0012455  -0.0001517
    6  -0.0069742   0.0023075  -0.0035907  -0.0016332   0.0003906   0.0011758
    7  -0.2160216  -0.0769611   0.0359201  -0.0360216  -0.0045406   0.0152002
    8   0.0191310  -0.0198601   0.0106344   0.0058043  -0.0018214   0.0272025
    9   0.0183819   0.0130160  -0.0914509   0.0130108   0.0099176  -0.0439581
   10  -0.0015348   0.0243618  -0.0158532   0.0085793   0.0032306   0.0094159
   11  -0.0523286  -0.2198254  -0.0009599   0.0078228  -0.0184124   0.0160049
   12  -0.0343209  -0.0142214  -0.0657243  -0.0171250   0.0329952  -0.0031998
   13   0.5636702   0.1172806   0.1473497  -0.0714361  -0.0185437   0.0176629
   14   0.1172806   0.4457416   0.0013724  -0.0057532  -0.0993749   0.0283523
   15   0.1473497   0.0013724   0.5077772  -0.0321172   0.0445297  -0.1932918
   16  -0.0714361  -0.0057532  -0.0321172   0.6334396  -0.0036457   0.0610624
   17  -0.0185437  -0.0993749   0.0445297  -0.0036457   0.1590308  -0.1074993
   18   0.0176629   0.0283523  -0.1932918   0.0610624  -0.1074993   0.3629432
   19  -0.0351124   0.0370744  -0.0342436  -0.4455053   0.0163047  -0.0843105
   20   0.0164550   0.0027781   0.0113272   0.0123069  -0.0673501   0.0228222
   21  -0.0393146   0.0070910  -0.0338765  -0.0758767   0.0245765  -0.1236976
   22  -0.0436150   0.0051750  -0.0021343  -0.0724051  -0.0080264   0.0118850
   23  -0.0030910  -0.0101266  -0.0086856  -0.0305079   0.0262900   0.0040271
   24  -0.0003444   0.0262381   0.0062838   0.0705942   0.0031289   0.0194172
   25   0.0034376  -0.0029510   0.0183272  -0.0039217  -0.0011937   0.0038802
   26   0.0031970  -0.0059079   0.0023955  -0.0014089   0.0004671   0.0042722
   27  -0.0013105  -0.0016474   0.0004423  -0.0016235   0.0003886   0.0008418
   28   0.0026557  -0.0026962   0.0054300  -0.0000786  -0.0018786  -0.0001054
   29   0.0085925  -0.0090522   0.0206492   0.0024240  -0.0043105  -0.0019357
   30   0.0005664  -0.0018257   0.0017410   0.0000924   0.0000426   0.0002346
   31  -0.1938332  -0.0931763  -0.1146730  -0.0004698   0.0042361  -0.0026141
   32  -0.0908562  -0.0854161  -0.0671349   0.0131779   0.0060016   0.0103100
   33  -0.1131906  -0.0625486  -0.1332534  -0.0216521  -0.0100382  -0.0151551
   34  -0.0051450  -0.0000637  -0.0023598  -0.0117015   0.0125119  -0.0312554
   35   0.0009497   0.0130368   0.0042396   0.0034086  -0.0036934  -0.0025506
   36   0.0001512   0.0040267   0.0022489  -0.0035139  -0.0021936  -0.0003748
   37  -0.0014722  -0.0013500  -0.0007834  -0.0015873  -0.0002691   0.0002726
   38  -0.0002812   0.0051405   0.0057173  -0.0030552   0.0022095   0.0022289
   39  -0.0034324   0.0035958  -0.0027021   0.0058708   0.0023112  -0.0032406
           19          20          21          22          23          24
    1  -0.0041615   0.0000699   0.0012100  -0.0034207   0.0023664  -0.0086364
    2  -0.0026995  -0.0011441   0.0007460  -0.0038742   0.0010702  -0.0121308
    3  -0.0069239   0.0002873   0.0022009  -0.0092104   0.0039744  -0.0192063
    4   0.0019158   0.0001176  -0.0005651   0.0018159  -0.0007709   0.0045988
    5   0.0015583   0.0001291  -0.0003518   0.0017649  -0.0001929   0.0057410
    6   0.0031743   0.0004732  -0.0009214   0.0034781  -0.0003849   0.0082241
    7   0.0605792   0.0072343  -0.0183603  -0.1936004   0.0204252  -0.0623775
    8  -0.0384508  -0.0020500   0.0304258   0.0193376  -0.0545762  -0.0115462
    9   0.0177005   0.0245180  -0.0513517  -0.1319040   0.0596674  -0.2327428
   10  -0.0294752  -0.0002034   0.0047521  -0.0282517   0.0288324  -0.0607544
   11   0.0099057  -0.0045832  -0.0022192   0.0162401  -0.0150566   0.0411155
   12   0.0125861   0.0054655  -0.0070854   0.0112375   0.0021987   0.0326827
   13  -0.0351124   0.0164550  -0.0393146  -0.0436150  -0.0030910  -0.0003444
   14   0.0370744   0.0027781   0.0070910   0.0051750  -0.0101266   0.0262381
   15  -0.0342436   0.0113272  -0.0338765  -0.0021343  -0.0086856   0.0062838
   16  -0.4455053   0.0123069  -0.0758767  -0.0724051  -0.0305079   0.0705942
   17   0.0163047  -0.0673501   0.0245765  -0.0080264   0.0262900   0.0031289
   18  -0.0843105   0.0228222  -0.1236976   0.0118850   0.0040271   0.0194172
   19   0.6808507  -0.0317638   0.1477207  -0.1375893  -0.0130388   0.0060823
   20  -0.0317638   0.2402853  -0.2111132  -0.0319559  -0.0903027   0.0529828
   21   0.1477207  -0.2111132   0.6889304   0.0665364   0.0573407  -0.1927597
   22  -0.1375893  -0.0319559   0.0665364   0.8139760   0.0254197   0.0470481
   23  -0.0130388  -0.0903027   0.0573407   0.0254197   0.1803165  -0.1365608
   24   0.0060823   0.0529828  -0.1927597   0.0470481  -0.1365608   0.4488347
   25  -0.0039136   0.0014108  -0.0036385   0.0119390   0.0039102  -0.0182730
   26   0.0019700   0.0036826   0.0031750   0.0003606  -0.0009866   0.0114230
   27  -0.0005245   0.0021124  -0.0024942   0.0097469   0.0026843  -0.0057269
   28   0.0015947   0.0000399  -0.0005230   0.0007790   0.0013262   0.0034050
   29  -0.0001077  -0.0010648   0.0015572  -0.0000751  -0.0012343   0.0006756
   30   0.0000566  -0.0000144   0.0005072  -0.0002806  -0.0009882  -0.0011367
   31   0.0024901  -0.0011582  -0.0009760  -0.0032476  -0.0021307   0.0032641
   32  -0.0003596  -0.0012698   0.0040300   0.0019456  -0.0001281   0.0008115
   33  -0.0006012   0.0022223  -0.0058858   0.0019481   0.0010720  -0.0034403
   34  -0.0873158   0.0260115  -0.0752071   0.0109872  -0.0051196   0.0138480
   35   0.0270679  -0.0805131   0.0894059   0.0041694   0.0020995   0.0071549
   36  -0.0796000   0.0904275  -0.2829836  -0.0094574   0.0036562  -0.0063403
   37  -0.0043574   0.0014355  -0.0057581  -0.3573675  -0.0276213   0.0015452
   38  -0.0074609   0.0014027  -0.0046641  -0.0304812  -0.0371724   0.0109665
   39   0.0188832  -0.0015107   0.0094175   0.0011066   0.0119987  -0.0540894
           25          26          27          28          29          30
    1  -0.0001634   0.0029113   0.0005532   0.0003914  -0.0082907  -0.0092707
    2   0.0001583   0.0028368   0.0004847   0.0022196   0.0116323   0.0079833
    3  -0.0001780   0.0034168   0.0006889  -0.0035997  -0.0175038  -0.0210767
    4  -0.0000690  -0.0010612  -0.0002101   0.0007217   0.0003993   0.0006718
    5  -0.0001023  -0.0014469  -0.0002608  -0.0003619  -0.0035230  -0.0009520
    6  -0.0000716  -0.0016437  -0.0002849  -0.0005385  -0.0005194   0.0021180
    7  -0.0708211  -0.0331421   0.0575228  -0.0055760  -0.0029488   0.0027585
    8  -0.0148378  -0.0399508   0.0833665   0.0062115   0.0007302  -0.0027455
    9   0.0635631   0.0793837  -0.3265658  -0.0075848   0.0010388   0.0028045
   10  -0.0018991   0.0131468   0.0029354  -0.0575127   0.0524336  -0.0929670
   11  -0.0018315  -0.0063172  -0.0001802   0.0474071  -0.1173687   0.1165881
   12   0.0032648  -0.0153703  -0.0038968  -0.0947813   0.1134981  -0.2490367
   13   0.0034376   0.0031970  -0.0013105   0.0026557   0.0085925   0.0005664
   14  -0.0029510  -0.0059079  -0.0016474  -0.0026962  -0.0090522  -0.0018257
   15   0.0183272   0.0023955   0.0004423   0.0054300   0.0206492   0.0017410
   16  -0.0039217  -0.0014089  -0.0016235  -0.0000786   0.0024240   0.0000924
   17  -0.0011937   0.0004671   0.0003886  -0.0018786  -0.0043105   0.0000426
   18   0.0038802   0.0042722   0.0008418  -0.0001054  -0.0019357   0.0002346
   19  -0.0039136   0.0019700  -0.0005245   0.0015947  -0.0001077   0.0000566
   20   0.0014108   0.0036826   0.0021124   0.0000399  -0.0010648  -0.0000144
   21  -0.0036385   0.0031750  -0.0024942  -0.0005230   0.0015572   0.0005072
   22   0.0119390   0.0003606   0.0097469   0.0007790  -0.0000751  -0.0002806
   23   0.0039102  -0.0009866   0.0026843   0.0013262  -0.0012343  -0.0009882
   24  -0.0182730   0.0114230  -0.0057269   0.0034050   0.0006756  -0.0011367
   25   0.0639330   0.0146102  -0.0673766   0.0000146   0.0007602   0.0003246
   26   0.0146102   0.0501720  -0.0864179  -0.0012283   0.0001806   0.0003106
   27  -0.0673766  -0.0864179   0.3363018  -0.0004768   0.0000421   0.0008733
   28   0.0000146  -0.0012283  -0.0004768   0.0566907  -0.0525860   0.0981728
   29   0.0007602   0.0001806   0.0000421  -0.0525860   0.1219597  -0.1182302
   30   0.0003246   0.0003106   0.0008733   0.0981728  -0.1182302   0.2623011
   31   0.0002839   0.0003532   0.0004804   0.0002651  -0.0008857  -0.0001660
   32  -0.0004346  -0.0001516  -0.0000537   0.0014595   0.0012352  -0.0001982
   33  -0.0004257  -0.0001921  -0.0000363   0.0006061   0.0004747   0.0005273
   34   0.0010247  -0.0001607   0.0005616   0.0001054   0.0002315   0.0000089
   35   0.0006618   0.0000857   0.0001673  -0.0001790   0.0008203   0.0001572
   36  -0.0004798   0.0001940  -0.0002528  -0.0000445   0.0003271   0.0001628
   37   0.0001551   0.0004519  -0.0002783  -0.0000511   0.0000528   0.0000321
   38  -0.0001607  -0.0026639  -0.0006859   0.0002661  -0.0000049  -0.0001276
   39   0.0010834  -0.0009467   0.0001096   0.0000401  -0.0000736  -0.0000196
           31          32          33          34          35          36
    1   0.0002898  -0.0026477  -0.0000224  -0.0000459   0.0001229   0.0000933
    2   0.0019258  -0.0022373  -0.0006455  -0.0000888  -0.0000365  -0.0000692
    3   0.0003599   0.0038842  -0.0001704  -0.0001716  -0.0003117  -0.0001603
    4  -0.0000801   0.0003770  -0.0000008   0.0000383  -0.0001411   0.0000225
    5  -0.0001526  -0.0004259   0.0002222   0.0000652   0.0000242  -0.0000101
    6   0.0002540  -0.0016843   0.0002005   0.0001720  -0.0000824   0.0001184
    7  -0.0157522   0.0008064   0.0133768  -0.0020143  -0.0020387  -0.0000138
    8  -0.0074486   0.0034472   0.0042656  -0.0022552   0.0016037   0.0025093
    9  -0.0157717   0.0019126   0.0119651   0.0039356   0.0029766  -0.0020505
   10   0.0074472  -0.0176262  -0.0038609  -0.0007012  -0.0016483  -0.0000579
   11   0.0042494  -0.0192052  -0.0020054   0.0000074   0.0014297   0.0001788
   12   0.0058338  -0.0189793  -0.0004731  -0.0001975  -0.0031520  -0.0015042
   13  -0.1938332  -0.0908562  -0.1131906  -0.0051450   0.0009497   0.0001512
   14  -0.0931763  -0.0854161  -0.0625486  -0.0000637   0.0130368   0.0040267
   15  -0.1146730  -0.0671349  -0.1332534  -0.0023598   0.0042396   0.0022489
   16  -0.0004698   0.0131779  -0.0216521  -0.0117015   0.0034086  -0.0035139
   17   0.0042361   0.0060016  -0.0100382   0.0125119  -0.0036934  -0.0021936
   18  -0.0026141   0.0103100  -0.0151551  -0.0312554  -0.0025506  -0.0003748
   19   0.0024901  -0.0003596  -0.0006012  -0.0873158   0.0270679  -0.0796000
   20  -0.0011582  -0.0012698   0.0022223   0.0260115  -0.0805131   0.0904275
   21  -0.0009760   0.0040300  -0.0058858  -0.0752071   0.0894059  -0.2829836
   22  -0.0032476   0.0019456   0.0019481   0.0109872   0.0041694  -0.0094574
   23  -0.0021307  -0.0001281   0.0010720  -0.0051196   0.0020995   0.0036562
   24   0.0032641   0.0008115  -0.0034403   0.0138480   0.0071549  -0.0063403
   25   0.0002839  -0.0004346  -0.0004257   0.0010247   0.0006618  -0.0004798
   26   0.0003532  -0.0001516  -0.0001921  -0.0001607   0.0000857   0.0001940
   27   0.0004804  -0.0000537  -0.0000363   0.0005616   0.0001673  -0.0002528
   28   0.0002651   0.0014595   0.0006061   0.0001054  -0.0001790  -0.0000445
   29  -0.0008857   0.0012352   0.0004747   0.0002315   0.0008203   0.0003271
   30  -0.0001660  -0.0001982   0.0005273   0.0000089   0.0001572   0.0001628
   31   0.2031004   0.0931229   0.1247675   0.0000059  -0.0000645  -0.0002731
   32   0.0931229   0.0992436   0.0670340   0.0007287  -0.0008817  -0.0001318
   33   0.1247675   0.0670340   0.1449274  -0.0011771   0.0011953   0.0005003
   34   0.0000059   0.0007287  -0.0011771   0.0949168  -0.0322420   0.0925763
   35  -0.0000645  -0.0008817   0.0011953  -0.0322420   0.0667537  -0.0987051
   36  -0.0002731  -0.0001318   0.0005003   0.0925763  -0.0987051   0.2910321
   37  -0.0004994   0.0003062   0.0002325  -0.0001546  -0.0000668   0.0005971
   38   0.0011292  -0.0002119  -0.0010564   0.0003738  -0.0007290  -0.0002099
   39  -0.0004859   0.0001997   0.0002938  -0.0007339  -0.0004950  -0.0003960
           37          38          39
    1  -0.0000505   0.0000521  -0.0000156
    2  -0.0000314   0.0002866   0.0001724
    3  -0.0000880   0.0004334  -0.0000922
    4   0.0001135  -0.0001312  -0.0000179
    5   0.0000557  -0.0001491   0.0000153
    6   0.0000762  -0.0002372   0.0000449
    7  -0.0073565   0.0095525  -0.0211791
    8  -0.0027899   0.0042162  -0.0036943
    9   0.0047734  -0.0013234   0.0070906
   10   0.0003855  -0.0000547  -0.0005512
   11  -0.0004250   0.0000758  -0.0004843
   12  -0.0000533   0.0000469   0.0001244
   13  -0.0014722  -0.0002812  -0.0034324
   14  -0.0013500   0.0051405   0.0035958
   15  -0.0007834   0.0057173  -0.0027021
   16  -0.0015873  -0.0030552   0.0058708
   17  -0.0002691   0.0022095   0.0023112
   18   0.0002726   0.0022289  -0.0032406
   19  -0.0043574  -0.0074609   0.0188832
   20   0.0014355   0.0014027  -0.0015107
   21  -0.0057581  -0.0046641   0.0094175
   22  -0.3573675  -0.0304812   0.0011066
   23  -0.0276213  -0.0371724   0.0119987
   24   0.0015452   0.0109665  -0.0540894
   25   0.0001551  -0.0001607   0.0010834
   26   0.0004519  -0.0026639  -0.0009467
   27  -0.0002783  -0.0006859   0.0001096
   28  -0.0000511   0.0002661   0.0000401
   29   0.0000528  -0.0000049  -0.0000736
   30   0.0000321  -0.0001276  -0.0000196
   31  -0.0004994   0.0011292  -0.0004859
   32   0.0003062  -0.0002119   0.0001997
   33   0.0002325  -0.0010564   0.0002938
   34  -0.0001546   0.0003738  -0.0007339
   35  -0.0000668  -0.0007290  -0.0004950
   36   0.0005971  -0.0002099  -0.0003960
   37   0.3722424   0.0302515  -0.0005681
   38   0.0302515   0.0275999  -0.0110884
   39  -0.0005681  -0.0110884   0.0434590
 **********************************************************************
 **                                                                  **
 **                       VIBRATIONAL ANALYSIS                       **
 **                       --------------------                       **
 **                                                                  **
 **        VIBRATIONAL FREQUENCIES (CM**-1) AND NORMAL MODES         **
 **     FORCE CONSTANTS (mDYN/ANGSTROM) AND REDUCED MASSES (AMU)     **
 **                  INFRARED INTENSITIES (KM/MOL)                   **
 **                                                                  **
 **********************************************************************
 

 Mode:                 1                      2                      3
 Frequency:      -582.96                 116.80                 141.05
 Force Cnst:      1.8094                 0.0492                 0.0778
 Red. Mass:       9.0366                 6.1253                 6.6333
 IR Active:          YES                    YES                    YES
 IR Intens:        3.324                  5.332                  2.381
 Raman Active:       YES                    YES                    YES
               X      Y      Z        X      Y      Z        X      Y      Z
 C          0.088 -0.050 -0.006    0.020 -0.116 -0.056   -0.010  0.070  0.052
 N         -0.038 -0.014 -0.022    0.343 -0.256 -0.053    0.116  0.363 -0.194
 C         -0.311  0.453  0.064    0.010  0.089  0.040    0.031  0.158  0.100
 C          0.509 -0.198 -0.167   -0.194 -0.062 -0.034   -0.125 -0.042  0.162
 C         -0.171 -0.154  0.043   -0.009 -0.072 -0.076    0.019 -0.045 -0.007
 N         -0.021 -0.068  0.017   -0.063 -0.053 -0.063   -0.015 -0.299 -0.116
 C          0.055 -0.001 -0.017   -0.082  0.179  0.081   -0.023 -0.262 -0.062
 C         -0.070  0.082  0.095   -0.045  0.285  0.153   -0.003  0.049  0.093
 H         -0.267 -0.232 -0.110    0.068  0.120  0.063    0.077  0.339  0.161
 H          0.125 -0.201 -0.015   -0.279 -0.054  0.007   -0.213 -0.049  0.192
 H         -0.217 -0.084  0.075    0.090 -0.138 -0.152    0.099 -0.001 -0.141
 H          0.065  0.003 -0.024   -0.126  0.270  0.132   -0.044 -0.458 -0.126
 H         -0.071  0.086 -0.008   -0.062  0.478  0.278   -0.011  0.139  0.179
 TransDip   0.014 -0.049 -0.029   -0.048  0.054  0.016   -0.016 -0.014  0.044

 Mode:                 4                      5                      6
 Frequency:       312.68                 423.37                 500.28
 Force Cnst:      0.3190                 0.6638                 0.9184
 Red. Mass:       5.5386                 6.2853                 6.2280
 IR Active:          YES                    YES                    YES
 IR Intens:        0.816                  7.653                  2.611
 Raman Active:       YES                    YES                    YES
               X      Y      Z        X      Y      Z        X      Y      Z
 C          0.161 -0.182  0.236   -0.281 -0.281  0.221    0.483 -0.259 -0.074
 N         -0.056  0.220  0.017    0.124  0.056 -0.152   -0.212 -0.008 -0.064
 C         -0.013 -0.200 -0.144    0.062  0.225  0.053    0.020  0.145  0.042
 C          0.114 -0.090  0.156   -0.030 -0.109  0.031   -0.194 -0.039  0.012
 C         -0.015 -0.112 -0.129    0.035 -0.006 -0.089    0.016  0.049  0.007
 N         -0.053 -0.059 -0.115   -0.008  0.265  0.019   -0.019  0.168  0.064
 C         -0.069  0.251  0.022   -0.009  0.047 -0.003   -0.016 -0.081 -0.026
 C         -0.038  0.080 -0.042    0.055 -0.228 -0.054   -0.004  0.003  0.016
 H         -0.022 -0.188 -0.144    0.098  0.247  0.068    0.034  0.239  0.072
 H          0.147  0.124  0.265    0.100  0.062  0.077   -0.568  0.090  0.243
 H         -0.111  0.059 -0.128    0.178 -0.196 -0.135    0.114 -0.088 -0.016
 H         -0.098  0.562  0.148   -0.072  0.163  0.064   -0.016 -0.234 -0.082
 H         -0.053  0.232  0.027    0.084 -0.547 -0.123    0.003 -0.059  0.033
 TransDip   0.019  0.012  0.019   -0.023 -0.085  0.013    0.002 -0.050 -0.014

 Mode:                 7                      8                      9
 Frequency:       559.14                 670.60                 706.36
 Force Cnst:      0.5425                 0.3326                 0.7909
 Red. Mass:       2.9451                 1.2553                 2.6906
 IR Active:          YES                    YES                    YES
 IR Intens:        0.498                 29.994                  0.965
 Raman Active:       YES                    YES                    YES
               X      Y      Z        X      Y      Z        X      Y      Z
 C         -0.072 -0.166  0.090    0.047 -0.038 -0.023    0.018  0.155 -0.049
 N          0.017  0.015 -0.073   -0.018 -0.012 -0.025    0.012  0.006  0.077
 C         -0.014 -0.138 -0.031   -0.018  0.023  0.051    0.021  0.009 -0.045
 C          0.068  0.043 -0.061   -0.056  0.019  0.015   -0.007 -0.161  0.107
 C         -0.031  0.074  0.024   -0.047  0.014  0.016    0.018 -0.156 -0.059
 N          0.007  0.112  0.063    0.011 -0.060  0.009   -0.032  0.170  0.031
 C          0.017 -0.166 -0.070    0.012  0.035  0.013   -0.030 -0.073 -0.073
 C         -0.016  0.188  0.057   -0.002 -0.011 -0.033   -0.012 -0.036 -0.036
 H          0.002 -0.087 -0.014   -0.009  0.326  0.138    0.056  0.419  0.076
 H          0.337  0.180 -0.091    0.855  0.131 -0.295    0.264 -0.233 -0.046
 H         -0.116  0.038  0.157   -0.007 -0.032 -0.005   -0.019 -0.196  0.012
 H          0.052 -0.484 -0.202    0.034  0.087  0.023   -0.042  0.066 -0.018
 H         -0.049  0.559  0.183   -0.004  0.001 -0.088   -0.069  0.623  0.323
 TransDip   0.012 -0.019 -0.001    0.115  0.130 -0.024    0.006  0.019  0.025

 Mode:                10                     11                     12
 Frequency:       777.48                 809.28                 847.69
 Force Cnst:      0.5690                 1.4793                 1.3173
 Red. Mass:       1.5977                 3.8335                 3.1114
 IR Active:          YES                    YES                    YES
 IR Intens:       62.317                  6.418                  2.679
 Raman Active:       YES                    YES                    YES
               X      Y      Z        X      Y      Z        X      Y      Z
 C         -0.027 -0.055 -0.019    0.028  0.006  0.054    0.014 -0.016  0.062
 N         -0.012 -0.032 -0.057    0.011  0.046  0.048    0.013  0.043  0.038
 C          0.034  0.001 -0.033   -0.160 -0.037  0.147    0.025  0.117 -0.138
 C          0.083  0.036 -0.004   -0.091  0.128 -0.127   -0.051  0.104 -0.121
 C         -0.019  0.083  0.067   -0.094 -0.058 -0.163    0.175 -0.051 -0.036
 N         -0.003 -0.067  0.020    0.157  0.055 -0.140   -0.044 -0.090  0.178
 C         -0.008  0.033  0.029    0.133 -0.037  0.087   -0.027 -0.040  0.079
 C         -0.012 -0.106 -0.055    0.026 -0.177  0.071   -0.140 -0.061 -0.077
 H          0.101  0.572  0.139   -0.063 -0.209  0.126   -0.086 -0.328 -0.289
 H         -0.316 -0.040  0.118   -0.157  0.274 -0.024    0.131  0.218 -0.135
 H         -0.153  0.248  0.121   -0.119 -0.173 -0.049    0.400 -0.317 -0.123
 H          0.024  0.192  0.077   -0.081  0.121  0.229    0.204  0.095  0.046
 H         -0.064  0.510  0.261   -0.047  0.660  0.173   -0.173  0.336  0.253
 TransDip  -0.070  0.215  0.113   -0.052  0.017  0.060    0.044 -0.005 -0.027

 Mode:                13                     14                     15
 Frequency:       872.90                 929.32                 982.64
 Force Cnst:      1.1074                 1.2144                 1.0721
 Red. Mass:       2.4669                 2.3866                 1.8844
 IR Active:          YES                    YES                    YES
 IR Intens:        5.627                  7.677                  0.525
 Raman Active:       YES                    YES                    YES
               X      Y      Z        X      Y      Z        X      Y      Z
 C          0.003 -0.014 -0.001    0.013  0.013  0.062    0.014  0.009  0.024
 N         -0.003 -0.005 -0.011    0.020  0.055  0.065    0.007  0.022  0.030
 C          0.007  0.012  0.137    0.022 -0.076  0.055    0.108  0.056 -0.099
 C         -0.020  0.013  0.003    0.026  0.065 -0.172   -0.071 -0.032 -0.037
 C         -0.005  0.017  0.086   -0.089 -0.120 -0.052   -0.164  0.007  0.007
 N         -0.118 -0.029  0.022   -0.077 -0.034  0.121    0.022 -0.027  0.016
 C         -0.054  0.051 -0.163   -0.001  0.021 -0.088    0.034  0.072 -0.050
 C          0.220 -0.048 -0.065    0.080  0.053 -0.010    0.020 -0.056  0.064
 H         -0.428 -0.524 -0.110    0.189  0.625  0.286    0.376 -0.274 -0.139
 H          0.037  0.020 -0.016   -0.302  0.122 -0.017    0.082 -0.001 -0.087
 H          0.186  0.027 -0.167    0.073 -0.332 -0.113   -0.358 -0.024  0.267
 H         -0.061  0.188 -0.112    0.129  0.062 -0.124    0.175 -0.157 -0.193
 H          0.186  0.400  0.298    0.106 -0.250 -0.166    0.034 -0.161  0.593
 TransDip   0.001  0.072 -0.025    0.036  0.030 -0.075   -0.008 -0.005  0.021

 Mode:                16                     17                     18
 Frequency:       994.51                1045.00                1049.53
 Force Cnst:      0.8148                 1.3659                 1.3411
 Red. Mass:       1.3983                 2.1229                 2.0664
 IR Active:          YES                    YES                    YES
 IR Intens:        2.857                 14.439                  2.810
 Raman Active:       YES                    YES                    YES
               X      Y      Z        X      Y      Z        X      Y      Z
 C         -0.001 -0.006 -0.006   -0.018  0.007 -0.049    0.011 -0.024  0.039
 N         -0.003 -0.007 -0.011   -0.013 -0.041 -0.047    0.007  0.025  0.022
 C          0.026  0.015 -0.018   -0.062 -0.048  0.085   -0.048 -0.034 -0.015
 C         -0.012  0.021  0.009    0.036  0.028  0.098   -0.017  0.035 -0.077
 C         -0.037  0.010 -0.010    0.049  0.006 -0.091    0.117 -0.038  0.163
 N          0.004  0.004  0.032    0.002 -0.001  0.055    0.035  0.031 -0.132
 C          0.028 -0.151 -0.061    0.091  0.069 -0.129   -0.012  0.016 -0.092
 C         -0.004  0.048  0.032   -0.134 -0.034  0.078   -0.068 -0.003  0.059
 H          0.107 -0.113 -0.036    0.036 -0.012  0.127   -0.403  0.312  0.004
 H          0.021  0.038  0.005    0.004  0.186  0.205   -0.003 -0.161 -0.195
 H         -0.132  0.160 -0.001    0.161  0.211 -0.380    0.097 -0.237  0.344
 H         -0.016  0.869  0.339    0.544  0.053 -0.322   -0.017  0.202 -0.030
 H          0.013 -0.152  0.029   -0.134 -0.181  0.371   -0.044 -0.333  0.495
 TransDip  -0.003  0.053  0.008    0.071  0.037 -0.092   -0.020  0.031  0.040

 Mode:                19                     20                     21
 Frequency:      1103.09                1135.29                1155.76
 Force Cnst:      1.1199                 1.3489                 1.0696
 Red. Mass:       1.5621                 1.7763                 1.3590
 IR Active:          YES                    YES                    YES
 IR Intens:        1.859                  2.503                  7.280
 Raman Active:       YES                    YES                    YES
               X      Y      Z        X      Y      Z        X      Y      Z
 C          0.014 -0.011  0.038    0.004  0.018  0.008    0.014 -0.015  0.044
 N          0.010  0.030  0.036    0.006  0.012  0.024    0.013  0.037  0.043
 C          0.023 -0.013  0.084   -0.013 -0.041 -0.065   -0.031 -0.005 -0.002
 C         -0.010 -0.059 -0.053    0.015 -0.101 -0.012   -0.054 -0.055 -0.075
 C         -0.000  0.069  0.083   -0.126  0.170 -0.012    0.056  0.024 -0.064
 N          0.004  0.004 -0.041    0.046 -0.010  0.010   -0.024 -0.004  0.039
 C          0.003  0.021 -0.069    0.023 -0.028  0.048    0.028 -0.001  0.023
 C         -0.109 -0.015 -0.030    0.016  0.010  0.014    0.027 -0.004  0.023
 H          0.605 -0.247  0.163   -0.305  0.161 -0.084   -0.239  0.108 -0.017
 H         -0.045 -0.396 -0.228   -0.026 -0.145 -0.016   -0.008 -0.487 -0.343
 H          0.236 -0.096 -0.091    0.552 -0.338 -0.515   -0.228  0.666 -0.172
 H          0.093  0.130 -0.073   -0.029  0.044  0.103    0.121 -0.045 -0.026
 H         -0.144  0.245 -0.316    0.030 -0.091  0.277    0.032 -0.033  0.023
 TransDip   0.030  0.026 -0.019    0.017 -0.040  0.026   -0.019  0.058 -0.061

 Mode:                22                     23                     24
 Frequency:      1289.23                1328.19                1367.00
 Force Cnst:      1.4264                 1.9412                 2.2152
 Red. Mass:       1.4566                 1.8677                 2.0120
 IR Active:          YES                    YES                    YES
 IR Intens:        2.025                  0.713                  7.996
 Raman Active:       YES                    YES                    YES
               X      Y      Z        X      Y      Z        X      Y      Z
 C          0.003  0.009 -0.002   -0.003  0.008  0.000   -0.008  0.040 -0.002
 N          0.001  0.002  0.007    0.004  0.007  0.011    0.014  0.023  0.042
 C          0.021 -0.006  0.028    0.142  0.011 -0.027   -0.037 -0.013 -0.019
 C          0.004 -0.054  0.007   -0.015 -0.018 -0.047   -0.050 -0.191 -0.115
 C          0.034  0.123 -0.108   -0.080 -0.084  0.124    0.084  0.079  0.028
 N         -0.054 -0.025 -0.006   -0.048  0.047 -0.091    0.011 -0.031  0.037
 C         -0.016 -0.008  0.004    0.030 -0.023  0.051    0.028  0.038 -0.086
 C          0.014 -0.022  0.058   -0.039 -0.028  0.061   -0.014 -0.035  0.070
 H         -0.282  0.019 -0.032   -0.367  0.057 -0.140    0.040  0.080  0.026
 H         -0.018 -0.063  0.014    0.026  0.311  0.118    0.088  0.709  0.334
 H         -0.172 -0.419  0.554    0.059  0.248 -0.311   -0.033  0.225  0.091
 H          0.487  0.169 -0.124    0.550  0.055 -0.119   -0.428  0.002  0.063
 H          0.003  0.106 -0.265   -0.062  0.176 -0.373   -0.031  0.071 -0.160
 TransDip   0.044  0.009  0.005   -0.006  0.020 -0.018    0.002  0.072 -0.054

 Mode:                25                     26                     27
 Frequency:      1387.68                1410.38                1574.04
 Force Cnst:      3.9604                 2.6757                 7.1722
 Red. Mass:       3.4907                 2.2830                 4.9133
 IR Active:          YES                    YES                    YES
 IR Intens:       26.399                 19.916                  3.817
 Raman Active:       YES                    YES                    YES
               X      Y      Z        X      Y      Z        X      Y      Z
 C          0.003 -0.001  0.001    0.003 -0.018  0.002    0.000  0.001 -0.003
 N          0.004  0.012  0.016   -0.008 -0.016 -0.027    0.001  0.004  0.006
 C          0.238  0.002  0.189    0.045  0.016 -0.099    0.116 -0.018  0.099
 C          0.038 -0.026 -0.036    0.004  0.108  0.069    0.010 -0.025 -0.002
 C         -0.074 -0.016 -0.085   -0.028 -0.019 -0.011   -0.008  0.026 -0.022
 N          0.194 -0.020  0.072   -0.010 -0.021  0.061   -0.297  0.006 -0.059
 C         -0.114  0.024 -0.066    0.089  0.061 -0.134    0.421 -0.001  0.063
 C         -0.184  0.038 -0.112   -0.026 -0.084  0.205   -0.118  0.054 -0.153
 H         -0.705 -0.088 -0.024   -0.238  0.076 -0.168   -0.187 -0.050  0.043
 H         -0.086 -0.029  0.008   -0.012 -0.344 -0.180   -0.023 -0.016  0.016
 H         -0.252  0.063  0.070    0.077 -0.149 -0.062   -0.102 -0.164  0.219
 H         -0.380 -0.043 -0.004   -0.551 -0.073  0.039   -0.475 -0.203  0.367
 H         -0.212 -0.042  0.047   -0.063  0.217 -0.500   -0.124 -0.140  0.316
 TransDip  -0.162 -0.026  0.000   -0.030  0.058 -0.127    0.042  0.026  0.039

 Mode:                28                     29                     30
 Frequency:      2318.47                3167.01                3215.89
 Force Cnst:     39.8178                 6.4407                 6.6705
 Red. Mass:      12.5726                 1.0899                 1.0947
 IR Active:          YES                    YES                    YES
 IR Intens:       16.740                  3.610                 11.416
 Raman Active:       YES                    YES                    YES
               X      Y      Z        X      Y      Z        X      Y      Z
 C          0.183  0.457  0.630   -0.000  0.000  0.000   -0.000 -0.000 -0.000
 N         -0.136 -0.331 -0.459   -0.000 -0.000 -0.000    0.000  0.000  0.000
 C          0.019 -0.021  0.008    0.002 -0.001  0.003   -0.001 -0.000  0.001
 C         -0.039 -0.056 -0.081    0.001 -0.001  0.004    0.000 -0.000  0.000
 C          0.009 -0.001 -0.001   -0.063 -0.035 -0.048    0.002  0.000  0.002
 N          0.002  0.000 -0.002   -0.000  0.000  0.000    0.002 -0.000  0.001
 C         -0.004 -0.001  0.002    0.000  0.000 -0.002   -0.030  0.029 -0.077
 C         -0.007  0.004 -0.016    0.000  0.000 -0.000    0.011 -0.000  0.003
 H         -0.013  0.029  0.027    0.003  0.008 -0.030    0.005  0.004 -0.016
 H         -0.012 -0.004 -0.081   -0.016  0.022 -0.044   -0.001  0.002 -0.003
 H         -0.011  0.027 -0.007    0.715  0.409  0.557   -0.018 -0.010 -0.013
 H         -0.001 -0.002  0.002    0.009 -0.010  0.021    0.334 -0.325  0.868
 H         -0.014  0.000  0.004    0.000 -0.001  0.000   -0.144 -0.010 -0.005
 TransDip  -0.026  0.110  0.066   -0.028 -0.040 -0.037   -0.044  0.062 -0.077

 Mode:                31                     32                     33
 Frequency:      3236.79                3261.38                3278.02
 Force Cnst:      6.7176                 6.8334                 6.9759
 Red. Mass:       1.0883                 1.0904                 1.1019
 IR Active:          YES                    YES                    YES
 IR Intens:        0.076                  0.734                  1.386
 Raman Active:       YES                    YES                    YES
               X      Y      Z        X      Y      Z        X      Y      Z
 C          0.000  0.001  0.001   -0.000 -0.000  0.000   -0.000 -0.000 -0.000
 N          0.000  0.000  0.000    0.000  0.000  0.000    0.000  0.000  0.000
 C         -0.001 -0.002  0.008    0.014  0.014 -0.052    0.012  0.018 -0.066
 C         -0.028  0.039 -0.070   -0.002  0.003 -0.005   -0.003  0.004 -0.003
 C         -0.003 -0.003 -0.003   -0.002 -0.001 -0.000   -0.003 -0.001 -0.001
 N          0.000 -0.000  0.000    0.001 -0.000  0.000   -0.001 -0.000  0.000
 C          0.000  0.000 -0.000   -0.002  0.004 -0.011    0.001 -0.003  0.008
 C          0.001 -0.000 -0.000   -0.065 -0.006  0.002    0.060  0.004  0.002
 H          0.019  0.025 -0.086   -0.141 -0.166  0.603   -0.161 -0.196  0.713
 H          0.333 -0.459  0.812    0.024 -0.032  0.057    0.021 -0.028  0.048
 H          0.033  0.021  0.027    0.016  0.009  0.010    0.022  0.011  0.014
 H          0.000 -0.000  0.001    0.037 -0.040  0.106   -0.023  0.025 -0.069
 H         -0.015 -0.001  0.000    0.746  0.067 -0.006   -0.637 -0.055  0.001
 TransDip  -0.002 -0.008  0.003   -0.026 -0.001 -0.007    0.032 -0.020  0.005

 STANDARD THERMODYNAMIC QUANTITIES AT   298.15 K  AND     1.00 ATM

   This Molecule has  1 Imaginary Frequencies
   Zero point vibrational energy:       59.995 kcal/mol

   Atom    1 Element C  Has Mass   12.00000
   Atom    2 Element N  Has Mass   14.00307
   Atom    3 Element C  Has Mass   12.00000
   Atom    4 Element C  Has Mass   12.00000
   Atom    5 Element C  Has Mass   12.00000
   Atom    6 Element N  Has Mass   14.00307
   Atom    7 Element C  Has Mass   12.00000
   Atom    8 Element C  Has Mass   12.00000
   Atom    9 Element H  Has Mass    1.00783
   Atom   10 Element H  Has Mass    1.00783
   Atom   11 Element H  Has Mass    1.00783
   Atom   12 Element H  Has Mass    1.00783
   Atom   13 Element H  Has Mass    1.00783
   Molecular Mass:   105.045290 amu
   Principal axes and moments of inertia in amu*Bohr^2:
                             1           2           3
    Eigenvalues --      480.59506   888.34954   971.74390
          X              -0.27073     0.40801     0.87191
          Y               0.92641    -0.13576     0.35118
          Z               0.26166     0.90283    -0.34123
   Rotational Symmetry Number is   1
   The Molecule is an Asymmetric Top
   Translational Enthalpy:        0.889 kcal/mol
   Rotational Enthalpy:           0.889 kcal/mol
   Vibrational Enthalpy:         62.056 kcal/mol
   gas constant (RT):             0.592 kcal/mol
   Translational Entropy:        39.865  cal/mol.K
   Rotational Entropy:           27.519  cal/mol.K
   Vibrational Entropy:          11.507  cal/mol.K

   Total Enthalpy:               64.426 kcal/mol
   Total Entropy:                78.891  cal/mol.K
Archival summary:
1\1\c8-60\FREQ\ProcedureUnspecified\BasisUnspecified\265(2)\hpark21\WedFeb2221:58:272023WedFeb2221:58:272023\0\\#,FREQ,ProcedureUnspecified,BasisUnspecified,\\0,2\N\C,1,1.29579\H,2,1.08292,1,120.484\C,1,1.43341,2,106.408,3,177.448,0\H,4,1.08492,1,115.087,2,140.743,0\C,2,1.43512,1,114.263,3,-178.488,0\H,6,1.07812,2,126.697,1,176.966,0\C,6,1.3817,2,106.144,1,-1.20011,0\H,8,1.07748,6,127.899,2,-170.854,0\C,4,1.49998,1,113.901,2,-84.2225,0\H,10,1.07963,4,118.594,1,-164.089,0\C,10,1.40486,4,123.343,1,7.59299,0\N,12,1.15338,10,178.521,4,120.367,0\\\@

 Total job time:  17133.47s(wall), 804103.71s(cpu) 
 Wed Feb 22 21:58:27 2023

        *************************************************************
        *                                                           *
        *  Thank you very much for using Q-Chem.  Have a nice day.  *
        *                                                           *
        *************************************************************


Running Job 2 of 2 qchem.in
qchem qchem.in_40516.1 ./qchem40516/ 0
/home/leeping/opt/qchem/5.3.2-openmp/exe/qcprog.exe_s qchem.in_40516.1 ./qchem40516/
                  Welcome to Q-Chem
     A Quantum Leap Into The Future Of Chemistry


 Q-Chem 5.3, Q-Chem, Inc., Pleasanton, CA (2020)

 Yihan Shao,  Zhengting Gan,  E. Epifanovsky,  A. T. B. Gilbert,  M. Wormit,  
 J. Kussmann,  A. W. Lange,  A. Behn,  Jia Deng,  Xintian Feng,  D. Ghosh,  
 M. Goldey,  P. R. Horn,  L. D. Jacobson,  I. Kaliman,  T. Kus,  A. Landau,  
 Jie Liu,  E. I. Proynov,  R. M. Richard,  R. P. Steele,  E. J. Sundstrom,  
 H. L. Woodcock III,  P. M. Zimmerman,  D. Zuev,  B. Alam,  B. Albrecht,  
 A. Aldossary,  E. Alguire,  S. A. Baeppler,  D. Barton,  Z. Benda,  
 Y. A. Bernard,  E. J. Berquist,  K. B. Bravaya,  H. Burton,  K. Carter-Fenk,  
 D. Casanova,  Chun-Min Chang,  Yunqing Chen,  A. Chien,  K. D. Closser,  
 M. P. Coons,  S. Coriani,  S. Dasgupta,  A. L. Dempwolff,  M. Diedenhofen,  
 Hainam Do,  R. G. Edgar,  Po-Tung Fang,  S. Faraji,  S. Fatehi,  
 Qingguo Feng,  J. Fosso-Tande,  J. Gayvert,  Qinghui Ge,  A. Ghysels,  
 G. Gidofalvi,  J. Gomes,  J. Gonthier,  S. Gulania,  A. Gunina,  D. Hait,  
 M. W. D. Hanson-Heine,  S. Hammes-Schiffer,  P. H. P. Harbach,  
 A. W. Hauser,  M. F. Herbst,  J. E. Herr,  E. G. Hohenstein,  Z. C. Holden,  
 S. Houck,  Kerwin Hui,  B. C. Huynh,  M. Ivanov,  T.-C. Jagau,  Hyunjun Ji,  
 B. Kaduk,  K. Khistyaev,  Jaehoon Kim,  P. Klunzinger,  K. Koh,  
 D. Kosenkov,  L. Koulias,  T. Kowalczyk,  C. M. Krauter,  A. Kunitsa,  
 Ka Un Lao,  A. Laurent,  K. V. Lawler,  Joonho Lee,  D. Lefrancois,  
 S. Lehtola,  D. S. Levine,  Yi-Pei Li,  You-Sheng Lin,  Fenglai Liu,  
 Kuan-Yu Liu,  E. Livshits,  M. Loipersberger,  A. Luenser,  A. Manjanath,  
 P. Manohar,  E. Mansoor,  S. F. Manzer,  Shan-Ping Mao,  Yuezhi Mao,  
 N. Mardirossian,  A. V. Marenich,  T. Markovich,  L. A. Martinez-Martinez,  
 S. A. Maurer,  N. J. Mayhall,  S. C. McKenzie,  J.-M. Mewes,  P. Morgante,  
 A. F. Morrison,  J. W. Mullinax,  K. Nanda,  T. S. Nguyen-Beck,  
 R. Olivares-Amaya,  K. J. Oosterbaan,  J. A. Parkhill,  S. K. Paul,  
 F. Pavosevic,  Zheng Pei,  T. M. Perrine,  F. Plasser,  P. Pokhilko,  
 S. Prager,  A. Prociuk,  E. Ramos,  B. Rana,  D. R. Rehn,  F. Rob,  
 E. Rossomme,  M. Scheurer,  M. Schneider,  N. Sergueev,  S. M. Sharada,  
 S. Sharma,  W. Skomorowski,  D. W. Small,  T. Stauch,  C. J. Stein,  
 T. Stein,  Yu-Chuan Su,  S. P. Veccham,  Zhen Tao,  A. J. W. Thom,  
 A. Tkatchenko,  T. Tsuchimochi,  N. M. Tubman,  L. Vogt,  M. L. Vidal,  
 O. Vydrov,  M. A. Watson,  J. Wenzel,  M. de Wergifosse,  T. A. Wesolowski,  
 A. White,  J. Witte,  A. Yamada,  Jun Yang,  K. Yao,  S. Yeganeh,  
 S. R. Yost,  Zhi-Qiang You,  A. Zech,  Igor Ying Zhang,  Xing Zhang,  
 Yan Zhao,  Ying Zhu,  B. R. Brooks,  G. K. L. Chan,  C. J. Cramer,  
 M. S. Gordon,  W. J. Hehre,  A. Klamt,  M. W. Schmidt,  C. D. Sherrill,  
 D. G. Truhlar,  A. Aspuru-Guzik,  R. Baer,  A. T. Bell,  N. A. Besley,  
 Jeng-Da Chai,  A. E. DePrince, III,  R. A. DiStasio Jr.,  A. Dreuw,  
 B. D. Dunietz,  T. R. Furlani,  Chao-Ping Hsu,  Yousung Jung,  Jing Kong,  
 D. S. Lambrecht,  WanZhen Liang,  C. Ochsenfeld,  V. A. Rassolov,  
 L. V. Slipchenko,  J. E. Subotnik,  T. Van Voorhis,  J. M. Herbert,  
 A. I. Krylov,  P. M. W. Gill,  M. Head-Gordon

 Contributors to earlier versions of Q-Chem not listed above: 
 R. D. Adamson,  B. Austin,  J. Baker,  G. J. O. Beran,  K. Brandhorst,  
 S. T. Brown,  E. F. C. Byrd,  A. K. Chakraborty,  C.-L. Cheng,  
 Siu Hung Chien,  D. M. Chipman,  D. L. Crittenden,  H. Dachsel,  
 R. J. Doerksen,  A. D. Dutoi,  L. Fusti-Molnar,  W. A. Goddard III,  
 A. Golubeva-Zadorozhnaya,  S. R. Gwaltney,  G. Hawkins,  A. Heyden,  
 S. Hirata,  G. Kedziora,  F. J. Keil,  C. Kelley,  Jihan Kim,  R. A. King,  
 R. Z. Khaliullin,  P. P. Korambath,  W. Kurlancheek,  A. M. Lee,  M. S. Lee,  
 S. V. Levchenko,  Ching Yeh Lin,  D. Liotard,  R. C. Lochan,  I. Lotan,  
 P. E. Maslen,  N. Nair,  D. P. O'Neill,  D. Neuhauser,  E. Neuscamman,  
 C. M. Oana,  R. Olson,  B. Peters,  R. Peverati,  P. A. Pieniazek,  
 Y. M. Rhee,  J. Ritchie,  M. A. Rohrdanz,  E. Rosta,  N. J. Russ,  
 H. F. Schaefer III,  N. E. Schultz,  N. Shenvi,  A. C. Simmonett,  A. Sodt,  
 D. Stuck,  K. S. Thanthiriwatte,  V. Vanovschi,  Tao Wang,  A. Warshel,  
 C. F. Williams,  Q. Wu,  X. Xu,  W. Zhang

 Please cite Q-Chem as follows:
 Y. Shao et al., Mol. Phys. 113, 184-215 (2015)
 DOI: 10.1080/00268976.2014.952696

 Q-Chem 5.3.2 for Intel X86 EM64T Linux

 Parts of Q-Chem use Armadillo 9.800.1 (Horizon Scraper).
 http://arma.sourceforge.net/

 Q-Chem begins on Wed Feb 22 21:58:28 2023  

Host: 
0

     Scratch files written to ./qchem40516//
 Dec820 |scratch|qcdevops|jenkins|workspace|build_RNUM 5633   
Processing $rem in /home/leeping/opt/qchem/5.3.2-openmp/config/preferences:
Processing $rem in /home/hpark21/.qchemrc:
The previous job contains 0 fragments, simply inherited here

Checking the input file for inconsistencies... 	...done.

--------------------------------------------------------------
User input:
--------------------------------------------------------------

$molecule
read
$end

$rem
jobtype               rpath
method                wB97X-D3
basis                 cc-pvtz
unrestricted          true
scf_guess             read
rpath_max_cycles      100
mem_total             200000
$end

--------------------------------------------------------------
 Adding empirical dispersion correction 
 ----------------------------------------------------------------
 Doing -D3(0) with
 s6  =   1.00000
 s8  =   1.00000
 rs6 =   1.28100
 rs8 =   1.09400
 -D3 energy without 3body term =     -0.0033159372 hartrees
 ----------------------------------------------------------------
             Standard Nuclear Orientation (Angstroms)
    I     Atom           X                Y                Z
 ----------------------------------------------------------------
    1      C       0.6244834099    -0.9897800252    -2.3382292858
    2      N       0.8964738207    -0.3350744664    -1.4284714872
    3      C       1.6733476410    -3.0439081738    -3.9950171333
    4      C       0.3209805251    -1.7726861420    -3.4645358634
    5      C       0.3055884959    -3.2724767821    -3.4462379380
    6      N       0.4592190812    -3.8389205458    -2.1384856129
    7      C       1.7332310980    -3.8830585721    -1.9060781714
    8      C       2.5465940616    -3.3991009265    -2.9848757656
    9      H       1.9113916140    -2.7666685036    -5.0086396397
   10      H      -0.0426531797    -1.2629048720    -4.3440161444
   11      H      -0.4736992362    -3.7211560974    -4.0532305886
   12      H       2.1058842575    -4.2384612039    -0.9534352606
   13      H       3.6204206230    -3.3031061154    -2.9892698797
 ----------------------------------------------------------------
 Nuclear Repulsion Energy =         324.38803919 hartrees
 There are       28 alpha and       27 beta electrons
 Requested basis set is cc-pVTZ
 There are 110 shells and 310 basis functions

 Total QAlloc Memory Limit 200000 MB
 Mega-Array Size      1956 MB
 MEM_STATIC part      2000 MB
 Starting direction for rxn path = 1

                       Distance Matrix (Angstroms)
             C (  1)   N (  2)   C (  3)   C (  4)   C (  5)   N (  6)
   N (  2)  1.153377
   C (  3)  2.839807  3.811623
   C (  4)  1.404857  2.558022  1.930366
   C (  5)  2.557358  3.612320  1.491364  1.499981
   N (  6)  2.860911  3.601701  2.356451  2.459033  1.433414
   C (  7)  3.128440  3.676474  2.251983  2.979415  2.187022  1.295789
   C (  8)  3.149204  3.812289  1.381704  2.797973  2.291505  2.294984
   H (  9)  3.456090  4.445257  1.077477  2.429334  2.296855  3.390621
   H ( 10)  2.131396  3.200505  2.497685  1.079626  2.228375  3.428133
   H ( 11)  3.407000  4.498031  2.252080  2.185089  1.084916  2.133179
   H ( 12)  3.829639  4.113971  3.296250  3.946081  3.223082  2.067724
   H ( 13)  3.840699  4.320323  2.206763  3.668020  3.346322  3.317247
             C (  7)   C (  8)   H (  9)   H ( 10)   H ( 11)   H ( 12)
   C (  8)  1.435123
   H (  9)  3.302114  2.213385
   H ( 10)  3.995311  3.621436  2.553688
   H ( 11)  3.083345  3.219825  2.740896  2.512639
   H ( 12)  1.082917  2.241763  4.318412  4.996618  4.065782
   H ( 13)  2.251918  1.078118  2.699333  4.406344  4.250717  2.704317

 
 A cutoff of  1.0D-11 yielded   5700 shell pairs
 There are     45598 function pairs (     60002 Cartesian)
 Smallest overlap matrix eigenvalue = 1.39E-04

 Scale SEOQF with 1.000000e-01/1.000000e-01/1.000000e-01

 Standard Electronic Orientation quadrupole field applied
 Nucleus-field energy     =    -0.0000000130 hartrees
 Guess MOs from SCF MO coefficient file
 Reading MOs from coefficient file
 Reading MOs from coefficient file
 Long-range K will be added via erf
 Coulomb attenuation parameter = 0.25 bohr**(-1)
 An unrestricted hybrid HF-DFT SCF calculation will be
 performed using Pulay DIIS extrapolation
 Exchange:     0.1957 Hartree-Fock + 1.0000 wB97X-D3 + LR-HF
 Correlation:  1.0000 wB97X-D3
 Using SG-2 standard quadrature grid
 Dispersion:   Grimme D3
 SCF converges when DIIS error is below 1.0E-08
 Using Q-Chem read-in guess as SCF_GUESS READ specified.

 using 64 threads for integral computing
 -------------------------------------------------------
 OpenMP Integral computing Module                
 Release: version 1.0, May 2013, Q-Chem Inc. Pittsburgh 
 -------------------------------------------------------
 using 64 threads for integral computing
 -------------------------------------------------------
 OpenMP Integral computing Module                
 Release: version 1.0, May 2013, Q-Chem Inc. Pittsburgh 
 -------------------------------------------------------
 ---------------------------------------
  Cycle       Energy         DIIS Error
 ---------------------------------------
    1    -341.0326432375      1.47E-09
    2    -341.0326432357      1.13E-09 Convergence criterion met
 ---------------------------------------
 <S^2> = 0.8029
 SCF time:  CPU 302.71 s  wall 5.43 s
 SCF   energy in the final basis set = -341.03264324
 Total energy in the final basis set = -341.03264324
 
 --------------------------------------------------------------
 
                    Orbital Energies (a.u.)
 --------------------------------------------------------------
 
 Alpha MOs
 -- Occupied --
-14.4343 -14.4243 -10.3619 -10.3506 -10.3349 -10.3326 -10.3189 -10.3126
 -1.1075  -1.0286  -0.9546  -0.8995  -0.8226  -0.7102  -0.7083  -0.6569
 -0.6119  -0.6016  -0.5344  -0.5228  -0.5073  -0.4885  -0.4712  -0.4445
 -0.4274  -0.4020  -0.3801  -0.3010
 -- Virtual --
  0.0352   0.0906   0.1131   0.1275   0.1439   0.1553   0.1632   0.1725
  0.1970   0.2204   0.2208   0.2405   0.2747   0.2919   0.3079   0.3380
  0.3490   0.3613   0.3697   0.3889   0.4124   0.4242   0.4334   0.4406
  0.4545   0.4615   0.4754   0.4844   0.4971   0.5047   0.5218   0.5366
  0.5425   0.5506   0.5698   0.5808   0.5926   0.6032   0.6089   0.6232
  0.6382   0.6504   0.6602   0.6965   0.7054   0.7109   0.7303   0.7563
  0.7804   0.8083   0.8236   0.8349   0.8671   0.8896   0.9250   0.9414
  0.9585   0.9863   1.0024   1.0200   1.0465   1.0541   1.0611   1.0746
  1.0995   1.1042   1.1206   1.1385   1.1622   1.1729   1.1823   1.2090
  1.2194   1.2448   1.2630   1.2679   1.2932   1.2993   1.3120   1.3292
  1.3424   1.3523   1.3795   1.4121   1.4136   1.4287   1.4516   1.4684
  1.5173   1.5238   1.5429   1.5745   1.6030   1.6050   1.6259   1.6511
  1.6866   1.7140   1.7504   1.7824   1.8271   1.8462   1.8912   1.9258
  1.9890   2.0184   2.0560   2.0625   2.1232   2.1628   2.1997   2.2187
  2.2640   2.3095   2.3250   2.3551   2.3709   2.3868   2.4193   2.4359
  2.5123   2.5218   2.5371   2.5670   2.5821   2.6285   2.6398   2.6552
  2.6944   2.6969   2.7149   2.7403   2.7466   2.7597   2.7818   2.7895
  2.8094   2.8442   2.8477   2.8996   2.9099   2.9215   2.9413   2.9509
  2.9771   3.0108   3.0282   3.0365   3.0382   3.0476   3.0659   3.0805
  3.0935   3.1089   3.1145   3.1438   3.1486   3.1770   3.1851   3.2008
  3.2187   3.2254   3.2460   3.2565   3.2690   3.2880   3.3039   3.3178
  3.3441   3.3574   3.3957   3.4157   3.4452   3.4571   3.4715   3.5000
  3.5050   3.5525   3.5676   3.5747   3.6026   3.6183   3.6393   3.6588
  3.6987   3.7090   3.7287   3.7375   3.7595   3.7738   3.8207   3.8260
  3.8308   3.8615   3.8672   3.9099   3.9286   3.9491   3.9590   3.9793
  4.0025   4.0159   4.0417   4.0690   4.0693   4.0784   4.0998   4.1139
  4.1463   4.1660   4.2020   4.2056   4.2310   4.2544   4.2844   4.2979
  4.3110   4.3323   4.3538   4.4026   4.4138   4.4626   4.4795   4.5019
  4.5137   4.5367   4.5549   4.6093   4.6181   4.6509   4.6547   4.6878
  4.7051   4.7275   4.7749   4.7913   4.8220   4.8560   4.9026   4.9258
  4.9553   4.9980   5.0160   5.0259   5.0668   5.1072   5.1202   5.1590
  5.1698   5.2296   5.2450   5.2810   5.2992   5.3096   5.3244   5.4164
  5.4488   5.4884   5.5841   5.6198   5.6473   5.6862   5.7481   5.8051
  5.8780   5.9132   5.9512   5.9780   6.1166   6.2069   6.2421   6.4200
  6.4429   6.5369   8.2615   9.7971  11.4565  12.3595  12.7432  13.0431
 13.7440  15.5624
 
 Beta MOs
 -- Occupied --
-14.4305 -14.4212 -10.3556 -10.3508 -10.3366 -10.3339 -10.3203 -10.3085
 -1.1008  -1.0220  -0.9447  -0.8870  -0.8114  -0.7071  -0.7041  -0.6513
 -0.6061  -0.5958  -0.5302  -0.5167  -0.4974  -0.4683  -0.4642  -0.4331
 -0.4178  -0.3835  -0.3663
 -- Virtual --
 -0.0490   0.0474   0.0921   0.1227   0.1348   0.1464   0.1558   0.1655
  0.1741   0.2143   0.2215   0.2302   0.2418   0.2749   0.2955   0.3099
  0.3425   0.3509   0.3666   0.3738   0.3901   0.4140   0.4261   0.4370
  0.4445   0.4592   0.4649   0.4773   0.4868   0.5009   0.5060   0.5261
  0.5384   0.5448   0.5512   0.5716   0.5827   0.5946   0.6046   0.6114
  0.6247   0.6413   0.6516   0.6650   0.6985   0.7072   0.7120   0.7348
  0.7586   0.7838   0.8111   0.8275   0.8386   0.8706   0.8929   0.9290
  0.9433   0.9633   0.9877   1.0059   1.0236   1.0491   1.0556   1.0636
  1.0757   1.1036   1.1073   1.1245   1.1408   1.1672   1.1743   1.1844
  1.2149   1.2214   1.2461   1.2676   1.2707   1.2959   1.3044   1.3146
  1.3315   1.3450   1.3569   1.3820   1.4138   1.4187   1.4306   1.4562
  1.4733   1.5228   1.5258   1.5481   1.5790   1.6056   1.6080   1.6297
  1.6547   1.6912   1.7195   1.7544   1.7869   1.8336   1.8505   1.8942
  1.9292   1.9915   2.0220   2.0577   2.0656   2.1300   2.1722   2.2011
  2.2241   2.2669   2.3161   2.3299   2.3641   2.3752   2.3955   2.4237
  2.4415   2.5169   2.5247   2.5428   2.5700   2.5869   2.6357   2.6435
  2.6608   2.6992   2.7007   2.7203   2.7449   2.7494   2.7632   2.7833
  2.7929   2.8137   2.8489   2.8523   2.8997   2.9143   2.9277   2.9465
  2.9526   2.9802   3.0114   3.0298   3.0414   3.0431   3.0516   3.0696
  3.0857   3.1003   3.1111   3.1198   3.1462   3.1547   3.1836   3.1906
  3.2066   3.2226   3.2317   3.2496   3.2588   3.2777   3.2932   3.3127
  3.3211   3.3471   3.3616   3.4004   3.4213   3.4474   3.4633   3.4742
  3.5031   3.5101   3.5563   3.5713   3.5788   3.6076   3.6209   3.6452
  3.6621   3.7026   3.7118   3.7324   3.7416   3.7699   3.7807   3.8244
  3.8295   3.8346   3.8662   3.8724   3.9154   3.9330   3.9536   3.9631
  3.9862   4.0066   4.0185   4.0460   4.0735   4.0801   4.0861   4.1057
  4.1184   4.1508   4.1725   4.2064   4.2094   4.2355   4.2591   4.2868
  4.3024   4.3157   4.3386   4.3614   4.4089   4.4186   4.4666   4.4845
  4.5062   4.5174   4.5419   4.5592   4.6145   4.6238   4.6604   4.6674
  4.6934   4.7145   4.7301   4.7807   4.7987   4.8285   4.8614   4.9076
  4.9317   4.9628   5.0043   5.0252   5.0298   5.0727   5.1121   5.1269
  5.1654   5.1746   5.2342   5.2511   5.2856   5.3037   5.3137   5.3331
  5.4206   5.4549   5.4911   5.5871   5.6232   5.6521   5.6901   5.7521
  5.8077   5.8808   5.9166   5.9526   5.9799   6.1195   6.2105   6.2507
  6.4224   6.4461   6.5386   8.2636   9.8000  11.4606  12.3662  12.7480
 13.0461  13.7469  15.5664
 --------------------------------------------------------------
 
          Ground-State Mulliken Net Atomic Charges

     Atom                 Charge (a.u.)    Spin (a.u.)
  --------------------------------------------------------
      1 C                    -0.063293      -0.099681
      2 N                    -0.066752       0.199853
      3 C                    -0.120170      -0.182218
      4 C                    -0.160776       0.555414
      5 C                     0.115431      -0.017757
      6 N                    -0.206323       0.236938
      7 C                    -0.058428      -0.110159
      8 C                    -0.157689       0.405528
      9 H                     0.143346       0.006542
     10 H                     0.164225      -0.009356
     11 H                     0.126000       0.017848
     12 H                     0.138057       0.002580
     13 H                     0.146371      -0.005531
  --------------------------------------------------------
  Sum of atomic charges =    -0.000000
  Sum of spin   charges =     1.000000

 -----------------------------------------------------------------
                    Cartesian Multipole Moments
 -----------------------------------------------------------------
    Charge (ESU x 10^10)
                -0.0000
    Dipole Moment (Debye)
         X       1.1692      Y      -1.8614      Z      -4.2418
       Tot       4.7776
    Quadrupole Moments (Debye-Ang)
        XX     -40.1689     XY      -8.0957     YY     -44.0273
        XZ      -3.6714     YZ      10.2376     ZZ     -21.2554
    Octopole Moments (Debye-Ang^2)
       XXX    -128.7895    XXY      93.9041    XYY     -23.5119
       YYY     364.2691    XXZ     109.9637    XYZ      13.4579
       YYZ     109.3060    XZZ     -34.9608    YZZ      64.3348
       ZZZ     259.0661
    Hexadecapole Moments (Debye-Ang^3)
      XXXX    -490.6046   XXXY     360.6093   XXYY    -402.6471
      XYYY     354.7805   YYYY   -2423.0448   XXXZ     353.2385
      XXYZ    -283.2235   XYYZ     111.1363   YYYZ   -1011.7514
      XXZZ    -431.1923   XYZZ     108.7193   YYZZ    -665.7252
      XZZZ     339.3408   YZZZ    -750.8889   ZZZZ   -1796.4822
 -----------------------------------------------------------------
 Calculating analytic gradient of the SCF energy
 Gradient of SCF Energy
            1           2           3           4           5           6
    1  -0.0001324   0.0000791   0.0000242   0.0000550   0.0000190  -0.0000467
    2   0.0000758  -0.0000509  -0.0000209  -0.0000314  -0.0000060  -0.0000064
    3  -0.0000024   0.0000089  -0.0000118   0.0000009  -0.0000135   0.0000207
            7           8           9          10          11          12
    1   0.0000074  -0.0000166   0.0000124   0.0000115  -0.0000024  -0.0000161
    2   0.0000289   0.0000175   0.0000329   0.0000014  -0.0000134  -0.0000086
    3  -0.0000382   0.0000269   0.0000098   0.0000018   0.0000158  -0.0000047
           13
    1   0.0000057
    2  -0.0000191
    3  -0.0000143
 Max gradient component =       1.324E-04
 RMS gradient           =       3.476E-05
 Gradient time:  CPU 365.28 s  wall 7.06 s
rPathMan2.  file_steps = 951
 ------------------------------------------------------------------------
 Reaction path following.  The coordinates are cartesian              
 Step   1 E=    -341.032643 |G|=  0.000217 S_lin= 0.0000 S_tot= 0.0000
 ------------------------------------------------------------------------
 IRC -- neg. force constant =  -0.140711349638123     
 IRC -- max trans/rot const =   5.204346355462885E-005
 In first_irc_step: ISign =            1
 Adding empirical dispersion correction 
 ----------------------------------------------------------------
 Doing -D3(0) with
 s6  =   1.00000
 s8  =   1.00000
 rs6 =   1.28100
 rs8 =   1.09400
 -D3 energy without 3body term =     -0.0032988875 hartrees
 ----------------------------------------------------------------
             Standard Nuclear Orientation (Angstroms)
    I     Atom           X                Y                Z
 ----------------------------------------------------------------
    1      C       0.6330901631    -0.9943861913    -2.3384070042
    2      N       0.8925443502    -0.3361865504    -1.4300518997
    3      C       1.6491714445    -2.9985744720    -3.9874983983
    4      C       0.3678092570    -1.7880066673    -3.4809341759
    5      C       0.2929772600    -3.2837925122    -3.4437607679
    6      N       0.4570752449    -3.8452348863    -2.1388894092
    7      C       1.7376819127    -3.8836310527    -1.9074231049
    8      C       2.5418123857    -3.3911486899    -2.9742368850
    9      H       1.9051544232    -2.7706847019    -5.0104352264
   10      H      -0.0386359365    -1.2701888764    -4.3413017841
   11      H      -0.4818451719    -3.7250220434    -4.0547402118
   12      H       2.1072962069    -4.2388869944    -0.9540203089
   13      H       3.6171306718    -3.3015587881    -2.9888235941
 ----------------------------------------------------------------
 Nuclear Repulsion Energy =         325.01077683 hartrees
 There are       28 alpha and       27 beta electrons

                       Distance Matrix (Angstroms)
             C (  1)   N (  2)   C (  3)   C (  4)   C (  5)   N (  6)
   N (  2)  1.151370
   C (  3)  2.787238  3.768465
   C (  4)  1.416184  2.566953  1.834113
   C (  5)  2.564930  3.619791  1.488712  1.498118
   N (  6)  2.863237  3.606314  2.356965  2.457894  1.429977
   C (  7)  3.123076  3.677839  2.262272  2.957047  2.192558  1.301923
   C (  8)  3.129212  3.799656  1.406279  2.748290  2.299834  2.291316
   H (  9)  3.451539  4.446494  1.078824  2.380853  2.305833  3.390777
   H ( 10)  2.130463  3.196065  2.441554  1.083312  2.229383  3.424502
   H ( 11)  3.412514  4.501349  2.252439  2.191619  1.080893  2.136939
   H ( 12)  3.823166  4.115009  3.309115  3.926566  3.225332  2.069325
   H ( 13)  3.827608  4.318168  2.227558  3.618163  3.355187  3.317216
             C (  7)   C (  8)   H (  9)   H ( 10)   H ( 11)   H ( 12)
   C (  8)  1.423818
   H (  9)  3.300815  2.221804
   H ( 10)  3.988628  3.609162  2.545103
   H ( 11)  3.092318  3.228229  2.742605  2.510928
   H ( 12)  1.082496  2.233549  4.318678  4.989175  4.072122
   H ( 13)  2.245120  1.079143  2.701778  4.395485  4.256419  2.701594

 
 Applying Cartesian multipole field
    Component          Value
    ---------          -----
     (2,0,0)        1.00000E-11
     (0,2,0)        2.00000E-11
     (0,0,2)       -3.00000E-11
 Nucleus-field energy     =    -0.0000000131 hartrees
 Requested basis set is cc-pVTZ
 There are 110 shells and 310 basis functions
 A cutoff of  1.0D-11 yielded   5710 shell pairs
 There are     45708 function pairs (     60156 Cartesian)
 Smallest overlap matrix eigenvalue = 1.45E-04
 Guess MOs from SCF MO coefficient file
 Reading MOs from coefficient file
 Reading MOs from coefficient file
 Long-range K will be added via erf
 Coulomb attenuation parameter = 0.25 bohr**(-1)
 An unrestricted hybrid HF-DFT SCF calculation will be
 performed using Pulay DIIS extrapolation
 Exchange:     0.1957 Hartree-Fock + 1.0000 wB97X-D3 + LR-HF
 Correlation:  1.0000 wB97X-D3
 Using SG-2 standard quadrature grid
 Dispersion:   Grimme D3
 SCF converges when DIIS error is below 1.0E-08
 Using Q-Chem read-in guess as SCF_GUESS READ specified.

 using 64 threads for integral computing
 -------------------------------------------------------
 OpenMP Integral computing Module                
 Release: version 1.0, May 2013, Q-Chem Inc. Pittsburgh 
 -------------------------------------------------------
 using 64 threads for integral computing
 -------------------------------------------------------
 OpenMP Integral computing Module                
 Release: version 1.0, May 2013, Q-Chem Inc. Pittsburgh 
 -------------------------------------------------------
 ---------------------------------------
  Cycle       Energy         DIIS Error
 ---------------------------------------
    1    -341.0440436916      1.13E-03
    2    -341.0324068193      1.24E-04
    3    -341.0333924347      8.55E-05
    4    -341.0337077141      4.35E-05
    5    -341.0339635668      3.22E-05
    6    -341.0341514917      1.95E-05
    7    -341.0342239468      8.91E-06
    8    -341.0342700193      4.28E-06
    9    -341.0342750432      2.05E-06
   10    -341.0342769395      1.22E-06
   11    -341.0342776205      5.39E-07
   12    -341.0342778663      3.16E-07
   13    -341.0342779450      1.29E-07
   14    -341.0342779589      6.22E-08
   15    -341.0342779604      2.64E-08
   16    -341.0342779609      1.19E-08
   17    -341.0342779612      4.75E-09 Convergence criterion met
 ---------------------------------------
 <S^2> = 0.7956
 SCF time:  CPU 2347.57 s  wall 42.01 s
 SCF   energy in the final basis set = -341.03427796
 Total energy in the final basis set = -341.03427796
 
 --------------------------------------------------------------
 
                    Orbital Energies (a.u.)
 --------------------------------------------------------------
 
 Alpha MOs
 -- Occupied --
-14.4366 -14.4224 -10.3633 -10.3502 -10.3378 -10.3312 -10.3190 -10.3174
 -1.1102  -1.0270  -0.9595  -0.8983  -0.8198  -0.7127  -0.7094  -0.6601
 -0.6084  -0.6007  -0.5358  -0.5198  -0.5072  -0.4915  -0.4691  -0.4430
 -0.4248  -0.4070  -0.3819  -0.3006
 -- Virtual --
  0.0467   0.0914   0.1090   0.1274   0.1436   0.1566   0.1630   0.1726
  0.2043   0.2195   0.2217   0.2393   0.2727   0.2917   0.3083   0.3405
  0.3490   0.3583   0.3705   0.3899   0.4083   0.4244   0.4334   0.4425
  0.4516   0.4610   0.4764   0.4853   0.4943   0.5036   0.5212   0.5358
  0.5411   0.5481   0.5701   0.5810   0.5925   0.6005   0.6101   0.6207
  0.6381   0.6502   0.6575   0.7022   0.7048   0.7114   0.7266   0.7589
  0.7810   0.8081   0.8315   0.8349   0.8685   0.8902   0.9268   0.9395
  0.9595   0.9858   1.0019   1.0269   1.0467   1.0559   1.0675   1.0734
  1.1004   1.1053   1.1273   1.1381   1.1677   1.1721   1.1806   1.2112
  1.2148   1.2378   1.2623   1.2694   1.2942   1.3045   1.3111   1.3273
  1.3427   1.3529   1.3835   1.4108   1.4159   1.4337   1.4512   1.4657
  1.5203   1.5291   1.5449   1.5756   1.6007   1.6104   1.6222   1.6572
  1.6821   1.6984   1.7555   1.7883   1.8223   1.8504   1.8940   1.9279
  1.9839   2.0152   2.0398   2.0650   2.1218   2.1817   2.2005   2.2263
  2.2604   2.3048   2.3179   2.3517   2.3752   2.3936   2.4211   2.4388
  2.4929   2.5369   2.5441   2.5618   2.5836   2.6253   2.6485   2.6617
  2.6925   2.7009   2.7102   2.7368   2.7481   2.7650   2.7680   2.7852
  2.8078   2.8311   2.8602   2.9025   2.9161   2.9228   2.9382   2.9433
  2.9727   3.0265   3.0323   3.0372   3.0481   3.0522   3.0649   3.0826
  3.0970   3.1055   3.1160   3.1376   3.1646   3.1796   3.1960   3.2019
  3.2207   3.2328   3.2457   3.2654   3.2699   3.2888   3.2979   3.3276
  3.3531   3.3608   3.3993   3.4169   3.4522   3.4663   3.4726   3.4831
  3.5110   3.5447   3.5766   3.5816   3.6069   3.6163   3.6428   3.6641
  3.6987   3.7148   3.7245   3.7591   3.7598   3.7777   3.8220   3.8274
  3.8331   3.8586   3.8812   3.9104   3.9318   3.9563   3.9681   3.9856
  4.0033   4.0206   4.0497   4.0732   4.0748   4.0829   4.1010   4.1140
  4.1561   4.1642   4.1993   4.2260   4.2456   4.2594   4.2849   4.2874
  4.3118   4.3227   4.3741   4.3922   4.4142   4.4619   4.4753   4.5025
  4.5167   4.5283   4.5757   4.6091   4.6397   4.6544   4.6614   4.6850
  4.7009   4.7211   4.7661   4.8010   4.8203   4.8594   4.9004   4.9199
  4.9591   4.9960   5.0049   5.0268   5.0614   5.1207   5.1367   5.1476
  5.1625   5.2223   5.2432   5.2854   5.2983   5.3036   5.3264   5.4142
  5.4396   5.4893   5.5767   5.6085   5.6423   5.6799   5.7560   5.7964
  5.8733   5.9107   5.9487   5.9869   6.1145   6.2145   6.2438   6.3899
  6.4276   6.5239   8.2008   9.8257  11.5186  12.2048  12.5900  13.0123
 13.6319  15.6279
 
 Beta MOs
 -- Occupied --
-14.4316 -14.4204 -10.3584 -10.3504 -10.3395 -10.3328 -10.3200 -10.3123
 -1.1018  -1.0226  -0.9509  -0.8830  -0.8110  -0.7073  -0.7059  -0.6543
 -0.6031  -0.5946  -0.5308  -0.5132  -0.4982  -0.4726  -0.4644  -0.4320
 -0.4137  -0.3855  -0.3684
 -- Virtual --
 -0.0494   0.0590   0.0927   0.1205   0.1348   0.1464   0.1572   0.1654
  0.1740   0.2148   0.2226   0.2305   0.2418   0.2732   0.2943   0.3099
  0.3451   0.3497   0.3636   0.3744   0.3911   0.4111   0.4254   0.4384
  0.4461   0.4568   0.4651   0.4786   0.4882   0.4977   0.5053   0.5250
  0.5378   0.5428   0.5488   0.5717   0.5826   0.5951   0.6019   0.6133
  0.6226   0.6417   0.6520   0.6618   0.7035   0.7073   0.7127   0.7306
  0.7610   0.7844   0.8114   0.8357   0.8394   0.8721   0.8932   0.9297
  0.9422   0.9638   0.9869   1.0050   1.0305   1.0496   1.0572   1.0702
  1.0748   1.1035   1.1073   1.1313   1.1415   1.1715   1.1734   1.1829
  1.2148   1.2179   1.2394   1.2663   1.2718   1.2956   1.3101   1.3146
  1.3296   1.3454   1.3572   1.3864   1.4130   1.4193   1.4361   1.4548
  1.4703   1.5260   1.5310   1.5502   1.5800   1.6021   1.6148   1.6268
  1.6618   1.6873   1.7038   1.7598   1.7932   1.8272   1.8555   1.8967
  1.9309   1.9864   2.0193   2.0415   2.0681   2.1291   2.1913   2.2037
  2.2290   2.2639   2.3105   2.3225   2.3594   2.3858   2.3985   2.4270
  2.4445   2.4983   2.5389   2.5482   2.5654   2.5885   2.6296   2.6542
  2.6667   2.6977   2.7061   2.7145   2.7395   2.7516   2.7673   2.7698
  2.7904   2.8131   2.8351   2.8640   2.9057   2.9221   2.9289   2.9410
  2.9462   2.9763   3.0287   3.0349   3.0403   3.0505   3.0589   3.0685
  3.0909   3.1012   3.1087   3.1210   3.1400   3.1688   3.1844   3.2025
  3.2067   3.2265   3.2369   3.2481   3.2703   3.2797   3.2933   3.3059
  3.3315   3.3551   3.3668   3.4038   3.4220   3.4558   3.4703   3.4760
  3.4881   3.5156   3.5477   3.5800   3.5848   3.6148   3.6185   3.6488
  3.6672   3.7030   3.7175   3.7281   3.7639   3.7664   3.7843   3.8263
  3.8327   3.8366   3.8635   3.8855   3.9156   3.9367   3.9612   3.9727
  3.9903   4.0090   4.0224   4.0539   4.0777   4.0816   4.0888   4.1062
  4.1188   4.1612   4.1678   4.2043   4.2297   4.2492   4.2628   4.2910
  4.2941   4.3167   4.3261   4.3828   4.3981   4.4186   4.4662   4.4810
  4.5076   4.5212   4.5346   4.5804   4.6136   4.6447   4.6615   4.6694
  4.6904   4.7079   4.7239   4.7706   4.8072   4.8262   4.8659   4.9063
  4.9262   4.9684   5.0039   5.0153   5.0325   5.0670   5.1277   5.1429
  5.1537   5.1679   5.2252   5.2485   5.2902   5.3024   5.3099   5.3360
  5.4201   5.4471   5.4926   5.5796   5.6126   5.6472   5.6856   5.7595
  5.7991   5.8761   5.9137   5.9504   5.9894   6.1179   6.2174   6.2496
  6.3930   6.4301   6.5261   8.2025   9.8297  11.5245  12.2102  12.5939
 13.0156  13.6357  15.6305
 --------------------------------------------------------------
 
          Ground-State Mulliken Net Atomic Charges

     Atom                 Charge (a.u.)    Spin (a.u.)
  --------------------------------------------------------
      1 C                    -0.069106      -0.067116
      2 N                    -0.064222       0.129613
      3 C                    -0.106088      -0.160771
      4 C                    -0.152366       0.421341
      5 C                     0.099465      -0.016404
      6 N                    -0.201783       0.315009
      7 C                    -0.064593      -0.136250
      8 C                    -0.152351       0.500288
      9 H                     0.140597       0.007617
     10 H                     0.158021      -0.007695
     11 H                     0.126498       0.018208
     12 H                     0.138372       0.003175
     13 H                     0.147555      -0.007014
  --------------------------------------------------------
  Sum of atomic charges =    -0.000000
  Sum of spin   charges =     1.000000

 -----------------------------------------------------------------
                    Cartesian Multipole Moments
 -----------------------------------------------------------------
    Charge (ESU x 10^10)
                -0.0000
    Dipole Moment (Debye)
         X       1.2055      Y      -1.9174      Z      -4.2545
       Tot       4.8198
    Quadrupole Moments (Debye-Ang)
        XX     -39.9339     XY      -8.2896     YY     -43.7750
        XZ      -3.8881     YZ      10.4998     ZZ     -21.3250
    Octopole Moments (Debye-Ang^2)
       XXX    -128.2627    XXY      93.0612    XYY     -22.7761
       YYY     363.0470    XXZ     108.7677    XYZ      14.6801
       YYZ     107.9084    XZZ     -34.1763    YZZ      63.3888
       ZZZ     260.0868
    Hexadecapole Moments (Debye-Ang^3)
      XXXX    -486.0056   XXXY     356.2976   XXYY    -398.7987
      XYYY     350.1260   YYYY   -2415.0323   XXXZ     349.4493
      XXYZ    -278.1599   XYYZ     105.8006   YYYZ   -1003.5408
      XXZZ    -425.8280   XYZZ     102.7063   YYZZ    -659.0580
      XZZZ     336.5816   YZZZ    -746.8208   ZZZZ   -1803.6914
 -----------------------------------------------------------------
 Calculating analytic gradient of the SCF energy
 Gradient of SCF Energy
            1           2           3           4           5           6
    1  -0.0023218   0.0010969   0.0069383  -0.0117241   0.0029847   0.0004456
    2   0.0015050   0.0001186  -0.0132645   0.0044598   0.0020294   0.0018573
    3   0.0004092   0.0002595  -0.0006732   0.0045154  -0.0001769  -0.0003712
            7           8           9          10          11          12
    1  -0.0010721   0.0007397   0.0016363  -0.0013667   0.0021679  -0.0003978
    2   0.0003475  -0.0017216   0.0016660   0.0021572   0.0010522   0.0001495
    3  -0.0000786  -0.0028983  -0.0002188  -0.0011543   0.0003832   0.0001600
           13
    1   0.0008730
    2  -0.0003564
    3  -0.0001560
 Max gradient component =       1.326E-02
 RMS gradient           =       3.441E-03
 Gradient time:  CPU 347.68 s  wall 6.85 s
rPathMan2.  file_steps = 951
 IRC --- Status = 2.  Assess steepest descent step
 IRC --- Previous SD length =   0.150000
 IRC --- Point 1 E =     -341.032643 |G| =   0.000217 G.D1 =  -0.000001
 IRC --- Point 2 E =     -341.034278 |G| =   0.021490 G.D1 =  -0.021306
 IRC --- Angle(G1/G2) =    7.50 Deg.  Curvature =  -0.1420
 IRC --- Corrector step required
 IRC --- equal length displacement: B_eq =   0.019633
 IRC --- chosen bisector length  : B_len =   0.015000
 Adding empirical dispersion correction 
 ----------------------------------------------------------------
 Doing -D3(0) with
 s6  =   1.00000
 s8  =   1.00000
 rs6 =   1.28100
 rs8 =   1.09400
 -D3 energy without 3body term =     -0.0032993379 hartrees
 ----------------------------------------------------------------
             Standard Nuclear Orientation (Angstroms)
    I     Atom           X                Y                Z
 ----------------------------------------------------------------
    1      C       0.6330664935    -0.9951140534    -2.3394259657
    2      N       0.8924511677    -0.3356715988    -1.4295767879
    3      C       1.6480628433    -2.9957782845    -3.9913431803
    4      C       0.3651159325    -1.7888867896    -3.4811477874
    5      C       0.2941897258    -3.2808737741    -3.4451541779
    6      N       0.4574556270    -3.8456518941    -2.1375333290
    7      C       1.7373068558    -3.8841744458    -1.9061737147
    8      C       2.5433784064    -3.3923662115    -2.9741861741
    9      H       1.9053023136    -2.7723176685    -5.0084458214
   10      H      -0.0378483930    -1.2707113252    -4.3401182646
   11      H      -0.4817393161    -3.7250376314    -4.0546682009
   12      H       2.1073398938    -4.2389834433    -0.9540249671
   13      H       3.6171806616    -3.3017353060    -2.9887243999
 ----------------------------------------------------------------
 Nuclear Repulsion Energy =         324.88711907 hartrees
 There are       28 alpha and       27 beta electrons

                       Distance Matrix (Angstroms)
             C (  1)   N (  2)   C (  3)   C (  4)   C (  5)   N (  6)
   N (  2)  1.153243
   C (  3)  2.785984  3.769584
   C (  4)  1.416122  2.568825  1.833805
   C (  5)  2.561673  3.618658  1.487472  1.494105
   N (  6)  2.863069  3.606991  2.361449  2.458477  1.433702
   C (  7)  3.123095  3.678695  2.268291  2.958662  2.194315  1.301165
   C (  8)  3.130340  3.801942  1.411907  2.751905  2.300672  2.292712
   H (  9)  3.449740  4.446506  1.072662  2.381586  2.301781  3.389756
   H ( 10)  2.128110  3.195467  2.437170  1.081072  2.225301  3.424474
   H ( 11)  3.411353  4.501923  2.252085  2.189696  1.082060  2.138233
   H ( 12)  3.823023  4.115574  3.313879  3.927425  3.226641  2.068217
   H ( 13)  3.827144  4.318869  2.230758  3.620375  3.354256  3.317263
             C (  7)   C (  8)   H (  9)   H ( 10)   H ( 11)   H ( 12)
   C (  8)  1.425580
   H (  9)  3.299779  2.220318
   H ( 10)  3.988164  3.609698  2.545058
   H ( 11)  3.092817  3.229466  2.741411  2.510426
   H ( 12)  1.081389  2.233370  4.316278  4.987795  4.072034
   H ( 13)  2.246125  1.077718  2.700016  4.394378  4.256356  2.701491

 
 Applying Cartesian multipole field
    Component          Value
    ---------          -----
     (2,0,0)        1.00000E-11
     (0,2,0)        2.00000E-11
     (0,0,2)       -3.00000E-11
 Nucleus-field energy     =    -0.0000000131 hartrees
 Requested basis set is cc-pVTZ
 There are 110 shells and 310 basis functions
 A cutoff of  1.0D-11 yielded   5709 shell pairs
 There are     45693 function pairs (     60138 Cartesian)
 Smallest overlap matrix eigenvalue = 1.47E-04
 Guess MOs from SCF MO coefficient file
 Reading MOs from coefficient file
 Reading MOs from coefficient file
 Long-range K will be added via erf
 Coulomb attenuation parameter = 0.25 bohr**(-1)
 An unrestricted hybrid HF-DFT SCF calculation will be
 performed using Pulay DIIS extrapolation
 Exchange:     0.1957 Hartree-Fock + 1.0000 wB97X-D3 + LR-HF
 Correlation:  1.0000 wB97X-D3
 Using SG-2 standard quadrature grid
 Dispersion:   Grimme D3
 SCF converges when DIIS error is below 1.0E-08
 Using Q-Chem read-in guess as SCF_GUESS READ specified.

 using 64 threads for integral computing
 -------------------------------------------------------
 OpenMP Integral computing Module                
 Release: version 1.0, May 2013, Q-Chem Inc. Pittsburgh 
 -------------------------------------------------------
 using 64 threads for integral computing
 -------------------------------------------------------
 OpenMP Integral computing Module                
 Release: version 1.0, May 2013, Q-Chem Inc. Pittsburgh 
 -------------------------------------------------------
 ---------------------------------------
  Cycle       Energy         DIIS Error
 ---------------------------------------
    1    -341.0336531071      1.62E-04
    2    -341.0342010756      2.66E-05
    3    -341.0342060973      2.41E-05
    4    -341.0342120201      6.69E-06
    5    -341.0342126715      2.51E-06
    6    -341.0342129679      1.19E-06
    7    -341.0342131318      5.90E-07
    8    -341.0342132227      4.06E-07
    9    -341.0342132667      2.14E-07
   10    -341.0342132769      7.83E-08
   11    -341.0342132786      4.17E-08
   12    -341.0342132793      2.42E-08
   13    -341.0342132797      1.08E-08
   14    -341.0342132798      3.68E-09 Convergence criterion met
 ---------------------------------------
 <S^2> = 0.7959
 SCF time:  CPU 1728.49 s  wall 30.20 s
 SCF   energy in the final basis set = -341.03421328
 Total energy in the final basis set = -341.03421328
 
 --------------------------------------------------------------
 
                    Orbital Energies (a.u.)
 --------------------------------------------------------------
 
 Alpha MOs
 -- Occupied --
-14.4370 -14.4228 -10.3629 -10.3503 -10.3378 -10.3313 -10.3195 -10.3181
 -1.1095  -1.0263  -0.9603  -0.8975  -0.8198  -0.7134  -0.7094  -0.6604
 -0.6087  -0.6010  -0.5358  -0.5194  -0.5077  -0.4909  -0.4691  -0.4429
 -0.4250  -0.4067  -0.3819  -0.3006
 -- Virtual --
  0.0465   0.0914   0.1087   0.1273   0.1437   0.1565   0.1630   0.1727
  0.2038   0.2188   0.2217   0.2394   0.2724   0.2917   0.3081   0.3406
  0.3495   0.3583   0.3707   0.3898   0.4087   0.4246   0.4331   0.4423
  0.4512   0.4606   0.4765   0.4856   0.4953   0.5041   0.5216   0.5361
  0.5412   0.5480   0.5697   0.5807   0.5923   0.5999   0.6098   0.6206
  0.6379   0.6496   0.6572   0.7018   0.7045   0.7111   0.7266   0.7587
  0.7806   0.8076   0.8314   0.8346   0.8679   0.8900   0.9262   0.9395
  0.9600   0.9857   1.0025   1.0264   1.0473   1.0554   1.0679   1.0733
  1.1004   1.1051   1.1270   1.1370   1.1674   1.1719   1.1806   1.2107
  1.2144   1.2372   1.2624   1.2695   1.2944   1.3037   1.3105   1.3275
  1.3426   1.3530   1.3841   1.4102   1.4166   1.4349   1.4507   1.4660
  1.5211   1.5288   1.5451   1.5755   1.6009   1.6100   1.6212   1.6576
  1.6825   1.6998   1.7562   1.7882   1.8227   1.8499   1.8945   1.9281
  1.9835   2.0142   2.0374   2.0640   2.1215   2.1807   2.1999   2.2259
  2.2607   2.3052   2.3170   2.3506   2.3745   2.3935   2.4208   2.4400
  2.4920   2.5373   2.5435   2.5622   2.5837   2.6259   2.6487   2.6614
  2.6930   2.7015   2.7096   2.7359   2.7470   2.7644   2.7674   2.7837
  2.8085   2.8302   2.8583   2.9023   2.9162   2.9226   2.9376   2.9433
  2.9727   3.0273   3.0324   3.0370   3.0471   3.0522   3.0642   3.0832
  3.0972   3.1059   3.1156   3.1388   3.1637   3.1790   3.1963   3.2019
  3.2204   3.2326   3.2452   3.2645   3.2691   3.2889   3.2973   3.3276
  3.3530   3.3601   3.3987   3.4176   3.4513   3.4649   3.4731   3.4831
  3.5120   3.5449   3.5758   3.5813   3.6059   3.6161   3.6419   3.6652
  3.6987   3.7142   3.7258   3.7603   3.7619   3.7779   3.8215   3.8272
  3.8329   3.8593   3.8819   3.9103   3.9317   3.9560   3.9686   3.9867
  4.0054   4.0204   4.0487   4.0727   4.0750   4.0820   4.1022   4.1142
  4.1584   4.1648   4.1989   4.2270   4.2469   4.2583   4.2828   4.2875
  4.3132   4.3224   4.3721   4.3932   4.4159   4.4627   4.4751   4.5022
  4.5177   4.5292   4.5751   4.6098   4.6394   4.6539   4.6600   4.6865
  4.7016   4.7211   4.7658   4.8017   4.8226   4.8627   4.9029   4.9223
  4.9596   4.9974   5.0066   5.0291   5.0640   5.1242   5.1400   5.1495
  5.1651   5.2236   5.2422   5.2867   5.2993   5.3043   5.3272   5.4170
  5.4406   5.4889   5.5800   5.6099   5.6448   5.6788   5.7536   5.7945
  5.8731   5.9097   5.9507   5.9844   6.1101   6.2074   6.2387   6.3840
  6.4254   6.5229   8.2100   9.8440  11.5229  12.2099  12.5842  13.0197
 13.6085  15.5826
 
 Beta MOs
 -- Occupied --
-14.4319 -14.4208 -10.3580 -10.3505 -10.3395 -10.3329 -10.3204 -10.3129
 -1.1012  -1.0219  -0.9518  -0.8821  -0.8110  -0.7074  -0.7065  -0.6545
 -0.6035  -0.5949  -0.5307  -0.5128  -0.4986  -0.4721  -0.4644  -0.4315
 -0.4143  -0.3856  -0.3680
 -- Virtual --
 -0.0493   0.0587   0.0927   0.1204   0.1346   0.1464   0.1572   0.1654
  0.1742   0.2142   0.2225   0.2302   0.2417   0.2728   0.2943   0.3097
  0.3450   0.3502   0.3636   0.3746   0.3911   0.4115   0.4256   0.4383
  0.4458   0.4565   0.4648   0.4788   0.4885   0.4987   0.5056   0.5253
  0.5379   0.5430   0.5487   0.5713   0.5823   0.5948   0.6013   0.6129
  0.6225   0.6416   0.6514   0.6615   0.7031   0.7070   0.7124   0.7305
  0.7608   0.7841   0.8109   0.8357   0.8390   0.8715   0.8930   0.9292
  0.9422   0.9642   0.9868   1.0057   1.0300   1.0503   1.0568   1.0706
  1.0747   1.1036   1.1071   1.1309   1.1403   1.1712   1.1732   1.1829
  1.2143   1.2176   1.2387   1.2664   1.2720   1.2958   1.3092   1.3140
  1.3298   1.3452   1.3573   1.3869   1.4128   1.4196   1.4372   1.4544
  1.4705   1.5269   1.5307   1.5503   1.5798   1.6022   1.6142   1.6260
  1.6622   1.6878   1.7052   1.7603   1.7930   1.8275   1.8549   1.8972
  1.9310   1.9859   2.0184   2.0391   2.0671   2.1289   2.1902   2.2031
  2.2288   2.2642   2.3109   2.3216   2.3581   2.3852   2.3984   2.4268
  2.4458   2.4973   2.5395   2.5478   2.5657   2.5886   2.6299   2.6544
  2.6664   2.6982   2.7066   2.7140   2.7386   2.7507   2.7674   2.7683
  2.7887   2.8137   2.8342   2.8622   2.9059   2.9219   2.9288   2.9402
  2.9464   2.9763   3.0296   3.0352   3.0402   3.0495   3.0586   3.0679
  3.0915   3.1013   3.1092   3.1208   3.1411   3.1679   3.1839   3.2024
  3.2072   3.2260   3.2367   3.2476   3.2697   3.2790   3.2932   3.3055
  3.3316   3.3551   3.3659   3.4033   3.4227   3.4550   3.4687   3.4767
  3.4882   3.5165   3.5480   3.5790   3.5847   3.6140   3.6183   3.6478
  3.6683   3.7030   3.7169   3.7292   3.7658   3.7678   3.7844   3.8256
  3.8326   3.8364   3.8643   3.8861   3.9156   3.9367   3.9609   3.9732
  3.9915   4.0112   4.0223   4.0529   4.0779   4.0810   4.0880   4.1074
  4.1189   4.1633   4.1686   4.2038   4.2308   4.2506   4.2617   4.2898
  4.2936   4.3178   4.3259   4.3808   4.3991   4.4204   4.4670   4.4809
  4.5074   4.5222   4.5355   4.5797   4.6144   4.6443   4.6610   4.6680
  4.6919   4.7085   4.7239   4.7703   4.8079   4.8283   4.8695   4.9089
  4.9288   4.9691   5.0058   5.0168   5.0344   5.0696   5.1313   5.1459
  5.1556   5.1702   5.2265   5.2476   5.2915   5.3030   5.3112   5.3363
  5.4229   5.4482   5.4921   5.5829   5.6139   5.6495   5.6846   5.7570
  5.7972   5.8759   5.9127   5.9525   5.9869   6.1135   6.2102   6.2446
  6.3871   6.4279   6.5251   8.2116   9.8481  11.5291  12.2150  12.5883
 13.0231  13.6122  15.5852
 --------------------------------------------------------------
 
          Ground-State Mulliken Net Atomic Charges

     Atom                 Charge (a.u.)    Spin (a.u.)
  --------------------------------------------------------
      1 C                    -0.068282      -0.066971
      2 N                    -0.065894       0.128881
      3 C                    -0.109229      -0.161665
      4 C                    -0.152142       0.415790
      5 C                     0.100682      -0.015982
      6 N                    -0.201955       0.315974
      7 C                    -0.064154      -0.137163
      8 C                    -0.152505       0.506913
      9 H                     0.142471       0.007280
     10 H                     0.158571      -0.007508
     11 H                     0.125691       0.018131
     12 H                     0.138757       0.003171
     13 H                     0.147990      -0.006852
  --------------------------------------------------------
  Sum of atomic charges =    -0.000000
  Sum of spin   charges =     1.000000

 -----------------------------------------------------------------
                    Cartesian Multipole Moments
 -----------------------------------------------------------------
    Charge (ESU x 10^10)
                -0.0000
    Dipole Moment (Debye)
         X       1.2109      Y      -1.9223      Z      -4.2539
       Tot       4.8226
    Quadrupole Moments (Debye-Ang)
        XX     -39.9302     XY      -8.3159     YY     -43.7617
        XZ      -3.9101     YZ      10.5031     ZZ     -21.3183
    Octopole Moments (Debye-Ang^2)
       XXX    -128.2358    XXY      93.0207    XYY     -22.6747
       YYY     362.9775    XXZ     108.7501    XYZ      14.7740
       YYZ     107.9371    XZZ     -34.0453    YZZ      63.3555
       ZZZ     260.0310
    Hexadecapole Moments (Debye-Ang^3)
      XXXX    -486.0525   XXXY     356.2477   XXYY    -398.6570
      XYYY     349.8011   YYYY   -2414.5807   XXXZ     349.3220
      XXYZ    -278.0118   XYYZ     105.4684   YYYZ   -1003.6457
      XXZZ    -425.7331   XYZZ     102.2339   YYZZ    -659.1395
      XZZZ     335.8369   YZZZ    -746.4753   ZZZZ   -1803.7151
 -----------------------------------------------------------------
 Calculating analytic gradient of the SCF energy
 Gradient of SCF Energy
            1           2           3           4           5           6
    1  -0.0031733   0.0020418   0.0052909  -0.0134019   0.0048120   0.0007857
    2  -0.0012262   0.0027106  -0.0111047   0.0036202   0.0052464   0.0007479
    3  -0.0034162   0.0038797  -0.0085779   0.0037095  -0.0010152   0.0014374
            7           8           9          10          11          12
    1  -0.0020684   0.0045321   0.0009222  -0.0005732   0.0016063  -0.0006157
    2  -0.0003180  -0.0026858   0.0006262   0.0014936   0.0007545   0.0004798
    3   0.0018525  -0.0011786   0.0039340   0.0000379   0.0000298  -0.0005247
           13
    1  -0.0001586
    2  -0.0003445
    3  -0.0001682
 Max gradient component =       1.340E-02
 RMS gradient           =       3.911E-03
 Gradient time:  CPU 351.62 s  wall 6.73 s
rPathMan2.  file_steps = 951
 IRC --- Status = 3.  Assess initial corrector step
 IRC --- bisector search: b =  0.000000 E =     -341.034278 G.B =  -0.001406
 IRC --- bisector search: b =  0.015000 E =     -341.034213 G.B =   0.010031
 IRC --- performed gradient/energy interpolation
 IRC --- bisector search:  estimate b(min) =   1.844515879346538E-003
 Adding empirical dispersion correction 
 ----------------------------------------------------------------
 Doing -D3(0) with
 s6  =   1.00000
 s8  =   1.00000
 rs6 =   1.28100
 rs8 =   1.09400
 -D3 energy without 3body term =     -0.0032989435 hartrees
 ----------------------------------------------------------------
             Standard Nuclear Orientation (Angstroms)
    I     Atom           X                Y                Z
 ----------------------------------------------------------------
    1      C       0.6330872525    -0.9944756949    -2.3385323036
    2      N       0.8925328918    -0.3361232280    -1.4299934763
    3      C       1.6490351223    -2.9982306312    -3.9879711824
    4      C       0.3674780650    -1.7881148939    -3.4809604432
    5      C       0.2931263542    -3.2834336016    -3.4439321124
    6      N       0.4571220196    -3.8452861648    -2.1387226551
    7      C       1.7376357928    -3.8836978725    -1.9072694702
    8      C       2.5420049557    -3.3912984058    -2.9742306492
    9      H       1.9051726089    -2.7708855041    -5.0101905938
   10      H      -0.0385390941    -1.2702531208    -4.3411562494
   11      H      -0.4818321550    -3.7250239602    -4.0547313568
   12      H       2.1073015790    -4.2388988545    -0.9540208817
   13      H       3.6171368190    -3.3015804941    -2.9888113964
 ----------------------------------------------------------------
 Nuclear Repulsion Energy =         324.99552441 hartrees
 There are       28 alpha and       27 beta electrons

                       Distance Matrix (Angstroms)
             C (  1)   N (  2)   C (  3)   C (  4)   C (  5)   N (  6)
   N (  2)  1.151600
   C (  3)  2.787083  3.768602
   C (  4)  1.416176  2.567183  1.834074
   C (  5)  2.564529  3.619651  1.488559  1.497624
   N (  6)  2.863216  3.606398  2.357516  2.457965  1.430435
   C (  7)  3.123079  3.677945  2.263012  2.957246  2.192774  1.301830
   C (  8)  3.129351  3.799937  1.406971  2.748734  2.299937  2.291488
   H (  9)  3.451317  4.446495  1.078065  2.380943  2.305334  3.390651
   H ( 10)  2.130173  3.195992  2.441015  1.083036  2.228881  3.424498
   H ( 11)  3.412371  4.501419  2.252394  2.191383  1.081036  2.137098
   H ( 12)  3.823148  4.115078  3.309701  3.926672  3.225493  2.069189
   H ( 13)  3.827551  4.318254  2.227951  3.618435  3.355072  3.317222
             C (  7)   C (  8)   H (  9)   H ( 10)   H ( 11)   H ( 12)
   C (  8)  1.424034
   H (  9)  3.300688  2.221621
   H ( 10)  3.988571  3.609228  2.545097
   H ( 11)  3.092379  3.228381  2.742458  2.510866
   H ( 12)  1.082360  2.233527  4.318383  4.989005  4.072111
   H ( 13)  2.245243  1.078967  2.701561  4.395349  4.256411  2.701581

 
 Applying Cartesian multipole field
    Component          Value
    ---------          -----
     (2,0,0)        1.00000E-11
     (0,2,0)        2.00000E-11
     (0,0,2)       -3.00000E-11
 Nucleus-field energy     =    -0.0000000131 hartrees
 Requested basis set is cc-pVTZ
 There are 110 shells and 310 basis functions
 A cutoff of  1.0D-11 yielded   5710 shell pairs
 There are     45708 function pairs (     60156 Cartesian)
 Smallest overlap matrix eigenvalue = 1.46E-04
 Guess MOs from SCF MO coefficient file
 Reading MOs from coefficient file
 Reading MOs from coefficient file
 Long-range K will be added via erf
 Coulomb attenuation parameter = 0.25 bohr**(-1)
 An unrestricted hybrid HF-DFT SCF calculation will be
 performed using Pulay DIIS extrapolation
 Exchange:     0.1957 Hartree-Fock + 1.0000 wB97X-D3 + LR-HF
 Correlation:  1.0000 wB97X-D3
 Using SG-2 standard quadrature grid
 Dispersion:   Grimme D3
 SCF converges when DIIS error is below 1.0E-08
 Using Q-Chem read-in guess as SCF_GUESS READ specified.

 using 64 threads for integral computing
 -------------------------------------------------------
 OpenMP Integral computing Module                
 Release: version 1.0, May 2013, Q-Chem Inc. Pittsburgh 
 -------------------------------------------------------
 using 64 threads for integral computing
 -------------------------------------------------------
 OpenMP Integral computing Module                
 Release: version 1.0, May 2013, Q-Chem Inc. Pittsburgh 
 -------------------------------------------------------
 ---------------------------------------
  Cycle       Energy         DIIS Error
 ---------------------------------------
    1    -341.0349822778      1.42E-04
    2    -341.0342698677      2.33E-05
    3    -341.0342737028      2.12E-05
    4    -341.0342782905      5.87E-06
    5    -341.0342787921      2.19E-06
    6    -341.0342790192      1.04E-06
    7    -341.0342791445      5.16E-07
    8    -341.0342792140      3.56E-07
    9    -341.0342792477      1.87E-07
   10    -341.0342792557      6.87E-08
   11    -341.0342792571      3.65E-08
   12    -341.0342792579      2.11E-08
   13    -341.0342792581      9.41E-09 Convergence criterion met
 ---------------------------------------
 <S^2> = 0.7957
 SCF time:  CPU 1615.82 s  wall 28.19 s
 SCF   energy in the final basis set = -341.03427926
 Total energy in the final basis set = -341.03427926
 
 --------------------------------------------------------------
 
                    Orbital Energies (a.u.)
 --------------------------------------------------------------
 
 Alpha MOs
 -- Occupied --
-14.4366 -14.4224 -10.3632 -10.3502 -10.3378 -10.3312 -10.3191 -10.3175
 -1.1101  -1.0270  -0.9596  -0.8982  -0.8198  -0.7128  -0.7094  -0.6601
 -0.6084  -0.6008  -0.5358  -0.5198  -0.5073  -0.4915  -0.4691  -0.4430
 -0.4248  -0.4070  -0.3819  -0.3006
 -- Virtual --
  0.0467   0.0914   0.1090   0.1274   0.1437   0.1566   0.1630   0.1727
  0.2042   0.2194   0.2217   0.2393   0.2727   0.2917   0.3083   0.3405
  0.3491   0.3583   0.3705   0.3899   0.4083   0.4244   0.4333   0.4425
  0.4515   0.4610   0.4764   0.4853   0.4944   0.5037   0.5212   0.5359
  0.5411   0.5481   0.5701   0.5809   0.5925   0.6005   0.6101   0.6207
  0.6381   0.6501   0.6575   0.7022   0.7047   0.7114   0.7266   0.7589
  0.7809   0.8081   0.8315   0.8349   0.8684   0.8902   0.9267   0.9395
  0.9596   0.9858   1.0020   1.0268   1.0468   1.0558   1.0676   1.0734
  1.1004   1.1053   1.1272   1.1380   1.1677   1.1720   1.1806   1.2111
  1.2147   1.2377   1.2623   1.2694   1.2942   1.3044   1.3110   1.3274
  1.3427   1.3530   1.3836   1.4108   1.4159   1.4339   1.4511   1.4658
  1.5204   1.5290   1.5450   1.5756   1.6007   1.6104   1.6220   1.6573
  1.6821   1.6986   1.7556   1.7883   1.8224   1.8504   1.8940   1.9279
  1.9838   2.0151   2.0395   2.0649   2.1217   2.1816   2.2004   2.2263
  2.2604   2.3048   2.3178   2.3516   2.3751   2.3936   2.4211   2.4389
  2.4928   2.5369   2.5440   2.5619   2.5836   2.6254   2.6485   2.6617
  2.6926   2.7009   2.7102   2.7367   2.7480   2.7650   2.7680   2.7850
  2.8079   2.8310   2.8599   2.9025   2.9161   2.9228   2.9381   2.9433
  2.9727   3.0266   3.0324   3.0372   3.0479   3.0522   3.0648   3.0827
  3.0970   3.1055   3.1159   3.1378   3.1645   3.1795   3.1960   3.2019
  3.2206   3.2327   3.2456   3.2653   3.2698   3.2888   3.2978   3.3276
  3.3531   3.3607   3.3992   3.4170   3.4521   3.4662   3.4726   3.4831
  3.5112   3.5447   3.5765   3.5816   3.6068   3.6163   3.6427   3.6643
  3.6987   3.7147   3.7247   3.7593   3.7601   3.7778   3.8219   3.8273
  3.8330   3.8587   3.8813   3.9104   3.9318   3.9563   3.9682   3.9857
  4.0036   4.0205   4.0496   4.0731   4.0748   4.0828   4.1012   4.1140
  4.1564   4.1643   4.1992   4.2262   4.2458   4.2592   4.2847   4.2873
  4.3119   4.3227   4.3738   4.3923   4.4144   4.4620   4.4753   4.5025
  4.5168   4.5284   4.5757   4.6092   4.6397   4.6543   4.6612   4.6852
  4.7010   4.7211   4.7661   4.8011   4.8206   4.8598   4.9007   4.9202
  4.9591   4.9962   5.0051   5.0271   5.0618   5.1211   5.1371   5.1478
  5.1628   5.2225   5.2431   5.2856   5.2984   5.3037   5.3265   5.4145
  5.4397   5.4892   5.5771   5.6087   5.6426   5.6797   5.7557   5.7961
  5.8733   5.9105   5.9489   5.9866   6.1140   6.2137   6.2431   6.3892
  6.4274   6.5237   8.2020   9.8280  11.5191  12.2055  12.5893  13.0131
 13.6289  15.6223
 
 Beta MOs
 -- Occupied --
-14.4316 -14.4204 -10.3583 -10.3504 -10.3395 -10.3328 -10.3200 -10.3124
 -1.1018  -1.0225  -0.9510  -0.8829  -0.8110  -0.7073  -0.7059  -0.6543
 -0.6031  -0.5946  -0.5308  -0.5132  -0.4982  -0.4725  -0.4644  -0.4319
 -0.4138  -0.3855  -0.3683
 -- Virtual --
 -0.0494   0.0589   0.0927   0.1205   0.1348   0.1464   0.1572   0.1654
  0.1740   0.2147   0.2226   0.2304   0.2418   0.2731   0.2943   0.3099
  0.3451   0.3498   0.3636   0.3745   0.3911   0.4112   0.4255   0.4384
  0.4460   0.4568   0.4650   0.4787   0.4882   0.4978   0.5053   0.5251
  0.5378   0.5428   0.5488   0.5716   0.5825   0.5951   0.6019   0.6133
  0.6226   0.6417   0.6519   0.6618   0.7034   0.7073   0.7127   0.7306
  0.7610   0.7844   0.8113   0.8357   0.8393   0.8720   0.8932   0.9296
  0.9422   0.9638   0.9869   1.0051   1.0304   1.0497   1.0572   1.0702
  1.0748   1.1035   1.1073   1.1313   1.1413   1.1715   1.1734   1.1829
  1.2148   1.2179   1.2393   1.2663   1.2718   1.2957   1.3100   1.3145
  1.3296   1.3453   1.3572   1.3865   1.4130   1.4193   1.4363   1.4548
  1.4703   1.5261   1.5310   1.5503   1.5800   1.6021   1.6148   1.6267
  1.6619   1.6874   1.7039   1.7598   1.7932   1.8272   1.8554   1.8968
  1.9309   1.9863   2.0192   2.0412   2.0680   2.1291   2.1912   2.2036
  2.2289   2.2639   2.3106   2.3224   2.3592   2.3857   2.3985   2.4270
  2.4447   2.4982   2.5390   2.5482   2.5654   2.5885   2.6296   2.6543
  2.6666   2.6977   2.7062   2.7144   2.7394   2.7515   2.7673   2.7696
  2.7902   2.8131   2.8350   2.8638   2.9058   2.9221   2.9289   2.9409
  2.9463   2.9763   3.0288   3.0350   3.0403   3.0504   3.0589   3.0685
  3.0910   3.1012   3.1088   3.1209   3.1402   3.1687   3.1843   3.2025
  3.2068   3.2264   3.2369   3.2480   3.2702   3.2796   3.2933   3.3059
  3.3315   3.3551   3.3667   3.4038   3.4221   3.4557   3.4701   3.4761
  3.4881   3.5157   3.5478   3.5799   3.5848   3.6147   3.6185   3.6487
  3.6674   3.7030   3.7174   3.7283   3.7641   3.7665   3.7843   3.8262
  3.8326   3.8366   3.8636   3.8856   3.9156   3.9367   3.9611   3.9728
  3.9905   4.0093   4.0224   4.0538   4.0777   4.0815   4.0887   4.1064
  4.1188   4.1614   4.1679   4.2042   4.2299   4.2494   4.2627   4.2910
  4.2940   4.3168   4.3261   4.3825   4.3982   4.4189   4.4663   4.4810
  4.5076   4.5213   4.5347   4.5803   4.6137   4.6447   4.6615   4.6692
  4.6905   4.7080   4.7239   4.7706   4.8073   4.8265   4.8664   4.9067
  4.9265   4.9685   5.0042   5.0154   5.0327   5.0674   5.1282   5.1433
  5.1539   5.1681   5.2254   5.2484   5.2904   5.3024   5.3101   5.3360
  5.4204   5.4472   5.4926   5.5800   5.6127   5.6474   5.6855   5.7592
  5.7988   5.8760   5.9136   5.9507   5.9891   6.1174   6.2165   6.2490
  6.3922   6.4299   6.5260   8.2036   9.8320  11.5251  12.2109  12.5932
 13.0164  13.6327  15.6249
 --------------------------------------------------------------
 
          Ground-State Mulliken Net Atomic Charges

     Atom                 Charge (a.u.)    Spin (a.u.)
  --------------------------------------------------------
      1 C                    -0.069004      -0.067082
      2 N                    -0.064428       0.129505
      3 C                    -0.106471      -0.160882
      4 C                    -0.152339       0.420652
      5 C                     0.099615      -0.016352
      6 N                    -0.201805       0.315141
      7 C                    -0.064538      -0.136370
      8 C                    -0.152369       0.501104
      9 H                     0.140825       0.007575
     10 H                     0.158088      -0.007671
     11 H                     0.126399       0.018199
     12 H                     0.138419       0.003175
     13 H                     0.147608      -0.006994
  --------------------------------------------------------
  Sum of atomic charges =    -0.000000
  Sum of spin   charges =     1.000000

 -----------------------------------------------------------------
                    Cartesian Multipole Moments
 -----------------------------------------------------------------
    Charge (ESU x 10^10)
                -0.0000
    Dipole Moment (Debye)
         X       1.2062      Y      -1.9180      Z      -4.2544
       Tot       4.8201
    Quadrupole Moments (Debye-Ang)
        XX     -39.9334     XY      -8.2929     YY     -43.7733
        XZ      -3.8908     YZ      10.5003     ZZ     -21.3241
    Octopole Moments (Debye-Ang^2)
       XXX    -128.2594    XXY      93.0563    XYY     -22.7637
       YYY     363.0385    XXZ     108.7654    XYZ      14.6917
       YYZ     107.9118    XZZ     -34.1599    YZZ      63.3844
       ZZZ     260.0794
    Hexadecapole Moments (Debye-Ang^3)
      XXXX    -486.0114   XXXY     356.2916   XXYY    -398.7815
      XYYY     350.0866   YYYY   -2414.9773   XXXZ     349.4335
      XXYZ    -278.1416   XYYZ     105.7596   YYYZ   -1003.5535
      XXZZ    -425.8158   XYZZ     102.6476   YYZZ    -659.0671
      XZZZ     336.4887   YZZZ    -746.7767   ZZZZ   -1803.6912
 -----------------------------------------------------------------
 Calculating analytic gradient of the SCF energy
 Gradient of SCF Energy
            1           2           3           4           5           6
    1  -0.0024275   0.0012140   0.0067290  -0.0119307   0.0032097   0.0004882
    2   0.0011673   0.0004391  -0.0129986   0.0043596   0.0024223   0.0017201
    3  -0.0000639   0.0007072  -0.0016430   0.0044172  -0.0002816  -0.0001466
            7           8           9          10          11          12
    1  -0.0011962   0.0012106   0.0015512  -0.0012693   0.0020988  -0.0004244
    2   0.0002653  -0.0018412   0.0015387   0.0020762   0.0010159   0.0001900
    3   0.0001598  -0.0026832   0.0002844  -0.0010084   0.0003396   0.0000761
           13
    1   0.0007466
    2  -0.0003547
    3  -0.0001574
 Max gradient component =       1.300E-02
 RMS gradient           =       3.429E-03
 Gradient time:  CPU 354.80 s  wall 6.96 s
rPathMan2.  file_steps = 951
 IRC --- Status = 4.  Checking bisector search.
 IRC --- Bisector search finished successfully.
 ------------------------------------------------------------------------
 Reaction path following.  The coordinates are cartesian              
 Step   2 E=    -341.034279 |G|=  0.021414 S_lin= 0.1499 S_tot= 0.1499
 ------------------------------------------------------------------------
  IRC -- SD step length =   0.150000000000000     
 Adding empirical dispersion correction 
 ----------------------------------------------------------------
 Doing -D3(0) with
 s6  =   1.00000
 s8  =   1.00000
 rs6 =   1.28100
 rs8 =   1.09400
 -D3 energy without 3body term =     -0.0032913603 hartrees
 ----------------------------------------------------------------
             Standard Nuclear Orientation (Angstroms)
    I     Atom           X                Y                Z
 ----------------------------------------------------------------
    1      C       0.6420852983    -0.9988027400    -2.3382953358
    2      N       0.8880329646    -0.3377506963    -1.4326148161
    3      C       1.6240921483    -2.9500477287    -3.9818809157
    4      C       0.4117027610    -1.8042748705    -3.4973338702
    5      C       0.2812285817    -3.2924127012    -3.4428881563
    6      N       0.4553124038    -3.8516621858    -2.1381790765
    7      C       1.7420699758    -3.8846811459    -1.9078619436
    8      C       2.5375174550    -3.3844734100    -2.9642844750
    9      H       1.8994224765    -2.7765890594    -5.0112447162
   10      H      -0.0338339296    -1.2779493266    -4.3374184738
   11      H      -0.4896119880    -3.7287895348    -4.0559902002
   12      H       2.1088747490    -4.2396032312    -0.9543029731
   13      H       3.6143693154    -3.3002657956    -2.9882278184
 ----------------------------------------------------------------
 Nuclear Repulsion Energy =         325.58940898 hartrees
 There are       28 alpha and       27 beta electrons

                       Distance Matrix (Angstroms)
             C (  1)   N (  2)   C (  3)   C (  4)   C (  5)   N (  6)
   N (  2)  1.147927
   C (  3)  2.733691  3.723525
   C (  4)  1.430116  2.576946  1.737086
   C (  5)  2.571184  3.624836  1.486946  1.494838
   N (  6)  2.865962  3.610075  2.361819  2.457844  1.430151
   C (  7)  3.118258  3.679124  2.277941  2.936731  2.200260  1.307624
   C (  8)  3.110619  3.788051  1.434773  2.701899  2.308328  2.288295
   H (  9)  3.447619  4.447183  1.079576  2.334659  2.311789  3.390537
   H ( 10)  2.128681  3.189310  2.381394  1.086860  2.226547  3.420514
   H ( 11)  3.418193  4.503238  2.253814  2.197322  1.077272  2.141490
   H ( 12)  3.817027  4.116271  3.326289  3.908737  3.229631  2.070345
   H ( 13)  3.814920  4.316172  2.251933  3.571309  3.364016  3.317569
             C (  7)   C (  8)   H (  9)   H ( 10)   H ( 11)   H ( 12)
   C (  8)  1.413850
   H (  9)  3.299032  2.228617
   H ( 10)  3.981411  3.596497  2.537212
   H ( 11)  3.101477  3.236339  2.743480  2.508696
   H ( 12)  1.081568  2.225985  4.317761  4.980770  4.078422
   H ( 13)  2.239249  1.080405  2.703309  4.384001  4.262207  2.699207

 
 Applying Cartesian multipole field
    Component          Value
    ---------          -----
     (2,0,0)        1.00000E-11
     (0,2,0)        2.00000E-11
     (0,0,2)       -3.00000E-11
 Nucleus-field energy     =    -0.0000000131 hartrees
 Requested basis set is cc-pVTZ
 There are 110 shells and 310 basis functions
 A cutoff of  1.0D-11 yielded   5716 shell pairs
 There are     45736 function pairs (     60190 Cartesian)
 Smallest overlap matrix eigenvalue = 1.57E-04
 Guess MOs from SCF MO coefficient file
 Reading MOs from coefficient file
 Reading MOs from coefficient file
 Long-range K will be added via erf
 Coulomb attenuation parameter = 0.25 bohr**(-1)
 An unrestricted hybrid HF-DFT SCF calculation will be
 performed using Pulay DIIS extrapolation
 Exchange:     0.1957 Hartree-Fock + 1.0000 wB97X-D3 + LR-HF
 Correlation:  1.0000 wB97X-D3
 Using SG-2 standard quadrature grid
 Dispersion:   Grimme D3
 SCF converges when DIIS error is below 1.0E-08
 Using Q-Chem read-in guess as SCF_GUESS READ specified.

 using 64 threads for integral computing
 -------------------------------------------------------
 OpenMP Integral computing Module                
 Release: version 1.0, May 2013, Q-Chem Inc. Pittsburgh 
 -------------------------------------------------------
 using 64 threads for integral computing
 -------------------------------------------------------
 OpenMP Integral computing Module                
 Release: version 1.0, May 2013, Q-Chem Inc. Pittsburgh 
 -------------------------------------------------------
 ---------------------------------------
  Cycle       Energy         DIIS Error
 ---------------------------------------
    1    -341.0505282266      1.24E-03
    2    -341.0369045644      1.41E-04
    3    -341.0378117403      9.92E-05
    4    -341.0380879078      4.02E-05
    5    -341.0382752198      2.96E-05
    6    -341.0384055138      1.78E-05
    7    -341.0384517261      7.67E-06
    8    -341.0384822642      4.60E-06
    9    -341.0384870666      1.71E-06
   10    -341.0384887025      1.01E-06
   11    -341.0384892545      4.81E-07
   12    -341.0384894536      2.63E-07
   13    -341.0384895150      1.00E-07
   14    -341.0384895230      4.09E-08
   15    -341.0384895236      1.63E-08
   16    -341.0384895242      7.68E-09 Convergence criterion met
 ---------------------------------------
 <S^2> = 0.7862
 SCF time:  CPU 2124.06 s  wall 37.04 s
 SCF   energy in the final basis set = -341.03848952
 Total energy in the final basis set = -341.03848952
 
 --------------------------------------------------------------
 
                    Orbital Energies (a.u.)
 --------------------------------------------------------------
 
 Alpha MOs
 -- Occupied --
-14.4393 -14.4205 -10.3626 -10.3488 -10.3378 -10.3299 -10.3222 -10.3187
 -1.1119  -1.0265  -0.9655  -0.8962  -0.8155  -0.7155  -0.7095  -0.6625
 -0.6055  -0.5984  -0.5368  -0.5160  -0.5066  -0.4942  -0.4673  -0.4419
 -0.4220  -0.4123  -0.3831  -0.3046
 -- Virtual --
  0.0606   0.0925   0.1065   0.1277   0.1435   0.1579   0.1627   0.1726
  0.2074   0.2190   0.2230   0.2435   0.2705   0.2900   0.3083   0.3429
  0.3442   0.3632   0.3740   0.3896   0.4042   0.4260   0.4331   0.4446
  0.4488   0.4608   0.4779   0.4857   0.4928   0.5039   0.5204   0.5347
  0.5399   0.5454   0.5679   0.5794   0.5917   0.5997   0.6132   0.6189
  0.6372   0.6502   0.6557   0.7008   0.7091   0.7124   0.7236   0.7608
  0.7812   0.8070   0.8334   0.8383   0.8676   0.8917   0.9275   0.9376
  0.9636   0.9845   1.0032   1.0305   1.0479   1.0573   1.0711   1.0724
  1.0966   1.1076   1.1317   1.1427   1.1701   1.1716   1.1824   1.2067
  1.2159   1.2333   1.2601   1.2733   1.2900   1.3083   1.3127   1.3256
  1.3440   1.3550   1.3915   1.4083   1.4199   1.4362   1.4551   1.4653
  1.5231   1.5310   1.5450   1.5749   1.5976   1.6137   1.6236   1.6603
  1.6769   1.6847   1.7594   1.7931   1.8143   1.8541   1.8942   1.9244
  1.9806   2.0087   2.0279   2.0675   2.1203   2.1918   2.2110   2.2316
  2.2686   2.2953   2.3222   2.3501   2.3743   2.3909   2.4219   2.4537
  2.4848   2.5515   2.5563   2.5616   2.5861   2.6248   2.6622   2.6694
  2.6834   2.6920   2.7171   2.7270   2.7520   2.7626   2.7657   2.7852
  2.8083   2.8229   2.8650   2.9033   2.9095   2.9271   2.9354   2.9467
  2.9712   3.0285   3.0308   3.0432   3.0497   3.0563   3.0632   3.0834
  3.1018   3.1117   3.1165   3.1356   3.1693   3.1787   3.2004   3.2077
  3.2250   3.2428   3.2450   3.2661   3.2776   3.2994   3.3057   3.3333
  3.3576   3.3672   3.3982   3.4138   3.4520   3.4633   3.4816   3.4918
  3.5182   3.5376   3.5841   3.5908   3.6026   3.6146   3.6475   3.6716
  3.6993   3.7164   3.7189   3.7613   3.7766   3.7875   3.8172   3.8249
  3.8392   3.8653   3.8897   3.9138   3.9363   3.9653   3.9737   3.9911
  4.0000   4.0267   4.0566   4.0758   4.0809   4.0845   4.0927   4.0999
  4.1441   4.1757   4.1915   4.2318   4.2499   4.2653   4.2801   4.2951
  4.3070   4.3285   4.3884   4.3893   4.4243   4.4593   4.4807   4.5061
  4.5127   4.5270   4.5682   4.6333   4.6539   4.6573   4.6787   4.6931
  4.7103   4.7163   4.7586   4.8133   4.8373   4.8620   4.9033   4.9240
  4.9652   4.9868   5.0053   5.0252   5.0611   5.1236   5.1285   5.1462
  5.1771   5.2253   5.2433   5.2888   5.2952   5.3001   5.3276   5.4156
  5.4344   5.4817   5.5694   5.5982   5.6289   5.6775   5.7594   5.7791
  5.8623   5.9096   5.9515   5.9906   6.1081   6.2281   6.2505   6.3460
  6.4140   6.5027   8.1379   9.8631  11.5739  12.0147  12.4241  12.9922
 13.5553  15.7330
 
 Beta MOs
 -- Occupied --
-14.4333 -14.4194 -10.3590 -10.3491 -10.3391 -10.3318 -10.3193 -10.3164
 -1.1025  -1.0238  -0.9577  -0.8781  -0.8091  -0.7080  -0.7067  -0.6567
 -0.5997  -0.5930  -0.5309  -0.5083  -0.4979  -0.4772  -0.4642  -0.4315
 -0.4099  -0.3907  -0.3711
 -- Virtual --
 -0.0477   0.0728   0.0936   0.1184   0.1345   0.1464   0.1585   0.1654
  0.1741   0.2127   0.2236   0.2285   0.2492   0.2714   0.2924   0.3097
  0.3445   0.3477   0.3668   0.3783   0.3912   0.4077   0.4269   0.4393
  0.4474   0.4545   0.4650   0.4803   0.4892   0.4960   0.5057   0.5237
  0.5367   0.5413   0.5463   0.5696   0.5811   0.5947   0.6010   0.6169
  0.6208   0.6413   0.6524   0.6595   0.7025   0.7113   0.7138   0.7269
  0.7632   0.7844   0.8108   0.8370   0.8441   0.8712   0.8945   0.9294
  0.9409   0.9672   0.9858   1.0061   1.0339   1.0511   1.0585   1.0732
  1.0750   1.0995   1.1091   1.1337   1.1469   1.1717   1.1741   1.1858
  1.2091   1.2194   1.2353   1.2631   1.2755   1.2915   1.3125   1.3178
  1.3273   1.3471   1.3591   1.3943   1.4102   1.4230   1.4389   1.4579
  1.4693   1.5290   1.5330   1.5501   1.5787   1.5991   1.6205   1.6266
  1.6654   1.6832   1.6896   1.7638   1.7980   1.8188   1.8602   1.8967
  1.9267   1.9831   2.0127   2.0301   2.0705   2.1281   2.1993   2.2180
  2.2317   2.2725   2.2996   2.3276   2.3551   2.3892   2.3964   2.4259
  2.4602   2.4905   2.5535   2.5606   2.5658   2.5897   2.6286   2.6678
  2.6745   2.6867   2.6977   2.7223   2.7296   2.7554   2.7639   2.7681
  2.7922   2.8137   2.8262   2.8689   2.9064   2.9191   2.9315   2.9389
  2.9490   2.9762   3.0310   3.0350   3.0486   3.0540   3.0591   3.0668
  3.0914   3.1042   3.1159   3.1204   3.1391   3.1728   3.1836   3.2049
  3.2134   3.2316   3.2470   3.2480   3.2781   3.2833   3.3025   3.3124
  3.3376   3.3603   3.3739   3.4020   3.4179   3.4563   3.4668   3.4859
  3.4967   3.5228   3.5406   3.5865   3.5937   3.6117   3.6178   3.6537
  3.6744   3.7036   3.7195   3.7226   3.7666   3.7824   3.7911   3.8235
  3.8293   3.8428   3.8700   3.8934   3.9187   3.9417   3.9708   3.9785
  3.9955   4.0067   4.0284   4.0602   4.0800   4.0844   4.0888   4.0972
  4.1049   4.1484   4.1788   4.1977   4.2354   4.2541   4.2697   4.2854
  4.3027   4.3122   4.3330   4.3933   4.3984   4.4278   4.4648   4.4858
  4.5110   4.5191   4.5336   4.5737   4.6372   4.6581   4.6616   4.6842
  4.6980   4.7143   4.7203   4.7617   4.8186   4.8424   4.8696   4.9095
  4.9318   4.9762   4.9988   5.0130   5.0325   5.0666   5.1300   5.1369
  5.1529   5.1813   5.2275   5.2477   5.2935   5.2997   5.3088   5.3371
  5.4227   5.4428   5.4856   5.5727   5.6025   5.6340   5.6842   5.7621
  5.7821   5.8649   5.9129   5.9537   5.9935   6.1120   6.2302   6.2538
  6.3494   6.4159   6.5053   8.1391   9.8681  11.5819  12.0183  12.4285
 12.9952  13.5596  15.7344
 --------------------------------------------------------------
 
          Ground-State Mulliken Net Atomic Charges

     Atom                 Charge (a.u.)    Spin (a.u.)
  --------------------------------------------------------
      1 C                    -0.076579      -0.038515
      2 N                    -0.059230       0.071589
      3 C                    -0.093545      -0.116327
      4 C                    -0.142117       0.292863
      5 C                     0.081442      -0.015735
      6 N                    -0.197375       0.380469
      7 C                    -0.069443      -0.157623
      8 C                    -0.144939       0.567988
      9 H                     0.136497       0.008141
     10 H                     0.151227      -0.005903
     11 H                     0.127461       0.017522
     12 H                     0.138727       0.003585
     13 H                     0.147874      -0.008054
  --------------------------------------------------------
  Sum of atomic charges =    -0.000000
  Sum of spin   charges =     1.000000

 -----------------------------------------------------------------
                    Cartesian Multipole Moments
 -----------------------------------------------------------------
    Charge (ESU x 10^10)
                -0.0000
    Dipole Moment (Debye)
         X       1.2524      Y      -1.9590      Z      -4.2298
       Tot       4.8267
    Quadrupole Moments (Debye-Ang)
        XX     -39.6946     XY      -8.4573     YY     -43.5536
        XZ      -4.0686     YZ      10.6213     ZZ     -21.6170
    Octopole Moments (Debye-Ang^2)
       XXX    -127.6845    XXY      92.2915    XYY     -22.1356
       YYY     361.8278    XXZ     107.7706    XYZ      15.5681
       YYZ     106.9323    XZZ     -33.7268    YZZ      63.2062
       ZZZ     262.2890
    Hexadecapole Moments (Debye-Ang^3)
      XXXX    -481.6694   XXXY     352.2302   XXYY    -395.2202
      XYYY     345.7871   YYYY   -2406.5572   XXXZ     346.1211
      XXYZ    -274.0010   XYYZ     101.7108   YYYZ    -996.4343
      XXZZ    -421.8743   XYZZ      98.6402   YYZZ    -654.8524
      XZZZ     335.8694   YZZZ    -746.5308   ZZZZ   -1817.3759
 -----------------------------------------------------------------
 Calculating analytic gradient of the SCF energy
 Gradient of SCF Energy
            1           2           3           4           5           6
    1  -0.0027190   0.0009498   0.0076850  -0.0186335   0.0051433   0.0005051
    2   0.0065083  -0.0024513  -0.0200971   0.0039636   0.0043478   0.0031016
    3   0.0062259  -0.0032061  -0.0034508   0.0053419  -0.0014231  -0.0001360
            7           8           9          10          11          12
    1  -0.0008287   0.0028679   0.0028951  -0.0027569   0.0040312  -0.0008998
    2   0.0005849  -0.0047215   0.0028803   0.0039436   0.0019125   0.0005778
    3   0.0003230  -0.0023063   0.0000664  -0.0019991   0.0008028   0.0000147
           13
    1   0.0017604
    2  -0.0005505
    3  -0.0002532
 Max gradient component =       2.010E-02
 RMS gradient           =       5.395E-03
 Gradient time:  CPU 352.81 s  wall 6.65 s
rPathMan2.  file_steps = 951
 IRC --- Status = 2.  Assess steepest descent step
 IRC --- Previous SD length =   0.150000
 IRC --- Point 1 E =     -341.034279 |G| =   0.021414 G.D1 =  -0.021414
 IRC --- Point 2 E =     -341.038490 |G| =   0.033694 G.D1 =  -0.031819
 IRC --- Angle(G1/G2) =   19.20 Deg.  Curvature =  -0.0694
 IRC --- Corrector step required
 IRC --- equal length displacement: B_eq =   0.050035
 IRC --- chosen bisector length  : B_len =   0.025017
 Adding empirical dispersion correction 
 ----------------------------------------------------------------
 Doing -D3(0) with
 s6  =   1.00000
 s8  =   1.00000
 rs6 =   1.28100
 rs8 =   1.09400
 -D3 energy without 3body term =     -0.0032874820 hartrees
 ----------------------------------------------------------------
             Standard Nuclear Orientation (Angstroms)
    I     Atom           X                Y                Z
 ----------------------------------------------------------------
    1      C       0.6407890487    -1.0043054700    -2.3457474666
    2      N       0.8891641354    -0.3340495344    -1.4275275604
    3      C       1.6275113161    -2.9504664549    -3.9808612311
    4      C       0.4115391795    -1.8008636501    -3.4954395228
    5      C       0.2811191249    -3.2930445150    -3.4417338037
    6      N       0.4556222458    -3.8521276602    -2.1382906169
    7      C       1.7408289716    -3.8848785000    -1.9079461479
    8      C       2.5363830366    -3.3823244010    -2.9665409143
    9      H       1.8988873380    -2.7771300097    -5.0107958879
   10      H      -0.0329391386    -1.2787464301    -4.3369325642
   11      H      -0.4904705508    -3.7291595078    -4.0563064668
   12      H       2.1091480691    -4.2399316054    -0.9541792338
   13      H       3.6136794353    -3.3002746877    -2.9882213544
 ----------------------------------------------------------------
 Nuclear Repulsion Energy =         325.45101411 hartrees
 There are       28 alpha and       27 beta electrons

                       Distance Matrix (Angstroms)
             C (  1)   N (  2)   C (  3)   C (  4)   C (  5)   N (  6)
   N (  2)  1.163641
   C (  3)  2.726676  3.729652
   C (  4)  1.417340  2.579909  1.742357
   C (  5)  2.562982  3.630757  1.490232  1.498832
   N (  6)  2.861366  3.615248  2.362495  2.459976  1.428982
   C (  7)  3.114395  3.683004  2.276608  2.937731  2.198528  1.306096
   C (  8)  3.103810  3.791289  1.428774  2.701058  2.306511  2.288292
   H (  9)  3.439215  4.452864  1.079100  2.337008  2.311990  3.389679
   H ( 10)  2.119916  3.194897  2.382967  1.085485  2.226524  3.419797
   H ( 11)  3.410365  4.510060  2.257853  2.201481  1.078539  2.142195
   H ( 12)  3.815995  4.119264  3.324981  3.910106  3.228965  2.070425
   H ( 13)  3.810817  4.319403  2.247791  3.572003  3.363285  3.316662
             C (  7)   C (  8)   H (  9)   H ( 10)   H ( 11)   H ( 12)
   C (  8)  1.416365
   H (  9)  3.298449  2.225228
   H ( 10)  3.979718  3.592274  2.535981
   H ( 11)  3.101354  3.235696  2.743436  2.508508
   H ( 12)  1.082309  2.228816  4.317422  4.979977  4.079473
   H ( 13)  2.239715  1.080634  2.702776  4.382171  4.262487  2.698870

 
 Applying Cartesian multipole field
    Component          Value
    ---------          -----
     (2,0,0)        1.00000E-11
     (0,2,0)        2.00000E-11
     (0,0,2)       -3.00000E-11
 Nucleus-field energy     =    -0.0000000132 hartrees
 Requested basis set is cc-pVTZ
 There are 110 shells and 310 basis functions
 A cutoff of  1.0D-11 yielded   5715 shell pairs
 There are     45731 function pairs (     60184 Cartesian)
 Smallest overlap matrix eigenvalue = 1.56E-04
 Guess MOs from SCF MO coefficient file
 Reading MOs from coefficient file
 Reading MOs from coefficient file
 Long-range K will be added via erf
 Coulomb attenuation parameter = 0.25 bohr**(-1)
 An unrestricted hybrid HF-DFT SCF calculation will be
 performed using Pulay DIIS extrapolation
 Exchange:     0.1957 Hartree-Fock + 1.0000 wB97X-D3 + LR-HF
 Correlation:  1.0000 wB97X-D3
 Using SG-2 standard quadrature grid
 Dispersion:   Grimme D3
 SCF converges when DIIS error is below 1.0E-08
 Using Q-Chem read-in guess as SCF_GUESS READ specified.

 using 64 threads for integral computing
 -------------------------------------------------------
 OpenMP Integral computing Module                
 Release: version 1.0, May 2013, Q-Chem Inc. Pittsburgh 
 -------------------------------------------------------
 using 64 threads for integral computing
 -------------------------------------------------------
 OpenMP Integral computing Module                
 Release: version 1.0, May 2013, Q-Chem Inc. Pittsburgh 
 -------------------------------------------------------
 ---------------------------------------
  Cycle       Energy         DIIS Error
 ---------------------------------------
    1    -341.0354851669      5.08E-04
    2    -341.0378113378      1.00E-04
    3    -341.0378318617      1.14E-04
    4    -341.0379526854      2.45E-05
    5    -341.0379598585      6.46E-06
    6    -341.0379617619      2.69E-06
    7    -341.0379626134      1.31E-06
    8    -341.0379633083      7.51E-07
    9    -341.0379637028      3.71E-07
   10    -341.0379637774      1.91E-07
   11    -341.0379637930      8.27E-08
   12    -341.0379637982      2.80E-08
   13    -341.0379637994      1.57E-08
   14    -341.0379638000      6.84E-09 Convergence criterion met
 ---------------------------------------
 <S^2> = 0.7867
 SCF time:  CPU 1794.69 s  wall 31.53 s
 SCF   energy in the final basis set = -341.03796380
 Total energy in the final basis set = -341.03796380
 
 --------------------------------------------------------------
 
                    Orbital Energies (a.u.)
 --------------------------------------------------------------
 
 Alpha MOs
 -- Occupied --
-14.4391 -14.4245 -10.3619 -10.3496 -10.3380 -10.3303 -10.3219 -10.3219
 -1.1122  -1.0216  -0.9649  -0.8969  -0.8179  -0.7157  -0.7100  -0.6627
 -0.6059  -0.5997  -0.5373  -0.5168  -0.5069  -0.4940  -0.4683  -0.4398
 -0.4193  -0.4105  -0.3830  -0.3043
 -- Virtual --
  0.0585   0.0903   0.1038   0.1262   0.1432   0.1574   0.1626   0.1725
  0.2080   0.2184   0.2223   0.2428   0.2708   0.2894   0.3082   0.3427
  0.3447   0.3631   0.3737   0.3899   0.4048   0.4262   0.4335   0.4446
  0.4489   0.4607   0.4776   0.4853   0.4918   0.5040   0.5208   0.5347
  0.5402   0.5456   0.5676   0.5785   0.5920   0.5993   0.6127   0.6189
  0.6376   0.6497   0.6554   0.7009   0.7085   0.7123   0.7240   0.7603
  0.7810   0.8073   0.8331   0.8385   0.8676   0.8904   0.9259   0.9367
  0.9632   0.9839   1.0017   1.0301   1.0478   1.0562   1.0700   1.0721
  1.0957   1.1064   1.1254   1.1413   1.1699   1.1703   1.1827   1.2068
  1.2157   1.2333   1.2596   1.2729   1.2902   1.3070   1.3114   1.3243
  1.3433   1.3534   1.3910   1.4077   1.4189   1.4341   1.4537   1.4638
  1.5236   1.5302   1.5441   1.5753   1.5972   1.6138   1.6222   1.6590
  1.6770   1.6831   1.7588   1.7936   1.8152   1.8536   1.8974   1.9274
  1.9758   2.0089   2.0293   2.0647   2.1174   2.1911   2.2092   2.2312
  2.2689   2.2973   2.3205   2.3499   2.3735   2.3919   2.4210   2.4537
  2.4844   2.5502   2.5550   2.5603   2.5851   2.6233   2.6612   2.6678
  2.6829   2.6918   2.7153   2.7280   2.7526   2.7621   2.7663   2.7850
  2.8079   2.8222   2.8660   2.9029   2.9097   2.9265   2.9364   2.9452
  2.9711   3.0294   3.0309   3.0445   3.0506   3.0598   3.0617   3.0834
  3.1011   3.1117   3.1161   3.1345   3.1696   3.1779   3.1995   3.2072
  3.2250   3.2415   3.2454   3.2662   3.2766   3.2970   3.3058   3.3320
  3.3575   3.3675   3.3978   3.4133   3.4527   3.4630   3.4801   3.4897
  3.5189   3.5386   3.5772   3.5900   3.6015   3.6153   3.6461   3.6712
  3.6998   3.7160   3.7189   3.7597   3.7746   3.7864   3.8166   3.8233
  3.8397   3.8662   3.8901   3.9132   3.9355   3.9644   3.9732   3.9925
  3.9986   4.0260   4.0551   4.0727   4.0796   4.0822   4.0910   4.1009
  4.1443   4.1765   4.1924   4.2310   4.2518   4.2646   4.2826   4.2931
  4.3090   4.3262   4.3873   4.3887   4.4230   4.4580   4.4796   4.5053
  4.5120   4.5254   4.5686   4.6307   4.6471   4.6483   4.6761   4.6922
  4.7007   4.7186   4.7514   4.8054   4.8316   4.8609   4.9012   4.9215
  4.9643   4.9865   5.0035   5.0233   5.0601   5.1235   5.1268   5.1441
  5.1762   5.2225   5.2398   5.2858   5.2930   5.2996   5.3265   5.4166
  5.4344   5.4809   5.5697   5.5971   5.6292   5.6787   5.7510   5.7776
  5.8552   5.9024   5.9496   5.9857   6.1065   6.1702   6.2158   6.3478
  6.3888   6.5033   8.1915   9.8665  11.5682  12.1167  12.4972  12.9878
 13.5631  15.3336
 
 Beta MOs
 -- Occupied --
-14.4333 -14.4232 -10.3582 -10.3499 -10.3394 -10.3322 -10.3226 -10.3161
 -1.1029  -1.0184  -0.9573  -0.8791  -0.8115  -0.7086  -0.7069  -0.6568
 -0.6006  -0.5938  -0.5314  -0.5097  -0.4974  -0.4761  -0.4648  -0.4280
 -0.4091  -0.3890  -0.3708
 -- Virtual --
 -0.0486   0.0705   0.0911   0.1157   0.1335   0.1460   0.1580   0.1655
  0.1740   0.2140   0.2228   0.2277   0.2484   0.2716   0.2917   0.3097
  0.3446   0.3478   0.3667   0.3780   0.3915   0.4081   0.4272   0.4397
  0.4470   0.4549   0.4649   0.4799   0.4888   0.4950   0.5058   0.5241
  0.5366   0.5415   0.5465   0.5692   0.5803   0.5949   0.6006   0.6164
  0.6209   0.6416   0.6519   0.6593   0.7026   0.7106   0.7137   0.7273
  0.7627   0.7842   0.8110   0.8367   0.8443   0.8713   0.8932   0.9281
  0.9396   0.9668   0.9853   1.0047   1.0333   1.0511   1.0574   1.0725
  1.0741   1.0986   1.1079   1.1271   1.1460   1.1717   1.1726   1.1862
  1.2091   1.2191   1.2353   1.2628   1.2750   1.2915   1.3104   1.3172
  1.3262   1.3463   1.3576   1.3938   1.4097   1.4218   1.4369   1.4566
  1.4679   1.5295   1.5322   1.5492   1.5791   1.5986   1.6205   1.6251
  1.6639   1.6833   1.6883   1.7633   1.7984   1.8197   1.8597   1.8998
  1.9298   1.9780   2.0130   2.0314   2.0680   2.1250   2.1989   2.2161
  2.2313   2.2723   2.3017   2.3256   2.3550   2.3886   2.3974   2.4249
  2.4602   2.4899   2.5520   2.5595   2.5645   2.5888   2.6273   2.6668
  2.6727   2.6863   2.6975   2.7202   2.7307   2.7560   2.7634   2.7687
  2.7920   2.8131   2.8255   2.8697   2.9060   2.9191   2.9307   2.9400
  2.9477   2.9760   3.0320   3.0349   3.0488   3.0551   3.0631   3.0653
  3.0913   3.1034   3.1162   3.1198   3.1379   3.1732   3.1827   3.2039
  3.2130   3.2313   3.2451   3.2489   3.2778   3.2821   3.3005   3.3127
  3.3359   3.3605   3.3740   3.4015   3.4174   3.4570   3.4662   3.4844
  3.4949   3.5236   3.5415   3.5794   3.5932   3.6105   3.6187   3.6522
  3.6740   3.7042   3.7192   3.7227   3.7651   3.7804   3.7901   3.8226
  3.8278   3.8434   3.8709   3.8938   3.9181   3.9409   3.9700   3.9778
  3.9970   4.0052   4.0277   4.0590   4.0776   4.0829   4.0866   4.0956
  4.1059   4.1486   4.1796   4.1985   4.2347   4.2556   4.2688   4.2881
  4.3008   4.3142   4.3306   4.3919   4.3980   4.4266   4.4633   4.4849
  4.5102   4.5180   4.5321   4.5741   4.6348   4.6516   4.6528   4.6821
  4.6975   4.7049   4.7226   4.7548   4.8107   4.8368   4.8685   4.9072
  4.9292   4.9750   4.9978   5.0117   5.0305   5.0656   5.1300   5.1346
  5.1515   5.1805   5.2248   5.2444   5.2904   5.2974   5.3076   5.3367
  5.4235   5.4426   5.4850   5.5730   5.6014   5.6342   5.6853   5.7538
  5.7805   5.8577   5.9060   5.9516   5.9885   6.1102   6.1724   6.2199
  6.3511   6.3911   6.5059   8.1929   9.8714  11.5760  12.1196  12.5019
 12.9911  13.5674  15.3353
 --------------------------------------------------------------
 
          Ground-State Mulliken Net Atomic Charges

     Atom                 Charge (a.u.)    Spin (a.u.)
  --------------------------------------------------------
      1 C                    -0.066486      -0.044694
      2 N                    -0.073771       0.083942
      3 C                    -0.093129      -0.119723
      4 C                    -0.139998       0.299365
      5 C                     0.080719      -0.015296
      6 N                    -0.196598       0.372058
      7 C                    -0.069228      -0.155040
      8 C                    -0.145368       0.564388
      9 H                     0.137056       0.008179
     10 H                     0.152879      -0.005999
     11 H                     0.127730       0.017321
     12 H                     0.138619       0.003535
     13 H                     0.147576      -0.008036
  --------------------------------------------------------
  Sum of atomic charges =    -0.000000
  Sum of spin   charges =     1.000000

 -----------------------------------------------------------------
                    Cartesian Multipole Moments
 -----------------------------------------------------------------
    Charge (ESU x 10^10)
                -0.0000
    Dipole Moment (Debye)
         X       1.2533      Y      -1.9845      Z      -4.2476
       Tot       4.8530
    Quadrupole Moments (Debye-Ang)
        XX     -39.7316     XY      -8.4695     YY     -43.4833
        XZ      -4.0638     YZ      10.7310     ZZ     -21.5131
    Octopole Moments (Debye-Ang^2)
       XXX    -127.8198    XXY      92.2594    XYY     -22.0943
       YYY     361.4618    XXZ     107.8623    XYZ      15.5832
       YYZ     106.6534    XZZ     -33.7385    YZZ      62.7286
       ZZZ     261.6894
    Hexadecapole Moments (Debye-Ang^3)
      XXXX    -482.0911   XXXY     352.1984   XXYY    -394.9888
      XYYY     345.3745   YYYY   -2404.9761   XXXZ     346.6291
      XXYZ    -274.0086   XYYZ     101.7547   YYYZ    -995.3720
      XXZZ    -422.1076   XYZZ      98.5576   YYZZ    -653.5892
      XZZZ     335.8434   YZZZ    -744.3417   ZZZZ   -1814.0653
 -----------------------------------------------------------------
 Calculating analytic gradient of the SCF energy
 Gradient of SCF Energy
            1           2           3           4           5           6
    1  -0.0113413   0.0084216   0.0107600  -0.0164387   0.0036949   0.0012528
    2  -0.0190916   0.0182852  -0.0189091   0.0100340   0.0025643   0.0032131
    3  -0.0281685   0.0249499  -0.0020946   0.0103281  -0.0001649  -0.0001730
            7           8           9          10          11          12
    1  -0.0020136   0.0010137   0.0025702  -0.0024164   0.0033215  -0.0007267
    2   0.0002589  -0.0032530   0.0024579   0.0033276   0.0013854   0.0003877
    3   0.0004722  -0.0048621   0.0002365  -0.0012269   0.0003807   0.0004519
           13
    1   0.0019021
    2  -0.0006605
    3  -0.0001294
 Max gradient component =       2.817E-02
 RMS gradient           =       9.324E-03
 Gradient time:  CPU 353.26 s  wall 6.86 s
rPathMan2.  file_steps = 951
 IRC --- Status = 3.  Assess initial corrector step
 IRC --- bisector search: b =  0.000000 E =     -341.038490 G.B =  -0.005620
 IRC --- bisector search: b =  0.025017 E =     -341.037964 G.B =   0.046962
 IRC --- performed gradient/energy interpolation
 IRC --- bisector search:  estimate b(min) =   2.639241045147335E-003
 Adding empirical dispersion correction 
 ----------------------------------------------------------------
 Doing -D3(0) with
 s6  =   1.00000
 s8  =   1.00000
 rs6 =   1.28100
 rs8 =   1.09400
 -D3 energy without 3body term =     -0.0032909491 hartrees
 ----------------------------------------------------------------
             Standard Nuclear Orientation (Angstroms)
    I     Atom           X                Y                Z
 ----------------------------------------------------------------
    1      C       0.6419485492    -0.9993832555    -2.3390815052
    2      N       0.8881522985    -0.3373602388    -1.4320781314
    3      C       1.6244528565    -2.9500919026    -3.9817733431
    4      C       0.4116855038    -1.8039150007    -3.4971340243
    5      C       0.2812170345    -3.2924793550    -3.4427663768
    6      N       0.4553450909    -3.8517112915    -2.1381908436
    7      C       1.7419390549    -3.8847019660    -1.9078708268
    8      C       2.5373977785    -3.3842466983    -2.9645225201
    9      H       1.8993660215    -2.7766461275    -5.0111973667
   10      H      -0.0337395328    -1.2780334178    -4.3373672123
   11      H      -0.4897025628    -3.7288285655    -4.0560235651
   12      H       2.1089035831    -4.2396378733    -0.9542899191
   13      H       3.6142965359    -3.3002667337    -2.9882271365
 ----------------------------------------------------------------
 Nuclear Repulsion Energy =         325.57431670 hartrees
 There are       28 alpha and       27 beta electrons

                       Distance Matrix (Angstroms)
             C (  1)   N (  2)   C (  3)   C (  4)   C (  5)   N (  6)
   N (  2)  1.149585
   C (  3)  2.732950  3.724171
   C (  4)  1.428768  2.577258  1.737642
   C (  5)  2.570319  3.625461  1.487293  1.495260
   N (  6)  2.865476  3.610621  2.361891  2.458069  1.430027
   C (  7)  3.117850  3.679533  2.277800  2.936836  2.200077  1.307463
   C (  8)  3.109900  3.788392  1.434140  2.701810  2.308136  2.288294
   H (  9)  3.446733  4.447782  1.079525  2.334906  2.311810  3.390447
   H ( 10)  2.127756  3.189899  2.381560  1.086714  2.226545  3.420438
   H ( 11)  3.417367  4.503957  2.254240  2.197760  1.077405  2.141564
   H ( 12)  3.816917  4.116587  3.326151  3.908881  3.229561  2.070354
   H ( 13)  3.814487  4.316512  2.251496  3.571382  3.363939  3.317473
             C (  7)   C (  8)   H (  9)   H ( 10)   H ( 11)   H ( 12)
   C (  8)  1.414116
   H (  9)  3.298971  2.228260
   H ( 10)  3.981232  3.596051  2.537082
   H ( 11)  3.101464  3.236271  2.743475  2.508676
   H ( 12)  1.081646  2.226283  4.317725  4.980686  4.078533
   H ( 13)  2.239298  1.080428  2.703252  4.383808  4.262237  2.699171

 
 Applying Cartesian multipole field
    Component          Value
    ---------          -----
     (2,0,0)        1.00000E-11
     (0,2,0)        2.00000E-11
     (0,0,2)       -3.00000E-11
 Nucleus-field energy     =    -0.0000000131 hartrees
 Requested basis set is cc-pVTZ
 There are 110 shells and 310 basis functions
 A cutoff of  1.0D-11 yielded   5716 shell pairs
 There are     45736 function pairs (     60190 Cartesian)
 Smallest overlap matrix eigenvalue = 1.57E-04
 Guess MOs from SCF MO coefficient file
 Reading MOs from coefficient file
 Reading MOs from coefficient file
 Long-range K will be added via erf
 Coulomb attenuation parameter = 0.25 bohr**(-1)
 An unrestricted hybrid HF-DFT SCF calculation will be
 performed using Pulay DIIS extrapolation
 Exchange:     0.1957 Hartree-Fock + 1.0000 wB97X-D3 + LR-HF
 Correlation:  1.0000 wB97X-D3
 Using SG-2 standard quadrature grid
 Dispersion:   Grimme D3
 SCF converges when DIIS error is below 1.0E-08
 Using Q-Chem read-in guess as SCF_GUESS READ specified.

 using 64 threads for integral computing
 -------------------------------------------------------
 OpenMP Integral computing Module                
 Release: version 1.0, May 2013, Q-Chem Inc. Pittsburgh 
 -------------------------------------------------------
 using 64 threads for integral computing
 -------------------------------------------------------
 OpenMP Integral computing Module                
 Release: version 1.0, May 2013, Q-Chem Inc. Pittsburgh 
 -------------------------------------------------------
 ---------------------------------------
  Cycle       Energy         DIIS Error
 ---------------------------------------
    1    -341.0423791308      4.56E-04
    2    -341.0383788315      8.78E-05
    3    -341.0384022994      9.67E-05
    4    -341.0384882668      2.12E-05
    5    -341.0384936604      5.84E-06
    6    -341.0384951996      2.35E-06
    7    -341.0384958710      1.17E-06
    8    -341.0384964011      6.60E-07
    9    -341.0384966983      3.17E-07
   10    -341.0384967507      1.64E-07
   11    -341.0384967611      7.31E-08
   12    -341.0384967643      2.48E-08
   13    -341.0384967651      1.42E-08
   14    -341.0384967652      6.29E-09 Convergence criterion met
 ---------------------------------------
 <S^2> = 0.7862
 SCF time:  CPU 1777.97 s  wall 31.05 s
 SCF   energy in the final basis set = -341.03849677
 Total energy in the final basis set = -341.03849677
 
 --------------------------------------------------------------
 
                    Orbital Energies (a.u.)
 --------------------------------------------------------------
 
 Alpha MOs
 -- Occupied --
-14.4393 -14.4209 -10.3625 -10.3489 -10.3378 -10.3300 -10.3222 -10.3190
 -1.1120  -1.0260  -0.9654  -0.8963  -0.8158  -0.7155  -0.7095  -0.6625
 -0.6055  -0.5986  -0.5369  -0.5161  -0.5066  -0.4942  -0.4675  -0.4417
 -0.4217  -0.4121  -0.3830  -0.3046
 -- Virtual --
  0.0604   0.0923   0.1062   0.1275   0.1435   0.1579   0.1627   0.1726
  0.2075   0.2189   0.2229   0.2434   0.2706   0.2899   0.3083   0.3429
  0.3442   0.3632   0.3739   0.3896   0.4043   0.4260   0.4331   0.4446
  0.4488   0.4608   0.4778   0.4857   0.4927   0.5039   0.5204   0.5347
  0.5400   0.5454   0.5679   0.5793   0.5918   0.5996   0.6132   0.6189
  0.6372   0.6502   0.6556   0.7008   0.7090   0.7123   0.7237   0.7608
  0.7812   0.8071   0.8334   0.8383   0.8676   0.8916   0.9274   0.9375
  0.9636   0.9844   1.0030   1.0305   1.0479   1.0572   1.0710   1.0723
  1.0965   1.1075   1.1311   1.1425   1.1701   1.1714   1.1824   1.2067
  1.2159   1.2333   1.2601   1.2732   1.2900   1.3082   1.3125   1.3254
  1.3439   1.3548   1.3914   1.4082   1.4198   1.4359   1.4550   1.4651
  1.5231   1.5309   1.5449   1.5749   1.5976   1.6137   1.6234   1.6602
  1.6769   1.6845   1.7593   1.7932   1.8144   1.8541   1.8946   1.9248
  1.9802   2.0087   2.0281   2.0672   2.1199   2.1917   2.2109   2.2315
  2.2687   2.2955   2.3220   2.3501   2.3742   2.3910   2.4218   2.4537
  2.4848   2.5514   2.5561   2.5615   2.5860   2.6246   2.6621   2.6692
  2.6833   2.6920   2.7170   2.7271   2.7520   2.7625   2.7658   2.7852
  2.8082   2.8229   2.8652   2.9032   2.9095   2.9270   2.9355   2.9465
  2.9712   3.0286   3.0308   3.0433   3.0499   3.0566   3.0631   3.0834
  3.1018   3.1117   3.1165   3.1355   3.1693   3.1787   3.2003   3.2077
  3.2250   3.2428   3.2450   3.2661   3.2775   3.2991   3.3057   3.3332
  3.3576   3.3672   3.3982   3.4138   3.4521   3.4633   3.4814   3.4916
  3.5183   3.5377   3.5835   3.5906   3.6025   3.6147   3.6473   3.6715
  3.6993   3.7164   3.7189   3.7611   3.7764   3.7874   3.8172   3.8247
  3.8393   3.8654   3.8898   3.9138   3.9362   3.9652   3.9737   3.9912
  3.9998   4.0266   4.0564   4.0756   4.0807   4.0842   4.0925   4.1000
  4.1441   4.1758   4.1916   4.2317   4.2501   4.2652   4.2804   4.2949
  4.3072   4.3283   4.3884   4.3891   4.4241   4.4591   4.4806   4.5061
  4.5126   4.5267   4.5682   4.6331   4.6533   4.6563   4.6784   4.6929
  4.7093   4.7165   4.7578   4.8124   4.8367   4.8619   4.9031   4.9237
  4.9651   4.9868   5.0051   5.0250   5.0610   5.1236   5.1283   5.1460
  5.1770   5.2250   5.2430   5.2885   5.2950   5.3001   5.3275   5.4157
  5.4344   5.4816   5.5694   5.5981   5.6290   5.6776   5.7585   5.7790
  5.8616   5.9088   5.9513   5.9900   6.1081   6.2220   6.2464   6.3462
  6.4112   6.5027   8.1436   9.8635  11.5733  12.0259  12.4311  12.9912
 13.5560  15.6910
 
 Beta MOs
 -- Occupied --
-14.4333 -14.4198 -10.3589 -10.3492 -10.3392 -10.3318 -10.3196 -10.3164
 -1.1025  -1.0232  -0.9577  -0.8782  -0.8094  -0.7080  -0.7067  -0.6567
 -0.5998  -0.5931  -0.5309  -0.5084  -0.4978  -0.4771  -0.4642  -0.4312
 -0.4098  -0.3905  -0.3711
 -- Virtual --
 -0.0478   0.0725   0.0933   0.1181   0.1344   0.1463   0.1585   0.1654
  0.1741   0.2129   0.2235   0.2284   0.2491   0.2714   0.2923   0.3097
  0.3445   0.3477   0.3668   0.3783   0.3912   0.4078   0.4269   0.4394
  0.4473   0.4546   0.4650   0.4802   0.4891   0.4959   0.5057   0.5238
  0.5367   0.5413   0.5463   0.5696   0.5811   0.5947   0.6009   0.6169
  0.6208   0.6413   0.6523   0.6595   0.7026   0.7112   0.7138   0.7269
  0.7632   0.7844   0.8108   0.8369   0.8441   0.8713   0.8943   0.9293
  0.9408   0.9672   0.9857   1.0059   1.0339   1.0511   1.0584   1.0731
  1.0749   1.0994   1.1089   1.1330   1.1468   1.1717   1.1740   1.1859
  1.2091   1.2194   1.2353   1.2631   1.2754   1.2915   1.3123   1.3177
  1.3272   1.3470   1.3590   1.3942   1.4101   1.4228   1.4387   1.4577
  1.4692   1.5290   1.5329   1.5500   1.5787   1.5990   1.6205   1.6264
  1.6652   1.6832   1.6895   1.7638   1.7980   1.8189   1.8602   1.8970
  1.9270   1.9827   2.0127   2.0303   2.0703   2.1277   2.1992   2.2178
  2.2316   2.2725   2.2998   2.3274   2.3551   2.3892   2.3965   2.4258
  2.4602   2.4905   2.5534   2.5605   2.5657   2.5896   2.6284   2.6677
  2.6743   2.6867   2.6976   2.7221   2.7297   2.7555   2.7639   2.7681
  2.7922   2.8136   2.8261   2.8690   2.9064   2.9191   2.9314   2.9390
  2.9489   2.9762   3.0311   3.0350   3.0486   3.0542   3.0595   3.0666
  3.0913   3.1041   3.1160   3.1204   3.1390   3.1728   3.1835   3.2048
  3.2134   3.2315   3.2468   3.2480   3.2781   3.2831   3.3023   3.3124
  3.3374   3.3604   3.3739   3.4019   3.4178   3.4563   3.4667   3.4857
  3.4965   3.5228   3.5407   3.5858   3.5936   3.6116   3.6178   3.6535
  3.6744   3.7037   3.7194   3.7226   3.7664   3.7822   3.7910   3.8235
  3.8291   3.8429   3.8701   3.8935   3.9187   3.9416   3.9707   3.9784
  3.9957   4.0066   4.0283   4.0601   4.0798   4.0842   4.0886   4.0970
  4.1049   4.1484   4.1789   4.1978   4.2353   4.2543   4.2696   4.2856
  4.3025   4.3124   4.3327   4.3931   4.3983   4.4277   4.4646   4.4857
  4.5109   4.5190   4.5334   4.5737   4.6370   4.6575   4.6606   4.6840
  4.6980   4.7132   4.7205   4.7609   4.8178   4.8418   4.8695   4.9092
  4.9315   4.9761   4.9987   5.0128   5.0323   5.0665   5.1300   5.1367
  5.1528   5.1812   5.2272   5.2473   5.2931   5.2994   5.3087   5.3371
  5.4228   5.4428   5.4855   5.5727   5.6024   5.6340   5.6843   5.7613
  5.7819   5.8642   5.9121   5.9535   5.9929   6.1119   6.2241   6.2499
  6.3496   6.4132   6.5053   8.1448   9.8685  11.5814  12.0295  12.4356
 12.9942  13.5603  15.6925
 --------------------------------------------------------------
 
          Ground-State Mulliken Net Atomic Charges

     Atom                 Charge (a.u.)    Spin (a.u.)
  --------------------------------------------------------
      1 C                    -0.075458      -0.039115
      2 N                    -0.060798       0.072800
      3 C                    -0.093502      -0.116674
      4 C                    -0.141907       0.293544
      5 C                     0.081366      -0.015687
      6 N                    -0.197295       0.379588
      7 C                    -0.069421      -0.157352
      8 C                    -0.144984       0.567635
      9 H                     0.136556       0.008145
     10 H                     0.151396      -0.005912
     11 H                     0.127488       0.017501
     12 H                     0.138716       0.003579
     13 H                     0.147843      -0.008052
  --------------------------------------------------------
  Sum of atomic charges =    -0.000000
  Sum of spin   charges =     1.000000

 -----------------------------------------------------------------
                    Cartesian Multipole Moments
 -----------------------------------------------------------------
    Charge (ESU x 10^10)
                -0.0000
    Dipole Moment (Debye)
         X       1.2525      Y      -1.9616      Z      -4.2316
       Tot       4.8294
    Quadrupole Moments (Debye-Ang)
        XX     -39.6986     XY      -8.4586     YY     -43.5465
        XZ      -4.0681     YZ      10.6327     ZZ     -21.6064
    Octopole Moments (Debye-Ang^2)
       XXX    -127.6990    XXY      92.2882    XYY     -22.1312
       YYY     361.7902    XXZ     107.7804    XYZ      15.5698
       YYZ     106.9035    XZZ     -33.7281    YZZ      63.1567
       ZZZ     262.2278
    Hexadecapole Moments (Debye-Ang^3)
      XXXX    -481.7142   XXXY     352.2270   XXYY    -395.1960
      XYYY     345.7434   YYYY   -2406.3939   XXXZ     346.1749
      XXYZ    -274.0017   XYYZ     101.7148   YYYZ    -996.3242
      XXZZ    -421.8994   XYZZ      98.6308   YYZZ    -654.7215
      XZZZ     335.8673   YZZZ    -746.3040   ZZZZ   -1817.0373
 -----------------------------------------------------------------
 Calculating analytic gradient of the SCF energy
 Gradient of SCF Energy
            1           2           3           4           5           6
    1  -0.0036667   0.0017795   0.0080139  -0.0184109   0.0049906   0.0005829
    2   0.0037169  -0.0001605  -0.0199772   0.0045998   0.0041564   0.0031136
    3   0.0024732  -0.0000939  -0.0033114   0.0058526  -0.0012892  -0.0001408
            7           8           9          10          11          12
    1  -0.0009535   0.0026748   0.0028606  -0.0027208   0.0039560  -0.0008816
    2   0.0005505  -0.0045670   0.0028364   0.0038783   0.0018570   0.0005577
    3   0.0003396  -0.0025759   0.0000848  -0.0019181   0.0007582   0.0000609
           13
    1   0.0017751
    2  -0.0005620
    3  -0.0002401
 Max gradient component =       1.998E-02
 RMS gradient           =       5.218E-03
 Gradient time:  CPU 350.55 s  wall 6.74 s
rPathMan2.  file_steps = 951
 IRC --- Status = 4.  Checking bisector search.
 IRC --- Bisector search finished successfully.
 ------------------------------------------------------------------------
 Reaction path following.  The coordinates are cartesian              
 Step   3 E=    -341.038497 |G|=  0.032584 S_lin= 0.2993 S_tot= 0.2995
 ------------------------------------------------------------------------
  IRC -- SD step length =   0.150000000000000     
 Adding empirical dispersion correction 
 ----------------------------------------------------------------
 Doing -D3(0) with
 s6  =   1.00000
 s8  =   1.00000
 rs6 =   1.28100
 rs8 =   1.09400
 -D3 energy without 3body term =     -0.0032843278 hartrees
 ----------------------------------------------------------------
             Standard Nuclear Orientation (Angstroms)
    I     Atom           X                Y                Z
 ----------------------------------------------------------------
    1      C       0.6508807146    -1.0084377031    -2.3451062715
    2      N       0.8838173782    -0.3369693092    -1.4318495012
    3      C       1.6049306817    -2.9014269323    -3.9737067717
    4      C       0.4565348237    -1.8151202017    -3.5113912193
    5      C       0.2690599257    -3.3026045473    -3.4396258564
    6      N       0.4539250420    -3.8592961008    -2.1378477358
    7      C       1.7442618026    -3.8860428844    -1.9086981434
    8      C       2.5308820094    -3.3731214526    -2.9582476275
    9      H       1.8923974629    -2.7835557801    -5.0114039152
   10      H      -0.0271116306    -1.2874811295    -4.3326946684
   11      H      -0.4993395772    -3.7333522832    -4.0578705597
   12      H       2.1110512829    -4.2409964643    -0.9544382913
   13      H       3.6099722957    -3.2988976376    -2.9876422097
 ----------------------------------------------------------------
 Nuclear Repulsion Energy =         326.12400329 hartrees
 There are       28 alpha and       27 beta electrons

                       Distance Matrix (Angstroms)
             C (  1)   N (  2)   C (  3)   C (  4)   C (  5)   N (  6)
   N (  2)  1.157224
   C (  3)  2.673193  3.682049
   C (  4)  1.431338  2.586889  1.647001
   C (  5)  2.570401  3.633743  1.493565  1.500969
   N (  6)  2.865160  3.618014  2.369115  2.462780  1.427833
   C (  7)  3.109107  3.682889  2.291973  2.918148  2.204623  1.310799
   C (  8)  3.082544  3.776365  1.452941  2.652593  2.313555  2.285426
   H (  9)  3.435339  4.451542  1.083211  2.291202  2.318431  3.388768
   H ( 10)  2.118501  3.185619  2.323199  1.089429  2.223963  3.415111
   H ( 11)  3.417854  4.510491  2.264318  2.211775  1.076201  2.147339
   H ( 12)  3.809920  4.120128  3.341644  3.893624  3.232595  2.071767
   H ( 13)  3.796746  4.315719  2.269471  3.524213  3.371350  3.316147
             C (  7)   C (  8)   H (  9)   H ( 10)   H ( 11)   H ( 12)
   C (  8)  1.408337
   H (  9)  3.296089  2.229507
   H ( 10)  3.970648  3.575239  2.526539
   H ( 11)  3.110628  3.243637  2.744403  2.506155
   H ( 12)  1.082191  2.223672  4.316354  4.970675  4.086947
   H ( 13)  2.233772  1.082039  2.703933  4.368448  4.268558  2.695966

 
 Applying Cartesian multipole field
    Component          Value
    ---------          -----
     (2,0,0)        1.00000E-11
     (0,2,0)        2.00000E-11
     (0,0,2)       -3.00000E-11
 Nucleus-field energy     =    -0.0000000132 hartrees
 Requested basis set is cc-pVTZ
 There are 110 shells and 310 basis functions
 A cutoff of  1.0D-11 yielded   5722 shell pairs
 There are     45824 function pairs (     60318 Cartesian)
 Smallest overlap matrix eigenvalue = 1.67E-04
 Guess MOs from SCF MO coefficient file
 Reading MOs from coefficient file
 Reading MOs from coefficient file
 Long-range K will be added via erf
 Coulomb attenuation parameter = 0.25 bohr**(-1)
 An unrestricted hybrid HF-DFT SCF calculation will be
 performed using Pulay DIIS extrapolation
 Exchange:     0.1957 Hartree-Fock + 1.0000 wB97X-D3 + LR-HF
 Correlation:  1.0000 wB97X-D3
 Using SG-2 standard quadrature grid
 Dispersion:   Grimme D3
 SCF converges when DIIS error is below 1.0E-08
 Using Q-Chem read-in guess as SCF_GUESS READ specified.

 using 64 threads for integral computing
 -------------------------------------------------------
 OpenMP Integral computing Module                
 Release: version 1.0, May 2013, Q-Chem Inc. Pittsburgh 
 -------------------------------------------------------
 using 64 threads for integral computing
 -------------------------------------------------------
 OpenMP Integral computing Module                
 Release: version 1.0, May 2013, Q-Chem Inc. Pittsburgh 
 -------------------------------------------------------
 ---------------------------------------
  Cycle       Energy         DIIS Error
 ---------------------------------------
    1    -341.0550068127      1.25E-03
    2    -341.0420505650      1.42E-04
    3    -341.0426412947      9.75E-05
    4    -341.0428033786      4.09E-05
    5    -341.0428760055      2.56E-05
    6    -341.0429265920      1.19E-05
    7    -341.0429435269      4.94E-06
    8    -341.0429537118      3.67E-06
    9    -341.0429565409      1.15E-06
   10    -341.0429573851      6.27E-07
   11    -341.0429576251      3.37E-07
   12    -341.0429577118      1.93E-07
   13    -341.0429577390      6.80E-08
   14    -341.0429577424      2.73E-08
   15    -341.0429577421      1.07E-08
   16    -341.0429577428      5.24E-09 Convergence criterion met
 ---------------------------------------
 <S^2> = 0.7829
 SCF time:  CPU 2136.86 s  wall 37.64 s
 SCF   energy in the final basis set = -341.04295774
 Total energy in the final basis set = -341.04295774
 
 --------------------------------------------------------------
 
                    Orbital Energies (a.u.)
 --------------------------------------------------------------
 
 Alpha MOs
 -- Occupied --
-14.4412 -14.4225 -10.3603 -10.3479 -10.3363 -10.3292 -10.3253 -10.3209
 -1.1138  -1.0228  -0.9712  -0.8947  -0.8132  -0.7183  -0.7094  -0.6644
 -0.6036  -0.5965  -0.5380  -0.5138  -0.5055  -0.4975  -0.4670  -0.4393
 -0.4180  -0.4138  -0.3827  -0.3105
 -- Virtual --
  0.0714   0.0917   0.1027   0.1270   0.1433   0.1585   0.1622   0.1724
  0.2072   0.2169   0.2240   0.2543   0.2693   0.2862   0.3087   0.3398
  0.3473   0.3655   0.3812   0.3883   0.4016   0.4296   0.4339   0.4458
  0.4478   0.4611   0.4799   0.4851   0.4898   0.5047   0.5199   0.5332
  0.5394   0.5433   0.5650   0.5757   0.5917   0.5998   0.6155   0.6192
  0.6364   0.6494   0.6551   0.6984   0.7122   0.7137   0.7220   0.7610
  0.7821   0.8064   0.8314   0.8433   0.8672   0.8933   0.9266   0.9355
  0.9679   0.9834   1.0033   1.0327   1.0492   1.0576   1.0686   1.0734
  1.0935   1.1073   1.1296   1.1449   1.1688   1.1719   1.1861   1.2030
  1.2181   1.2326   1.2580   1.2769   1.2850   1.3084   1.3141   1.3231
  1.3451   1.3559   1.4010   1.4046   1.4233   1.4353   1.4593   1.4677
  1.5249   1.5278   1.5451   1.5712   1.5956   1.6085   1.6356   1.6566
  1.6693   1.6795   1.7610   1.7955   1.8078   1.8578   1.8960   1.9222
  1.9736   2.0069   2.0224   2.0660   2.1152   2.1834   2.2267   2.2360
  2.2859   2.2920   2.3257   2.3454   2.3725   2.3856   2.4260   2.4542
  2.5060   2.5531   2.5622   2.5808   2.5853   2.6306   2.6581   2.6711
  2.6814   2.6922   2.7183   2.7295   2.7588   2.7622   2.7674   2.7828
  2.8118   2.8237   2.8674   2.8944   2.9034   2.9281   2.9354   2.9529
  2.9750   3.0248   3.0274   3.0414   3.0487   3.0536   3.0778   3.0832
  3.0997   3.1126   3.1272   3.1442   3.1666   3.1789   3.1991   3.2104
  3.2264   3.2441   3.2590   3.2656   3.2801   3.3163   3.3221   3.3368
  3.3601   3.3736   3.3916   3.4096   3.4516   3.4615   3.4917   3.5113
  3.5275   3.5339   3.5829   3.5933   3.5959   3.6153   3.6508   3.6782
  3.7009   3.7096   3.7230   3.7632   3.7822   3.8041   3.8098   3.8248
  3.8459   3.8710   3.8975   3.9190   3.9385   3.9721   3.9754   3.9874
  3.9953   4.0307   4.0575   4.0730   4.0809   4.0833   4.0870   4.0907
  4.1449   4.1828   4.1870   4.2251   4.2399   4.2646   4.2897   4.2970
  4.3095   4.3337   4.3840   4.3963   4.4336   4.4536   4.4829   4.5039
  4.5139   4.5302   4.5600   4.6373   4.6502   4.6530   4.6747   4.6820
  4.7118   4.7489   4.7597   4.7997   4.8606   4.8830   4.9113   4.9494
  4.9689   4.9908   5.0143   5.0249   5.0579   5.1044   5.1294   5.1357
  5.2012   5.2319   5.2435   5.2830   5.2870   5.3060   5.3235   5.4197
  5.4303   5.4696   5.5568   5.5856   5.6173   5.6758   5.7580   5.7665
  5.8480   5.9047   5.9496   5.9789   6.1021   6.1966   6.2314   6.3044
  6.3842   6.4782   8.1394   9.9062  11.6163  11.9193  12.4252  12.9301
 13.5204  15.5155
 
 Beta MOs
 -- Occupied --
-14.4346 -14.4218 -10.3576 -10.3482 -10.3374 -10.3312 -10.3212 -10.3191
 -1.1038  -1.0208  -0.9639  -0.8748  -0.8086  -0.7104  -0.7062  -0.6586
 -0.5971  -0.5918  -0.5316  -0.5047  -0.4959  -0.4815  -0.4645  -0.4285
 -0.4058  -0.3961  -0.3725
 -- Virtual --
 -0.0464   0.0843   0.0922   0.1135   0.1331   0.1460   0.1589   0.1655
  0.1741   0.2112   0.2219   0.2268   0.2609   0.2704   0.2888   0.3101
  0.3407   0.3511   0.3684   0.3846   0.3913   0.4052   0.4312   0.4403
  0.4472   0.4544   0.4650   0.4818   0.4892   0.4933   0.5065   0.5230
  0.5351   0.5407   0.5444   0.5668   0.5776   0.5946   0.6010   0.6195
  0.6211   0.6408   0.6518   0.6586   0.7005   0.7142   0.7154   0.7247
  0.7640   0.7848   0.8105   0.8348   0.8494   0.8708   0.8960   0.9282
  0.9386   0.9709   0.9855   1.0060   1.0355   1.0527   1.0587   1.0706
  1.0763   1.0963   1.1086   1.1306   1.1488   1.1716   1.1739   1.1900
  1.2048   1.2213   1.2347   1.2603   1.2788   1.2866   1.3110   1.3212
  1.3244   1.3485   1.3602   1.4033   1.4059   1.4269   1.4376   1.4621
  1.4711   1.5301   1.5311   1.5495   1.5742   1.5973   1.6150   1.6390
  1.6609   1.6760   1.6857   1.7655   1.8000   1.8127   1.8647   1.8984
  1.9239   1.9759   2.0111   2.0250   2.0691   2.1228   2.1914   2.2313
  2.2380   2.2892   2.2960   2.3311   2.3481   2.3886   2.3932   2.4309
  2.4589   2.5117   2.5564   2.5662   2.5856   2.5876   2.6340   2.6614
  2.6772   2.6864   2.6971   2.7233   2.7322   2.7607   2.7647   2.7710
  2.7901   2.8172   2.8258   2.8709   2.8991   2.9129   2.9318   2.9394
  2.9552   2.9815   3.0276   3.0324   3.0474   3.0520   3.0563   3.0814
  3.0905   3.1020   3.1147   3.1316   3.1484   3.1701   3.1842   3.2031
  3.2146   3.2342   3.2494   3.2635   3.2773   3.2867   3.3199   3.3270
  3.3408   3.3642   3.3804   3.3943   3.4138   3.4559   3.4654   3.4955
  3.5149   3.5324   3.5372   3.5856   3.5971   3.6025   3.6200   3.6576
  3.6807   3.7060   3.7121   3.7277   3.7666   3.7885   3.8076   3.8155
  3.8292   3.8497   3.8754   3.9010   3.9240   3.9446   3.9779   3.9790
  3.9934   4.0019   4.0323   4.0606   4.0775   4.0844   4.0866   4.0904
  4.0937   4.1501   4.1875   4.1919   4.2280   4.2451   4.2695   4.2982
  4.3034   4.3131   4.3386   4.3874   4.4062   4.4372   4.4597   4.4880
  4.5103   4.5186   4.5371   4.5662   4.6405   4.6535   4.6568   4.6793
  4.6858   4.7156   4.7519   4.7629   4.8046   4.8691   4.8890   4.9172
  4.9603   4.9864   4.9967   5.0204   5.0316   5.0644   5.1113   5.1351
  5.1449   5.2053   5.2346   5.2474   5.2874   5.2938   5.3133   5.3336
  5.4263   5.4396   5.4745   5.5609   5.5896   5.6231   5.6823   5.7601
  5.7699   5.8506   5.9085   5.9520   5.9821   6.1062   6.1981   6.2340
  6.3079   6.3860   6.4811   8.1405   9.9118  11.6265  11.9213  12.4295
 12.9331  13.5249  15.5164
 --------------------------------------------------------------
 
          Ground-State Mulliken Net Atomic Charges

     Atom                 Charge (a.u.)    Spin (a.u.)
  --------------------------------------------------------
      1 C                    -0.075492      -0.024192
      2 N                    -0.066014       0.043899
      3 C                    -0.079616      -0.082501
      4 C                    -0.128507       0.210452
      5 C                     0.060706      -0.016423
      6 N                    -0.192585       0.417889
      7 C                    -0.072819      -0.170812
      8 C                    -0.139525       0.606148
      9 H                     0.131639       0.009155
     10 H                     0.146585      -0.004818
     11 H                     0.129739       0.016174
     12 H                     0.138714       0.003829
     13 H                     0.147176      -0.008798
  --------------------------------------------------------
  Sum of atomic charges =    -0.000000
  Sum of spin   charges =     1.000000

 -----------------------------------------------------------------
                    Cartesian Multipole Moments
 -----------------------------------------------------------------
    Charge (ESU x 10^10)
                -0.0000
    Dipole Moment (Debye)
         X       1.2967      Y      -1.9907      Z      -4.2113
       Tot       4.8352
    Quadrupole Moments (Debye-Ang)
        XX     -39.5471     XY      -8.5511     YY     -43.4128
        XZ      -4.1861     YZ      10.7262     ZZ     -21.8409
    Octopole Moments (Debye-Ang^2)
       XXX    -127.4939    XXY      91.7552    XYY     -21.7997
       YYY     360.8709    XXZ     107.2058    XYZ      16.0063
       YYZ     106.2194    XZZ     -33.6113    YZZ      62.9696
       ZZZ     263.9635
    Hexadecapole Moments (Debye-Ang^3)
      XXXX    -478.9397   XXXY     349.0435   XXYY    -392.2761
      XYYY     342.1864   YYYY   -2399.1280   XXXZ     344.7560
      XXYZ    -271.2539   XYYZ      99.6192   YYYZ    -990.4044
      XXZZ    -419.7339   XYZZ      96.5970   YYZZ    -651.2917
      XZZZ     336.8029   YZZZ    -745.3436   ZZZZ   -1827.5750
 -----------------------------------------------------------------
 Calculating analytic gradient of the SCF energy
 Gradient of SCF Energy
            1           2           3           4           5           6
    1  -0.0095554   0.0063742   0.0055296  -0.0130592   0.0025055   0.0009345
    2  -0.0100359   0.0116823  -0.0154290   0.0051204   0.0006390   0.0047378
    3  -0.0154342   0.0156552  -0.0006854   0.0069563  -0.0003563  -0.0005036
            7           8           9          10          11          12
    1  -0.0005631   0.0022167   0.0037182  -0.0042229   0.0043578  -0.0010409
    2   0.0004370  -0.0061046   0.0030619   0.0046749   0.0015197   0.0006881
    3   0.0000173  -0.0028688  -0.0017408  -0.0021784   0.0005033   0.0007537
           13
    1   0.0028049
    2  -0.0009916
    3  -0.0001182
 Max gradient component =       1.566E-02
 RMS gradient           =       6.307E-03
 Gradient time:  CPU 350.37 s  wall 6.76 s
rPathMan2.  file_steps = 951
 IRC --- Status = 2.  Assess steepest descent step
 IRC --- Previous SD length =   0.150000
 IRC --- Point 1 E =     -341.038497 |G| =   0.032584 G.D1 =  -0.032584
 IRC --- Point 2 E =     -341.042958 |G| =   0.039385 G.D1 =  -0.023949
 IRC --- Angle(G1/G2) =   52.55 Deg.  Curvature =   0.0576
 IRC --- Minimum along SD direction =   0.566001
 IRC --- Corrector step required
 IRC --- equal length displacement: B_eq =   0.132803
 IRC --- chosen bisector length  : B_len =   0.066402
 Adding empirical dispersion correction 
 ----------------------------------------------------------------
 Doing -D3(0) with
 s6  =   1.00000
 s8  =   1.00000
 rs6 =   1.28100
 rs8 =   1.09400
 -D3 energy without 3body term =     -0.0032969952 hartrees
 ----------------------------------------------------------------
             Standard Nuclear Orientation (Angstroms)
    I     Atom           X                Y                Z
 ----------------------------------------------------------------
    1      C       0.6560435742    -0.9937973680    -2.3265409504
    2      N       0.8795616153    -0.3489369494    -1.4477395142
    3      C       1.6091195844    -2.9102116696    -3.9770494284
    4      C       0.4472698252    -1.8146774261    -3.5112724178
    5      C       0.2726136682    -3.2981858632    -3.4408370614
    6      N       0.4536934140    -3.8602780055    -2.1375117759
    7      C       1.7436678797    -3.8858127474    -1.9083019342
    8      C       2.5319061141    -3.3725325003    -2.9584941520
    9      H       1.8921349077    -2.7831863890    -5.0095464253
   10      H      -0.0261701536    -1.2874681961    -4.3328357503
   11      H      -0.4989124173    -3.7326218052    -4.0574542016
   12      H       2.1110263105    -4.2410105703    -0.9551236085
   13      H       3.6093078894    -3.2985829359    -2.9878155512
 ----------------------------------------------------------------
 Nuclear Repulsion Energy =         326.56245675 hartrees
 There are       28 alpha and       27 beta electrons

                       Distance Matrix (Angstroms)
             C (  1)   N (  2)   C (  3)   C (  4)   C (  5)   N (  6)
   N (  2)  1.112698
   C (  3)  2.702809  3.672845
   C (  4)  1.456372  2.567769  1.663442
   C (  5)  2.588220  3.610941  1.491407  1.495414
   N (  6)  2.879824  3.603702  2.370978  2.464090  1.430872
   C (  7)  3.117949  3.669917  2.291204  2.922287  2.204080  1.310429
   C (  8)  3.094609  3.762280  1.450079  2.660486  2.311403  2.287111
   H (  9)  3.453745  4.431404  1.078092  2.295750  2.312774  3.387894
   H ( 10)  2.139364  3.166223  2.331105  1.084925  2.219892  3.416002
   H ( 11)  3.439643  4.490003  2.264205  2.207280  1.078983  2.147075
   H ( 12)  3.813418  4.111862  3.339906  3.897316  3.232252  2.071172
   H ( 13)  3.804089  4.303924  2.264988  3.531921  3.367307  3.316085
             C (  7)   C (  8)   H (  9)   H ( 10)   H ( 11)   H ( 12)
   C (  8)  1.409851
   H (  9)  3.294775  2.227880
   H ( 10)  3.970149  3.574921  2.524877
   H ( 11)  3.109902  3.243954  2.743176  2.505613
   H ( 12)  1.081511  2.223710  4.314106  4.969905  4.085914
   H ( 13)  2.234010  1.080335  2.702168  4.366963  4.267317  2.695339

 
 Applying Cartesian multipole field
    Component          Value
    ---------          -----
     (2,0,0)        1.00000E-11
     (0,2,0)        2.00000E-11
     (0,0,2)       -3.00000E-11
 Nucleus-field energy     =    -0.0000000132 hartrees
 Requested basis set is cc-pVTZ
 There are 110 shells and 310 basis functions
 A cutoff of  1.0D-11 yielded   5727 shell pairs
 There are     45899 function pairs (     60426 Cartesian)
 Smallest overlap matrix eigenvalue = 1.65E-04
 Guess MOs from SCF MO coefficient file
 Reading MOs from coefficient file
 Reading MOs from coefficient file
 Long-range K will be added via erf
 Coulomb attenuation parameter = 0.25 bohr**(-1)
 An unrestricted hybrid HF-DFT SCF calculation will be
 performed using Pulay DIIS extrapolation
 Exchange:     0.1957 Hartree-Fock + 1.0000 wB97X-D3 + LR-HF
 Correlation:  1.0000 wB97X-D3
 Using SG-2 standard quadrature grid
 Dispersion:   Grimme D3
 SCF converges when DIIS error is below 1.0E-08
 Using Q-Chem read-in guess as SCF_GUESS READ specified.

 using 64 threads for integral computing
 -------------------------------------------------------
 OpenMP Integral computing Module                
 Release: version 1.0, May 2013, Q-Chem Inc. Pittsburgh 
 -------------------------------------------------------
 using 64 threads for integral computing
 -------------------------------------------------------
 OpenMP Integral computing Module                
 Release: version 1.0, May 2013, Q-Chem Inc. Pittsburgh 
 -------------------------------------------------------
 ---------------------------------------
  Cycle       Energy         DIIS Error
 ---------------------------------------
    1    -341.0479730585      1.34E-03
    2    -341.0379852432      2.50E-04
    3    -341.0382682422      2.54E-04
    4    -341.0388403138      5.67E-05
    5    -341.0388713156      1.58E-05
    6    -341.0388749749      3.91E-06
    7    -341.0388755211      1.89E-06
    8    -341.0388757634      6.59E-07
    9    -341.0388758620      4.02E-07
   10    -341.0388759120      2.53E-07
   11    -341.0388759304      8.18E-08
   12    -341.0388759336      4.42E-08
   13    -341.0388759343      2.33E-08
   14    -341.0388759344      1.10E-08
   15    -341.0388759345      4.02E-09 Convergence criterion met
 ---------------------------------------
 <S^2> = 0.7829
 SCF time:  CPU 1975.40 s  wall 35.82 s
 SCF   energy in the final basis set = -341.03887593
 Total energy in the final basis set = -341.03887593
 
 --------------------------------------------------------------
 
                    Orbital Energies (a.u.)
 --------------------------------------------------------------
 
 Alpha MOs
 -- Occupied --
-14.4405 -14.4107 -10.3619 -10.3473 -10.3352 -10.3288 -10.3242 -10.3102
 -1.1122  -1.0376  -0.9704  -0.8939  -0.8083  -0.7169  -0.7077  -0.6637
 -0.6031  -0.5944  -0.5368  -0.5138  -0.5058  -0.4977  -0.4647  -0.4472
 -0.4218  -0.4207  -0.3828  -0.3090
 -- Virtual --
  0.0726   0.0975   0.1116   0.1326   0.1451   0.1597   0.1626   0.1732
  0.2065   0.2192   0.2253   0.2540   0.2701   0.2888   0.3091   0.3409
  0.3460   0.3650   0.3800   0.3884   0.4002   0.4287   0.4333   0.4467
  0.4483   0.4609   0.4797   0.4861   0.4917   0.5041   0.5199   0.5339
  0.5391   0.5445   0.5670   0.5774   0.5918   0.6028   0.6153   0.6193
  0.6360   0.6507   0.6558   0.6989   0.7128   0.7140   0.7235   0.7623
  0.7823   0.8069   0.8331   0.8430   0.8687   0.8955   0.9282   0.9424
  0.9687   0.9863   1.0069   1.0334   1.0486   1.0623   1.0706   1.0765
  1.0946   1.1102   1.1450   1.1508   1.1714   1.1810   1.1856   1.2050
  1.2186   1.2342   1.2601   1.2783   1.2877   1.3134   1.3172   1.3284
  1.3467   1.3598   1.4021   1.4073   1.4250   1.4437   1.4624   1.4745
  1.5249   1.5308   1.5470   1.5713   1.5978   1.6119   1.6359   1.6630
  1.6740   1.6845   1.7625   1.7946   1.8098   1.8554   1.8852   1.9118
  1.9819   2.0102   2.0238   2.0704   2.1261   2.1955   2.2228   2.2372
  2.2795   2.2940   2.3284   2.3473   2.3763   2.3870   2.4245   2.4574
  2.4999   2.5566   2.5626   2.5771   2.5872   2.6305   2.6626   2.6747
  2.6813   2.6940   2.7194   2.7290   2.7583   2.7628   2.7665   2.7826
  2.8114   2.8243   2.8676   2.8972   2.9032   2.9303   2.9341   2.9544
  2.9750   3.0241   3.0292   3.0416   3.0474   3.0491   3.0775   3.0849
  3.1009   3.1165   3.1249   3.1448   3.1682   3.1838   3.2016   3.2114
  3.2282   3.2469   3.2600   3.2664   3.2828   3.3185   3.3225   3.3387
  3.3613   3.3729   3.3951   3.4123   3.4546   3.4643   3.4935   3.5090
  3.5249   3.5371   3.5911   3.5977   3.6108   3.6172   3.6552   3.6793
  3.7046   3.7144   3.7265   3.7642   3.7854   3.8042   3.8135   3.8359
  3.8437   3.8713   3.8999   3.9205   3.9396   3.9719   3.9752   3.9920
  3.9983   4.0323   4.0612   4.0787   4.0869   4.0890   4.0943   4.1000
  4.1485   4.1837   4.1866   4.2303   4.2424   4.2683   4.2912   4.2969
  4.3072   4.3328   4.3896   4.3945   4.4380   4.4562   4.4884   4.5082
  4.5162   4.5322   4.5669   4.6411   4.6574   4.6740   4.6848   4.6951
  4.7232   4.7654   4.7932   4.8267   4.8638   4.8885   4.9208   4.9483
  4.9740   4.9952   5.0150   5.0302   5.0640   5.1137   5.1343   5.1523
  5.2044   5.2356   5.2524   5.2887   5.2962   5.3091   5.3325   5.4247
  5.4333   5.4742   5.5650   5.5959   5.6222   5.6785   5.7723   5.7873
  5.8715   5.9274   5.9532   5.9923   6.1039   6.3154   6.3255   6.3982
  6.4777   6.4854   8.0447   9.8828  11.6083  11.8096  12.3603  12.9140
 13.5236  16.6307
 
 Beta MOs
 -- Occupied --
-14.4340 -14.4102 -10.3590 -10.3475 -10.3363 -10.3308 -10.3180 -10.3105
 -1.1023  -1.0361  -0.9627  -0.8743  -0.8034  -0.7086  -0.7050  -0.6578
 -0.5968  -0.5896  -0.5302  -0.5046  -0.4974  -0.4834  -0.4624  -0.4390
 -0.4065  -0.4011  -0.3725
 -- Virtual --
 -0.0451   0.0864   0.0985   0.1227   0.1370   0.1482   0.1603   0.1657
  0.1748   0.2103   0.2242   0.2281   0.2607   0.2711   0.2914   0.3104
  0.3417   0.3503   0.3680   0.3835   0.3912   0.4042   0.4300   0.4396
  0.4485   0.4548   0.4651   0.4817   0.4903   0.4950   0.5060   0.5231
  0.5360   0.5404   0.5455   0.5688   0.5794   0.5948   0.6040   0.6194
  0.6210   0.6403   0.6530   0.6593   0.7009   0.7151   0.7157   0.7260
  0.7650   0.7852   0.8109   0.8365   0.8492   0.8724   0.8981   0.9298
  0.9461   0.9716   0.9879   1.0096   1.0365   1.0520   1.0634   1.0723
  1.0799   1.0974   1.1115   1.1493   1.1514   1.1743   1.1830   1.1890
  1.2070   1.2220   1.2363   1.2622   1.2804   1.2896   1.3180   1.3224
  1.3298   1.3502   1.3639   1.4044   1.4086   1.4287   1.4461   1.4651
  1.4779   1.5308   1.5332   1.5516   1.5745   1.5995   1.6187   1.6397
  1.6681   1.6804   1.6891   1.7669   1.7992   1.8146   1.8613   1.8883
  1.9134   1.9848   2.0141   2.0265   2.0733   2.1346   2.2024   2.2282
  2.2381   2.2851   2.2969   2.3344   2.3504   2.3905   2.3944   2.4302
  2.4623   2.5062   2.5595   2.5669   2.5815   2.5899   2.6341   2.6661
  2.6803   2.6876   2.6983   2.7234   2.7325   2.7605   2.7651   2.7698
  2.7899   2.8172   2.8269   2.8713   2.9011   2.9133   2.9341   2.9382
  2.9566   2.9814   3.0271   3.0342   3.0471   3.0506   3.0528   3.0815
  3.0921   3.1027   3.1189   3.1297   3.1495   3.1716   3.1888   3.2061
  3.2154   3.2364   3.2524   3.2631   3.2787   3.2896   3.3218   3.3270
  3.3432   3.3642   3.3806   3.3980   3.4168   3.4585   3.4687   3.4976
  3.5119   3.5304   3.5404   3.5944   3.6052   3.6134   3.6212   3.6628
  3.6820   3.7082   3.7175   3.7310   3.7679   3.7914   3.8075   3.8200
  3.8401   3.8475   3.8756   3.9038   3.9253   3.9454   3.9771   3.9798
  3.9981   4.0046   4.0339   4.0643   4.0836   4.0898   4.0930   4.0970
  4.1024   4.1534   4.1876   4.1923   4.2333   4.2476   4.2731   4.2984
  4.3040   4.3114   4.3375   4.3934   4.4042   4.4418   4.4623   4.4931
  4.5150   4.5209   4.5392   4.5727   4.6445   4.6618   4.6777   4.6884
  4.6980   4.7277   4.7680   4.7959   4.8317   4.8726   4.8937   4.9272
  4.9591   4.9898   5.0017   5.0218   5.0374   5.0698   5.1206   5.1441
  5.1569   5.2087   5.2388   5.2562   5.2933   5.3041   5.3155   5.3409
  5.4319   5.4422   5.4788   5.5690   5.6001   5.6278   5.6853   5.7745
  5.7907   5.8748   5.9298   5.9557   5.9954   6.1082   6.3190   6.3280
  6.3993   6.4793   6.4880   8.0457   9.8884  11.6182  11.8127  12.3642
 12.9168  13.5281  16.6314
 --------------------------------------------------------------
 
          Ground-State Mulliken Net Atomic Charges

     Atom                 Charge (a.u.)    Spin (a.u.)
  --------------------------------------------------------
      1 C                    -0.105777      -0.020155
      2 N                    -0.024620       0.035521
      3 C                    -0.083853      -0.086473
      4 C                    -0.135207       0.224134
      5 C                     0.065172      -0.015809
      6 N                    -0.194300       0.413385
      7 C                    -0.072691      -0.169141
      8 C                    -0.142136       0.602151
      9 H                     0.133352       0.008987
     10 H                     0.145808      -0.004730
     11 H                     0.127941       0.016941
     12 H                     0.138724       0.003787
     13 H                     0.147587      -0.008598
  --------------------------------------------------------
  Sum of atomic charges =    -0.000000
  Sum of spin   charges =     1.000000

 -----------------------------------------------------------------
                    Cartesian Multipole Moments
 -----------------------------------------------------------------
    Charge (ESU x 10^10)
                -0.0000
    Dipole Moment (Debye)
         X       1.2790      Y      -1.9126      Z      -4.1766
       Tot       4.7684
    Quadrupole Moments (Debye-Ang)
        XX     -39.5184     XY      -8.4738     YY     -43.6419
        XZ      -4.1384     YZ      10.4295     ZZ     -21.9645
    Octopole Moments (Debye-Ang^2)
       XXX    -127.4751    XXY      92.0263    XYY     -21.9980
       YYY     362.0873    XXZ     107.2980    XYZ      15.7452
       YYZ     107.0946    XZZ     -33.7239    YZZ      64.0003
       ZZZ     264.4767
    Hexadecapole Moments (Debye-Ang^3)
      XXXX    -479.4402   XXXY     350.1667   XXYY    -393.3218
      XYYY     343.3848   YYYY   -2404.4718   XXXZ     345.2294
      XXYZ    -272.2154   XYYZ     100.3643   YYYZ    -994.2321
      XXZZ    -420.3015   XYZZ      97.5700   YYZZ    -654.4954
      XZZZ     337.2756   YZZZ    -748.9708   ZZZZ   -1829.3096
 -----------------------------------------------------------------
 Calculating analytic gradient of the SCF energy
 Gradient of SCF Energy
            1           2           3           4           5           6
    1   0.0170117  -0.0174505   0.0077701  -0.0197169   0.0063037   0.0003154
    2   0.0676179  -0.0568119  -0.0184602  -0.0014421   0.0040222   0.0032327
    3   0.0902423  -0.0773976  -0.0048008  -0.0060561  -0.0007870   0.0005946
            7           8           9          10          11          12
    1  -0.0006764   0.0032341   0.0026172  -0.0027831   0.0029356  -0.0011694
    2   0.0001115  -0.0051902   0.0029994   0.0030782   0.0010100   0.0008413
    3   0.0007643  -0.0030675   0.0014683  -0.0007877  -0.0002391   0.0002636
           13
    1   0.0016086
    2  -0.0010090
    3  -0.0001970
 Max gradient component =       9.024E-02
 RMS gradient           =       2.457E-02
 Gradient time:  CPU 354.14 s  wall 6.75 s
rPathMan2.  file_steps = 951
 IRC --- Status = 3.  Assess initial corrector step
 IRC --- bisector search: b =  0.000000 E =     -341.042958 G.B =  -0.017435
 IRC --- bisector search: b =  0.066402 E =     -341.038876 G.B =   0.147137
 IRC --- performed gradient/energy interpolation
 IRC --- bisector search:  estimate b(min) =   7.335987727591743E-003
 Adding empirical dispersion correction 
 ----------------------------------------------------------------
 Doing -D3(0) with
 s6  =   1.00000
 s8  =   1.00000
 rs6 =   1.28100
 rs8 =   1.09400
 -D3 energy without 3body term =     -0.0032857125 hartrees
 ----------------------------------------------------------------
             Standard Nuclear Orientation (Angstroms)
    I     Atom           X                Y                Z
 ----------------------------------------------------------------
    1      C       0.6514511013    -1.0068202559    -2.3430551965
    2      N       0.8833472065    -0.3382914801    -1.4336050114
    3      C       1.6053934668    -2.9023974598    -3.9740760645
    4      C       0.4555112375    -1.8150712843    -3.5113780943
    5      C       0.2694525390    -3.3021163762    -3.4397596689
    6      N       0.4538994520    -3.8594045804    -2.1378106193
    7      C       1.7441961867    -3.8860174591    -1.9086543707
    8      C       2.5309951513    -3.3730563858    -2.9582748632
    9      H       1.8923684561    -2.7835149702    -5.0111987018
   10      H      -0.0270076173    -1.2874797006    -4.3327102550
   11      H      -0.4992923850    -3.7332715809    -4.0578245610
   12      H       2.1110485240    -4.2409980227    -0.9545140043
   13      H       3.6098988929    -3.2988628697    -2.9876613603
 ----------------------------------------------------------------
 Nuclear Repulsion Energy =         326.16901226 hartrees
 There are       28 alpha and       27 beta electrons

                       Distance Matrix (Angstroms)
             C (  1)   N (  2)   C (  3)   C (  4)   C (  5)   N (  6)
   N (  2)  1.152305
   C (  3)  2.676462  3.681030
   C (  4)  1.434099  2.584775  1.648817
   C (  5)  2.572366  3.631223  1.493321  1.500350
   N (  6)  2.866773  3.616430  2.369319  2.462923  1.428167
   C (  7)  3.110076  3.681452  2.291886  2.918604  2.204562  1.310758
   C (  8)  3.083870  3.774806  1.452622  2.653465  2.313317  2.285612
   H (  9)  3.437370  4.449317  1.082641  2.291703  2.317806  3.388671
   H ( 10)  2.120802  3.183475  2.324072  1.088928  2.223513  3.415209
   H ( 11)  3.420260  4.508227  2.264303  2.211277  1.076507  2.147309
   H ( 12)  3.810299  4.119211  3.341451  3.894031  3.232556  2.071702
   H ( 13)  3.797550  4.314413  2.268974  3.525064  3.370903  3.316140
             C (  7)   C (  8)   H (  9)   H ( 10)   H ( 11)   H ( 12)
   C (  8)  1.408504
   H (  9)  3.295944  2.229327
   H ( 10)  3.970593  3.575204  2.526356
   H ( 11)  3.110547  3.243672  2.744267  2.506095
   H ( 12)  1.082116  2.223676  4.316106  4.970590  4.086833
   H ( 13)  2.233798  1.081851  2.703738  4.368284  4.268420  2.695897

 
 Applying Cartesian multipole field
    Component          Value
    ---------          -----
     (2,0,0)        1.00000E-11
     (0,2,0)        2.00000E-11
     (0,0,2)       -3.00000E-11
 Nucleus-field energy     =    -0.0000000132 hartrees
 Requested basis set is cc-pVTZ
 There are 110 shells and 310 basis functions
 A cutoff of  1.0D-11 yielded   5722 shell pairs
 There are     45824 function pairs (     60318 Cartesian)
 Smallest overlap matrix eigenvalue = 1.67E-04
 Guess MOs from SCF MO coefficient file
 Reading MOs from coefficient file
 Reading MOs from coefficient file
 Long-range K will be added via erf
 Coulomb attenuation parameter = 0.25 bohr**(-1)
 An unrestricted hybrid HF-DFT SCF calculation will be
 performed using Pulay DIIS extrapolation
 Exchange:     0.1957 Hartree-Fock + 1.0000 wB97X-D3 + LR-HF
 Correlation:  1.0000 wB97X-D3
 Using SG-2 standard quadrature grid
 Dispersion:   Grimme D3
 SCF converges when DIIS error is below 1.0E-08
 Using Q-Chem read-in guess as SCF_GUESS READ specified.

 using 64 threads for integral computing
 -------------------------------------------------------
 OpenMP Integral computing Module                
 Release: version 1.0, May 2013, Q-Chem Inc. Pittsburgh 
 -------------------------------------------------------
 using 64 threads for integral computing
 -------------------------------------------------------
 OpenMP Integral computing Module                
 Release: version 1.0, May 2013, Q-Chem Inc. Pittsburgh 
 -------------------------------------------------------
 ---------------------------------------
  Cycle       Energy         DIIS Error
 ---------------------------------------
    1    -341.0437303640      1.18E-03
    2    -341.0422323824      2.38E-04
    3    -341.0423595902      2.64E-04
    4    -341.0429903365      5.70E-05
    5    -341.0430227445      1.34E-05
    6    -341.0430254940      3.76E-06
    7    -341.0430259551      1.70E-06
    8    -341.0430261558      6.17E-07
    9    -341.0430262307      3.57E-07
   10    -341.0430262739      2.25E-07
   11    -341.0430262901      7.80E-08
   12    -341.0430262935      4.22E-08
   13    -341.0430262941      2.21E-08
   14    -341.0430262947      1.09E-08
   15    -341.0430262949      4.07E-09 Convergence criterion met
 ---------------------------------------
 <S^2> = 0.7829
 SCF time:  CPU 1957.84 s  wall 34.13 s
 SCF   energy in the final basis set = -341.04302629
 Total energy in the final basis set = -341.04302629
 
 --------------------------------------------------------------
 
                    Orbital Energies (a.u.)
 --------------------------------------------------------------
 
 Alpha MOs
 -- Occupied --
-14.4411 -14.4213 -10.3605 -10.3479 -10.3362 -10.3291 -10.3252 -10.3197
 -1.1136  -1.0244  -0.9712  -0.8946  -0.8127  -0.7181  -0.7092  -0.6643
 -0.6036  -0.5962  -0.5379  -0.5138  -0.5055  -0.4974  -0.4668  -0.4400
 -0.4185  -0.4147  -0.3828  -0.3103
 -- Virtual --
  0.0715   0.0924   0.1037   0.1275   0.1434   0.1586   0.1623   0.1725
  0.2071   0.2171   0.2241   0.2543   0.2694   0.2865   0.3088   0.3399
  0.3472   0.3655   0.3810   0.3883   0.4015   0.4295   0.4339   0.4459
  0.4478   0.4611   0.4799   0.4852   0.4900   0.5047   0.5199   0.5333
  0.5394   0.5435   0.5652   0.5759   0.5917   0.6001   0.6155   0.6192
  0.6364   0.6495   0.6551   0.6984   0.7122   0.7137   0.7222   0.7611
  0.7821   0.8065   0.8316   0.8432   0.8674   0.8936   0.9269   0.9364
  0.9680   0.9837   1.0036   1.0327   1.0491   1.0582   1.0688   1.0737
  1.0937   1.1077   1.1317   1.1450   1.1691   1.1724   1.1860   1.2032
  1.2181   1.2327   1.2583   1.2770   1.2852   1.3091   1.3143   1.3237
  1.3453   1.3563   1.4011   1.4049   1.4235   1.4361   1.4596   1.4684
  1.5249   1.5282   1.5453   1.5712   1.5958   1.6089   1.6356   1.6574
  1.6698   1.6798   1.7612   1.7954   1.8081   1.8577   1.8950   1.9213
  1.9751   2.0072   2.0226   2.0667   2.1162   2.1844   2.2263   2.2360
  2.2853   2.2920   2.3260   2.3456   2.3729   2.3857   2.4257   2.4546
  2.5053   2.5535   2.5623   2.5804   2.5855   2.6306   2.6587   2.6715
  2.6814   2.6924   2.7185   2.7294   2.7588   2.7622   2.7673   2.7828
  2.8117   2.8237   2.8674   2.8948   2.9034   2.9284   2.9352   2.9531
  2.9749   3.0248   3.0276   3.0416   3.0485   3.0530   3.0778   3.0833
  3.0999   3.1130   3.1269   3.1443   3.1668   3.1794   3.1994   3.2105
  3.2266   3.2446   3.2590   3.2656   3.2804   3.3166   3.3222   3.3369
  3.3603   3.3734   3.3920   3.4098   3.4520   3.4617   3.4919   3.5110
  3.5271   3.5342   3.5844   3.5938   3.5971   3.6155   3.6512   3.6783
  3.7015   3.7098   3.7233   3.7633   3.7825   3.8042   3.8102   3.8260
  3.8456   3.8710   3.8978   3.9191   3.9386   3.9721   3.9754   3.9879
  3.9957   4.0308   4.0580   4.0737   4.0822   4.0839   4.0874   4.0912
  4.1453   4.1830   4.1869   4.2256   4.2402   4.2650   4.2900   4.2970
  4.3091   4.3336   4.3845   4.3961   4.4341   4.4539   4.4835   4.5044
  4.5142   4.5304   4.5608   4.6380   4.6525   4.6546   4.6756   4.6834
  4.7135   4.7508   4.7625   4.8025   4.8610   4.8834   4.9122   4.9491
  4.9694   4.9911   5.0144   5.0252   5.0585   5.1055   5.1300   5.1373
  5.2016   5.2325   5.2445   5.2836   5.2880   5.3062   5.3244   5.4202
  5.4306   5.4701   5.5577   5.5869   5.6177   5.6762   5.7608   5.7682
  5.8511   5.9064   5.9500   5.9801   6.1027   6.2151   6.2429   6.3062
  6.3939   6.4789   8.1287   9.9035  11.6157  11.9091  12.4146  12.9271
 13.5207  15.6405
 
 Beta MOs
 -- Occupied --
-14.4345 -14.4206 -10.3578 -10.3481 -10.3373 -10.3312 -10.3201 -10.3190
 -1.1036  -1.0224  -0.9638  -0.8747  -0.8080  -0.7101  -0.7061  -0.6585
 -0.5971  -0.5916  -0.5314  -0.5047  -0.4960  -0.4816  -0.4643  -0.4296
 -0.4059  -0.3967  -0.3725
 -- Virtual --
 -0.0462   0.0846   0.0930   0.1145   0.1335   0.1461   0.1591   0.1656
  0.1742   0.2111   0.2221   0.2269   0.2608   0.2705   0.2891   0.3102
  0.3408   0.3510   0.3684   0.3845   0.3913   0.4051   0.4311   0.4402
  0.4473   0.4544   0.4650   0.4818   0.4893   0.4934   0.5064   0.5230
  0.5352   0.5407   0.5446   0.5670   0.5778   0.5946   0.6013   0.6195
  0.6211   0.6408   0.6520   0.6586   0.7006   0.7143   0.7154   0.7248
  0.7641   0.7848   0.8106   0.8350   0.8494   0.8709   0.8963   0.9285
  0.9395   0.9709   0.9858   1.0064   1.0356   1.0526   1.0593   1.0707
  1.0767   1.0965   1.1090   1.1327   1.1489   1.1719   1.1743   1.1899
  1.2051   1.2214   1.2348   1.2606   1.2789   1.2869   1.3118   1.3213
  1.3249   1.3487   1.3605   1.4035   1.4062   1.4271   1.4385   1.4625
  1.4718   1.5305   1.5311   1.5497   1.5742   1.5976   1.6155   1.6390
  1.6617   1.6764   1.6858   1.7656   1.8000   1.8130   1.8645   1.8973
  1.9230   1.9774   2.0113   2.0251   2.0697   2.1239   2.1922   2.2311
  2.2378   2.2890   2.2957   2.3314   2.3483   2.3890   2.3932   2.4307
  2.4594   2.5111   2.5567   2.5663   2.5852   2.5878   2.6340   2.6619
  2.6776   2.6865   2.6972   2.7234   2.7321   2.7607   2.7647   2.7709
  2.7901   2.8172   2.8259   2.8709   2.8994   2.9129   2.9320   2.9393
  2.9553   2.9815   3.0276   3.0327   3.0476   3.0519   3.0557   3.0815
  3.0907   3.1021   3.1151   3.1314   3.1486   3.1703   3.1847   3.2034
  3.2147   3.2344   3.2498   3.2633   3.2774   3.2870   3.3201   3.3271
  3.3409   3.3642   3.3803   3.3947   3.4141   3.4563   3.4657   3.4958
  3.5144   3.5321   3.5375   3.5872   3.5978   3.6034   3.6200   3.6581
  3.6808   3.7065   3.7124   3.7280   3.7668   3.7887   3.8077   3.8160
  3.8303   3.8494   3.8754   3.9013   3.9241   3.9446   3.9778   3.9791
  3.9939   4.0022   4.0325   4.0611   4.0782   4.0856   4.0871   4.0908
  4.0940   4.1505   4.1875   4.1920   4.2286   4.2454   4.2699   4.2984
  4.3034   4.3127   4.3385   4.3880   4.4060   4.4378   4.4600   4.4886
  4.5109   4.5189   4.5374   4.5669   4.6412   4.6563   4.6578   4.6801
  4.6871   4.7174   4.7538   4.7656   4.8074   4.8695   4.8893   4.9182
  4.9600   4.9867   4.9972   5.0205   5.0320   5.0650   5.1124   5.1364
  5.1458   5.2057   5.2352   5.2485   5.2881   5.2948   5.3135   5.3343
  5.4269   5.4399   5.4750   5.5618   5.5909   5.6235   5.6828   5.7627
  5.7717   5.8537   5.9101   5.9524   5.9833   6.1068   6.2166   6.2453
  6.3098   6.3956   6.4817   8.1298   9.9091  11.6258  11.9113  12.4189
 12.9300  13.5252  15.6414
 --------------------------------------------------------------
 
          Ground-State Mulliken Net Atomic Charges

     Atom                 Charge (a.u.)    Spin (a.u.)
  --------------------------------------------------------
      1 C                    -0.078466      -0.023632
      2 N                    -0.061702       0.042830
      3 C                    -0.080074      -0.082910
      4 C                    -0.129303       0.211900
      5 C                     0.061188      -0.016342
      6 N                    -0.192775       0.417415
      7 C                    -0.072810      -0.170634
      8 C                    -0.139814       0.605737
      9 H                     0.131823       0.009138
     10 H                     0.146463      -0.004806
     11 H                     0.129534       0.016258
     12 H                     0.138715       0.003824
     13 H                     0.147221      -0.008776
  --------------------------------------------------------
  Sum of atomic charges =    -0.000000
  Sum of spin   charges =     1.000000

 -----------------------------------------------------------------
                    Cartesian Multipole Moments
 -----------------------------------------------------------------
    Charge (ESU x 10^10)
                -0.0000
    Dipole Moment (Debye)
         X       1.2948      Y      -1.9819      Z      -4.2072
       Tot       4.8275
    Quadrupole Moments (Debye-Ang)
        XX     -39.5445     XY      -8.5425     YY     -43.4392
        XZ      -4.1808     YZ      10.6925     ZZ     -21.8567
    Octopole Moments (Debye-Ang^2)
       XXX    -127.4931    XXY      91.7858    XYY     -21.8221
       YYY     361.0083    XXZ     107.2171    XYZ      15.9774
       YYZ     106.3192    XZZ     -33.6247    YZZ      63.0879
       ZZZ     264.0314
    Hexadecapole Moments (Debye-Ang^3)
      XXXX    -478.9971   XXXY     349.1691   XXYY    -392.3930
      XYYY     342.3197   YYYY   -2399.7247   XXXZ     344.8109
      XXYZ    -271.3611   XYYZ      99.7014   YYYZ    -990.8338
      XXZZ    -419.8001   XYZZ      96.7054   YYZZ    -651.6566
      XZZZ     336.8618   YZZZ    -745.7637   ZZZZ   -1827.8159
 -----------------------------------------------------------------
 Calculating analytic gradient of the SCF energy
 Gradient of SCF Energy
            1           2           3           4           5           6
    1  -0.0069374   0.0040602   0.0057959  -0.0138163   0.0029335   0.0008656
    2  -0.0023120   0.0050238  -0.0157961   0.0043709   0.0010030   0.0045718
    3  -0.0049398   0.0066303  -0.0011395   0.0054574  -0.0004014  -0.0003840
            7           8           9          10          11          12
    1  -0.0005776   0.0023263   0.0035963  -0.0040641   0.0041994  -0.0010551
    2   0.0004011  -0.0060004   0.0030602   0.0045011   0.0014648   0.0007048
    3   0.0000999  -0.0028966  -0.0013885  -0.0020300   0.0004196   0.0006995
           13
    1   0.0026733
    2  -0.0009933
    3  -0.0001269
 Max gradient component =       1.580E-02
 RMS gradient           =       4.709E-03
 Gradient time:  CPU 354.71 s  wall 6.87 s
rPathMan2.  file_steps = 951
 IRC --- Status = 4.  Checking bisector search.
 IRC --- Bisector search finished successfully.
 ------------------------------------------------------------------------
 Reaction path following.  The coordinates are cartesian              
 Step   4 E=    -341.043026 |G|=  0.029410 S_lin= 0.4451 S_tot= 0.4464
 ------------------------------------------------------------------------
  IRC -- SD step length =   0.150000000000000     
 Adding empirical dispersion correction 
 ----------------------------------------------------------------
 Doing -D3(0) with
 s6  =   1.00000
 s8  =   1.00000
 rs6 =   1.28100
 rs8 =   1.09400
 -D3 energy without 3body term =     -0.0032948343 hartrees
 ----------------------------------------------------------------
             Standard Nuclear Orientation (Angstroms)
    I     Atom           X                Y                Z
 ----------------------------------------------------------------
    1      C       0.6701747952    -1.0005803515    -2.3297228021
    2      N       0.8723890160    -0.3518506042    -1.4514998734
    3      C       1.5897506173    -2.8597645383    -3.9710006561
    4      C       0.4928008122    -1.8268680770    -3.5261074282
    5      C       0.2615352690    -3.3048233894    -3.4386761763
    6      N       0.4515631746    -3.8717437349    -2.1367743407
    7      C       1.7457551138    -3.8871001158    -1.9089239517
    8      C       2.5247165571    -3.3568616764    -2.9504571624
    9      H       1.8826621069    -2.7917743818    -5.0074511115
   10      H      -0.0160388944    -1.2996280861    -4.3272314010
   11      H      -0.5106262442    -3.7372250479    -4.0589570089
   12      H       2.1138961525    -4.2429003159    -0.9564019246
   13      H       3.6026837356    -3.2961821068    -2.9873189344
 ----------------------------------------------------------------
 Nuclear Repulsion Energy =         327.28506857 hartrees
 There are       28 alpha and       27 beta electrons

                       Distance Matrix (Angstroms)
             C (  1)   N (  2)   C (  3)   C (  4)   C (  5)   N (  6)
   N (  2)  1.110413
   C (  3)  2.644991  3.626586
   C (  4)  1.464769  2.573667  1.571020
   C (  5)  2.589652  3.611379  1.498534  1.498493
   N (  6)  2.885931  3.610588  2.384105  2.472542  1.432640
   C (  7)  3.109010  3.670149  2.309094  2.903400  2.209547  1.314186
   C (  8)  3.062139  3.742613  1.470638  2.607860  2.315827  2.285858
   H (  9)  3.442198  4.429297  1.079189  2.248808  2.313510  3.384548
   H ( 10)  2.133157  3.155538  2.267043  1.085679  2.210743  3.410650
   H ( 11)  3.445833  4.491361  2.277994  2.222669  1.080719  2.153762
   H ( 12)  3.805651  4.114211  3.357916  3.881823  3.236188  2.072290
   H ( 13)  3.781776  4.299109  2.282540  3.481458  3.371509  3.314251
             C (  7)   C (  8)   H (  9)   H ( 10)   H ( 11)   H ( 12)
   C (  8)  1.404537
   H (  9)  3.289278  2.227730
   H ( 10)  3.955647  3.547274  2.508837
   H ( 11)  3.120314  3.253729  2.742507  2.501693
   H ( 12)  1.081397  2.220382  4.309320  4.956003  4.095079
   H ( 13)  2.227174  1.080303  2.700710  4.344738  4.273435  2.690239

 
 Applying Cartesian multipole field
    Component          Value
    ---------          -----
     (2,0,0)        1.00000E-11
     (0,2,0)        2.00000E-11
     (0,0,2)       -3.00000E-11
 Nucleus-field energy     =    -0.0000000133 hartrees
 Requested basis set is cc-pVTZ
 There are 110 shells and 310 basis functions
 A cutoff of  1.0D-11 yielded   5729 shell pairs
 There are     45919 function pairs (     60450 Cartesian)
 Smallest overlap matrix eigenvalue = 1.72E-04
 Guess MOs from SCF MO coefficient file
 Reading MOs from coefficient file
 Reading MOs from coefficient file
 Long-range K will be added via erf
 Coulomb attenuation parameter = 0.25 bohr**(-1)
 An unrestricted hybrid HF-DFT SCF calculation will be
 performed using Pulay DIIS extrapolation
 Exchange:     0.1957 Hartree-Fock + 1.0000 wB97X-D3 + LR-HF
 Correlation:  1.0000 wB97X-D3
 Using SG-2 standard quadrature grid
 Dispersion:   Grimme D3
 SCF converges when DIIS error is below 1.0E-08
 Using Q-Chem read-in guess as SCF_GUESS READ specified.

 using 64 threads for integral computing
 -------------------------------------------------------
 OpenMP Integral computing Module                
 Release: version 1.0, May 2013, Q-Chem Inc. Pittsburgh 
 -------------------------------------------------------
 using 64 threads for integral computing
 -------------------------------------------------------
 OpenMP Integral computing Module                
 Release: version 1.0, May 2013, Q-Chem Inc. Pittsburgh 
 -------------------------------------------------------
 ---------------------------------------
  Cycle       Energy         DIIS Error
 ---------------------------------------
    1    -341.0625574472      1.77E-03
    2    -341.0403022613      2.81E-04
    3    -341.0410023507      2.61E-04
    4    -341.0416517497      6.60E-05
    5    -341.0417178740      2.47E-05
    6    -341.0417484647      1.02E-05
    7    -341.0417590318      4.50E-06
    8    -341.0417643676      2.92E-06
    9    -341.0417663514      1.45E-06
   10    -341.0417670818      6.96E-07
   11    -341.0417672739      3.48E-07
   12    -341.0417673308      1.84E-07
   13    -341.0417673415      7.92E-08
   14    -341.0417673434      2.38E-08
   15    -341.0417673431      1.09E-08
   16    -341.0417673435      4.53E-09 Convergence criterion met
 ---------------------------------------
 <S^2> = 0.7830
 SCF time:  CPU 2146.15 s  wall 37.78 s
 SCF   energy in the final basis set = -341.04176734
 Total energy in the final basis set = -341.04176734
 
 --------------------------------------------------------------
 
                    Orbital Energies (a.u.)
 --------------------------------------------------------------
 
 Alpha MOs
 -- Occupied --
-14.4424 -14.4101 -10.3593 -10.3458 -10.3327 -10.3279 -10.3266 -10.3095
 -1.1133  -1.0380  -0.9782  -0.8917  -0.8044  -0.7196  -0.7072  -0.6657
 -0.6014  -0.5921  -0.5373  -0.5131  -0.5052  -0.4993  -0.4641  -0.4470
 -0.4276  -0.4157  -0.3814  -0.3155
 -- Virtual --
  0.0800   0.0985   0.1130   0.1337   0.1457   0.1601   0.1622   0.1732
  0.2036   0.2163   0.2262   0.2669   0.2692   0.2868   0.3104   0.3390
  0.3503   0.3657   0.3834   0.3904   0.3978   0.4312   0.4376   0.4466
  0.4494   0.4615   0.4830   0.4868   0.4898   0.5051   0.5204   0.5333
  0.5381   0.5437   0.5649   0.5723   0.5914   0.6045   0.6161   0.6221
  0.6350   0.6488   0.6559   0.6969   0.7140   0.7162   0.7241   0.7622
  0.7836   0.8057   0.8309   0.8466   0.8714   0.8983   0.9257   0.9454
  0.9721   0.9879   1.0072   1.0366   1.0505   1.0643   1.0687   1.0783
  1.0931   1.1108   1.1446   1.1521   1.1716   1.1843   1.1885   1.2015
  1.2210   1.2376   1.2589   1.2821   1.2837   1.3159   1.3176   1.3289
  1.3481   1.3613   1.4040   1.4138   1.4282   1.4449   1.4692   1.4819
  1.5245   1.5287   1.5468   1.5672   1.5966   1.6099   1.6438   1.6605
  1.6708   1.6836   1.7640   1.7923   1.8092   1.8596   1.8840   1.9070
  1.9760   2.0069   2.0197   2.0703   2.1249   2.1880   2.2266   2.2460
  2.2885   2.3013   2.3317   2.3446   2.3761   2.3902   2.4268   2.4560
  2.5241   2.5585   2.5693   2.5836   2.6012   2.6363   2.6525   2.6720
  2.6876   2.6994   2.7294   2.7340   2.7612   2.7676   2.7727   2.7817
  2.8156   2.8377   2.8654   2.8890   2.8998   2.9293   2.9342   2.9608
  2.9818   3.0179   3.0245   3.0381   3.0434   3.0488   3.0844   3.0886
  3.1024   3.1140   3.1367   3.1568   3.1677   3.1856   3.2033   3.2111
  3.2317   3.2523   3.2641   3.2714   3.2883   3.3299   3.3337   3.3458
  3.3617   3.3788   3.3917   3.4163   3.4580   3.4649   3.5085   3.5217
  3.5347   3.5411   3.5837   3.5916   3.6173   3.6215   3.6552   3.6881
  3.7090   3.7129   3.7314   3.7664   3.7943   3.8075   3.8244   3.8441
  3.8522   3.8721   3.9132   3.9274   3.9429   3.9712   3.9772   3.9893
  4.0017   4.0355   4.0592   4.0674   4.0909   4.0950   4.0976   4.1071
  4.1521   4.1776   4.1971   4.2212   4.2326   4.2674   4.2870   4.2973
  4.3317   4.3399   4.3876   4.3988   4.4436   4.4561   4.4809   4.5072
  4.5281   4.5420   4.5643   4.6357   4.6544   4.6651   4.6849   4.6960
  4.7317   4.7883   4.8168   4.8300   4.8654   4.9006   4.9404   4.9712
  4.9727   5.0001   5.0365   5.0579   5.0619   5.1138   5.1435   5.1544
  5.2186   5.2487   5.2578   5.2838   5.2947   5.3229   5.3260   5.4238
  5.4336   5.4648   5.5495   5.5861   5.6122   5.6758   5.7783   5.8012
  5.8675   5.9269   5.9488   5.9760   6.0947   6.2799   6.3380   6.4091
  6.4533   6.4847   8.0341   9.9200  11.6137  11.7598  12.4616  12.8256
 13.4925  16.7178
 
 Beta MOs
 -- Occupied --
-14.4354 -14.4098 -10.3571 -10.3461 -10.3335 -10.3300 -10.3203 -10.3097
 -1.1032  -1.0369  -0.9704  -0.8706  -0.8008  -0.7111  -0.7043  -0.6600
 -0.5943  -0.5883  -0.5301  -0.5003  -0.4980  -0.4860  -0.4621  -0.4382
 -0.4131  -0.4007  -0.3721
 -- Virtual --
 -0.0437   0.0940   0.1029   0.1203   0.1371   0.1483   0.1606   0.1658
  0.1751   0.2070   0.2211   0.2281   0.2690   0.2738   0.2901   0.3117
  0.3396   0.3543   0.3684   0.3852   0.3946   0.4020   0.4376   0.4396
  0.4479   0.4560   0.4651   0.4842   0.4911   0.4940   0.5070   0.5233
  0.5356   0.5397   0.5445   0.5669   0.5744   0.5942   0.6056   0.6198
  0.6245   0.6395   0.6515   0.6589   0.6992   0.7163   0.7182   0.7259
  0.7655   0.7860   0.8100   0.8341   0.8529   0.8751   0.9009   0.9275
  0.9485   0.9744   0.9903   1.0098   1.0391   1.0541   1.0655   1.0704
  1.0817   1.0957   1.1121   1.1465   1.1544   1.1757   1.1857   1.1920
  1.2033   1.2241   1.2396   1.2604   1.2839   1.2859   1.3180   1.3250
  1.3305   1.3517   1.3655   1.4047   1.4158   1.4327   1.4464   1.4725
  1.4849   1.5287   1.5331   1.5506   1.5696   1.5986   1.6165   1.6488
  1.6642   1.6767   1.6897   1.7681   1.7969   1.8145   1.8657   1.8875
  1.9083   1.9786   2.0115   2.0225   2.0732   2.1335   2.1951   2.2297
  2.2483   2.2953   2.3032   2.3369   2.3472   2.3905   2.3987   2.4327
  2.4601   2.5300   2.5636   2.5709   2.5862   2.6065   2.6383   2.6560
  2.6796   2.6916   2.7055   2.7309   2.7385   2.7638   2.7702   2.7767
  2.7882   2.8206   2.8404   2.8686   2.8978   2.9067   2.9319   2.9395
  2.9630   2.9890   3.0211   3.0293   3.0426   3.0461   3.0534   3.0893
  3.0943   3.1055   3.1162   3.1398   3.1621   3.1716   3.1907   3.2062
  3.2145   3.2416   3.2590   3.2737   3.2773   3.2949   3.3342   3.3378
  3.3498   3.3653   3.3851   3.3957   3.4206   3.4619   3.4693   3.5123
  3.5228   3.5394   3.5459   3.5880   3.5984   3.6209   3.6243   3.6636
  3.6908   3.7121   3.7167   3.7365   3.7693   3.8009   3.8114   3.8279
  3.8484   3.8560   3.8765   3.9164   3.9327   3.9492   3.9771   3.9819
  3.9944   4.0086   4.0371   4.0616   4.0728   4.0935   4.0971   4.1007
  4.1094   4.1580   4.1833   4.2010   4.2248   4.2371   4.2724   4.2950
  4.3049   4.3353   4.3448   4.3905   4.4088   4.4488   4.4626   4.4863
  4.5139   4.5326   4.5487   4.5701   4.6392   4.6588   4.6697   4.6867
  4.6976   4.7355   4.7915   4.8202   4.8332   4.8744   4.9078   4.9494
  4.9824   4.9903   5.0074   5.0403   5.0644   5.0702   5.1194   5.1485
  5.1613   5.2229   5.2547   5.2613   5.2908   5.3000   5.3289   5.3342
  5.4287   5.4453   5.4700   5.5541   5.5898   5.6187   5.6822   5.7810
  5.8041   5.8713   5.9293   5.9518   5.9786   6.0991   6.2837   6.3397
  6.4099   6.4560   6.4859   8.0349   9.9262  11.6234  11.7645  12.4643
 12.8284  13.4971  16.7182
 --------------------------------------------------------------
 
          Ground-State Mulliken Net Atomic Charges

     Atom                 Charge (a.u.)    Spin (a.u.)
  --------------------------------------------------------
      1 C                    -0.113055      -0.011703
      2 N                    -0.020848       0.018878
      3 C                    -0.070007      -0.061512
      4 C                    -0.121786       0.162068
      5 C                     0.044649      -0.017669
      6 N                    -0.190659       0.445187
      7 C                    -0.075038      -0.181477
      8 C                    -0.138951       0.629829
      9 H                     0.129216       0.010107
     10 H                     0.141096      -0.004053
     11 H                     0.129535       0.015363
     12 H                     0.138857       0.003998
     13 H                     0.146992      -0.009016
  --------------------------------------------------------
  Sum of atomic charges =    -0.000000
  Sum of spin   charges =     1.000000

 -----------------------------------------------------------------
                    Cartesian Multipole Moments
 -----------------------------------------------------------------
    Charge (ESU x 10^10)
                -0.0000
    Dipole Moment (Debye)
         X       1.3351      Y      -1.8993      Z      -4.1568
       Tot       4.7612
    Quadrupole Moments (Debye-Ang)
        XX     -39.3651     XY      -8.5405     YY     -43.7070
        XZ      -4.2929     YZ      10.4081     ZZ     -22.1417
    Octopole Moments (Debye-Ang^2)
       XXX    -127.3877    XXY      91.6211    XYY     -21.7863
       YYY     362.1488    XXZ     106.7953    XYZ      16.0742
       YYZ     106.9651    XZZ     -33.4517    YZZ      64.0370
       ZZZ     265.7747
    Hexadecapole Moments (Debye-Ang^3)
      XXXX    -477.2743   XXXY     347.3996   XXYY    -390.7465
      XYYY     340.0764   YYYY   -2401.4814   XXXZ     344.4147
      XXYZ    -269.9612   XYYZ      98.8432   YYYZ    -990.7618
      XXZZ    -418.4667   XYZZ      95.8329   YYZZ    -652.3899
      XZZZ     337.5136   YZZZ    -747.8300   ZZZZ   -1837.1856
 -----------------------------------------------------------------
 Calculating analytic gradient of the SCF energy
 Gradient of SCF Energy
            1           2           3           4           5           6
    1   0.0152704  -0.0163938  -0.0029993  -0.0064329   0.0047154  -0.0006430
    2   0.0710111  -0.0603025  -0.0035258  -0.0099419   0.0027690   0.0031909
    3   0.0958704  -0.0819716  -0.0036672  -0.0117838  -0.0008479   0.0022143
            7           8           9          10          11          12
    1   0.0012849   0.0046181   0.0025683  -0.0035993   0.0016812  -0.0015017
    2  -0.0003665  -0.0068675   0.0023630   0.0027515  -0.0006132   0.0011986
    3   0.0006512  -0.0005608   0.0012505  -0.0003478  -0.0012009   0.0005306
           13
    1   0.0014317
    2  -0.0016668
    3  -0.0001369
 Max gradient component =       9.587E-02
 RMS gradient           =       2.561E-02
 Gradient time:  CPU 353.88 s  wall 6.90 s
rPathMan2.  file_steps = 951
 IRC --- Status = 2.  Assess steepest descent step
 IRC --- Previous SD length =   0.150000
 IRC --- Point 1 E =     -341.043026 |G| =   0.029410 G.D1 =  -0.029410
 IRC --- Point 2 E =     -341.041767 |G| =   0.159907 G.D1 =   0.050792
 IRC --- Angle(G1/G2) =  108.52 Deg.  Curvature =   0.5347
 IRC --- Minimum along SD direction =   0.055005
 IRC --- SD step rejected. Backing up to the estimated minimum.
 Adding empirical dispersion correction 
 ----------------------------------------------------------------
 Doing -D3(0) with
 s6  =   1.00000
 s8  =   1.00000
 rs6 =   1.28100
 rs8 =   1.09400
 -D3 energy without 3body term =     -0.0032889026 hartrees
 ----------------------------------------------------------------
             Standard Nuclear Orientation (Angstroms)
    I     Atom           X                Y                Z
 ----------------------------------------------------------------
    1      C       0.6583170511    -1.0045320926    -2.3381662279
    2      N       0.8793288548    -0.3432635901    -1.4401670298
    3      C       1.5996572579    -2.8867640328    -3.9729483170
    4      C       0.4691852674    -1.8193971501    -3.5167793185
    5      C       0.2665492882    -3.3031090338    -3.4393623538
    6      N       0.4530427427    -3.8639293295    -2.1374306176
    7      C       1.7447678429    -3.8864144677    -1.9087532256
    8      C       2.5286928005    -3.3671178107    -2.9554081243
    9      H       1.8888091527    -2.7865436838    -5.0098244662
   10      H      -0.0229854034    -1.2919344949    -4.3307011676
   11      H      -0.5034484938    -3.7347213112    -4.0582398279
   12      H       2.1120927450    -4.2416955907    -0.9552063018
   13      H       3.6072531057    -3.2978798381    -2.9875357933
 ----------------------------------------------------------------
 Nuclear Repulsion Energy =         326.57068336 hartrees
 There are       28 alpha and       27 beta electrons

                       Distance Matrix (Angstroms)
             C (  1)   N (  2)   C (  3)   C (  4)   C (  5)   N (  6)
   N (  2)  1.136893
   C (  3)  2.664851  3.661045
   C (  4)  1.445304  2.580602  1.620287
   C (  5)  2.578676  3.623943  1.495070  1.499485
   N (  6)  2.873775  3.614275  2.374595  2.466369  1.429799
   C (  7)  3.109665  3.677292  2.298099  2.912974  2.206386  1.312003
   C (  8)  3.075891  3.762984  1.459190  2.636693  2.314217  2.285658
   H (  9)  3.439104  4.441973  1.081094  2.275937  2.316229  3.387157
   H ( 10)  2.125316  3.173222  2.303136  1.087620  2.218815  3.413531
   H ( 11)  3.429619  4.502040  2.269220  2.215324  1.078052  2.149669
   H ( 12)  3.808578  4.117362  3.347416  3.889516  3.233884  2.071909
   H ( 13)  3.791747  4.308791  2.273872  3.509057  3.371124  3.315439
             C (  7)   C (  8)   H (  9)   H ( 10)   H ( 11)   H ( 12)
   C (  8)  1.407016
   H (  9)  3.293495  2.228709
   H ( 10)  3.965112  3.564951  2.519925
   H ( 11)  3.114126  3.247345  2.743620  2.504454
   H ( 12)  1.081852  2.222442  4.313612  4.965241  4.089853
   H ( 13)  2.231366  1.081258  2.702622  4.359649  4.270258  2.693818

 
 Applying Cartesian multipole field
    Component          Value
    ---------          -----
     (2,0,0)        1.00000E-11
     (0,2,0)        2.00000E-11
     (0,0,2)       -3.00000E-11
 Nucleus-field energy     =    -0.0000000133 hartrees
 Requested basis set is cc-pVTZ
 There are 110 shells and 310 basis functions
 A cutoff of  1.0D-11 yielded   5725 shell pairs
 There are     45879 function pairs (     60402 Cartesian)
 Smallest overlap matrix eigenvalue = 1.69E-04
 Guess MOs from SCF MO coefficient file
 Reading MOs from coefficient file
 Reading MOs from coefficient file
 Long-range K will be added via erf
 Coulomb attenuation parameter = 0.25 bohr**(-1)
 An unrestricted hybrid HF-DFT SCF calculation will be
 performed using Pulay DIIS extrapolation
 Exchange:     0.1957 Hartree-Fock + 1.0000 wB97X-D3 + LR-HF
 Correlation:  1.0000 wB97X-D3
 Using SG-2 standard quadrature grid
 Dispersion:   Grimme D3
 SCF converges when DIIS error is below 1.0E-08
 Using Q-Chem read-in guess as SCF_GUESS READ specified.

 using 64 threads for integral computing
 -------------------------------------------------------
 OpenMP Integral computing Module                
 Release: version 1.0, May 2013, Q-Chem Inc. Pittsburgh 
 -------------------------------------------------------
 using 64 threads for integral computing
 -------------------------------------------------------
 OpenMP Integral computing Module                
 Release: version 1.0, May 2013, Q-Chem Inc. Pittsburgh 
 -------------------------------------------------------
 ---------------------------------------
  Cycle       Energy         DIIS Error
 ---------------------------------------
    1    -341.0395196147      1.13E-03
    2    -341.0433097339      1.90E-04
    3    -341.0435865626      1.80E-04
    4    -341.0438878569      4.74E-05
    5    -341.0439183458      1.59E-05
    6    -341.0439304962      6.87E-06
    7    -341.0439349784      3.01E-06
    8    -341.0439374170      2.08E-06
    9    -341.0439383979      1.01E-06
   10    -341.0439387787      4.41E-07
   11    -341.0439388596      2.18E-07
   12    -341.0439388851      1.22E-07
   13    -341.0439388907      5.30E-08
   14    -341.0439388920      1.87E-08
   15    -341.0439388926      8.09E-09 Convergence criterion met
 ---------------------------------------
 <S^2> = 0.7827
 SCF time:  CPU 2022.99 s  wall 35.92 s
 SCF   energy in the final basis set = -341.04393889
 Total energy in the final basis set = -341.04393889
 
 --------------------------------------------------------------
 
                    Orbital Energies (a.u.)
 --------------------------------------------------------------
 
 Alpha MOs
 -- Occupied --
-14.4416 -14.4172 -10.3601 -10.3471 -10.3349 -10.3286 -10.3257 -10.3161
 -1.1135  -1.0294  -0.9737  -0.8935  -0.8096  -0.7187  -0.7085  -0.6648
 -0.6027  -0.5947  -0.5377  -0.5131  -0.5053  -0.4985  -0.4658  -0.4423
 -0.4209  -0.4161  -0.3824  -0.3122
 -- Virtual --
  0.0755   0.0947   0.1066   0.1297   0.1440   0.1592   0.1623   0.1728
  0.2062   0.2168   0.2249   0.2591   0.2692   0.2862   0.3093   0.3395
  0.3483   0.3657   0.3830   0.3882   0.4001   0.4306   0.4345   0.4463
  0.4482   0.4612   0.4812   0.4857   0.4898   0.5049   0.5199   0.5332
  0.5389   0.5434   0.5651   0.5747   0.5916   0.6016   0.6157   0.6202
  0.6359   0.6494   0.6552   0.6978   0.7132   0.7145   0.7226   0.7616
  0.7826   0.8062   0.8314   0.8447   0.8687   0.8955   0.9270   0.9395
  0.9697   0.9850   1.0051   1.0340   1.0496   1.0606   1.0688   1.0753
  1.0933   1.1090   1.1393   1.1456   1.1701   1.1752   1.1869   1.2026
  1.2191   1.2341   1.2586   1.2789   1.2845   1.3116   1.3157   1.3253
  1.3464   1.3582   1.4036   1.4066   1.4255   1.4394   1.4629   1.4732
  1.5251   1.5282   1.5460   1.5695   1.5962   1.6089   1.6397   1.6579
  1.6697   1.6808   1.7624   1.7946   1.8080   1.8586   1.8912   1.9165
  1.9768   2.0075   2.0215   2.0680   2.1188   2.1848   2.2270   2.2397
  2.2873   2.2943   2.3282   2.3446   2.3743   2.3863   2.4261   2.4550
  2.5128   2.5559   2.5639   2.5846   2.5885   2.6337   2.6551   2.6722
  2.6846   2.6944   2.7218   2.7308   2.7602   2.7633   2.7693   2.7813
  2.8134   2.8270   2.8670   2.8923   2.9015   2.9292   2.9342   2.9563
  2.9773   3.0225   3.0267   3.0401   3.0482   3.0496   3.0831   3.0837
  3.1002   3.1133   3.1305   3.1497   3.1664   3.1817   3.2005   3.2109
  3.2282   3.2475   3.2629   3.2660   3.2832   3.3232   3.3269   3.3399
  3.3611   3.3755   3.3911   3.4115   3.4538   3.4628   3.4976   3.5163
  3.5300   3.5353   3.5859   3.5929   3.6049   3.6166   3.6530   3.6818
  3.7046   3.7099   3.7260   3.7647   3.7878   3.8047   3.8162   3.8313
  3.8476   3.8719   3.9036   3.9224   3.9398   3.9731   3.9761   3.9875
  3.9964   4.0327   4.0590   4.0717   4.0855   4.0864   4.0901   4.0967
  4.1482   4.1810   4.1906   4.2245   4.2372   4.2661   4.2895   4.2961
  4.3181   4.3356   4.3851   4.3971   4.4386   4.4541   4.4839   4.5051
  4.5195   4.5339   4.5615   4.6386   4.6542   4.6627   4.6758   4.6870
  4.7197   4.7661   4.7814   4.8099   4.8627   4.8917   4.9228   4.9597
  4.9704   4.9958   5.0264   5.0351   5.0592   5.1043   5.1344   5.1417
  5.2100   5.2383   5.2495   5.2838   5.2888   5.3115   5.3254   5.4244
  5.4302   5.4673   5.5556   5.5863   5.6161   5.6760   5.7684   5.7776
  5.8583   5.9134   5.9502   5.9767   6.1003   6.2708   6.2889   6.2983
  6.4230   6.4715   8.0938   9.9125  11.6272  11.8378  12.4121  12.8902
 13.5100  16.0403
 
 Beta MOs
 -- Occupied --
-14.4348 -14.4168 -10.3576 -10.3474 -10.3359 -10.3307 -10.3195 -10.3164
 -1.1034  -1.0278  -0.9662  -0.8732  -0.8055  -0.7104  -0.7055  -0.6591
 -0.5960  -0.5904  -0.5309  -0.5031  -0.4962  -0.4836  -0.4636  -0.4328
 -0.4061  -0.4003  -0.3725
 -- Virtual --
 -0.0452   0.0895   0.0957   0.1165   0.1346   0.1468   0.1596   0.1657
  0.1745   0.2098   0.2219   0.2272   0.2653   0.2706   0.2890   0.3107
  0.3403   0.3522   0.3686   0.3855   0.3922   0.4040   0.4332   0.4401
  0.4476   0.4548   0.4651   0.4827   0.4901   0.4934   0.5066   0.5230
  0.5352   0.5404   0.5445   0.5669   0.5767   0.5945   0.6027   0.6196
  0.6223   0.6403   0.6519   0.6586   0.6999   0.7153   0.7164   0.7249
  0.7647   0.7852   0.8104   0.8348   0.8509   0.8723   0.8981   0.9286
  0.9426   0.9724   0.9873   1.0078   1.0368   1.0531   1.0617   1.0706
  1.0785   1.0961   1.1102   1.1399   1.1494   1.1735   1.1768   1.1907
  1.2044   1.2224   1.2361   1.2605   1.2808   1.2864   1.3142   1.3228
  1.3266   1.3499   1.3624   1.4048   1.4086   1.4294   1.4415   1.4659
  1.4763   1.5299   1.5319   1.5502   1.5723   1.5980   1.6155   1.6435
  1.6621   1.6760   1.6869   1.7668   1.7992   1.8131   1.8654   1.8938
  1.9180   1.9793   2.0117   2.0241   2.0710   2.1267   2.1925   2.2306
  2.2423   2.2933   2.2962   2.3336   2.3471   2.3899   2.3942   2.4316
  2.4594   2.5186   2.5601   2.5668   2.5873   2.5933   2.6367   2.6583
  2.6790   2.6895   2.6995   2.7256   2.7341   2.7618   2.7663   2.7730
  2.7886   2.8190   2.8292   2.8704   2.8982   2.9103   2.9325   2.9387
  2.9584   2.9843   3.0256   3.0318   3.0452   3.0521   3.0524   3.0870
  3.0909   3.1025   3.1155   3.1344   3.1545   3.1699   3.1870   3.2043
  3.2146   3.2369   3.2533   3.2678   3.2772   3.2899   3.3267   3.3317
  3.3439   3.3649   3.3823   3.3941   3.4159   3.4580   3.4669   3.5015
  3.5186   3.5355   3.5388   3.5895   3.5998   3.6074   3.6212   3.6605
  3.6844   3.7094   3.7123   3.7309   3.7678   3.7942   3.8091   3.8204
  3.8358   3.8515   3.8762   3.9071   3.9274   3.9460   3.9790   3.9796
  3.9938   4.0030   4.0343   4.0618   4.0768   4.0884   4.0886   4.0937
  4.0992   4.1537   4.1868   4.1945   4.2274   4.2424   4.2708   4.2978
  4.3031   4.3216   4.3405   4.3883   4.4071   4.4428   4.4604   4.4891
  4.5118   4.5238   4.5410   4.5676   4.6418   4.6585   4.6658   4.6797
  4.6897   4.7235   4.7691   4.7842   4.8144   4.8714   4.8982   4.9294
  4.9710   4.9891   5.0018   5.0326   5.0397   5.0666   5.1109   5.1408
  5.1494   5.2141   5.2422   5.2532   5.2887   5.2957   5.3184   5.3347
  5.4300   5.4406   5.4724   5.5600   5.5902   5.6221   5.6825   5.7706
  5.7809   5.8612   5.9165   5.9528   5.9798   6.1045   6.2728   6.2905
  6.3016   6.4244   6.4744   8.0948   9.9184  11.6381  11.8400  12.4159
 12.8931  13.5145  16.0409
 --------------------------------------------------------------
 
          Ground-State Mulliken Net Atomic Charges

     Atom                 Charge (a.u.)    Spin (a.u.)
  --------------------------------------------------------
      1 C                    -0.090346      -0.017993
      2 N                    -0.047204       0.031768
      3 C                    -0.076571      -0.074013
      4 C                    -0.126489       0.191577
      5 C                     0.054960      -0.016675
      6 N                    -0.191988       0.428353
      7 C                    -0.073751      -0.174775
      8 C                    -0.139325       0.615769
      9 H                     0.130888       0.009485
     10 H                     0.144440      -0.004472
     11 H                     0.129480       0.015969
     12 H                     0.138755       0.003890
     13 H                     0.147152      -0.008883
  --------------------------------------------------------
  Sum of atomic charges =    -0.000000
  Sum of spin   charges =     1.000000

 -----------------------------------------------------------------
                    Cartesian Multipole Moments
 -----------------------------------------------------------------
    Charge (ESU x 10^10)
                -0.0000
    Dipole Moment (Debye)
         X       1.3085      Y      -1.9513      Z      -4.1870
       Tot       4.8011
    Quadrupole Moments (Debye-Ang)
        XX     -39.4796     XY      -8.5423     YY     -43.5363
        XZ      -4.2187     YZ      10.5860     ZZ     -21.9760
    Octopole Moments (Debye-Ang^2)
       XXX    -127.4523    XXY      91.7210    XYY     -21.8008
       YYY     361.4112    XXZ     107.0612    XYZ      16.0195
       YYZ     106.5505    XZZ     -33.5769    YZZ      63.4572
       ZZZ     264.7588
    Hexadecapole Moments (Debye-Ang^3)
      XXXX    -478.3241   XXXY     348.4927   XXYY    -391.7592
      XYYY     341.4492   YYYY   -2400.2395   XXXZ     344.6396
      XXYZ    -270.8123   XYYZ      99.3289   YYYZ    -990.7350
      XXZZ    -419.2997   XYZZ      96.3583   YYZZ    -651.9247
      XZZZ     337.1831   YZZZ    -746.6629   ZZZZ   -1831.7073
 -----------------------------------------------------------------
 Calculating analytic gradient of the SCF energy
 Gradient of SCF Energy
            1           2           3           4           5           6
    1   0.0010969  -0.0032575   0.0036104  -0.0122942   0.0037576   0.0003664
    2   0.0226021  -0.0168337  -0.0124330  -0.0001659   0.0018081   0.0040698
    3   0.0293727  -0.0230990  -0.0024714  -0.0006412  -0.0005187   0.0005300
            7           8           9          10          11          12
    1   0.0000012   0.0031266   0.0031974  -0.0038710   0.0032787  -0.0012177
    2   0.0001293  -0.0062518   0.0028405   0.0038553   0.0007317   0.0008871
    3   0.0003307  -0.0022097  -0.0002455  -0.0013606  -0.0001898   0.0006397
           13
    1   0.0022052
    2  -0.0012394
    3  -0.0001372
 Max gradient component =       2.937E-02
 RMS gradient           =       8.300E-03
 Gradient time:  CPU 356.85 s  wall 6.65 s
rPathMan2.  file_steps = 951
 IRC --- Status = 2.  Assess steepest descent step
 IRC --- Previous SD length =   0.055005
 IRC --- Point 1 E =     -341.043026 |G| =   0.029410 G.D1 =  -0.029410
 IRC --- Point 2 E =     -341.043939 |G| =   0.051833 G.D1 =  -0.003180
 IRC --- Angle(G1/G2) =   86.48 Deg.  Curvature =   0.4769
 IRC --- Minimum along SD direction =   0.061674
 IRC --- Corrector step required
 IRC --- equal length displacement: B_eq =   0.075364
 IRC --- chosen bisector length  : B_len =   0.037682
 Adding empirical dispersion correction 
 ----------------------------------------------------------------
 Doing -D3(0) with
 s6  =   1.00000
 s8  =   1.00000
 rs6 =   1.28100
 rs8 =   1.09400
 -D3 energy without 3body term =     -0.0032821551 hartrees
 ----------------------------------------------------------------
             Standard Nuclear Orientation (Angstroms)
    I     Atom           X                Y                Z
 ----------------------------------------------------------------
    1      C       0.6545760999    -1.0120224027    -2.3488579835
    2      N       0.8822526590    -0.3360509622    -1.4304002881
    3      C       1.6015116329    -2.8910898011    -3.9728182575
    4      C       0.4658002066    -1.8171876395    -3.5138986749
    5      C       0.2669458671    -3.3031203710    -3.4394153786
    6      N       0.4533682289    -3.8628096656    -2.1377694249
    7      C       1.7444816897    -3.8862522659    -1.9087966406
    8      C       2.5289660827    -3.3683317062    -2.9562210619
    9      H       1.8896910307    -2.7858268815    -5.0104426533
   10      H      -0.0239096065    -1.2907895799    -4.3313236952
   11      H      -0.5022910327    -3.7342019058    -4.0579789064
   12      H       2.1119125284    -4.2415958772    -0.9550397616
   13      H       3.6079568251    -3.2980233673    -2.9875600447
 ----------------------------------------------------------------
 Nuclear Repulsion Energy =         326.21902474 hartrees
 There are       28 alpha and       27 beta electrons

                       Distance Matrix (Angstroms)
             C (  1)   N (  2)   C (  3)   C (  4)   C (  5)   N (  6)
   N (  2)  1.162901
   C (  3)  2.657974  3.675520
   C (  4)  1.428722  2.590012  1.629022
   C (  5)  2.566847  3.635690  1.495110  1.501029
   N (  6)  2.865664  3.622477  2.372736  2.465452  1.429086
   C (  7)  3.105277  3.684594  2.295860  2.914174  2.205890  1.311469
   C (  8)  3.071550  3.772866  1.456503  2.640777  2.313972  2.285274
   H (  9)  3.428691  4.453430  1.082031  2.281528  2.317115  3.387502
   H ( 10)  2.113817  3.185595  2.309000  1.088620  2.220264  3.413907
   H ( 11)  3.416094  4.513154  2.268056  2.215438  1.077115  2.148727
   H ( 12)  3.807454  4.122052  3.345349  3.890398  3.233691  2.071979
   H ( 13)  3.788957  4.315958  2.272037  3.513268  3.371432  3.315503
             C (  7)   C (  8)   H (  9)   H ( 10)   H ( 11)   H ( 12)
   C (  8)  1.407393
   H (  9)  3.294272  2.228859
   H ( 10)  3.966393  3.567108  2.521548
   H ( 11)  3.112891  3.245959  2.743753  2.504761
   H ( 12)  1.082094  2.222892  4.314503  4.966718  4.088978
   H ( 13)  2.232103  1.081733  2.703116  4.361782  4.269682  2.694368

 
 Applying Cartesian multipole field
    Component          Value
    ---------          -----
     (2,0,0)        1.00000E-11
     (0,2,0)        2.00000E-11
     (0,0,2)       -3.00000E-11
 Nucleus-field energy     =    -0.0000000132 hartrees
 Requested basis set is cc-pVTZ
 There are 110 shells and 310 basis functions
 A cutoff of  1.0D-11 yielded   5722 shell pairs
 There are     45824 function pairs (     60318 Cartesian)
 Smallest overlap matrix eigenvalue = 1.68E-04
 Guess MOs from SCF MO coefficient file
 Reading MOs from coefficient file
 Reading MOs from coefficient file
 Long-range K will be added via erf
 Coulomb attenuation parameter = 0.25 bohr**(-1)
 An unrestricted hybrid HF-DFT SCF calculation will be
 performed using Pulay DIIS extrapolation
 Exchange:     0.1957 Hartree-Fock + 1.0000 wB97X-D3 + LR-HF
 Correlation:  1.0000 wB97X-D3
 Using SG-2 standard quadrature grid
 Dispersion:   Grimme D3
 SCF converges when DIIS error is below 1.0E-08
 Using Q-Chem read-in guess as SCF_GUESS READ specified.

 using 64 threads for integral computing
 -------------------------------------------------------
 OpenMP Integral computing Module                
 Release: version 1.0, May 2013, Q-Chem Inc. Pittsburgh 
 -------------------------------------------------------
 using 64 threads for integral computing
 -------------------------------------------------------
 OpenMP Integral computing Module                
 Release: version 1.0, May 2013, Q-Chem Inc. Pittsburgh 
 -------------------------------------------------------
 ---------------------------------------
  Cycle       Energy         DIIS Error
 ---------------------------------------
    1    -341.0390114632      7.72E-04
    2    -341.0431838310      1.59E-04
    3    -341.0432571052      1.72E-04
    4    -341.0435241602      4.05E-05
    5    -341.0435408404      9.09E-06
    6    -341.0435425403      2.84E-06
    7    -341.0435429716      1.18E-06
    8    -341.0435432250      5.22E-07
    9    -341.0435433574      3.20E-07
   10    -341.0435434123      1.62E-07
   11    -341.0435434307      8.43E-08
   12    -341.0435434364      3.32E-08
   13    -341.0435434382      1.96E-08
   14    -341.0435434388      8.19E-09 Convergence criterion met
 ---------------------------------------
 <S^2> = 0.7828
 SCF time:  CPU 1803.32 s  wall 31.56 s
 SCF   energy in the final basis set = -341.04354344
 Total energy in the final basis set = -341.04354344
 
 --------------------------------------------------------------
 
                    Orbital Energies (a.u.)
 --------------------------------------------------------------
 
 Alpha MOs
 -- Occupied --
-14.4417 -14.4240 -10.3595 -10.3479 -10.3359 -10.3290 -10.3258 -10.3222
 -1.1139  -1.0210  -0.9727  -0.8943  -0.8133  -0.7190  -0.7096  -0.6651
 -0.6033  -0.5966  -0.5382  -0.5135  -0.5056  -0.4980  -0.4672  -0.4383
 -0.4178  -0.4125  -0.3826  -0.3118
 -- Virtual --
  0.0729   0.0909   0.1013   0.1264   0.1432   0.1586   0.1621   0.1724
  0.2072   0.2161   0.2239   0.2568   0.2689   0.2854   0.3090   0.3394
  0.3482   0.3659   0.3826   0.3882   0.4014   0.4304   0.4344   0.4455
  0.4479   0.4610   0.4807   0.4852   0.4894   0.5051   0.5201   0.5331
  0.5392   0.5431   0.5645   0.5744   0.5915   0.5997   0.6156   0.6197
  0.6362   0.6488   0.6547   0.6980   0.7124   0.7140   0.7222   0.7609
  0.7821   0.8061   0.8306   0.8442   0.8681   0.8935   0.9261   0.9349
  0.9685   0.9829   1.0034   1.0331   1.0496   1.0572   1.0681   1.0737
  1.0931   1.1068   1.1279   1.1452   1.1686   1.1717   1.1870   1.2022
  1.2184   1.2329   1.2579   1.2778   1.2842   1.3075   1.3149   1.3227
  1.3453   1.3556   1.4015   1.4050   1.4242   1.4351   1.4603   1.4680
  1.5251   1.5274   1.5449   1.5704   1.5952   1.6079   1.6376   1.6549
  1.6680   1.6794   1.7615   1.7954   1.8075   1.8585   1.8970   1.9230
  1.9713   2.0058   2.0218   2.0640   2.1135   2.1814   2.2280   2.2377
  2.2895   2.2929   2.3261   2.3447   2.3723   2.3856   2.4268   2.4529
  2.5113   2.5540   2.5626   2.5834   2.5862   2.6324   2.6559   2.6710
  2.6828   2.6925   2.7202   2.7298   2.7599   2.7622   2.7684   2.7821
  2.8129   2.8254   2.8672   2.8929   2.9019   2.9277   2.9351   2.9541
  2.9762   3.0238   3.0267   3.0404   3.0489   3.0542   3.0803   3.0832
  3.0991   3.1127   3.1294   3.1469   3.1663   3.1789   3.1994   3.2104
  3.2270   3.2446   3.2616   3.2653   3.2812   3.3188   3.3246   3.3381
  3.3600   3.3761   3.3906   3.4097   3.4517   3.4615   3.4938   3.5143
  3.5300   3.5340   3.5820   3.5920   3.5958   3.6159   3.6503   3.6800
  3.7006   3.7102   3.7239   3.7639   3.7850   3.8042   3.8131   3.8257
  3.8480   3.8721   3.9008   3.9210   3.9392   3.9733   3.9760   3.9870
  3.9951   4.0314   4.0571   4.0720   4.0789   4.0825   4.0872   4.0931
  4.1461   4.1816   4.1899   4.2240   4.2383   4.2651   4.2895   4.2971
  4.3162   4.3352   4.3825   4.3972   4.4353   4.4534   4.4822   4.5041
  4.5161   4.5310   4.5590   4.6371   4.6479   4.6525   4.6724   4.6798
  4.7113   4.7509   4.7625   4.7960   4.8613   4.8864   4.9156   4.9553
  4.9688   4.9925   5.0210   5.0293   5.0575   5.1020   5.1312   5.1351
  5.2061   5.2336   5.2436   5.2813   5.2850   5.3077   5.3222   5.4221
  5.4297   5.4668   5.5553   5.5830   5.6162   5.6751   5.7566   5.7662
  5.8452   5.9031   5.9492   5.9726   6.0981   6.1769   6.2214   6.2967
  6.3746   6.4733   8.1590   9.9217  11.6275  11.9174  12.4622  12.9235
 13.5152  15.3783
 
 Beta MOs
 -- Occupied --
-14.4350 -14.4234 -10.3569 -10.3481 -10.3369 -10.3311 -10.3225 -10.3196
 -1.1039  -1.0190  -0.9655  -0.8742  -0.8091  -0.7111  -0.7063  -0.6593
 -0.5969  -0.5920  -0.5315  -0.5041  -0.4957  -0.4822  -0.4648  -0.4271
 -0.4057  -0.3962  -0.3725
 -- Virtual --
 -0.0462   0.0861   0.0913   0.1119   0.1325   0.1458   0.1589   0.1656
  0.1742   0.2111   0.2211   0.2265   0.2631   0.2702   0.2881   0.3104
  0.3402   0.3520   0.3688   0.3855   0.3918   0.4051   0.4327   0.4403
  0.4468   0.4545   0.4649   0.4823   0.4895   0.4930   0.5068   0.5231
  0.5351   0.5406   0.5442   0.5663   0.5764   0.5944   0.6009   0.6195
  0.6217   0.6407   0.6514   0.6581   0.7001   0.7144   0.7158   0.7247
  0.7640   0.7847   0.8102   0.8340   0.8504   0.8717   0.8962   0.9277
  0.9378   0.9714   0.9853   1.0061   1.0357   1.0532   1.0583   1.0700
  1.0766   1.0959   1.1081   1.1288   1.1490   1.1715   1.1738   1.1908
  1.2040   1.2216   1.2350   1.2601   1.2796   1.2859   1.3100   1.3221
  1.3240   1.3486   1.3600   1.4032   1.4068   1.4278   1.4373   1.4633
  1.4713   1.5292   1.5319   1.5491   1.5732   1.5970   1.6144   1.6410
  1.6591   1.6747   1.6860   1.7659   1.7999   1.8126   1.8656   1.8992
  1.9246   1.9735   2.0099   2.0244   2.0672   2.1210   2.1896   2.2317
  2.2405   2.2925   2.2969   2.3312   2.3472   2.3887   2.3936   2.4318
  2.4575   2.5170   2.5578   2.5659   2.5863   2.5905   2.6355   2.6590
  2.6774   2.6870   2.6981   2.7249   2.7326   2.7614   2.7651   2.7721
  2.7894   2.8184   2.8274   2.8706   2.8984   2.9110   2.9313   2.9393
  2.9563   2.9830   3.0268   3.0315   3.0459   3.0526   3.0568   3.0841
  3.0905   3.1016   3.1147   3.1333   3.1512   3.1699   3.1843   3.2030
  3.2145   3.2349   3.2500   3.2667   3.2769   3.2876   3.3225   3.3295
  3.3420   3.3643   3.3826   3.3935   3.4139   3.4561   3.4654   3.4975
  3.5177   3.5348   3.5375   3.5847   3.5972   3.6007   3.6208   3.6572
  3.6825   3.7059   3.7127   3.7288   3.7670   3.7913   3.8084   3.8173
  3.8303   3.8519   3.8764   3.9043   3.9261   3.9453   3.9789   3.9797
  3.9933   4.0015   4.0331   4.0599   4.0767   4.0822   4.0854   4.0908
  4.0960   4.1514   4.1872   4.1939   4.2269   4.2436   4.2699   4.2980
  4.3037   4.3197   4.3400   4.3858   4.4072   4.4392   4.4596   4.4875
  4.5106   4.5205   4.5381   4.5651   4.6402   4.6509   4.6564   4.6769
  4.6835   4.7149   4.7536   4.7660   4.8008   4.8698   4.8929   4.9219
  4.9663   4.9874   4.9982   5.0269   5.0346   5.0647   5.1087   5.1353
  5.1457   5.2100   5.2368   5.2475   5.2864   5.2911   5.3150   5.3323
  5.4281   5.4397   5.4718   5.5595   5.5870   5.6222   5.6815   5.7588
  5.7693   5.8478   5.9069   5.9517   5.9757   6.1022   6.1784   6.2239
  6.3001   6.3764   6.4762   8.1601   9.9275  11.6382  11.9191  12.4663
 12.9265  13.5197  15.3791
 --------------------------------------------------------------
 
          Ground-State Mulliken Net Atomic Charges

     Atom                 Charge (a.u.)    Spin (a.u.)
  --------------------------------------------------------
      1 C                    -0.073078      -0.022385
      2 N                    -0.070813       0.040466
      3 C                    -0.077153      -0.077101
      4 C                    -0.124604       0.196623
      5 C                     0.056312      -0.016535
      6 N                    -0.191846       0.424276
      7 C                    -0.073309      -0.173245
      8 C                    -0.138756       0.612412
      9 H                     0.131255       0.009320
     10 H                     0.146275      -0.004628
     11 H                     0.129921       0.015801
     12 H                     0.138744       0.003864
     13 H                     0.147053      -0.008867
  --------------------------------------------------------
  Sum of atomic charges =    -0.000000
  Sum of spin   charges =     1.000000

 -----------------------------------------------------------------
                    Cartesian Multipole Moments
 -----------------------------------------------------------------
    Charge (ESU x 10^10)
                -0.0000
    Dipole Moment (Debye)
         X       1.3115      Y      -1.9943      Z      -4.2149
       Tot       4.8438
    Quadrupole Moments (Debye-Ang)
        XX     -39.5228     XY      -8.5787     YY     -43.4207
        XZ      -4.2305     YZ      10.7607     ZZ     -21.8350
    Octopole Moments (Debye-Ang^2)
       XXX    -127.5065    XXY      91.6351    XYY     -21.7006
       YYY     360.8549    XXZ     107.0978    XYZ      16.1351
       YYZ     106.1119    XZZ     -33.4979    YZZ      62.7915
       ZZZ     263.9988
    Hexadecapole Moments (Debye-Ang^3)
      XXXX    -478.5085   XXXY     348.3309   XXYY    -391.5406
      XYYY     341.1269   YYYY   -2398.3797   XXXZ     344.6043
      XXYZ    -270.6329   XYYZ      99.0747   YYYZ    -989.4079
      XXZZ    -419.2670   XYZZ      95.9385   YYZZ    -650.3678
      XZZZ     336.5412   YZZZ    -744.2276   ZZZZ   -1828.0111
 -----------------------------------------------------------------
 Calculating analytic gradient of the SCF energy
 Gradient of SCF Energy
            1           2           3           4           5           6
    1  -0.0121870   0.0087388   0.0045950  -0.0110267   0.0024195   0.0007426
    2  -0.0194169   0.0194155  -0.0127871   0.0052783   0.0014177   0.0043229
    3  -0.0278608   0.0260687  -0.0015532   0.0077687  -0.0005521   0.0002552
            7           8           9          10          11          12
    1  -0.0002179   0.0023547   0.0033959  -0.0040451   0.0037882  -0.0011141
    2   0.0002669  -0.0060388   0.0027726   0.0042389   0.0009384   0.0007859
    3   0.0000959  -0.0024807  -0.0009304  -0.0016168   0.0001862   0.0007611
           13
    1   0.0025560
    2  -0.0011944
    3  -0.0001417
 Max gradient component =       2.786E-02
 RMS gradient           =       8.756E-03
 Gradient time:  CPU 355.94 s  wall 6.87 s
rPathMan2.  file_steps = 951
 IRC --- Status = 3.  Assess initial corrector step
 IRC --- bisector search: b =  0.000000 E =     -341.043939 G.B =  -0.035509
 IRC --- bisector search: b =  0.037682 E =     -341.043543 G.B =   0.054293
 IRC --- performed gradient/energy interpolation
 IRC --- bisector search:  estimate b(min) =   1.454296869025432E-002
 Adding empirical dispersion correction 
 ----------------------------------------------------------------
 Doing -D3(0) with
 s6  =   1.00000
 s8  =   1.00000
 rs6 =   1.28100
 rs8 =   1.09400
 -D3 energy without 3body term =     -0.0032862945 hartrees
 ----------------------------------------------------------------
             Standard Nuclear Orientation (Angstroms)
    I     Atom           X                Y                Z
 ----------------------------------------------------------------
    1      C       0.6568732740    -1.0074228916    -2.3422925879
    2      N       0.8804572634    -0.3404799594    -1.4363976682
    3      C       1.6003729326    -2.8884335133    -3.9728981220
    4      C       0.4678788421    -1.8185444149    -3.5156675672
    5      C       0.2667023433    -3.3031134093    -3.4393828181
    6      N       0.4531683603    -3.8634972081    -2.1375613764
    7      C       1.7446574054    -3.8863518678    -1.9087699812
    8      C       2.5287982706    -3.3675862997    -2.9557218682
    9      H       1.8891495034    -2.7862670422    -5.0100630484
   10      H      -0.0233420890    -1.2914926281    -4.3309414250
   11      H      -0.5030017850    -3.7345208527    -4.0581391282
   12      H       2.1120231925    -4.2416571074    -0.9551420276
   13      H       3.6075246981    -3.2979352315    -2.9875451528
 ----------------------------------------------------------------
 Nuclear Repulsion Energy =         326.43207455 hartrees
 There are       28 alpha and       27 beta electrons

                       Distance Matrix (Angstroms)
             C (  1)   N (  2)   C (  3)   C (  4)   C (  5)   N (  6)
   N (  2)  1.146930
   C (  3)  2.662192  3.666631
   C (  4)  1.438904  2.584233  1.623658
   C (  5)  2.574109  3.628476  1.495084  1.500079
   N (  6)  2.870639  3.617438  2.373876  2.466014  1.429524
   C (  7)  3.107965  3.680107  2.297234  2.913436  2.206194  1.311797
   C (  8)  3.074210  3.766795  1.458152  2.638268  2.314122  2.285510
   H (  9)  3.435082  4.446394  1.081453  2.278095  2.316571  3.387290
   H ( 10)  2.120875  3.177997  2.305399  1.088004  2.219374  3.413676
   H ( 11)  3.424398  4.506329  2.268769  2.215367  1.077690  2.149306
   H ( 12)  3.808139  4.119168  3.346618  3.889856  3.233810  2.071936
   H ( 13)  3.790665  4.311554  2.273163  3.510682  3.371243  3.315463
             C (  7)   C (  8)   H (  9)   H ( 10)   H ( 11)   H ( 12)
   C (  8)  1.407161
   H (  9)  3.293795  2.228767
   H ( 10)  3.965606  3.565784  2.520552
   H ( 11)  3.113649  3.246810  2.743671  2.504572
   H ( 12)  1.081945  2.222616  4.313956  4.965811  4.089515
   H ( 13)  2.231651  1.081441  2.702813  4.360472  4.270036  2.694030

 
 Applying Cartesian multipole field
    Component          Value
    ---------          -----
     (2,0,0)        1.00000E-11
     (0,2,0)        2.00000E-11
     (0,0,2)       -3.00000E-11
 Nucleus-field energy     =    -0.0000000133 hartrees
 Requested basis set is cc-pVTZ
 There are 110 shells and 310 basis functions
 A cutoff of  1.0D-11 yielded   5725 shell pairs
 There are     45879 function pairs (     60402 Cartesian)
 Smallest overlap matrix eigenvalue = 1.69E-04
 Guess MOs from SCF MO coefficient file
 Reading MOs from coefficient file
 Reading MOs from coefficient file
 Long-range K will be added via erf
 Coulomb attenuation parameter = 0.25 bohr**(-1)
 An unrestricted hybrid HF-DFT SCF calculation will be
 performed using Pulay DIIS extrapolation
 Exchange:     0.1957 Hartree-Fock + 1.0000 wB97X-D3 + LR-HF
 Correlation:  1.0000 wB97X-D3
 Using SG-2 standard quadrature grid
 Dispersion:   Grimme D3
 SCF converges when DIIS error is below 1.0E-08
 Using Q-Chem read-in guess as SCF_GUESS READ specified.

 using 64 threads for integral computing
 -------------------------------------------------------
 OpenMP Integral computing Module                
 Release: version 1.0, May 2013, Q-Chem Inc. Pittsburgh 
 -------------------------------------------------------
 using 64 threads for integral computing
 -------------------------------------------------------
 OpenMP Integral computing Module                
 Release: version 1.0, May 2013, Q-Chem Inc. Pittsburgh 
 -------------------------------------------------------
 ---------------------------------------
  Cycle       Energy         DIIS Error
 ---------------------------------------
    1    -341.0491906648      4.73E-04
    2    -341.0440601868      9.49E-05
    3    -341.0440971957      9.79E-05
    4    -341.0441826224      2.38E-05
    5    -341.0441883237      5.72E-06
    6    -341.0441889925      1.69E-06
    7    -341.0441891558      7.30E-07
    8    -341.0441892494      3.13E-07
    9    -341.0441892985      1.86E-07
   10    -341.0441893171      9.54E-08
   11    -341.0441893227      5.01E-08
   12    -341.0441893243      2.00E-08
   13    -341.0441893251      1.22E-08
   14    -341.0441893252      4.94E-09 Convergence criterion met
 ---------------------------------------
 <S^2> = 0.7827
 SCF time:  CPU 1773.80 s  wall 31.23 s
 SCF   energy in the final basis set = -341.04418933
 Total energy in the final basis set = -341.04418933
 
 --------------------------------------------------------------
 
                    Orbital Energies (a.u.)
 --------------------------------------------------------------
 
 Alpha MOs
 -- Occupied --
-14.4416 -14.4199 -10.3599 -10.3474 -10.3353 -10.3288 -10.3258 -10.3185
 -1.1136  -1.0261  -0.9734  -0.8938  -0.8111  -0.7188  -0.7089  -0.6649
 -0.6029  -0.5954  -0.5379  -0.5133  -0.5054  -0.4983  -0.4664  -0.4406
 -0.4197  -0.4148  -0.3825  -0.3121
 -- Virtual --
  0.0746   0.0933   0.1045   0.1283   0.1436   0.1589   0.1622   0.1726
  0.2066   0.2165   0.2245   0.2582   0.2691   0.2858   0.3092   0.3395
  0.3483   0.3658   0.3829   0.3882   0.4007   0.4306   0.4345   0.4460
  0.4481   0.4611   0.4810   0.4855   0.4896   0.5049   0.5200   0.5332
  0.5390   0.5433   0.5648   0.5746   0.5916   0.6008   0.6157   0.6200
  0.6360   0.6491   0.6550   0.6978   0.7129   0.7143   0.7225   0.7613
  0.7824   0.8062   0.8312   0.8445   0.8684   0.8948   0.9268   0.9377
  0.9693   0.9842   1.0045   1.0337   1.0496   1.0594   1.0685   1.0747
  1.0933   1.1082   1.1346   1.1454   1.1695   1.1734   1.1869   1.2025
  1.2188   1.2336   1.2583   1.2784   1.2844   1.3100   1.3154   1.3242
  1.3460   1.3572   1.4028   1.4059   1.4250   1.4377   1.4619   1.4711
  1.5251   1.5279   1.5456   1.5698   1.5958   1.6085   1.6390   1.6567
  1.6689   1.6801   1.7621   1.7949   1.8078   1.8587   1.8936   1.9192
  1.9752   2.0068   2.0216   2.0666   2.1165   2.1831   2.2275   2.2389
  2.2883   2.2934   2.3274   2.3446   2.3735   2.3859   2.4264   2.4541
  2.5122   2.5552   2.5634   2.5842   2.5876   2.6332   2.6554   2.6718
  2.6839   2.6936   2.7212   2.7303   2.7600   2.7629   2.7690   2.7816
  2.8132   2.8263   2.8671   2.8925   2.9017   2.9286   2.9345   2.9554
  2.9769   3.0231   3.0267   3.0402   3.0485   3.0514   3.0821   3.0835
  3.0998   3.1131   3.1301   3.1487   3.1664   3.1805   3.2001   3.2107
  3.2277   3.2465   3.2624   3.2657   3.2824   3.3215   3.3261   3.3392
  3.3607   3.3757   3.3909   3.4108   3.4530   3.4622   3.4961   3.5157
  3.5298   3.5347   3.5850   3.5926   3.6009   3.6163   3.6520   3.6810
  3.7029   3.7100   3.7251   3.7644   3.7867   3.8045   3.8150   3.8291
  3.8477   3.8720   3.9025   3.9218   3.9396   3.9732   3.9760   3.9873
  3.9958   4.0322   4.0584   4.0720   4.0832   4.0843   4.0892   4.0950
  4.1474   4.1812   4.1903   4.2243   4.2376   4.2657   4.2895   4.2964
  4.3173   4.3355   4.3840   4.3971   4.4374   4.4538   4.4833   4.5047
  4.5183   4.5328   4.5605   4.6383   4.6537   4.6577   4.6740   4.6840
  4.7165   4.7616   4.7720   4.8043   4.8621   4.8895   4.9199   4.9580
  4.9698   4.9946   5.0243   5.0327   5.0585   5.1035   5.1332   5.1390
  5.2086   5.2366   5.2473   5.2828   5.2873   5.3100   5.3241   5.4235
  5.4300   5.4671   5.5555   5.5851   5.6161   5.6757   5.7661   5.7714
  5.8535   5.9090   5.9498   5.9750   6.0999   6.2375   6.2583   6.2973
  6.4037   6.4721   8.1189   9.9162  11.6278  11.8686  12.4293  12.9017
 13.5120  15.7858
 
 Beta MOs
 -- Occupied --
-14.4349 -14.4194 -10.3573 -10.3477 -10.3363 -10.3309 -10.3195 -10.3188
 -1.1036  -1.0244  -0.9659  -0.8735  -0.8068  -0.7107  -0.7058  -0.6592
 -0.5963  -0.5910  -0.5312  -0.5035  -0.4959  -0.4831  -0.4641  -0.4306
 -0.4059  -0.3988  -0.3725
 -- Virtual --
 -0.0456   0.0883   0.0940   0.1147   0.1338   0.1463   0.1593   0.1656
  0.1744   0.2103   0.2216   0.2269   0.2645   0.2704   0.2886   0.3106
  0.3403   0.3521   0.3687   0.3855   0.3920   0.4045   0.4330   0.4401
  0.4473   0.4547   0.4650   0.4825   0.4899   0.4932   0.5067   0.5230
  0.5352   0.5405   0.5444   0.5667   0.5766   0.5945   0.6020   0.6195
  0.6221   0.6404   0.6517   0.6584   0.7000   0.7149   0.7161   0.7248
  0.7644   0.7850   0.8103   0.8345   0.8507   0.8721   0.8975   0.9284
  0.9407   0.9720   0.9865   1.0072   1.0364   1.0532   1.0605   1.0704
  1.0778   1.0960   1.1095   1.1354   1.1492   1.1728   1.1752   1.1907
  1.2043   1.2221   1.2356   1.2604   1.2803   1.2862   1.3126   1.3226
  1.3255   1.3494   1.3615   1.4042   1.4078   1.4288   1.4398   1.4649
  1.4744   1.5297   1.5319   1.5498   1.5726   1.5976   1.6151   1.6426
  1.6609   1.6754   1.6865   1.7665   1.7995   1.8129   1.8656   1.8960
  1.9207   1.9776   2.0110   2.0242   2.0696   2.1242   2.1911   2.2310
  2.2417   2.2935   2.2958   2.3327   2.3471   2.3895   2.3938   2.4317
  2.4586   2.5179   2.5592   2.5664   2.5869   2.5922   2.6362   2.6586
  2.6784   2.6885   2.6989   2.7253   2.7335   2.7616   2.7658   2.7726
  2.7888   2.8187   2.8284   2.8705   2.8983   2.9106   2.9321   2.9389
  2.9576   2.9837   3.0261   3.0317   3.0455   3.0525   3.0539   3.0859
  3.0907   3.1022   3.1152   3.1340   3.1533   3.1699   3.1859   3.2038
  3.2145   3.2361   3.2521   3.2673   3.2771   3.2890   3.3251   3.3308
  3.3431   3.3647   3.3824   3.3939   3.4151   3.4573   3.4662   3.4999
  3.5184   3.5350   3.5383   3.5883   3.5991   3.6040   3.6210   3.6592
  3.6836   3.7080   3.7125   3.7300   3.7675   3.7930   3.8088   3.8193
  3.8336   3.8516   3.8763   3.9060   3.9269   3.9457   3.9793   3.9794
  3.9936   4.0023   4.0339   4.0611   4.0771   4.0858   4.0871   4.0927
  4.0977   4.1528   4.1870   4.1943   4.2273   4.2429   4.2704   4.2980
  4.3033   4.3209   4.3403   4.3872   4.4071   4.4415   4.4601   4.4885
  4.5113   4.5226   4.5399   4.5666   4.6415   4.6579   4.6606   4.6783
  4.6871   4.7202   4.7645   4.7751   4.8089   4.8708   4.8961   4.9263
  4.9692   4.9885   5.0004   5.0305   5.0375   5.0658   5.1101   5.1387
  5.1478   5.2125   5.2402   5.2510   5.2878   5.2938   5.3171   5.3337
  5.4293   5.4403   5.4722   5.5598   5.5890   5.6222   5.6822   5.7680
  5.7749   5.8562   5.9125   5.9524   5.9781   6.1041   6.2388   6.2603
  6.3009   6.4052   6.4750   8.1199   9.9221  11.6386  11.8706  12.4332
 12.9046  13.5166  15.7865
 --------------------------------------------------------------
 
          Ground-State Mulliken Net Atomic Charges

     Atom                 Charge (a.u.)    Spin (a.u.)
  --------------------------------------------------------
      1 C                    -0.083354      -0.019527
      2 N                    -0.056529       0.034862
      3 C                    -0.076808      -0.075157
      4 C                    -0.125812       0.193502
      5 C                     0.055475      -0.016613
      6 N                    -0.191938       0.426807
      7 C                    -0.073585      -0.174196
      8 C                    -0.139109       0.614519
      9 H                     0.131026       0.009421
     10 H                     0.145125      -0.004528
     11 H                     0.129646       0.015907
     12 H                     0.138750       0.003881
     13 H                     0.147113      -0.008878
  --------------------------------------------------------
  Sum of atomic charges =    -0.000000
  Sum of spin   charges =     1.000000

 -----------------------------------------------------------------
                    Cartesian Multipole Moments
 -----------------------------------------------------------------
    Charge (ESU x 10^10)
                -0.0000
    Dipole Moment (Debye)
         X       1.3096      Y      -1.9675      Z      -4.1974
       Tot       4.8171
    Quadrupole Moments (Debye-Ang)
        XX     -39.4971     XY      -8.5559     YY     -43.4936
        XZ      -4.2229     YZ      10.6519     ZZ     -21.9241
    Octopole Moments (Debye-Ang^2)
       XXX    -127.4751    XXY      91.6897    XYY     -21.7639
       YYY     361.2029    XXZ     107.0775    XYZ      16.0628
       YYZ     106.3867    XZZ     -33.5487    YZZ      63.2070
       ZZZ     264.4787
    Hexadecapole Moments (Debye-Ang^3)
      XXXX    -478.4006   XXXY     348.4350   XXYY    -391.6803
      XYYY     341.3308   YYYY   -2399.5428   XXXZ     344.6311
      XXYZ    -270.7476   XYYZ      99.2347   YYYZ    -990.2394
      XXZZ    -419.2944   XYZZ      96.2016   YYZZ    -651.3439
      XZZZ     336.9477   YZZZ    -745.7531   ZZZZ   -1830.3431
 -----------------------------------------------------------------
 Calculating analytic gradient of the SCF energy
 Gradient of SCF Energy
            1           2           3           4           5           6
    1  -0.0042436   0.0015996   0.0040110  -0.0118410   0.0032486   0.0005123
    2   0.0057059  -0.0021110  -0.0125972   0.0019067   0.0016526   0.0041681
    3   0.0063626  -0.0031304  -0.0021198   0.0025431  -0.0005295   0.0004207
            7           8           9          10          11          12
    1  -0.0000858   0.0028257   0.0032741  -0.0039386   0.0034749  -0.0011777
    2   0.0001828  -0.0061676   0.0028163   0.0040040   0.0008130   0.0008481
    3   0.0002406  -0.0023207  -0.0005081  -0.0014608  -0.0000452   0.0006865
           13
    1   0.0023405
    2  -0.0012217
    3  -0.0001391
 Max gradient component =       1.260E-02
 RMS gradient           =       3.907E-03
 Gradient time:  CPU 353.34 s  wall 6.66 s
rPathMan2.  file_steps = 951
 IRC --- Status = 4.  Checking bisector search.
 IRC --- Bisector search finished successfully.
 ------------------------------------------------------------------------
 Reaction path following.  The coordinates are cartesian              
 Step   5 E=    -341.044189 |G|=  0.024397 S_lin= 0.4892 S_tot= 0.4926
 ------------------------------------------------------------------------
  IRC -- SD step length =   0.150000000000000     
 Adding empirical dispersion correction 
 ----------------------------------------------------------------
 Doing -D3(0) with
 s6  =   1.00000
 s8  =   1.00000
 rs6 =   1.28100
 rs8 =   1.09400
 -D3 energy without 3body term =     -0.0032750206 hartrees
 ----------------------------------------------------------------
             Standard Nuclear Orientation (Angstroms)
    I     Atom           X                Y                Z
 ----------------------------------------------------------------
    1      C       0.6706799422    -1.0259871666    -2.3629934758
    2      N       0.8752529445    -0.3336117934    -1.4262129531
    3      C       1.5873231350    -2.8474484056    -3.9660013917
    4      C       0.5064035228    -1.8247478067    -3.5239416514
    5      C       0.2561329492    -3.3084901839    -3.4376601054
    6      N       0.4515016759    -3.8770581351    -2.1389301243
    7      C       1.7449364279    -3.8869466560    -1.9095527610
    8      C       2.5196047852    -3.3475198421    -2.9481715387
    9      H       1.8784973513    -2.7954299339    -5.0084099193
   10      H      -0.0105279027    -1.3045195819    -4.3261885922
   11      H      -0.5143074291    -3.7371661079    -4.0579921504
   12      H       2.1158549326    -4.2444163712    -0.9573755721
   13      H       3.5999098771    -3.2939604415    -2.9870925363
 ----------------------------------------------------------------
 Nuclear Repulsion Energy =         326.76049684 hartrees
 There are       28 alpha and       27 beta electrons

                       Distance Matrix (Angstroms)
             C (  1)   N (  2)   C (  3)   C (  4)   C (  5)   N (  6)
   N (  2)  1.182705
   C (  3)  2.593760  3.643754
   C (  4)  1.418734  2.600000  1.552327
   C (  5)  2.556673  3.644054  1.504583  1.507173
   N (  6)  2.868248  3.639168  2.385032  2.476540  1.431132
   C (  7)  3.089454  3.690008  2.309628  2.897047  2.210489  1.313653
   C (  8)  3.024974  3.755515  1.468059  2.589078  2.316123  2.283053
   H (  9)  3.404112  4.460850  1.083561  2.242434  2.315718  3.382329
   H ( 10)  2.096607  3.183886  2.250220  1.086948  2.208277  3.408156
   H ( 11)  3.409942  4.521208  2.284056  2.232578  1.078032  2.152941
   H ( 12)  3.797707  4.129563  3.358972  3.877163  3.238261  2.073908
   H ( 13)  3.756806  4.315526  2.282135  3.466493  3.374028  3.312379
             C (  7)   C (  8)   H (  9)   H ( 10)   H ( 11)   H ( 12)
   C (  8)  1.403503
   H (  9)  3.288185  2.227196
   H ( 10)  3.948508  3.531905  2.501331
   H ( 11)  3.121283  3.253944  2.741473  2.498698
   H ( 12)  1.082593  2.220519  4.308919  4.951101  4.097424
   H ( 13)  2.225680  1.082332  2.701392  4.334318  4.274347  2.688036

 
 Applying Cartesian multipole field
    Component          Value
    ---------          -----
     (2,0,0)        1.00000E-11
     (0,2,0)        2.00000E-11
     (0,0,2)       -3.00000E-11
 Nucleus-field energy     =    -0.0000000133 hartrees
 Requested basis set is cc-pVTZ
 There are 110 shells and 310 basis functions
 A cutoff of  1.0D-11 yielded   5727 shell pairs
 There are     45851 function pairs (     60351 Cartesian)
 Smallest overlap matrix eigenvalue = 1.69E-04
 Guess MOs from SCF MO coefficient file
 Reading MOs from coefficient file
 Reading MOs from coefficient file
 Long-range K will be added via erf
 Coulomb attenuation parameter = 0.25 bohr**(-1)
 An unrestricted hybrid HF-DFT SCF calculation will be
 performed using Pulay DIIS extrapolation
 Exchange:     0.1957 Hartree-Fock + 1.0000 wB97X-D3 + LR-HF
 Correlation:  1.0000 wB97X-D3
 Using SG-2 standard quadrature grid
 Dispersion:   Grimme D3
 SCF converges when DIIS error is below 1.0E-08
 Using Q-Chem read-in guess as SCF_GUESS READ specified.

 using 64 threads for integral computing
 -------------------------------------------------------
 OpenMP Integral computing Module                
 Release: version 1.0, May 2013, Q-Chem Inc. Pittsburgh 
 -------------------------------------------------------
 using 64 threads for integral computing
 -------------------------------------------------------
 OpenMP Integral computing Module                
 Release: version 1.0, May 2013, Q-Chem Inc. Pittsburgh 
 -------------------------------------------------------
 ---------------------------------------
  Cycle       Energy         DIIS Error
 ---------------------------------------
    1    -341.0470433252      1.49E-03
    2    -341.0422704701      2.55E-04
    3    -341.0425596768      2.82E-04
    4    -341.0433001919      7.20E-05
    5    -341.0433669807      1.99E-05
    6    -341.0433862859      9.46E-06
    7    -341.0433921408      4.46E-06
    8    -341.0433952966      2.55E-06
    9    -341.0433967642      1.27E-06
   10    -341.0433973900      6.31E-07
   11    -341.0433975462      2.94E-07
   12    -341.0433975881      1.48E-07
   13    -341.0433975968      6.86E-08
   14    -341.0433975985      2.30E-08
   15    -341.0433975979      8.79E-09 Convergence criterion met
 ---------------------------------------
 <S^2> = 0.7830
 SCF time:  CPU 2023.69 s  wall 35.95 s
 SCF   energy in the final basis set = -341.04339760
 Total energy in the final basis set = -341.04339760
 
 --------------------------------------------------------------
 
                    Orbital Energies (a.u.)
 --------------------------------------------------------------
 
 Alpha MOs
 -- Occupied --
-14.4431 -14.4291 -10.3562 -10.3474 -10.3339 -10.3282 -10.3275 -10.3268
 -1.1153  -1.0157  -0.9784  -0.8931  -0.8138  -0.7221  -0.7102  -0.6675
 -0.6021  -0.5967  -0.5390  -0.5136  -0.5078  -0.4995  -0.4679  -0.4350
 -0.4175  -0.4063  -0.3805  -0.3172
 -- Virtual --
  0.0788   0.0875   0.0956   0.1243   0.1429   0.1584   0.1618   0.1725
  0.2071   0.2124   0.2236   0.2670   0.2684   0.2831   0.3106   0.3384
  0.3516   0.3669   0.3840   0.3910   0.4016   0.4317   0.4392   0.4442
  0.4496   0.4613   0.4830   0.4857   0.4877   0.5060   0.5218   0.5343
  0.5383   0.5429   0.5631   0.5691   0.5910   0.5999   0.6157   0.6225
  0.6358   0.6458   0.6547   0.6963   0.7125   0.7157   0.7240   0.7599
  0.7830   0.8049   0.8273   0.8477   0.8731   0.8948   0.9244   0.9315
  0.9711   0.9811   1.0045   1.0349   1.0502   1.0563   1.0673   1.0749
  1.0912   1.1043   1.1245   1.1458   1.1685   1.1711   1.1909   1.1994
  1.2195   1.2360   1.2575   1.2799   1.2821   1.3050   1.3176   1.3217
  1.3454   1.3546   1.3977   1.4123   1.4273   1.4350   1.4650   1.4713
  1.5209   1.5282   1.5429   1.5684   1.5941   1.6055   1.6462   1.6494
  1.6627   1.6808   1.7620   1.7929   1.8068   1.8625   1.9003   1.9245
  1.9628   2.0030   2.0199   2.0569   2.1074   2.1748   2.2318   2.2479
  2.2966   2.3019   2.3273   2.3454   2.3718   2.3862   2.4316   2.4467
  2.5288   2.5566   2.5684   2.5772   2.6047   2.6335   2.6553   2.6712
  2.6814   2.6979   2.7307   2.7324   2.7567   2.7688   2.7745   2.7823
  2.8137   2.8430   2.8653   2.8902   2.8976   2.9235   2.9357   2.9595
  2.9807   3.0178   3.0221   3.0369   3.0507   3.0580   3.0839   3.0880
  3.0960   3.1175   3.1366   3.1569   3.1661   3.1803   3.2010   3.2113
  3.2296   3.2485   3.2635   3.2720   3.2870   3.3254   3.3294   3.3458
  3.3558   3.3866   3.3881   3.4141   3.4522   3.4630   3.5028   3.5265
  3.5337   3.5383   3.5783   3.5884   3.5982   3.6189   3.6488   3.6824
  3.6983   3.7132   3.7280   3.7650   3.7921   3.8083   3.8137   3.8460
  3.8581   3.8737   3.9146   3.9291   3.9431   3.9704   3.9724   3.9910
  4.0018   4.0336   4.0525   4.0683   4.0730   4.0789   4.0942   4.1057
  4.1489   4.1752   4.2021   4.2190   4.2333   4.2664   4.2855   4.3006
  4.3344   4.3484   4.3774   4.4004   4.4421   4.4550   4.4753   4.4990
  4.5234   4.5380   4.5562   4.6325   4.6411   4.6497   4.6646   4.6721
  4.7075   4.7494   4.7822   4.7913   4.8619   4.8888   4.9307   4.9646
  4.9745   4.9969   5.0290   5.0532   5.0569   5.1098   5.1301   5.1494
  5.2143   5.2438   5.2496   5.2718   5.2826   5.3145   5.3197   5.4150
  5.4345   5.4614   5.5441   5.5752   5.6123   5.6722   5.7465   5.7743
  5.8405   5.9019   5.9419   5.9451   6.0792   6.1214   6.1937   6.2667
  6.3455   6.4515   8.2460   9.9817  11.6412  11.9194  12.5993  12.9664
 13.5061  14.9061
 
 Beta MOs
 -- Occupied --
-14.4361 -14.4287 -10.3541 -10.3477 -10.3348 -10.3303 -10.3270 -10.3211
 -1.1052  -1.0134  -0.9715  -0.8719  -0.8105  -0.7143  -0.7067  -0.6619
 -0.5958  -0.5919  -0.5319  -0.5020  -0.4969  -0.4851  -0.4658  -0.4223
 -0.4079  -0.3933  -0.3717
 -- Virtual --
 -0.0456   0.0875   0.0927   0.1055   0.1299   0.1453   0.1587   0.1657
  0.1743   0.2106   0.2171   0.2259   0.2683   0.2736   0.2868   0.3119
  0.3389   0.3552   0.3698   0.3860   0.3950   0.4054   0.4394   0.4405
  0.4451   0.4561   0.4644   0.4837   0.4892   0.4930   0.5079   0.5243
  0.5364   0.5405   0.5438   0.5650   0.5710   0.5937   0.6011   0.6195
  0.6250   0.6402   0.6488   0.6575   0.6988   0.7147   0.7174   0.7261
  0.7636   0.7852   0.8092   0.8304   0.8537   0.8771   0.8973   0.9260
  0.9338   0.9734   0.9844   1.0072   1.0368   1.0541   1.0574   1.0691
  1.0778   1.0938   1.1054   1.1254   1.1492   1.1713   1.1743   1.1943
  1.2010   1.2226   1.2381   1.2593   1.2817   1.2838   1.3073   1.3218
  1.3264   1.3482   1.3598   1.3986   1.4143   1.4316   1.4364   1.4685
  1.4743   1.5244   1.5338   1.5468   1.5705   1.5962   1.6116   1.6495
  1.6533   1.6696   1.6884   1.7660   1.7973   1.8122   1.8702   1.9023
  1.9259   1.9647   2.0076   2.0226   2.0603   2.1142   2.1838   2.2336
  2.2521   2.2997   2.3053   2.3310   2.3478   2.3889   2.3957   2.4362
  2.4511   2.5338   2.5617   2.5708   2.5795   2.6103   2.6353   2.6591
  2.6777   2.6841   2.7055   2.7321   2.7374   2.7600   2.7711   2.7778
  2.7887   2.8180   2.8460   2.8683   2.8986   2.9047   2.9273   2.9402
  2.9613   2.9881   3.0223   3.0248   3.0426   3.0543   3.0605   3.0886
  3.0941   3.0992   3.1193   3.1390   3.1612   3.1701   3.1867   3.2034
  3.2147   3.2387   3.2547   3.2739   3.2800   3.2917   3.3288   3.3347
  3.3496   3.3609   3.3893   3.3949   3.4180   3.4562   3.4670   3.5065
  3.5294   3.5367   3.5434   3.5810   3.5957   3.6002   3.6243   3.6558
  3.6856   3.7038   3.7161   3.7332   3.7680   3.7982   3.8116   3.8177
  3.8504   3.8618   3.8781   3.9172   3.9351   3.9495   3.9766   3.9774
  3.9951   4.0087   4.0354   4.0544   4.0736   4.0753   4.0812   4.0982
  4.1082   4.1548   4.1806   4.2061   4.2219   4.2388   4.2714   4.2938
  4.3075   4.3385   4.3530   4.3803   4.4105   4.4472   4.4613   4.4809
  4.5051   4.5275   4.5455   4.5619   4.6352   4.6439   4.6535   4.6689
  4.6752   4.7106   4.7518   4.7853   4.7964   4.8703   4.8966   4.9401
  4.9793   4.9884   5.0048   5.0319   5.0590   5.0667   5.1161   5.1331
  5.1578   5.2179   5.2472   5.2559   5.2791   5.2861   5.3234   5.3277
  5.4200   5.4464   5.4665   5.5488   5.5790   5.6187   5.6781   5.7490
  5.7768   5.8434   5.9059   5.9457   5.9471   6.0824   6.1237   6.1957
  6.2700   6.3474   6.4544   8.2471   9.9878  11.6530  11.9211  12.6024
 12.9693  13.5109  14.9068
 --------------------------------------------------------------
 
          Ground-State Mulliken Net Atomic Charges

     Atom                 Charge (a.u.)    Spin (a.u.)
  --------------------------------------------------------
      1 C                    -0.066652      -0.016220
      2 N                    -0.086973       0.028661
      3 C                    -0.065144      -0.058411
      4 C                    -0.108035       0.152044
      5 C                     0.037016      -0.018212
      6 N                    -0.188283       0.445899
      7 C                    -0.075367      -0.181902
      8 C                    -0.136332       0.632962
      9 H                     0.128000       0.010445
     10 H                     0.144885      -0.004125
     11 H                     0.132194       0.014164
     12 H                     0.138679       0.004022
     13 H                     0.146011      -0.009327
  --------------------------------------------------------
  Sum of atomic charges =    -0.000000
  Sum of spin   charges =     1.000000

 -----------------------------------------------------------------
                    Cartesian Multipole Moments
 -----------------------------------------------------------------
    Charge (ESU x 10^10)
                -0.0000
    Dipole Moment (Debye)
         X       1.3653      Y      -1.9930      Z      -4.2265
       Tot       4.8682
    Quadrupole Moments (Debye-Ang)
        XX     -39.4475     XY      -8.6416     YY     -43.5146
        XZ      -4.3801     YZ      10.8552     ZZ     -21.8189
    Octopole Moments (Debye-Ang^2)
       XXX    -127.6604    XXY      91.2751    XYY     -21.5001
       YYY     361.0759    XXZ     106.7806    XYZ      16.4540
       YYZ     105.8498    XZZ     -33.1960    YZZ      62.2038
       ZZZ     264.1693
    Hexadecapole Moments (Debye-Ang^3)
      XXXX    -477.1071   XXXY     345.7511   XXYY    -388.9836
      XYYY     337.5076   YYYY   -2396.6668   XXXZ     344.4941
      XXYZ    -268.6448   XYYZ      97.7135   YYYZ    -986.0702
      XXZZ    -417.8803   XYZZ      94.1130   YYZZ    -647.1036
      XZZZ     336.3189   YZZZ    -740.0819   ZZZZ   -1829.6347
 -----------------------------------------------------------------
 Calculating analytic gradient of the SCF energy
 Gradient of SCF Energy
            1           2           3           4           5           6
    1  -0.0193095   0.0149931  -0.0035753   0.0036566  -0.0017051   0.0007864
    2  -0.0513529   0.0446385   0.0032451   0.0032491  -0.0002586   0.0038189
    3  -0.0694532   0.0596823   0.0023778   0.0096344  -0.0017188   0.0019785
            7           8           9          10          11          12
    1   0.0010211   0.0005705   0.0029095  -0.0038469   0.0028178  -0.0011120
    2  -0.0002788  -0.0054985   0.0015978   0.0026903  -0.0007447   0.0009314
    3  -0.0003257  -0.0014058  -0.0016684  -0.0001594  -0.0000718   0.0013020
           13
    1   0.0027939
    2  -0.0020376
    3  -0.0001719
 Max gradient component =       6.945E-02
 RMS gradient           =       1.886E-02
 Gradient time:  CPU 354.31 s  wall 6.86 s
rPathMan2.  file_steps = 951
 IRC --- Status = 2.  Assess steepest descent step
 IRC --- Previous SD length =   0.150000
 IRC --- Point 1 E =     -341.044189 |G| =   0.024397 G.D1 =  -0.024397
 IRC --- Point 2 E =     -341.043398 |G| =   0.117804 G.D1 =   0.035659
 IRC --- Angle(G1/G2) =  107.62 Deg.  Curvature =   0.4004
 IRC --- Minimum along SD direction =   0.060936
 IRC --- SD step rejected. Backing up to the estimated minimum.
 Adding empirical dispersion correction 
 ----------------------------------------------------------------
 Doing -D3(0) with
 s6  =   1.00000
 s8  =   1.00000
 rs6 =   1.28100
 rs8 =   1.09400
 -D3 energy without 3body term =     -0.0032814344 hartrees
 ----------------------------------------------------------------
             Standard Nuclear Orientation (Angstroms)
    I     Atom           X                Y                Z
 ----------------------------------------------------------------
    1      C       0.6624820696    -1.0149644087    -2.3507020787
    2      N       0.8783430704    -0.3376898482    -1.4322602482
    3      C       1.5950716067    -2.8717837982    -3.9700964069
    4      C       0.4835290379    -1.8210644695    -3.5190288160
    5      C       0.2624086520    -3.3052976604    -3.4386829865
    6      N       0.4524912895    -3.8690061742    -2.1381174140
    7      C       1.7447707550    -3.8865934935    -1.9090879762
    8      C       2.5250635259    -3.3594345387    -2.9526546362
    9      H       1.8848221926    -2.7899893586    -5.0093914843
   10      H      -0.0181364774    -1.2967846740    -4.3290106429
   11      H      -0.5075945692    -3.7355954563    -4.0580794202
   12      H       2.1135797915    -4.2427780257    -0.9560493786
   13      H       3.6044312672    -3.2963205201    -2.9873612827
 ----------------------------------------------------------------
 Nuclear Repulsion Energy =         326.56093031 hartrees
 There are       28 alpha and       27 beta electrons

                       Distance Matrix (Angstroms)
             C (  1)   N (  2)   C (  3)   C (  4)   C (  5)   N (  6)
   N (  2)  1.161392
   C (  3)  2.634376  3.657314
   C (  4)  1.430667  2.590537  1.594679
   C (  5)  2.566980  3.634804  1.498775  1.502763
   N (  6)  2.869642  3.626262  2.378253  2.470212  1.430164
   C (  7)  3.100423  3.684125  2.302174  2.906725  2.207932  1.312536
   C (  8)  3.054193  3.762211  1.462148  2.618249  2.314900  2.284445
   H (  9)  3.422493  4.452262  1.082026  2.263541  2.316224  3.385272
   H ( 10)  2.111011  3.180362  2.282955  1.087478  2.214839  3.411426
   H ( 11)  3.418487  4.512373  2.274888  2.222235  1.077828  2.150771
   H ( 12)  3.803882  4.123385  3.351560  3.884665  3.235610  2.072729
   H ( 13)  3.776902  4.313165  2.276736  3.492718  3.372371  3.314198
             C (  7)   C (  8)   H (  9)   H ( 10)   H ( 11)   H ( 12)
   C (  8)  1.405626
   H (  9)  3.291510  2.228081
   H ( 10)  3.958659  3.552006  2.512734
   H ( 11)  3.116747  3.249689  2.742777  2.502153
   H ( 12)  1.082206  2.221722  4.311903  4.959835  4.092723
   H ( 13)  2.229222  1.081768  2.702227  4.349846  4.271786  2.691588

 
 Applying Cartesian multipole field
    Component          Value
    ---------          -----
     (2,0,0)        1.00000E-11
     (0,2,0)        2.00000E-11
     (0,0,2)       -3.00000E-11
 Nucleus-field energy     =    -0.0000000133 hartrees
 Requested basis set is cc-pVTZ
 There are 110 shells and 310 basis functions
 A cutoff of  1.0D-11 yielded   5727 shell pairs
 There are     45881 function pairs (     60404 Cartesian)
 Smallest overlap matrix eigenvalue = 1.70E-04
 Guess MOs from SCF MO coefficient file
 Reading MOs from coefficient file
 Reading MOs from coefficient file
 Long-range K will be added via erf
 Coulomb attenuation parameter = 0.25 bohr**(-1)
 An unrestricted hybrid HF-DFT SCF calculation will be
 performed using Pulay DIIS extrapolation
 Exchange:     0.1957 Hartree-Fock + 1.0000 wB97X-D3 + LR-HF
 Correlation:  1.0000 wB97X-D3
 Using SG-2 standard quadrature grid
 Dispersion:   Grimme D3
 SCF converges when DIIS error is below 1.0E-08
 Using Q-Chem read-in guess as SCF_GUESS READ specified.

 using 64 threads for integral computing
 -------------------------------------------------------
 OpenMP Integral computing Module                
 Release: version 1.0, May 2013, Q-Chem Inc. Pittsburgh 
 -------------------------------------------------------
 using 64 threads for integral computing
 -------------------------------------------------------
 OpenMP Integral computing Module                
 Release: version 1.0, May 2013, Q-Chem Inc. Pittsburgh 
 -------------------------------------------------------
 ---------------------------------------
  Cycle       Energy         DIIS Error
 ---------------------------------------
    1    -341.0487456815      8.93E-04
    2    -341.0445629645      1.50E-04
    3    -341.0446797070      1.60E-04
    4    -341.0449188280      4.04E-05
    5    -341.0449399653      1.21E-05
    6    -341.0449466060      5.74E-06
    7    -341.0449487484      2.63E-06
    8    -341.0449499274      1.57E-06
    9    -341.0449504897      7.94E-07
   10    -341.0449507244      3.67E-07
   11    -341.0449507759      1.74E-07
   12    -341.0449507886      9.20E-08
   13    -341.0449507918      4.27E-08
   14    -341.0449507924      1.37E-08
   15    -341.0449507930      5.15E-09 Convergence criterion met
 ---------------------------------------
 <S^2> = 0.7827
 SCF time:  CPU 2023.55 s  wall 35.98 s
 SCF   energy in the final basis set = -341.04495079
 Total energy in the final basis set = -341.04495079
 
 --------------------------------------------------------------
 
                    Orbital Energies (a.u.)
 --------------------------------------------------------------
 
 Alpha MOs
 -- Occupied --
-14.4422 -14.4237 -10.3584 -10.3474 -10.3347 -10.3285 -10.3265 -10.3219
 -1.1143  -1.0216  -0.9756  -0.8936  -0.8121  -0.7201  -0.7095  -0.6660
 -0.6026  -0.5960  -0.5383  -0.5132  -0.5061  -0.4991  -0.4670  -0.4381
 -0.4191  -0.4113  -0.3818  -0.3142
 -- Virtual --
  0.0765   0.0911   0.1010   0.1267   0.1433   0.1588   0.1620   0.1726
  0.2070   0.2148   0.2242   0.2621   0.2686   0.2844   0.3097   0.3389
  0.3498   0.3663   0.3841   0.3889   0.4008   0.4314   0.4362   0.4453
  0.4486   0.4612   0.4821   0.4857   0.4884   0.5054   0.5206   0.5333
  0.5388   0.5431   0.5641   0.5724   0.5913   0.6004   0.6157   0.6210
  0.6359   0.6479   0.6546   0.6972   0.7128   0.7149   0.7229   0.7608
  0.7826   0.8057   0.8297   0.8460   0.8702   0.8950   0.9259   0.9357
  0.9701   0.9829   1.0042   1.0342   1.0502   1.0582   1.0677   1.0748
  1.0925   1.1069   1.1294   1.1459   1.1690   1.1721   1.1885   1.2011
  1.2193   1.2344   1.2579   1.2796   1.2829   1.3079   1.3164   1.3230
  1.3460   1.3561   1.4009   1.4086   1.4259   1.4365   1.4632   1.4708
  1.5241   1.5278   1.5448   1.5690   1.5950   1.6073   1.6421   1.6533
  1.6664   1.6799   1.7622   1.7943   1.8074   1.8602   1.8966   1.9216
  1.9707   2.0052   2.0210   2.0629   2.1124   2.1790   2.2295   2.2422
  2.2928   2.2960   2.3274   2.3442   2.3729   2.3861   2.4280   2.4513
  2.5202   2.5562   2.5644   2.5816   2.5946   2.6349   2.6533   2.6712
  2.6843   2.6946   2.7251   2.7309   2.7591   2.7653   2.7711   2.7811
  2.8141   2.8312   2.8667   2.8906   2.8999   2.9270   2.9347   2.9570
  2.9786   3.0221   3.0246   3.0384   3.0496   3.0539   3.0834   3.0853
  3.0986   3.1137   3.1332   3.1523   3.1662   3.1803   3.2004   3.2106
  3.2284   3.2472   3.2638   3.2678   3.2840   3.3239   3.3284   3.3414
  3.3594   3.3799   3.3892   3.4115   3.4531   3.4623   3.4989   3.5203
  3.5328   3.5354   3.5821   3.5904   3.5993   3.6175   3.6508   3.6825
  3.7011   3.7114   3.7262   3.7648   3.7903   3.8041   3.8175   3.8328
  3.8517   3.8731   3.9079   3.9246   3.9406   3.9736   3.9758   3.9868
  3.9969   4.0330   4.0562   4.0702   4.0787   4.0821   4.0905   4.0990
  4.1482   4.1789   4.1954   4.2222   4.2356   4.2661   4.2881   4.2975
  4.3272   4.3381   4.3810   4.3987   4.4392   4.4538   4.4807   4.5034
  4.5211   4.5344   4.5585   4.6368   4.6502   4.6529   4.6692   4.6791
  4.7132   4.7602   4.7748   4.7956   4.8619   4.8903   4.9246   4.9650
  4.9685   4.9956   5.0272   5.0476   5.0563   5.1022   5.1333   5.1392
  5.2126   5.2404   5.2470   5.2789   5.2845   5.3132   5.3205   5.4229
  5.4306   5.4635   5.5514   5.5803   5.6147   5.6746   5.7627   5.7693
  5.8469   5.9053   5.9474   5.9631   6.0947   6.1844   6.2304   6.2854
  6.3785   6.4641   8.1680   9.9409  11.6390  11.8901  12.5108  12.8991
 13.5093  15.4302
 
 Beta MOs
 -- Occupied --
-14.4354 -14.4232 -10.3561 -10.3477 -10.3357 -10.3306 -10.3222 -10.3202
 -1.1042  -1.0197  -0.9683  -0.8729  -0.8083  -0.7121  -0.7062  -0.6603
 -0.5960  -0.5915  -0.5315  -0.5029  -0.4957  -0.4841  -0.4648  -0.4271
 -0.4066  -0.3970  -0.3723
 -- Virtual --
 -0.0455   0.0901   0.0920   0.1108   0.1322   0.1459   0.1591   0.1657
  0.1743   0.2106   0.2198   0.2264   0.2675   0.2705   0.2874   0.3111
  0.3396   0.3535   0.3692   0.3861   0.3933   0.4046   0.4356   0.4403
  0.4465   0.4552   0.4648   0.4832   0.4901   0.4925   0.5072   0.5234
  0.5353   0.5404   0.5441   0.5660   0.5744   0.5942   0.6016   0.6195
  0.6233   0.6404   0.6506   0.6577   0.6995   0.7149   0.7167   0.7252
  0.7642   0.7850   0.8099   0.8329   0.8521   0.8739   0.8976   0.9275
  0.9384   0.9726   0.9857   1.0069   1.0366   1.0540   1.0592   1.0695
  1.0778   1.0952   1.1081   1.1302   1.1495   1.1724   1.1742   1.1922
  1.2028   1.2224   1.2364   1.2598   1.2813   1.2848   1.3103   1.3233
  1.3248   1.3492   1.3607   1.4020   1.4106   1.4299   1.4383   1.4664
  1.4739   1.5277   1.5330   1.5488   1.5715   1.5970   1.6137   1.6456
  1.6573   1.6729   1.6869   1.7664   1.7989   1.8126   1.8675   1.8988
  1.9231   1.9729   2.0095   2.0237   2.0661   2.1198   2.1874   2.2320
  2.2459   2.2971   2.2987   2.3321   2.3466   2.3893   2.3947   2.4330
  2.4557   2.5257   2.5613   2.5663   2.5841   2.5998   2.6373   2.6567
  2.6780   2.6875   2.7013   2.7286   2.7343   2.7614   2.7678   2.7748
  2.7882   2.8192   2.8334   2.8698   2.8978   2.9080   2.9304   2.9392
  2.9590   2.9858   3.0254   3.0288   3.0438   3.0536   3.0564   3.0880
  3.0915   3.1015   3.1156   3.1365   3.1570   3.1698   3.1860   3.2035
  3.2143   3.2371   3.2531   3.2720   3.2768   3.2900   3.3275   3.3335
  3.3452   3.3640   3.3854   3.3930   3.4157   3.4573   3.4662   3.5026
  3.5230   3.5368   3.5401   3.5853   3.5974   3.6017   3.6226   3.6579
  3.6851   3.7064   3.7140   3.7314   3.7677   3.7969   3.8082   3.8208
  3.8375   3.8555   3.8773   3.9111   3.9300   3.9470   3.9794   3.9799
  3.9925   4.0035   4.0346   4.0586   4.0755   4.0811   4.0846   4.0943
  4.1016   4.1538   4.1847   4.1992   4.2251   4.2410   4.2708   4.2964
  4.3046   4.3307   4.3430   4.3840   4.4087   4.4437   4.4602   4.4861
  4.5099   4.5252   4.5417   4.5646   4.6398   4.6530   4.6569   4.6736
  4.6821   4.7165   4.7626   4.7786   4.7999   4.8705   4.8975   4.9321
  4.9755   4.9879   5.0023   5.0323   5.0514   5.0654   5.1083   5.1364
  5.1498   5.2163   5.2447   5.2509   5.2853   5.2893   5.3199   5.3307
  5.4277   5.4419   5.4688   5.5559   5.5841   5.6209   5.6809   5.7649
  5.7723   5.8496   5.9090   5.9501   5.9662   6.0988   6.1856   6.2325
  6.2889   6.3801   6.4670   8.1690   9.9468  11.6505  11.8917  12.5143
 12.9021  13.5139  15.4309
 --------------------------------------------------------------
 
          Ground-State Mulliken Net Atomic Charges

     Atom                 Charge (a.u.)    Spin (a.u.)
  --------------------------------------------------------
      1 C                    -0.075811      -0.018001
      2 N                    -0.069300       0.032075
      3 C                    -0.072009      -0.067733
      4 C                    -0.118818       0.174887
      5 C                     0.047816      -0.017113
      6 N                    -0.190391       0.435104
      7 C                    -0.074424      -0.177429
      8 C                    -0.137806       0.622666
      9 H                     0.129825       0.009822
     10 H                     0.144895      -0.004331
     11 H                     0.130629       0.015184
     12 H                     0.138711       0.003938
     13 H                     0.146683      -0.009068
  --------------------------------------------------------
  Sum of atomic charges =    -0.000000
  Sum of spin   charges =     1.000000

 -----------------------------------------------------------------
                    Cartesian Multipole Moments
 -----------------------------------------------------------------
    Charge (ESU x 10^10)
                 0.0000
    Dipole Moment (Debye)
         X       1.3327      Y      -1.9801      Z      -4.2086
       Tot       4.8383
    Quadrupole Moments (Debye-Ang)
        XX     -39.4729     XY      -8.5948     YY     -43.4905
        XZ      -4.2875     YZ      10.7397     ZZ     -21.8884
    Octopole Moments (Debye-Ang^2)
       XXX    -127.5361    XXY      91.5045    XYY     -21.6366
       YYY     361.0910    XXZ     106.9434    XYZ      16.2366
       YYZ     106.1335    XZZ     -33.4065    YZZ      62.7903
       ZZZ     264.3958
    Hexadecapole Moments (Debye-Ang^3)
      XXXX    -477.7971   XXXY     347.2835   XXYY    -390.5123
      XYYY     339.6798   YYYY   -2398.0497   XXXZ     344.5204
      XXYZ    -269.8285   XYYZ      98.5338   YYYZ    -988.3525
      XXZZ    -418.6701   XYZZ      95.2971   YYZZ    -649.5114
      XZZZ     336.7046   YZZZ    -743.4438   ZZZZ   -1830.2630
 -----------------------------------------------------------------
 Calculating analytic gradient of the SCF energy
 Gradient of SCF Energy
            1           2           3           4           5           6
    1  -0.0111771   0.0078249   0.0018933  -0.0064610   0.0013115   0.0006711
    2  -0.0185133   0.0180254  -0.0071783   0.0031685   0.0009540   0.0040261
    3  -0.0259229   0.0240016  -0.0007110   0.0056052  -0.0009552   0.0010086
            7           8           9          10          11          12
    1   0.0002926   0.0018850   0.0030864  -0.0038920   0.0032093  -0.0011500
    2   0.0000097  -0.0058603   0.0023723   0.0034646   0.0001989   0.0008827
    3   0.0000170  -0.0020566  -0.0008094  -0.0008917  -0.0000664   0.0009363
           13
    1   0.0025060
    2  -0.0015503
    3  -0.0001554
 Max gradient component =       2.592E-02
 RMS gradient           =       7.795E-03
 Gradient time:  CPU 356.30 s  wall 6.69 s
rPathMan2.  file_steps = 951
 IRC --- Status = 2.  Assess steepest descent step
 IRC --- Previous SD length =   0.060936
 IRC --- Point 1 E =     -341.044189 |G| =   0.024397 G.D1 =  -0.024397
 IRC --- Point 2 E =     -341.044951 |G| =   0.048682 G.D1 =  -0.000499
 IRC --- Angle(G1/G2) =   89.41 Deg.  Curvature =   0.3922
 IRC --- Minimum along SD direction =   0.062208
 IRC --- Corrector step required
 IRC --- equal length displacement: B_eq =   0.085733
 IRC --- chosen bisector length  : B_len =   0.042867
 Adding empirical dispersion correction 
 ----------------------------------------------------------------
 Doing -D3(0) with
 s6  =   1.00000
 s8  =   1.00000
 rs6 =   1.28100
 rs8 =   1.09400
 -D3 energy without 3body term =     -0.0032892501 hartrees
 ----------------------------------------------------------------
             Standard Nuclear Orientation (Angstroms)
    I     Atom           X                Y                Z
 ----------------------------------------------------------------
    1      C       0.6633793976    -1.0050622502    -2.3379119512
    2      N       0.8768086472    -0.3450547235    -1.4422780296
    3      C       1.5970952234    -2.8777312823    -3.9712617824
    4      C       0.4778437495    -1.8208538085    -3.5192045740
    5      C       0.2641211355    -3.3045214821    -3.4387165430
    6      N       0.4526075620    -3.8675850900    -2.1381734266
    7      C       1.7446171748    -3.8864758898    -1.9089346012
    8      C       2.5263066159    -3.3615695646    -2.9535071394
    9      H       1.8859636661    -2.7889138746    -5.0094591919
   10      H      -0.0194502947    -1.2952860729    -4.3296807096
   11      H      -0.5063610545    -3.7351240333    -4.0580872776
   12      H       2.1131823688    -4.2425099183    -0.9559057995
   13      H       3.6051480200    -3.2966144359    -2.9874017454
 ----------------------------------------------------------------
 Nuclear Repulsion Energy =         326.80224521 hartrees
 There are       28 alpha and       27 beta electrons

                       Distance Matrix (Angstroms)
             C (  1)   N (  2)   C (  3)   C (  4)   C (  5)   N (  6)
   N (  2)  1.132838
   C (  3)  2.654533  3.650893
   C (  4)  1.447547  2.578911  1.604391
   C (  5)  2.580444  3.622098  1.497523  1.501141
   N (  6)  2.877213  3.615583  2.376947  2.469209  1.429678
   C (  7)  3.107353  3.675939  2.300548  2.909378  2.206983  1.312325
   C (  8)  3.066363  3.755532  1.460602  2.624885  2.314339  2.284961
   H (  9)  3.437151  4.440228  1.081290  2.267333  2.315914  3.385605
   H ( 10)  2.125471  3.169119  2.290375  1.086460  2.216136  3.412076
   H ( 11)  3.432278  4.499798  2.273145  2.218893  1.078277  2.150171
   H ( 12)  3.806959  4.117686  3.349827  3.887062  3.234687  2.072639
   H ( 13)  3.785109  4.306152  2.275021  3.498673  3.371381  3.314469
             C (  7)   C (  8)   H (  9)   H ( 10)   H ( 11)   H ( 12)
   C (  8)  1.406306
   H (  9)  3.292093  2.228208
   H ( 10)  3.960582  3.555877  2.514682
   H ( 11)  3.115873  3.249110  2.742925  2.502729
   H ( 12)  1.082065  2.221967  4.312292  4.961513  4.091818
   H ( 13)  2.229933  1.081326  2.702234  4.352556  4.271202  2.692147

 
 Applying Cartesian multipole field
    Component          Value
    ---------          -----
     (2,0,0)        1.00000E-11
     (0,2,0)        2.00000E-11
     (0,0,2)       -3.00000E-11
 Nucleus-field energy     =    -0.0000000133 hartrees
 Requested basis set is cc-pVTZ
 There are 110 shells and 310 basis functions
 A cutoff of  1.0D-11 yielded   5726 shell pairs
 There are     45884 function pairs (     60408 Cartesian)
 Smallest overlap matrix eigenvalue = 1.70E-04
 Guess MOs from SCF MO coefficient file
 Reading MOs from coefficient file
 Reading MOs from coefficient file
 Long-range K will be added via erf
 Coulomb attenuation parameter = 0.25 bohr**(-1)
 An unrestricted hybrid HF-DFT SCF calculation will be
 performed using Pulay DIIS extrapolation
 Exchange:     0.1957 Hartree-Fock + 1.0000 wB97X-D3 + LR-HF
 Correlation:  1.0000 wB97X-D3
 Using SG-2 standard quadrature grid
 Dispersion:   Grimme D3
 SCF converges when DIIS error is below 1.0E-08
 Using Q-Chem read-in guess as SCF_GUESS READ specified.

 using 64 threads for integral computing
 -------------------------------------------------------
 OpenMP Integral computing Module                
 Release: version 1.0, May 2013, Q-Chem Inc. Pittsburgh 
 -------------------------------------------------------
 using 64 threads for integral computing
 -------------------------------------------------------
 OpenMP Integral computing Module                
 Release: version 1.0, May 2013, Q-Chem Inc. Pittsburgh 
 -------------------------------------------------------
 ---------------------------------------
  Cycle       Energy         DIIS Error
 ---------------------------------------
    1    -341.0511883394      8.41E-04
    2    -341.0439872557      1.65E-04
    3    -341.0440903844      1.72E-04
    4    -341.0443539152      3.95E-05
    5    -341.0443689713      9.74E-06
    6    -341.0443703185      2.58E-06
    7    -341.0443705044      1.26E-06
    8    -341.0443705853      4.84E-07
    9    -341.0443706153      2.56E-07
   10    -341.0443706361      1.52E-07
   11    -341.0443706446      6.23E-08
   12    -341.0443706466      3.07E-08
   13    -341.0443706470      1.57E-08
   14    -341.0443706469      6.97E-09 Convergence criterion met
 ---------------------------------------
 <S^2> = 0.7826
 SCF time:  CPU 1784.13 s  wall 30.98 s
 SCF   energy in the final basis set = -341.04437065
 Total energy in the final basis set = -341.04437065
 
 --------------------------------------------------------------
 
                    Orbital Energies (a.u.)
 --------------------------------------------------------------
 
 Alpha MOs
 -- Occupied --
-14.4417 -14.4162 -10.3596 -10.3469 -10.3343 -10.3284 -10.3259 -10.3151
 -1.1136  -1.0308  -0.9749  -0.8932  -0.8088  -0.7191  -0.7084  -0.6652
 -0.6022  -0.5943  -0.5378  -0.5130  -0.5057  -0.4991  -0.4656  -0.4429
 -0.4223  -0.4154  -0.3819  -0.3133
 -- Virtual --
  0.0772   0.0953   0.1074   0.1303   0.1443   0.1594   0.1622   0.1729
  0.2063   0.2162   0.2251   0.2618   0.2691   0.2859   0.3098   0.3393
  0.3491   0.3659   0.3836   0.3887   0.3997   0.4311   0.4354   0.4463
  0.4487   0.4612   0.4818   0.4860   0.4891   0.5050   0.5202   0.5333
  0.5388   0.5437   0.5652   0.5737   0.5916   0.6023   0.6157   0.6209
  0.6357   0.6490   0.6551   0.6975   0.7133   0.7150   0.7233   0.7617
  0.7828   0.8062   0.8311   0.8457   0.8701   0.8964   0.9266   0.9411
  0.9705   0.9854   1.0056   1.0347   1.0498   1.0618   1.0685   1.0762
  1.0930   1.1093   1.1413   1.1463   1.1704   1.1762   1.1877   1.2022
  1.2198   1.2351   1.2586   1.2800   1.2841   1.3123   1.3166   1.3258
  1.3470   1.3587   1.4034   1.4087   1.4264   1.4408   1.4648   1.4750
  1.5249   1.5284   1.5461   1.5689   1.5964   1.6092   1.6417   1.6577
  1.6696   1.6811   1.7626   1.7942   1.8084   1.8594   1.8903   1.9149
  1.9769   2.0077   2.0217   2.0680   2.1193   2.1848   2.2275   2.2418
  2.2885   2.2963   2.3292   2.3444   2.3750   2.3870   2.4261   2.4547
  2.5169   2.5571   2.5649   2.5835   2.5926   2.6352   2.6538   2.6724
  2.6860   2.6953   2.7244   2.7311   2.7601   2.7650   2.7705   2.7808
  2.8141   2.8295   2.8670   2.8912   2.9006   2.9292   2.9341   2.9576
  2.9786   3.0218   3.0260   3.0395   3.0485   3.0494   3.0840   3.0854
  3.1002   3.1138   3.1325   3.1522   3.1669   3.1830   3.2013   3.2111
  3.2294   3.2492   3.2642   3.2680   3.2846   3.3259   3.3293   3.3415
  3.3610   3.3773   3.3905   3.4122   3.4554   3.4634   3.5003   3.5186
  3.5315   3.5369   3.5856   3.5925   3.6085   3.6181   3.6535   3.6831
  3.7062   3.7106   3.7278   3.7648   3.7909   3.8046   3.8195   3.8349
  3.8494   3.8729   3.9077   3.9243   3.9405   3.9734   3.9764   3.9876
  3.9976   4.0338   4.0586   4.0710   4.0860   4.0880   4.0917   4.0998
  4.1494   4.1800   4.1935   4.2241   4.2363   4.2670   4.2887   4.2971
  4.3233   4.3365   4.3848   4.3981   4.4406   4.4545   4.4836   4.5051
  4.5222   4.5359   4.5622   4.6390   4.6539   4.6631   4.6764   4.6879
  4.7227   4.7729   4.7894   4.8124   4.8628   4.8943   4.9280   4.9646
  4.9708   4.9977   5.0294   5.0442   5.0589   5.1044   5.1362   5.1447
  5.2140   5.2416   5.2521   5.2831   5.2897   5.3144   5.3253   5.4254
  5.4310   5.4660   5.5545   5.5858   5.6160   5.6768   5.7711   5.7836
  5.8599   5.9161   5.9491   5.9735   6.0997   6.2838   6.2946   6.3072
  6.4326   6.4685   8.0926   9.9176  11.6317  11.8309  12.4390  12.8684
 13.5102  16.1500
 
 Beta MOs
 -- Occupied --
-14.4349 -14.4158 -10.3572 -10.3471 -10.3352 -10.3305 -10.3196 -10.3154
 -1.1035  -1.0293  -0.9674  -0.8726  -0.8048  -0.7108  -0.7053  -0.6594
 -0.5955  -0.5900  -0.5309  -0.5026  -0.4964  -0.4846  -0.4635  -0.4336
 -0.4073  -0.4005  -0.3723
 -- Virtual --
 -0.0449   0.0914   0.0969   0.1166   0.1349   0.1470   0.1598   0.1658
  0.1746   0.2098   0.2212   0.2272   0.2674   0.2709   0.2888   0.3111
  0.3400   0.3530   0.3688   0.3857   0.3930   0.4036   0.4346   0.4401
  0.4475   0.4553   0.4650   0.4831   0.4905   0.4929   0.5068   0.5232
  0.5354   0.5403   0.5446   0.5671   0.5758   0.5945   0.6035   0.6195
  0.6232   0.6401   0.6516   0.6583   0.6998   0.7155   0.7169   0.7255
  0.7649   0.7854   0.8104   0.8344   0.8519   0.8738   0.8990   0.9283
  0.9441   0.9731   0.9877   1.0083   1.0373   1.0534   1.0629   1.0703
  1.0795   1.0957   1.1105   1.1418   1.1502   1.1741   1.1778   1.1914
  1.2040   1.2230   1.2371   1.2604   1.2818   1.2861   1.3148   1.3239
  1.3273   1.3505   1.3630   1.4044   1.4108   1.4305   1.4427   1.4679
  1.4781   1.5293   1.5326   1.5502   1.5715   1.5983   1.6159   1.6457
  1.6618   1.6757   1.6874   1.7669   1.7988   1.8135   1.8661   1.8930
  1.9163   1.9795   2.0120   2.0243   2.0710   2.1273   2.1925   2.2306
  2.2447   2.2947   2.2979   2.3345   2.3468   2.3904   2.3952   2.4317
  2.4590   2.5227   2.5620   2.5670   2.5861   2.5976   2.6379   2.6571
  2.6792   2.6903   2.7010   2.7275   2.7348   2.7621   2.7677   2.7743
  2.7880   2.8196   2.8317   2.8702   2.8981   2.9089   2.9322   2.9390
  2.9598   2.9857   3.0249   3.0310   3.0444   3.0519   3.0530   3.0888
  3.0915   3.1028   3.1160   3.1361   3.1572   3.1704   3.1884   3.2047
  3.2146   3.2384   3.2552   3.2708   3.2774   3.2912   3.3293   3.3342
  3.3454   3.3651   3.3836   3.3941   3.4166   3.4595   3.4675   3.5041
  3.5205   3.5368   3.5408   3.5894   3.5994   3.6107   3.6228   3.6613
  3.6857   3.7109   3.7130   3.7329   3.7677   3.7973   3.8089   3.8233
  3.8394   3.8532   3.8772   3.9111   3.9295   3.9468   3.9792   3.9802
  3.9936   4.0043   4.0354   4.0612   4.0762   4.0888   4.0900   4.0953
  4.1022   4.1550   4.1859   4.1973   4.2271   4.2415   4.2718   4.2970
  4.3044   4.3269   4.3414   4.3879   4.4081   4.4450   4.4609   4.4888
  4.5118   4.5264   4.5430   4.5682   4.6423   4.6583   4.6667   4.6797
  4.6903   4.7264   4.7759   4.7922   4.8166   4.8716   4.9012   4.9352
  4.9756   4.9896   5.0041   5.0350   5.0484   5.0670   5.1107   5.1423
  5.1524   5.2180   5.2462   5.2557   5.2885   5.2961   5.3209   5.3346
  5.4303   5.4422   5.4712   5.5589   5.5896   5.6222   5.6832   5.7736
  5.7867   5.8631   5.9191   5.9517   5.9767   6.1040   6.2860   6.2980
  6.3082   6.4339   6.4714   8.0935   9.9236  11.6428  11.8331  12.4425
 12.8713  13.5148  16.1506
 --------------------------------------------------------------
 
          Ground-State Mulliken Net Atomic Charges

     Atom                 Charge (a.u.)    Spin (a.u.)
  --------------------------------------------------------
      1 C                    -0.093918      -0.016061
      2 N                    -0.043456       0.027998
      3 C                    -0.073961      -0.069705
      4 C                    -0.124010       0.182150
      5 C                     0.050503      -0.016954
      6 N                    -0.191069       0.432773
      7 C                    -0.074488      -0.176463
      8 C                    -0.139002       0.620184
      9 H                     0.130160       0.009795
     10 H                     0.143732      -0.004325
     11 H                     0.129919       0.015684
     12 H                     0.138666       0.003923
     13 H                     0.146926      -0.008998
  --------------------------------------------------------
  Sum of atomic charges =    -0.000000
  Sum of spin   charges =     1.000000

 -----------------------------------------------------------------
                    Cartesian Multipole Moments
 -----------------------------------------------------------------
    Charge (ESU x 10^10)
                -0.0000
    Dipole Moment (Debye)
         X       1.3183      Y      -1.9392      Z      -4.1820
       Tot       4.7945
    Quadrupole Moments (Debye-Ang)
        XX     -39.4519     XY      -8.5433     YY     -43.5857
        XZ      -4.2426     YZ      10.5583     ZZ     -22.0063
    Octopole Moments (Debye-Ang^2)
       XXX    -127.4760    XXY      91.6716    XYY     -21.7834
       YYY     361.6114    XXZ     106.9954    XYZ      16.0426
       YYZ     106.6064    XZZ     -33.5530    YZZ      63.5046
       ZZZ     264.9563
    Hexadecapole Moments (Debye-Ang^3)
      XXXX    -477.9893   XXXY     347.9986   XXYY    -391.2664
      XYYY     340.7070   YYYY   -2400.4223   XXXZ     344.6831
      XXYZ    -270.4784   XYYZ      99.1263   YYYZ    -990.3966
      XXZZ    -419.0575   XYZZ      96.1339   YYZZ    -651.5983
      XZZZ     337.3813   YZZZ    -746.3616   ZZZZ   -1832.6254
 -----------------------------------------------------------------
 Calculating analytic gradient of the SCF energy
 Gradient of SCF Energy
            1           2           3           4           5           6
    1   0.0032636  -0.0051690   0.0031740  -0.0104537   0.0028229   0.0004952
    2   0.0288541  -0.0228771  -0.0100688  -0.0008068   0.0009452   0.0040073
    3   0.0382882  -0.0313661  -0.0015228  -0.0025565  -0.0004975   0.0005571
            7           8           9          10          11          12
    1   0.0000367   0.0023836   0.0029627  -0.0036129   0.0030305  -0.0011472
    2  -0.0000065  -0.0057575   0.0026529   0.0032125   0.0004106   0.0008837
    3   0.0002306  -0.0023551  -0.0003555  -0.0008227  -0.0002404   0.0008008
           13
    1   0.0022136
    2  -0.0014497
    3  -0.0001600
 Max gradient component =       3.829E-02
 RMS gradient           =       1.038E-02
 Gradient time:  CPU 356.40 s  wall 6.81 s
rPathMan2.  file_steps = 951
 IRC --- Status = 3.  Assess initial corrector step
 IRC --- bisector search: b =  0.000000 E =     -341.044951 G.B =  -0.034246
 IRC --- bisector search: b =  0.042867 E =     -341.044371 G.B =   0.063856
 IRC --- performed gradient/energy interpolation
 IRC --- bisector search:  estimate b(min) =   1.536230186142840E-002
 Adding empirical dispersion correction 
 ----------------------------------------------------------------
 Doing -D3(0) with
 s6  =   1.00000
 s8  =   1.00000
 rs6 =   1.28100
 rs8 =   1.09400
 -D3 energy without 3body term =     -0.0032842193 hartrees
 ----------------------------------------------------------------
             Standard Nuclear Orientation (Angstroms)
    I     Atom           X                Y                Z
 ----------------------------------------------------------------
    1      C       0.6628036491    -1.0114157272    -2.3461184226
    2      N       0.8777931722    -0.3403292320    -1.4358503660
    3      C       1.5957968194    -2.8739152251    -3.9705140478
    4      C       0.4814915752    -1.8209889739    -3.5190918032
    5      C       0.2630223625    -3.3050194978    -3.4386950123
    6      N       0.4525329586    -3.8684968938    -2.1381374875
    7      C       1.7447157157    -3.8865513473    -1.9090330105
    8      C       2.5255090177    -3.3601996776    -2.9529601516
    9      H       1.8852312676    -2.7896039325    -5.0094157490
   10      H      -0.0186073161    -1.2962476135    -4.3292507777
   11      H      -0.5071525089    -3.7354265103    -4.0580822361
   12      H       2.1134373654    -4.2426819428    -0.9559979235
   13      H       3.6046881331    -3.2964258520    -2.9873757835
 ----------------------------------------------------------------
 Nuclear Repulsion Energy =         326.64407083 hartrees
 There are       28 alpha and       27 beta electrons

                       Distance Matrix (Angstroms)
             C (  1)   N (  2)   C (  3)   C (  4)   C (  5)   N (  6)
   N (  2)  1.151158
   C (  3)  2.641598  3.655011
   C (  4)  1.436715  2.586369  1.598159
   C (  5)  2.571802  3.630250  1.498322  1.502178
   N (  6)  2.872348  3.622433  2.377782  2.469851  1.429990
   C (  7)  3.102899  3.681188  2.301589  2.907675  2.207592  1.312460
   C (  8)  3.058548  3.759815  1.461593  2.620626  2.314698  2.284629
   H (  9)  3.427745  4.447949  1.081757  2.264899  2.316113  3.385391
   H ( 10)  2.116191  3.176331  2.285613  1.087111  2.215303  3.411659
   H ( 11)  3.423427  4.507866  2.274262  2.221036  1.077989  2.150556
   H ( 12)  3.804978  4.121339  3.350937  3.885524  3.235279  2.072697
   H ( 13)  3.779837  4.310649  2.276120  3.494852  3.372016  3.314295
             C (  7)   C (  8)   H (  9)   H ( 10)   H ( 11)   H ( 12)
   C (  8)  1.405869
   H (  9)  3.291719  2.228126
   H ( 10)  3.959348  3.553393  2.513432
   H ( 11)  3.116434  3.249481  2.742830  2.502359
   H ( 12)  1.082156  2.221809  4.312042  4.960436  4.092399
   H ( 13)  2.229477  1.081609  2.702230  4.350817  4.271577  2.691789

 
 Applying Cartesian multipole field
    Component          Value
    ---------          -----
     (2,0,0)        1.00000E-11
     (0,2,0)        2.00000E-11
     (0,0,2)       -3.00000E-11
 Nucleus-field energy     =    -0.0000000133 hartrees
 Requested basis set is cc-pVTZ
 There are 110 shells and 310 basis functions
 A cutoff of  1.0D-11 yielded   5725 shell pairs
 There are     45879 function pairs (     60402 Cartesian)
 Smallest overlap matrix eigenvalue = 1.70E-04
 Guess MOs from SCF MO coefficient file
 Reading MOs from coefficient file
 Reading MOs from coefficient file
 Long-range K will be added via erf
 Coulomb attenuation parameter = 0.25 bohr**(-1)
 An unrestricted hybrid HF-DFT SCF calculation will be
 performed using Pulay DIIS extrapolation
 Exchange:     0.1957 Hartree-Fock + 1.0000 wB97X-D3 + LR-HF
 Correlation:  1.0000 wB97X-D3
 Using SG-2 standard quadrature grid
 Dispersion:   Grimme D3
 SCF converges when DIIS error is below 1.0E-08
 Using Q-Chem read-in guess as SCF_GUESS READ specified.

 using 64 threads for integral computing
 -------------------------------------------------------
 OpenMP Integral computing Module                
 Release: version 1.0, May 2013, Q-Chem Inc. Pittsburgh 
 -------------------------------------------------------
 using 64 threads for integral computing
 -------------------------------------------------------
 OpenMP Integral computing Module                
 Release: version 1.0, May 2013, Q-Chem Inc. Pittsburgh 
 -------------------------------------------------------
 ---------------------------------------
  Cycle       Energy         DIIS Error
 ---------------------------------------
    1    -341.0435534343      5.41E-04
    2    -341.0450553460      1.10E-04
    3    -341.0450847745      1.20E-04
    4    -341.0452150046      2.66E-05
    5    -341.0452219295      6.07E-06
    6    -341.0452224628      1.72E-06
    7    -341.0452225420      8.16E-07
    8    -341.0452225760      3.23E-07
    9    -341.0452225884      1.64E-07
   10    -341.0452225971      9.81E-08
   11    -341.0452226006      4.15E-08
   12    -341.0452226013      2.05E-08
   13    -341.0452226013      1.04E-08
   14    -341.0452226016      4.77E-09 Convergence criterion met
 ---------------------------------------
 <S^2> = 0.7827
 SCF time:  CPU 1779.27 s  wall 30.60 s
 SCF   energy in the final basis set = -341.04522260
 Total energy in the final basis set = -341.04522260
 
 --------------------------------------------------------------
 
                    Orbital Energies (a.u.)
 --------------------------------------------------------------
 
 Alpha MOs
 -- Occupied --
-14.4421 -14.4211 -10.3588 -10.3472 -10.3346 -10.3285 -10.3263 -10.3195
 -1.1140  -1.0248  -0.9754  -0.8934  -0.8109  -0.7197  -0.7091  -0.6657
 -0.6024  -0.5954  -0.5381  -0.5131  -0.5059  -0.4990  -0.4665  -0.4397
 -0.4203  -0.4129  -0.3818  -0.3139
 -- Virtual --
  0.0768   0.0927   0.1033   0.1279   0.1436   0.1590   0.1621   0.1727
  0.2068   0.2153   0.2245   0.2620   0.2688   0.2849   0.3098   0.3391
  0.3496   0.3662   0.3839   0.3888   0.4004   0.4313   0.4359   0.4457
  0.4486   0.4612   0.4820   0.4858   0.4886   0.5053   0.5204   0.5333
  0.5388   0.5434   0.5645   0.5728   0.5914   0.6011   0.6157   0.6209
  0.6359   0.6483   0.6548   0.6973   0.7130   0.7149   0.7231   0.7611
  0.7827   0.8059   0.8302   0.8459   0.8701   0.8955   0.9262   0.9377
  0.9702   0.9838   1.0047   1.0344   1.0501   1.0596   1.0680   1.0752
  1.0927   1.1079   1.1334   1.1460   1.1695   1.1731   1.1882   1.2015
  1.2195   1.2346   1.2582   1.2797   1.2833   1.3095   1.3165   1.3239
  1.3464   1.3570   1.4018   1.4086   1.4261   1.4380   1.4638   1.4723
  1.5245   1.5279   1.5453   1.5689   1.5955   1.6080   1.6420   1.6548
  1.6675   1.6802   1.7624   1.7943   1.8078   1.8600   1.8945   1.9194
  1.9735   2.0060   2.0213   2.0649   2.1147   2.1807   2.2288   2.2420
  2.2912   2.2959   2.3281   2.3442   2.3736   2.3864   2.4273   2.4525
  2.5190   2.5565   2.5646   2.5823   2.5939   2.6351   2.6534   2.6716
  2.6849   2.6948   2.7249   2.7309   2.7595   2.7652   2.7709   2.7809
  2.8141   2.8305   2.8668   2.8908   2.9001   2.9278   2.9344   2.9572
  2.9786   3.0221   3.0251   3.0388   3.0493   3.0523   3.0836   3.0853
  3.0993   3.1137   3.1330   3.1523   3.1664   3.1812   3.2008   3.2107
  3.2288   3.2481   3.2640   3.2677   3.2842   3.3247   3.3287   3.3414
  3.3599   3.3789   3.3897   3.4117   3.4540   3.4626   3.4994   3.5198
  3.5322   3.5359   3.5836   3.5912   3.6023   3.6177   3.6517   3.6827
  3.7028   3.7111   3.7267   3.7648   3.7905   3.8042   3.8186   3.8331
  3.8508   3.8730   3.9079   3.9244   3.9406   3.9736   3.9761   3.9870
  3.9971   4.0333   4.0571   4.0705   4.0815   4.0840   4.0910   4.0990
  4.1486   4.1794   4.1947   4.2229   4.2358   4.2664   4.2883   4.2974
  4.3259   4.3375   4.3822   4.3985   4.4397   4.4541   4.4817   4.5041
  4.5216   4.5350   4.5598   4.6378   4.6535   4.6556   4.6713   4.6822
  4.7167   4.7673   4.7768   4.8014   4.8622   4.8916   4.9257   4.9649
  4.9692   4.9964   5.0279   5.0464   5.0572   5.1029   5.1347   5.1406
  5.2132   5.2409   5.2489   5.2805   5.2862   5.3135   5.3221   5.4238
  5.4307   5.4644   5.5525   5.5823   5.6151   5.6755   5.7693   5.7716
  5.8516   5.9087   5.9481   5.9666   6.0969   6.2233   6.2522   6.2886
  6.3973   6.4656   8.1407   9.9323  11.6368  11.8701  12.4847  12.8846
 13.5096  15.6894
 
 Beta MOs
 -- Occupied --
-14.4352 -14.4206 -10.3565 -10.3475 -10.3355 -10.3306 -10.3200 -10.3198
 -1.1039  -1.0231  -0.9680  -0.8728  -0.8071  -0.7116  -0.7059  -0.6600
 -0.5958  -0.5909  -0.5313  -0.5028  -0.4959  -0.4842  -0.4644  -0.4294
 -0.4069  -0.3983  -0.3723
 -- Virtual --
 -0.0453   0.0907   0.0938   0.1128   0.1331   0.1462   0.1593   0.1657
  0.1744   0.2103   0.2203   0.2267   0.2674   0.2706   0.2879   0.3111
  0.3398   0.3534   0.3691   0.3859   0.3932   0.4043   0.4353   0.4402
  0.4469   0.4552   0.4649   0.4831   0.4902   0.4926   0.5071   0.5233
  0.5353   0.5404   0.5443   0.5664   0.5749   0.5943   0.6023   0.6195
  0.6232   0.6403   0.6510   0.6579   0.6996   0.7151   0.7168   0.7253
  0.7644   0.7851   0.8101   0.8335   0.8521   0.8739   0.8982   0.9279
  0.9405   0.9728   0.9864   1.0074   1.0369   1.0538   1.0607   1.0698
  1.0783   1.0954   1.1091   1.1340   1.1497   1.1732   1.1749   1.1919
  1.2032   1.2227   1.2366   1.2601   1.2815   1.2852   1.3119   1.3236
  1.3255   1.3497   1.3615   1.4029   1.4107   1.4301   1.4398   1.4669
  1.4754   1.5283   1.5328   1.5493   1.5715   1.5975   1.6145   1.6457
  1.6588   1.6738   1.6869   1.7666   1.7989   1.8130   1.8672   1.8968
  1.9208   1.9758   2.0104   2.0239   2.0680   2.1222   2.1889   2.2315
  2.2454   2.2967   2.2978   2.3329   2.3466   2.3898   2.3948   2.4325
  2.4569   2.5246   2.5615   2.5666   2.5848   2.5990   2.6376   2.6568
  2.6784   2.6885   2.7012   2.7282   2.7345   2.7616   2.7677   2.7746
  2.7881   2.8194   2.8327   2.8699   2.8979   2.9083   2.9311   2.9391
  2.9593   2.9858   3.0253   3.0296   3.0440   3.0533   3.0549   3.0883
  3.0915   3.1020   3.1157   3.1364   3.1571   3.1700   3.1868   3.2039
  3.2144   3.2376   3.2539   3.2715   3.2770   3.2904   3.3281   3.3337
  3.3452   3.3644   3.3847   3.3934   3.4160   3.4582   3.4666   3.5032
  3.5221   3.5368   3.5403   3.5871   3.5980   3.6046   3.6226   3.6591
  3.6853   3.7079   3.7137   3.7318   3.7677   3.7970   3.8084   3.8221
  3.8378   3.8547   3.8773   3.9111   3.9298   3.9469   3.9794   3.9801
  3.9929   4.0038   4.0349   4.0596   4.0758   4.0839   4.0864   4.0947
  4.1015   4.1542   4.1851   4.1985   4.2258   4.2412   4.2711   4.2967
  4.3045   4.3294   4.3424   4.3853   4.4085   4.4442   4.4604   4.4871
  4.5107   4.5258   4.5422   4.5659   4.6409   4.6573   4.6588   4.6754
  4.6850   4.7202   4.7697   4.7805   4.8057   4.8709   4.8987   4.9331
  4.9755   4.9885   5.0029   5.0332   5.0504   5.0660   5.1091   5.1386
  5.1505   5.2170   5.2454   5.2526   5.2865   5.2916   5.3202   5.3320
  5.4287   5.4420   5.4696   5.5570   5.5861   5.6214   5.6818   5.7711
  5.7752   5.8544   5.9123   5.9507   5.9698   6.1012   6.2245   6.2543
  6.2922   6.3987   6.4685   8.1417   9.9383  11.6481  11.8719  12.4883
 12.8875  13.5143  15.6900
 --------------------------------------------------------------
 
          Ground-State Mulliken Net Atomic Charges

     Atom                 Charge (a.u.)    Spin (a.u.)
  --------------------------------------------------------
      1 C                    -0.081918      -0.017238
      2 N                    -0.060290       0.030524
      3 C                    -0.072704      -0.068418
      4 C                    -0.120753       0.177447
      5 C                     0.048768      -0.017048
      6 N                    -0.190634       0.434290
      7 C                    -0.074452      -0.177093
      8 C                    -0.138236       0.621798
      9 H                     0.129943       0.009813
     10 H                     0.144443      -0.004327
     11 H                     0.130369       0.015363
     12 H                     0.138694       0.003933
     13 H                     0.146770      -0.009044
  --------------------------------------------------------
  Sum of atomic charges =    -0.000000
  Sum of spin   charges =     1.000000

 -----------------------------------------------------------------
                    Cartesian Multipole Moments
 -----------------------------------------------------------------
    Charge (ESU x 10^10)
                -0.0000
    Dipole Moment (Debye)
         X       1.3276      Y      -1.9652      Z      -4.1988
       Tot       4.8223
    Quadrupole Moments (Debye-Ang)
        XX     -39.4658     XY      -8.5762     YY     -43.5259
        XZ      -4.2713     YZ      10.6735     ZZ     -21.9330
    Octopole Moments (Debye-Ang^2)
       XXX    -127.5158    XXY      91.5654    XYY     -21.6900
       YYY     361.2811    XXZ     106.9634    XYZ      16.1666
       YYZ     106.3068    XZZ     -33.4603    YZZ      63.0516
       ZZZ     264.6088
    Hexadecapole Moments (Debye-Ang^3)
      XXXX    -477.8688   XXXY     347.5421   XXYY    -390.7850
      XYYY     340.0500   YYYY   -2398.9084   XXXZ     344.5819
      XXYZ    -270.0636   XYYZ      98.7474   YYYZ    -989.0943
      XXZZ    -418.8136   XYZZ      95.5995   YYZZ    -650.2735
      XZZZ     336.9553   YZZZ    -744.5128   ZZZZ   -1831.1636
 -----------------------------------------------------------------
 Calculating analytic gradient of the SCF energy
 Gradient of SCF Energy
            1           2           3           4           5           6
    1  -0.0063114   0.0034835   0.0023711  -0.0079152   0.0018579   0.0006079
    2  -0.0023180   0.0042070  -0.0082402   0.0017110   0.0009432   0.0040195
    3  -0.0039774   0.0053096  -0.0010091   0.0026067  -0.0007889   0.0008442
            7           8           9          10          11          12
    1   0.0001994   0.0020626   0.0030407  -0.0037931   0.0031446  -0.0011491
    2   0.0000044  -0.0058222   0.0024751   0.0033751   0.0002759   0.0008831
    3   0.0000932  -0.0021664  -0.0006438  -0.0008694  -0.0001293   0.0008877
           13
    1   0.0024010
    2  -0.0015140
    3  -0.0001571
 Max gradient component =       8.240E-03
 RMS gradient           =       3.180E-03
 Gradient time:  CPU 363.20 s  wall 6.82 s
rPathMan2.  file_steps = 951
 IRC --- Status = 4.  Checking bisector search.
 IRC --- Bisector search finished successfully.
 ------------------------------------------------------------------------
 Reaction path following.  The coordinates are cartesian              
 Step   6 E=    -341.045223 |G|=  0.019858 S_lin= 0.5373 S_tot= 0.5439
 ------------------------------------------------------------------------
  IRC -- SD step length =   0.150000000000000     
 Adding empirical dispersion correction 
 ----------------------------------------------------------------
 Doing -D3(0) with
 s6  =   1.00000
 s8  =   1.00000
 rs6 =   1.28100
 rs8 =   1.09400
 -D3 energy without 3body term =     -0.0032961619 hartrees
 ----------------------------------------------------------------
             Standard Nuclear Orientation (Angstroms)
    I     Atom           X                Y                Z
 ----------------------------------------------------------------
    1      C       0.6880319213    -1.0021502144    -2.3302197186
    2      N       0.8638687671    -0.3571456362    -1.4570741253
    3      C       1.5863191179    -2.8409772545    -3.9664805916
    4      C       0.5131305770    -1.8278282151    -3.5295114180
    5      C       0.2555960547    -3.3087898795    -3.4355417918
    6      N       0.4501029951    -3.8845637831    -2.1415118132
    7      C       1.7439184835    -3.8865687392    -1.9094056487
    8      C       2.5172641499    -3.3369271269    -2.9443005079
    9      H       1.8730767955    -2.7994974898    -5.0068423831
   10      H      -0.0034456428    -1.3097387839    -4.3257756201
   11      H      -0.5197223190    -3.7365294254    -4.0575652450
   12      H       2.1180304612    -4.2462116971    -0.9595462049
   13      H       3.5950908500    -3.2903741805    -2.9867477036
 ----------------------------------------------------------------
 Nuclear Repulsion Energy =         327.97126763 hartrees
 There are       28 alpha and       27 beta electrons

                       Distance Matrix (Angstroms)
             C (  1)   N (  2)   C (  3)   C (  4)   C (  5)   N (  6)
   N (  2)  1.099697
   C (  3)  2.620220  3.603953
   C (  4)  1.466504  2.565331  1.539203
   C (  5)  2.594094  3.605071  1.507172  1.506121
   N (  6)  2.898367  3.616951  2.389680  2.482071  1.429637
   C (  7)  3.100299  3.665504  2.312932  2.894476  2.208625  1.314472
   C (  8)  3.028922  3.718152  1.468835  2.576122  2.314574  2.284192
   H (  9)  3.434981  4.425431  1.079955  2.230718  2.311841  3.378216
   H ( 10)  2.134243  3.144697  2.236322  1.081344  2.203593  3.406822
   H ( 11)  3.452423  4.482980  2.290354  2.233555  1.082124  2.152611
   H ( 12)  3.800997  4.116466  3.361407  3.876726  3.236970  2.076009
   H ( 13)  3.757391  4.289907  2.279693  3.454289  3.369567  3.310352
             C (  7)   C (  8)   H (  9)   H ( 10)   H ( 11)   H ( 12)
   C (  8)  1.403986
   H (  9)  3.285197  2.226631
   H ( 10)  3.941088  3.517377  2.490897
   H ( 11)  3.124287  3.259191  2.739460  2.495554
   H ( 12)  1.082375  2.219332  4.305066  4.945203  4.100639
   H ( 13)  2.223275  1.079666  2.699458  4.320345  4.275207  2.684191

 
 Applying Cartesian multipole field
    Component          Value
    ---------          -----
     (2,0,0)        1.00000E-11
     (0,2,0)        2.00000E-11
     (0,0,2)       -3.00000E-11
 Nucleus-field energy     =    -0.0000000133 hartrees
 Requested basis set is cc-pVTZ
 There are 110 shells and 310 basis functions
 A cutoff of  1.0D-11 yielded   5736 shell pairs
 There are     45948 function pairs (     60485 Cartesian)
 Smallest overlap matrix eigenvalue = 1.70E-04
 Guess MOs from SCF MO coefficient file
 Reading MOs from coefficient file
 Reading MOs from coefficient file
 Long-range K will be added via erf
 Coulomb attenuation parameter = 0.25 bohr**(-1)
 An unrestricted hybrid HF-DFT SCF calculation will be
 performed using Pulay DIIS extrapolation
 Exchange:     0.1957 Hartree-Fock + 1.0000 wB97X-D3 + LR-HF
 Correlation:  1.0000 wB97X-D3
 Using SG-2 standard quadrature grid
 Dispersion:   Grimme D3
 SCF converges when DIIS error is below 1.0E-08
 Using Q-Chem read-in guess as SCF_GUESS READ specified.

 using 64 threads for integral computing
 -------------------------------------------------------
 OpenMP Integral computing Module                
 Release: version 1.0, May 2013, Q-Chem Inc. Pittsburgh 
 -------------------------------------------------------
 using 64 threads for integral computing
 -------------------------------------------------------
 OpenMP Integral computing Module                
 Release: version 1.0, May 2013, Q-Chem Inc. Pittsburgh 
 -------------------------------------------------------
 ---------------------------------------
  Cycle       Energy         DIIS Error
 ---------------------------------------
    1    -341.0615356009      1.87E-03
    2    -341.0386272464      3.07E-04
    3    -341.0393472929      2.83E-04
    4    -341.0400777428      6.94E-05
    5    -341.0401339424      2.44E-05
    6    -341.0401516375      7.95E-06
    7    -341.0401567923      3.84E-06
    8    -341.0401594891      2.18E-06
    9    -341.0401606749      1.28E-06
   10    -341.0401611742      6.58E-07
   11    -341.0401613174      2.94E-07
   12    -341.0401613515      1.46E-07
   13    -341.0401613579      6.81E-08
   14    -341.0401613592      2.15E-08
   15    -341.0401613589      1.00E-08
   16    -341.0401613594      3.40E-09 Convergence criterion met
 ---------------------------------------
 <S^2> = 0.7830
 SCF time:  CPU 2130.59 s  wall 37.31 s
 SCF   energy in the final basis set = -341.04016136
 Total energy in the final basis set = -341.04016136
 
 --------------------------------------------------------------
 
                    Orbital Energies (a.u.)
 --------------------------------------------------------------
 
 Alpha MOs
 -- Occupied --
-14.4424 -14.4073 -10.3580 -10.3456 -10.3310 -10.3273 -10.3264 -10.3066
 -1.1139  -1.0419  -0.9807  -0.8915  -0.8030  -0.7204  -0.7070  -0.6666
 -0.6000  -0.5920  -0.5379  -0.5145  -0.5073  -0.4995  -0.4636  -0.4494
 -0.4318  -0.4129  -0.3793  -0.3174
 -- Virtual --
  0.0821   0.0992   0.1158   0.1353   0.1471   0.1600   0.1626   0.1738
  0.2054   0.2145   0.2262   0.2684   0.2719   0.2878   0.3122   0.3391
  0.3522   0.3664   0.3827   0.3918   0.3978   0.4313   0.4406   0.4467
  0.4514   0.4617   0.4828   0.4868   0.4902   0.5052   0.5219   0.5342
  0.5381   0.5453   0.5663   0.5695   0.5915   0.6068   0.6157   0.6241
  0.6347   0.6473   0.6554   0.6972   0.7135   0.7170   0.7278   0.7627
  0.7837   0.8060   0.8299   0.8489   0.8779   0.9006   0.9240   0.9508
  0.9736   0.9883   1.0078   1.0380   1.0509   1.0675   1.0688   1.0810
  1.0931   1.1116   1.1455   1.1563   1.1726   1.1886   1.1922   1.2020
  1.2230   1.2417   1.2590   1.2830   1.2860   1.3175   1.3207   1.3312
  1.3502   1.3622   1.4041   1.4191   1.4308   1.4487   1.4745   1.4857
  1.5232   1.5305   1.5448   1.5675   1.5980   1.6137   1.6456   1.6628
  1.6717   1.6853   1.7629   1.7916   1.8117   1.8597   1.8826   1.9015
  1.9769   2.0062   2.0223   2.0700   2.1281   2.1922   2.2271   2.2502
  2.2925   2.3050   2.3346   2.3469   2.3789   2.3938   2.4266   2.4540
  2.5293   2.5585   2.5764   2.5805   2.6082   2.6370   2.6546   2.6739
  2.6872   2.7027   2.7301   2.7390   2.7596   2.7697   2.7746   2.7848
  2.8155   2.8472   2.8655   2.8905   2.8987   2.9266   2.9379   2.9626
  2.9838   3.0174   3.0222   3.0386   3.0471   3.0505   3.0852   3.0898
  3.1014   3.1199   3.1408   3.1600   3.1718   3.1904   3.2056   3.2134
  3.2358   3.2582   3.2658   3.2789   3.2919   3.3295   3.3387   3.3491
  3.3603   3.3851   3.3940   3.4185   3.4645   3.4676   3.5138   3.5241
  3.5351   3.5477   3.5821   3.5924   3.6229   3.6318   3.6558   3.6905
  3.7111   3.7204   3.7368   3.7639   3.7960   3.8174   3.8301   3.8548
  3.8601   3.8763   3.9213   3.9324   3.9486   3.9699   3.9733   3.9991
  4.0100   4.0392   4.0558   4.0716   4.0936   4.0994   4.1031   4.1159
  4.1525   4.1752   4.2050   4.2245   4.2296   4.2719   4.2855   4.3058
  4.3367   4.3483   4.3869   4.4019   4.4477   4.4601   4.4785   4.5081
  4.5315   4.5489   4.5699   4.6347   4.6560   4.6615   4.6895   4.7006
  4.7426   4.8058   4.8295   4.8466   4.8687   4.9047   4.9501   4.9740
  4.9813   5.0043   5.0385   5.0595   5.0676   5.1229   5.1498   5.1717
  5.2227   5.2569   5.2620   5.2823   5.3073   5.3249   5.3313   5.4179
  5.4434   5.4667   5.5492   5.5902   5.6140   5.6810   5.7878   5.8211
  5.8691   5.9271   5.9457   5.9821   6.0970   6.2783   6.3732   6.4495
  6.4633   6.5210   8.0542   9.9273  11.6116  11.8032  12.5786  12.7786
 13.5012  17.0060
 
 Beta MOs
 -- Occupied --
-14.4354 -14.4071 -10.3559 -10.3459 -10.3318 -10.3294 -10.3200 -10.3067
 -1.1037  -1.0409  -0.9727  -0.8701  -0.7998  -0.7119  -0.7040  -0.6610
 -0.5934  -0.5876  -0.5306  -0.5008  -0.5000  -0.4870  -0.4619  -0.4403
 -0.4187  -0.3979  -0.3706
 -- Virtual --
 -0.0435   0.0952   0.1073   0.1206   0.1380   0.1495   0.1608   0.1663
  0.1756   0.2086   0.2192   0.2280   0.2691   0.2771   0.2918   0.3133
  0.3397   0.3560   0.3694   0.3847   0.3954   0.4021   0.4396   0.4412
  0.4478   0.4579   0.4650   0.4844   0.4896   0.4952   0.5072   0.5245
  0.5370   0.5400   0.5460   0.5683   0.5717   0.5942   0.6079   0.6198
  0.6265   0.6391   0.6503   0.6580   0.6996   0.7162   0.7189   0.7294
  0.7662   0.7860   0.8102   0.8330   0.8550   0.8819   0.9029   0.9258
  0.9538   0.9757   0.9909   1.0105   1.0402   1.0546   1.0691   1.0703
  1.0845   1.0955   1.1129   1.1474   1.1587   1.1770   1.1907   1.1949
  1.2035   1.2261   1.2436   1.2602   1.2849   1.2879   1.3195   1.3278
  1.3337   1.3535   1.3667   1.4047   1.4210   1.4354   1.4500   1.4783
  1.4886   1.5272   1.5351   1.5483   1.5698   1.6002   1.6202   1.6510
  1.6668   1.6771   1.6913   1.7668   1.7962   1.8170   1.8647   1.8875
  1.9029   1.9795   2.0110   2.0253   2.0730   2.1367   2.1990   2.2297
  2.2526   2.2993   2.3068   2.3397   2.3494   2.3931   2.4026   2.4322
  2.4583   2.5353   2.5624   2.5781   2.5844   2.6136   2.6390   2.6584
  2.6811   2.6903   2.7097   2.7316   2.7428   2.7628   2.7733   2.7779
  2.7905   2.8200   2.8507   2.8688   2.9012   2.9038   2.9297   2.9431
  2.9649   2.9908   3.0208   3.0265   3.0433   3.0495   3.0554   3.0896
  3.0961   3.1047   3.1218   3.1437   3.1652   3.1768   3.1952   3.2076
  3.2171   3.2466   3.2650   3.2756   3.2842   3.2984   3.3340   3.3420
  3.3533   3.3648   3.3901   3.3994   3.4228   3.4682   3.4719   3.5176
  3.5252   3.5400   3.5522   3.5869   3.5986   3.6271   3.6344   3.6645
  3.6931   3.7139   3.7242   3.7422   3.7670   3.8016   3.8213   3.8336
  3.8584   3.8644   3.8807   3.9243   3.9381   3.9544   3.9770   3.9782
  4.0029   4.0173   4.0408   4.0580   4.0771   4.0958   4.1014   4.1058
  4.1183   4.1584   4.1803   4.2092   4.2278   4.2348   4.2772   4.2938
  4.3133   4.3409   4.3526   4.3896   4.4120   4.4536   4.4665   4.4838
  4.5146   4.5370   4.5549   4.5753   4.6386   4.6605   4.6661   4.6910
  4.7019   4.7463   4.8091   4.8333   4.8500   4.8772   4.9123   4.9623
  4.9864   4.9942   5.0133   5.0404   5.0673   5.0760   5.1294   5.1540
  5.1772   5.2279   5.2628   5.2670   5.2900   5.3112   5.3320   5.3376
  5.4232   5.4552   5.4716   5.5539   5.5938   5.6207   5.6874   5.7907
  5.8238   5.8733   5.9291   5.9494   5.9841   6.1015   6.2821   6.3747
  6.4524   6.4640   6.5219   8.0551   9.9335  11.6208  11.8085  12.5811
 12.7815  13.5060  17.0063
 --------------------------------------------------------------
 
          Ground-State Mulliken Net Atomic Charges

     Atom                 Charge (a.u.)    Spin (a.u.)
  --------------------------------------------------------
      1 C                    -0.122243      -0.009871
      2 N                    -0.011323       0.014880
      3 C                    -0.063853      -0.054893
      4 C                    -0.115687       0.150042
      5 C                     0.033369      -0.018900
      6 N                    -0.187596       0.450028
      7 C                    -0.076900      -0.183859
      8 C                    -0.139402       0.635718
      9 H                     0.127904       0.011072
     10 H                     0.140154      -0.003860
     11 H                     0.130747       0.014759
     12 H                     0.138369       0.004047
     13 H                     0.146459      -0.009163
  --------------------------------------------------------
  Sum of atomic charges =    -0.000000
  Sum of spin   charges =     1.000000

 -----------------------------------------------------------------
                    Cartesian Multipole Moments
 -----------------------------------------------------------------
    Charge (ESU x 10^10)
                -0.0000
    Dipole Moment (Debye)
         X       1.3666      Y      -1.8575      Z      -4.1520
       Tot       4.7494
    Quadrupole Moments (Debye-Ang)
        XX     -39.3042     XY      -8.5341     YY     -43.9066
        XZ      -4.3731     YZ      10.3256     ZZ     -22.1447
    Octopole Moments (Debye-Ang^2)
       XXX    -127.5435    XXY      91.5504    XYY     -21.7692
       YYY     363.1015    XXZ     106.6827    XYZ      16.1112
       YYZ     107.2617    XZZ     -33.3095    YZZ      64.0728
       ZZZ     265.7463
    Hexadecapole Moments (Debye-Ang^3)
      XXXX    -476.7761   XXXY     346.2503   XXYY    -389.5955
      XYYY     337.9629   YYYY   -2404.3853   XXXZ     344.9268
      XXYZ    -269.3386   XYYZ      98.4583   YYYZ    -990.9671
      XXZZ    -417.9821   XYZZ      95.2293   YYZZ    -651.6552
      XZZZ     337.5959   YZZZ    -746.1070   ZZZZ   -1835.8550
 -----------------------------------------------------------------
 Calculating analytic gradient of the SCF energy
 Gradient of SCF Energy
            1           2           3           4           5           6
    1   0.0204061  -0.0203546  -0.0034715  -0.0003051   0.0015975  -0.0004957
    2   0.0901094  -0.0801072   0.0038661  -0.0101765  -0.0009976   0.0030880
    3   0.1232464  -0.1090269   0.0002634  -0.0160704   0.0006275   0.0010503
            7           8           9          10          11          12
    1   0.0007308   0.0020120   0.0015439  -0.0021699   0.0005820  -0.0009352
    2  -0.0008139  -0.0037122   0.0016667   0.0002301  -0.0017612   0.0010013
    3   0.0003077  -0.0015318   0.0006093   0.0012120  -0.0014356   0.0010743
           13
    1   0.0008597
    2  -0.0023930
    3  -0.0003262
 Max gradient component =       1.232E-01
 RMS gradient           =       3.316E-02
 Gradient time:  CPU 358.71 s  wall 6.72 s
rPathMan2.  file_steps = 951
 IRC --- Status = 2.  Assess steepest descent step
 IRC --- Previous SD length =   0.150000
 IRC --- Point 1 E =     -341.045223 |G| =   0.019858 G.D1 =  -0.019858
 IRC --- Point 2 E =     -341.040161 |G| =   0.207114 G.D1 =   0.092738
 IRC --- Angle(G1/G2) =  116.60 Deg.  Curvature =   0.7506
 IRC --- Minimum along SD direction =   0.026455
 IRC --- SD step rejected. Backing up to the estimated minimum.
 Adding empirical dispersion correction 
 ----------------------------------------------------------------
 Doing -D3(0) with
 s6  =   1.00000
 s8  =   1.00000
 rs6 =   1.28100
 rs8 =   1.09400
 -D3 energy without 3body term =     -0.0032862531 hartrees
 ----------------------------------------------------------------
             Standard Nuclear Orientation (Angstroms)
    I     Atom           X                Y                Z
 ----------------------------------------------------------------
    1      C       0.6672530328    -1.0097816152    -2.3433144480
    2      N       0.8753373948    -0.3432950568    -1.4395934939
    3      C       1.5941252848    -2.8681061206    -3.9698026874
    4      C       0.4870715871    -1.8221951766    -3.5209294584
    5      C       0.2617126219    -3.3056844611    -3.4381388946
    6      N       0.4521043982    -3.8713305304    -2.1387326004
    7      C       1.7445751119    -3.8865544146    -1.9090987308
    8      C       2.5240549118    -3.3560952147    -2.9514328937
    9      H       1.8830876444    -2.7913488095    -5.0089618973
   10      H      -0.0159333279    -1.2986269835    -4.3286378816
   11      H      -0.5093693832    -3.7356210259    -4.0579910570
   12      H       2.1142474266    -4.2433044678    -0.9566237161
   13      H       3.6029955085    -3.2953585491    -2.9872650122
 ----------------------------------------------------------------
 Nuclear Repulsion Energy =         326.87263609 hartrees
 There are       28 alpha and       27 beta electrons

                       Distance Matrix (Angstroms)
             C (  1)   N (  2)   C (  3)   C (  4)   C (  5)   N (  6)
   N (  2)  1.142022
   C (  3)  2.637788  3.645996
   C (  4)  1.441963  2.582606  1.587761
   C (  5)  2.575708  3.625806  1.499822  1.502791
   N (  6)  2.876909  3.621458  2.379809  2.471972  1.429917
   C (  7)  3.102416  3.678409  2.303557  2.905321  2.207771  1.312800
   C (  8)  3.053311  3.752452  1.462867  2.612753  2.314653  2.284497
   H (  9)  3.428981  4.443976  1.081315  2.258840  2.315358  3.384123
   H ( 10)  2.119359  3.170741  2.276909  1.086062  2.213223  3.410799
   H ( 11)  3.428521  4.503476  2.277070  2.223180  1.078717  2.150907
   H ( 12)  3.804257  4.120465  3.352752  3.883959  3.235573  2.073274
   H ( 13)  3.775860  4.306981  2.276727  3.487691  3.371582  3.313588
             C (  7)   C (  8)   H (  9)   H ( 10)   H ( 11)   H ( 12)
   C (  8)  1.405502
   H (  9)  3.290564  2.227825
   H ( 10)  3.956125  3.547028  2.509450
   H ( 11)  3.117817  3.251180  2.742234  2.501134
   H ( 12)  1.082191  2.221339  4.310807  4.957749  4.093847
   H ( 13)  2.228381  1.081243  2.701734  4.345442  4.272216  2.690442

 
 Applying Cartesian multipole field
    Component          Value
    ---------          -----
     (2,0,0)        1.00000E-11
     (0,2,0)        2.00000E-11
     (0,0,2)       -3.00000E-11
 Nucleus-field energy     =    -0.0000000133 hartrees
 Requested basis set is cc-pVTZ
 There are 110 shells and 310 basis functions
 A cutoff of  1.0D-11 yielded   5725 shell pairs
 There are     45879 function pairs (     60402 Cartesian)
 Smallest overlap matrix eigenvalue = 1.70E-04
 Guess MOs from SCF MO coefficient file
 Reading MOs from coefficient file
 Reading MOs from coefficient file
 Long-range K will be added via erf
 Coulomb attenuation parameter = 0.25 bohr**(-1)
 An unrestricted hybrid HF-DFT SCF calculation will be
 performed using Pulay DIIS extrapolation
 Exchange:     0.1957 Hartree-Fock + 1.0000 wB97X-D3 + LR-HF
 Correlation:  1.0000 wB97X-D3
 Using SG-2 standard quadrature grid
 Dispersion:   Grimme D3
 SCF converges when DIIS error is below 1.0E-08
 Using Q-Chem read-in guess as SCF_GUESS READ specified.

 using 64 threads for integral computing
 -------------------------------------------------------
 OpenMP Integral computing Module                
 Release: version 1.0, May 2013, Q-Chem Inc. Pittsburgh 
 -------------------------------------------------------
 using 64 threads for integral computing
 -------------------------------------------------------
 OpenMP Integral computing Module                
 Release: version 1.0, May 2013, Q-Chem Inc. Pittsburgh 
 -------------------------------------------------------
 ---------------------------------------
  Cycle       Energy         DIIS Error
 ---------------------------------------
    1    -341.0403754045      1.55E-03
    2    -341.0442997064      2.81E-04
    3    -341.0447471749      2.77E-04
    4    -341.0454414705      7.09E-05
    5    -341.0454976490      2.00E-05
    6    -341.0455103255      7.05E-06
    7    -341.0455142515      3.28E-06
    8    -341.0455164109      1.95E-06
    9    -341.0455173414      1.11E-06
   10    -341.0455177566      5.59E-07
   11    -341.0455178637      2.47E-07
   12    -341.0455178914      1.28E-07
   13    -341.0455178967      5.80E-08
   14    -341.0455178980      2.18E-08
   15    -341.0455178987      9.95E-09 Convergence criterion met
 ---------------------------------------
 <S^2> = 0.7827
 SCF time:  CPU 2042.93 s  wall 35.77 s
 SCF   energy in the final basis set = -341.04551790
 Total energy in the final basis set = -341.04551790
 
 --------------------------------------------------------------
 
                    Orbital Energies (a.u.)
 --------------------------------------------------------------
 
 Alpha MOs
 -- Occupied --
-14.4421 -14.4187 -10.3587 -10.3469 -10.3339 -10.3283 -10.3263 -10.3173
 -1.1140  -1.0278  -0.9764  -0.8931  -0.8095  -0.7198  -0.7087  -0.6659
 -0.6020  -0.5948  -0.5381  -0.5130  -0.5062  -0.4993  -0.4660  -0.4412
 -0.4221  -0.4133  -0.3814  -0.3145
 -- Virtual --
  0.0782   0.0940   0.1053   0.1292   0.1440   0.1592   0.1621   0.1728
  0.2067   0.2151   0.2248   0.2639   0.2688   0.2851   0.3102   0.3391
  0.3501   0.3663   0.3839   0.3894   0.3999   0.4314   0.4366   0.4459
  0.4491   0.4613   0.4824   0.4862   0.4883   0.5053   0.5206   0.5334
  0.5387   0.5437   0.5648   0.5723   0.5915   0.6020   0.6157   0.6215
  0.6356   0.6481   0.6548   0.6972   0.7131   0.7153   0.7238   0.7614
  0.7829   0.8059   0.8302   0.8465   0.8714   0.8966   0.9260   0.9402
  0.9709   0.9846   1.0053   1.0350   1.0502   1.0613   1.0681   1.0762
  1.0926   1.1086   1.1374   1.1466   1.1701   1.1746   1.1887   1.2014
  1.2200   1.2356   1.2584   1.2806   1.2833   1.3110   1.3173   1.3250
  1.3470   1.3579   1.4021   1.4105   1.4270   1.4399   1.4656   1.4746
  1.5242   1.5285   1.5454   1.5685   1.5960   1.6088   1.6432   1.6558
  1.6679   1.6807   1.7626   1.7939   1.8084   1.8605   1.8924   1.9167
  1.9751   2.0064   2.0215   2.0660   2.1166   2.1818   2.2285   2.2436
  2.2910   2.2977   2.3291   2.3444   2.3747   2.3872   2.4270   2.4528
  2.5211   2.5575   2.5660   2.5818   2.5966   2.6358   2.6532   2.6720
  2.6856   2.6960   2.7269   2.7313   2.7593   2.7665   2.7716   2.7808
  2.8145   2.8327   2.8666   2.8904   2.8996   2.9280   2.9345   2.9584
  2.9796   3.0214   3.0247   3.0386   3.0493   3.0514   3.0839   3.0868
  3.0996   3.1146   3.1343   3.1542   3.1670   3.1828   3.2017   3.2110
  3.2299   3.2500   3.2644   3.2696   3.2856   3.3268   3.3303   3.3427
  3.3599   3.3800   3.3900   3.4127   3.4557   3.4634   3.5018   3.5209
  3.5326   3.5378   3.5841   3.5915   3.6069   3.6191   3.6526   3.6838
  3.7048   3.7118   3.7283   3.7648   3.7927   3.8051   3.8211   3.8372
  3.8517   3.8736   3.9110   3.9259   3.9413   3.9733   3.9758   3.9882
  3.9987   4.0343   4.0573   4.0704   4.0836   4.0863   4.0928   4.1018
  4.1496   4.1786   4.1967   4.2232   4.2350   4.2674   4.2880   4.2983
  4.3292   4.3382   4.3826   4.3990   4.4416   4.4548   4.4817   4.5046
  4.5239   4.5370   4.5613   4.6384   4.6538   4.6592   4.6733   4.6848
  4.7211   4.7755   4.7857   4.8070   4.8630   4.8939   4.9305   4.9680
  4.9700   4.9979   5.0305   5.0521   5.0576   5.1054   5.1369   5.1451
  5.2158   5.2442   5.2518   5.2808   5.2885   5.3163   5.3228   5.4237
  5.4327   5.4642   5.5522   5.5832   5.6152   5.6765   5.7729   5.7806
  5.8559   5.9133   5.9477   5.9656   6.0974   6.2604   6.2760   6.2877
  6.4162   6.4641   8.1251   9.9330  11.6374  11.8520  12.4929  12.8640
 13.5085  15.9268
 
 Beta MOs
 -- Occupied --
-14.4352 -14.4183 -10.3564 -10.3472 -10.3348 -10.3304 -10.3200 -10.3176
 -1.1038  -1.0263  -0.9689  -0.8723  -0.8058  -0.7117  -0.7055  -0.6601
 -0.5954  -0.5903  -0.5311  -0.5023  -0.4964  -0.4849  -0.4640  -0.4314
 -0.4082  -0.3989  -0.3721
 -- Virtual --
 -0.0449   0.0920   0.0962   0.1140   0.1339   0.1466   0.1596   0.1658
  0.1746   0.2101   0.2201   0.2269   0.2684   0.2714   0.2882   0.3115
  0.3397   0.3539   0.3692   0.3858   0.3938   0.4039   0.4363   0.4402
  0.4470   0.4557   0.4649   0.4835   0.4905   0.4926   0.5071   0.5235
  0.5355   0.5403   0.5446   0.5667   0.5743   0.5943   0.6032   0.6195
  0.6238   0.6401   0.6509   0.6578   0.6995   0.7154   0.7172   0.7259
  0.7647   0.7853   0.8101   0.8334   0.8527   0.8752   0.8992   0.9277
  0.9430   0.9734   0.9872   1.0080   1.0374   1.0539   1.0624   1.0699
  1.0794   1.0952   1.1099   1.1379   1.1504   1.1740   1.1762   1.1923
  1.2031   1.2232   1.2376   1.2602   1.2823   1.2853   1.3133   1.3243
  1.3269   1.3503   1.3624   1.4031   1.4125   1.4311   1.4416   1.4689
  1.4776   1.5281   1.5333   1.5494   1.5709   1.5980   1.6154   1.6472
  1.6598   1.6741   1.6874   1.7668   1.7985   1.8137   1.8675   1.8950
  1.9181   1.9775   2.0108   2.0242   2.0690   2.1242   2.1899   2.2311
  2.2469   2.2967   2.2995   2.3340   2.3468   2.3905   2.3958   2.4324
  2.4571   2.5268   2.5628   2.5677   2.5843   2.6018   2.6381   2.6567
  2.6789   2.6891   2.7025   2.7293   2.7354   2.7616   2.7690   2.7753
  2.7878   2.8196   2.8350   2.8697   2.8982   2.9073   2.9311   2.9394
  2.9604   2.9868   3.0246   3.0292   3.0436   3.0532   3.0543   3.0890
  3.0925   3.1025   3.1166   3.1375   3.1592   3.1707   3.1883   3.2046
  3.2146   3.2391   3.2560   3.2731   3.2774   3.2918   3.3302   3.3353
  3.3465   3.3643   3.3856   3.3942   3.4170   3.4599   3.4674   3.5055
  3.5228   3.5374   3.5423   3.5879   3.5982   3.6090   3.6239   3.6603
  3.6864   3.7096   3.7144   3.7335   3.7677   3.7993   3.8091   3.8245
  3.8418   3.8556   3.8779   3.9141   3.9314   3.9476   3.9792   3.9802
  3.9936   4.0055   4.0359   4.0596   4.0758   4.0859   4.0884   4.0965
  4.1043   4.1553   4.1844   4.2005   4.2262   4.2404   4.2722   4.2963
  4.3056   4.3327   4.3431   4.3856   4.4091   4.4463   4.4612   4.4871
  4.5112   4.5282   4.5442   4.5673   4.6416   4.6579   4.6628   4.6767
  4.6872   4.7245   4.7781   4.7892   4.8110   4.8717   4.9011   4.9384
  4.9782   4.9892   5.0048   5.0351   5.0560   5.0672   5.1113   5.1413
  5.1540   5.2196   5.2494   5.2554   5.2870   5.2937   5.3226   5.3326
  5.4286   5.4440   5.4695   5.5568   5.5870   5.6215   5.6828   5.7753
  5.7835   5.8590   5.9165   5.9504   5.9688   6.1017   6.2617   6.2778
  6.2913   6.4176   6.4669   8.1260   9.9390  11.6487  11.8541  12.4963
 12.8669  13.5132  15.9274
 --------------------------------------------------------------
 
          Ground-State Mulliken Net Atomic Charges

     Atom                 Charge (a.u.)    Spin (a.u.)
  --------------------------------------------------------
      1 C                    -0.088384      -0.015384
      2 N                    -0.052073       0.026823
      3 C                    -0.071255      -0.065695
      4 C                    -0.119852       0.172040
      5 C                     0.046002      -0.017307
      6 N                    -0.190110       0.437295
      7 C                    -0.074955      -0.178296
      8 C                    -0.138370       0.624569
      9 H                     0.129582       0.010029
     10 H                     0.143636      -0.004226
     11 H                     0.130423       0.015270
     12 H                     0.138630       0.003953
     13 H                     0.146727      -0.009071
  --------------------------------------------------------
  Sum of atomic charges =    -0.000000
  Sum of spin   charges =     1.000000

 -----------------------------------------------------------------
                    Cartesian Multipole Moments
 -----------------------------------------------------------------
    Charge (ESU x 10^10)
                -0.0000
    Dipole Moment (Debye)
         X       1.3336      Y      -1.9455      Z      -4.1895
       Tot       4.8079
    Quadrupole Moments (Debye-Ang)
        XX     -39.4392     XY      -8.5682     YY     -43.5952
        XZ      -4.2868     YZ      10.6094     ZZ     -21.9783
    Octopole Moments (Debye-Ang^2)
       XXX    -127.5234    XXY      91.5633    XYY     -21.7036
       YYY     361.6038    XXZ     106.9176    XYZ      16.1556
       YYZ     106.4793    XZZ     -33.4449    YZZ      63.2467
       ZZZ     264.8547
    Hexadecapole Moments (Debye-Ang^3)
      XXXX    -477.6653   XXXY     347.3098   XXYY    -390.5677
      XYYY     339.6706   YYYY   -2399.8372   XXXZ     344.6441
      XXYZ    -269.9306   XYYZ      98.6863   YYYZ    -989.4106
      XXZZ    -418.6769   XYZZ      95.5399   YYZZ    -650.5349
      XZZZ     337.1229   YZZZ    -744.8729   ZZZZ   -1832.2131
 -----------------------------------------------------------------
 Calculating analytic gradient of the SCF energy
 Gradient of SCF Energy
            1           2           3           4           5           6
    1  -0.0016144  -0.0006845   0.0017981  -0.0070432   0.0018530   0.0004517
    2   0.0121370  -0.0087307  -0.0065715  -0.0001001   0.0006438   0.0038587
    3   0.0159630  -0.0122648  -0.0009645  -0.0006275  -0.0005115   0.0008485
            7           8           9          10          11          12
    1   0.0002595   0.0020337   0.0027622  -0.0035138   0.0026915  -0.0011109
    2  -0.0001319  -0.0054404   0.0023468   0.0028270  -0.0000746   0.0009062
    3   0.0001351  -0.0021040  -0.0003473  -0.0004920  -0.0003644   0.0009190
           13
    1   0.0021171
    2  -0.0016703
    3  -0.0001896
 Max gradient component =       1.596E-02
 RMS gradient           =       4.638E-03
 Gradient time:  CPU 357.10 s  wall 6.63 s
rPathMan2.  file_steps = 951
 IRC --- Status = 2.  Assess steepest descent step
 IRC --- Previous SD length =   0.026455
 IRC --- Point 1 E =     -341.045223 |G| =   0.019858 G.D1 =  -0.019858
 IRC --- Point 2 E =     -341.045518 |G| =   0.028962 G.D1 =  -0.002309
 IRC --- Angle(G1/G2) =   85.43 Deg.  Curvature =   0.6633
 IRC --- Minimum along SD direction =   0.029936
 IRC --- Corrector step required
 IRC --- equal length displacement: B_eq =   0.035890
 IRC --- chosen bisector length  : B_len =   0.017945
 Adding empirical dispersion correction 
 ----------------------------------------------------------------
 Doing -D3(0) with
 s6  =   1.00000
 s8  =   1.00000
 rs6 =   1.28100
 rs8 =   1.09400
 -D3 energy without 3body term =     -0.0032829361 hartrees
 ----------------------------------------------------------------
             Standard Nuclear Orientation (Angstroms)
    I     Atom           X                Y                Z
 ----------------------------------------------------------------
    1      C       0.6654185149    -1.0135319305    -2.3485743551
    2      N       0.8767307128    -0.3397021111    -1.4347577829
    3      C       1.5945264829    -2.8694224773    -3.9699252762
    4      C       0.4859837837    -1.8215678786    -3.5198589848
    5      C       0.2619196606    -3.3055075843    -3.4382933341
    6      N       0.4522095032    -3.8708462731    -2.1386401011
    7      C       1.7445827016    -3.8865210134    -1.9090985120
    8      C       2.5242904652    -3.3568326099    -2.9516880182
    9      H       1.8834918829    -2.7910435497    -5.0091048954
   10      H      -0.0164211203    -1.2981205354    -4.3288254353
   11      H      -0.5089114306    -3.7355057269    -4.0579485829
   12      H       2.1141108836    -4.2432122103    -0.9565329297
   13      H       3.6033301712    -3.2954885254    -2.9872745639
 ----------------------------------------------------------------
 Nuclear Repulsion Energy =         326.69678823 hartrees
 There are       28 alpha and       27 beta electrons

                       Distance Matrix (Angstroms)
             C (  1)   N (  2)   C (  3)   C (  4)   C (  5)   N (  6)
   N (  2)  1.154885
   C (  3)  2.633695  3.652642
   C (  4)  1.434234  2.587713  1.590417
   C (  5)  2.569718  3.631549  1.499548  1.502975
   N (  6)  2.872939  3.625555  2.379358  2.471528  1.430006
   C (  7)  3.100290  3.682131  2.303044  2.905624  2.207782  1.312693
   C (  8)  3.051264  3.757473  1.462476  2.614297  2.314679  2.284464
   H (  9)  3.423693  4.449562  1.081452  2.260700  2.315517  3.384392
   H ( 10)  2.113597  3.176777  2.278805  1.086662  2.213622  3.411077
   H ( 11)  3.422010  4.509170  2.276466  2.223177  1.078449  2.150771
   H ( 12)  3.803594  4.122766  3.352283  3.884044  3.235589  2.073150
   H ( 13)  3.774465  4.310606  2.276494  3.489117  3.371727  3.313726
             C (  7)   C (  8)   H (  9)   H ( 10)   H ( 11)   H ( 12)
   C (  8)  1.405527
   H (  9)  3.290806  2.227937
   H ( 10)  3.956770  3.548242  2.510233
   H ( 11)  3.117467  3.250772  2.742317  2.501353
   H ( 12)  1.082202  2.221387  4.311069  4.958335  4.093506
   H ( 13)  2.228615  1.081368  2.701871  4.346474  4.272059  2.690700

 
 Applying Cartesian multipole field
    Component          Value
    ---------          -----
     (2,0,0)        1.00000E-11
     (0,2,0)        2.00000E-11
     (0,0,2)       -3.00000E-11
 Nucleus-field energy     =    -0.0000000133 hartrees
 Requested basis set is cc-pVTZ
 There are 110 shells and 310 basis functions
 A cutoff of  1.0D-11 yielded   5727 shell pairs
 There are     45881 function pairs (     60404 Cartesian)
 Smallest overlap matrix eigenvalue = 1.70E-04
 Guess MOs from SCF MO coefficient file
 Reading MOs from coefficient file
 Reading MOs from coefficient file
 Long-range K will be added via erf
 Coulomb attenuation parameter = 0.25 bohr**(-1)
 An unrestricted hybrid HF-DFT SCF calculation will be
 performed using Pulay DIIS extrapolation
 Exchange:     0.1957 Hartree-Fock + 1.0000 wB97X-D3 + LR-HF
 Correlation:  1.0000 wB97X-D3
 Using SG-2 standard quadrature grid
 Dispersion:   Grimme D3
 SCF converges when DIIS error is below 1.0E-08
 Using Q-Chem read-in guess as SCF_GUESS READ specified.

 using 64 threads for integral computing
 -------------------------------------------------------
 OpenMP Integral computing Module                
 Release: version 1.0, May 2013, Q-Chem Inc. Pittsburgh 
 -------------------------------------------------------
 using 64 threads for integral computing
 -------------------------------------------------------
 OpenMP Integral computing Module                
 Release: version 1.0, May 2013, Q-Chem Inc. Pittsburgh 
 -------------------------------------------------------
 ---------------------------------------
  Cycle       Energy         DIIS Error
 ---------------------------------------
    1    -341.0428368089      3.76E-04
    2    -341.0453683865      7.72E-05
    3    -341.0453879220      8.18E-05
    4    -341.0454474994      1.95E-05
    5    -341.0454512108      4.33E-06
    6    -341.0454514926      1.17E-06
    7    -341.0454515383      4.94E-07
    8    -341.0454515594      1.69E-07
    9    -341.0454515691      1.13E-07
   10    -341.0454515746      5.17E-08
   11    -341.0454515776      2.88E-08
   12    -341.0454515786      1.15E-08
   13    -341.0454515787      6.18E-09 Convergence criterion met
 ---------------------------------------
 <S^2> = 0.7827
 SCF time:  CPU 1642.78 s  wall 28.53 s
 SCF   energy in the final basis set = -341.04545158
 Total energy in the final basis set = -341.04545158
 
 --------------------------------------------------------------
 
                    Orbital Energies (a.u.)
 --------------------------------------------------------------
 
 Alpha MOs
 -- Occupied --
-14.4422 -14.4221 -10.3584 -10.3472 -10.3343 -10.3284 -10.3264 -10.3204
 -1.1142  -1.0237  -0.9761  -0.8934  -0.8112  -0.7201  -0.7092  -0.6660
 -0.6023  -0.5956  -0.5383  -0.5131  -0.5063  -0.4992  -0.4667  -0.4391
 -0.4202  -0.4119  -0.3816  -0.3144
 -- Virtual --
  0.0773   0.0921   0.1024   0.1275   0.1435   0.1589   0.1620   0.1727
  0.2071   0.2148   0.2244   0.2630   0.2686   0.2845   0.3100   0.3390
  0.3500   0.3664   0.3841   0.3892   0.4006   0.4314   0.4365   0.4455
  0.4488   0.4612   0.4823   0.4860   0.4882   0.5054   0.5207   0.5333
  0.5387   0.5434   0.5644   0.5721   0.5914   0.6010   0.6156   0.6213
  0.6358   0.6478   0.6546   0.6972   0.7129   0.7151   0.7234   0.7611
  0.7826   0.8057   0.8298   0.8464   0.8711   0.8957   0.9259   0.9374
  0.9704   0.9834   1.0047   1.0345   1.0502   1.0595   1.0678   1.0754
  1.0924   1.1075   1.1321   1.1463   1.1694   1.1728   1.1887   1.2012
  1.2196   1.2349   1.2582   1.2801   1.2830   1.3089   1.3170   1.3237
  1.3464   1.3566   1.4012   1.4095   1.4264   1.4378   1.4644   1.4722
  1.5240   1.5282   1.5449   1.5688   1.5954   1.6081   1.6427   1.6541
  1.6668   1.6802   1.7624   1.7942   1.8080   1.8605   1.8952   1.9200
  1.9725   2.0055   2.0213   2.0637   2.1137   2.1798   2.2291   2.2429
  2.2925   2.2969   2.3281   2.3444   2.3737   2.3866   2.4277   2.4517
  2.5209   2.5569   2.5651   2.5814   2.5957   2.6353   2.6534   2.6717
  2.6846   2.6952   2.7262   2.7309   2.7589   2.7660   2.7714   2.7809
  2.8143   2.8320   2.8666   2.8905   2.8996   2.9273   2.9346   2.9576
  2.9791   3.0218   3.0246   3.0385   3.0495   3.0534   3.0836   3.0860
  3.0988   3.1145   3.1337   3.1533   3.1666   3.1814   3.2010   3.2108
  3.2292   3.2485   3.2641   3.2688   3.2848   3.3252   3.3293   3.3419
  3.3594   3.3805   3.3895   3.4119   3.4543   3.4628   3.5000   3.5207
  3.5327   3.5366   3.5832   3.5909   3.6019   3.6184   3.6513   3.6830
  3.7026   3.7118   3.7272   3.7647   3.7917   3.8046   3.8192   3.8350
  3.8519   3.8736   3.9098   3.9255   3.9410   3.9736   3.9757   3.9876
  3.9977   4.0337   4.0566   4.0706   4.0803   4.0835   4.0915   4.1004
  4.1488   4.1786   4.1964   4.2228   4.2354   4.2669   4.2882   4.2981
  4.3287   4.3384   4.3812   4.3990   4.4404   4.4544   4.4810   4.5039
  4.5225   4.5355   4.5597   4.6379   4.6530   4.6542   4.6702   4.6808
  4.7163   4.7662   4.7789   4.7993   4.8625   4.8916   4.9275   4.9665
  4.9692   4.9966   5.0288   5.0501   5.0569   5.1036   5.1350   5.1418
  5.2142   5.2424   5.2490   5.2792   5.2860   5.3146   5.3212   5.4233
  5.4318   5.4636   5.5518   5.5812   5.6150   5.6756   5.7695   5.7713
  5.8504   5.9080   5.9474   5.9630   6.0959   6.2094   6.2461   6.2862
  6.3919   6.4639   8.1564   9.9403  11.6400  11.8799  12.5108  12.8857
 13.5094  15.5991
 
 Beta MOs
 -- Occupied --
-14.4354 -14.4216 -10.3561 -10.3475 -10.3353 -10.3305 -10.3206 -10.3201
 -1.1041  -1.0220  -0.9687  -0.8726  -0.8075  -0.7120  -0.7060  -0.6603
 -0.5958  -0.5911  -0.5314  -0.5027  -0.4960  -0.4844  -0.4646  -0.4286
 -0.4072  -0.3977  -0.3722
 -- Virtual --
 -0.0453   0.0910   0.0935   0.1117   0.1327   0.1461   0.1593   0.1658
  0.1745   0.2106   0.2198   0.2266   0.2679   0.2709   0.2876   0.3113
  0.3397   0.3538   0.3693   0.3860   0.3936   0.4044   0.4361   0.4403
  0.4466   0.4554   0.4648   0.4833   0.4903   0.4925   0.5072   0.5235
  0.5354   0.5404   0.5444   0.5663   0.5742   0.5942   0.6022   0.6195
  0.6236   0.6402   0.6506   0.6576   0.6995   0.7150   0.7169   0.7256
  0.7644   0.7851   0.8100   0.8330   0.8525   0.8748   0.8983   0.9276
  0.9401   0.9729   0.9861   1.0074   1.0369   1.0540   1.0605   1.0696
  1.0785   1.0951   1.1087   1.1327   1.1499   1.1730   1.1746   1.1924
  1.2029   1.2228   1.2369   1.2600   1.2818   1.2850   1.3113   1.3238
  1.3256   1.3496   1.3613   1.4022   1.4116   1.4305   1.4396   1.4676
  1.4752   1.5278   1.5333   1.5489   1.5712   1.5974   1.6145   1.6464
  1.6581   1.6732   1.6871   1.7665   1.7988   1.8132   1.8677   1.8976
  1.9214   1.9747   2.0098   2.0240   2.0668   2.1212   2.1881   2.2317
  2.2465   2.2975   2.2990   2.3328   2.3467   2.3900   2.3952   2.4328
  2.4560   2.5264   2.5622   2.5669   2.5838   2.6010   2.6377   2.6569
  2.6784   2.6879   2.7019   2.7291   2.7347   2.7613   2.7685   2.7750
  2.7880   2.8194   2.8343   2.8697   2.8980   2.9074   2.9306   2.9394
  2.9596   2.9863   3.0251   3.0288   3.0437   3.0536   3.0560   3.0885
  3.0920   3.1017   3.1164   3.1369   3.1581   3.1703   3.1871   3.2039
  3.2144   3.2381   3.2544   3.2728   3.2770   3.2909   3.3286   3.3344
  3.3458   3.3640   3.3859   3.3937   3.4161   3.4585   3.4668   3.5038
  3.5231   3.5370   3.5412   3.5866   3.5977   3.6042   3.6235   3.6587
  3.6856   3.7077   3.7144   3.7324   3.7676   3.7983   3.8086   3.8226
  3.8397   3.8558   3.8778   3.9129   3.9310   3.9473   3.9795   3.9799
  3.9931   4.0044   4.0353   4.0590   4.0760   4.0826   4.0858   4.0953
  4.1030   4.1545   4.1843   4.2003   4.2257   4.2408   4.2717   4.2965
  4.3053   4.3323   4.3433   4.3841   4.4091   4.4450   4.4607   4.4864
  4.5104   4.5267   4.5427   4.5657   4.6410   4.6561   4.6581   4.6744
  4.6836   4.7196   4.7685   4.7828   4.8035   4.8712   4.8989   4.9352
  4.9768   4.9885   5.0035   5.0336   5.0538   5.0664   5.1097   5.1385
  5.1518   5.2180   5.2472   5.2527   5.2856   5.2908   5.3211   5.3313
  5.4282   5.4432   5.4689   5.5564   5.5850   5.6213   5.6819   5.7713
  5.7748   5.8533   5.9116   5.9501   5.9661   6.1001   6.2105   6.2482
  6.2898   6.3933   6.4668   8.1574   9.9463  11.6514  11.8816  12.5143
 12.8887  13.5141  15.5997
 --------------------------------------------------------------
 
          Ground-State Mulliken Net Atomic Charges

     Atom                 Charge (a.u.)    Spin (a.u.)
  --------------------------------------------------------
      1 C                    -0.079952      -0.016835
      2 N                    -0.063683       0.029799
      3 C                    -0.071513      -0.066520
      4 C                    -0.118662       0.172874
      5 C                     0.046523      -0.017228
      6 N                    -0.190116       0.436330
      7 C                    -0.074718      -0.177922
      8 C                    -0.138010       0.623779
      9 H                     0.129764       0.009930
     10 H                     0.144447      -0.004275
     11 H                     0.130555       0.015182
     12 H                     0.138656       0.003945
     13 H                     0.146710      -0.009059
  --------------------------------------------------------
  Sum of atomic charges =    -0.000000
  Sum of spin   charges =     1.000000

 -----------------------------------------------------------------
                    Cartesian Multipole Moments
 -----------------------------------------------------------------
    Charge (ESU x 10^10)
                -0.0000
    Dipole Moment (Debye)
         X       1.3357      Y      -1.9660      Z      -4.2025
       Tot       4.8281
    Quadrupole Moments (Debye-Ang)
        XX     -39.4581     XY      -8.5884     YY     -43.5412
        XZ      -4.2958     YZ      10.6930     ZZ     -21.9155
    Octopole Moments (Debye-Ang^2)
       XXX    -127.5434    XXY      91.5140    XYY     -21.6476
       YYY     361.3380    XXZ     106.9231    XYZ      16.2252
       YYZ     106.2695    XZZ     -33.3953    YZZ      62.9332
       ZZZ     264.5266
    Hexadecapole Moments (Debye-Ang^3)
      XXXX    -477.7117   XXXY     347.1958   XXYY    -390.4324
      XYYY     339.4826   YYYY   -2398.9128   XXXZ     344.5797
      XXYZ    -269.7934   XYYZ      98.5105   YYYZ    -988.7398
      XXZZ    -418.6137   XYZZ      95.2774   YYZZ    -649.7931
      XZZZ     336.7738   YZZZ    -743.7459   ZZZZ   -1830.7157
 -----------------------------------------------------------------
 Calculating analytic gradient of the SCF energy
 Gradient of SCF Energy
            1           2           3           4           5           6
    1  -0.0078860   0.0049602   0.0019566  -0.0064619   0.0015251   0.0005307
    2  -0.0087860   0.0094563  -0.0066224   0.0021502   0.0009037   0.0038771
    3  -0.0125467   0.0123818  -0.0009799   0.0034286  -0.0006287   0.0009301
            7           8           9          10          11          12
    1   0.0002672   0.0019486   0.0028457  -0.0036380   0.0028482  -0.0011097
    2  -0.0000676  -0.0055065   0.0023084   0.0030750  -0.0000349   0.0008926
    3   0.0000658  -0.0020350  -0.0004531  -0.0006357  -0.0002595   0.0009248
           13
    1   0.0022134
    2  -0.0016460
    3  -0.0001924
 Max gradient component =       1.255E-02
 RMS gradient           =       4.485E-03
 Gradient time:  CPU 357.19 s  wall 6.81 s
rPathMan2.  file_steps = 951
 IRC --- Status = 3.  Assess initial corrector step
 IRC --- bisector search: b =  0.000000 E =     -341.045518 G.B =  -0.019646
 IRC --- bisector search: b =  0.017945 E =     -341.045452 G.B =   0.026475
 IRC --- performed gradient/energy interpolation
 IRC --- bisector search:  estimate b(min) =   7.551924122033740E-003
 Adding empirical dispersion correction 
 ----------------------------------------------------------------
 Doing -D3(0) with
 s6  =   1.00000
 s8  =   1.00000
 rs6 =   1.28100
 rs8 =   1.09400
 -D3 energy without 3body term =     -0.0032848563 hartrees
 ----------------------------------------------------------------
             Standard Nuclear Orientation (Angstroms)
    I     Atom           X                Y                Z
 ----------------------------------------------------------------
    1      C       0.6664810036    -1.0113598789    -2.3455280007
    2      N       0.8759237517    -0.3417830197    -1.4375584577
    3      C       1.5942941229    -2.8686600895    -3.9698542771
    4      C       0.4866138014    -1.8219311877    -3.5204789657
    5      C       0.2617997510    -3.3056100252    -3.4382038881
    6      N       0.4521486300    -3.8711267380    -2.1386936735
    7      C       1.7445783059    -3.8865403582    -1.9090986387
    8      C       2.5241540409    -3.3564055364    -2.9515402590
    9      H       1.8832577621    -2.7912203455    -5.0090220759
   10      H      -0.0161386080    -1.2984138525    -4.3287168108
   11      H      -0.5091766607    -3.7355725041    -4.0579731824
   12      H       2.1141899645    -4.2432656426    -0.9565855100
   13      H       3.6031363463    -3.2954132477    -2.9872690319
 ----------------------------------------------------------------
 Nuclear Repulsion Energy =         326.79792048 hartrees
 There are       28 alpha and       27 beta electrons

                       Distance Matrix (Angstroms)
             C (  1)   N (  2)   C (  3)   C (  4)   C (  5)   N (  6)
   N (  2)  1.147435
   C (  3)  2.636065  3.648792
   C (  4)  1.438710  2.584755  1.588879
   C (  5)  2.573187  3.628223  1.499706  1.502868
   N (  6)  2.875237  3.623181  2.379619  2.471785  1.429954
   C (  7)  3.101520  3.679975  2.303341  2.905449  2.207776  1.312755
   C (  8)  3.052448  3.754564  1.462702  2.613403  2.314664  2.284483
   H (  9)  3.426755  4.446326  1.081373  2.259623  2.315425  3.384236
   H ( 10)  2.116933  3.173281  2.277707  1.086314  2.213391  3.410916
   H ( 11)  3.425781  4.505872  2.276816  2.223178  1.078604  2.150850
   H ( 12)  3.803977  4.121432  3.352554  3.883995  3.235580  2.073222
   H ( 13)  3.775272  4.308506  2.276629  3.488291  3.371643  3.313646
             C (  7)   C (  8)   H (  9)   H ( 10)   H ( 11)   H ( 12)
   C (  8)  1.405513
   H (  9)  3.290666  2.227872
   H ( 10)  3.956397  3.547539  2.509779
   H ( 11)  3.117670  3.251009  2.742269  2.501226
   H ( 12)  1.082195  2.221359  4.310917  4.957996  4.093704
   H ( 13)  2.228479  1.081295  2.701792  4.345876  4.272150  2.690550

 
 Applying Cartesian multipole field
    Component          Value
    ---------          -----
     (2,0,0)        1.00000E-11
     (0,2,0)        2.00000E-11
     (0,0,2)       -3.00000E-11
 Nucleus-field energy     =    -0.0000000133 hartrees
 Requested basis set is cc-pVTZ
 There are 110 shells and 310 basis functions
 A cutoff of  1.0D-11 yielded   5725 shell pairs
 There are     45879 function pairs (     60402 Cartesian)
 Smallest overlap matrix eigenvalue = 1.70E-04
 Guess MOs from SCF MO coefficient file
 Reading MOs from coefficient file
 Reading MOs from coefficient file
 Long-range K will be added via erf
 Coulomb attenuation parameter = 0.25 bohr**(-1)
 An unrestricted hybrid HF-DFT SCF calculation will be
 performed using Pulay DIIS extrapolation
 Exchange:     0.1957 Hartree-Fock + 1.0000 wB97X-D3 + LR-HF
 Correlation:  1.0000 wB97X-D3
 Using SG-2 standard quadrature grid
 Dispersion:   Grimme D3
 SCF converges when DIIS error is below 1.0E-08
 Using Q-Chem read-in guess as SCF_GUESS READ specified.

 using 64 threads for integral computing
 -------------------------------------------------------
 OpenMP Integral computing Module                
 Release: version 1.0, May 2013, Q-Chem Inc. Pittsburgh 
 -------------------------------------------------------
 using 64 threads for integral computing
 -------------------------------------------------------
 OpenMP Integral computing Module                
 Release: version 1.0, May 2013, Q-Chem Inc. Pittsburgh 
 -------------------------------------------------------
 ---------------------------------------
  Cycle       Energy         DIIS Error
 ---------------------------------------
    1    -341.0475934602      2.17E-04
    2    -341.0455637980      4.40E-05
    3    -341.0455712869      4.56E-05
    4    -341.0455897233      1.10E-05
    5    -341.0455909100      2.54E-06
    6    -341.0455910067      6.67E-07
    7    -341.0455910222      2.87E-07
    8    -341.0455910293      9.64E-08
    9    -341.0455910322      6.40E-08
   10    -341.0455910337      2.96E-08
   11    -341.0455910344      1.63E-08
   12    -341.0455910346      6.55E-09 Convergence criterion met
 ---------------------------------------
 <S^2> = 0.7827
 SCF time:  CPU 1498.83 s  wall 26.04 s
 SCF   energy in the final basis set = -341.04559103
 Total energy in the final basis set = -341.04559103
 
 --------------------------------------------------------------
 
                    Orbital Energies (a.u.)
 --------------------------------------------------------------
 
 Alpha MOs
 -- Occupied --
-14.4421 -14.4201 -10.3586 -10.3471 -10.3341 -10.3283 -10.3264 -10.3186
 -1.1141  -1.0261  -0.9763  -0.8932  -0.8102  -0.7200  -0.7089  -0.6659
 -0.6021  -0.5951  -0.5382  -0.5131  -0.5062  -0.4992  -0.4663  -0.4403
 -0.4213  -0.4127  -0.3815  -0.3145
 -- Virtual --
  0.0778   0.0932   0.1040   0.1284   0.1438   0.1591   0.1621   0.1728
  0.2069   0.2150   0.2246   0.2635   0.2687   0.2848   0.3101   0.3391
  0.3501   0.3664   0.3840   0.3893   0.4002   0.4314   0.4366   0.4457
  0.4490   0.4612   0.4824   0.4861   0.4883   0.5054   0.5206   0.5334
  0.5387   0.5436   0.5647   0.5722   0.5914   0.6016   0.6156   0.6214
  0.6357   0.6480   0.6547   0.6972   0.7130   0.7152   0.7236   0.7613
  0.7828   0.8058   0.8300   0.8465   0.8713   0.8962   0.9260   0.9390
  0.9707   0.9841   1.0051   1.0348   1.0502   1.0605   1.0680   1.0758
  1.0925   1.1082   1.1351   1.1464   1.1698   1.1737   1.1887   1.2013
  1.2198   1.2353   1.2583   1.2804   1.2832   1.3101   1.3172   1.3244
  1.3468   1.3573   1.4018   1.4101   1.4267   1.4390   1.4651   1.4736
  1.5241   1.5284   1.5452   1.5686   1.5957   1.6085   1.6430   1.6551
  1.6674   1.6805   1.7625   1.7940   1.8082   1.8605   1.8936   1.9181
  1.9741   2.0060   2.0214   2.0651   2.1153   2.1809   2.2288   2.2433
  2.2916   2.2974   2.3287   2.3444   2.3742   2.3869   2.4273   2.4523
  2.5210   2.5573   2.5656   2.5816   2.5962   2.6356   2.6533   2.6719
  2.6852   2.6957   2.7266   2.7311   2.7591   2.7663   2.7715   2.7808
  2.8144   2.8324   2.8666   2.8904   2.8996   2.9277   2.9345   2.9581
  2.9794   3.0216   3.0247   3.0386   3.0494   3.0522   3.0838   3.0864
  3.0993   3.1146   3.1340   3.1538   3.1668   3.1822   3.2014   3.2109
  3.2296   3.2494   3.2643   3.2692   3.2853   3.3261   3.3298   3.3423
  3.3597   3.3802   3.3898   3.4124   3.4551   3.4631   3.5010   3.5209
  3.5326   3.5373   3.5838   3.5912   3.6048   3.6188   3.6521   3.6834
  3.7038   3.7118   3.7278   3.7648   3.7923   3.8049   3.8203   3.8362
  3.8518   3.8736   3.9105   3.9257   3.9412   3.9735   3.9757   3.9880
  3.9982   4.0341   4.0570   4.0705   4.0822   4.0850   4.0923   4.1012
  4.1493   4.1786   4.1966   4.2230   4.2352   4.2672   4.2881   4.2982
  4.3290   4.3383   4.3820   4.3990   4.4411   4.4546   4.4814   4.5043
  4.5234   4.5364   4.5606   4.6382   4.6536   4.6572   4.6718   4.6831
  4.7191   4.7721   4.7822   4.8037   4.8628   4.8929   4.9292   4.9673
  4.9696   4.9973   5.0297   5.0512   5.0573   5.1047   5.1362   5.1437
  5.2151   5.2435   5.2506   5.2801   5.2874   5.3156   5.3222   5.4236
  5.4323   5.4640   5.5521   5.5824   5.6151   5.6761   5.7721   5.7762
  5.8536   5.9110   5.9476   5.9644   6.0968   6.2390   6.2629   6.2870
  6.4059   6.4639   8.1382   9.9361  11.6386  11.8638  12.5002  12.8726
 13.5089  15.7892
 
 Beta MOs
 -- Occupied --
-14.4353 -14.4197 -10.3563 -10.3473 -10.3350 -10.3304 -10.3200 -10.3189
 -1.1039  -1.0245  -0.9688  -0.8724  -0.8065  -0.7118  -0.7057  -0.6602
 -0.5955  -0.5907  -0.5312  -0.5025  -0.4962  -0.4847  -0.4642  -0.4302
 -0.4077  -0.3984  -0.3721
 -- Virtual --
 -0.0451   0.0916   0.0951   0.1130   0.1334   0.1464   0.1595   0.1658
  0.1746   0.2103   0.2200   0.2268   0.2682   0.2712   0.2879   0.3114
  0.3397   0.3538   0.3692   0.3859   0.3937   0.4041   0.4362   0.4402
  0.4469   0.4556   0.4648   0.4834   0.4904   0.4926   0.5072   0.5235
  0.5355   0.5403   0.5445   0.5665   0.5743   0.5943   0.6028   0.6195
  0.6237   0.6401   0.6508   0.6577   0.6995   0.7152   0.7170   0.7257
  0.7646   0.7852   0.8101   0.8333   0.8526   0.8751   0.8988   0.9277
  0.9418   0.9732   0.9867   1.0078   1.0372   1.0539   1.0616   1.0698
  1.0790   1.0952   1.1094   1.1357   1.1501   1.1737   1.1754   1.1924
  1.2030   1.2230   1.2373   1.2601   1.2821   1.2852   1.3125   1.3241
  1.3263   1.3500   1.3619   1.4027   1.4121   1.4309   1.4408   1.4683
  1.4766   1.5280   1.5333   1.5492   1.5710   1.5977   1.6150   1.6468
  1.6590   1.6737   1.6873   1.7667   1.7986   1.8135   1.8676   1.8961
  1.9196   1.9764   2.0104   2.0241   2.0681   2.1229   2.1891   2.2313
  2.2468   2.2971   2.2992   2.3335   2.3468   2.3903   2.3955   2.4325
  2.4567   2.5267   2.5625   2.5673   2.5841   2.6015   2.6379   2.6568
  2.6787   2.6886   2.7023   2.7292   2.7351   2.7615   2.7688   2.7752
  2.7879   2.8195   2.8347   2.8697   2.8981   2.9073   2.9309   2.9394
  2.9601   2.9866   3.0248   3.0291   3.0437   3.0535   3.0549   3.0888
  3.0923   3.1022   3.1165   3.1373   3.1587   3.1705   3.1878   3.2043
  3.2145   3.2387   3.2554   3.2729   3.2772   3.2914   3.3295   3.3349
  3.3462   3.3642   3.3857   3.3940   3.4166   3.4593   3.4671   3.5048
  3.5229   3.5372   3.5418   3.5875   3.5980   3.6069   3.6237   3.6596
  3.6861   3.7088   3.7144   3.7330   3.7676   3.7988   3.8089   3.8237
  3.8409   3.8557   3.8778   3.9136   3.9312   3.9475   3.9793   3.9801
  3.9934   4.0050   4.0357   4.0594   4.0759   4.0845   4.0872   4.0960
  4.1037   4.1550   4.1844   4.2004   4.2260   4.2405   4.2720   4.2964
  4.3055   4.3325   4.3432   4.3849   4.4091   4.4458   4.4610   4.4868
  4.5109   4.5276   4.5435   4.5666   4.6414   4.6576   4.6607   4.6756
  4.6856   4.7224   4.7745   4.7860   4.8077   4.8715   4.9001   4.9371
  4.9776   4.9889   5.0042   5.0344   5.0551   5.0669   5.1106   5.1401
  5.1530   5.2189   5.2485   5.2542   5.2864   5.2924   5.3219   5.3320
  5.4285   5.4437   5.4693   5.5566   5.5861   5.6214   5.6824   5.7743
  5.7792   5.8566   5.9143   5.9503   5.9676   6.1011   6.2401   6.2648
  6.2906   6.4073   6.4668   8.1392   9.9421  11.6500  11.8657  12.5036
 12.8756  13.5136  15.7897
 --------------------------------------------------------------
 
          Ground-State Mulliken Net Atomic Charges

     Atom                 Charge (a.u.)    Spin (a.u.)
  --------------------------------------------------------
      1 C                    -0.084755      -0.015996
      2 N                    -0.057013       0.028062
      3 C                    -0.071367      -0.066036
      4 C                    -0.119363       0.172390
      5 C                     0.046220      -0.017272
      6 N                    -0.190114       0.436886
      7 C                    -0.074856      -0.178136
      8 C                    -0.138219       0.624246
      9 H                     0.129658       0.009987
     10 H                     0.143971      -0.004247
     11 H                     0.130477       0.015233
     12 H                     0.138641       0.003950
     13 H                     0.146720      -0.009067
  --------------------------------------------------------
  Sum of atomic charges =    -0.000000
  Sum of spin   charges =     1.000000

 -----------------------------------------------------------------
                    Cartesian Multipole Moments
 -----------------------------------------------------------------
    Charge (ESU x 10^10)
                -0.0000
    Dipole Moment (Debye)
         X       1.3345      Y      -1.9541      Z      -4.1949
       Tot       4.8163
    Quadrupole Moments (Debye-Ang)
        XX     -39.4473     XY      -8.5766     YY     -43.5729
        XZ      -4.2905     YZ      10.6443     ZZ     -21.9524
    Octopole Moments (Debye-Ang^2)
       XXX    -127.5323    XXY      91.5430    XYY     -21.6804
       YYY     361.4933    XXZ     106.9205    XYZ      16.1846
       YYZ     106.3922    XZZ     -33.4246    YZZ      63.1163
       ZZZ     264.7197
    Hexadecapole Moments (Debye-Ang^3)
      XXXX    -477.6861   XXXY     347.2629   XXYY    -390.5118
      XYYY     339.5926   YYYY   -2399.4522   XXXZ     344.6183
      XXYZ    -269.8740   XYYZ      98.6132   YYYZ    -989.1320
      XXZZ    -418.6521   XYZZ      95.4308   YYZZ    -650.2274
      XZZZ     336.9790   YZZZ    -744.4055   ZZZZ   -1831.5971
 -----------------------------------------------------------------
 Calculating analytic gradient of the SCF energy
 Gradient of SCF Energy
            1           2           3           4           5           6
    1  -0.0043041   0.0017439   0.0018675  -0.0068039   0.0017163   0.0004842
    2   0.0031593  -0.0008920  -0.0065971   0.0008386   0.0007519   0.0038662
    3   0.0037312  -0.0016419  -0.0009711   0.0010645  -0.0005607   0.0008818
            7           8           9          10          11          12
    1   0.0002638   0.0019970   0.0027972  -0.0035663   0.0027573  -0.0011104
    2  -0.0001042  -0.0054682   0.0023310   0.0029316  -0.0000576   0.0009004
    3   0.0001058  -0.0020752  -0.0003916  -0.0005530  -0.0003203   0.0009214
           13
    1   0.0021576
    2  -0.0016600
    3  -0.0001909
 Max gradient component =       6.804E-03
 RMS gradient           =       2.563E-03
 Gradient time:  CPU 357.57 s  wall 6.95 s
rPathMan2.  file_steps = 951
 IRC --- Status = 4.  Checking bisector search.
 IRC --- Bisector search finished successfully.
 ------------------------------------------------------------------------
 Reaction path following.  The coordinates are cartesian              
 Step   7 E=    -341.045591 |G|=  0.016006 S_lin= 0.5565 S_tot= 0.5660
 ------------------------------------------------------------------------
  IRC -- SD step length =   0.150000000000000     
 Adding empirical dispersion correction 
 ----------------------------------------------------------------
 Doing -D3(0) with
 s6  =   1.00000
 s8  =   1.00000
 rs6 =   1.28100
 rs8 =   1.09400
 -D3 energy without 3body term =     -0.0032762948 hartrees
 ----------------------------------------------------------------
             Standard Nuclear Orientation (Angstroms)
    I     Atom           X                Y                Z
 ----------------------------------------------------------------
    1      C       0.6878257376    -1.0270271311    -2.3640315257
    2      N       0.8672753753    -0.3373595136    -1.4294160974
    3      C       1.5850331226    -2.8359441135    -3.9650382855
    4      C       0.5203555296    -1.8260901703    -3.5257581048
    5      C       0.2532882801    -3.3093388315    -3.4354234832
    6      N       0.4497474003    -3.8902998110    -2.1430665697
    7      C       1.7432703163    -3.8860235551    -1.9096232549
    8      C       2.5142504827    -3.3292880539    -2.9412488417
    9      H       1.8693857987    -2.8027802746    -5.0070800071
   10      H       0.0015474383    -1.3129522666    -4.3259743249
   11      H      -0.5228507206    -3.7352868136    -4.0563848649
   12      H       2.1196967594    -4.2477310154    -0.9611548645
   13      H       3.5924366914    -3.2871808755    -2.9863225476
 ----------------------------------------------------------------
 Nuclear Repulsion Energy =         327.22758067 hartrees
 There are       28 alpha and       27 beta electrons

                       Distance Matrix (Angstroms)
             C (  1)   N (  2)   C (  3)   C (  4)   C (  5)   N (  6)
   N (  2)  1.175308
   C (  3)  2.576894  3.631457
   C (  4)  1.419914  2.594479  1.531767
   C (  5)  2.558447  3.637816  1.509350  1.509805
   N (  6)  2.881638  3.647878  2.391677  2.485515  1.430489
   C (  7)  3.081284  3.686595  2.313533  2.889764  2.209226  1.314426
   C (  8)  2.994898  3.734943  1.467984  2.564541  2.314424  2.283419
   H (  9)  3.396335  4.458946  1.080651  2.228928  2.310514  3.376484
   H ( 10)  2.098083  3.176683  2.226478  1.082967  2.200458  3.407153
   H ( 11)  3.415328  4.514347  2.293542  2.239392  1.081396  2.151921
   H ( 12)  3.793580  4.132654  3.361893  3.872909  3.238220  2.076873
   H ( 13)  3.732600  4.307193  2.278414  3.444337  3.369287  3.309279
             C (  7)   C (  8)   H (  9)   H ( 10)   H ( 11)   H ( 12)
   C (  8)  1.403074
   H (  9)  3.283833  2.227267
   H ( 10)  3.936121  3.506672  2.484414
   H ( 11)  3.125158  3.260728  2.737916  2.493066
   H ( 12)  1.082646  2.218103  4.303493  4.941811  4.101964
   H ( 13)  2.222006  1.079949  2.699446  4.311233  4.275678  2.681963

 
 Applying Cartesian multipole field
    Component          Value
    ---------          -----
     (2,0,0)        1.00000E-11
     (0,2,0)        2.00000E-11
     (0,0,2)       -3.00000E-11
 Nucleus-field energy     =    -0.0000000133 hartrees
 Requested basis set is cc-pVTZ
 There are 110 shells and 310 basis functions
 A cutoff of  1.0D-11 yielded   5730 shell pairs
 There are     45906 function pairs (     60435 Cartesian)
 Smallest overlap matrix eigenvalue = 1.68E-04
 Guess MOs from SCF MO coefficient file
 Reading MOs from coefficient file
 Reading MOs from coefficient file
 Long-range K will be added via erf
 Coulomb attenuation parameter = 0.25 bohr**(-1)
 An unrestricted hybrid HF-DFT SCF calculation will be
 performed using Pulay DIIS extrapolation
 Exchange:     0.1957 Hartree-Fock + 1.0000 wB97X-D3 + LR-HF
 Correlation:  1.0000 wB97X-D3
 Using SG-2 standard quadrature grid
 Dispersion:   Grimme D3
 SCF converges when DIIS error is below 1.0E-08
 Using Q-Chem read-in guess as SCF_GUESS READ specified.

 using 64 threads for integral computing
 -------------------------------------------------------
 OpenMP Integral computing Module                
 Release: version 1.0, May 2013, Q-Chem Inc. Pittsburgh 
 -------------------------------------------------------
 using 64 threads for integral computing
 -------------------------------------------------------
 OpenMP Integral computing Module                
 Release: version 1.0, May 2013, Q-Chem Inc. Pittsburgh 
 -------------------------------------------------------
 ---------------------------------------
  Cycle       Energy         DIIS Error
 ---------------------------------------
    1    -341.0474193566      1.30E-03
    2    -341.0439860737      2.14E-04
    3    -341.0442020481      2.35E-04
    4    -341.0447224525      5.92E-05
    5    -341.0447686441      1.78E-05
    6    -341.0447829679      8.56E-06
    7    -341.0447874171      4.03E-06
    8    -341.0447898525      2.39E-06
    9    -341.0447911463      1.26E-06
   10    -341.0447917734      6.10E-07
   11    -341.0447919153      2.48E-07
   12    -341.0447919384      1.12E-07
   13    -341.0447919423      5.41E-08
   14    -341.0447919432      1.93E-08
   15    -341.0447919423      7.53E-09 Convergence criterion met
 ---------------------------------------
 <S^2> = 0.7831
 SCF time:  CPU 2024.63 s  wall 35.46 s
 SCF   energy in the final basis set = -341.04479194
 Total energy in the final basis set = -341.04479194
 
 --------------------------------------------------------------
 
                    Orbital Energies (a.u.)
 --------------------------------------------------------------
 
 Alpha MOs
 -- Occupied --
-14.4433 -14.4276 -10.3552 -10.3473 -10.3324 -10.3278 -10.3272 -10.3252
 -1.1154  -1.0183  -0.9807  -0.8928  -0.8129  -0.7229  -0.7101  -0.6686
 -0.6011  -0.5968  -0.5392  -0.5146  -0.5095  -0.4994  -0.4678  -0.4359
 -0.4194  -0.4060  -0.3793  -0.3186
 -- Virtual --
  0.0812   0.0883   0.0968   0.1251   0.1433   0.1585   0.1620   0.1729
  0.2089   0.2111   0.2235   0.2671   0.2703   0.2839   0.3120   0.3390
  0.3524   0.3679   0.3836   0.3920   0.4019   0.4318   0.4409   0.4445
  0.4510   0.4613   0.4834   0.4845   0.4902   0.5061   0.5227   0.5356
  0.5382   0.5444   0.5641   0.5672   0.5908   0.6012   0.6151   0.6240
  0.6350   0.6442   0.6540   0.6966   0.7119   0.7161   0.7271   0.7607
  0.7822   0.8048   0.8268   0.8496   0.8792   0.8975   0.9242   0.9356
  0.9720   0.9813   1.0059   1.0352   1.0508   1.0592   1.0680   1.0767
  1.0909   1.1052   1.1275   1.1479   1.1685   1.1722   1.1931   1.1989
  1.2205   1.2380   1.2584   1.2798   1.2842   1.3073   1.3194   1.3241
  1.3461   1.3555   1.3981   1.4163   1.4289   1.4383   1.4680   1.4745
  1.5200   1.5297   1.5408   1.5689   1.5955   1.6096   1.6470   1.6517
  1.6624   1.6812   1.7616   1.7931   1.8095   1.8644   1.8987   1.9220
  1.9666   2.0017   2.0214   2.0560   2.1097   2.1764   2.2314   2.2504
  2.3000   2.3049   2.3293   2.3475   2.3749   2.3880   2.4316   2.4457
  2.5303   2.5563   2.5731   2.5768   2.6079   2.6342   2.6570   2.6748
  2.6801   2.6993   2.7302   2.7369   2.7534   2.7693   2.7766   2.7842
  2.8136   2.8494   2.8652   2.8915   2.8959   2.9230   2.9375   2.9613
  2.9821   3.0156   3.0219   3.0388   3.0511   3.0611   3.0843   3.0881
  3.0954   3.1243   3.1379   3.1592   3.1690   3.1850   3.2020   3.2140
  3.2328   3.2531   3.2643   3.2770   3.2897   3.3264   3.3316   3.3472
  3.3545   3.3905   3.3927   3.4151   3.4573   3.4658   3.5050   3.5260
  3.5346   3.5415   3.5819   3.5908   3.6027   3.6258   3.6489   3.6824
  3.7010   3.7153   3.7320   3.7631   3.7945   3.8150   3.8215   3.8554
  3.8633   3.8771   3.9198   3.9355   3.9468   3.9684   3.9706   4.0000
  4.0083   4.0370   4.0526   4.0707   4.0753   4.0823   4.0975   4.1126
  4.1495   4.1722   4.2089   4.2213   4.2338   4.2716   4.2865   4.3073
  4.3382   4.3578   4.3740   4.4020   4.4475   4.4584   4.4749   4.5003
  4.5274   4.5413   4.5616   4.6353   4.6470   4.6522   4.6670   4.6731
  4.7160   4.7570   4.7877   4.8074   4.8654   4.8900   4.9400   4.9657
  4.9797   5.0006   5.0320   5.0578   5.0597   5.1200   5.1356   5.1614
  5.2169   5.2483   5.2566   5.2701   5.2906   5.3148   5.3249   5.4124
  5.4424   5.4641   5.5459   5.5800   5.6127   5.6767   5.7615   5.7843
  5.8471   5.9075   5.9347   5.9445   6.0847   6.1423   6.2201   6.2706
  6.3684   6.4507   8.2668   9.9960  11.6423  11.9451  12.6237  13.0057
 13.5125  15.1139
 
 Beta MOs
 -- Occupied --
-14.4362 -14.4273 -10.3532 -10.3476 -10.3332 -10.3299 -10.3254 -10.3209
 -1.1054  -1.0162  -0.9736  -0.8715  -0.8098  -0.7151  -0.7065  -0.6630
 -0.5956  -0.5911  -0.5319  -0.5020  -0.4990  -0.4854  -0.4659  -0.4239
 -0.4102  -0.3930  -0.3710
 -- Virtual --
 -0.0453   0.0882   0.0971   0.1051   0.1300   0.1457   0.1589   0.1661
  0.1748   0.2117   0.2162   0.2259   0.2678   0.2753   0.2881   0.3131
  0.3394   0.3559   0.3710   0.3858   0.3958   0.4058   0.4400   0.4419
  0.4452   0.4575   0.4643   0.4842   0.4881   0.4950   0.5081   0.5248
  0.5375   0.5410   0.5452   0.5660   0.5691   0.5935   0.6025   0.6194
  0.6263   0.6393   0.6475   0.6564   0.6992   0.7143   0.7178   0.7291
  0.7645   0.7844   0.8090   0.8300   0.8555   0.8836   0.8997   0.9259
  0.9375   0.9741   0.9847   1.0086   1.0370   1.0550   1.0602   1.0696
  1.0799   1.0931   1.1063   1.1283   1.1514   1.1714   1.1756   1.1965
  1.2004   1.2236   1.2401   1.2599   1.2817   1.2858   1.3096   1.3225
  1.3303   1.3485   1.3610   1.3988   1.4182   1.4332   1.4395   1.4716
  1.4775   1.5236   1.5349   1.5446   1.5709   1.5975   1.6157   1.6505
  1.6555   1.6693   1.6888   1.7655   1.7976   1.8149   1.8720   1.9009
  1.9234   1.9686   2.0062   2.0244   2.0593   2.1164   2.1852   2.2330
  2.2549   2.3034   2.3078   2.3329   2.3495   2.3920   2.3978   2.4360
  2.4502   2.5355   2.5602   2.5758   2.5801   2.6135   2.6361   2.6609
  2.6802   2.6833   2.7071   2.7316   2.7416   2.7569   2.7723   2.7793
  2.7901   2.8176   2.8531   2.8685   2.8998   2.9028   2.9272   2.9422
  2.9630   2.9893   3.0200   3.0246   3.0443   3.0554   3.0633   3.0887
  3.0949   3.0982   3.1259   3.1404   3.1637   3.1733   3.1912   3.2040
  3.2174   3.2428   3.2592   3.2741   3.2849   3.2947   3.3295   3.3363
  3.3521   3.3594   3.3927   3.4003   3.4191   3.4611   3.4699   3.5089
[truncated: 1,832,849 more chars]
