# Supplementary material for: Reactant Discovery with an Ab Initio Nanoreactor: Exploration of Astrophysical N-Heterocycle Precursors and Formation Pathways
Source: ACS Earth Space Chem. 2024 Aug 9;8(9):1771–83. doi: 10.1021/acsearthspacechem.4c00120 (PMC11418024; doi:10.1021/acsearthspacechem.4c00120)
Supplement: Supplementary file 2 — sp4c00120_si_002.zip [file sp4c00120_si_002.zip › nr-si-data/reaction3/TS10/ccsd_sp.out]

Running Job 1 of 1 qchem.in
qchem qchem.in_1562380.0 ./qchem1562380/ 0
/home/leeping/opt/qchem/5.3.2-openmp/exe/qcprog.exe_s qchem.in_1562380.0 ./qchem1562380/
                  Welcome to Q-Chem
     A Quantum Leap Into The Future Of Chemistry


 Q-Chem 5.3, Q-Chem, Inc., Pleasanton, CA (2020)

 Yihan Shao,  Zhengting Gan,  E. Epifanovsky,  A. T. B. Gilbert,  M. Wormit,  
 J. Kussmann,  A. W. Lange,  A. Behn,  Jia Deng,  Xintian Feng,  D. Ghosh,  
 M. Goldey,  P. R. Horn,  L. D. Jacobson,  I. Kaliman,  T. Kus,  A. Landau,  
 Jie Liu,  E. I. Proynov,  R. M. Richard,  R. P. Steele,  E. J. Sundstrom,  
 H. L. Woodcock III,  P. M. Zimmerman,  D. Zuev,  B. Alam,  B. Albrecht,  
 A. Aldossary,  E. Alguire,  S. A. Baeppler,  D. Barton,  Z. Benda,  
 Y. A. Bernard,  E. J. Berquist,  K. B. Bravaya,  H. Burton,  K. Carter-Fenk,  
 D. Casanova,  Chun-Min Chang,  Yunqing Chen,  A. Chien,  K. D. Closser,  
 M. P. Coons,  S. Coriani,  S. Dasgupta,  A. L. Dempwolff,  M. Diedenhofen,  
 Hainam Do,  R. G. Edgar,  Po-Tung Fang,  S. Faraji,  S. Fatehi,  
 Qingguo Feng,  J. Fosso-Tande,  J. Gayvert,  Qinghui Ge,  A. Ghysels,  
 G. Gidofalvi,  J. Gomes,  J. Gonthier,  S. Gulania,  A. Gunina,  D. Hait,  
 M. W. D. Hanson-Heine,  S. Hammes-Schiffer,  P. H. P. Harbach,  
 A. W. Hauser,  M. F. Herbst,  J. E. Herr,  E. G. Hohenstein,  Z. C. Holden,  
 S. Houck,  Kerwin Hui,  B. C. Huynh,  M. Ivanov,  T.-C. Jagau,  Hyunjun Ji,  
 B. Kaduk,  K. Khistyaev,  Jaehoon Kim,  P. Klunzinger,  K. Koh,  
 D. Kosenkov,  L. Koulias,  T. Kowalczyk,  C. M. Krauter,  A. Kunitsa,  
 Ka Un Lao,  A. Laurent,  K. V. Lawler,  Joonho Lee,  D. Lefrancois,  
 S. Lehtola,  D. S. Levine,  Yi-Pei Li,  You-Sheng Lin,  Fenglai Liu,  
 Kuan-Yu Liu,  E. Livshits,  M. Loipersberger,  A. Luenser,  A. Manjanath,  
 P. Manohar,  E. Mansoor,  S. F. Manzer,  Shan-Ping Mao,  Yuezhi Mao,  
 N. Mardirossian,  A. V. Marenich,  T. Markovich,  L. A. Martinez-Martinez,  
 S. A. Maurer,  N. J. Mayhall,  S. C. McKenzie,  J.-M. Mewes,  P. Morgante,  
 A. F. Morrison,  J. W. Mullinax,  K. Nanda,  T. S. Nguyen-Beck,  
 R. Olivares-Amaya,  K. J. Oosterbaan,  J. A. Parkhill,  S. K. Paul,  
 F. Pavosevic,  Zheng Pei,  T. M. Perrine,  F. Plasser,  P. Pokhilko,  
 S. Prager,  A. Prociuk,  E. Ramos,  B. Rana,  D. R. Rehn,  F. Rob,  
 E. Rossomme,  M. Scheurer,  M. Schneider,  N. Sergueev,  S. M. Sharada,  
 S. Sharma,  W. Skomorowski,  D. W. Small,  T. Stauch,  C. J. Stein,  
 T. Stein,  Yu-Chuan Su,  S. P. Veccham,  Zhen Tao,  A. J. W. Thom,  
 A. Tkatchenko,  T. Tsuchimochi,  N. M. Tubman,  L. Vogt,  M. L. Vidal,  
 O. Vydrov,  M. A. Watson,  J. Wenzel,  M. de Wergifosse,  T. A. Wesolowski,  
 A. White,  J. Witte,  A. Yamada,  Jun Yang,  K. Yao,  S. Yeganeh,  
 S. R. Yost,  Zhi-Qiang You,  A. Zech,  Igor Ying Zhang,  Xing Zhang,  
 Yan Zhao,  Ying Zhu,  B. R. Brooks,  G. K. L. Chan,  C. J. Cramer,  
 M. S. Gordon,  W. J. Hehre,  A. Klamt,  M. W. Schmidt,  C. D. Sherrill,  
 D. G. Truhlar,  A. Aspuru-Guzik,  R. Baer,  A. T. Bell,  N. A. Besley,  
 Jeng-Da Chai,  A. E. DePrince, III,  R. A. DiStasio Jr.,  A. Dreuw,  
 B. D. Dunietz,  T. R. Furlani,  Chao-Ping Hsu,  Yousung Jung,  Jing Kong,  
 D. S. Lambrecht,  WanZhen Liang,  C. Ochsenfeld,  V. A. Rassolov,  
 L. V. Slipchenko,  J. E. Subotnik,  T. Van Voorhis,  J. M. Herbert,  
 A. I. Krylov,  P. M. W. Gill,  M. Head-Gordon

 Contributors to earlier versions of Q-Chem not listed above: 
 R. D. Adamson,  B. Austin,  J. Baker,  G. J. O. Beran,  K. Brandhorst,  
 S. T. Brown,  E. F. C. Byrd,  A. K. Chakraborty,  C.-L. Cheng,  
 Siu Hung Chien,  D. M. Chipman,  D. L. Crittenden,  H. Dachsel,  
 R. J. Doerksen,  A. D. Dutoi,  L. Fusti-Molnar,  W. A. Goddard III,  
 A. Golubeva-Zadorozhnaya,  S. R. Gwaltney,  G. Hawkins,  A. Heyden,  
 S. Hirata,  G. Kedziora,  F. J. Keil,  C. Kelley,  Jihan Kim,  R. A. King,  
 R. Z. Khaliullin,  P. P. Korambath,  W. Kurlancheek,  A. M. Lee,  M. S. Lee,  
 S. V. Levchenko,  Ching Yeh Lin,  D. Liotard,  R. C. Lochan,  I. Lotan,  
 P. E. Maslen,  N. Nair,  D. P. O'Neill,  D. Neuhauser,  E. Neuscamman,  
 C. M. Oana,  R. Olson,  B. Peters,  R. Peverati,  P. A. Pieniazek,  
 Y. M. Rhee,  J. Ritchie,  M. A. Rohrdanz,  E. Rosta,  N. J. Russ,  
 H. F. Schaefer III,  N. E. Schultz,  N. Shenvi,  A. C. Simmonett,  A. Sodt,  
 D. Stuck,  K. S. Thanthiriwatte,  V. Vanovschi,  Tao Wang,  A. Warshel,  
 C. F. Williams,  Q. Wu,  X. Xu,  W. Zhang

 Please cite Q-Chem as follows:
 Y. Shao et al., Mol. Phys. 113, 184-215 (2015)
 DOI: 10.1080/00268976.2014.952696

 Q-Chem 5.3.2 for Intel X86 EM64T Linux

 Parts of Q-Chem use Armadillo 9.800.1 (Horizon Scraper).
 http://arma.sourceforge.net/

 Q-Chem begins on Thu Jun 13 15:00:36 2024  

Host: 
0

     Scratch files written to ./qchem1562380//
 Dec820 |scratch|qcdevops|jenkins|workspace|build_RNUM 5633   
Processing $rem in /home/leeping/opt/qchem/5.3.2-openmp/config/preferences:
Processing $rem in /home/hpark21/.qchemrc:
Core orbitals will be frozen

Checking the input file for inconsistencies... 	...done.

--------------------------------------------------------------
User input:
--------------------------------------------------------------
$molecule
0 2
C         0.6244834099   -0.9897800252   -2.3382292858
N         0.8964738207   -0.3350744664   -1.4284714872
C         1.6733476410   -3.0439081738   -3.9950171333
C         0.3209805251   -1.7726861420   -3.4645358634
C         0.3055884959   -3.2724767821   -3.4462379380
N         0.4592190812   -3.8389205458   -2.1384856129
C         1.7332310980   -3.8830585721   -1.9060781714
C         2.5465940616   -3.3991009265   -2.9848757656
H         1.9113916140   -2.7666685036   -5.0086396397
H        -0.0426531797   -1.2629048720   -4.3440161444
H        -0.4736992362   -3.7211560974   -4.0532305886
H         2.1058842575   -4.2384612039   -0.9534352606
H         3.6204206230   -3.3031061154   -2.9892698797
$end

$rem
method                ccsd(t)
basis                 cc-pvtz
unrestricted          true
symmetry              False
sym_ignore            true
scf_convergence       8
thresh                14
jobtype               sp
scf_guess             core
scf_algorithm         diis
max_scf_cycles        100
geom_opt_max_cycles   100
mem_total             10000
$end

--------------------------------------------------------------
 ----------------------------------------------------------------
             Standard Nuclear Orientation (Angstroms)
    I     Atom           X                Y                Z
 ----------------------------------------------------------------
    1      C       0.6244834099    -0.9897800252    -2.3382292858
    2      N       0.8964738207    -0.3350744664    -1.4284714872
    3      C       1.6733476410    -3.0439081738    -3.9950171333
    4      C       0.3209805251    -1.7726861420    -3.4645358634
    5      C       0.3055884959    -3.2724767821    -3.4462379380
    6      N       0.4592190812    -3.8389205458    -2.1384856129
    7      C       1.7332310980    -3.8830585721    -1.9060781714
    8      C       2.5465940616    -3.3991009265    -2.9848757656
    9      H       1.9113916140    -2.7666685036    -5.0086396397
   10      H      -0.0426531797    -1.2629048720    -4.3440161444
   11      H      -0.4736992362    -3.7211560974    -4.0532305886
   12      H       2.1058842575    -4.2384612039    -0.9534352606
   13      H       3.6204206230    -3.3031061154    -2.9892698797
 ----------------------------------------------------------------
 Nuclear Repulsion Energy =         324.39135513 hartrees
 There are       28 alpha and       27 beta electrons
 Requested basis set is cc-pVTZ
 There are 110 shells and 310 basis functions
 Total memory of 10000 MB is distributed as follows: 
   MEM_STATIC is set to 2000 MB
   QALLOC/CCMAN JOB total memory use is  8000 MB
 Warning: actual memory use might exceed 10000 MB

 Total QAlloc Memory Limit  10000 MB
 Mega-Array Size      1956 MB
 MEM_STATIC part      2000 MB

                       Distance Matrix (Angstroms)
             C (  1)   N (  2)   C (  3)   C (  4)   C (  5)   N (  6)
   N (  2)  1.153377
   C (  3)  2.839807  3.811623
   C (  4)  1.404857  2.558022  1.930366
   C (  5)  2.557358  3.612320  1.491364  1.499981
   N (  6)  2.860911  3.601701  2.356451  2.459033  1.433414
   C (  7)  3.128440  3.676474  2.251983  2.979415  2.187022  1.295789
   C (  8)  3.149204  3.812289  1.381704  2.797973  2.291505  2.294984
   H (  9)  3.456090  4.445257  1.077477  2.429334  2.296855  3.390621
   H ( 10)  2.131396  3.200505  2.497685  1.079626  2.228375  3.428133
   H ( 11)  3.407000  4.498031  2.252080  2.185089  1.084916  2.133179
   H ( 12)  3.829639  4.113971  3.296250  3.946081  3.223082  2.067724
   H ( 13)  3.840699  4.320323  2.206763  3.668020  3.346322  3.317247
             C (  7)   C (  8)   H (  9)   H ( 10)   H ( 11)   H ( 12)
   C (  8)  1.435123
   H (  9)  3.302114  2.213385
   H ( 10)  3.995311  3.621436  2.553688
   H ( 11)  3.083345  3.219825  2.740896  2.512639
   H ( 12)  1.082917  2.241763  4.318412  4.996618  4.065782
   H ( 13)  2.251918  1.078118  2.699333  4.406344  4.250717  2.704317

 
 A cutoff of  1.0D-14 yielded   5878 shell pairs
 There are     47198 function pairs (     62111 Cartesian)
 Smallest overlap matrix eigenvalue = 1.39E-04

 Scale SEOQF with 1.000000e-01/1.000000e-01/1.000000e-01

 Standard Electronic Orientation quadrupole field applied
 Nucleus-field energy     =    -0.0000000130 hartrees
 Guess MOs from core Hamiltonian diagonalization
 An unrestricted Hartree-Fock SCF calculation will be
 performed using Pulay DIIS extrapolation
 SCF converges when DIIS error is below 1.0E-08
 using 8 threads for integral computing
 -------------------------------------------------------
 OpenMP Integral computing Module                
 Release: version 1.0, May 2013, Q-Chem Inc. Pittsburgh 
 -------------------------------------------------------
 ---------------------------------------
  Cycle       Energy         DIIS Error
 ---------------------------------------
    1    -251.3144405883      8.42E-02
    2    -180.7231414111      8.29E-02
    3    -288.6243256389      4.25E-02
    4    -254.8317887600      6.42E-02
    5    -326.5122687426      2.35E-02
    6    -338.0370197769      8.37E-03
    7    -338.7720277185      3.59E-03
    8    -338.9506751699      1.49E-03
    9    -339.0023678094      5.28E-04
   10    -339.0140066940      2.21E-04
   11    -339.0188213943      1.22E-04
   12    -339.0218827166      7.02E-05
   13    -339.0255041430      4.18E-05
   14    -339.0271269692      3.18E-05
   15    -339.0286105891      2.56E-05
   16    -339.0298623470      1.95E-05
   17    -339.0306992585      1.15E-05
   18    -339.0309946238      5.28E-06
   19    -339.0310234612      2.60E-06
   20    -339.0310368832      1.61E-06
   21    -339.0310498378      9.30E-07
   22    -339.0310567024      7.52E-07
   23    -339.0310630492      6.28E-07
   24    -339.0310714125      4.05E-07
   25    -339.0310740844      2.28E-07
   26    -339.0310743022      1.20E-07
   27    -339.0310743051      6.12E-08
   28    -339.0310743128      3.43E-08
   29    -339.0310743129      2.02E-08
   30    -339.0310743174      1.08E-08
   31    -339.0310743180      5.37E-09 Convergence criterion met
 ---------------------------------------
 <S^2> = 1.2755
 SCF time:  CPU 1463.23 s  wall 247.74 s
 SCF   energy in the final basis set = -339.03107432
 Total energy in the final basis set = -339.03107432


 ------------------------------------------------------------------------------

   CCMAN2: suite of methods based on coupled cluster
           and equation of motion theories.

   Components:
   * libvmm-1.3-trunk
     by Evgeny Epifanovsky, Ilya Kaliman.
   * libtensor-2.5-trunk
     by Evgeny Epifanovsky, Michael Wormit, Dmitry Zuev, Sam Manzer, 
        Ilya Kaliman.
   * libcc-2.5-trunk
     by Evgeny Epifanovsky, Arik Landau, Tomasz Kus, Kirill Khistyaev, 
        Dmitry Zuev, Prashant Manohar, Xintian Feng, Anna Krylov, 
        Matthew Goldey, Alec White, Thomas Jagau, Kaushik Nanda, 
        Anastasia Gunina, Alexander Kunitsa, Joonho Lee.

   CCMAN original authors:
   Anna I. Krylov, C. David Sherrill, Steven R. Gwaltney,
   Edward F. C. Byrd (2000)
   Sergey V. Levchenko, Lyudmila V. Slipchenko, Tao Wang,
   Ana-Maria C. Cristian (2003)
   Piotr A. Pieniazek, C. Melania Oana, Evgeny Epifanovsky (2007)
   Prashant Manohar (2009)

 ------------------------------------------------------------------------------


 Allocating and initializing 8000MB of RAM...
 Calculation will run on 8 cores.

 
 Alpha MOs, Unrestricted
 -- Occupied --                  
-15.584 -15.575 -11.308 -11.296 -11.274 -11.266 -11.262 -11.261
  1 A     2 A     3 A     4 A     5 A     6 A     7 A     8 A                  
 -1.312  -1.234  -1.119  -1.058  -0.948  -0.805  -0.799  -0.738
  9 A    10 A    11 A    12 A    13 A    14 A    15 A    16 A                  
 -0.682  -0.670  -0.597  -0.586  -0.570  -0.566  -0.538  -0.492
 17 A    18 A    19 A    20 A    21 A    22 A    23 A    24 A                  
 -0.468  -0.466  -0.431  -0.351
 25 A    26 A    27 A    28 A                                                  
 -- Virtual --                   
  0.120   0.124   0.155   0.167   0.182   0.193   0.200   0.207
 29 A    30 A    31 A    32 A    33 A    34 A    35 A    36 A                  
  0.257   0.276   0.288   0.294   0.315   0.347   0.359   0.396
 37 A    38 A    39 A    40 A    41 A    42 A    43 A    44 A                  
  0.412   0.420   0.436   0.467   0.482   0.493   0.509   0.522
 45 A    46 A    47 A    48 A    49 A    50 A    51 A    52 A                  
  0.527   0.548   0.556   0.560   0.576   0.586   0.598   0.614
 53 A    54 A    55 A    56 A    57 A    58 A    59 A    60 A                  
  0.620   0.629   0.658   0.664   0.676   0.690   0.707   0.711
 61 A    62 A    63 A    64 A    65 A    66 A    67 A    68 A                  
  0.724   0.743   0.757   0.778   0.795   0.800   0.812   0.842
 69 A    70 A    71 A    72 A    73 A    74 A    75 A    76 A                  
  0.865   0.915   0.918   0.938   0.952   0.987   1.029   1.045
 77 A    78 A    79 A    80 A    81 A    82 A    83 A    84 A                  
  1.068   1.099   1.119   1.132   1.161   1.161   1.179   1.187
 85 A    86 A    87 A    88 A    89 A    90 A    91 A    92 A                  
  1.219   1.220   1.248   1.277   1.294   1.300   1.302   1.328
 93 A    94 A    95 A    96 A    97 A    98 A    99 A   100 A                  
  1.356   1.376   1.396   1.410   1.426   1.429   1.440   1.463
101 A   102 A   103 A   104 A   105 A   106 A   107 A   108 A                  
  1.477   1.490   1.515   1.546   1.555   1.565   1.593   1.609
109 A   110 A   111 A   112 A   113 A   114 A   115 A   116 A                  
  1.653   1.656   1.684   1.726   1.743   1.751   1.776   1.798
117 A   118 A   119 A   120 A   121 A   122 A   123 A   124 A                  
  1.832   1.866   1.901   1.941   1.985   2.004   2.052   2.091
125 A   126 A   127 A   128 A   129 A   130 A   131 A   132 A                  
  2.168   2.195   2.235   2.256   2.331   2.382   2.424   2.451
133 A   134 A   135 A   136 A   137 A   138 A   139 A   140 A                  
  2.492   2.531   2.549   2.580   2.594   2.609   2.642   2.655
141 A   142 A   143 A   144 A   145 A   146 A   147 A   148 A                  
  2.737   2.742   2.768   2.797   2.808   2.859   2.865   2.884
149 A   150 A   151 A   152 A   153 A   154 A   155 A   156 A                  
  2.915   2.919   2.938   2.969   2.973   2.992   3.011   3.025
157 A   158 A   159 A   160 A   161 A   162 A   163 A   164 A                  
  3.041   3.077   3.080   3.142   3.147   3.162   3.175   3.194
165 A   166 A   167 A   168 A   169 A   170 A   171 A   172 A                  
  3.213   3.245   3.271   3.274   3.287   3.294   3.309   3.318
173 A   174 A   175 A   176 A   177 A   178 A   179 A   180 A                  
  3.331   3.349   3.363   3.388   3.395   3.424   3.428   3.446
181 A   182 A   183 A   184 A   185 A   186 A   187 A   188 A                  
  3.455   3.471   3.479   3.506   3.509   3.530   3.554   3.563
189 A   190 A   191 A   192 A   193 A   194 A   195 A   196 A                  
  3.584   3.604   3.642   3.659   3.686   3.702   3.707   3.746
197 A   198 A   199 A   200 A   201 A   202 A   203 A   204 A                  
  3.756   3.798   3.814   3.835   3.838   3.862   3.889   3.906
205 A   206 A   207 A   208 A   209 A   210 A   211 A   212 A                  
  3.936   3.959   3.965   3.979   4.008   4.025   4.056   4.071
213 A   214 A   215 A   216 A   217 A   218 A   219 A   220 A                  
  4.076   4.101   4.105   4.157   4.173   4.199   4.214   4.236
221 A   222 A   223 A   224 A   225 A   226 A   227 A   228 A                  
  4.240   4.258   4.284   4.308   4.332   4.339   4.356   4.360
229 A   230 A   231 A   232 A   233 A   234 A   235 A   236 A                  
  4.395   4.425   4.442   4.457   4.487   4.499   4.537   4.547
237 A   238 A   239 A   240 A   241 A   242 A   243 A   244 A                  
  4.571   4.599   4.618   4.667   4.677   4.721   4.755   4.759
245 A   246 A   247 A   248 A   249 A   250 A   251 A   252 A                  
  4.775   4.803   4.820   4.875   4.894   4.936   4.959   4.971
253 A   254 A   255 A   256 A   257 A   258 A   259 A   260 A                  
  4.981   5.004   5.055   5.074   5.090   5.134   5.176   5.212
261 A   262 A   263 A   264 A   265 A   266 A   267 A   268 A                  
  5.243   5.286   5.297   5.299   5.352   5.389   5.413   5.449
269 A   270 A   271 A   272 A   273 A   274 A   275 A   276 A                  
  5.464   5.528   5.541   5.575   5.589   5.610   5.621   5.691
277 A   278 A   279 A   280 A   281 A   282 A   283 A   284 A                  
  5.743   5.783   5.875   5.923   5.946   6.011   6.060   6.116
285 A   286 A   287 A   288 A   289 A   290 A   291 A   292 A                  
  6.191   6.244   6.256   6.285   6.459   6.566   6.590   6.736
293 A   294 A   295 A   296 A   297 A   298 A   299 A   300 A                  
  6.766   6.847   8.700  10.293  12.026  12.962  13.356  13.679
301 A   302 A   303 A   304 A   305 A   306 A   307 A   308 A                  
 14.399  16.238
309 A   310 A                                                                  
 
 Beta MOs, Unrestricted
 -- Occupied --                  
-15.565 -15.558 -11.298 -11.287 -11.286 -11.278 -11.275 -11.245
  1 A     2 A     3 A     4 A     5 A     6 A     7 A     8 A                  
 -1.288  -1.206  -1.097  -1.025  -0.929  -0.807  -0.796  -0.726
  9 A    10 A    11 A    12 A    13 A    14 A    15 A    16 A                  
 -0.678  -0.659  -0.589  -0.579  -0.545  -0.541  -0.496  -0.456
 17 A    18 A    19 A    20 A    21 A    22 A    23 A    24 A                  
 -0.444  -0.435  -0.376
 25 A    26 A    27 A                                                          
 -- Virtual --                   
  0.059   0.119   0.132   0.157   0.168   0.183   0.194   0.208
 28 A    29 A    30 A    31 A    32 A    33 A    34 A    35 A                  
  0.222   0.257   0.288   0.296   0.311   0.323   0.351   0.360
 36 A    37 A    38 A    39 A    40 A    41 A    42 A    43 A                  
  0.402   0.411   0.437   0.446   0.458   0.481   0.502   0.511
 44 A    45 A    46 A    47 A    48 A    49 A    50 A    51 A                  
  0.519   0.541   0.547   0.558   0.572   0.585   0.593   0.598
 52 A    53 A    54 A    55 A    56 A    57 A    58 A    59 A                  
  0.615   0.619   0.635   0.661   0.666   0.684   0.689   0.710
 60 A    61 A    62 A    63 A    64 A    65 A    66 A    67 A                  
  0.714   0.730   0.750   0.772   0.784   0.798   0.807   0.825
 68 A    69 A    70 A    71 A    72 A    73 A    74 A    75 A                  
  0.850   0.878   0.918   0.926   0.946   0.960   0.993   1.035
 76 A    77 A    78 A    79 A    80 A    81 A    82 A    83 A                  
  1.048   1.080   1.099   1.123   1.139   1.163   1.169   1.182
 84 A    85 A    86 A    87 A    88 A    89 A    90 A    91 A                  
  1.188   1.221   1.230   1.254   1.283   1.296   1.303   1.311
 92 A    93 A    94 A    95 A    96 A    97 A    98 A    99 A                  
  1.341   1.358   1.376   1.404   1.415   1.429   1.440   1.445
100 A   101 A   102 A   103 A   104 A   105 A   106 A   107 A                  
  1.468   1.479   1.498   1.518   1.556   1.557   1.567   1.602
108 A   109 A   110 A   111 A   112 A   113 A   114 A   115 A                  
  1.618   1.659   1.668   1.691   1.732   1.746   1.759   1.779
116 A   117 A   118 A   119 A   120 A   121 A   122 A   123 A                  
  1.805   1.843   1.876   1.912   1.950   2.001   2.017   2.062
124 A   125 A   126 A   127 A   128 A   129 A   130 A   131 A                  
  2.098   2.171   2.201   2.236   2.258   2.337   2.390   2.420
132 A   133 A   134 A   135 A   136 A   137 A   138 A   139 A                  
  2.444   2.488   2.533   2.550   2.587   2.592   2.621   2.643
140 A   141 A   142 A   143 A   144 A   145 A   146 A   147 A                  
  2.656   2.740   2.746   2.768   2.794   2.812   2.861   2.868
148 A   149 A   150 A   151 A   152 A   153 A   154 A   155 A                  
  2.887   2.910   2.920   2.942   2.966   2.974   2.991   3.015
156 A   157 A   158 A   159 A   160 A   161 A   162 A   163 A                  
  3.027   3.045   3.080   3.082   3.138   3.148   3.166   3.178
164 A   165 A   166 A   167 A   168 A   169 A   170 A   171 A                  
  3.188   3.214   3.241   3.265   3.276   3.288   3.302   3.310
172 A   173 A   174 A   175 A   176 A   177 A   178 A   179 A                  
  3.327   3.338   3.345   3.365   3.384   3.401   3.430   3.431
180 A   181 A   182 A   183 A   184 A   185 A   186 A   187 A                  
  3.448   3.457   3.473   3.481   3.506   3.519   3.534   3.559
188 A   189 A   190 A   191 A   192 A   193 A   194 A   195 A                  
  3.566   3.584   3.608   3.647   3.664   3.686   3.705   3.714
196 A   197 A   198 A   199 A   200 A   201 A   202 A   203 A                  
  3.748   3.761   3.800   3.816   3.843   3.846   3.865   3.902
204 A   205 A   206 A   207 A   208 A   209 A   210 A   211 A                  
  3.909   3.937   3.963   3.971   3.982   4.016   4.041   4.060
212 A   213 A   214 A   215 A   216 A   217 A   218 A   219 A                  
  4.073   4.080   4.106   4.111   4.162   4.177   4.203   4.217
220 A   221 A   222 A   223 A   224 A   225 A   226 A   227 A                  
  4.239   4.247   4.265   4.289   4.311   4.351   4.356   4.368
228 A   229 A   230 A   231 A   232 A   233 A   234 A   235 A                  
  4.372   4.399   4.432   4.445   4.462   4.491   4.505   4.538
236 A   237 A   238 A   239 A   240 A   241 A   242 A   243 A                  
  4.551   4.576   4.603   4.628   4.672   4.682   4.724   4.759
244 A   245 A   246 A   247 A   248 A   249 A   250 A   251 A                  
  4.766   4.780   4.810   4.823   4.880   4.901   4.949   4.968
252 A   253 A   254 A   255 A   256 A   257 A   258 A   259 A                  
  4.981   5.011   5.039   5.065   5.085   5.096   5.139   5.183
260 A   261 A   262 A   263 A   264 A   265 A   266 A   267 A                  
  5.218   5.257   5.289   5.304   5.316   5.368   5.394   5.430
268 A   269 A   270 A   271 A   272 A   273 A   274 A   275 A                  
  5.461   5.475   5.534   5.548   5.582   5.595   5.621   5.637
276 A   277 A   278 A   279 A   280 A   281 A   282 A   283 A                  
  5.694   5.751   5.787   5.877   5.927   5.954   6.016   6.066
284 A   285 A   286 A   287 A   288 A   289 A   290 A   291 A                  
  6.119   6.195   6.247   6.260   6.288   6.464   6.576   6.594
292 A   293 A   294 A   295 A   296 A   297 A   298 A   299 A                  
  6.738   6.772   6.848   8.700  10.297  12.031  12.968  13.359
300 A   301 A   302 A   303 A   304 A   305 A   306 A   307 A                  
 13.682  14.400  16.246
308 A   309 A   310 A                                                          

 Occupation and symmetry of molecular orbitals

 Point group: C1 (1 irreducible representation).

                           A     All 
 -------------------------------------
 All molecular orbitals:
  - Alpha                  310   310 
  - Beta                   310   310 
 -------------------------------------
 Alpha orbitals:
  - Frozen occupied        8     8   
  - Active occupied        20    20  
  - Active virtual         282   282 
  - Frozen virtual         0     0   
 -------------------------------------
 Beta orbitals:
  - Frozen occupied        8     8   
  - Active occupied        19    19  
  - Active virtual         283   283 
  - Frozen virtual         0     0   
 -------------------------------------

 Import integrals:   CPU 0.00 s  wall 0.00 s

 Import integrals:   CPU 24175.08 s  wall 7955.52 s

 MP2 amplitudes:   CPU 27.60 s  wall 316.03 s

Running a double precision version
           CCSD T amplitudes will be solved using DIIS.

           Start     Size      MaxIter   EConv     TConv     
           3         7         100       1.00e-06  1.00e-04  
 ------------------------------------------------------------------------------
           Energy (a.u.)   Ediff      Tdiff       Comment
 ------------------------------------------------------------------------------
          -340.29747208                           
     1    -340.29121945   6.25e-03   1.04e+00     Step took 27.53.
     2    -340.33455076   4.33e-02   1.33e-01     
     3    -340.33670046   2.15e-03   4.76e-02     
     4    -340.34346367   6.76e-03   1.83e-02     Switched to DIIS steps.
     5    -340.34973508   6.27e-03   2.42e-02     
     6    -340.35142032   1.69e-03   8.84e-03     
     7    -340.35195076   5.30e-04   4.52e-03     
     8    -340.35214116   1.90e-04   1.85e-03     
     9    -340.35216227   2.11e-05   8.33e-04     
    10    -340.35217096   8.69e-06   4.21e-04     
    11    -340.35217949   8.53e-06   3.44e-04     
    12    -340.35218383   4.34e-06   1.33e-04     
    13    -340.35218554   1.71e-06   7.94e-05     
    14    -340.35218334   2.20e-06   5.76e-05     
    15    -340.35218194   1.40e-06   2.48e-05     
    16    -340.35218036   1.58e-06   1.56e-05     
    17    -340.35217956   7.99e-07   8.28e-06     
 ------------------------------------------------------------------------------
          -340.35217956                           CCSD T converged.

End of double precision

WARNING: YOUR (T) CALCULATION MAY RUN OUT OF MEMORY
REDUCE CC_MEMORY OR USE CC_BACKEND=XM IF THIS HAPPENS

----------------------------------------
libpt (c) 2016-2019 Ilya Kaliman
Fast Coupled Cluster Triples Corrections
https://github.com/ilyak/libpt
----------------------------------------

 Starting (T) calculation...
 Using double precision libpt code
 Running unrestricted (T) code
 Using 1 integral batch

 (T) calculation completed in 2697.38 sec
 (T) energy is -0.0712800404

 SCF energy                 = -339.03107432
 MP2 energy                 = -340.29747208
 CCSD correlation energy    =   -1.32110524
 CCSD total energy          = -340.35217956
 CCSD(T) correlation energy =   -0.07128004
 CCSD(T) total energy       = -340.42345960

 CCSD  T1^2 = 0.1071  T2^2 = 0.4704  Leading amplitudes:

 Amplitude    Orbitals with energies
  0.1241       27 (A) B                  ->    30 (A) B                   
              -0.3760                          0.1324                     
  0.0910       27 (A) A                  ->    29 (A) A                   
              -0.4313                          0.1200                     
 -0.0906       27 (A) A                  ->    30 (A) A                   
              -0.4313                          0.1238                     
  0.0731       24 (A) A                  ->    35 (A) A                   
              -0.4919                          0.2004                     

 Amplitude    Orbitals with energies
 -0.0343       28 (A) A      27 (A) B    ->    30 (A) A      28 (A) B     
              -0.3506       -0.3760            0.1238        0.0593       
  0.0343       28 (A) A      27 (A) B    ->    28 (A) B      30 (A) A     
              -0.3506       -0.3760            0.0593        0.1238       
  0.0343       27 (A) B      28 (A) A    ->    30 (A) A      28 (A) B     
              -0.3760       -0.3506            0.1238        0.0593       
 -0.0343       27 (A) B      28 (A) A    ->    28 (A) B      30 (A) A     
              -0.3760       -0.3506            0.0593        0.1238       

 CCSD calculation:   CPU 47729.76 s  wall 28797.36 s

 Total ccman2 time:   CPU 72062.71 s  wall 37109.54 s

 
 --------------------------------------------------------------
 
                    Orbital Energies (a.u.)
 --------------------------------------------------------------
 
 Alpha MOs
 -- Occupied --
-15.5844 -15.5753 -11.3076 -11.2960 -11.2735 -11.2661 -11.2620 -11.2611
 -1.3122  -1.2336  -1.1186  -1.0581  -0.9480  -0.8049  -0.7986  -0.7377
 -0.6820  -0.6699  -0.5968  -0.5861  -0.5705  -0.5656  -0.5379  -0.4919
 -0.4679  -0.4655  -0.4313  -0.3506
 -- Virtual --
  0.1200   0.1238   0.1553   0.1666   0.1819   0.1927   0.2004   0.2070
  0.2566   0.2757   0.2875   0.2936   0.3155   0.3473   0.3589   0.3959
  0.4124   0.4198   0.4361   0.4672   0.4820   0.4932   0.5087   0.5223
  0.5270   0.5485   0.5556   0.5598   0.5763   0.5861   0.5979   0.6135
  0.6200   0.6291   0.6575   0.6641   0.6757   0.6896   0.7073   0.7113
  0.7242   0.7432   0.7570   0.7779   0.7945   0.7995   0.8117   0.8420
  0.8654   0.9153   0.9182   0.9379   0.9522   0.9868   1.0293   1.0451
  1.0678   1.0986   1.1185   1.1321   1.1609   1.1610   1.1795   1.1869
  1.2187   1.2200   1.2479   1.2772   1.2937   1.2997   1.3019   1.3279
  1.3560   1.3757   1.3961   1.4101   1.4259   1.4288   1.4397   1.4633
  1.4766   1.4900   1.5152   1.5458   1.5551   1.5648   1.5925   1.6092
  1.6528   1.6565   1.6845   1.7260   1.7431   1.7508   1.7760   1.7976
  1.8319   1.8664   1.9014   1.9410   1.9851   2.0044   2.0519   2.0910
  2.1679   2.1955   2.2354   2.2556   2.3306   2.3816   2.4240   2.4509
  2.4915   2.5314   2.5494   2.5805   2.5940   2.6086   2.6419   2.6554
  2.7367   2.7418   2.7684   2.7967   2.8077   2.8589   2.8649   2.8842
  2.9149   2.9191   2.9380   2.9687   2.9726   2.9916   3.0109   3.0248
  3.0411   3.0767   3.0803   3.1420   3.1471   3.1623   3.1749   3.1944
  3.2132   3.2451   3.2713   3.2745   3.2867   3.2944   3.3093   3.3184
  3.3309   3.3489   3.3629   3.3879   3.3954   3.4238   3.4275   3.4457
  3.4549   3.4714   3.4785   3.5056   3.5095   3.5304   3.5539   3.5626
  3.5837   3.6039   3.6417   3.6593   3.6858   3.7018   3.7067   3.7457
  3.7555   3.7982   3.8145   3.8351   3.8385   3.8624   3.8892   3.9064
  3.9355   3.9588   3.9654   3.9787   4.0079   4.0248   4.0557   4.0706
  4.0758   4.1010   4.1049   4.1567   4.1732   4.1987   4.2140   4.2363
  4.2404   4.2578   4.2839   4.3082   4.3323   4.3391   4.3560   4.3603
  4.3951   4.4254   4.4415   4.4572   4.4868   4.4989   4.5372   4.5474
  4.5706   4.5993   4.6182   4.6667   4.6770   4.7212   4.7555   4.7595
  4.7754   4.8031   4.8198   4.8749   4.8941   4.9360   4.9591   4.9711
  4.9810   5.0039   5.0550   5.0736   5.0902   5.1337   5.1764   5.2116
  5.2431   5.2855   5.2967   5.2988   5.3524   5.3887   5.4127   5.4494
  5.4638   5.5277   5.5406   5.5753   5.5890   5.6102   5.6212   5.6907
  5.7434   5.7828   5.8746   5.9228   5.9464   6.0106   6.0605   6.1164
  6.1914   6.2443   6.2564   6.2854   6.4595   6.5655   6.5900   6.7364
  6.7664   6.8470   8.7000  10.2933  12.0257  12.9624  13.3565  13.6792
 14.3987  16.2376
 
 Beta MOs
 -- Occupied --
-15.5653 -15.5577 -11.2983 -11.2874 -11.2857 -11.2782 -11.2751 -11.2453
 -1.2878  -1.2065  -1.0967  -1.0252  -0.9287  -0.8072  -0.7962  -0.7256
 -0.6776  -0.6591  -0.5890  -0.5787  -0.5447  -0.5411  -0.4964  -0.4561
 -0.4442  -0.4354  -0.3760
 -- Virtual --
  0.0593   0.1195   0.1324   0.1575   0.1676   0.1830   0.1943   0.2080
  0.2222   0.2571   0.2876   0.2962   0.3110   0.3230   0.3514   0.3599
  0.4021   0.4108   0.4372   0.4459   0.4580   0.4814   0.5025   0.5111
  0.5188   0.5414   0.5466   0.5580   0.5722   0.5846   0.5929   0.5982
  0.6151   0.6188   0.6352   0.6610   0.6656   0.6842   0.6889   0.7104
  0.7142   0.7300   0.7498   0.7718   0.7840   0.7976   0.8074   0.8250
  0.8502   0.8778   0.9178   0.9261   0.9455   0.9603   0.9925   1.0354
  1.0484   1.0803   1.0993   1.1226   1.1389   1.1635   1.1686   1.1824
  1.1885   1.2208   1.2301   1.2540   1.2828   1.2964   1.3025   1.3106
  1.3408   1.3579   1.3763   1.4045   1.4153   1.4286   1.4395   1.4447
  1.4675   1.4791   1.4975   1.5176   1.5557   1.5573   1.5669   1.6025
  1.6181   1.6587   1.6678   1.6909   1.7324   1.7462   1.7593   1.7794
  1.8046   1.8426   1.8764   1.9116   1.9502   2.0008   2.0165   2.0622
  2.0975   2.1712   2.2005   2.2358   2.2577   2.3374   2.3904   2.4204
  2.4435   2.4884   2.5328   2.5505   2.5870   2.5923   2.6207   2.6434
  2.6564   2.7396   2.7463   2.7680   2.7943   2.8118   2.8611   2.8681
  2.8872   2.9096   2.9198   2.9416   2.9657   2.9736   2.9905   3.0146
  3.0270   3.0450   3.0804   3.0820   3.1384   3.1477   3.1664   3.1780
  3.1882   3.2136   3.2414   3.2650   3.2763   3.2876   3.3015   3.3105
  3.3268   3.3376   3.3453   3.3646   3.3845   3.4009   3.4304   3.4313
  3.4475   3.4574   3.4732   3.4813   3.5061   3.5189   3.5339   3.5587
  3.5664   3.5836   3.6079   3.6471   3.6643   3.6856   3.7053   3.7143
  3.7479   3.7610   3.8004   3.8158   3.8434   3.8465   3.8650   3.9015
  3.9093   3.9373   3.9631   3.9711   3.9816   4.0157   4.0411   4.0602
  4.0727   4.0801   4.1059   4.1109   4.1624   4.1774   4.2027   4.2171
  4.2393   4.2469   4.2648   4.2887   4.3113   4.3507   4.3558   4.3678
  4.3725   4.3994   4.4321   4.4450   4.4617   4.4909   4.5047   4.5381
  4.5513   4.5763   4.6032   4.6284   4.6723   4.6823   4.7242   4.7594
  4.7661   4.7804   4.8102   4.8232   4.8801   4.9010   4.9486   4.9681
  4.9811   5.0114   5.0386   5.0646   5.0852   5.0961   5.1390   5.1826
  5.2184   5.2574   5.2894   5.3044   5.3158   5.3684   5.3937   5.4300
  5.4614   5.4747   5.5339   5.5484   5.5816   5.5946   5.6215   5.6369
  5.6941   5.7513   5.7872   5.8770   5.9274   5.9536   6.0163   6.0659
  6.1188   6.1945   6.2472   6.2596   6.2875   6.4639   6.5764   6.5945
  6.7379   6.7724   6.8481   8.7001  10.2965  12.0314  12.9680  13.3594
 13.6818  14.4001  16.2457
 --------------------------------------------------------------
 
          Ground-State Mulliken Net Atomic Charges

     Atom                 Charge (a.u.)    Spin (a.u.)
  --------------------------------------------------------
      1 C                     0.000824      -0.543243
      2 N                    -0.122026       0.580055
      3 C                    -0.182196      -0.610860
      4 C                    -0.210409       0.856648
      5 C                     0.125692      -0.088118
      6 N                    -0.236356       0.618541
      7 C                    -0.084529      -0.558333
      8 C                    -0.172748       0.763858
      9 H                     0.180604       0.033775
     10 H                     0.186167      -0.051396
     11 H                     0.157599       0.016349
     12 H                     0.174913       0.029339
     13 H                     0.182464      -0.046616
  --------------------------------------------------------
  Sum of atomic charges =    -0.000000
  Sum of spin   charges =     1.000000

 -----------------------------------------------------------------
                    Cartesian Multipole Moments
 -----------------------------------------------------------------
    Charge (ESU x 10^10)
                 0.0000
    Dipole Moment (Debye)
         X       1.1782      Y      -2.0323      Z      -4.2569
       Tot       4.8620
    Quadrupole Moments (Debye-Ang)
        XX     -40.6417     XY      -8.2244     YY     -44.0276
        XZ      -3.7032     YZ      10.4795     ZZ     -21.9680
    Octopole Moments (Debye-Ang^2)
       XXX    -130.1384    XXY      95.0329    XYY     -23.7474
       YYY     366.2120    XXZ     111.3314    XYZ      13.5513
       YYZ     110.0696    XZZ     -35.7538    YZZ      66.1936
       ZZZ     265.3361
    Hexadecapole Moments (Debye-Ang^3)
      XXXX    -494.7688   XXXY     364.6849   XXYY    -407.7400
      XYYY     358.8796   YYYY   -2439.8285   XXXZ     356.9798
      XXYZ    -287.1037   XYYZ     112.7703   YYYZ   -1019.8567
      XXZZ    -437.0403   XYZZ     111.6901   YYZZ    -676.6667
      XZZZ     346.9004   YZZZ    -769.5989   ZZZZ   -1834.9313
 -----------------------------------------------------------------
Archival summary:
1\1\cpu-5-89\SP\ProcedureUnspecified\BasisUnspecified\265(2)\hpark21\FriJun1401:23:402024FriJun1401:23:402024\0\\#,ProcedureUnspecified,BasisUnspecified,\\0,2\N\C,1,1.29579\H,2,1.08292,1,120.484\C,1,1.43341,2,106.408,3,177.448,0\H,4,1.08492,1,115.087,2,140.743,0\C,2,1.43512,1,114.263,3,-178.488,0\H,6,1.07812,2,126.697,1,176.966,0\C,6,1.3817,2,106.144,1,-1.20011,0\H,8,1.07748,6,127.899,2,-170.854,0\C,4,1.49998,1,113.901,2,-84.2225,0\H,10,1.07963,4,118.594,1,-164.089,0\C,10,1.40486,4,123.343,1,7.59299,0\N,12,1.15338,10,178.521,4,120.367,0\\HF=-339.031074\\@

 Total job time:  37383.84s(wall), 73543.71s(cpu) 
 Fri Jun 14 01:23:40 2024

        *************************************************************
        *                                                           *
        *  Thank you very much for using Q-Chem.  Have a nice day.  *
        *                                                           *
        *************************************************************
