# Supplementary material for: Reactant Discovery with an Ab Initio Nanoreactor: Exploration of Astrophysical N-Heterocycle Precursors and Formation Pathways
Source: ACS Earth Space Chem. 2024 Aug 9;8(9):1771–83. doi: 10.1021/acsearthspacechem.4c00120 (PMC11418024; doi:10.1021/acsearthspacechem.4c00120)
Supplement: Supplementary file 2 — sp4c00120_si_002.zip [file sp4c00120_si_002.zip › nr-si-data/reaction3/TS10/irc_result.xyz]

13   
12 Energy -341.047107
C        0.7154891771   -0.9924038503   -2.3249460886
N        0.8546660798   -0.3634416107   -1.4585616571
C        1.5809770851   -2.8593535303   -3.9690977270
C        0.5233060225   -1.8280782517   -3.5287282322
C        0.2528596465   -3.3145678804   -3.4332536981
N        0.4505281973   -3.9188071372   -2.1529992780
C        1.7424925942   -3.8866736637   -1.9093202612
C        2.5095617742   -3.3125455578   -2.9329816611
H        1.8545037987   -2.8287213844   -5.0136629924
H        0.0264043145   -1.3135061400   -4.3365833114
H       -0.5429495258   -3.7089965470   -4.0488074004
H        2.1278901630   -4.2621280116   -0.9705806248
H        3.5855328845   -3.2380788601   -2.9709998414
13   
11 Energy -341.046780
C        0.7136153132   -1.0205699641   -2.3617935600
N        0.8571508107   -0.3407502076   -1.4283165964
C        1.5826355295   -2.8515532802   -3.9676040300
C        0.5241556066   -1.8263357086   -3.5229779505
C        0.2530334022   -3.3124929742   -3.4334171628
N        0.4488011587   -3.9168708114   -2.1536751540
C        1.7404657512   -3.8830969439   -1.9083812538
C        2.5083372181   -3.3054499716   -2.9290466654
H        1.8553719136   -2.8203418948   -5.0115110631
H        0.0233496737   -1.3174252633   -4.3351019063
H       -0.5367098462   -3.7173446972   -4.0492730097
H        2.1272208986   -4.2578718910   -0.9705712708
H        3.5838347816   -3.2571988175   -2.9788531501
13   
10 Energy -341.046731
C        0.7147895787   -0.9968554249   -2.3285332609
N        0.8535211927   -0.3611267069   -1.4570671309
C        1.5841374699   -2.8514929479   -3.9674005529
C        0.5198786638   -1.8283624804   -3.5273842966
C        0.2539731043   -3.3118322406   -3.4339939066
N        0.4491042230   -3.9111937872   -2.1519327411
C        1.7406697987   -3.8833251680   -1.9084820413
C        2.5097713341   -3.3104077361   -2.9313660611
H        1.8585118279   -2.8159855291   -5.0106875816
H        0.0185858766   -1.3162909181   -4.3336139075
H       -0.5330269104   -3.7207701778   -4.0504780589
H        2.1256140852   -4.2556028498   -0.9688293923
H        3.5857319671   -3.2640564587   -2.9807538413
13   
9 Energy -341.046337
C        0.7038178814   -1.0254437749   -2.3643485812
N        0.8605710175   -0.3394673688   -1.4294831392
C        1.5849499999   -2.8398338051   -3.9654589055
C        0.5242667787   -1.8259439520   -3.5241628991
C        0.2526525488   -3.3100143063   -3.4342395051
N        0.4486999823   -3.9045258531   -2.1487948080
C        1.7412259315   -3.8841466601   -1.9091369320
C        2.5101255504   -3.3132642225   -2.9339698690
H        1.8612242611   -2.8107691665   -5.0083267103
H        0.0134645058   -1.3176894682   -4.3294412260
H       -0.5299347944   -3.7284715135   -4.0529186609
H        2.1237828512   -4.2522169259   -0.9661346822
H        3.5864156974   -3.2755154086   -2.9841068538
13   
8 Energy -341.046207
C        0.7046344937   -1.0010929226   -2.3305494185
N        0.8569214630   -0.3600083402   -1.4583366459
C        1.5866229758   -2.8414270106   -3.9657394506
C        0.5192788181   -1.8274604137   -3.5285637514
C        0.2536709661   -3.3096628775   -3.4347526009
N        0.4491397182   -3.8989037912   -2.1469034824
C        1.7417803243   -3.8847728127   -1.9091835526
C        2.5118708976   -3.3194269400   -2.9370011667
H        1.8644462805   -2.8072710907   -5.0077249413
H        0.0088535021   -1.3158432228   -4.3282051433
H       -0.5268375833   -3.7308426842   -4.0541341522
H        2.1221682541   -4.2504156584   -0.9643513047
H        3.5887121014   -3.2801746610   -2.9850771617
13   
7 Energy -341.045591
C        0.6878257376   -1.0270271311   -2.3640315257
N        0.8672753753   -0.3373595136   -1.4294160974
C        1.5850331226   -2.8359441135   -3.9650382855
C        0.5203555296   -1.8260901703   -3.5257581048
C        0.2532882801   -3.3093388315   -3.4354234832
N        0.4497474003   -3.8902998110   -2.1430665697
C        1.7432703163   -3.8860235551   -1.9096232549
C        2.5142504827   -3.3292880539   -2.9412488417
H        1.8693857987   -2.8027802746   -5.0070800071
H        0.0015474383   -1.3129522666   -4.3259743249
H       -0.5228507206   -3.7352868136   -4.0563848649
H        2.1196967594   -4.2477310154   -0.9611548645
H        3.5924366914   -3.2871808755   -2.9863225476
13   
6 Energy -341.045223
C        0.6880319213   -1.0021502144   -2.3302197186
N        0.8638687671   -0.3571456362   -1.4570741253
C        1.5863191179   -2.8409772545   -3.9664805916
C        0.5131305770   -1.8278282151   -3.5295114180
C        0.2555960547   -3.3087898795   -3.4355417918
N        0.4501029951   -3.8845637831   -2.1415118132
C        1.7439184835   -3.8865687392   -1.9094056487
C        2.5172641499   -3.3369271269   -2.9443005079
H        1.8730767955   -2.7994974898   -5.0068423831
H       -0.0034456428   -1.3097387839   -4.3257756201
H       -0.5197223190   -3.7365294254   -4.0575652450
H        2.1180304612   -4.2462116971   -0.9595462049
H        3.5950908500   -3.2903741805   -2.9867477036
13   
5 Energy -341.044189
C        0.6706799422   -1.0259871666   -2.3629934758
N        0.8752529445   -0.3336117934   -1.4262129531
C        1.5873231350   -2.8474484056   -3.9660013917
C        0.5064035228   -1.8247478067   -3.5239416514
C        0.2561329492   -3.3084901839   -3.4376601054
N        0.4515016759   -3.8770581351   -2.1389301243
C        1.7449364279   -3.8869466560   -1.9095527610
C        2.5196047852   -3.3475198421   -2.9481715387
H        1.8784973513   -2.7954299339   -5.0084099193
H       -0.0105279027   -1.3045195819   -4.3261885922
H       -0.5143074291   -3.7371661079   -4.0579921504
H        2.1158549326   -4.2444163712   -0.9573755721
H        3.5999098771   -3.2939604415   -2.9870925363
13   
4 Energy -341.043026
C        0.6701747952   -1.0005803515   -2.3297228021
N        0.8723890160   -0.3518506042   -1.4514998734
C        1.5897506173   -2.8597645383   -3.9710006561
C        0.4928008122   -1.8268680770   -3.5261074282
C        0.2615352690   -3.3048233894   -3.4386761763
N        0.4515631746   -3.8717437349   -2.1367743407
C        1.7457551138   -3.8871001158   -1.9089239517
C        2.5247165571   -3.3568616764   -2.9504571624
H        1.8826621069   -2.7917743818   -5.0074511115
H       -0.0160388944   -1.2996280861   -4.3272314010
H       -0.5106262442   -3.7372250479   -4.0589570089
H        2.1138961525   -4.2429003159   -0.9564019246
H        3.6026837356   -3.2961821068   -2.9873189344
13   
3 Energy -341.038497
C        0.6508807146   -1.0084377031   -2.3451062715
N        0.8838173782   -0.3369693092   -1.4318495012
C        1.6049306817   -2.9014269323   -3.9737067717
C        0.4565348237   -1.8151202017   -3.5113912193
C        0.2690599257   -3.3026045473   -3.4396258564
N        0.4539250420   -3.8592961008   -2.1378477358
C        1.7442618026   -3.8860428844   -1.9086981434
C        2.5308820094   -3.3731214526   -2.9582476275
H        1.8923974629   -2.7835557801   -5.0114039152
H       -0.0271116306   -1.2874811295   -4.3326946684
H       -0.4993395772   -3.7333522832   -4.0578705597
H        2.1110512829   -4.2409964643   -0.9544382913
H        3.6099722957   -3.2988976376   -2.9876422097
13   
2 Energy -341.034279
C        0.6420852983   -0.9988027400   -2.3382953358
N        0.8880329646   -0.3377506963   -1.4326148161
C        1.6240921483   -2.9500477287   -3.9818809157
C        0.4117027610   -1.8042748705   -3.4973338702
C        0.2812285817   -3.2924127012   -3.4428881563
N        0.4553124038   -3.8516621858   -2.1381790765
C        1.7420699758   -3.8846811459   -1.9078619436
C        2.5375174550   -3.3844734100   -2.9642844750
H        1.8994224765   -2.7765890594   -5.0112447162
H       -0.0338339296   -1.2779493266   -4.3374184738
H       -0.4896119880   -3.7287895348   -4.0559902002
H        2.1088747490   -4.2396032312   -0.9543029731
H        3.6143693154   -3.3002657956   -2.9882278184
13   
1 Energy -341.032643
C        0.6330901631   -0.9943861913   -2.3384070042
N        0.8925443502   -0.3361865504   -1.4300518997
C        1.6491714445   -2.9985744720   -3.9874983983
C        0.3678092570   -1.7880066673   -3.4809341759
C        0.2929772600   -3.2837925122   -3.4437607679
N        0.4570752449   -3.8452348863   -2.1388894092
C        1.7376819127   -3.8836310527   -1.9074231049
C        2.5418123857   -3.3911486899   -2.9742368850
H        1.9051544232   -2.7706847019   -5.0104352264
H       -0.0386359365   -1.2701888764   -4.3413017841
H       -0.4818451719   -3.7250220434   -4.0547402118
H        2.1072962069   -4.2388869944   -0.9540203089
H        3.6171306718   -3.3015587881   -2.9888235941
13   
1 Energy -341.032643
C        0.6158766567   -0.9851738591   -2.3380515674
N        0.9004032912   -0.3339623824   -1.4268910747
C        1.6975238375   -3.0892418756   -4.0025358683
C        0.2741517932   -1.7573656167   -3.4481375509
C        0.3181997318   -3.2611610520   -3.4487151081
N        0.4613629175   -3.8326062053   -2.1380818166
C        1.7287802833   -3.8824860915   -1.9047332379
C        2.5513757375   -3.4070531631   -2.9955146462
H        1.9176288048   -2.7626523053   -5.0068440530
H       -0.0466704229   -1.2556208676   -4.3467305047
H       -0.4655533005   -3.7172901514   -4.0517209654
H        2.1044723081   -4.2380354134   -0.9528502123
H        3.6237105742   -3.3046534427   -2.9897161653
13   
2 Energy -341.033949
C        0.6051792996   -0.9801736647   -2.3378665018
N        0.9051488091   -0.3316151675   -1.4242088523
C        1.7152754608   -3.1281946152   -4.0146918765
C        0.2228715088   -1.7472601542   -3.4332178341
C        0.3313143287   -3.2462685660   -3.4541985072
N        0.4636497852   -3.8241632485   -2.1369044201
C        1.7266823578   -3.8822453465   -1.9023363012
C        2.5586689713   -3.4211143530   -3.0034896106
H        1.9264574114   -2.7614144886   -5.0045539419
H       -0.0515324788   -1.2472317831   -4.3480757503
H       -0.4548921950   -3.7126425496   -4.0493281020
H        2.1028435140   -4.2377892256   -0.9516963349
H        3.6295954394   -3.3071892636   -2.9899547384
13   
3 Energy -341.036545
C        0.5911979484   -0.9689544669   -2.3279874188
N        0.9078975497   -0.3366075582   -1.4331418821
C        1.7364287354   -3.1603295216   -4.0162976888
C        0.1743401956   -1.7331908007   -3.4177457191
C        0.3409041399   -3.2390971512   -3.4539058380
N        0.4680475890   -3.8092443396   -2.1382942808
C        1.7239801163   -3.8818708824   -1.9038595268
C        2.5650360570   -3.4371191115   -3.0175436017
H        1.9401259447   -2.7622156961   -5.0068816265
H       -0.0600364157   -1.2372678860   -4.3476744353
H       -0.4429467923   -3.7091543678   -4.0483181630
H        2.1012615880   -4.2383998982   -0.9481982446
H        3.6350255561   -3.3138507457   -2.9906743460
13   
4 Energy -341.038555
C        0.5736022191   -0.9639684977   -2.3270483001
N        0.9152562086   -0.3300793133   -1.4258277418
C        1.7269148149   -3.1619813702   -4.0502614974
C        0.1406854357   -1.7454823328   -3.4201413584
C        0.3526576822   -3.2116088240   -3.4653320233
N        0.4664091545   -3.8018252234   -2.1292486079
C        1.7354422837   -3.8845307668   -1.8960357505
C        2.5799661258   -3.4592080630   -3.0037014690
H        1.9525535607   -2.7711165063   -4.9976039163
H       -0.0706049070   -1.2286156931   -4.3426257878
H       -0.4328977415   -3.7088272024   -4.0476806514
H        2.0966327465   -4.2360104496   -0.9522597374
H        3.6446446290   -3.3240481830   -2.9927559304
13   
5 Energy -341.039074
C        0.5627368249   -0.9631793870   -2.3258824439
N        0.9147649776   -0.3334700934   -1.4334065604
C        1.7486798579   -3.1763943884   -4.0201376034
C        0.1263588715   -1.7266445419   -3.4074178836
C        0.3512820852   -3.2213794390   -3.4606581185
N        0.4753511864   -3.7892456488   -2.1343347577
C        1.7257013211   -3.8826127915   -1.9037392609
C        2.5727748451   -3.4609002296   -3.0282469129
H        1.9634881603   -2.7705496406   -5.0086233221
H       -0.0797166437   -1.2234855657   -4.3414686883
H       -0.4249252165   -3.7077190517   -4.0470064211
H        2.0981524694   -4.2384496769   -0.9455572805
H        3.6466134730   -3.3332719714   -2.9940435188
13   
6 Energy -341.040526
C        0.5519154044   -0.9497244470   -2.3100793786
N        0.9126338400   -0.3370286477   -1.4419818668
C        1.7401489306   -3.1627019985   -4.0585132733
C        0.1091137786   -1.7351753072   -3.4153125881
C        0.3613749879   -3.2017662917   -3.4570466982
N        0.4659096657   -3.7799140973   -2.1316824003
C        1.7435617375   -3.8849843051   -1.8971387191
C        2.5906474146   -3.4779873174   -3.0057266724
H        1.9755287579   -2.7823597469   -4.9980319185
H       -0.0971967115   -1.2155580405   -4.3349640496
H       -0.4184186723   -3.7115651284   -4.0502791844
H        2.0945376613   -4.2364491510   -0.9502473379
H        3.6515054175   -3.3520879470   -2.9995186853
13   
7 Energy -341.040698
C        0.5348885459   -0.9592560777   -2.3252170132
N        0.9173568328   -0.3271813758   -1.4309424777
C        1.7552104531   -3.1718618853   -4.0287513031
C        0.0997113646   -1.7262642310   -3.4075949092
C        0.3608851002   -3.2014284217   -3.4618752981
N        0.4793430469   -3.7715459248   -2.1295999207
C        1.7335089150   -3.8831118621   -1.9023486353
C        2.5790431212   -3.4795285416   -3.0254793610
H        1.9872818456   -2.7828309338   -5.0088168858
H       -0.1101651564   -1.2099362568   -4.3326370753
H       -0.4091684026   -3.7107827910   -4.0487491582
H        2.0950228863   -4.2379331774   -0.9465743676
H        3.6583436594   -3.3656409466   -3.0019363678
13   
8 Energy -341.041969
C        0.5168686961   -0.9641471244   -2.3362886860
N        0.9105350989   -0.3223157623   -1.4306351150
C        1.7683091844   -3.1724021745   -4.0236320573
C        0.0879027027   -1.6963983220   -3.3914983492
C        0.3647003381   -3.2107045125   -3.4580701058
N        0.4753652418   -3.7532676965   -2.1366330599
C        1.7321393625   -3.8808818348   -1.9030421793
C        2.6020434054   -3.4820377305   -3.0358693934
H        2.0043864084   -2.7899819322   -5.0097767348
H       -0.1420569614   -1.2019849499   -4.3280284723
H       -0.3914533737   -3.7101475638   -4.0474749517
H        2.0982575012   -4.2419093149   -0.9400681657
H        3.6542646075   -3.4011235069   -3.0095055034
13   
9 Energy -341.042183
C        0.5177774184   -0.9493126949   -2.3221517963
N        0.9085696930   -0.3206990539   -1.4290709360
C        1.7648232974   -3.1683672600   -4.0337335189
C        0.0802722185   -1.7262535445   -3.4120782721
C        0.3735627982   -3.1787645402   -3.4628345336
N        0.4871564127   -3.7570683920   -2.1266839292
C        1.7360371267   -3.8800763488   -1.9013709286
C        2.5795048407   -3.4931011207   -3.0218373178
H        2.0083225571   -2.7932406701   -5.0078440102
H       -0.1524651812   -1.1982324241   -4.3235049095
H       -0.3916732203   -3.7129872647   -4.0511905785
H        2.0946426519   -4.2393902301   -0.9460992116
H        3.6747315988   -3.4098088812   -3.0121228318
13   
10 Energy -341.042648
C        0.5125129794   -0.9490367726   -2.3239634315
N        0.8987346452   -0.3255366547   -1.4403125104
C        1.7753621580   -3.1696113662   -4.0232990431
C        0.0785299143   -1.6948924996   -3.3941859307
C        0.3708768859   -3.2012766071   -3.4594905458
N        0.4835800409   -3.7442844166   -2.1319519440
C        1.7318303873   -3.8788511088   -1.9068701642
C        2.6038256329   -3.4928089583   -3.0338116096
H        2.0160748271   -2.7949116176   -5.0108697373
H       -0.1686856071   -1.1966432923   -4.3223178893
H       -0.3809142000   -3.7094029265   -4.0494475508
H        2.0975104433   -4.2429340238   -0.9391253496
H        3.6620241046   -3.4271121810   -3.0148770678
13   
11 Energy -341.042961
C        0.5184397090   -0.9298420646   -2.3034357599
N        0.8952722860   -0.3271696907   -1.4429996541
C        1.7676510439   -3.1668282094   -4.0329142138
C        0.0735663661   -1.7299106513   -3.4170276163
C        0.3777954410   -3.1675616340   -3.4661089513
N        0.4904264702   -3.7497550017   -2.1246397883
C        1.7399611839   -3.8821498974   -1.8958117650
C        2.5848793577   -3.5008643220   -3.0226114037
H        2.0176586186   -2.7964753182   -5.0091249098
H       -0.1751727604   -1.1944086951   -4.3189773139
H       -0.3825027579   -3.7115026753   -4.0522289656
H        2.0932493489   -4.2389728980   -0.9487617872
H        3.6800379048   -3.4318613674   -3.0158806456
13   
12 Energy -341.043058
C        0.5022358832   -0.9492960895   -2.3328956260
N        0.8998967457   -0.3113873622   -1.4239663441
C        1.7743639587   -3.1678131995   -4.0264615292
C        0.0720585799   -1.7105627940   -3.4037275784
C        0.3768381344   -3.1777325042   -3.4659001643
N        0.4887579499   -3.7418832385   -2.1267713107
C        1.7387643744   -3.8808657624   -1.8998428644
C        2.5964455638   -3.5020574744   -3.0283828563
H        2.0235844331   -2.7978771868   -5.0112659526
H       -0.1873602923   -1.1926393863   -4.3177729443
H       -0.3745378927   -3.7091843379   -4.0507990276
H        2.0949126218   -4.2412870754   -0.9445214978
H        3.6753021520   -3.4447160141   -3.0182150792
13   
13 Energy -341.043913
C        0.5130412488   -0.9211539376   -2.2962196337
N        0.8757791140   -0.3350487413   -1.4640101052
C        1.7882605006   -3.1655957522   -4.0307829028
C        0.0667034340   -1.6892348491   -3.4010352530
C        0.3861682973   -3.1890090015   -3.4507154640
N        0.4837486754   -3.7305002497   -2.1341006824
C        1.7400009454   -3.8792889847   -1.9061045457
C        2.6036676169   -3.5059783828   -3.0343466771
H        2.0293479959   -2.8021247493   -5.0063288516
H       -0.2056227688   -1.1926899252   -4.3129960355
H       -0.3699775350   -3.7091091795   -4.0542555402
H        2.0973723809   -4.2449002871   -0.9381233603
H        3.6727723063   -3.4626683848   -3.0215037238
13   
14 Energy -341.043971
C        0.4986132543   -0.9334708053   -2.3192020016
N        0.8789751004   -0.3180509400   -1.4442730756
C        1.7929605254   -3.1651075973   -4.0293792483
C        0.0639193331   -1.6848477062   -3.3974458158
C        0.3899095004   -3.1842395951   -3.4502994238
N        0.4866702679   -3.7248208453   -2.1339058061
C        1.7403840504   -3.8794948609   -1.9059785570
C        2.6065471341   -3.5107720294   -3.0360068582
H        2.0355841292   -2.8042582581   -5.0067434551
H       -0.2214977422   -1.1903945454   -4.3103152701
H       -0.3638233359   -3.7079138155   -4.0550783241
H        2.0975000949   -4.2458633187   -0.9376863243
H        3.6755198997   -3.4780681076   -3.0242086157
13   
15 Energy -341.044130
C        0.4932522373   -0.9300406483   -2.3237966217
N        0.8837059322   -0.3051402641   -1.4269057278
C        1.7799070269   -3.1670443382   -4.0218544692
C        0.0626568374   -1.7183106565   -3.4095910529
C        0.3832580162   -3.1547082094   -3.4762321191
N        0.4999448451   -3.7307830897   -2.1204615236
C        1.7425090888   -3.8831071748   -1.8949696053
C        2.6013940252   -3.5173535614   -3.0277382996
H        2.0404366778   -2.8020920103   -5.0150618520
H       -0.2300692165   -1.1868831582   -4.3101983839
H       -0.3563141236   -3.7041298587   -4.0508062254
H        2.0935386707   -4.2423320338   -0.9477567104
H        3.6870421942   -3.4853774213   -3.0251501850
13   
16 Energy -341.044373
C        0.4892415379   -0.9328880572   -2.3272995913
N        0.8745350388   -0.3072638201   -1.4364150496
C        1.7976160174   -3.1665053049   -4.0224441749
C        0.0601429455   -1.6847891857   -3.3968805998
C        0.3940622580   -3.1747596837   -3.4539555536
N        0.4952323908   -3.7194807347   -2.1310276300
C        1.7376987555   -3.8800131361   -1.9054920529
C        2.6071328829   -3.5171639067   -3.0394842499
H        2.0441831689   -2.8055201478   -5.0097088616
H       -0.2425578319   -1.1880705497   -4.3068992293
H       -0.3554420507   -3.7053332977   -4.0553227795
H        2.0976005225   -4.2474453858   -0.9381529147
H        3.6818165762   -3.4980692144   -3.0274400891
13   
17 Energy -341.044683
C        0.4924043416   -0.9147432996   -2.3112600835
N        0.8711085609   -0.3058190000   -1.4366935529
C        1.7868372142   -3.1675062804   -4.0173201834
C        0.0572107026   -1.7174097454   -3.4147387704
C        0.3877294947   -3.1469666729   -3.4794849454
N        0.5050683198   -3.7253703002   -2.1172740604
C        1.7451355846   -3.8825452425   -1.8988280322
C        2.5962135264   -3.5250499058   -3.0282259286
H        2.0485361949   -2.8037696615   -5.0165153665
H       -0.2509405118   -1.1864365334   -4.3041669910
H       -0.3476447359   -3.7009340806   -4.0506790160
H        2.0938605975   -4.2450039420   -0.9466105141
H        3.6957429220   -3.5057477602   -3.0287253320
13   
18 Energy -341.044770
C        0.4806889282   -0.9296637651   -2.3329572967
N        0.8698342689   -0.2958587753   -1.4285678244
C        1.7943940769   -3.1622201479   -4.0314997288
C        0.0557614687   -1.6892339459   -3.4003107533
C        0.3971716659   -3.1619279332   -3.4608966046
N        0.4938537611   -3.7143502414   -2.1273955521
C        1.7478991524   -3.8833245309   -1.8996837531
C        2.6169720719   -3.5278842441   -3.0308566950
H        2.0517907496   -2.8082104774   -5.0083498179
H       -0.2631308066   -1.1866310742   -4.3021518342
H       -0.3460823565   -3.7019106249   -4.0544866105
H        2.0961908310   -4.2480700179   -0.9423909839
H        3.6859184002   -3.5180166461   -3.0309753224
13   
19 Energy -341.045425
C        0.4765513122   -0.9218970799   -2.3321166786
N        0.8682797187   -0.2859761362   -1.4200144298
C        1.8075952816   -3.1743019541   -3.9945549423
C        0.0539774450   -1.7116272229   -3.4113212559
C        0.3927866131   -3.1397516708   -3.4761064487
N        0.5217698335   -3.7180780647   -2.1169373046
C        1.7345120592   -3.8802699862   -1.9065562405
C        2.5815326793   -3.5277895069   -3.0452127003
H        2.0586707583   -2.8044584133   -5.0215174767
H       -0.2760682814   -1.1848258536   -4.2994445043
H       -0.3392195040   -3.6982994361   -4.0521607808
H        2.0960112304   -4.2498333455   -0.9420036986
H        3.7048630659   -3.5301937539   -3.0325763162
13   
20 Energy -341.045510
C        0.4712188188   -0.9135546824   -2.3298275007
N        0.8574375629   -0.2813843931   -1.4242947912
C        1.8037794154   -3.1648947574   -4.0171056207
C        0.0496322995   -1.7058368798   -3.4106520323
C        0.3988380390   -3.1347099895   -3.4739365398
N        0.5121476388   -3.7088373054   -2.1185502710
C        1.7478983319   -3.8847747389   -1.9000767273
C        2.6067847016   -3.5406216724   -3.0332175762
H        2.0657522303   -2.8092480845   -5.0142998769
H       -0.2978417251   -1.1845722616   -4.2941762887
H       -0.3306080662   -3.6955819460   -4.0527383751
H        2.0955967671   -4.2517392805   -0.9450786591
H        3.7006261977   -3.5515464326   -3.0365685192
13   
21 Energy -341.045646
C        0.4650191471   -0.9277950231   -2.3453260929
N        0.8543415136   -0.2796417629   -1.4266053298
C        1.8089113500   -3.1607304360   -4.0288392610
C        0.0488979434   -1.6653139286   -3.3916275940
C        0.4122884728   -3.1625543200   -3.4522638661
N        0.4956919309   -3.6983684975   -2.1305325249
C        1.7507095385   -3.8851355121   -1.9029003077
C        2.6252400720   -3.5398232319   -3.0384143100
H        2.0664686426   -2.8120943253   -5.0068990183
H       -0.3015240024   -1.1870035715   -4.2934595145
H       -0.3327955747   -3.6977077377   -4.0567940524
H        2.0984618015   -4.2552792412   -0.9395360174
H        3.6895513762   -3.5558548363   -3.0373248892
13   
22 Energy -341.045712
C        0.4718061469   -0.9031044111   -2.3197071557
N        0.8452920155   -0.2852242455   -1.4385613234
C        1.8098389164   -3.1637592699   -4.0192444063
C        0.0468471560   -1.6935964797   -3.4065726813
C        0.4057642928   -3.1389510106   -3.4664463934
N        0.5112860777   -3.7021056127   -2.1215026535
C        1.7474305060   -3.8855338967   -1.9014918492
C        2.6134150719   -3.5442718182   -3.0368635630
H        2.0707124381   -2.8110277592   -5.0119085340
H       -0.3116304221   -1.1848469937   -4.2917458890
H       -0.3266602254   -3.6945806506   -4.0543117083
H        2.0970233824   -4.2551296058   -0.9432550016
H        3.7001368553   -3.5651706701   -3.0389116198
13   
23 Energy -341.045876
C        0.4628707980   -0.9193333563   -2.3406634036
N        0.8474366584   -0.2759567856   -1.4293912063
C        1.8054920238   -3.1565964323   -4.0376586091
C        0.0455543048   -1.6677031752   -3.3960417468
C        0.4134956023   -3.1550267676   -3.4567601580
N        0.4900327998   -3.6946095140   -2.1288141431
C        1.7626210241   -3.8885375624   -1.8984464819
C        2.6352927259   -3.5481619967   -3.0301859697
H        2.0710852625   -2.8135973666   -5.0051467011
H       -0.3138764096   -1.1875734602   -4.2891389443
H       -0.3264247819   -3.6950018505   -4.0555661469
H        2.0975157587   -4.2565963015   -0.9429777276
H        3.6901664447   -3.5686078549   -3.0397315405
13   
24 Energy -341.045934
C        0.4639404127   -0.9065084785   -2.3302590615
N        0.8426667535   -0.2747631966   -1.4319626532
C        1.8163941562   -3.1652426124   -4.0128393040
C        0.0452666493   -1.6876582219   -3.4034199426
C        0.4101729456   -3.1372868982   -3.4647557136
N        0.5180608209   -3.6985533193   -2.1209120190
C        1.7431999624   -3.8851992795   -1.9046197247
C        2.6108303983   -3.5470346190   -3.0418737692
H        2.0755215591   -2.8113533401   -5.0128966981
H       -0.3235562877   -1.1849547235   -4.2892992268
H       -0.3226066221   -3.6931812143   -4.0548440488
H        2.0980871655   -4.2583636613   -0.9418923434
H        3.7032842975   -3.5772028589   -3.0409482744
13   
25 Energy -341.046088
C        0.4606219147   -0.9088039300   -2.3346782314
N        0.8395796210   -0.2715145798   -1.4324980484
C        1.8080252992   -3.1558352934   -4.0369652174
C        0.0425775903   -1.6738544699   -3.4010304601
C        0.4142097194   -3.1447887426   -3.4605857526
N        0.4924112892   -3.6913351341   -2.1263929987
C        1.7672710781   -3.8907698928   -1.8966834985
C        2.6364428612   -3.5545587543   -3.0289154120
H        2.0766576201   -2.8143124858   -5.0055324852
H       -0.3282421156   -1.1873572146   -4.2854291180
H       -0.3197036382   -3.6921283635   -4.0545263216
H        2.0972598291   -4.2589507989   -0.9450029213
H        3.6941511430   -3.5830927638   -3.0422823142
13   
26 Energy -341.046158
C        0.4582801130   -0.9054738210   -2.3352580442
N        0.8385065773   -0.2666477633   -1.4289818612
C        1.8201185427   -3.1649647430   -4.0114604854
C        0.0437941390   -1.6861962533   -3.4022236883
C        0.4133626723   -3.1328178474   -3.4642874072
N        0.5233820234   -3.6955307670   -2.1197524363
C        1.7412382857   -3.8859423313   -1.9053863829
C        2.6117536437   -3.5511343743   -3.0432479754
H        2.0799637961   -2.8119875272   -5.0126422429
H       -0.3352456093   -1.1848363451   -4.2871437107
H       -0.3182567286   -3.6916216601   -4.0549970421
H        2.0986769449   -4.2611949060   -0.9420936440
H        3.7056878112   -3.5889540844   -3.0430478590
13   
27 Energy -341.046244
C        0.4574500781   -0.9055727947   -2.3354299813
N        0.8357262927   -0.2663750873   -1.4317561114
C        1.8101771692   -3.1551901629   -4.0368741589
C        0.0410342011   -1.6751413696   -3.4022031753
C        0.4155838675   -3.1399378622   -3.4612678660
N        0.4931944227   -3.6887694060   -2.1257189802
C        1.7700732149   -3.8922672912   -1.8957841618
C        2.6376546171   -3.5583579445   -3.0287544608
H        2.0800117509   -2.8147850400   -5.0053143793
H       -0.3370215101   -1.1873756160   -4.2833431329
H       -0.3159612397   -3.6906535554   -4.0542111867
H        2.0973264013   -4.2608284603   -0.9459807241
H        3.6960129456   -3.5920478332   -3.0438844610
