# Supplementary material for: Reactant Discovery with an Ab Initio Nanoreactor: Exploration of Astrophysical N-Heterocycle Precursors and Formation Pathways
Source: ACS Earth Space Chem. 2024 Aug 9;8(9):1771–83. doi: 10.1021/acsearthspacechem.4c00120 (PMC11418024; doi:10.1021/acsearthspacechem.4c00120)
Supplement: Supplementary file 2 — sp4c00120_si_002.zip [file sp4c00120_si_002.zip › nr-si-data/reaction3/TS10/freq.out]

qchem qchem.in_40516.0 ./qchem40516/ 0
/home/leeping/opt/qchem/5.3.2-openmp/exe/qcprog.exe_s qchem.in_40516.0 ./qchem40516/
                  Welcome to Q-Chem
     A Quantum Leap Into The Future Of Chemistry


 Q-Chem 5.3, Q-Chem, Inc., Pleasanton, CA (2020)

 Yihan Shao,  Zhengting Gan,  E. Epifanovsky,  A. T. B. Gilbert,  M. Wormit,  
 J. Kussmann,  A. W. Lange,  A. Behn,  Jia Deng,  Xintian Feng,  D. Ghosh,  
 M. Goldey,  P. R. Horn,  L. D. Jacobson,  I. Kaliman,  T. Kus,  A. Landau,  
 Jie Liu,  E. I. Proynov,  R. M. Richard,  R. P. Steele,  E. J. Sundstrom,  
 H. L. Woodcock III,  P. M. Zimmerman,  D. Zuev,  B. Alam,  B. Albrecht,  
 A. Aldossary,  E. Alguire,  S. A. Baeppler,  D. Barton,  Z. Benda,  
 Y. A. Bernard,  E. J. Berquist,  K. B. Bravaya,  H. Burton,  K. Carter-Fenk,  
 D. Casanova,  Chun-Min Chang,  Yunqing Chen,  A. Chien,  K. D. Closser,  
 M. P. Coons,  S. Coriani,  S. Dasgupta,  A. L. Dempwolff,  M. Diedenhofen,  
 Hainam Do,  R. G. Edgar,  Po-Tung Fang,  S. Faraji,  S. Fatehi,  
 Qingguo Feng,  J. Fosso-Tande,  J. Gayvert,  Qinghui Ge,  A. Ghysels,  
 G. Gidofalvi,  J. Gomes,  J. Gonthier,  S. Gulania,  A. Gunina,  D. Hait,  
 M. W. D. Hanson-Heine,  S. Hammes-Schiffer,  P. H. P. Harbach,  
 A. W. Hauser,  M. F. Herbst,  J. E. Herr,  E. G. Hohenstein,  Z. C. Holden,  
 S. Houck,  Kerwin Hui,  B. C. Huynh,  M. Ivanov,  T.-C. Jagau,  Hyunjun Ji,  
 B. Kaduk,  K. Khistyaev,  Jaehoon Kim,  P. Klunzinger,  K. Koh,  
 D. Kosenkov,  L. Koulias,  T. Kowalczyk,  C. M. Krauter,  A. Kunitsa,  
 Ka Un Lao,  A. Laurent,  K. V. Lawler,  Joonho Lee,  D. Lefrancois,  
 S. Lehtola,  D. S. Levine,  Yi-Pei Li,  You-Sheng Lin,  Fenglai Liu,  
 Kuan-Yu Liu,  E. Livshits,  M. Loipersberger,  A. Luenser,  A. Manjanath,  
 P. Manohar,  E. Mansoor,  S. F. Manzer,  Shan-Ping Mao,  Yuezhi Mao,  
 N. Mardirossian,  A. V. Marenich,  T. Markovich,  L. A. Martinez-Martinez,  
 S. A. Maurer,  N. J. Mayhall,  S. C. McKenzie,  J.-M. Mewes,  P. Morgante,  
 A. F. Morrison,  J. W. Mullinax,  K. Nanda,  T. S. Nguyen-Beck,  
 R. Olivares-Amaya,  K. J. Oosterbaan,  J. A. Parkhill,  S. K. Paul,  
 F. Pavosevic,  Zheng Pei,  T. M. Perrine,  F. Plasser,  P. Pokhilko,  
 S. Prager,  A. Prociuk,  E. Ramos,  B. Rana,  D. R. Rehn,  F. Rob,  
 E. Rossomme,  M. Scheurer,  M. Schneider,  N. Sergueev,  S. M. Sharada,  
 S. Sharma,  W. Skomorowski,  D. W. Small,  T. Stauch,  C. J. Stein,  
 T. Stein,  Yu-Chuan Su,  S. P. Veccham,  Zhen Tao,  A. J. W. Thom,  
 A. Tkatchenko,  T. Tsuchimochi,  N. M. Tubman,  L. Vogt,  M. L. Vidal,  
 O. Vydrov,  M. A. Watson,  J. Wenzel,  M. de Wergifosse,  T. A. Wesolowski,  
 A. White,  J. Witte,  A. Yamada,  Jun Yang,  K. Yao,  S. Yeganeh,  
 S. R. Yost,  Zhi-Qiang You,  A. Zech,  Igor Ying Zhang,  Xing Zhang,  
 Yan Zhao,  Ying Zhu,  B. R. Brooks,  G. K. L. Chan,  C. J. Cramer,  
 M. S. Gordon,  W. J. Hehre,  A. Klamt,  M. W. Schmidt,  C. D. Sherrill,  
 D. G. Truhlar,  A. Aspuru-Guzik,  R. Baer,  A. T. Bell,  N. A. Besley,  
 Jeng-Da Chai,  A. E. DePrince, III,  R. A. DiStasio Jr.,  A. Dreuw,  
 B. D. Dunietz,  T. R. Furlani,  Chao-Ping Hsu,  Yousung Jung,  Jing Kong,  
 D. S. Lambrecht,  WanZhen Liang,  C. Ochsenfeld,  V. A. Rassolov,  
 L. V. Slipchenko,  J. E. Subotnik,  T. Van Voorhis,  J. M. Herbert,  
 A. I. Krylov,  P. M. W. Gill,  M. Head-Gordon

 Contributors to earlier versions of Q-Chem not listed above: 
 R. D. Adamson,  B. Austin,  J. Baker,  G. J. O. Beran,  K. Brandhorst,  
 S. T. Brown,  E. F. C. Byrd,  A. K. Chakraborty,  C.-L. Cheng,  
 Siu Hung Chien,  D. M. Chipman,  D. L. Crittenden,  H. Dachsel,  
 R. J. Doerksen,  A. D. Dutoi,  L. Fusti-Molnar,  W. A. Goddard III,  
 A. Golubeva-Zadorozhnaya,  S. R. Gwaltney,  G. Hawkins,  A. Heyden,  
 S. Hirata,  G. Kedziora,  F. J. Keil,  C. Kelley,  Jihan Kim,  R. A. King,  
 R. Z. Khaliullin,  P. P. Korambath,  W. Kurlancheek,  A. M. Lee,  M. S. Lee,  
 S. V. Levchenko,  Ching Yeh Lin,  D. Liotard,  R. C. Lochan,  I. Lotan,  
 P. E. Maslen,  N. Nair,  D. P. O'Neill,  D. Neuhauser,  E. Neuscamman,  
 C. M. Oana,  R. Olson,  B. Peters,  R. Peverati,  P. A. Pieniazek,  
 Y. M. Rhee,  J. Ritchie,  M. A. Rohrdanz,  E. Rosta,  N. J. Russ,  
 H. F. Schaefer III,  N. E. Schultz,  N. Shenvi,  A. C. Simmonett,  A. Sodt,  
 D. Stuck,  K. S. Thanthiriwatte,  V. Vanovschi,  Tao Wang,  A. Warshel,  
 C. F. Williams,  Q. Wu,  X. Xu,  W. Zhang

 Please cite Q-Chem as follows:
 Y. Shao et al., Mol. Phys. 113, 184-215 (2015)
 DOI: 10.1080/00268976.2014.952696

 Q-Chem 5.3.2 for Intel X86 EM64T Linux

 Parts of Q-Chem use Armadillo 9.800.1 (Horizon Scraper).
 http://arma.sourceforge.net/

 Q-Chem begins on Wed Feb 22 17:12:54 2023  

Host: 
0

     Scratch files written to ./qchem40516//
 Dec820 |scratch|qcdevops|jenkins|workspace|build_RNUM 5633   
Processing $rem in /home/leeping/opt/qchem/5.3.2-openmp/config/preferences:
Processing $rem in /home/hpark21/.qchemrc:

Checking the input file for inconsistencies... 	...done.

--------------------------------------------------------------
User input:
--------------------------------------------------------------
$molecule
0 2
C         0.6244834099   -0.9897800252   -2.3382292858
N         0.8964738207   -0.3350744664   -1.4284714872
C         1.6733476410   -3.0439081738   -3.9950171333
C         0.3209805251   -1.7726861420   -3.4645358634
C         0.3055884959   -3.2724767821   -3.4462379380
N         0.4592190812   -3.8389205458   -2.1384856129
C         1.7332310980   -3.8830585721   -1.9060781714
C         2.5465940616   -3.3991009265   -2.9848757656
H         1.9113916140   -2.7666685036   -5.0086396397
H        -0.0426531797   -1.2629048720   -4.3440161444
H        -0.4736992362   -3.7211560974   -4.0532305886
H         2.1058842575   -4.2384612039   -0.9534352606
H         3.6204206230   -3.3031061154   -2.9892698797
$end

$rem
method                wB97X-D3
basis                 cc-pvtz
unrestricted          true
symmetry              False
sym_ignore            true
scf_convergence       8
thresh                14
jobtype               freq
scf_guess             core
scf_algorithm         diis
max_scf_cycles        100
geom_opt_max_cycles   100
mem_total             200000
$end

--------------------------------------------------------------
 Adding empirical dispersion correction 
 ----------------------------------------------------------------
 Doing -D3(0) with
 s6  =   1.00000
 s8  =   1.00000
 rs6 =   1.28100
 rs8 =   1.09400
 -D3 energy without 3body term =     -0.0033159372 hartrees
 ----------------------------------------------------------------
             Standard Nuclear Orientation (Angstroms)
    I     Atom           X                Y                Z
 ----------------------------------------------------------------
    1      C       0.6244834099    -0.9897800252    -2.3382292858
    2      N       0.8964738207    -0.3350744664    -1.4284714872
    3      C       1.6733476410    -3.0439081738    -3.9950171333
    4      C       0.3209805251    -1.7726861420    -3.4645358634
    5      C       0.3055884959    -3.2724767821    -3.4462379380
    6      N       0.4592190812    -3.8389205458    -2.1384856129
    7      C       1.7332310980    -3.8830585721    -1.9060781714
    8      C       2.5465940616    -3.3991009265    -2.9848757656
    9      H       1.9113916140    -2.7666685036    -5.0086396397
   10      H      -0.0426531797    -1.2629048720    -4.3440161444
   11      H      -0.4736992362    -3.7211560974    -4.0532305886
   12      H       2.1058842575    -4.2384612039    -0.9534352606
   13      H       3.6204206230    -3.3031061154    -2.9892698797
 ----------------------------------------------------------------
 Nuclear Repulsion Energy =         324.38803919 hartrees
 There are       28 alpha and       27 beta electrons
 Requested basis set is cc-pVTZ
 There are 110 shells and 310 basis functions

 Total QAlloc Memory Limit 200000 MB
 Mega-Array Size      1956 MB
 MEM_STATIC part      2000 MB

                       Distance Matrix (Angstroms)
             C (  1)   N (  2)   C (  3)   C (  4)   C (  5)   N (  6)
   N (  2)  1.153377
   C (  3)  2.839807  3.811623
   C (  4)  1.404857  2.558022  1.930366
   C (  5)  2.557358  3.612320  1.491364  1.499981
   N (  6)  2.860911  3.601701  2.356451  2.459033  1.433414
   C (  7)  3.128440  3.676474  2.251983  2.979415  2.187022  1.295789
   C (  8)  3.149204  3.812289  1.381704  2.797973  2.291505  2.294984
   H (  9)  3.456090  4.445257  1.077477  2.429334  2.296855  3.390621
   H ( 10)  2.131396  3.200505  2.497685  1.079626  2.228375  3.428133
   H ( 11)  3.407000  4.498031  2.252080  2.185089  1.084916  2.133179
   H ( 12)  3.829639  4.113971  3.296250  3.946081  3.223082  2.067724
   H ( 13)  3.840699  4.320323  2.206763  3.668020  3.346322  3.317247
             C (  7)   C (  8)   H (  9)   H ( 10)   H ( 11)   H ( 12)
   C (  8)  1.435123
   H (  9)  3.302114  2.213385
   H ( 10)  3.995311  3.621436  2.553688
   H ( 11)  3.083345  3.219825  2.740896  2.512639
   H ( 12)  1.082917  2.241763  4.318412  4.996618  4.065782
   H ( 13)  2.251918  1.078118  2.699333  4.406344  4.250717  2.704317

 
 A cutoff of  1.0D-14 yielded   5878 shell pairs
 There are     47198 function pairs (     62111 Cartesian)
 Smallest overlap matrix eigenvalue = 1.39E-04
 Guess MOs from core Hamiltonian diagonalization
 Long-range K will be added via erf
 Coulomb attenuation parameter = 0.25 bohr**(-1)
 An unrestricted hybrid HF-DFT SCF calculation will be
 performed using Pulay DIIS extrapolation
 Exchange:     0.1957 Hartree-Fock + 1.0000 wB97X-D3 + LR-HF
 Correlation:  1.0000 wB97X-D3
 Using SG-2 standard quadrature grid
 Dispersion:   Grimme D3
 SCF converges when DIIS error is below 1.0E-08
 using 64 threads for integral computing
 -------------------------------------------------------
 OpenMP Integral computing Module                
 Release: version 1.0, May 2013, Q-Chem Inc. Pittsburgh 
 -------------------------------------------------------
 using 64 threads for integral computing
 -------------------------------------------------------
 OpenMP Integral computing Module                
 Release: version 1.0, May 2013, Q-Chem Inc. Pittsburgh 
 -------------------------------------------------------
 ---------------------------------------
  Cycle       Energy         DIIS Error
 ---------------------------------------
    1    -253.9095640691      8.38E-02
    2    -179.5072696543      8.68E-02
    3    -283.2257484568      4.67E-02
    4    -265.5530851641      6.07E-02
    5    -332.0529794779      2.14E-02
    6    -336.9394895911      1.61E-02
    7    -339.6348954079      9.22E-03
    8    -340.9478928459      2.38E-03
    9    -340.9789995993      2.04E-03
   10    -341.0245982784      4.29E-04
   11    -341.0287956340      1.83E-04
   12    -341.0308131055      7.28E-05
   13    -341.0319989291      3.38E-05
   14    -341.0324327094      1.76E-05
   15    -341.0325645661      1.08E-05
   16    -341.0326233393      6.19E-06
   17    -341.0326407633      1.71E-06
   18    -341.0326422932      1.04E-06
   19    -341.0326429101      5.88E-07
   20    -341.0326431705      1.93E-07
   21    -341.0326432132      1.20E-07
   22    -341.0326432270      5.96E-08
   23    -341.0326432330      3.49E-08
   24    -341.0326432350      2.00E-08
   25    -341.0326432357      1.00E-08
   26    -341.0326432358      3.66E-09 Convergence criterion met
 ---------------------------------------
 <S^2> = 0.8029
 SCF time:  CPU 4633.66 s  wall 85.21 s
 SCF   energy in the final basis set = -341.03264324
 Total energy in the final basis set = -341.03264324
 
 --------------------------------------------------------------
 
                    Orbital Energies (a.u.)
 --------------------------------------------------------------
 
 Alpha MOs
 -- Occupied --
-14.4343 -14.4243 -10.3619 -10.3506 -10.3349 -10.3326 -10.3189 -10.3126
 -1.1075  -1.0286  -0.9546  -0.8995  -0.8226  -0.7102  -0.7083  -0.6569
 -0.6119  -0.6016  -0.5344  -0.5228  -0.5073  -0.4885  -0.4712  -0.4445
 -0.4274  -0.4020  -0.3801  -0.3010
 -- Virtual --
  0.0352   0.0906   0.1131   0.1275   0.1439   0.1553   0.1632   0.1725
  0.1970   0.2204   0.2208   0.2405   0.2747   0.2919   0.3079   0.3380
  0.3490   0.3613   0.3697   0.3889   0.4124   0.4242   0.4334   0.4406
  0.4545   0.4615   0.4754   0.4844   0.4971   0.5047   0.5218   0.5366
  0.5425   0.5506   0.5698   0.5808   0.5926   0.6032   0.6089   0.6232
  0.6382   0.6504   0.6602   0.6965   0.7054   0.7109   0.7303   0.7563
  0.7804   0.8083   0.8236   0.8349   0.8671   0.8896   0.9250   0.9414
  0.9585   0.9863   1.0024   1.0200   1.0465   1.0541   1.0611   1.0746
  1.0995   1.1042   1.1206   1.1385   1.1622   1.1729   1.1823   1.2090
  1.2194   1.2448   1.2630   1.2679   1.2932   1.2993   1.3120   1.3292
  1.3424   1.3523   1.3795   1.4121   1.4136   1.4287   1.4516   1.4684
  1.5173   1.5238   1.5429   1.5745   1.6030   1.6050   1.6259   1.6511
  1.6866   1.7140   1.7504   1.7824   1.8271   1.8462   1.8912   1.9258
  1.9890   2.0184   2.0560   2.0625   2.1232   2.1628   2.1997   2.2187
  2.2640   2.3095   2.3250   2.3551   2.3709   2.3868   2.4193   2.4359
  2.5123   2.5218   2.5371   2.5670   2.5821   2.6285   2.6398   2.6552
  2.6944   2.6969   2.7149   2.7403   2.7466   2.7597   2.7818   2.7895
  2.8094   2.8442   2.8477   2.8996   2.9099   2.9215   2.9413   2.9509
  2.9771   3.0108   3.0282   3.0365   3.0382   3.0476   3.0659   3.0805
  3.0935   3.1089   3.1145   3.1438   3.1486   3.1770   3.1851   3.2008
  3.2187   3.2254   3.2460   3.2565   3.2690   3.2880   3.3039   3.3178
  3.3441   3.3574   3.3957   3.4157   3.4452   3.4571   3.4715   3.5000
  3.5050   3.5525   3.5676   3.5747   3.6026   3.6183   3.6393   3.6588
  3.6987   3.7090   3.7287   3.7375   3.7595   3.7738   3.8207   3.8260
  3.8308   3.8615   3.8672   3.9099   3.9286   3.9491   3.9590   3.9793
  4.0025   4.0159   4.0417   4.0690   4.0693   4.0784   4.0998   4.1139
  4.1463   4.1660   4.2020   4.2056   4.2310   4.2544   4.2844   4.2979
  4.3110   4.3323   4.3538   4.4026   4.4138   4.4626   4.4795   4.5019
  4.5137   4.5367   4.5549   4.6093   4.6181   4.6509   4.6547   4.6878
  4.7051   4.7275   4.7749   4.7913   4.8220   4.8560   4.9026   4.9258
  4.9553   4.9980   5.0160   5.0259   5.0668   5.1072   5.1202   5.1590
  5.1698   5.2296   5.2450   5.2810   5.2992   5.3096   5.3244   5.4164
  5.4488   5.4884   5.5841   5.6198   5.6473   5.6862   5.7481   5.8051
  5.8780   5.9132   5.9512   5.9780   6.1166   6.2069   6.2421   6.4200
  6.4429   6.5369   8.2615   9.7971  11.4565  12.3595  12.7432  13.0431
 13.7440  15.5624
 
 Beta MOs
 -- Occupied --
-14.4305 -14.4212 -10.3556 -10.3508 -10.3366 -10.3339 -10.3203 -10.3085
 -1.1008  -1.0220  -0.9447  -0.8870  -0.8114  -0.7071  -0.7041  -0.6513
 -0.6061  -0.5958  -0.5302  -0.5167  -0.4974  -0.4683  -0.4642  -0.4331
 -0.4178  -0.3835  -0.3663
 -- Virtual --
 -0.0490   0.0474   0.0921   0.1227   0.1348   0.1464   0.1558   0.1655
  0.1741   0.2143   0.2215   0.2302   0.2418   0.2749   0.2955   0.3099
  0.3425   0.3509   0.3666   0.3738   0.3901   0.4140   0.4261   0.4370
  0.4445   0.4592   0.4649   0.4773   0.4868   0.5009   0.5060   0.5261
  0.5384   0.5448   0.5512   0.5716   0.5827   0.5946   0.6046   0.6114
  0.6247   0.6413   0.6516   0.6650   0.6985   0.7072   0.7120   0.7348
  0.7586   0.7838   0.8111   0.8275   0.8386   0.8706   0.8929   0.9290
  0.9433   0.9633   0.9877   1.0060   1.0236   1.0491   1.0556   1.0636
  1.0757   1.1036   1.1073   1.1245   1.1408   1.1672   1.1743   1.1844
  1.2149   1.2214   1.2461   1.2676   1.2707   1.2959   1.3044   1.3146
  1.3315   1.3450   1.3569   1.3820   1.4138   1.4187   1.4306   1.4562
  1.4733   1.5228   1.5258   1.5481   1.5790   1.6056   1.6080   1.6297
  1.6547   1.6912   1.7195   1.7544   1.7869   1.8336   1.8505   1.8942
  1.9292   1.9915   2.0220   2.0577   2.0656   2.1300   2.1722   2.2011
  2.2241   2.2669   2.3161   2.3299   2.3641   2.3752   2.3955   2.4237
  2.4415   2.5169   2.5247   2.5428   2.5700   2.5869   2.6357   2.6435
  2.6608   2.6992   2.7007   2.7203   2.7449   2.7494   2.7632   2.7833
  2.7929   2.8137   2.8489   2.8523   2.8997   2.9143   2.9277   2.9465
  2.9526   2.9802   3.0114   3.0298   3.0414   3.0431   3.0516   3.0696
  3.0857   3.1003   3.1111   3.1198   3.1462   3.1547   3.1836   3.1906
  3.2066   3.2226   3.2317   3.2496   3.2588   3.2777   3.2932   3.3127
  3.3211   3.3471   3.3616   3.4004   3.4213   3.4474   3.4633   3.4742
  3.5031   3.5101   3.5563   3.5713   3.5788   3.6076   3.6209   3.6452
  3.6621   3.7026   3.7118   3.7324   3.7416   3.7699   3.7807   3.8244
  3.8295   3.8346   3.8662   3.8724   3.9154   3.9330   3.9536   3.9631
  3.9862   4.0066   4.0185   4.0460   4.0735   4.0801   4.0861   4.1057
  4.1184   4.1508   4.1725   4.2064   4.2094   4.2355   4.2591   4.2868
  4.3024   4.3157   4.3386   4.3614   4.4089   4.4186   4.4666   4.4845
  4.5062   4.5174   4.5419   4.5592   4.6145   4.6238   4.6604   4.6674
  4.6934   4.7145   4.7301   4.7807   4.7987   4.8285   4.8614   4.9076
  4.9317   4.9628   5.0043   5.0252   5.0298   5.0727   5.1121   5.1269
  5.1654   5.1746   5.2342   5.2511   5.2856   5.3037   5.3137   5.3331
  5.4206   5.4549   5.4911   5.5871   5.6232   5.6521   5.6901   5.7521
  5.8077   5.8808   5.9166   5.9526   5.9799   6.1195   6.2105   6.2507
  6.4224   6.4461   6.5386   8.2636   9.8000  11.4606  12.3662  12.7480
 13.0461  13.7469  15.5664
 --------------------------------------------------------------
 
          Ground-State Mulliken Net Atomic Charges

     Atom                 Charge (a.u.)    Spin (a.u.)
  --------------------------------------------------------
      1 C                    -0.063293      -0.099687
      2 N                    -0.066752       0.199859
      3 C                    -0.120170      -0.182218
      4 C                    -0.160776       0.555415
      5 C                     0.115431      -0.017759
      6 N                    -0.206323       0.236940
      7 C                    -0.058428      -0.110161
      8 C                    -0.157689       0.405528
      9 H                     0.143346       0.006542
     10 H                     0.164225      -0.009357
     11 H                     0.126000       0.017848
     12 H                     0.138057       0.002581
     13 H                     0.146371      -0.005531
  --------------------------------------------------------
  Sum of atomic charges =    -0.000000
  Sum of spin   charges =     1.000000

 -----------------------------------------------------------------
                    Cartesian Multipole Moments
 -----------------------------------------------------------------
    Charge (ESU x 10^10)
                 0.0000
    Dipole Moment (Debye)
         X       1.1692      Y      -1.8614      Z      -4.2418
       Tot       4.7776
    Quadrupole Moments (Debye-Ang)
        XX     -40.1689     XY      -8.0957     YY     -44.0273
        XZ      -3.6714     YZ      10.2376     ZZ     -21.2554
    Octopole Moments (Debye-Ang^2)
       XXX    -128.7895    XXY      93.9041    XYY     -23.5119
       YYY     364.2691    XXZ     109.9637    XYZ      13.4579
       YYZ     109.3061    XZZ     -34.9608    YZZ      64.3349
       ZZZ     259.0661
    Hexadecapole Moments (Debye-Ang^3)
      XXXX    -490.6046   XXXY     360.6093   XXYY    -402.6472
      XYYY     354.7805   YYYY   -2423.0448   XXXZ     353.2385
      XXYZ    -283.2236   XYYZ     111.1363   YYYZ   -1011.7514
      XXZZ    -431.1923   XYZZ     108.7194   YYZZ    -665.7252
      XZZZ     339.3408   YZZZ    -750.8890   ZZZZ   -1796.4824
 -----------------------------------------------------------------
 Calculating MO derivatives via CPSCF
    1     0    42    0.0237465  
    2     0    42    0.0092249  
    3     0    42    0.0039074  
    4     0    42    0.0012211  
    5     0    42    0.0002643  
    6    11    31    0.0000525  
    7    26    16    0.0000084  
    8    41     1    0.0000012  
    9    42     0    0.0000002  Converged
 Time for AOints: 1895.7 s (CPU) 32.2 s (wall)
 ------------------------------------------------------------------------------
                     AOints        : Timing summary (seconds)
 ------------------------------------------------------------------------------
     job step          cpu (% of tot)      sys (% of tot)     wall (% of tot)
 ------------------------------------------------------------------------------
  AOints            0.1896E+04 ( 0.2)   0.1217E-01 ( 6.9)   0.3219E+02 ( 0.2)
 ------------------------------------------------------------------------------
   Grand Totals     0.7939E+06          0.1753E+00          0.1610E+05
 ------------------------------------------------------------------------------
 Polarizability Matrix (a.u.)
            1           2           3
    1 -71.0090962  10.8078434  -3.9252931
    2  10.8078434 -79.0964439  -3.8497964
    3  -3.9252931  -3.8497964 -72.7448329
 Calculating analytic Hessian of the SCF energy
 
 Direct stationary perturbation theory relativistic correction:
 
 rels  =       0.087485709122
 relv  =      -0.423869616778
 rel2e =       0.000000000000
 E_rel =      -0.336383907656
 
 Hessian of the SCF Energy
            1           2           3           4           5           6
    1   0.1570020   0.1831523   0.2638297  -0.0985192  -0.1518762  -0.2080546
    2   0.1831523   0.5821012   0.6410703  -0.1550493  -0.4102734  -0.5173245
    3   0.2638297   0.6410703   0.9935212  -0.2106334  -0.5137420  -0.7483756
    4  -0.0985192  -0.1550493  -0.2106334   0.0859189   0.1615209   0.2220214
    5  -0.1518762  -0.4102734  -0.5137420   0.1615209   0.4090323   0.5425595
    6  -0.2080546  -0.5173245  -0.7483756   0.2220214   0.5425595   0.7716298
    7   0.0137748   0.0139163   0.0292202  -0.0059775  -0.0079072  -0.0127138
    8  -0.0058930  -0.0279942  -0.0383355   0.0056532   0.0112269   0.0146423
    9   0.0115508   0.0030310   0.0040714  -0.0026089  -0.0023524  -0.0024665
   10  -0.0654407  -0.0431780  -0.0802911   0.0149507   0.0000630   0.0008097
   11  -0.0208771  -0.1401997  -0.0788671  -0.0108787  -0.0042733  -0.0384966
   12  -0.0450508  -0.0941070  -0.2151029  -0.0135086  -0.0327607  -0.0278724
   13  -0.0018268   0.0035108   0.0147753   0.0002335  -0.0040161  -0.0069742
   14  -0.0010492  -0.0182511  -0.0057567   0.0001090   0.0011173   0.0023075
   15  -0.0048721  -0.0261281   0.0053966   0.0000095   0.0020434  -0.0035907
   16   0.0021707   0.0000382   0.0029109  -0.0010624  -0.0006118  -0.0016332
   17   0.0019591   0.0022092   0.0014503  -0.0001447  -0.0012455   0.0003906
   18  -0.0013146  -0.0030827  -0.0016946   0.0002208  -0.0001517   0.0011758
   19  -0.0041615  -0.0026995  -0.0069239   0.0019158   0.0015583   0.0031743
   20   0.0000699  -0.0011441   0.0002873   0.0001176   0.0001291   0.0004732
   21   0.0012100   0.0007460   0.0022009  -0.0005651  -0.0003518  -0.0009214
   22  -0.0034207  -0.0038742  -0.0092104   0.0018159   0.0017649   0.0034781
   23   0.0023664   0.0010702   0.0039744  -0.0007709  -0.0001929  -0.0003849
   24  -0.0086364  -0.0121308  -0.0192063   0.0045988   0.0057410   0.0082241
   25  -0.0001634   0.0001583  -0.0001780  -0.0000690  -0.0001023  -0.0000716
   26   0.0029113   0.0028368   0.0034168  -0.0010612  -0.0014469  -0.0016437
   27   0.0005532   0.0004847   0.0006889  -0.0002101  -0.0002608  -0.0002849
   28   0.0003914   0.0022196  -0.0035997   0.0007217  -0.0003619  -0.0005385
   29  -0.0082907   0.0116323  -0.0175038   0.0003993  -0.0035230  -0.0005194
   30  -0.0092707   0.0079833  -0.0210767   0.0006718  -0.0009520   0.0021180
   31   0.0002898   0.0019258   0.0003599  -0.0000801  -0.0001526   0.0002540
   32  -0.0026477  -0.0022373   0.0038842   0.0003770  -0.0004259  -0.0016843
   33  -0.0000224  -0.0006455  -0.0001704  -0.0000008   0.0002222   0.0002005
   34  -0.0000459  -0.0000888  -0.0001716   0.0000383   0.0000652   0.0001720
   35   0.0001229  -0.0000365  -0.0003117  -0.0001411   0.0000242  -0.0000824
   36   0.0000933  -0.0000692  -0.0001603   0.0000225  -0.0000101   0.0001184
   37  -0.0000505  -0.0000314  -0.0000880   0.0001135   0.0000557   0.0000762
   38   0.0000521   0.0002866   0.0004334  -0.0001312  -0.0001491  -0.0002372
   39  -0.0000156   0.0001724  -0.0000922  -0.0000179   0.0000153   0.0000449
            7           8           9          10          11          12
    1   0.0137748  -0.0058930   0.0115508  -0.0654407  -0.0208771  -0.0450508
    2   0.0139163  -0.0279942   0.0030310  -0.0431780  -0.1401997  -0.0941070
    3   0.0292202  -0.0383355   0.0040714  -0.0802911  -0.0788671  -0.2151029
    4  -0.0059775   0.0056532  -0.0026089   0.0149507  -0.0108787  -0.0135086
    5  -0.0079072   0.0112269  -0.0023524   0.0000630  -0.0042733  -0.0327607
    6  -0.0127138   0.0146423  -0.0024665   0.0008097  -0.0384966  -0.0278724
    7   0.4198556   0.1012582  -0.0019667   0.0589315  -0.0256545  -0.0373874
    8   0.1012582   0.0755458  -0.1600331  -0.0857204   0.0494827   0.0433082
    9  -0.0019667  -0.1600331   0.7594919   0.0269200  -0.0317528  -0.0348372
   10   0.0589315  -0.0857204   0.0269200   0.0945210   0.0263629   0.2095026
   11  -0.0256545   0.0494827  -0.0317528   0.0263629   0.4942535  -0.0189218
   12  -0.0373874   0.0433082  -0.0348372   0.2095026  -0.0189218   0.5759256
   13  -0.2160216   0.0191310   0.0183819  -0.0015348  -0.0523286  -0.0343209
   14  -0.0769611  -0.0198601   0.0130160   0.0243618  -0.2198254  -0.0142214
   15   0.0359201   0.0106344  -0.0914509  -0.0158532  -0.0009599  -0.0657243
   16  -0.0360216   0.0058043   0.0130108   0.0085793   0.0078228  -0.0171250
   17  -0.0045406  -0.0018214   0.0099176   0.0032306  -0.0184124   0.0329952
   18   0.0152002   0.0272025  -0.0439581   0.0094159   0.0160049  -0.0031998
   19   0.0605792  -0.0384508   0.0177005  -0.0294752   0.0099057   0.0125861
   20   0.0072343  -0.0020500   0.0245180  -0.0002034  -0.0045832   0.0054655
   21  -0.0183603   0.0304258  -0.0513517   0.0047521  -0.0022192  -0.0070854
   22  -0.1936004   0.0193376  -0.1319040  -0.0282517   0.0162401   0.0112375
   23   0.0204252  -0.0545762   0.0596674   0.0288324  -0.0150566   0.0021987
   24  -0.0623775  -0.0115462  -0.2327428  -0.0607544   0.0411155   0.0326827
   25  -0.0708211  -0.0148378   0.0635631  -0.0018991  -0.0018315   0.0032648
   26  -0.0331421  -0.0399508   0.0793837   0.0131468  -0.0063172  -0.0153703
   27   0.0575228   0.0833665  -0.3265658   0.0029354  -0.0001802  -0.0038968
   28  -0.0055760   0.0062115  -0.0075848  -0.0575127   0.0474071  -0.0947813
   29  -0.0029488   0.0007302   0.0010388   0.0524336  -0.1173687   0.1134981
   30   0.0027585  -0.0027455   0.0028045  -0.0929670   0.1165881  -0.2490367
   31  -0.0157522  -0.0074486  -0.0157717   0.0074472   0.0042494   0.0058338
   32   0.0008064   0.0034472   0.0019126  -0.0176262  -0.0192052  -0.0189793
   33   0.0133768   0.0042656   0.0119651  -0.0038609  -0.0020054  -0.0004731
   34  -0.0020143  -0.0022552   0.0039356  -0.0007012   0.0000074  -0.0001975
   35  -0.0020387   0.0016037   0.0029766  -0.0016483   0.0014297  -0.0031520
   36  -0.0000138   0.0025093  -0.0020505  -0.0000579   0.0001788  -0.0015042
   37  -0.0073565  -0.0027899   0.0047734   0.0003855  -0.0004250  -0.0000533
   38   0.0095525   0.0042162  -0.0013234  -0.0000547   0.0000758   0.0000469
   39  -0.0211791  -0.0036943   0.0070906  -0.0005512  -0.0004843   0.0001244
           13          14          15          16          17          18
    1  -0.0018268  -0.0010492  -0.0048721   0.0021707   0.0019591  -0.0013146
    2   0.0035108  -0.0182511  -0.0261281   0.0000382   0.0022092  -0.0030827
    3   0.0147753  -0.0057567   0.0053966   0.0029109   0.0014503  -0.0016946
    4   0.0002335   0.0001090   0.0000095  -0.0010624  -0.0001447   0.0002208
    5  -0.0040161   0.0011173   0.0020434  -0.0006118  -0.0012455  -0.0001517
    6  -0.0069742   0.0023075  -0.0035907  -0.0016332   0.0003906   0.0011758
    7  -0.2160216  -0.0769611   0.0359201  -0.0360216  -0.0045406   0.0152002
    8   0.0191310  -0.0198601   0.0106344   0.0058043  -0.0018214   0.0272025
    9   0.0183819   0.0130160  -0.0914509   0.0130108   0.0099176  -0.0439581
   10  -0.0015348   0.0243618  -0.0158532   0.0085793   0.0032306   0.0094159
   11  -0.0523286  -0.2198254  -0.0009599   0.0078228  -0.0184124   0.0160049
   12  -0.0343209  -0.0142214  -0.0657243  -0.0171250   0.0329952  -0.0031998
   13   0.5636702   0.1172806   0.1473497  -0.0714361  -0.0185437   0.0176629
   14   0.1172806   0.4457416   0.0013724  -0.0057532  -0.0993749   0.0283523
   15   0.1473497   0.0013724   0.5077772  -0.0321172   0.0445297  -0.1932918
   16  -0.0714361  -0.0057532  -0.0321172   0.6334396  -0.0036457   0.0610624
   17  -0.0185437  -0.0993749   0.0445297  -0.0036457   0.1590308  -0.1074993
   18   0.0176629   0.0283523  -0.1932918   0.0610624  -0.1074993   0.3629432
   19  -0.0351124   0.0370744  -0.0342436  -0.4455053   0.0163047  -0.0843105
   20   0.0164550   0.0027781   0.0113272   0.0123069  -0.0673501   0.0228222
   21  -0.0393146   0.0070910  -0.0338765  -0.0758767   0.0245765  -0.1236976
   22  -0.0436150   0.0051750  -0.0021343  -0.0724051  -0.0080264   0.0118850
   23  -0.0030910  -0.0101266  -0.0086856  -0.0305079   0.0262900   0.0040271
   24  -0.0003444   0.0262381   0.0062838   0.0705942   0.0031289   0.0194172
   25   0.0034376  -0.0029510   0.0183272  -0.0039217  -0.0011937   0.0038802
   26   0.0031970  -0.0059079   0.0023955  -0.0014089   0.0004671   0.0042722
   27  -0.0013105  -0.0016474   0.0004423  -0.0016235   0.0003886   0.0008418
   28   0.0026557  -0.0026962   0.0054300  -0.0000786  -0.0018786  -0.0001054
   29   0.0085925  -0.0090522   0.0206492   0.0024240  -0.0043105  -0.0019357
   30   0.0005664  -0.0018257   0.0017410   0.0000924   0.0000426   0.0002346
   31  -0.1938332  -0.0931763  -0.1146730  -0.0004698   0.0042361  -0.0026141
   32  -0.0908562  -0.0854161  -0.0671349   0.0131779   0.0060016   0.0103100
   33  -0.1131906  -0.0625486  -0.1332534  -0.0216521  -0.0100382  -0.0151551
   34  -0.0051450  -0.0000637  -0.0023598  -0.0117015   0.0125119  -0.0312554
   35   0.0009497   0.0130368   0.0042396   0.0034086  -0.0036934  -0.0025506
   36   0.0001512   0.0040267   0.0022489  -0.0035139  -0.0021936  -0.0003748
   37  -0.0014722  -0.0013500  -0.0007834  -0.0015873  -0.0002691   0.0002726
   38  -0.0002812   0.0051405   0.0057173  -0.0030552   0.0022095   0.0022289
   39  -0.0034324   0.0035958  -0.0027021   0.0058708   0.0023112  -0.0032406
           19          20          21          22          23          24
    1  -0.0041615   0.0000699   0.0012100  -0.0034207   0.0023664  -0.0086364
    2  -0.0026995  -0.0011441   0.0007460  -0.0038742   0.0010702  -0.0121308
    3  -0.0069239   0.0002873   0.0022009  -0.0092104   0.0039744  -0.0192063
    4   0.0019158   0.0001176  -0.0005651   0.0018159  -0.0007709   0.0045988
    5   0.0015583   0.0001291  -0.0003518   0.0017649  -0.0001929   0.0057410
    6   0.0031743   0.0004732  -0.0009214   0.0034781  -0.0003849   0.0082241
    7   0.0605792   0.0072343  -0.0183603  -0.1936004   0.0204252  -0.0623775
    8  -0.0384508  -0.0020500   0.0304258   0.0193376  -0.0545762  -0.0115462
    9   0.0177005   0.0245180  -0.0513517  -0.1319040   0.0596674  -0.2327428
   10  -0.0294752  -0.0002034   0.0047521  -0.0282517   0.0288324  -0.0607544
   11   0.0099057  -0.0045832  -0.0022192   0.0162401  -0.0150566   0.0411155
   12   0.0125861   0.0054655  -0.0070854   0.0112375   0.0021987   0.0326827
   13  -0.0351124   0.0164550  -0.0393146  -0.0436150  -0.0030910  -0.0003444
   14   0.0370744   0.0027781   0.0070910   0.0051750  -0.0101266   0.0262381
   15  -0.0342436   0.0113272  -0.0338765  -0.0021343  -0.0086856   0.0062838
   16  -0.4455053   0.0123069  -0.0758767  -0.0724051  -0.0305079   0.0705942
   17   0.0163047  -0.0673501   0.0245765  -0.0080264   0.0262900   0.0031289
   18  -0.0843105   0.0228222  -0.1236976   0.0118850   0.0040271   0.0194172
   19   0.6808507  -0.0317638   0.1477207  -0.1375893  -0.0130388   0.0060823
   20  -0.0317638   0.2402853  -0.2111132  -0.0319559  -0.0903027   0.0529828
   21   0.1477207  -0.2111132   0.6889304   0.0665364   0.0573407  -0.1927597
   22  -0.1375893  -0.0319559   0.0665364   0.8139760   0.0254197   0.0470481
   23  -0.0130388  -0.0903027   0.0573407   0.0254197   0.1803165  -0.1365608
   24   0.0060823   0.0529828  -0.1927597   0.0470481  -0.1365608   0.4488347
   25  -0.0039136   0.0014108  -0.0036385   0.0119390   0.0039102  -0.0182730
   26   0.0019700   0.0036826   0.0031750   0.0003606  -0.0009866   0.0114230
   27  -0.0005245   0.0021124  -0.0024942   0.0097469   0.0026843  -0.0057269
   28   0.0015947   0.0000399  -0.0005230   0.0007790   0.0013262   0.0034050
   29  -0.0001077  -0.0010648   0.0015572  -0.0000751  -0.0012343   0.0006756
   30   0.0000566  -0.0000144   0.0005072  -0.0002806  -0.0009882  -0.0011367
   31   0.0024901  -0.0011582  -0.0009760  -0.0032476  -0.0021307   0.0032641
   32  -0.0003596  -0.0012698   0.0040300   0.0019456  -0.0001281   0.0008115
   33  -0.0006012   0.0022223  -0.0058858   0.0019481   0.0010720  -0.0034403
   34  -0.0873158   0.0260115  -0.0752071   0.0109872  -0.0051196   0.0138480
   35   0.0270679  -0.0805131   0.0894059   0.0041694   0.0020995   0.0071549
   36  -0.0796000   0.0904275  -0.2829836  -0.0094574   0.0036562  -0.0063403
   37  -0.0043574   0.0014355  -0.0057581  -0.3573675  -0.0276213   0.0015452
   38  -0.0074609   0.0014027  -0.0046641  -0.0304812  -0.0371724   0.0109665
   39   0.0188832  -0.0015107   0.0094175   0.0011066   0.0119987  -0.0540894
           25          26          27          28          29          30
    1  -0.0001634   0.0029113   0.0005532   0.0003914  -0.0082907  -0.0092707
    2   0.0001583   0.0028368   0.0004847   0.0022196   0.0116323   0.0079833
    3  -0.0001780   0.0034168   0.0006889  -0.0035997  -0.0175038  -0.0210767
    4  -0.0000690  -0.0010612  -0.0002101   0.0007217   0.0003993   0.0006718
    5  -0.0001023  -0.0014469  -0.0002608  -0.0003619  -0.0035230  -0.0009520
    6  -0.0000716  -0.0016437  -0.0002849  -0.0005385  -0.0005194   0.0021180
    7  -0.0708211  -0.0331421   0.0575228  -0.0055760  -0.0029488   0.0027585
    8  -0.0148378  -0.0399508   0.0833665   0.0062115   0.0007302  -0.0027455
    9   0.0635631   0.0793837  -0.3265658  -0.0075848   0.0010388   0.0028045
   10  -0.0018991   0.0131468   0.0029354  -0.0575127   0.0524336  -0.0929670
   11  -0.0018315  -0.0063172  -0.0001802   0.0474071  -0.1173687   0.1165881
   12   0.0032648  -0.0153703  -0.0038968  -0.0947813   0.1134981  -0.2490367
   13   0.0034376   0.0031970  -0.0013105   0.0026557   0.0085925   0.0005664
   14  -0.0029510  -0.0059079  -0.0016474  -0.0026962  -0.0090522  -0.0018257
   15   0.0183272   0.0023955   0.0004423   0.0054300   0.0206492   0.0017410
   16  -0.0039217  -0.0014089  -0.0016235  -0.0000786   0.0024240   0.0000924
   17  -0.0011937   0.0004671   0.0003886  -0.0018786  -0.0043105   0.0000426
   18   0.0038802   0.0042722   0.0008418  -0.0001054  -0.0019357   0.0002346
   19  -0.0039136   0.0019700  -0.0005245   0.0015947  -0.0001077   0.0000566
   20   0.0014108   0.0036826   0.0021124   0.0000399  -0.0010648  -0.0000144
   21  -0.0036385   0.0031750  -0.0024942  -0.0005230   0.0015572   0.0005072
   22   0.0119390   0.0003606   0.0097469   0.0007790  -0.0000751  -0.0002806
   23   0.0039102  -0.0009866   0.0026843   0.0013262  -0.0012343  -0.0009882
   24  -0.0182730   0.0114230  -0.0057269   0.0034050   0.0006756  -0.0011367
   25   0.0639330   0.0146102  -0.0673766   0.0000146   0.0007602   0.0003246
   26   0.0146102   0.0501720  -0.0864179  -0.0012283   0.0001806   0.0003106
   27  -0.0673766  -0.0864179   0.3363018  -0.0004768   0.0000421   0.0008733
   28   0.0000146  -0.0012283  -0.0004768   0.0566907  -0.0525860   0.0981728
   29   0.0007602   0.0001806   0.0000421  -0.0525860   0.1219597  -0.1182302
   30   0.0003246   0.0003106   0.0008733   0.0981728  -0.1182302   0.2623011
   31   0.0002839   0.0003532   0.0004804   0.0002651  -0.0008857  -0.0001660
   32  -0.0004346  -0.0001516  -0.0000537   0.0014595   0.0012352  -0.0001982
   33  -0.0004257  -0.0001921  -0.0000363   0.0006061   0.0004747   0.0005273
   34   0.0010247  -0.0001607   0.0005616   0.0001054   0.0002315   0.0000089
   35   0.0006618   0.0000857   0.0001673  -0.0001790   0.0008203   0.0001572
   36  -0.0004798   0.0001940  -0.0002528  -0.0000445   0.0003271   0.0001628
   37   0.0001551   0.0004519  -0.0002783  -0.0000511   0.0000528   0.0000321
   38  -0.0001607  -0.0026639  -0.0006859   0.0002661  -0.0000049  -0.0001276
   39   0.0010834  -0.0009467   0.0001096   0.0000401  -0.0000736  -0.0000196
           31          32          33          34          35          36
    1   0.0002898  -0.0026477  -0.0000224  -0.0000459   0.0001229   0.0000933
    2   0.0019258  -0.0022373  -0.0006455  -0.0000888  -0.0000365  -0.0000692
    3   0.0003599   0.0038842  -0.0001704  -0.0001716  -0.0003117  -0.0001603
    4  -0.0000801   0.0003770  -0.0000008   0.0000383  -0.0001411   0.0000225
    5  -0.0001526  -0.0004259   0.0002222   0.0000652   0.0000242  -0.0000101
    6   0.0002540  -0.0016843   0.0002005   0.0001720  -0.0000824   0.0001184
    7  -0.0157522   0.0008064   0.0133768  -0.0020143  -0.0020387  -0.0000138
    8  -0.0074486   0.0034472   0.0042656  -0.0022552   0.0016037   0.0025093
    9  -0.0157717   0.0019126   0.0119651   0.0039356   0.0029766  -0.0020505
   10   0.0074472  -0.0176262  -0.0038609  -0.0007012  -0.0016483  -0.0000579
   11   0.0042494  -0.0192052  -0.0020054   0.0000074   0.0014297   0.0001788
   12   0.0058338  -0.0189793  -0.0004731  -0.0001975  -0.0031520  -0.0015042
   13  -0.1938332  -0.0908562  -0.1131906  -0.0051450   0.0009497   0.0001512
   14  -0.0931763  -0.0854161  -0.0625486  -0.0000637   0.0130368   0.0040267
   15  -0.1146730  -0.0671349  -0.1332534  -0.0023598   0.0042396   0.0022489
   16  -0.0004698   0.0131779  -0.0216521  -0.0117015   0.0034086  -0.0035139
   17   0.0042361   0.0060016  -0.0100382   0.0125119  -0.0036934  -0.0021936
   18  -0.0026141   0.0103100  -0.0151551  -0.0312554  -0.0025506  -0.0003748
   19   0.0024901  -0.0003596  -0.0006012  -0.0873158   0.0270679  -0.0796000
   20  -0.0011582  -0.0012698   0.0022223   0.0260115  -0.0805131   0.0904275
   21  -0.0009760   0.0040300  -0.0058858  -0.0752071   0.0894059  -0.2829836
   22  -0.0032476   0.0019456   0.0019481   0.0109872   0.0041694  -0.0094574
   23  -0.0021307  -0.0001281   0.0010720  -0.0051196   0.0020995   0.0036562
   24   0.0032641   0.0008115  -0.0034403   0.0138480   0.0071549  -0.0063403
   25   0.0002839  -0.0004346  -0.0004257   0.0010247   0.0006618  -0.0004798
   26   0.0003532  -0.0001516  -0.0001921  -0.0001607   0.0000857   0.0001940
   27   0.0004804  -0.0000537  -0.0000363   0.0005616   0.0001673  -0.0002528
   28   0.0002651   0.0014595   0.0006061   0.0001054  -0.0001790  -0.0000445
   29  -0.0008857   0.0012352   0.0004747   0.0002315   0.0008203   0.0003271
   30  -0.0001660  -0.0001982   0.0005273   0.0000089   0.0001572   0.0001628
   31   0.2031004   0.0931229   0.1247675   0.0000059  -0.0000645  -0.0002731
   32   0.0931229   0.0992436   0.0670340   0.0007287  -0.0008817  -0.0001318
   33   0.1247675   0.0670340   0.1449274  -0.0011771   0.0011953   0.0005003
   34   0.0000059   0.0007287  -0.0011771   0.0949168  -0.0322420   0.0925763
   35  -0.0000645  -0.0008817   0.0011953  -0.0322420   0.0667537  -0.0987051
   36  -0.0002731  -0.0001318   0.0005003   0.0925763  -0.0987051   0.2910321
   37  -0.0004994   0.0003062   0.0002325  -0.0001546  -0.0000668   0.0005971
   38   0.0011292  -0.0002119  -0.0010564   0.0003738  -0.0007290  -0.0002099
   39  -0.0004859   0.0001997   0.0002938  -0.0007339  -0.0004950  -0.0003960
           37          38          39
    1  -0.0000505   0.0000521  -0.0000156
    2  -0.0000314   0.0002866   0.0001724
    3  -0.0000880   0.0004334  -0.0000922
    4   0.0001135  -0.0001312  -0.0000179
    5   0.0000557  -0.0001491   0.0000153
    6   0.0000762  -0.0002372   0.0000449
    7  -0.0073565   0.0095525  -0.0211791
    8  -0.0027899   0.0042162  -0.0036943
    9   0.0047734  -0.0013234   0.0070906
   10   0.0003855  -0.0000547  -0.0005512
   11  -0.0004250   0.0000758  -0.0004843
   12  -0.0000533   0.0000469   0.0001244
   13  -0.0014722  -0.0002812  -0.0034324
   14  -0.0013500   0.0051405   0.0035958
   15  -0.0007834   0.0057173  -0.0027021
   16  -0.0015873  -0.0030552   0.0058708
   17  -0.0002691   0.0022095   0.0023112
   18   0.0002726   0.0022289  -0.0032406
   19  -0.0043574  -0.0074609   0.0188832
   20   0.0014355   0.0014027  -0.0015107
   21  -0.0057581  -0.0046641   0.0094175
   22  -0.3573675  -0.0304812   0.0011066
   23  -0.0276213  -0.0371724   0.0119987
   24   0.0015452   0.0109665  -0.0540894
   25   0.0001551  -0.0001607   0.0010834
   26   0.0004519  -0.0026639  -0.0009467
   27  -0.0002783  -0.0006859   0.0001096
   28  -0.0000511   0.0002661   0.0000401
   29   0.0000528  -0.0000049  -0.0000736
   30   0.0000321  -0.0001276  -0.0000196
   31  -0.0004994   0.0011292  -0.0004859
   32   0.0003062  -0.0002119   0.0001997
   33   0.0002325  -0.0010564   0.0002938
   34  -0.0001546   0.0003738  -0.0007339
   35  -0.0000668  -0.0007290  -0.0004950
   36   0.0005971  -0.0002099  -0.0003960
   37   0.3722424   0.0302515  -0.0005681
   38   0.0302515   0.0275999  -0.0110884
   39  -0.0005681  -0.0110884   0.0434590
 **********************************************************************
 **                                                                  **
 **                       VIBRATIONAL ANALYSIS                       **
 **                       --------------------                       **
 **                                                                  **
 **        VIBRATIONAL FREQUENCIES (CM**-1) AND NORMAL MODES         **
 **     FORCE CONSTANTS (mDYN/ANGSTROM) AND REDUCED MASSES (AMU)     **
 **                  INFRARED INTENSITIES (KM/MOL)                   **
 **                                                                  **
 **********************************************************************
 

 Mode:                 1                      2                      3
 Frequency:      -582.96                 116.80                 141.05
 Force Cnst:      1.8094                 0.0492                 0.0778
 Red. Mass:       9.0366                 6.1253                 6.6333
 IR Active:          YES                    YES                    YES
 IR Intens:        3.324                  5.332                  2.381
 Raman Active:       YES                    YES                    YES
               X      Y      Z        X      Y      Z        X      Y      Z
 C          0.088 -0.050 -0.006    0.020 -0.116 -0.056   -0.010  0.070  0.052
 N         -0.038 -0.014 -0.022    0.343 -0.256 -0.053    0.116  0.363 -0.194
 C         -0.311  0.453  0.064    0.010  0.089  0.040    0.031  0.158  0.100
 C          0.509 -0.198 -0.167   -0.194 -0.062 -0.034   -0.125 -0.042  0.162
 C         -0.171 -0.154  0.043   -0.009 -0.072 -0.076    0.019 -0.045 -0.007
 N         -0.021 -0.068  0.017   -0.063 -0.053 -0.063   -0.015 -0.299 -0.116
 C          0.055 -0.001 -0.017   -0.082  0.179  0.081   -0.023 -0.262 -0.062
 C         -0.070  0.082  0.095   -0.045  0.285  0.153   -0.003  0.049  0.093
 H         -0.267 -0.232 -0.110    0.068  0.120  0.063    0.077  0.339  0.161
 H          0.125 -0.201 -0.015   -0.279 -0.054  0.007   -0.213 -0.049  0.192
 H         -0.217 -0.084  0.075    0.090 -0.138 -0.152    0.099 -0.001 -0.141
 H          0.065  0.003 -0.024   -0.126  0.270  0.132   -0.044 -0.458 -0.126
 H         -0.071  0.086 -0.008   -0.062  0.478  0.278   -0.011  0.139  0.179
 TransDip   0.014 -0.049 -0.029   -0.048  0.054  0.016   -0.016 -0.014  0.044

 Mode:                 4                      5                      6
 Frequency:       312.68                 423.37                 500.28
 Force Cnst:      0.3190                 0.6638                 0.9184
 Red. Mass:       5.5386                 6.2853                 6.2280
 IR Active:          YES                    YES                    YES
 IR Intens:        0.816                  7.653                  2.611
 Raman Active:       YES                    YES                    YES
               X      Y      Z        X      Y      Z        X      Y      Z
 C          0.161 -0.182  0.236   -0.281 -0.281  0.221    0.483 -0.259 -0.074
 N         -0.056  0.220  0.017    0.124  0.056 -0.152   -0.212 -0.008 -0.064
 C         -0.013 -0.200 -0.144    0.062  0.225  0.053    0.020  0.145  0.042
 C          0.114 -0.090  0.156   -0.030 -0.109  0.031   -0.194 -0.039  0.012
 C         -0.015 -0.112 -0.129    0.035 -0.006 -0.089    0.016  0.049  0.007
 N         -0.053 -0.059 -0.115   -0.008  0.265  0.019   -0.019  0.168  0.064
 C         -0.069  0.251  0.022   -0.009  0.047 -0.003   -0.016 -0.081 -0.026
 C         -0.038  0.080 -0.042    0.055 -0.228 -0.054   -0.004  0.003  0.016
 H         -0.022 -0.188 -0.144    0.098  0.247  0.068    0.034  0.239  0.072
 H          0.147  0.124  0.265    0.100  0.062  0.077   -0.568  0.090  0.243
 H         -0.111  0.059 -0.128    0.178 -0.196 -0.135    0.114 -0.088 -0.016
 H         -0.098  0.562  0.148   -0.072  0.163  0.064   -0.016 -0.234 -0.082
 H         -0.053  0.232  0.027    0.084 -0.547 -0.123    0.003 -0.059  0.033
 TransDip   0.019  0.012  0.019   -0.023 -0.085  0.013    0.002 -0.050 -0.014

 Mode:                 7                      8                      9
 Frequency:       559.14                 670.60                 706.36
 Force Cnst:      0.5425                 0.3326                 0.7909
 Red. Mass:       2.9451                 1.2553                 2.6906
 IR Active:          YES                    YES                    YES
 IR Intens:        0.498                 29.994                  0.965
 Raman Active:       YES                    YES                    YES
               X      Y      Z        X      Y      Z        X      Y      Z
 C         -0.072 -0.166  0.090    0.047 -0.038 -0.023    0.018  0.155 -0.049
 N          0.017  0.015 -0.073   -0.018 -0.012 -0.025    0.012  0.006  0.077
 C         -0.014 -0.138 -0.031   -0.018  0.023  0.051    0.021  0.009 -0.045
 C          0.068  0.043 -0.061   -0.056  0.019  0.015   -0.007 -0.161  0.107
 C         -0.031  0.074  0.024   -0.047  0.014  0.016    0.018 -0.156 -0.059
 N          0.007  0.112  0.063    0.011 -0.060  0.009   -0.032  0.170  0.031
 C          0.017 -0.166 -0.070    0.012  0.035  0.013   -0.030 -0.073 -0.073
 C         -0.016  0.188  0.057   -0.002 -0.011 -0.033   -0.012 -0.036 -0.036
 H          0.002 -0.087 -0.014   -0.009  0.326  0.138    0.056  0.419  0.076
 H          0.337  0.180 -0.091    0.855  0.131 -0.295    0.264 -0.233 -0.046
 H         -0.116  0.038  0.157   -0.007 -0.032 -0.005   -0.019 -0.196  0.012
 H          0.052 -0.484 -0.202    0.034  0.087  0.023   -0.042  0.066 -0.018
 H         -0.049  0.559  0.183   -0.004  0.001 -0.088   -0.069  0.623  0.323
 TransDip   0.012 -0.019 -0.001    0.115  0.130 -0.024    0.006  0.019  0.025

 Mode:                10                     11                     12
 Frequency:       777.48                 809.28                 847.69
 Force Cnst:      0.5690                 1.4793                 1.3173
 Red. Mass:       1.5977                 3.8335                 3.1114
 IR Active:          YES                    YES                    YES
 IR Intens:       62.317                  6.418                  2.679
 Raman Active:       YES                    YES                    YES
               X      Y      Z        X      Y      Z        X      Y      Z
 C         -0.027 -0.055 -0.019    0.028  0.006  0.054    0.014 -0.016  0.062
 N         -0.012 -0.032 -0.057    0.011  0.046  0.048    0.013  0.043  0.038
 C          0.034  0.001 -0.033   -0.160 -0.037  0.147    0.025  0.117 -0.138
 C          0.083  0.036 -0.004   -0.091  0.128 -0.127   -0.051  0.104 -0.121
 C         -0.019  0.083  0.067   -0.094 -0.058 -0.163    0.175 -0.051 -0.036
 N         -0.003 -0.067  0.020    0.157  0.055 -0.140   -0.044 -0.090  0.178
 C         -0.008  0.033  0.029    0.133 -0.037  0.087   -0.027 -0.040  0.079
 C         -0.012 -0.106 -0.055    0.026 -0.177  0.071   -0.140 -0.061 -0.077
 H          0.101  0.572  0.139   -0.063 -0.209  0.126   -0.086 -0.328 -0.289
 H         -0.316 -0.040  0.118   -0.157  0.274 -0.024    0.131  0.218 -0.135
 H         -0.153  0.248  0.121   -0.119 -0.173 -0.049    0.400 -0.317 -0.123
 H          0.024  0.192  0.077   -0.081  0.121  0.229    0.204  0.095  0.046
 H         -0.064  0.510  0.261   -0.047  0.660  0.173   -0.173  0.336  0.253
 TransDip  -0.070  0.215  0.113   -0.052  0.017  0.060    0.044 -0.005 -0.027

 Mode:                13                     14                     15
 Frequency:       872.90                 929.32                 982.64
 Force Cnst:      1.1074                 1.2144                 1.0721
 Red. Mass:       2.4669                 2.3866                 1.8844
 IR Active:          YES                    YES                    YES
 IR Intens:        5.627                  7.677                  0.525
 Raman Active:       YES                    YES                    YES
               X      Y      Z        X      Y      Z        X      Y      Z
 C          0.003 -0.014 -0.001    0.013  0.013  0.062    0.014  0.009  0.024
 N         -0.003 -0.005 -0.011    0.020  0.055  0.065    0.007  0.022  0.030
 C          0.007  0.012  0.137    0.022 -0.076  0.055    0.108  0.056 -0.099
 C         -0.020  0.013  0.003    0.026  0.065 -0.172   -0.071 -0.032 -0.037
 C         -0.005  0.017  0.086   -0.089 -0.120 -0.052   -0.164  0.007  0.007
 N         -0.118 -0.029  0.022   -0.077 -0.034  0.121    0.022 -0.027  0.016
 C         -0.054  0.051 -0.163   -0.001  0.021 -0.088    0.034  0.072 -0.050
 C          0.220 -0.048 -0.065    0.080  0.053 -0.010    0.020 -0.056  0.064
 H         -0.428 -0.524 -0.110    0.189  0.625  0.286    0.376 -0.274 -0.139
 H          0.037  0.020 -0.016   -0.302  0.122 -0.017    0.082 -0.001 -0.087
 H          0.186  0.027 -0.167    0.073 -0.332 -0.113   -0.358 -0.024  0.267
 H         -0.061  0.188 -0.112    0.129  0.062 -0.124    0.175 -0.157 -0.193
 H          0.186  0.400  0.298    0.106 -0.250 -0.166    0.034 -0.161  0.593
 TransDip   0.001  0.072 -0.025    0.036  0.030 -0.075   -0.008 -0.005  0.021

 Mode:                16                     17                     18
 Frequency:       994.51                1045.00                1049.53
 Force Cnst:      0.8148                 1.3659                 1.3411
 Red. Mass:       1.3983                 2.1229                 2.0664
 IR Active:          YES                    YES                    YES
 IR Intens:        2.857                 14.439                  2.810
 Raman Active:       YES                    YES                    YES
               X      Y      Z        X      Y      Z        X      Y      Z
 C         -0.001 -0.006 -0.006   -0.018  0.007 -0.049    0.011 -0.024  0.039
 N         -0.003 -0.007 -0.011   -0.013 -0.041 -0.047    0.007  0.025  0.022
 C          0.026  0.015 -0.018   -0.062 -0.048  0.085   -0.048 -0.034 -0.015
 C         -0.012  0.021  0.009    0.036  0.028  0.098   -0.017  0.035 -0.077
 C         -0.037  0.010 -0.010    0.049  0.006 -0.091    0.117 -0.038  0.163
 N          0.004  0.004  0.032    0.002 -0.001  0.055    0.035  0.031 -0.132
 C          0.028 -0.151 -0.061    0.091  0.069 -0.129   -0.012  0.016 -0.092
 C         -0.004  0.048  0.032   -0.134 -0.034  0.078   -0.068 -0.003  0.059
 H          0.107 -0.113 -0.036    0.036 -0.012  0.127   -0.403  0.312  0.004
 H          0.021  0.038  0.005    0.004  0.186  0.205   -0.003 -0.161 -0.195
 H         -0.132  0.160 -0.001    0.161  0.211 -0.380    0.097 -0.237  0.344
 H         -0.016  0.869  0.339    0.544  0.053 -0.322   -0.017  0.202 -0.030
 H          0.013 -0.152  0.029   -0.134 -0.181  0.371   -0.044 -0.333  0.495
 TransDip  -0.003  0.053  0.008    0.071  0.037 -0.092   -0.020  0.031  0.040

 Mode:                19                     20                     21
 Frequency:      1103.09                1135.29                1155.76
 Force Cnst:      1.1199                 1.3489                 1.0696
 Red. Mass:       1.5621                 1.7763                 1.3590
 IR Active:          YES                    YES                    YES
 IR Intens:        1.859                  2.503                  7.280
 Raman Active:       YES                    YES                    YES
               X      Y      Z        X      Y      Z        X      Y      Z
 C          0.014 -0.011  0.038    0.004  0.018  0.008    0.014 -0.015  0.044
 N          0.010  0.030  0.036    0.006  0.012  0.024    0.013  0.037  0.043
 C          0.023 -0.013  0.084   -0.013 -0.041 -0.065   -0.031 -0.005 -0.002
 C         -0.010 -0.059 -0.053    0.015 -0.101 -0.012   -0.054 -0.055 -0.075
 C         -0.000  0.069  0.083   -0.126  0.170 -0.012    0.056  0.024 -0.064
 N          0.004  0.004 -0.041    0.046 -0.010  0.010   -0.024 -0.004  0.039
 C          0.003  0.021 -0.069    0.023 -0.028  0.048    0.028 -0.001  0.023
 C         -0.109 -0.015 -0.030    0.016  0.010  0.014    0.027 -0.004  0.023
 H          0.605 -0.247  0.163   -0.305  0.161 -0.084   -0.239  0.108 -0.017
 H         -0.045 -0.396 -0.228   -0.026 -0.145 -0.016   -0.008 -0.487 -0.343
 H          0.236 -0.096 -0.091    0.552 -0.338 -0.515   -0.228  0.666 -0.172
 H          0.093  0.130 -0.073   -0.029  0.044  0.103    0.121 -0.045 -0.026
 H         -0.144  0.245 -0.316    0.030 -0.091  0.277    0.032 -0.033  0.023
 TransDip   0.030  0.026 -0.019    0.017 -0.040  0.026   -0.019  0.058 -0.061

 Mode:                22                     23                     24
 Frequency:      1289.23                1328.19                1367.00
 Force Cnst:      1.4264                 1.9412                 2.2152
 Red. Mass:       1.4566                 1.8677                 2.0120
 IR Active:          YES                    YES                    YES
 IR Intens:        2.025                  0.713                  7.996
 Raman Active:       YES                    YES                    YES
               X      Y      Z        X      Y      Z        X      Y      Z
 C          0.003  0.009 -0.002   -0.003  0.008  0.000   -0.008  0.040 -0.002
 N          0.001  0.002  0.007    0.004  0.007  0.011    0.014  0.023  0.042
 C          0.021 -0.006  0.028    0.142  0.011 -0.027   -0.037 -0.013 -0.019
 C          0.004 -0.054  0.007   -0.015 -0.018 -0.047   -0.050 -0.191 -0.115
 C          0.034  0.123 -0.108   -0.080 -0.084  0.124    0.084  0.079  0.028
 N         -0.054 -0.025 -0.006   -0.048  0.047 -0.091    0.011 -0.031  0.037
 C         -0.016 -0.008  0.004    0.030 -0.023  0.051    0.028  0.038 -0.086
 C          0.014 -0.022  0.058   -0.039 -0.028  0.061   -0.014 -0.035  0.070
 H         -0.282  0.019 -0.032   -0.367  0.057 -0.140    0.040  0.080  0.026
 H         -0.018 -0.063  0.014    0.026  0.311  0.118    0.088  0.709  0.334
 H         -0.172 -0.419  0.554    0.059  0.248 -0.311   -0.033  0.225  0.091
 H          0.487  0.169 -0.124    0.550  0.055 -0.119   -0.428  0.002  0.063
 H          0.003  0.106 -0.265   -0.062  0.176 -0.373   -0.031  0.071 -0.160
 TransDip   0.044  0.009  0.005   -0.006  0.020 -0.018    0.002  0.072 -0.054

 Mode:                25                     26                     27
 Frequency:      1387.68                1410.38                1574.04
 Force Cnst:      3.9604                 2.6757                 7.1722
 Red. Mass:       3.4907                 2.2830                 4.9133
 IR Active:          YES                    YES                    YES
 IR Intens:       26.399                 19.916                  3.817
 Raman Active:       YES                    YES                    YES
               X      Y      Z        X      Y      Z        X      Y      Z
 C          0.003 -0.001  0.001    0.003 -0.018  0.002    0.000  0.001 -0.003
 N          0.004  0.012  0.016   -0.008 -0.016 -0.027    0.001  0.004  0.006
 C          0.238  0.002  0.189    0.045  0.016 -0.099    0.116 -0.018  0.099
 C          0.038 -0.026 -0.036    0.004  0.108  0.069    0.010 -0.025 -0.002
 C         -0.074 -0.016 -0.085   -0.028 -0.019 -0.011   -0.008  0.026 -0.022
 N          0.194 -0.020  0.072   -0.010 -0.021  0.061   -0.297  0.006 -0.059
 C         -0.114  0.024 -0.066    0.089  0.061 -0.134    0.421 -0.001  0.063
 C         -0.184  0.038 -0.112   -0.026 -0.084  0.205   -0.118  0.054 -0.153
 H         -0.705 -0.088 -0.024   -0.238  0.076 -0.168   -0.187 -0.050  0.043
 H         -0.086 -0.029  0.008   -0.012 -0.344 -0.180   -0.023 -0.016  0.016
 H         -0.252  0.063  0.070    0.077 -0.149 -0.062   -0.102 -0.164  0.219
 H         -0.380 -0.043 -0.004   -0.551 -0.073  0.039   -0.475 -0.203  0.367
 H         -0.212 -0.042  0.047   -0.063  0.217 -0.500   -0.124 -0.140  0.316
 TransDip  -0.162 -0.026  0.000   -0.030  0.058 -0.127    0.042  0.026  0.039

 Mode:                28                     29                     30
 Frequency:      2318.47                3167.01                3215.89
 Force Cnst:     39.8178                 6.4407                 6.6705
 Red. Mass:      12.5726                 1.0899                 1.0947
 IR Active:          YES                    YES                    YES
 IR Intens:       16.740                  3.610                 11.416
 Raman Active:       YES                    YES                    YES
               X      Y      Z        X      Y      Z        X      Y      Z
 C          0.183  0.457  0.630   -0.000  0.000  0.000   -0.000 -0.000 -0.000
 N         -0.136 -0.331 -0.459   -0.000 -0.000 -0.000    0.000  0.000  0.000
 C          0.019 -0.021  0.008    0.002 -0.001  0.003   -0.001 -0.000  0.001
 C         -0.039 -0.056 -0.081    0.001 -0.001  0.004    0.000 -0.000  0.000
 C          0.009 -0.001 -0.001   -0.063 -0.035 -0.048    0.002  0.000  0.002
 N          0.002  0.000 -0.002   -0.000  0.000  0.000    0.002 -0.000  0.001
 C         -0.004 -0.001  0.002    0.000  0.000 -0.002   -0.030  0.029 -0.077
 C         -0.007  0.004 -0.016    0.000  0.000 -0.000    0.011 -0.000  0.003
 H         -0.013  0.029  0.027    0.003  0.008 -0.030    0.005  0.004 -0.016
 H         -0.012 -0.004 -0.081   -0.016  0.022 -0.044   -0.001  0.002 -0.003
 H         -0.011  0.027 -0.007    0.715  0.409  0.557   -0.018 -0.010 -0.013
 H         -0.001 -0.002  0.002    0.009 -0.010  0.021    0.334 -0.325  0.868
 H         -0.014  0.000  0.004    0.000 -0.001  0.000   -0.144 -0.010 -0.005
 TransDip  -0.026  0.110  0.066   -0.028 -0.040 -0.037   -0.044  0.062 -0.077

 Mode:                31                     32                     33
 Frequency:      3236.79                3261.38                3278.02
 Force Cnst:      6.7176                 6.8334                 6.9759
 Red. Mass:       1.0883                 1.0904                 1.1019
 IR Active:          YES                    YES                    YES
 IR Intens:        0.076                  0.734                  1.386
 Raman Active:       YES                    YES                    YES
               X      Y      Z        X      Y      Z        X      Y      Z
 C          0.000  0.001  0.001   -0.000 -0.000  0.000   -0.000 -0.000 -0.000
 N          0.000  0.000  0.000    0.000  0.000  0.000    0.000  0.000  0.000
 C         -0.001 -0.002  0.008    0.014  0.014 -0.052    0.012  0.018 -0.066
 C         -0.028  0.039 -0.070   -0.002  0.003 -0.005   -0.003  0.004 -0.003
 C         -0.003 -0.003 -0.003   -0.002 -0.001 -0.000   -0.003 -0.001 -0.001
 N          0.000 -0.000  0.000    0.001 -0.000  0.000   -0.001 -0.000  0.000
 C          0.000  0.000 -0.000   -0.002  0.004 -0.011    0.001 -0.003  0.008
 C          0.001 -0.000 -0.000   -0.065 -0.006  0.002    0.060  0.004  0.002
 H          0.019  0.025 -0.086   -0.141 -0.166  0.603   -0.161 -0.196  0.713
 H          0.333 -0.459  0.812    0.024 -0.032  0.057    0.021 -0.028  0.048
 H          0.033  0.021  0.027    0.016  0.009  0.010    0.022  0.011  0.014
 H          0.000 -0.000  0.001    0.037 -0.040  0.106   -0.023  0.025 -0.069
 H         -0.015 -0.001  0.000    0.746  0.067 -0.006   -0.637 -0.055  0.001
 TransDip  -0.002 -0.008  0.003   -0.026 -0.001 -0.007    0.032 -0.020  0.005

 STANDARD THERMODYNAMIC QUANTITIES AT   298.15 K  AND     1.00 ATM

   This Molecule has  1 Imaginary Frequencies
   Zero point vibrational energy:       59.995 kcal/mol

   Atom    1 Element C  Has Mass   12.00000
   Atom    2 Element N  Has Mass   14.00307
   Atom    3 Element C  Has Mass   12.00000
   Atom    4 Element C  Has Mass   12.00000
   Atom    5 Element C  Has Mass   12.00000
   Atom    6 Element N  Has Mass   14.00307
   Atom    7 Element C  Has Mass   12.00000
   Atom    8 Element C  Has Mass   12.00000
   Atom    9 Element H  Has Mass    1.00783
   Atom   10 Element H  Has Mass    1.00783
   Atom   11 Element H  Has Mass    1.00783
   Atom   12 Element H  Has Mass    1.00783
   Atom   13 Element H  Has Mass    1.00783
   Molecular Mass:   105.045290 amu
   Principal axes and moments of inertia in amu*Bohr^2:
                             1           2           3
    Eigenvalues --      480.59506   888.34954   971.74390
          X              -0.27073     0.40801     0.87191
          Y               0.92641    -0.13576     0.35118
          Z               0.26166     0.90283    -0.34123
   Rotational Symmetry Number is   1
   The Molecule is an Asymmetric Top
   Translational Enthalpy:        0.889 kcal/mol
   Rotational Enthalpy:           0.889 kcal/mol
   Vibrational Enthalpy:         62.056 kcal/mol
   gas constant (RT):             0.592 kcal/mol
   Translational Entropy:        39.865  cal/mol.K
   Rotational Entropy:           27.519  cal/mol.K
   Vibrational Entropy:          11.507  cal/mol.K

   Total Enthalpy:               64.426 kcal/mol
   Total Entropy:                78.891  cal/mol.K
Archival summary:
1\1\c8-60\FREQ\ProcedureUnspecified\BasisUnspecified\265(2)\hpark21\WedFeb2221:58:272023WedFeb2221:58:272023\0\\#,FREQ,ProcedureUnspecified,BasisUnspecified,\\0,2\N\C,1,1.29579\H,2,1.08292,1,120.484\C,1,1.43341,2,106.408,3,177.448,0\H,4,1.08492,1,115.087,2,140.743,0\C,2,1.43512,1,114.263,3,-178.488,0\H,6,1.07812,2,126.697,1,176.966,0\C,6,1.3817,2,106.144,1,-1.20011,0\H,8,1.07748,6,127.899,2,-170.854,0\C,4,1.49998,1,113.901,2,-84.2225,0\H,10,1.07963,4,118.594,1,-164.089,0\C,10,1.40486,4,123.343,1,7.59299,0\N,12,1.15338,10,178.521,4,120.367,0\\\@

 Total job time:  17133.47s(wall), 804103.71s(cpu) 
 Wed Feb 22 21:58:27 2023

        *************************************************************
        *                                                           *
        *  Thank you very much for using Q-Chem.  Have a nice day.  *
        *                                                           *
        *************************************************************
