# Supplementary material for: Reactant Discovery with an Ab Initio Nanoreactor: Exploration of Astrophysical N-Heterocycle Precursors and Formation Pathways
Source: ACS Earth Space Chem. 2024 Aug 9;8(9):1771–83. doi: 10.1021/acsearthspacechem.4c00120 (PMC11418024; doi:10.1021/acsearthspacechem.4c00120)
Supplement: Supplementary file 2 — sp4c00120_si_002.zip [file sp4c00120_si_002.zip › nr-si-data/reaction3/P3/CN/ccsd_sp.out]

Running Job 1 of 1 qchem.in
qchem qchem.in_2030467.0 ./qchem2030467/ 0
/home/leeping/opt/qchem/5.3.2-openmp/exe/qcprog.exe_s qchem.in_2030467.0 ./qchem2030467/
                  Welcome to Q-Chem
     A Quantum Leap Into The Future Of Chemistry


 Q-Chem 5.3, Q-Chem, Inc., Pleasanton, CA (2020)

 Yihan Shao,  Zhengting Gan,  E. Epifanovsky,  A. T. B. Gilbert,  M. Wormit,  
 J. Kussmann,  A. W. Lange,  A. Behn,  Jia Deng,  Xintian Feng,  D. Ghosh,  
 M. Goldey,  P. R. Horn,  L. D. Jacobson,  I. Kaliman,  T. Kus,  A. Landau,  
 Jie Liu,  E. I. Proynov,  R. M. Richard,  R. P. Steele,  E. J. Sundstrom,  
 H. L. Woodcock III,  P. M. Zimmerman,  D. Zuev,  B. Alam,  B. Albrecht,  
 A. Aldossary,  E. Alguire,  S. A. Baeppler,  D. Barton,  Z. Benda,  
 Y. A. Bernard,  E. J. Berquist,  K. B. Bravaya,  H. Burton,  K. Carter-Fenk,  
 D. Casanova,  Chun-Min Chang,  Yunqing Chen,  A. Chien,  K. D. Closser,  
 M. P. Coons,  S. Coriani,  S. Dasgupta,  A. L. Dempwolff,  M. Diedenhofen,  
 Hainam Do,  R. G. Edgar,  Po-Tung Fang,  S. Faraji,  S. Fatehi,  
 Qingguo Feng,  J. Fosso-Tande,  J. Gayvert,  Qinghui Ge,  A. Ghysels,  
 G. Gidofalvi,  J. Gomes,  J. Gonthier,  S. Gulania,  A. Gunina,  D. Hait,  
 M. W. D. Hanson-Heine,  S. Hammes-Schiffer,  P. H. P. Harbach,  
 A. W. Hauser,  M. F. Herbst,  J. E. Herr,  E. G. Hohenstein,  Z. C. Holden,  
 S. Houck,  Kerwin Hui,  B. C. Huynh,  M. Ivanov,  T.-C. Jagau,  Hyunjun Ji,  
 B. Kaduk,  K. Khistyaev,  Jaehoon Kim,  P. Klunzinger,  K. Koh,  
 D. Kosenkov,  L. Koulias,  T. Kowalczyk,  C. M. Krauter,  A. Kunitsa,  
 Ka Un Lao,  A. Laurent,  K. V. Lawler,  Joonho Lee,  D. Lefrancois,  
 S. Lehtola,  D. S. Levine,  Yi-Pei Li,  You-Sheng Lin,  Fenglai Liu,  
 Kuan-Yu Liu,  E. Livshits,  M. Loipersberger,  A. Luenser,  A. Manjanath,  
 P. Manohar,  E. Mansoor,  S. F. Manzer,  Shan-Ping Mao,  Yuezhi Mao,  
 N. Mardirossian,  A. V. Marenich,  T. Markovich,  L. A. Martinez-Martinez,  
 S. A. Maurer,  N. J. Mayhall,  S. C. McKenzie,  J.-M. Mewes,  P. Morgante,  
 A. F. Morrison,  J. W. Mullinax,  K. Nanda,  T. S. Nguyen-Beck,  
 R. Olivares-Amaya,  K. J. Oosterbaan,  J. A. Parkhill,  S. K. Paul,  
 F. Pavosevic,  Zheng Pei,  T. M. Perrine,  F. Plasser,  P. Pokhilko,  
 S. Prager,  A. Prociuk,  E. Ramos,  B. Rana,  D. R. Rehn,  F. Rob,  
 E. Rossomme,  M. Scheurer,  M. Schneider,  N. Sergueev,  S. M. Sharada,  
 S. Sharma,  W. Skomorowski,  D. W. Small,  T. Stauch,  C. J. Stein,  
 T. Stein,  Yu-Chuan Su,  S. P. Veccham,  Zhen Tao,  A. J. W. Thom,  
 A. Tkatchenko,  T. Tsuchimochi,  N. M. Tubman,  L. Vogt,  M. L. Vidal,  
 O. Vydrov,  M. A. Watson,  J. Wenzel,  M. de Wergifosse,  T. A. Wesolowski,  
 A. White,  J. Witte,  A. Yamada,  Jun Yang,  K. Yao,  S. Yeganeh,  
 S. R. Yost,  Zhi-Qiang You,  A. Zech,  Igor Ying Zhang,  Xing Zhang,  
 Yan Zhao,  Ying Zhu,  B. R. Brooks,  G. K. L. Chan,  C. J. Cramer,  
 M. S. Gordon,  W. J. Hehre,  A. Klamt,  M. W. Schmidt,  C. D. Sherrill,  
 D. G. Truhlar,  A. Aspuru-Guzik,  R. Baer,  A. T. Bell,  N. A. Besley,  
 Jeng-Da Chai,  A. E. DePrince, III,  R. A. DiStasio Jr.,  A. Dreuw,  
 B. D. Dunietz,  T. R. Furlani,  Chao-Ping Hsu,  Yousung Jung,  Jing Kong,  
 D. S. Lambrecht,  WanZhen Liang,  C. Ochsenfeld,  V. A. Rassolov,  
 L. V. Slipchenko,  J. E. Subotnik,  T. Van Voorhis,  J. M. Herbert,  
 A. I. Krylov,  P. M. W. Gill,  M. Head-Gordon

 Contributors to earlier versions of Q-Chem not listed above: 
 R. D. Adamson,  B. Austin,  J. Baker,  G. J. O. Beran,  K. Brandhorst,  
 S. T. Brown,  E. F. C. Byrd,  A. K. Chakraborty,  C.-L. Cheng,  
 Siu Hung Chien,  D. M. Chipman,  D. L. Crittenden,  H. Dachsel,  
 R. J. Doerksen,  A. D. Dutoi,  L. Fusti-Molnar,  W. A. Goddard III,  
 A. Golubeva-Zadorozhnaya,  S. R. Gwaltney,  G. Hawkins,  A. Heyden,  
 S. Hirata,  G. Kedziora,  F. J. Keil,  C. Kelley,  Jihan Kim,  R. A. King,  
 R. Z. Khaliullin,  P. P. Korambath,  W. Kurlancheek,  A. M. Lee,  M. S. Lee,  
 S. V. Levchenko,  Ching Yeh Lin,  D. Liotard,  R. C. Lochan,  I. Lotan,  
 P. E. Maslen,  N. Nair,  D. P. O'Neill,  D. Neuhauser,  E. Neuscamman,  
 C. M. Oana,  R. Olson,  B. Peters,  R. Peverati,  P. A. Pieniazek,  
 Y. M. Rhee,  J. Ritchie,  M. A. Rohrdanz,  E. Rosta,  N. J. Russ,  
 H. F. Schaefer III,  N. E. Schultz,  N. Shenvi,  A. C. Simmonett,  A. Sodt,  
 D. Stuck,  K. S. Thanthiriwatte,  V. Vanovschi,  Tao Wang,  A. Warshel,  
 C. F. Williams,  Q. Wu,  X. Xu,  W. Zhang

 Please cite Q-Chem as follows:
 Y. Shao et al., Mol. Phys. 113, 184-215 (2015)
 DOI: 10.1080/00268976.2014.952696

 Q-Chem 5.3.2 for Intel X86 EM64T Linux

 Parts of Q-Chem use Armadillo 9.800.1 (Horizon Scraper).
 http://arma.sourceforge.net/

 Q-Chem begins on Thu Jun 13 12:24:40 2024  

Host: 
0

     Scratch files written to ./qchem2030467//
 Dec820 |scratch|qcdevops|jenkins|workspace|build_RNUM 5633   
Processing $rem in /home/leeping/opt/qchem/5.3.2-openmp/config/preferences:
Processing $rem in /home/hpark21/.qchemrc:
Core orbitals will be frozen

Checking the input file for inconsistencies... 	...done.

--------------------------------------------------------------
User input:
--------------------------------------------------------------
$molecule
0 2
C        -1.7489342737   -1.6142582086    3.2351291153
N        -2.5240445615   -2.0367453081    3.9862049811
$end

$rem
method                ccsd(t)
basis                 cc-pvtz
unrestricted          true
symmetry              False
sym_ignore            true
scf_convergence       8
thresh                14
jobtype               sp
scf_guess             core
scf_algorithm         diis
max_scf_cycles        100
geom_opt_max_cycles   100
mem_total             10000
$end
--------------------------------------------------------------
 ----------------------------------------------------------------
             Standard Nuclear Orientation (Angstroms)
    I     Atom           X                Y                Z
 ----------------------------------------------------------------
    1      C      -1.7489342737    -1.6142582086     3.2351291153
    2      N      -2.5240445615    -2.0367453081     3.9862049811
 ----------------------------------------------------------------
 Nuclear Repulsion Energy =          19.17550185 hartrees
 There are        7 alpha and        6 beta electrons
 Requested basis set is cc-pVTZ
 There are 20 shells and 60 basis functions
 Total memory of 10000 MB is distributed as follows: 
   MEM_STATIC is set to 2000 MB
   QALLOC/CCMAN JOB total memory use is  8000 MB
 Warning: actual memory use might exceed 10000 MB

 Total QAlloc Memory Limit  10000 MB
 Mega-Array Size      1956 MB
 MEM_STATIC part      2000 MB

                       Distance Matrix (Angstroms)
             C (  1)
   N (  2)  1.159054
 
 A cutoff of  1.0D-14 yielded    210 shell pairs
 There are      1930 function pairs (      2653 Cartesian)
 Smallest overlap matrix eigenvalue = 1.95E-03

 Scale SEOQF with 1.000000e-01/1.000000e-01/1.000000e-01

 Standard Electronic Orientation quadrupole field applied
 Nucleus-field energy     =    -0.0000000132 hartrees
 Guess MOs from core Hamiltonian diagonalization
 An unrestricted Hartree-Fock SCF calculation will be
 performed using Pulay DIIS extrapolation
 SCF converges when DIIS error is below 1.0E-08
 using 8 threads for integral computing
 -------------------------------------------------------
 OpenMP Integral computing Module                
 Release: version 1.0, May 2013, Q-Chem Inc. Pittsburgh 
 -------------------------------------------------------
 ---------------------------------------
  Cycle       Energy         DIIS Error
 ---------------------------------------
    1     -76.3588605015      2.21E-01
    2     -82.5111181127      9.48E-02
    3     -87.6723247129      9.17E-02
    4     -91.7099887750      3.26E-02
    5     -92.1432795571      1.19E-02
    6     -92.2262051988      1.71E-03
    7     -92.2287046159      1.06E-03
    8     -92.2303200133      2.48E-04
    9     -92.2313526072      1.17E-04
   10     -92.2321929921      1.04E-04
   11     -92.2345973733      8.96E-05
   12     -92.2352623974      6.12E-05
   13     -92.2350753333      7.01E-05
   14     -92.2353097082      4.30E-06
   15     -92.2353126704      1.50E-06
   16     -92.2353126419      4.24E-07
   17     -92.2353127000      8.89E-08
   18     -92.2353127026      3.43E-08
   19     -92.2353127028      4.60E-09 Convergence criterion met
 ---------------------------------------
 <S^2> = 1.1074
 SCF time:  CPU 46.47 s  wall 55.41 s
 SCF   energy in the final basis set = -92.23531270
 Total energy in the final basis set = -92.23531270


 ------------------------------------------------------------------------------

   CCMAN2: suite of methods based on coupled cluster
           and equation of motion theories.

   Components:
   * libvmm-1.3-trunk
     by Evgeny Epifanovsky, Ilya Kaliman.
   * libtensor-2.5-trunk
     by Evgeny Epifanovsky, Michael Wormit, Dmitry Zuev, Sam Manzer, 
        Ilya Kaliman.
   * libcc-2.5-trunk
     by Evgeny Epifanovsky, Arik Landau, Tomasz Kus, Kirill Khistyaev, 
        Dmitry Zuev, Prashant Manohar, Xintian Feng, Anna Krylov, 
        Matthew Goldey, Alec White, Thomas Jagau, Kaushik Nanda, 
        Anastasia Gunina, Alexander Kunitsa, Joonho Lee.

   CCMAN original authors:
   Anna I. Krylov, C. David Sherrill, Steven R. Gwaltney,
   Edward F. C. Byrd (2000)
   Sergey V. Levchenko, Lyudmila V. Slipchenko, Tao Wang,
   Ana-Maria C. Cristian (2003)
   Piotr A. Pieniazek, C. Melania Oana, Evgeny Epifanovsky (2007)
   Prashant Manohar (2009)

 ------------------------------------------------------------------------------


 Allocating and initializing 8000MB of RAM...
 Calculation will run on 8 cores.

 
 Alpha MOs, Unrestricted
 -- Occupied --                  
-15.602 -11.354  -1.250  -0.739  -0.569  -0.522  -0.522
  1 A     2 A     3 A     4 A     5 A     6 A     7 A                          
 -- Virtual --                   
  0.171   0.171   0.272   0.378   0.408   0.408   0.616   0.730
  8 A     9 A    10 A    11 A    12 A    13 A    14 A    15 A                  
  0.730   0.778   0.778   0.820   1.029   1.029   1.099   1.426
 16 A    17 A    18 A    19 A    20 A    21 A    22 A    23 A                  
  1.426   1.559   1.783   1.783   2.041   2.285   2.285   2.531
 24 A    25 A    26 A    27 A    28 A    29 A    30 A    31 A                  
  2.890   2.890   3.021   3.021   3.088   3.136   3.136   3.210
 32 A    33 A    34 A    35 A    36 A    37 A    38 A    39 A                  
  3.210   3.333   3.333   3.454   3.766   3.766   4.326   4.326
 40 A    41 A    42 A    43 A    44 A    45 A    46 A    47 A                  
  4.330   4.833   4.833   4.998   4.998   5.277   5.277   5.458
 48 A    49 A    50 A    51 A    52 A    53 A    54 A    55 A                  
  5.808   5.984   5.984   6.516  13.319
 56 A    57 A    58 A    59 A    60 A                                          
 
 Beta MOs, Unrestricted
 -- Occupied --                  
-15.625 -11.300  -1.258  -0.618  -0.537  -0.537
  1 A     2 A     3 A     4 A     5 A     6 A                                  
 -- Virtual --                   
 -0.024   0.192   0.192   0.282   0.477   0.477   0.491   0.622
  7 A     8 A     9 A    10 A    11 A    12 A    13 A    14 A                  
  0.697   0.697   0.827   0.827   0.904   1.066   1.066   1.089
 15 A    16 A    17 A    18 A    19 A    20 A    21 A    22 A                  
  1.387   1.387   1.591   1.780   1.780   2.077   2.349   2.349
 23 A    24 A    25 A    26 A    27 A    28 A    29 A    30 A                  
  2.601   2.941   2.941   3.053   3.053   3.128   3.208   3.208
 31 A    32 A    33 A    34 A    35 A    36 A    37 A    38 A                  
  3.303   3.303   3.317   3.317   3.533   3.775   3.775   4.284
 39 A    40 A    41 A    42 A    43 A    44 A    45 A    46 A                  
  4.284   4.338   4.796   4.796   4.951   4.951   5.253   5.253
 47 A    48 A    49 A    50 A    51 A    52 A    53 A    54 A                  
  5.463   5.807   5.990   5.990   6.523  13.330
 55 A    56 A    57 A    58 A    59 A    60 A                                  

 Occupation and symmetry of molecular orbitals

 Point group: C1 (1 irreducible representation).

                           A     All 
 -------------------------------------
 All molecular orbitals:
  - Alpha                  60    60  
  - Beta                   60    60  
 -------------------------------------
 Alpha orbitals:
  - Frozen occupied        2     2   
  - Active occupied        5     5   
  - Active virtual         53    53  
  - Frozen virtual         0     0   
 -------------------------------------
 Beta orbitals:
  - Frozen occupied        2     2   
  - Active occupied        4     4   
  - Active virtual         54    54  
  - Frozen virtual         0     0   
 -------------------------------------

 Import integrals:   CPU 0.00 s  wall 0.00 s

 Import integrals:   CPU 7.03 s  wall 11.25 s

 MP2 amplitudes:   CPU 0.04 s  wall 0.31 s

Running a double precision version
           CCSD T amplitudes will be solved using DIIS.

           Start     Size      MaxIter   EConv     TConv     
           3         7         100       1.00e-06  1.00e-04  
 ------------------------------------------------------------------------------
           Energy (a.u.)   Ediff      Tdiff       Comment
 ------------------------------------------------------------------------------
           -92.51237570                           
     1     -92.51271614   3.40e-04   4.68e-01     
     2     -92.52713590   1.44e-02   5.63e-02     
     3     -92.53044562   3.31e-03   2.57e-02     
     4     -92.53630826   5.86e-03   1.65e-02     Switched to DIIS steps.
     5     -92.54436162   8.05e-03   2.48e-02     
     6     -92.54595228   1.59e-03   7.06e-03     
     7     -92.54676702   8.15e-04   3.76e-03     
     8     -92.54708516   3.18e-04   3.14e-03     
     9     -92.54694564   1.40e-04   1.31e-03     
    10     -92.54707453   1.29e-04   1.03e-03     
    11     -92.54707972   5.19e-06   4.41e-04     
    12     -92.54709762   1.79e-05   2.26e-04     
    13     -92.54709990   2.28e-06   8.12e-05     
    14     -92.54710121   1.31e-06   3.53e-05     
    15     -92.54710170   4.94e-07   1.16e-05     
 ------------------------------------------------------------------------------
           -92.54710170                           CCSD T converged.

End of double precision

WARNING: YOUR (T) CALCULATION MAY RUN OUT OF MEMORY
REDUCE CC_MEMORY OR USE CC_BACKEND=XM IF THIS HAPPENS

----------------------------------------
libpt (c) 2016-2019 Ilya Kaliman
Fast Coupled Cluster Triples Corrections
https://github.com/ilyak/libpt
----------------------------------------

 Starting (T) calculation...
 Using double precision libpt code
 Running unrestricted (T) code
 Using 1 integral batch

 (T) calculation completed in 0.26 sec
 (T) energy is -0.0181343368

 SCF energy                 = -92.23531270
 MP2 energy                 = -92.51237570
 CCSD correlation energy    =  -0.31178900
 CCSD total energy          = -92.54710170
 CCSD(T) correlation energy =  -0.01813434
 CCSD(T) total energy       = -92.56523604

 CCSD  T1^2 = 0.1319  T2^2 = 0.1451  Leading amplitudes:

 Amplitude    Orbitals with energies
  0.2219       4 (A) B                   ->    7 (A) B                    
              -0.6183                         -0.0236                     
  0.1399       6 (A) A                   ->    8 (A) A                    
              -0.5218                          0.1705                     
  0.1399       7 (A) A                   ->    9 (A) A                    
              -0.5218                          0.1705                     
  0.1120       5 (A) B                   ->    8 (A) B                    
              -0.5374                          0.1921                     
  0.1120       6 (A) B                   ->    9 (A) B                    
              -0.5374                          0.1921                     

 Amplitude    Orbitals with energies
  0.0891       6 (A) A       5 (A) B     ->    8 (A) A       8 (A) B      
              -0.5218       -0.5374            0.1705        0.1921       
 -0.0891       6 (A) A       5 (A) B     ->    8 (A) B       8 (A) A      
              -0.5218       -0.5374            0.1921        0.1705       
 -0.0891       5 (A) B       6 (A) A     ->    8 (A) A       8 (A) B      
              -0.5374       -0.5218            0.1705        0.1921       
  0.0891       5 (A) B       6 (A) A     ->    8 (A) B       8 (A) A      
              -0.5374       -0.5218            0.1921        0.1705       
  0.0891       7 (A) A       6 (A) B     ->    9 (A) A       9 (A) B      
              -0.5218       -0.5374            0.1705        0.1921       
 -0.0891       7 (A) A       6 (A) B     ->    9 (A) B       9 (A) A      
              -0.5218       -0.5374            0.1921        0.1705       
 -0.0891       6 (A) B       7 (A) A     ->    9 (A) A       9 (A) B      
              -0.5374       -0.5218            0.1705        0.1921       
  0.0891       6 (A) B       7 (A) A     ->    9 (A) B       9 (A) A      
              -0.5374       -0.5218            0.1921        0.1705       

 CCSD calculation:   CPU 18.63 s  wall 7.14 s

 Total ccman2 time:   CPU 29.81 s  wall 27.98 s

 
 --------------------------------------------------------------
 
                    Orbital Energies (a.u.)
 --------------------------------------------------------------
 
 Alpha MOs
 -- Occupied --
-15.6020 -11.3542  -1.2500  -0.7389  -0.5685  -0.5218  -0.5218
 -- Virtual --
  0.1705   0.1705   0.2716   0.3778   0.4084   0.4084   0.6159   0.7303
  0.7303   0.7784   0.7784   0.8197   1.0289   1.0289   1.0992   1.4257
  1.4257   1.5594   1.7832   1.7832   2.0408   2.2850   2.2850   2.5312
  2.8903   2.8903   3.0212   3.0212   3.0883   3.1365   3.1365   3.2095
  3.2095   3.3327   3.3327   3.4545   3.7658   3.7658   4.3262   4.3262
  4.3299   4.8331   4.8331   4.9980   4.9980   5.2772   5.2772   5.4577
  5.8081   5.9842   5.9842   6.5164  13.3192
 
 Beta MOs
 -- Occupied --
-15.6252 -11.3005  -1.2580  -0.6183  -0.5374  -0.5374
 -- Virtual --
 -0.0236   0.1921   0.1921   0.2824   0.4774   0.4774   0.4907   0.6220
  0.6971   0.6971   0.8274   0.8274   0.9038   1.0658   1.0658   1.0888
  1.3868   1.3868   1.5911   1.7796   1.7796   2.0772   2.3494   2.3494
  2.6006   2.9409   2.9409   3.0527   3.0527   3.1279   3.2084   3.2084
  3.3033   3.3033   3.3170   3.3170   3.5326   3.7746   3.7746   4.2838
  4.2838   4.3383   4.7957   4.7957   4.9508   4.9508   5.2531   5.2531
  5.4625   5.8074   5.9897   5.9897   6.5227  13.3304
 --------------------------------------------------------------
 
          Ground-State Mulliken Net Atomic Charges

     Atom                 Charge (a.u.)    Spin (a.u.)
  --------------------------------------------------------
      1 C                     0.051237       1.856278
      2 N                    -0.051237      -0.856278
  --------------------------------------------------------
  Sum of atomic charges =     0.000000
  Sum of spin   charges =     1.000000

 -----------------------------------------------------------------
                    Cartesian Multipole Moments
 -----------------------------------------------------------------
    Charge (ESU x 10^10)
                 0.0000
    Dipole Moment (Debye)
         X       1.4519      Y       0.7914      Z      -1.4069
       Tot       2.1711
    Quadrupole Moments (Debye-Ang)
        XX     -16.9703     XY      -4.2460     YY     -13.7785
        XZ       8.0788     YZ       5.3334     ZZ     -20.9366
    Octopole Moments (Debye-Ang^2)
       XXX      90.4108    XXY      34.6938    XYY      34.4126
       YYY      68.1308    XXZ     -67.8775    XYZ     -20.6497
       YYZ     -54.5702    XZZ      63.3314    YZZ      48.3584
       ZZZ    -173.1979
    Hexadecapole Moments (Debye-Ang^3)
      XXXX    -384.8166   XXXY    -177.3616   XXYY    -127.5773
      XYYY    -158.6265   YYYY    -254.8874   XXXZ     348.3391
      XXYZ     139.2958   XYYZ     136.7759   YYYZ     258.6583
      XXZZ    -328.7871   XYZZ    -139.4434   YYZZ    -257.7270
      XZZZ     446.1286   YZZZ     357.6489   ZZZZ   -1148.3662
 -----------------------------------------------------------------
Archival summary:
1\1\cpu-6-84\SP\ProcedureUnspecified\BasisUnspecified\11(2)\hpark21\ThuJun1312:26:342024ThuJun1312:26:342024\0\\#,ProcedureUnspecified,BasisUnspecified,\\0,2\C\N,1,1.15905\\HF=-92.2353127\\@

 Total job time:  114.45s(wall), 94.27s(cpu) 
 Thu Jun 13 12:26:35 2024

        *************************************************************
        *                                                           *
        *  Thank you very much for using Q-Chem.  Have a nice day.  *
        *                                                           *
        *************************************************************
