# Supplementary material for: Reactant Discovery with an Ab Initio Nanoreactor: Exploration of Astrophysical N-Heterocycle Precursors and Formation Pathways
Source: ACS Earth Space Chem. 2024 Aug 9;8(9):1771–83. doi: 10.1021/acsearthspacechem.4c00120 (PMC11418024; doi:10.1021/acsearthspacechem.4c00120)
Supplement: Supplementary file 2 — sp4c00120_si_002.zip [file sp4c00120_si_002.zip › nr-si-data/reaction3/P3/Pyridine/optimized.xyz]

11

C         2.2440564240   -3.3251504210   -3.9368358816
C         0.9250768442   -3.6843539888   -4.1575783624
C         0.3125892896   -4.5372029882   -3.2517471127
N         0.9202626677   -5.0321925844   -2.1780304988
C         2.1861030974   -4.6787166271   -1.9786342322
C         2.8902891135   -3.8332975113   -2.8225410284
H         2.7593575190   -2.6619701291   -4.6198023039
H         0.3777773344   -3.3142169112   -5.0138555940
H        -0.7195867472   -4.8384355682   -3.3963193335
H         2.6625533368   -5.0936759713   -1.0967677024
H         3.9202549712   -3.5829023904   -2.6070588727
