# Supplementary material for: Reactant Discovery with an Ab Initio Nanoreactor: Exploration of Astrophysical N-Heterocycle Precursors and Formation Pathways
Source: ACS Earth Space Chem. 2024 Aug 9;8(9):1771–83. doi: 10.1021/acsearthspacechem.4c00120 (PMC11418024; doi:10.1021/acsearthspacechem.4c00120)
Supplement: Supplementary file 2 — sp4c00120_si_002.zip [file sp4c00120_si_002.zip › nr-si-data/reaction3/P3/Pyridine/optimize.out]

Running Job 1 of 1 qchem.in
qchem qchem.in_34302.0 ./qchem34302/ 0
/home/leeping/opt/qchem/5.3.2-openmp/exe/qcprog.exe_s qchem.in_34302.0 ./qchem34302/
                  Welcome to Q-Chem
     A Quantum Leap Into The Future Of Chemistry


 Q-Chem 5.3, Q-Chem, Inc., Pleasanton, CA (2020)

 Yihan Shao,  Zhengting Gan,  E. Epifanovsky,  A. T. B. Gilbert,  M. Wormit,  
 J. Kussmann,  A. W. Lange,  A. Behn,  Jia Deng,  Xintian Feng,  D. Ghosh,  
 M. Goldey,  P. R. Horn,  L. D. Jacobson,  I. Kaliman,  T. Kus,  A. Landau,  
 Jie Liu,  E. I. Proynov,  R. M. Richard,  R. P. Steele,  E. J. Sundstrom,  
 H. L. Woodcock III,  P. M. Zimmerman,  D. Zuev,  B. Alam,  B. Albrecht,  
 A. Aldossary,  E. Alguire,  S. A. Baeppler,  D. Barton,  Z. Benda,  
 Y. A. Bernard,  E. J. Berquist,  K. B. Bravaya,  H. Burton,  K. Carter-Fenk,  
 D. Casanova,  Chun-Min Chang,  Yunqing Chen,  A. Chien,  K. D. Closser,  
 M. P. Coons,  S. Coriani,  S. Dasgupta,  A. L. Dempwolff,  M. Diedenhofen,  
 Hainam Do,  R. G. Edgar,  Po-Tung Fang,  S. Faraji,  S. Fatehi,  
 Qingguo Feng,  J. Fosso-Tande,  J. Gayvert,  Qinghui Ge,  A. Ghysels,  
 G. Gidofalvi,  J. Gomes,  J. Gonthier,  S. Gulania,  A. Gunina,  D. Hait,  
 M. W. D. Hanson-Heine,  S. Hammes-Schiffer,  P. H. P. Harbach,  
 A. W. Hauser,  M. F. Herbst,  J. E. Herr,  E. G. Hohenstein,  Z. C. Holden,  
 S. Houck,  Kerwin Hui,  B. C. Huynh,  M. Ivanov,  T.-C. Jagau,  Hyunjun Ji,  
 B. Kaduk,  K. Khistyaev,  Jaehoon Kim,  P. Klunzinger,  K. Koh,  
 D. Kosenkov,  L. Koulias,  T. Kowalczyk,  C. M. Krauter,  A. Kunitsa,  
 Ka Un Lao,  A. Laurent,  K. V. Lawler,  Joonho Lee,  D. Lefrancois,  
 S. Lehtola,  D. S. Levine,  Yi-Pei Li,  You-Sheng Lin,  Fenglai Liu,  
 Kuan-Yu Liu,  E. Livshits,  M. Loipersberger,  A. Luenser,  A. Manjanath,  
 P. Manohar,  E. Mansoor,  S. F. Manzer,  Shan-Ping Mao,  Yuezhi Mao,  
 N. Mardirossian,  A. V. Marenich,  T. Markovich,  L. A. Martinez-Martinez,  
 S. A. Maurer,  N. J. Mayhall,  S. C. McKenzie,  J.-M. Mewes,  P. Morgante,  
 A. F. Morrison,  J. W. Mullinax,  K. Nanda,  T. S. Nguyen-Beck,  
 R. Olivares-Amaya,  K. J. Oosterbaan,  J. A. Parkhill,  S. K. Paul,  
 F. Pavosevic,  Zheng Pei,  T. M. Perrine,  F. Plasser,  P. Pokhilko,  
 S. Prager,  A. Prociuk,  E. Ramos,  B. Rana,  D. R. Rehn,  F. Rob,  
 E. Rossomme,  M. Scheurer,  M. Schneider,  N. Sergueev,  S. M. Sharada,  
 S. Sharma,  W. Skomorowski,  D. W. Small,  T. Stauch,  C. J. Stein,  
 T. Stein,  Yu-Chuan Su,  S. P. Veccham,  Zhen Tao,  A. J. W. Thom,  
 A. Tkatchenko,  T. Tsuchimochi,  N. M. Tubman,  L. Vogt,  M. L. Vidal,  
 O. Vydrov,  M. A. Watson,  J. Wenzel,  M. de Wergifosse,  T. A. Wesolowski,  
 A. White,  J. Witte,  A. Yamada,  Jun Yang,  K. Yao,  S. Yeganeh,  
 S. R. Yost,  Zhi-Qiang You,  A. Zech,  Igor Ying Zhang,  Xing Zhang,  
 Yan Zhao,  Ying Zhu,  B. R. Brooks,  G. K. L. Chan,  C. J. Cramer,  
 M. S. Gordon,  W. J. Hehre,  A. Klamt,  M. W. Schmidt,  C. D. Sherrill,  
 D. G. Truhlar,  A. Aspuru-Guzik,  R. Baer,  A. T. Bell,  N. A. Besley,  
 Jeng-Da Chai,  A. E. DePrince, III,  R. A. DiStasio Jr.,  A. Dreuw,  
 B. D. Dunietz,  T. R. Furlani,  Chao-Ping Hsu,  Yousung Jung,  Jing Kong,  
 D. S. Lambrecht,  WanZhen Liang,  C. Ochsenfeld,  V. A. Rassolov,  
 L. V. Slipchenko,  J. E. Subotnik,  T. Van Voorhis,  J. M. Herbert,  
 A. I. Krylov,  P. M. W. Gill,  M. Head-Gordon

 Contributors to earlier versions of Q-Chem not listed above: 
 R. D. Adamson,  B. Austin,  J. Baker,  G. J. O. Beran,  K. Brandhorst,  
 S. T. Brown,  E. F. C. Byrd,  A. K. Chakraborty,  C.-L. Cheng,  
 Siu Hung Chien,  D. M. Chipman,  D. L. Crittenden,  H. Dachsel,  
 R. J. Doerksen,  A. D. Dutoi,  L. Fusti-Molnar,  W. A. Goddard III,  
 A. Golubeva-Zadorozhnaya,  S. R. Gwaltney,  G. Hawkins,  A. Heyden,  
 S. Hirata,  G. Kedziora,  F. J. Keil,  C. Kelley,  Jihan Kim,  R. A. King,  
 R. Z. Khaliullin,  P. P. Korambath,  W. Kurlancheek,  A. M. Lee,  M. S. Lee,  
 S. V. Levchenko,  Ching Yeh Lin,  D. Liotard,  R. C. Lochan,  I. Lotan,  
 P. E. Maslen,  N. Nair,  D. P. O'Neill,  D. Neuhauser,  E. Neuscamman,  
 C. M. Oana,  R. Olson,  B. Peters,  R. Peverati,  P. A. Pieniazek,  
 Y. M. Rhee,  J. Ritchie,  M. A. Rohrdanz,  E. Rosta,  N. J. Russ,  
 H. F. Schaefer III,  N. E. Schultz,  N. Shenvi,  A. C. Simmonett,  A. Sodt,  
 D. Stuck,  K. S. Thanthiriwatte,  V. Vanovschi,  Tao Wang,  A. Warshel,  
 C. F. Williams,  Q. Wu,  X. Xu,  W. Zhang

 Please cite Q-Chem as follows:
 Y. Shao et al., Mol. Phys. 113, 184-215 (2015)
 DOI: 10.1080/00268976.2014.952696

 Q-Chem 5.3.2 for Intel X86 EM64T Linux

 Parts of Q-Chem use Armadillo 9.800.1 (Horizon Scraper).
 http://arma.sourceforge.net/

 Q-Chem begins on Fri Feb 17 18:40:05 2023  

Host: 
0

     Scratch files written to ./qchem34302//
 Dec820 |scratch|qcdevops|jenkins|workspace|build_RNUM 5633   
Processing $rem in /home/leeping/opt/qchem/5.3.2-openmp/config/preferences:
Processing $rem in /home/hpark21/.qchemrc:

Checking the input file for inconsistencies... 	...done.

--------------------------------------------------------------
User input:
--------------------------------------------------------------
$molecule
0 1
C     2.2495922879   -3.1699247063   -3.8721627169
C     0.7966250803   -3.4709268096   -4.1605047241
C     0.2140222346   -4.4571325380   -3.1498857847
N     0.8792369736   -5.0329483796   -2.1959469601
C     2.2001734357   -4.7384500349   -2.0339159625
C     2.8879342626   -3.8071003428   -2.8518728245
H     2.7507648968   -2.4422416559   -4.5015824981
H     0.7024697811   -3.9191162616   -5.1689502528
H    -0.8441817166   -4.6927840050   -3.2517608037
H     2.7063815940   -5.2494274245   -1.2212780193
H     3.9357150208   -3.6020629327   -2.6513103759
$end

$rem
method                wB97X-D3
basis                 cc-pvtz
unrestricted          true
symmetry              False
sym_ignore            true
scf_convergence       8
thresh                14
jobtype               opt
scf_guess             core
scf_algorithm         diis
max_scf_cycles        100
geom_opt_max_cycles   100
$end
--------------------------------------------------------------
 Adding empirical dispersion correction 
 ----------------------------------------------------------------
 Doing -D3(0) with
 s6  =   1.00000
 s8  =   1.00000
 rs6 =   1.28100
 rs8 =   1.09400
 -D3 energy without 3body term =     -0.0019001897 hartrees
 ----------------------------------------------------------------
             Standard Nuclear Orientation (Angstroms)
    I     Atom           X                Y                Z
 ----------------------------------------------------------------
    1      C       2.2495922879    -3.1699247063    -3.8721627169
    2      C       0.7966250803    -3.4709268096    -4.1605047241
    3      C       0.2140222346    -4.4571325380    -3.1498857847
    4      N       0.8792369736    -5.0329483796    -2.1959469601
    5      C       2.2001734357    -4.7384500349    -2.0339159625
    6      C       2.8879342626    -3.8071003428    -2.8518728245
    7      H       2.7507648968    -2.4422416559    -4.5015824981
    8      H       0.7024697811    -3.9191162616    -5.1689502528
    9      H      -0.8441817166    -4.6927840050    -3.2517608037
   10      H       2.7063815940    -5.2494274245    -1.2212780193
   11      H       3.9357150208    -3.6020629327    -2.6513103759
 ----------------------------------------------------------------
 Nuclear Repulsion Energy =         202.09626344 hartrees
 There are       21 alpha and       21 beta electrons
 Requested basis set is cc-pVTZ
 There are 90 shells and 250 basis functions

 Total QAlloc Memory Limit   8000 MB
 Mega-Array Size      1956 MB
 MEM_STATIC part      2000 MB
 A cutoff of  1.0D-14 yielded   3980 shell pairs
 There are     31052 function pairs (     40528 Cartesian)
 Smallest overlap matrix eigenvalue = 1.78E-04

 Scale SEOQF with 1.000000e-01/1.000000e-02/1.000000e-01

 Standard Electronic Orientation quadrupole field applied
 Nucleus-field energy     =    -0.0000000351 hartrees
 Guess MOs from core Hamiltonian diagonalization
 Long-range K will be added via erf
 Coulomb attenuation parameter = 0.25 bohr**(-1)
 An unrestricted hybrid HF-DFT SCF calculation will be
 performed using Pulay DIIS extrapolation
 Exchange:     0.1957 Hartree-Fock + 1.0000 wB97X-D3 + LR-HF
 Correlation:  1.0000 wB97X-D3
 Using SG-2 standard quadrature grid
 Dispersion:   Grimme D3
 SCF converges when DIIS error is below 1.0E-08
 using 32 threads for integral computing
 -------------------------------------------------------
 OpenMP Integral computing Module                
 Release: version 1.0, May 2013, Q-Chem Inc. Pittsburgh 
 -------------------------------------------------------
 using 32 threads for integral computing
 -------------------------------------------------------
 OpenMP Integral computing Module                
 Release: version 1.0, May 2013, Q-Chem Inc. Pittsburgh 
 -------------------------------------------------------
 ---------------------------------------
  Cycle       Energy         DIIS Error
 ---------------------------------------
    1    -193.4515731448      8.60E-02
    2    -184.9748128368      5.43E-02
    3    -212.6269417418      5.31E-02
    4    -243.7689705820      2.10E-02
    5    -246.5569351108      1.40E-02
    6    -248.1036679180      3.62E-03
    7    -248.1785250686      2.10E-03
    8    -248.2126954602      5.12E-04
    9    -248.2151320028      2.74E-04
   10    -248.2157456749      4.77E-05
   11    -248.2157856254      1.54E-05
   12    -248.2157935149      8.68E-06
   13    -248.2157965776      3.48E-06
   14    -248.2157971008      1.27E-06
   15    -248.2157971633      5.16E-07
   16    -248.2157971700      2.42E-07
   17    -248.2157971708      8.18E-08
   18    -248.2157971709      2.42E-08
   19    -248.2157971710      5.68E-09 Convergence criterion met
 ---------------------------------------
 <S^2> = 0.0000
 SCF time:  CPU 1437.07 s  wall 45.67 s
 SCF   energy in the final basis set = -248.21579717
 Total energy in the final basis set = -248.21579717
 
 --------------------------------------------------------------
 
                    Orbital Energies (a.u.)
 --------------------------------------------------------------
 
 Alpha MOs
 -- Occupied --
-14.4297 -10.3372 -10.3335 -10.3182 -10.3066 -10.3001  -1.0643  -0.9221
 -0.8664  -0.7488  -0.7290  -0.6313  -0.5793  -0.5753  -0.5222  -0.5079
 -0.4937  -0.4568  -0.3874  -0.3551  -0.3249
 -- Virtual --
 -0.0006   0.0524   0.1245   0.1504   0.1612   0.1788   0.1844   0.1937
  0.2429   0.2832   0.3125   0.3249   0.3381   0.3687   0.3843   0.3950
  0.4095   0.4191   0.4207   0.4415   0.4555   0.4658   0.4705   0.4962
  0.5010   0.5146   0.5221   0.5409   0.5554   0.5585   0.5847   0.6121
  0.6216   0.6333   0.6695   0.6935   0.6978   0.7057   0.7154   0.7543
  0.7750   0.7952   0.8182   0.8423   0.8661   0.8880   0.8915   0.9438
  0.9820   1.0122   1.0345   1.0480   1.0751   1.0783   1.0937   1.1206
  1.1514   1.1727   1.2033   1.2249   1.2312   1.2551   1.2700   1.3103
  1.3135   1.3308   1.3492   1.3634   1.3968   1.4028   1.4358   1.4570
  1.4931   1.5062   1.5192   1.5353   1.5760   1.6208   1.6266   1.6934
  1.6978   1.7622   1.8345   1.9048   2.0030   2.0486   2.1016   2.1309
  2.1423   2.2234   2.2309   2.2526   2.3010   2.3141   2.3591   2.3688
  2.3996   2.4779   2.4875   2.5048   2.5445   2.5954   2.6167   2.6323
  2.6691   2.6927   2.7163   2.7336   2.7449   2.7648   2.7973   2.8433
  2.8511   2.8828   2.8879   2.9195   2.9392   2.9599   2.9708   2.9872
  3.0145   3.0315   3.0438   3.0589   3.0823   3.0947   3.1060   3.1388
  3.1498   3.1730   3.1909   3.2038   3.2214   3.2432   3.2684   3.2803
  3.2845   3.2983   3.3107   3.3558   3.3817   3.3970   3.4309   3.4509
  3.4677   3.4786   3.5012   3.5227   3.5600   3.5667   3.6085   3.6428
  3.6755   3.6966   3.7358   3.7536   3.7789   3.7969   3.8329   3.8420
  3.8553   3.8693   3.8874   3.9155   3.9367   3.9656   3.9729   3.9794
  3.9938   4.0397   4.0948   4.1154   4.1279   4.1653   4.1931   4.2305
  4.2535   4.2772   4.3030   4.3486   4.3738   4.3839   4.4368   4.4840
  4.4925   4.5242   4.5450   4.6142   4.6161   4.6557   4.7403   4.7760
  4.8183   4.8344   4.8774   4.9058   4.9198   4.9463   5.0002   5.0127
  5.0435   5.0654   5.0982   5.1229   5.1425   5.2041   5.2412   5.2913
  5.3126   5.3770   5.4154   5.5089   5.5472   5.6082   5.6453   5.6894
  5.7630   5.8160   5.9554   6.0585   6.1623   6.3002   6.7408   9.2403
 10.8248  11.1313  12.2826  12.9440  14.2976
 
 Beta MOs
 -- Occupied --
-14.4297 -10.3372 -10.3335 -10.3182 -10.3066 -10.3001  -1.0643  -0.9221
 -0.8664  -0.7488  -0.7290  -0.6313  -0.5793  -0.5753  -0.5222  -0.5079
 -0.4937  -0.4568  -0.3874  -0.3551  -0.3249
 -- Virtual --
 -0.0006   0.0524   0.1245   0.1504   0.1612   0.1788   0.1844   0.1937
  0.2429   0.2832   0.3125   0.3249   0.3381   0.3687   0.3843   0.3950
  0.4095   0.4191   0.4207   0.4415   0.4555   0.4658   0.4705   0.4962
  0.5010   0.5146   0.5221   0.5409   0.5554   0.5585   0.5847   0.6121
  0.6216   0.6333   0.6695   0.6935   0.6978   0.7057   0.7154   0.7543
  0.7750   0.7952   0.8182   0.8423   0.8661   0.8880   0.8915   0.9438
  0.9820   1.0122   1.0345   1.0480   1.0751   1.0783   1.0937   1.1206
  1.1514   1.1727   1.2033   1.2249   1.2312   1.2551   1.2700   1.3103
  1.3135   1.3308   1.3492   1.3634   1.3968   1.4028   1.4358   1.4570
  1.4931   1.5062   1.5192   1.5353   1.5760   1.6208   1.6266   1.6934
  1.6978   1.7622   1.8345   1.9048   2.0030   2.0486   2.1016   2.1309
  2.1423   2.2234   2.2309   2.2526   2.3010   2.3141   2.3591   2.3688
  2.3996   2.4779   2.4875   2.5048   2.5445   2.5954   2.6167   2.6323
  2.6691   2.6927   2.7163   2.7336   2.7449   2.7648   2.7973   2.8433
  2.8511   2.8828   2.8879   2.9195   2.9392   2.9599   2.9708   2.9872
  3.0145   3.0315   3.0438   3.0589   3.0823   3.0947   3.1060   3.1388
  3.1498   3.1730   3.1909   3.2038   3.2214   3.2432   3.2684   3.2803
  3.2845   3.2983   3.3107   3.3558   3.3817   3.3970   3.4309   3.4509
  3.4677   3.4786   3.5012   3.5227   3.5600   3.5667   3.6085   3.6428
  3.6755   3.6966   3.7358   3.7536   3.7789   3.7969   3.8329   3.8420
  3.8553   3.8693   3.8874   3.9155   3.9367   3.9656   3.9729   3.9794
  3.9938   4.0397   4.0948   4.1154   4.1279   4.1653   4.1931   4.2305
  4.2535   4.2772   4.3030   4.3486   4.3738   4.3839   4.4368   4.4840
  4.4925   4.5242   4.5450   4.6142   4.6161   4.6557   4.7403   4.7760
  4.8183   4.8344   4.8774   4.9058   4.9198   4.9463   5.0002   5.0127
  5.0435   5.0654   5.0982   5.1229   5.1425   5.2041   5.2412   5.2913
  5.3126   5.3770   5.4154   5.5089   5.5472   5.6082   5.6453   5.6894
  5.7630   5.8160   5.9554   6.0585   6.1623   6.3002   6.7408   9.2403
 10.8248  11.1313  12.2826  12.9440  14.2976
 --------------------------------------------------------------
 
          Ground-State Mulliken Net Atomic Charges

     Atom                 Charge (a.u.)    Spin (a.u.)
  --------------------------------------------------------
      1 C                    -0.106968       0.000000
      2 C                    -0.195716      -0.000000
      3 C                    -0.045565       0.000000
      4 N                    -0.155451      -0.000000
      5 C                    -0.043538       0.000000
      6 C                    -0.128755      -0.000000
      7 H                     0.139444      -0.000000
      8 H                     0.120982      -0.000000
      9 H                     0.137468      -0.000000
     10 H                     0.135940      -0.000000
     11 H                     0.142157      -0.000000
  --------------------------------------------------------
  Sum of atomic charges =    -0.000000
  Sum of spin   charges =     0.000000

 -----------------------------------------------------------------
                    Cartesian Multipole Moments
 -----------------------------------------------------------------
    Charge (ESU x 10^10)
                -0.0000
    Dipole Moment (Debye)
         X       1.6676      Y       0.4582      Z      -0.8371
       Tot       1.9213
    Quadrupole Moments (Debye-Ang)
        XX     -26.9290     XY      -5.0893     YY     -41.6210
        XZ      -4.2524     YZ       2.4079     ZZ     -29.5742
    Octopole Moments (Debye-Ang^2)
       XXX    -136.8707    XXY     114.3889    XYY     -39.3805
       YYY     490.8014    XXZ      88.5549    XYZ       5.9199
       YYZ     108.8747    XZZ     -38.5510    YZZ     123.0528
       ZZZ     294.0883
    Hexadecapole Moments (Debye-Ang^3)
      XXXX    -682.8472   XXXY     553.2672   XXYY    -630.9201
      XYYY     603.8513   YYYY   -4132.3289   XXXZ     422.7145
      XXYZ    -375.9526   XYYZ     176.1039   YYYZ   -1352.7890
      XXZZ    -438.5824   XYZZ     201.7945   YYZZ    -916.9362
      XZZZ     411.0821   YZZZ   -1151.9925   ZZZZ   -2033.9033
 -----------------------------------------------------------------
 Calculating analytic gradient of the SCF energy
 Gradient of SCF Energy
            1           2           3           4           5           6
    1   0.0757855  -0.0642894  -0.0186437  -0.0294184   0.0170573   0.0013048
    2   0.0058308   0.0745965  -0.0517588  -0.0034091  -0.0144369   0.0113682
    3   0.0237236  -0.0520839   0.0606899  -0.0282785   0.0234002  -0.0352712
            7           8           9          10          11
    1  -0.0027643   0.0215391  -0.0028329   0.0001443   0.0021177
    2   0.0061347  -0.0346608   0.0041128   0.0013601   0.0008624
    3   0.0026365   0.0022412   0.0006273   0.0033415  -0.0010265
 Max gradient component =       7.579E-02
 RMS gradient           =       3.081E-02
 Gradient time:  CPU 223.54 s  wall 11.38 s
 Geometry Optimization Parameters
   NAtoms,    NIC,     NZ,  NCons,   NDum,   NFix, NCnnct, MaxDiis
       11      69       0       0       0       0       0       0


** GEOMETRY OPTIMIZATION IN DELOCALIZED INTERNAL COORDINATES **
   Searching for a Minimum

   Optimization Cycle:   1

                       Coordinates (Angstroms)
     ATOM                X               Y               Z
      1  C         2.2495922879   -3.1699247063   -3.8721627169
      2  C         0.7966250803   -3.4709268096   -4.1605047241
      3  C         0.2140222346   -4.4571325380   -3.1498857847
      4  N         0.8792369736   -5.0329483796   -2.1959469601
      5  C         2.2001734357   -4.7384500349   -2.0339159625
      6  C         2.8879342626   -3.8071003428   -2.8518728245
      7  H         2.7507648968   -2.4422416559   -4.5015824981
      8  H         0.7024697811   -3.9191162616   -5.1689502528
      9  H        -0.8441817166   -4.6927840050   -3.2517608037
     10  H         2.7063815940   -5.2494274245   -1.2212780193
     11  H         3.9357150208   -3.6020629327   -2.6513103759
   Point Group: c1    Number of degrees of freedom:    27


   Energy is   -248.215797171


 Attempting to generate delocalized internal coordinates
 Initial Hessian constructed with Jon Baker's OPTIMIZE code

 27 Hessian modes will be used to form the next step
  Hessian Eigenvalues:
     0.008556    0.013300    0.017493    0.020228    0.021512    0.022757
     0.024357    0.037595    0.105603    0.159985    0.159998    0.159998
     0.159999    0.219960    0.225940    0.232176    0.291527    0.307784
     0.328591    0.349399    0.352404    0.353697    0.354165    0.415904
     0.502120    0.516094    0.658109

 Minimum search - taking simple RFO step
 Searching for Lamda that Minimizes Along All modes
 Value Taken    Lamda =  -0.05262259
 Calculated Step too Large.  Step scaled by  0.476666
 Step Taken.  Stepsize is  0.300000

                             Maximum     Tolerance    Cnvgd?
         Gradient           0.059936      0.000300      NO
         Displacement       0.128845      0.001200      NO
         Energy change     *********      0.000001      NO


 New Cartesian Coordinates Obtained by Inverse Iteration

 Displacement from previous Coordinates is:  0.247395
 Adding empirical dispersion correction 
 ----------------------------------------------------------------
 Doing -D3(0) with
 s6  =   1.00000
 s8  =   1.00000
 rs6 =   1.28100
 rs8 =   1.09400
 -D3 energy without 3body term =     -0.0018822963 hartrees
 ----------------------------------------------------------------
             Standard Nuclear Orientation (Angstroms)
    I     Atom           X                Y                Z
 ----------------------------------------------------------------
    1      C       2.2321434100    -3.2023075039    -3.8759170719
    2      C       0.8237962722    -3.5077604890    -4.1484623257
    3      C       0.2477625855    -4.4589186838    -3.1698048739
    4      N       0.8951724378    -5.0288829998    -2.1924521114
    5      C       2.2012577453    -4.7315021864    -2.0269303518
    6      C       2.8816756714    -3.8133593369    -2.8391149454
    7      H       2.7260119263    -2.4747779921    -4.5098736257
    8      H       0.6523923315    -3.8490608438    -5.1809228005
    9      H      -0.8124921756    -4.6808886058    -3.2689368088
   10      H       2.7055269889    -5.2367890213    -1.2111309901
   11      H       3.9254866574    -3.5978674282    -2.6356250174
 ----------------------------------------------------------------
 Nuclear Repulsion Energy =         204.11476594 hartrees
 There are       21 alpha and       21 beta electrons
 Applying Cartesian multipole field
    Component          Value
    ---------          -----
     (2,0,0)        1.00000E-11
     (0,2,0)        2.00000E-12
     (0,0,2)       -3.00000E-11
 Nucleus-field energy     =    -0.0000000351 hartrees
 Requested basis set is cc-pVTZ
 There are 90 shells and 250 basis functions
 A cutoff of  1.0D-14 yielded   3983 shell pairs
 There are     31093 function pairs (     40581 Cartesian)
 Smallest overlap matrix eigenvalue = 1.65E-04
 Guess MOs from SCF MO coefficient file
 Reading MOs from coefficient file
 Reading MOs from coefficient file
 Long-range K will be added via erf
 Coulomb attenuation parameter = 0.25 bohr**(-1)
 An unrestricted hybrid HF-DFT SCF calculation will be
 performed using Pulay DIIS extrapolation
 Exchange:     0.1957 Hartree-Fock + 1.0000 wB97X-D3 + LR-HF
 Correlation:  1.0000 wB97X-D3
 Using SG-2 standard quadrature grid
 Dispersion:   Grimme D3
 SCF converges when DIIS error is below 1.0E-08
 Geometry optimization detected.  Setting ReadMinima to 0
 Setting SaveMinima to 0
 using 32 threads for integral computing
 -------------------------------------------------------
 OpenMP Integral computing Module                
 Release: version 1.0, May 2013, Q-Chem Inc. Pittsburgh 
 -------------------------------------------------------
 using 32 threads for integral computing
 -------------------------------------------------------
 OpenMP Integral computing Module                
 Release: version 1.0, May 2013, Q-Chem Inc. Pittsburgh 
 -------------------------------------------------------
 ---------------------------------------
  Cycle       Energy         DIIS Error
 ---------------------------------------
    1    -248.2695914084      1.32E-03
    2    -248.2370207335      3.92E-04
    3    -248.2373319068      3.76E-04
    4    -248.2384425728      4.52E-05
    5    -248.2384594059      1.73E-05
    6    -248.2384633648      6.41E-06
    7    -248.2384639292      3.30E-06
    8    -248.2384640591      7.47E-07
    9    -248.2384640750      4.13E-07
   10    -248.2384640776      1.20E-07
   11    -248.2384640781      3.11E-08
   12    -248.2384640781      1.30E-08
   13    -248.2384640781      5.64E-09 Convergence criterion met
 ---------------------------------------
 <S^2> = 0.0000
 SCF time:  CPU 951.19 s  wall 30.04 s
 SCF   energy in the final basis set = -248.23846408
 Total energy in the final basis set = -248.23846408
 
 --------------------------------------------------------------
 
                    Orbital Energies (a.u.)
 --------------------------------------------------------------
 
 Alpha MOs
 -- Occupied --
-14.4265 -10.3294 -10.3275 -10.3132 -10.3018 -10.2966  -1.0666  -0.9232
 -0.8735  -0.7481  -0.7329  -0.6329  -0.5813  -0.5763  -0.5256  -0.5074
 -0.4967  -0.4590  -0.3853  -0.3553  -0.3331
 -- Virtual --
  0.0129   0.0524   0.1248   0.1505   0.1627   0.1823   0.1888   0.1990
  0.2479   0.2904   0.3197   0.3232   0.3420   0.3688   0.3879   0.3957
  0.4117   0.4244   0.4277   0.4468   0.4638   0.4703   0.4751   0.4943
  0.5048   0.5158   0.5216   0.5429   0.5586   0.5650   0.5931   0.6193
  0.6276   0.6385   0.6807   0.6924   0.6997   0.7084   0.7195   0.7593
  0.7795   0.8043   0.8235   0.8409   0.8716   0.8943   0.9025   0.9477
  0.9917   1.0069   1.0380   1.0511   1.0802   1.0852   1.0984   1.1325
  1.1483   1.1830   1.2011   1.2292   1.2338   1.2708   1.2779   1.3230
  1.3251   1.3391   1.3643   1.3757   1.4002   1.4142   1.4407   1.4701
  1.4994   1.5150   1.5245   1.5441   1.5789   1.6220   1.6475   1.6992
  1.7075   1.7717   1.8496   1.9062   2.0120   2.0557   2.0984   2.1406
  2.1519   2.2271   2.2492   2.2641   2.3088   2.3172   2.3628   2.3739
  2.4040   2.4786   2.4962   2.5103   2.5532   2.6022   2.6208   2.6387
  2.6662   2.6920   2.7240   2.7416   2.7529   2.7777   2.7979   2.8513
  2.8643   2.8821   2.8918   2.9295   2.9429   2.9676   2.9741   3.0083
  3.0267   3.0409   3.0537   3.0694   3.0939   3.1118   3.1219   3.1478
  3.1682   3.1727   3.1993   3.2139   3.2250   3.2512   3.2753   3.2821
  3.2933   3.3206   3.3212   3.3615   3.3909   3.4089   3.4500   3.4644
  3.4674   3.4924   3.5145   3.5317   3.5605   3.5897   3.6224   3.6634
  3.7018   3.7262   3.7435   3.7643   3.7984   3.8203   3.8474   3.8743
  3.8788   3.8975   3.9103   3.9432   3.9597   3.9782   3.9853   4.0013
  4.0191   4.0734   4.1106   4.1353   4.1502   4.1864   4.2041   4.2454
  4.2799   4.3078   4.3414   4.3719   4.3898   4.4165   4.4395   4.5020
  4.5250   4.5530   4.5765   4.6328   4.6478   4.6683   4.7644   4.7731
  4.8262   4.8473   4.8823   4.9133   4.9327   4.9788   5.0129   5.0303
  5.0734   5.0921   5.1240   5.1405   5.1647   5.2401   5.2688   5.3177
  5.3434   5.4140   5.4631   5.5425   5.5779   5.6522   5.6711   5.7279
  5.7887   5.8444   6.0200   6.1009   6.1955   6.3469   6.8040   9.2864
 11.1023  11.7288  12.4766  13.0064  14.4648
 
 Beta MOs
 -- Occupied --
-14.4265 -10.3294 -10.3275 -10.3132 -10.3018 -10.2966  -1.0666  -0.9232
 -0.8735  -0.7481  -0.7329  -0.6329  -0.5813  -0.5763  -0.5256  -0.5074
 -0.4967  -0.4590  -0.3853  -0.3553  -0.3331
 -- Virtual --
  0.0129   0.0524   0.1248   0.1505   0.1627   0.1823   0.1888   0.1990
  0.2479   0.2904   0.3197   0.3232   0.3420   0.3688   0.3879   0.3957
  0.4117   0.4244   0.4277   0.4468   0.4638   0.4703   0.4751   0.4943
  0.5048   0.5158   0.5216   0.5429   0.5586   0.5650   0.5931   0.6193
  0.6276   0.6385   0.6807   0.6924   0.6997   0.7084   0.7195   0.7593
  0.7795   0.8043   0.8235   0.8409   0.8716   0.8943   0.9025   0.9477
  0.9917   1.0069   1.0380   1.0511   1.0802   1.0852   1.0984   1.1325
  1.1483   1.1830   1.2011   1.2292   1.2338   1.2708   1.2779   1.3230
  1.3251   1.3391   1.3643   1.3757   1.4002   1.4142   1.4407   1.4701
  1.4994   1.5150   1.5245   1.5441   1.5789   1.6220   1.6475   1.6992
  1.7075   1.7717   1.8496   1.9062   2.0120   2.0557   2.0984   2.1406
  2.1519   2.2271   2.2492   2.2641   2.3088   2.3172   2.3628   2.3739
  2.4040   2.4786   2.4962   2.5103   2.5532   2.6022   2.6208   2.6387
  2.6662   2.6920   2.7240   2.7416   2.7529   2.7777   2.7979   2.8513
  2.8643   2.8821   2.8918   2.9295   2.9429   2.9676   2.9741   3.0083
  3.0267   3.0409   3.0537   3.0694   3.0939   3.1118   3.1219   3.1478
  3.1682   3.1727   3.1993   3.2139   3.2250   3.2512   3.2753   3.2821
  3.2933   3.3206   3.3212   3.3615   3.3909   3.4089   3.4500   3.4644
  3.4674   3.4924   3.5145   3.5317   3.5605   3.5897   3.6224   3.6634
  3.7018   3.7262   3.7435   3.7643   3.7984   3.8203   3.8474   3.8743
  3.8788   3.8975   3.9103   3.9432   3.9597   3.9782   3.9853   4.0013
  4.0191   4.0734   4.1106   4.1353   4.1502   4.1864   4.2041   4.2454
  4.2799   4.3078   4.3414   4.3719   4.3898   4.4165   4.4395   4.5020
  4.5250   4.5530   4.5765   4.6328   4.6478   4.6683   4.7644   4.7731
  4.8262   4.8473   4.8823   4.9133   4.9327   4.9788   5.0129   5.0303
  5.0734   5.0921   5.1240   5.1405   5.1647   5.2401   5.2688   5.3177
  5.3434   5.4140   5.4631   5.5425   5.5779   5.6522   5.6711   5.7279
  5.7887   5.8444   6.0200   6.1009   6.1955   6.3469   6.8040   9.2864
 11.1023  11.7288  12.4766  13.0064  14.4648
 --------------------------------------------------------------
 
          Ground-State Mulliken Net Atomic Charges

     Atom                 Charge (a.u.)    Spin (a.u.)
  --------------------------------------------------------
      1 C                    -0.110594       0.000000
      2 C                    -0.173873      -0.000000
      3 C                    -0.053096       0.000000
      4 N                    -0.153880      -0.000000
      5 C                    -0.056729       0.000000
      6 C                    -0.122843      -0.000000
      7 H                     0.137215      -0.000000
      8 H                     0.124071      -0.000000
      9 H                     0.135439      -0.000000
     10 H                     0.132829       0.000000
     11 H                     0.141461      -0.000000
  --------------------------------------------------------
  Sum of atomic charges =     0.000000
  Sum of spin   charges =     0.000000

 -----------------------------------------------------------------
                    Cartesian Multipole Moments
 -----------------------------------------------------------------
    Charge (ESU x 10^10)
                 0.0000
    Dipole Moment (Debye)
         X       1.5115      Y       0.6559      Z      -1.0426
       Tot       1.9498
    Quadrupole Moments (Debye-Ang)
        XX     -27.3912     XY      -4.4706     YY     -43.0855
        XZ      -3.7417     YZ       2.4405     ZZ     -27.9644
    Octopole Moments (Debye-Ang^2)
       XXX    -138.7903    XXY     116.5761    XYY     -42.3882
       YYY     500.1404    XXZ      90.0112    XYZ       4.1965
       YYZ     111.2399    XZZ     -40.7704    YZZ     120.6026
       ZZZ     283.7237
    Hexadecapole Moments (Debye-Ang^3)
      XXXX    -684.6225   XXXY     562.8644   XXYY    -641.1466
      XYYY     622.2904   YYYY   -4187.1228   XXXZ     428.0262
      XXYZ    -382.0413   XYYZ     183.0875   YYYZ   -1374.7364
      XXZZ    -443.6317   XYZZ     209.9370   YYZZ    -919.3242
      XZZZ     420.3265   YZZZ   -1133.0169   ZZZZ   -1971.9355
 -----------------------------------------------------------------
 Calculating analytic gradient of the SCF energy
 Gradient of SCF Energy
            1           2           3           4           5           6
    1   0.0554707  -0.0538547  -0.0078080  -0.0187508   0.0114700  -0.0012986
    2   0.0001809   0.0673167  -0.0407835  -0.0032483  -0.0082784   0.0046724
    3   0.0191853  -0.0377236   0.0464301  -0.0222599   0.0147603  -0.0255931
            7           8           9          10          11
    1  -0.0039722   0.0196581  -0.0020329  -0.0005161   0.0016346
    2   0.0058321  -0.0331121   0.0058965   0.0014558   0.0000680
    3   0.0029834  -0.0006460   0.0011217   0.0019911  -0.0002493
 Max gradient component =       6.732E-02
 RMS gradient           =       2.445E-02
 Gradient time:  CPU 223.76 s  wall 7.40 s
 Geometry Optimization Parameters
   NAtoms,    NIC,     NZ,  NCons,   NDum,   NFix, NCnnct, MaxDiis
       11      69       0       0       0       0       0       0

 Cartesian Hessian Update
 Hessian updated using BFGS update


** GEOMETRY OPTIMIZATION IN DELOCALIZED INTERNAL COORDINATES **
   Searching for a Minimum

   Optimization Cycle:   2

                       Coordinates (Angstroms)
     ATOM                X               Y               Z
      1  C         2.2321434100   -3.2023075039   -3.8759170719
      2  C         0.8237962722   -3.5077604890   -4.1484623257
      3  C         0.2477625855   -4.4589186838   -3.1698048739
      4  N         0.8951724378   -5.0288829998   -2.1924521114
      5  C         2.2012577453   -4.7315021864   -2.0269303518
      6  C         2.8816756714   -3.8133593369   -2.8391149454
      7  H         2.7260119263   -2.4747779921   -4.5098736257
      8  H         0.6523923315   -3.8490608438   -5.1809228005
      9  H        -0.8124921756   -4.6808886058   -3.2689368088
     10  H         2.7055269889   -5.2367890213   -1.2111309901
     11  H         3.9254866574   -3.5978674282   -2.6356250174
   Point Group: c1    Number of degrees of freedom:    27


   Energy is   -248.238464078

 Hessian updated using BFGS update

 27 Hessian modes will be used to form the next step
  Hessian Eigenvalues:
     0.008259    0.013592    0.017506    0.020280    0.021562    0.022608
     0.024328    0.031392    0.105616    0.157171    0.159985    0.159999
     0.160174    0.212766    0.221932    0.231998    0.260134    0.303990
     0.328234    0.349562    0.352380    0.353887    0.354413    0.427908
     0.502796    0.523066    0.652847

 Minimum search - taking simple RFO step
 Searching for Lamda that Minimizes Along All modes
 Value Taken    Lamda =  -0.04661901
 Calculated Step too Large.  Step scaled by  0.416754
 Step Taken.  Stepsize is  0.300000

                             Maximum     Tolerance    Cnvgd?
         Gradient           0.047199      0.000300      NO
         Displacement       0.131776      0.001200      NO
         Energy change     -0.022667      0.000001      NO


 New Cartesian Coordinates Obtained by Inverse Iteration

 Displacement from previous Coordinates is:  0.215246
 Adding empirical dispersion correction 
 ----------------------------------------------------------------
 Doing -D3(0) with
 s6  =   1.00000
 s8  =   1.00000
 rs6 =   1.28100
 rs8 =   1.09400
 -D3 energy without 3body term =     -0.0018668720 hartrees
 ----------------------------------------------------------------
             Standard Nuclear Orientation (Angstroms)
    I     Atom           X                Y                Z
 ----------------------------------------------------------------
    1      C       2.2188640298    -3.2281022972    -3.8810580679
    2      C       0.8520182550    -3.5472172010    -4.1354864960
    3      C       0.2683272349    -4.4568643627    -3.1872255004
    4      N       0.9045736778    -5.0240382767    -2.1904449930
    5      C       2.2011533158    -4.7258732960    -2.0214055443
    6      C       2.8796840247    -3.8173959876    -2.8302088985
    7      H       2.7113702320    -2.5033755138    -4.5195937089
    8      H       0.6104389471    -3.7825349513    -5.1757896054
    9      H      -0.7912295066    -4.6807311520    -3.2891154687
   10      H       2.7037355853    -5.2258891990    -1.2010628369
   11      H       3.9197980550    -3.5900928536    -2.6277798026
 ----------------------------------------------------------------
 Nuclear Repulsion Energy =         205.75104485 hartrees
 There are       21 alpha and       21 beta electrons
 Applying Cartesian multipole field
    Component          Value
    ---------          -----
     (2,0,0)        1.00000E-11
     (0,2,0)        2.00000E-12
     (0,0,2)       -3.00000E-11
 Nucleus-field energy     =    -0.0000000351 hartrees
 Requested basis set is cc-pVTZ
 There are 90 shells and 250 basis functions
 A cutoff of  1.0D-14 yielded   3985 shell pairs
 There are     31111 function pairs (     40599 Cartesian)
 Smallest overlap matrix eigenvalue = 1.55E-04
 Guess MOs from SCF MO coefficient file
 Reading MOs from coefficient file
 Reading MOs from coefficient file
 Long-range K will be added via erf
 Coulomb attenuation parameter = 0.25 bohr**(-1)
 An unrestricted hybrid HF-DFT SCF calculation will be
 performed using Pulay DIIS extrapolation
 Exchange:     0.1957 Hartree-Fock + 1.0000 wB97X-D3 + LR-HF
 Correlation:  1.0000 wB97X-D3
 Using SG-2 standard quadrature grid
 Dispersion:   Grimme D3
 SCF converges when DIIS error is below 1.0E-08
 Geometry optimization detected.  Setting ReadMinima to 0
 Setting SaveMinima to 0
 using 32 threads for integral computing
 -------------------------------------------------------
 OpenMP Integral computing Module                
 Release: version 1.0, May 2013, Q-Chem Inc. Pittsburgh 
 -------------------------------------------------------
 using 32 threads for integral computing
 -------------------------------------------------------
 OpenMP Integral computing Module                
 Release: version 1.0, May 2013, Q-Chem Inc. Pittsburgh 
 -------------------------------------------------------
 ---------------------------------------
  Cycle       Energy         DIIS Error
 ---------------------------------------
    1    -248.2745009952      1.29E-03
    2    -248.2542780787      3.52E-04
    3    -248.2544855905      3.47E-04
    4    -248.2554119554      3.60E-05
    5    -248.2554227575      1.70E-05
    6    -248.2554258331      5.38E-06
    7    -248.2554262587      2.75E-06
    8    -248.2554263514      6.95E-07
    9    -248.2554263647      3.47E-07
   10    -248.2554263669      1.04E-07
   11    -248.2554263672      2.65E-08
   12    -248.2554263673      8.84E-09 Convergence criterion met
 ---------------------------------------
 <S^2> = 0.0000
 SCF time:  CPU 885.41 s  wall 27.99 s
 SCF   energy in the final basis set = -248.25542637
 Total energy in the final basis set = -248.25542637
 
 --------------------------------------------------------------
 
                    Orbital Energies (a.u.)
 --------------------------------------------------------------
 
 Alpha MOs
 -- Occupied --
-14.4240 -10.3236 -10.3222 -10.3086 -10.2962 -10.2943  -1.0675  -0.9249
 -0.8790  -0.7466  -0.7365  -0.6349  -0.5835  -0.5763  -0.5289  -0.5080
 -0.4987  -0.4597  -0.3834  -0.3555  -0.3396
 -- Virtual --
  0.0259   0.0520   0.1248   0.1507   0.1637   0.1847   0.1922   0.2052
  0.2517   0.2964   0.3212   0.3241   0.3460   0.3685   0.3900   0.3952
  0.4131   0.4280   0.4333   0.4490   0.4714   0.4736   0.4789   0.4936
  0.5072   0.5174   0.5229   0.5439   0.5614   0.5718   0.6020   0.6257
  0.6326   0.6443   0.6820   0.6939   0.7042   0.7108   0.7288   0.7634
  0.7839   0.8126   0.8266   0.8411   0.8762   0.8985   0.9111   0.9495
  0.9971   1.0035   1.0404   1.0559   1.0810   1.0910   1.1032   1.1374
  1.1557   1.1918   1.1993   1.2304   1.2432   1.2828   1.2848   1.3302
  1.3388   1.3531   1.3785   1.3817   1.4045   1.4257   1.4471   1.4785
  1.5031   1.5183   1.5261   1.5554   1.5846   1.6254   1.6772   1.7020
  1.7170   1.7823   1.8578   1.9106   2.0169   2.0620   2.0896   2.1457
  2.1536   2.2263   2.2605   2.2750   2.3125   2.3186   2.3550   2.3949
  2.4065   2.4754   2.4990   2.5145   2.5553   2.6022   2.6215   2.6454
  2.6603   2.6741   2.7311   2.7476   2.7715   2.7843   2.8134   2.8643
  2.8739   2.8845   2.9007   2.9367   2.9570   2.9724   2.9791   3.0213
  3.0285   3.0504   3.0721   3.0787   3.1074   3.1193   3.1352   3.1608
  3.1711   3.1867   3.2016   3.2257   3.2282   3.2565   3.2804   3.2868
  3.2972   3.3301   3.3386   3.3655   3.4001   3.4177   3.4550   3.4607
  3.4741   3.4998   3.5240   3.5461   3.5659   3.6148   3.6352   3.6733
  3.7168   3.7434   3.7561   3.7833   3.8156   3.8376   3.8580   3.8985
  3.8996   3.9227   3.9304   3.9624   3.9857   3.9948   3.9980   4.0227
  4.0502   4.1137   4.1311   4.1454   4.1706   4.2068   4.2276   4.2610
  4.2915   4.3362   4.3652   4.3859   4.4122   4.4425   4.4469   4.5135
  4.5508   4.5821   4.5958   4.6446   4.6537   4.6959   4.7704   4.7816
  4.8375   4.8610   4.8822   4.9151   4.9402   5.0068   5.0176   5.0393
  5.0961   5.1096   5.1411   5.1579   5.1960   5.2550   5.2938   5.3451
  5.3695   5.4430   5.5142   5.5637   5.6019   5.6706   5.6910   5.7794
  5.8381   5.8703   6.0842   6.1457   6.2248   6.3753   6.8686   9.3027
 11.3831  12.2056  12.6705  13.0482  14.6169
 
 Beta MOs
 -- Occupied --
-14.4240 -10.3236 -10.3222 -10.3086 -10.2962 -10.2943  -1.0675  -0.9249
 -0.8790  -0.7466  -0.7365  -0.6349  -0.5835  -0.5763  -0.5289  -0.5080
 -0.4987  -0.4597  -0.3834  -0.3555  -0.3396
 -- Virtual --
  0.0259   0.0520   0.1248   0.1507   0.1637   0.1847   0.1922   0.2052
  0.2517   0.2964   0.3212   0.3241   0.3460   0.3685   0.3900   0.3952
  0.4131   0.4280   0.4333   0.4490   0.4714   0.4736   0.4789   0.4936
  0.5072   0.5174   0.5229   0.5439   0.5614   0.5718   0.6020   0.6257
  0.6326   0.6443   0.6820   0.6939   0.7042   0.7108   0.7288   0.7634
  0.7839   0.8126   0.8266   0.8411   0.8762   0.8985   0.9111   0.9495
  0.9971   1.0035   1.0404   1.0559   1.0810   1.0910   1.1032   1.1374
  1.1557   1.1918   1.1993   1.2304   1.2432   1.2828   1.2848   1.3302
  1.3388   1.3531   1.3785   1.3817   1.4045   1.4257   1.4471   1.4785
  1.5031   1.5183   1.5261   1.5554   1.5846   1.6254   1.6772   1.7020
  1.7170   1.7823   1.8578   1.9106   2.0169   2.0620   2.0896   2.1457
  2.1536   2.2263   2.2605   2.2750   2.3125   2.3186   2.3550   2.3949
  2.4065   2.4754   2.4990   2.5145   2.5553   2.6022   2.6215   2.6454
  2.6603   2.6741   2.7311   2.7476   2.7715   2.7843   2.8134   2.8643
  2.8739   2.8845   2.9007   2.9367   2.9570   2.9724   2.9791   3.0213
  3.0285   3.0504   3.0721   3.0787   3.1074   3.1193   3.1352   3.1608
  3.1711   3.1867   3.2016   3.2257   3.2282   3.2565   3.2804   3.2868
  3.2972   3.3301   3.3386   3.3655   3.4001   3.4177   3.4550   3.4607
  3.4741   3.4998   3.5240   3.5461   3.5659   3.6148   3.6352   3.6733
  3.7168   3.7434   3.7561   3.7833   3.8156   3.8376   3.8580   3.8985
  3.8996   3.9227   3.9304   3.9624   3.9857   3.9948   3.9980   4.0227
  4.0502   4.1137   4.1311   4.1454   4.1706   4.2068   4.2276   4.2610
  4.2915   4.3362   4.3652   4.3859   4.4122   4.4425   4.4469   4.5135
  4.5508   4.5821   4.5958   4.6446   4.6537   4.6959   4.7704   4.7816
  4.8375   4.8610   4.8822   4.9151   4.9402   5.0068   5.0176   5.0393
  5.0961   5.1096   5.1411   5.1579   5.1960   5.2550   5.2938   5.3451
  5.3695   5.4430   5.5142   5.5637   5.6019   5.6706   5.6910   5.7794
  5.8381   5.8703   6.0842   6.1457   6.2248   6.3753   6.8686   9.3027
 11.3831  12.2056  12.6705  13.0482  14.6169
 --------------------------------------------------------------
 
          Ground-State Mulliken Net Atomic Charges

     Atom                 Charge (a.u.)    Spin (a.u.)
  --------------------------------------------------------
      1 C                    -0.113783      -0.000000
      2 C                    -0.152591       0.000000
      3 C                    -0.060451      -0.000000
      4 N                    -0.153781       0.000000
      5 C                    -0.067336       0.000000
      6 C                    -0.118487       0.000000
      7 H                     0.134852       0.000000
      8 H                     0.126939      -0.000000
      9 H                     0.133516      -0.000000
     10 H                     0.130163      -0.000000
     11 H                     0.140957       0.000000
  --------------------------------------------------------
  Sum of atomic charges =     0.000000
  Sum of spin   charges =     0.000000

 -----------------------------------------------------------------
                    Cartesian Multipole Moments
 -----------------------------------------------------------------
    Charge (ESU x 10^10)
                 0.0000
    Dipole Moment (Debye)
         X       1.3781      Y       0.8300      Z      -1.2040
       Tot       2.0094
    Quadrupole Moments (Debye-Ang)
        XX     -27.6940     XY      -3.8835     YY     -44.3486
        XZ      -3.3206     YZ       2.3892     ZZ     -26.7794
    Octopole Moments (Debye-Ang^2)
       XXX    -140.1158    XXY     118.2180    XYY     -45.3760
       YYY     508.0585    XXZ      90.8238    XYZ       2.5521
       YYZ     113.5433    XZZ     -42.5903    YZZ     119.4014
       ZZZ     276.4943
    Hexadecapole Moments (Debye-Ang^3)
      XXXX    -686.0618   XXXY     570.2112   XXYY    -649.4690
      XYYY     640.1244   YYYY   -4233.0911   XXXZ     431.3428
      XXYZ    -386.1718   XYYZ     190.5595   YYYZ   -1394.1954
      XXZZ    -446.1595   XYZZ     217.3997   YYZZ    -924.8717
      XZZZ     428.3925   YZZZ   -1124.2306   ZZZZ   -1930.3835
 -----------------------------------------------------------------
 Calculating analytic gradient of the SCF energy
 Gradient of SCF Energy
            1           2           3           4           5           6
    1   0.0305222  -0.0378233  -0.0011161  -0.0101830   0.0073658  -0.0012758
    2  -0.0036223   0.0540745  -0.0243065  -0.0036305  -0.0042281  -0.0004779
    3   0.0116047  -0.0183385   0.0279702  -0.0167275   0.0081957  -0.0167443
            7           8           9          10          11
    1  -0.0036893   0.0176620  -0.0020785  -0.0004414   0.0010574
    2   0.0057339  -0.0305583   0.0058464   0.0012831  -0.0001144
    3   0.0030847  -0.0018119   0.0014349   0.0014622  -0.0001302
 Max gradient component =       5.407E-02
 RMS gradient           =       1.680E-02
 Gradient time:  CPU 225.79 s  wall 7.46 s
 Geometry Optimization Parameters
   NAtoms,    NIC,     NZ,  NCons,   NDum,   NFix, NCnnct, MaxDiis
       11      69       0       0       0       0       0       0

 Cartesian Hessian Update
 Hessian updated using BFGS update


** GEOMETRY OPTIMIZATION IN DELOCALIZED INTERNAL COORDINATES **
   Searching for a Minimum

   Optimization Cycle:   3

                       Coordinates (Angstroms)
     ATOM                X               Y               Z
      1  C         2.2188640298   -3.2281022972   -3.8810580679
      2  C         0.8520182550   -3.5472172010   -4.1354864960
      3  C         0.2683272349   -4.4568643627   -3.1872255004
      4  N         0.9045736778   -5.0240382767   -2.1904449930
      5  C         2.2011533158   -4.7258732960   -2.0214055443
      6  C         2.8796840247   -3.8173959876   -2.8302088985
      7  H         2.7113702320   -2.5033755138   -4.5195937089
      8  H         0.6104389471   -3.7825349513   -5.1757896054
      9  H        -0.7912295066   -4.6807311520   -3.2891154687
     10  H         2.7037355853   -5.2258891990   -1.2010628369
     11  H         3.9197980550   -3.5900928536   -2.6277798026
   Point Group: c1    Number of degrees of freedom:    27


   Energy is   -248.255426367

 Hessian updated using BFGS update

 27 Hessian modes will be used to form the next step
  Hessian Eigenvalues:
     0.008459    0.013605    0.017590    0.020273    0.021588    0.022701
     0.024342    0.031883    0.105613    0.157615    0.159988    0.160002
     0.160242    0.218591    0.225097    0.233809    0.290505    0.317512
     0.328227    0.349536    0.352374    0.353921    0.354401    0.436742
     0.502520    0.526109    0.650569

 Minimum search - taking simple RFO step
 Searching for Lamda that Minimizes Along All modes
 Value Taken    Lamda =  -0.03098974
 Calculated Step too Large.  Step scaled by  0.400379
 Step Taken.  Stepsize is  0.300000

                             Maximum     Tolerance    Cnvgd?
         Gradient           0.030813      0.000300      NO
         Displacement       0.126002      0.001200      NO
         Energy change     -0.016962      0.000001      NO


 New Cartesian Coordinates Obtained by Inverse Iteration

 Displacement from previous Coordinates is:  0.228598
 Adding empirical dispersion correction 
 ----------------------------------------------------------------
 Doing -D3(0) with
 s6  =   1.00000
 s8  =   1.00000
 rs6 =   1.28100
 rs8 =   1.09400
 -D3 energy without 3body term =     -0.0018560950 hartrees
 ----------------------------------------------------------------
             Standard Nuclear Orientation (Angstroms)
    I     Atom           X                Y                Z
 ----------------------------------------------------------------
    1      C       2.2195504514    -3.2507244117    -3.8906375281
    2      C       0.8702392726    -3.5773089479    -4.1329544793
    3      C       0.2814137730    -4.4695895283    -3.2022242857
    4      N       0.9102696909    -5.0233490438    -2.1857248800
    5      C       2.1996801879    -4.7177430234    -2.0123392009
    6      C       2.8813059536    -3.8191451330    -2.8233486945
    7      H       2.7154639671    -2.5326052182    -4.5338096681
    8      H       0.5593683902    -3.6995110328    -5.1703503719
    9      H      -0.7766654479    -4.6985667132    -3.3032112669
   10      H       2.6997056936    -5.2097601156    -1.1854823022
   11      H       3.9184019184    -3.5838119229    -2.6190882450
 ----------------------------------------------------------------
 Nuclear Repulsion Energy =         206.39729381 hartrees
 There are       21 alpha and       21 beta electrons
 Applying Cartesian multipole field
    Component          Value
    ---------          -----
     (2,0,0)        1.00000E-11
     (0,2,0)        2.00000E-12
     (0,0,2)       -3.00000E-11
 Nucleus-field energy     =    -0.0000000351 hartrees
 Requested basis set is cc-pVTZ
 There are 90 shells and 250 basis functions
 A cutoff of  1.0D-14 yielded   3983 shell pairs
 There are     31081 function pairs (     40557 Cartesian)
 Smallest overlap matrix eigenvalue = 1.50E-04
 Guess MOs from SCF MO coefficient file
 Reading MOs from coefficient file
 Reading MOs from coefficient file
 Long-range K will be added via erf
 Coulomb attenuation parameter = 0.25 bohr**(-1)
 An unrestricted hybrid HF-DFT SCF calculation will be
 performed using Pulay DIIS extrapolation
 Exchange:     0.1957 Hartree-Fock + 1.0000 wB97X-D3 + LR-HF
 Correlation:  1.0000 wB97X-D3
 Using SG-2 standard quadrature grid
 Dispersion:   Grimme D3
 SCF converges when DIIS error is below 1.0E-08
 Geometry optimization detected.  Setting ReadMinima to 0
 Setting SaveMinima to 0
 using 32 threads for integral computing
 -------------------------------------------------------
 OpenMP Integral computing Module                
 Release: version 1.0, May 2013, Q-Chem Inc. Pittsburgh 
 -------------------------------------------------------
 using 32 threads for integral computing
 -------------------------------------------------------
 OpenMP Integral computing Module                
 Release: version 1.0, May 2013, Q-Chem Inc. Pittsburgh 
 -------------------------------------------------------
 ---------------------------------------
  Cycle       Energy         DIIS Error
 ---------------------------------------
    1    -248.2738821393      8.63E-04
    2    -248.2660572958      2.13E-04
    3    -248.2661584677      2.12E-04
    4    -248.2665058517      2.33E-05
    5    -248.2665120368      1.34E-05
    6    -248.2665140188      4.05E-06
    7    -248.2665143033      1.82E-06
    8    -248.2665143541      6.21E-07
    9    -248.2665143650      2.42E-07
   10    -248.2665143665      9.44E-08
   11    -248.2665143668      2.35E-08
   12    -248.2665143668      7.94E-09 Convergence criterion met
 ---------------------------------------
 <S^2> = 0.0000
 SCF time:  CPU 879.92 s  wall 27.80 s
 SCF   energy in the final basis set = -248.26651437
 Total energy in the final basis set = -248.26651437
 
 --------------------------------------------------------------
 
                    Orbital Energies (a.u.)
 --------------------------------------------------------------
 
 Alpha MOs
 -- Occupied --
-14.4227 -10.3204 -10.3196 -10.3066 -10.2945 -10.2932  -1.0673  -0.9256
 -0.8808  -0.7454  -0.7383  -0.6363  -0.5843  -0.5758  -0.5298  -0.5089
 -0.5002  -0.4595  -0.3824  -0.3553  -0.3445
 -- Virtual --
  0.0346   0.0521   0.1247   0.1510   0.1641   0.1860   0.1947   0.2107
  0.2539   0.3001   0.3192   0.3254   0.3468   0.3670   0.3898   0.3945
  0.4143   0.4309   0.4355   0.4493   0.4728   0.4770   0.4789   0.4961
  0.5079   0.5184   0.5243   0.5442   0.5629   0.5757   0.6067   0.6293
  0.6354   0.6532   0.6699   0.7004   0.7089   0.7133   0.7335   0.7661
  0.7858   0.8174   0.8289   0.8404   0.8794   0.9007   0.9152   0.9490
  0.9891   1.0081   1.0414   1.0593   1.0756   1.0937   1.1076   1.1374
  1.1616   1.1956   1.2004   1.2291   1.2482   1.2884   1.2912   1.3336
  1.3450   1.3678   1.3825   1.3864   1.4088   1.4331   1.4525   1.4816
  1.5048   1.5177   1.5222   1.5640   1.5889   1.6314   1.6997   1.7033
  1.7308   1.7931   1.8617   1.9184   2.0179   2.0649   2.0830   2.1441
  2.1524   2.2199   2.2623   2.2803   2.3126   2.3151   2.3418   2.3950
  2.4238   2.4721   2.4956   2.5184   2.5530   2.5922   2.6222   2.6467
  2.6589   2.6654   2.7338   2.7499   2.7769   2.7920   2.8204   2.8679
  2.8759   2.8854   2.9259   2.9375   2.9692   2.9759   2.9855   3.0262
  3.0313   3.0516   3.0791   3.0878   3.1182   3.1218   3.1422   3.1620
  3.1752   3.1951   3.1967   3.2298   3.2322   3.2557   3.2773   3.2915
  3.2958   3.3260   3.3446   3.3776   3.4045   3.4225   3.4462   3.4628
  3.4782   3.5004   3.5237   3.5594   3.5740   3.6245   3.6331   3.6764
  3.7184   3.7501   3.7638   3.7968   3.8314   3.8401   3.8654   3.9053
  3.9101   3.9315   3.9455   3.9648   3.9920   4.0111   4.0149   4.0457
  4.0720   4.1295   4.1437   4.1561   4.1698   4.2155   4.2463   4.2688
  4.2971   4.3480   4.3728   4.3837   4.4214   4.4468   4.4606   4.5210
  4.5640   4.5923   4.6093   4.6438   4.6549   4.7130   4.7718   4.7840
  4.8466   4.8694   4.8822   4.9047   4.9427   5.0112   5.0264   5.0391
  5.1013   5.1192   5.1454   5.1688   5.2089   5.2470   5.3065   5.3527
  5.3949   5.4580   5.5499   5.5555   5.6217   5.6710   5.6989   5.8095
  5.8878   5.8950   6.1211   6.1893   6.2446   6.3888   6.9142   9.2885
 11.5755  12.2978  12.7990  13.0924  14.7072
 
 Beta MOs
 -- Occupied --
-14.4227 -10.3204 -10.3196 -10.3066 -10.2945 -10.2932  -1.0673  -0.9256
 -0.8808  -0.7454  -0.7383  -0.6363  -0.5843  -0.5758  -0.5298  -0.5089
 -0.5002  -0.4595  -0.3824  -0.3553  -0.3445
 -- Virtual --
  0.0346   0.0521   0.1247   0.1510   0.1641   0.1860   0.1947   0.2107
  0.2539   0.3001   0.3192   0.3254   0.3468   0.3670   0.3898   0.3945
  0.4143   0.4309   0.4355   0.4493   0.4728   0.4770   0.4789   0.4961
  0.5079   0.5184   0.5243   0.5442   0.5629   0.5757   0.6067   0.6293
  0.6354   0.6532   0.6699   0.7004   0.7089   0.7133   0.7335   0.7661
  0.7858   0.8174   0.8289   0.8404   0.8794   0.9007   0.9152   0.9490
  0.9891   1.0081   1.0414   1.0593   1.0756   1.0937   1.1076   1.1374
  1.1616   1.1956   1.2004   1.2291   1.2482   1.2884   1.2912   1.3336
  1.3450   1.3678   1.3825   1.3864   1.4088   1.4331   1.4525   1.4816
  1.5048   1.5177   1.5222   1.5640   1.5889   1.6314   1.6997   1.7033
  1.7308   1.7931   1.8617   1.9184   2.0179   2.0649   2.0830   2.1441
  2.1524   2.2199   2.2623   2.2803   2.3126   2.3151   2.3418   2.3950
  2.4238   2.4721   2.4956   2.5184   2.5530   2.5922   2.6222   2.6467
  2.6589   2.6654   2.7338   2.7499   2.7769   2.7920   2.8204   2.8679
  2.8759   2.8854   2.9259   2.9375   2.9692   2.9759   2.9855   3.0262
  3.0313   3.0516   3.0791   3.0878   3.1182   3.1218   3.1422   3.1620
  3.1752   3.1951   3.1967   3.2298   3.2322   3.2557   3.2773   3.2915
  3.2958   3.3260   3.3446   3.3776   3.4045   3.4225   3.4462   3.4628
  3.4782   3.5004   3.5237   3.5594   3.5740   3.6245   3.6331   3.6764
  3.7184   3.7501   3.7638   3.7968   3.8314   3.8401   3.8654   3.9053
  3.9101   3.9315   3.9455   3.9648   3.9920   4.0111   4.0149   4.0457
  4.0720   4.1295   4.1437   4.1561   4.1698   4.2155   4.2463   4.2688
  4.2971   4.3480   4.3728   4.3837   4.4214   4.4468   4.4606   4.5210
  4.5640   4.5923   4.6093   4.6438   4.6549   4.7130   4.7718   4.7840
  4.8466   4.8694   4.8822   4.9047   4.9427   5.0112   5.0264   5.0391
  5.1013   5.1192   5.1454   5.1688   5.2089   5.2470   5.3065   5.3527
  5.3949   5.4580   5.5499   5.5555   5.6217   5.6710   5.6989   5.8095
  5.8878   5.8950   6.1211   6.1893   6.2446   6.3888   6.9142   9.2885
 11.5755  12.2978  12.7990  13.0924  14.7072
 --------------------------------------------------------------
 
          Ground-State Mulliken Net Atomic Charges

     Atom                 Charge (a.u.)    Spin (a.u.)
  --------------------------------------------------------
      1 C                    -0.115404      -0.000000
      2 C                    -0.140017       0.000000
      3 C                    -0.064529      -0.000000
      4 N                    -0.154495       0.000000
      5 C                    -0.072496      -0.000000
      6 C                    -0.116654       0.000000
      7 H                     0.132901      -0.000000
      8 H                     0.129120       0.000000
      9 H                     0.132307       0.000000
     10 H                     0.128637       0.000000
     11 H                     0.140630       0.000000
  --------------------------------------------------------
  Sum of atomic charges =    -0.000000
  Sum of spin   charges =     0.000000

 -----------------------------------------------------------------
                    Cartesian Multipole Moments
 -----------------------------------------------------------------
    Charge (ESU x 10^10)
                -0.0000
    Dipole Moment (Debye)
         X       1.2804      Y       0.9642      Z      -1.3042
       Tot       2.0664
    Quadrupole Moments (Debye-Ang)
        XX     -27.8509     XY      -3.4048     YY     -45.3579
        XZ      -2.9734     YZ       2.1887     ZZ     -26.0597
    Octopole Moments (Debye-Ang^2)
       XXX    -140.8995    XXY     119.3518    XYY     -48.0636
       YYY     514.7187    XXZ      91.2376    XYZ       0.9732
       YYZ     116.3465    XZZ     -44.2234    YZZ     119.8898
       ZZZ     272.3008
    Hexadecapole Moments (Debye-Ang^3)
      XXXX    -687.9614   XXXY     575.1801   XXYY    -656.4847
      XYYY     656.6388   YYYY   -4274.7811   XXXZ     433.0711
      XXYZ    -389.1709   XYYZ     198.7233   YYYZ   -1415.3685
      XXZZ    -447.8632   XYZZ     225.0392   YYZZ    -938.1732
      XZZZ     436.4536   YZZZ   -1127.2063   ZZZZ   -1909.0061
 -----------------------------------------------------------------
 Calculating analytic gradient of the SCF energy
 Gradient of SCF Energy
            1           2           3           4           5           6
    1   0.0184594  -0.0281646   0.0017896  -0.0058672   0.0046164  -0.0002572
    2  -0.0051445   0.0440578  -0.0165745  -0.0034357  -0.0020556  -0.0018804
    3   0.0068476  -0.0069724   0.0164302  -0.0114752   0.0048045  -0.0106878
            7           8           9          10          11
    1  -0.0029157   0.0139605  -0.0019553  -0.0003521   0.0006862
    2   0.0051613  -0.0261354   0.0053475   0.0007607  -0.0001013
    3   0.0028769  -0.0044602   0.0019361   0.0008036  -0.0001034
 Max gradient component =       4.406E-02
 RMS gradient           =       1.239E-02
 Gradient time:  CPU 224.82 s  wall 7.38 s
 Geometry Optimization Parameters
   NAtoms,    NIC,     NZ,  NCons,   NDum,   NFix, NCnnct, MaxDiis
       11      69       0       0       0       0       0       0

 Cartesian Hessian Update
 Hessian updated using BFGS update


** GEOMETRY OPTIMIZATION IN DELOCALIZED INTERNAL COORDINATES **
   Searching for a Minimum

   Optimization Cycle:   4

                       Coordinates (Angstroms)
     ATOM                X               Y               Z
      1  C         2.2195504514   -3.2507244117   -3.8906375281
      2  C         0.8702392726   -3.5773089479   -4.1329544793
      3  C         0.2814137730   -4.4695895283   -3.2022242857
      4  N         0.9102696909   -5.0233490438   -2.1857248800
      5  C         2.1996801879   -4.7177430234   -2.0123392009
      6  C         2.8813059536   -3.8191451330   -2.8233486945
      7  H         2.7154639671   -2.5326052182   -4.5338096681
      8  H         0.5593683902   -3.6995110328   -5.1703503719
      9  H        -0.7766654479   -4.6985667132   -3.3032112669
     10  H         2.6997056936   -5.2097601156   -1.1854823022
     11  H         3.9184019184   -3.5838119229   -2.6190882450
   Point Group: c1    Number of degrees of freedom:    27


   Energy is   -248.266514367

 Hessian updated using BFGS update

 27 Hessian modes will be used to form the next step
  Hessian Eigenvalues:
     0.010425    0.013829    0.017499    0.020304    0.021665    0.022830
     0.024300    0.030553    0.105617    0.157602    0.159994    0.160004
     0.160274    0.217492    0.222393    0.233537    0.293961    0.320144
     0.328907    0.349535    0.352373    0.353983    0.354366    0.440156
     0.503723    0.527243    0.649421

 Minimum search - taking simple RFO step
 Searching for Lamda that Minimizes Along All modes
 Value Taken    Lamda =  -0.02147932
 Calculated Step too Large.  Step scaled by  0.437124
 Step Taken.  Stepsize is  0.300000

                             Maximum     Tolerance    Cnvgd?
         Gradient           0.020926      0.000300      NO
         Displacement       0.122241      0.001200      NO
         Energy change     -0.011088      0.000001      NO


 New Cartesian Coordinates Obtained by Inverse Iteration

 Displacement from previous Coordinates is:  0.226410
 Adding empirical dispersion correction 
 ----------------------------------------------------------------
 Doing -D3(0) with
 s6  =   1.00000
 s8  =   1.00000
 rs6 =   1.28100
 rs8 =   1.09400
 -D3 energy without 3body term =     -0.0018478833 hartrees
 ----------------------------------------------------------------
             Standard Nuclear Orientation (Angstroms)
    I     Atom           X                Y                Z
 ----------------------------------------------------------------
    1      C       2.2235361156    -3.2700027981    -3.9011861350
    2      C       0.8865369245    -3.6055327989    -4.1336973491
    3      C       0.2895950423    -4.4818670943    -3.2131695268
    4      N       0.9140711009    -5.0236875405    -2.1814586333
    5      C       2.1975114823    -4.7101669263    -2.0046649295
    6      C       2.8829815968    -3.8213001625    -2.8197720171
    7      H       2.7230837853    -2.5603447963    -4.5502088619
    8      H       0.5138593419    -3.6155314759    -5.1538630564
    9      H      -0.7643843966    -4.7236334059    -3.3196545911
   10      H       2.6945427468    -5.1903390761    -1.1688343717
   11      H       3.9174001110    -3.5797090162    -2.6126614506
 ----------------------------------------------------------------
 Nuclear Repulsion Energy =         206.80039552 hartrees
 There are       21 alpha and       21 beta electrons
 Applying Cartesian multipole field
    Component          Value
    ---------          -----
     (2,0,0)        1.00000E-11
     (0,2,0)        2.00000E-12
     (0,0,2)       -3.00000E-11
 Nucleus-field energy     =    -0.0000000351 hartrees
 Requested basis set is cc-pVTZ
 There are 90 shells and 250 basis functions
 A cutoff of  1.0D-14 yielded   3983 shell pairs
 There are     31081 function pairs (     40557 Cartesian)
 Smallest overlap matrix eigenvalue = 1.45E-04
 Guess MOs from SCF MO coefficient file
 Reading MOs from coefficient file
 Reading MOs from coefficient file
 Long-range K will be added via erf
 Coulomb attenuation parameter = 0.25 bohr**(-1)
 An unrestricted hybrid HF-DFT SCF calculation will be
 performed using Pulay DIIS extrapolation
 Exchange:     0.1957 Hartree-Fock + 1.0000 wB97X-D3 + LR-HF
 Correlation:  1.0000 wB97X-D3
 Using SG-2 standard quadrature grid
 Dispersion:   Grimme D3
 SCF converges when DIIS error is below 1.0E-08
 Geometry optimization detected.  Setting ReadMinima to 0
 Setting SaveMinima to 0
 using 32 threads for integral computing
 -------------------------------------------------------
 OpenMP Integral computing Module                
 Release: version 1.0, May 2013, Q-Chem Inc. Pittsburgh 
 -------------------------------------------------------
 using 32 threads for integral computing
 -------------------------------------------------------
 OpenMP Integral computing Module                
 Release: version 1.0, May 2013, Q-Chem Inc. Pittsburgh 
 -------------------------------------------------------
 ---------------------------------------
  Cycle       Energy         DIIS Error
 ---------------------------------------
    1    -248.2788371996      7.17E-04
    2    -248.2745321702      1.55E-04
    3    -248.2746059143      1.55E-04
    4    -248.2747929946      1.87E-05
    5    -248.2747978840      1.12E-05
    6    -248.2747993056      3.46E-06
    7    -248.2747995262      1.44E-06
    8    -248.2747995625      5.76E-07
    9    -248.2747995714      1.84E-07
   10    -248.2747995723      8.03E-08
   11    -248.2747995725      1.96E-08
   12    -248.2747995725      6.56E-09 Convergence criterion met
 ---------------------------------------
 <S^2> = 0.0000
 SCF time:  CPU 880.63 s  wall 27.90 s
 SCF   energy in the final basis set = -248.27479957
 Total energy in the final basis set = -248.27479957
 
 --------------------------------------------------------------
 
                    Orbital Energies (a.u.)
 --------------------------------------------------------------
 
 Alpha MOs
 -- Occupied --
-14.4219 -10.3182 -10.3179 -10.3052 -10.2933 -10.2925  -1.0671  -0.9261
 -0.8817  -0.7444  -0.7397  -0.6377  -0.5849  -0.5752  -0.5302  -0.5096
 -0.5016  -0.4594  -0.3820  -0.3550  -0.3479
 -- Virtual --
  0.0407   0.0530   0.1246   0.1512   0.1643   0.1867   0.1965   0.2164
  0.2559   0.3041   0.3171   0.3265   0.3464   0.3648   0.3875   0.3961
  0.4153   0.4326   0.4365   0.4484   0.4733   0.4772   0.4818   0.4999
  0.5082   0.5192   0.5262   0.5442   0.5639   0.5771   0.6091   0.6318
  0.6367   0.6593   0.6666   0.7045   0.7154   0.7177   0.7379   0.7685
  0.7875   0.8212   0.8316   0.8392   0.8820   0.9026   0.9174   0.9464
  0.9815   1.0117   1.0413   1.0609   1.0723   1.0966   1.1115   1.1358
  1.1616   1.2000   1.2048   1.2282   1.2523   1.2900   1.2981   1.3353
  1.3496   1.3765   1.3831   1.3912   1.4151   1.4395   1.4584   1.4823
  1.5018   1.5078   1.5223   1.5713   1.5910   1.6428   1.7031   1.7129
  1.7532   1.8180   1.8664   1.9294   2.0187   2.0627   2.0809   2.1410
  2.1502   2.2100   2.2605   2.2831   2.3062   2.3140   2.3337   2.3951
  2.4376   2.4691   2.4953   2.5231   2.5475   2.5811   2.6235   2.6516
  2.6561   2.6709   2.7337   2.7500   2.7748   2.8017   2.8239   2.8670
  2.8756   2.8876   2.9355   2.9593   2.9676   2.9793   2.9986   3.0269
  3.0419   3.0544   3.0810   3.0973   3.1215   3.1311   3.1450   3.1582
  3.1698   3.1935   3.1994   3.2318   3.2355   3.2524   3.2727   3.2920
  3.2993   3.3177   3.3499   3.3933   3.4083   3.4267   3.4434   3.4663
  3.4809   3.4986   3.5193   3.5743   3.5802   3.6126   3.6325   3.6913
  3.7196   3.7511   3.7737   3.8044   3.8374   3.8543   3.8691   3.9107
  3.9166   3.9395   3.9528   3.9654   3.9940   4.0163   4.0276   4.0751
  4.0892   4.1217   4.1564   4.1710   4.1875   4.2226   4.2562   4.2797
  4.3063   4.3491   4.3765   4.3874   4.4240   4.4481   4.4722   4.5260
  4.5701   4.5969   4.6230   4.6375   4.6633   4.7265   4.7796   4.7867
  4.8477   4.8823   4.8845   4.8977   4.9435   5.0098   5.0348   5.0419
  5.0989   5.1330   5.1462   5.1793   5.2112   5.2336   5.3167   5.3508
  5.4200   5.4728   5.5414   5.5758   5.6337   5.6753   5.7030   5.8263
  5.9190   5.9490   6.1475   6.2467   6.2697   6.3996   6.9612   9.2609
 11.7584  12.2990  12.8614  13.1685  14.7955
 
 Beta MOs
 -- Occupied --
-14.4219 -10.3182 -10.3179 -10.3052 -10.2933 -10.2925  -1.0671  -0.9261
 -0.8817  -0.7444  -0.7397  -0.6377  -0.5849  -0.5752  -0.5302  -0.5096
 -0.5016  -0.4594  -0.3820  -0.3550  -0.3479
 -- Virtual --
  0.0407   0.0530   0.1246   0.1512   0.1643   0.1867   0.1965   0.2164
  0.2559   0.3041   0.3171   0.3265   0.3464   0.3648   0.3875   0.3961
  0.4153   0.4326   0.4365   0.4484   0.4733   0.4772   0.4818   0.4999
  0.5082   0.5192   0.5262   0.5442   0.5639   0.5771   0.6091   0.6318
  0.6367   0.6593   0.6666   0.7045   0.7154   0.7177   0.7379   0.7685
  0.7875   0.8212   0.8316   0.8392   0.8820   0.9026   0.9174   0.9464
  0.9815   1.0117   1.0413   1.0609   1.0723   1.0966   1.1115   1.1358
  1.1616   1.2000   1.2048   1.2282   1.2523   1.2900   1.2981   1.3353
  1.3496   1.3765   1.3831   1.3912   1.4151   1.4395   1.4584   1.4823
  1.5018   1.5078   1.5223   1.5713   1.5910   1.6428   1.7031   1.7129
  1.7532   1.8180   1.8664   1.9294   2.0187   2.0627   2.0809   2.1410
  2.1502   2.2100   2.2605   2.2831   2.3062   2.3140   2.3337   2.3951
  2.4376   2.4691   2.4953   2.5231   2.5475   2.5811   2.6235   2.6516
  2.6561   2.6709   2.7337   2.7500   2.7748   2.8017   2.8239   2.8670
  2.8756   2.8876   2.9355   2.9593   2.9676   2.9793   2.9986   3.0269
  3.0419   3.0544   3.0810   3.0973   3.1215   3.1311   3.1450   3.1582
  3.1698   3.1935   3.1994   3.2318   3.2355   3.2524   3.2727   3.2920
  3.2993   3.3177   3.3499   3.3933   3.4083   3.4267   3.4434   3.4663
  3.4809   3.4986   3.5193   3.5743   3.5802   3.6126   3.6325   3.6913
  3.7196   3.7511   3.7737   3.8044   3.8374   3.8543   3.8691   3.9107
  3.9166   3.9395   3.9528   3.9654   3.9940   4.0163   4.0276   4.0751
  4.0892   4.1217   4.1564   4.1710   4.1875   4.2226   4.2562   4.2797
  4.3063   4.3491   4.3765   4.3874   4.4240   4.4481   4.4722   4.5260
  4.5701   4.5969   4.6230   4.6375   4.6633   4.7265   4.7796   4.7867
  4.8477   4.8823   4.8845   4.8977   4.9435   5.0098   5.0348   5.0419
  5.0989   5.1330   5.1462   5.1793   5.2112   5.2336   5.3167   5.3508
  5.4200   5.4728   5.5414   5.5758   5.6337   5.6753   5.7030   5.8263
  5.9190   5.9490   6.1475   6.2467   6.2697   6.3996   6.9612   9.2609
 11.7584  12.2990  12.8614  13.1685  14.7955
 --------------------------------------------------------------
 
          Ground-State Mulliken Net Atomic Charges

     Atom                 Charge (a.u.)    Spin (a.u.)
  --------------------------------------------------------
      1 C                    -0.118319       0.000000
      2 C                    -0.129667      -0.000000
      3 C                    -0.069015      -0.000000
      4 N                    -0.154306       0.000000
      5 C                    -0.076642      -0.000000
      6 C                    -0.114017       0.000000
      7 H                     0.131135      -0.000000
      8 H                     0.132028       0.000000
      9 H                     0.131142       0.000000
     10 H                     0.127533      -0.000000
     11 H                     0.140128       0.000000
  --------------------------------------------------------
  Sum of atomic charges =     0.000000
  Sum of spin   charges =     0.000000

 -----------------------------------------------------------------
                    Cartesian Multipole Moments
 -----------------------------------------------------------------
    Charge (ESU x 10^10)
                 0.0000
    Dipole Moment (Debye)
         X       1.2010      Y       1.0768      Z      -1.3715
       Tot       2.1174
    Quadrupole Moments (Debye-Ang)
        XX     -27.9596     XY      -2.9925     YY     -46.1957
        XZ      -2.6843     YZ       1.9394     ZZ     -25.6122
    Octopole Moments (Debye-Ang^2)
       XXX    -141.5138    XXY     120.2761    XYY     -50.4829
       YYY     520.2713    XXZ      91.4734    XYZ      -0.4180
       YYZ     119.0157    XZZ     -45.5792    YZZ     121.1012
       ZZZ     270.0669
    Hexadecapole Moments (Debye-Ang^3)
      XXXX    -689.9728   XXXY     579.3286   XXYY    -662.6652
      XYYY     671.8385   YYYY   -4310.2627   XXXZ     434.4419
      XXYZ    -391.4718   XYYZ     206.2946   YYYZ   -1434.2856
      XXZZ    -448.7231   XYZZ     231.6948   YYZZ    -952.9458
      XZZZ     443.5142   YZZZ   -1136.1724   ZZZZ   -1900.7701
 -----------------------------------------------------------------
 Calculating analytic gradient of the SCF energy
 Gradient of SCF Energy
            1           2           3           4           5           6
    1   0.0103672  -0.0195657   0.0020473  -0.0025053   0.0025014   0.0001610
    2  -0.0050546   0.0335757  -0.0102110  -0.0030386  -0.0009788  -0.0023689
    3   0.0030027   0.0000173   0.0090042  -0.0073255   0.0022993  -0.0062758
            7           8           9          10          11
    1  -0.0021604   0.0106936  -0.0016372  -0.0002403   0.0003383
    2   0.0043488  -0.0208594   0.0041979   0.0004099  -0.0000211
    3   0.0025759  -0.0055006   0.0019035   0.0004200  -0.0001210
 Max gradient component =       3.358E-02
 RMS gradient           =       8.881E-03
 Gradient time:  CPU 229.86 s  wall 7.57 s
 Geometry Optimization Parameters
   NAtoms,    NIC,     NZ,  NCons,   NDum,   NFix, NCnnct, MaxDiis
       11      69       0       0       0       0       0       0

 Cartesian Hessian Update
 Hessian updated using BFGS update


** GEOMETRY OPTIMIZATION IN DELOCALIZED INTERNAL COORDINATES **
   Searching for a Minimum

   Optimization Cycle:   5

                       Coordinates (Angstroms)
     ATOM                X               Y               Z
      1  C         2.2235361156   -3.2700027981   -3.9011861350
      2  C         0.8865369245   -3.6055327989   -4.1336973491
      3  C         0.2895950423   -4.4818670943   -3.2131695268
      4  N         0.9140711009   -5.0236875405   -2.1814586333
      5  C         2.1975114823   -4.7101669263   -2.0046649295
      6  C         2.8829815968   -3.8213001625   -2.8197720171
      7  H         2.7230837853   -2.5603447963   -4.5502088619
      8  H         0.5138593419   -3.6155314759   -5.1538630564
      9  H        -0.7643843966   -4.7236334059   -3.3196545911
     10  H         2.6945427468   -5.1903390761   -1.1688343717
     11  H         3.9174001110   -3.5797090162   -2.6126614506
   Point Group: c1    Number of degrees of freedom:    27


   Energy is   -248.274799573

 Hessian updated using BFGS update

 27 Hessian modes will be used to form the next step
  Hessian Eigenvalues:
     0.011085    0.013777    0.017512    0.020276    0.021665    0.022967
     0.024258    0.028364    0.105665    0.158306    0.160000    0.160005
     0.160354    0.217471    0.221959    0.233579    0.294597    0.323894
     0.329005    0.349540    0.352379    0.354006    0.354352    0.442672
     0.505078    0.529722    0.649227

 Minimum search - taking simple RFO step
 Searching for Lamda that Minimizes Along All modes
 Value Taken    Lamda =  -0.01491279
 Calculated Step too Large.  Step scaled by  0.466954
 Step Taken.  Stepsize is  0.300000

                             Maximum     Tolerance    Cnvgd?
         Gradient           0.013389      0.000300      NO
         Displacement       0.117133      0.001200      NO
         Energy change     -0.008285      0.000001      NO


 New Cartesian Coordinates Obtained by Inverse Iteration

 Displacement from previous Coordinates is:  0.235133
 Adding empirical dispersion correction 
 ----------------------------------------------------------------
 Doing -D3(0) with
 s6  =   1.00000
 s8  =   1.00000
 rs6 =   1.28100
 rs8 =   1.09400
 -D3 energy without 3body term =     -0.0018417995 hartrees
 ----------------------------------------------------------------
             Standard Nuclear Orientation (Angstroms)
    I     Atom           X                Y                Z
 ----------------------------------------------------------------
    1      C       2.2301736900    -3.2877499747    -3.9122737777
    2      C       0.8998490844    -3.6305735706    -4.1373839953
    3      C       0.2970641762    -4.4993675506    -3.2256606791
    4      N       0.9167861605    -5.0257867718    -2.1788463858
    5      C       2.1947687545    -4.7015994330    -1.9964232378
    6      C       2.8853639899    -3.8239990939    -2.8184624799
    7      H       2.7331787680    -2.5879318083    -4.5684389902
    8      H       0.4694272952    -3.5295300790    -5.1270350420
    9      H      -0.7532568092    -4.7511095291    -3.3373842133
   10      H       2.6877635692    -5.1667458196    -1.1495299038
   11      H       3.9176151721    -3.5777214603    -2.6077322176
 ----------------------------------------------------------------
 Nuclear Repulsion Energy =         206.98547759 hartrees
 There are       21 alpha and       21 beta electrons
 Applying Cartesian multipole field
    Component          Value
    ---------          -----
     (2,0,0)        1.00000E-11
     (0,2,0)        2.00000E-12
     (0,0,2)       -3.00000E-11
 Nucleus-field energy     =    -0.0000000352 hartrees
 Requested basis set is cc-pVTZ
 There are 90 shells and 250 basis functions
 A cutoff of  1.0D-14 yielded   3983 shell pairs
 There are     31081 function pairs (     40557 Cartesian)
 Smallest overlap matrix eigenvalue = 1.39E-04
 Guess MOs from SCF MO coefficient file
 Reading MOs from coefficient file
 Reading MOs from coefficient file
 Long-range K will be added via erf
 Coulomb attenuation parameter = 0.25 bohr**(-1)
 An unrestricted hybrid HF-DFT SCF calculation will be
 performed using Pulay DIIS extrapolation
 Exchange:     0.1957 Hartree-Fock + 1.0000 wB97X-D3 + LR-HF
 Correlation:  1.0000 wB97X-D3
 Using SG-2 standard quadrature grid
 Dispersion:   Grimme D3
 SCF converges when DIIS error is below 1.0E-08
 Geometry optimization detected.  Setting ReadMinima to 0
 Setting SaveMinima to 0
 using 32 threads for integral computing
 -------------------------------------------------------
 OpenMP Integral computing Module                
 Release: version 1.0, May 2013, Q-Chem Inc. Pittsburgh 
 -------------------------------------------------------
 using 32 threads for integral computing
 -------------------------------------------------------
 OpenMP Integral computing Module                
 Release: version 1.0, May 2013, Q-Chem Inc. Pittsburgh 
 -------------------------------------------------------
 ---------------------------------------
  Cycle       Energy         DIIS Error
 ---------------------------------------
    1    -248.2821875625      6.21E-04
    2    -248.2806151155      1.07E-04
    3    -248.2806924747      1.00E-04
    4    -248.2807734697      1.73E-05
    5    -248.2807788223      8.81E-06
    6    -248.2807798190      3.27E-06
    7    -248.2807800125      1.12E-06
    8    -248.2807800406      5.72E-07
    9    -248.2807800478      1.38E-07
   10    -248.2807800485      6.29E-08
   11    -248.2807800486      1.79E-08
   12    -248.2807800486      5.02E-09 Convergence criterion met
 ---------------------------------------
 <S^2> = 0.0000
 SCF time:  CPU 883.00 s  wall 27.91 s
 SCF   energy in the final basis set = -248.28078005
 Total energy in the final basis set = -248.28078005
 
 --------------------------------------------------------------
 
                    Orbital Energies (a.u.)
 --------------------------------------------------------------
 
 Alpha MOs
 -- Occupied --
-14.4213 -10.3169 -10.3168 -10.3045 -10.2928 -10.2922  -1.0667  -0.9264
 -0.8820  -0.7437  -0.7405  -0.6386  -0.5851  -0.5745  -0.5301  -0.5100
 -0.5029  -0.4593  -0.3819  -0.3546  -0.3503
 -- Virtual --
  0.0438   0.0549   0.1244   0.1512   0.1643   0.1871   0.1977   0.2217
  0.2573   0.3075   0.3152   0.3274   0.3447   0.3623   0.3852   0.3985
  0.4164   0.4327   0.4369   0.4471   0.4733   0.4757   0.4873   0.5029
  0.5092   0.5194   0.5285   0.5442   0.5644   0.5755   0.6097   0.6333
  0.6374   0.6509   0.6835   0.7068   0.7209   0.7250   0.7414   0.7702
  0.7885   0.8225   0.8330   0.8415   0.8836   0.9041   0.9188   0.9411
  0.9747   1.0137   1.0405   1.0541   1.0777   1.0987   1.1145   1.1331
  1.1581   1.2055   1.2093   1.2264   1.2554   1.2905   1.3054   1.3369
  1.3523   1.3775   1.3850   1.3929   1.4200   1.4443   1.4626   1.4802
  1.4965   1.4977   1.5229   1.5760   1.5927   1.6541   1.7050   1.7175
  1.7656   1.8488   1.8854   1.9418   2.0203   2.0597   2.0842   2.1338
  2.1497   2.2021   2.2567   2.2834   2.2981   2.3109   2.3327   2.3974
  2.4441   2.4675   2.4957   2.5262   2.5373   2.5797   2.6275   2.6535
  2.6631   2.6815   2.7322   2.7479   2.7705   2.8087   2.8259   2.8656
  2.8728   2.8904   2.9344   2.9609   2.9772   2.9880   3.0028   3.0240
  3.0543   3.0632   3.0822   3.1028   3.1166   3.1377   3.1422   3.1525
  3.1704   3.1954   3.2000   3.2319   3.2354   3.2546   3.2657   3.2960
  3.2990   3.3132   3.3558   3.4059   3.4110   3.4319   3.4462   3.4705
  3.4832   3.4964   3.5126   3.5627   3.5950   3.6005   3.6360   3.7095
  3.7215   3.7506   3.7817   3.8094   3.8313   3.8719   3.8753   3.9153
  3.9206   3.9433   3.9553   3.9669   3.9945   4.0084   4.0311   4.0970
  4.1045   4.1116   4.1566   4.1920   4.2081   4.2293   4.2583   4.2902
  4.3144   4.3471   4.3710   4.3994   4.4262   4.4468   4.4788   4.5284
  4.5682   4.6019   4.6278   4.6355   4.6724   4.7345   4.7832   4.7939
  4.8445   4.8817   4.8943   4.9045   4.9420   5.0121   5.0345   5.0488
  5.0943   5.1360   5.1516   5.1868   5.2034   5.2267   5.3215   5.3512
  5.4395   5.4863   5.5274   5.5876   5.6333   5.6809   5.7149   5.8332
  5.9362   6.0007   6.1650   6.2926   6.3078   6.4098   7.0043   9.2322
 11.9140  12.2692  12.8757  13.2332  14.8636
 
 Beta MOs
 -- Occupied --
-14.4213 -10.3169 -10.3168 -10.3045 -10.2928 -10.2922  -1.0667  -0.9264
 -0.8820  -0.7437  -0.7405  -0.6386  -0.5851  -0.5745  -0.5301  -0.5100
 -0.5029  -0.4593  -0.3819  -0.3546  -0.3503
 -- Virtual --
  0.0438   0.0549   0.1244   0.1512   0.1643   0.1871   0.1977   0.2217
  0.2573   0.3075   0.3152   0.3274   0.3447   0.3623   0.3852   0.3985
  0.4164   0.4327   0.4369   0.4471   0.4733   0.4757   0.4873   0.5029
  0.5092   0.5194   0.5285   0.5442   0.5644   0.5755   0.6097   0.6333
  0.6374   0.6509   0.6835   0.7068   0.7209   0.7250   0.7414   0.7702
  0.7885   0.8225   0.8330   0.8415   0.8836   0.9041   0.9188   0.9411
  0.9747   1.0137   1.0405   1.0541   1.0777   1.0987   1.1145   1.1331
  1.1581   1.2055   1.2093   1.2264   1.2554   1.2905   1.3054   1.3369
  1.3523   1.3775   1.3850   1.3929   1.4200   1.4443   1.4626   1.4802
  1.4965   1.4977   1.5229   1.5760   1.5927   1.6541   1.7050   1.7175
  1.7656   1.8488   1.8854   1.9418   2.0203   2.0597   2.0842   2.1338
  2.1497   2.2021   2.2567   2.2834   2.2981   2.3109   2.3327   2.3974
  2.4441   2.4675   2.4957   2.5262   2.5373   2.5797   2.6275   2.6535
  2.6631   2.6815   2.7322   2.7479   2.7705   2.8087   2.8259   2.8656
  2.8728   2.8904   2.9344   2.9609   2.9772   2.9880   3.0028   3.0240
  3.0543   3.0632   3.0822   3.1028   3.1166   3.1377   3.1422   3.1525
  3.1704   3.1954   3.2000   3.2319   3.2354   3.2546   3.2657   3.2960
  3.2990   3.3132   3.3558   3.4059   3.4110   3.4319   3.4462   3.4705
  3.4832   3.4964   3.5126   3.5627   3.5950   3.6005   3.6360   3.7095
  3.7215   3.7506   3.7817   3.8094   3.8313   3.8719   3.8753   3.9153
  3.9206   3.9433   3.9553   3.9669   3.9945   4.0084   4.0311   4.0970
  4.1045   4.1116   4.1566   4.1920   4.2081   4.2293   4.2583   4.2902
  4.3144   4.3471   4.3710   4.3994   4.4262   4.4468   4.4788   4.5284
  4.5682   4.6019   4.6278   4.6355   4.6724   4.7345   4.7832   4.7939
  4.8445   4.8817   4.8943   4.9045   4.9420   5.0121   5.0345   5.0488
  5.0943   5.1360   5.1516   5.1868   5.2034   5.2267   5.3215   5.3512
  5.4395   5.4863   5.5274   5.5876   5.6333   5.6809   5.7149   5.8332
  5.9362   6.0007   6.1650   6.2926   6.3078   6.4098   7.0043   9.2322
 11.9140  12.2692  12.8757  13.2332  14.8636
 --------------------------------------------------------------
 
          Ground-State Mulliken Net Atomic Charges

     Atom                 Charge (a.u.)    Spin (a.u.)
  --------------------------------------------------------
      1 C                    -0.122335       0.000000
      2 C                    -0.119858      -0.000000
      3 C                    -0.074263       0.000000
      4 N                    -0.153452      -0.000000
      5 C                    -0.079659       0.000000
      6 C                    -0.110765      -0.000000
      7 H                     0.129515       0.000000
      8 H                     0.134289      -0.000000
      9 H                     0.130044       0.000000
     10 H                     0.126857      -0.000000
     11 H                     0.139626      -0.000000
  --------------------------------------------------------
  Sum of atomic charges =    -0.000000
  Sum of spin   charges =     0.000000

 -----------------------------------------------------------------
                    Cartesian Multipole Moments
 -----------------------------------------------------------------
    Charge (ESU x 10^10)
                -0.0000
    Dipole Moment (Debye)
         X       1.1406      Y       1.1742      Z      -1.4060
       Tot       2.1579
    Quadrupole Moments (Debye-Ang)
        XX     -28.0215     XY      -2.6699     YY     -46.9222
        XZ      -2.4418     YZ       1.6190     ZZ     -25.4205
    Octopole Moments (Debye-Ang^2)
       XXX    -141.9849    XXY     120.9969    XYY     -52.4947
       YYY     525.2361    XXZ      91.6073    XYZ      -1.5862
       YYZ     121.7861    XZZ     -46.7554    YZZ     123.0536
       ZZZ     269.6915
    Hexadecapole Moments (Debye-Ang^3)
      XXXX    -691.9400   XXXY     582.7401   XXYY    -668.1459
      XYYY     685.1658   YYYY   -4343.7281   XXXZ     435.5460
      XXYZ    -393.3693   XYYZ     212.9112   YYYZ   -1453.0993
      XXZZ    -449.2508   XYZZ     237.4449   YYZZ    -969.8794
      XZZZ     450.0351   YZZZ   -1151.0883   ZZZZ   -1905.3509
 -----------------------------------------------------------------
 Calculating analytic gradient of the SCF energy
 Gradient of SCF Energy
            1           2           3           4           5           6
    1   0.0063877  -0.0131067   0.0014459  -0.0008192   0.0012236   0.0003597
    2  -0.0040820   0.0239517  -0.0072515  -0.0020838  -0.0003211  -0.0019788
    3   0.0006011   0.0036391   0.0037545  -0.0041364   0.0012044  -0.0033836
            7           8           9          10          11
    1  -0.0014943   0.0071724  -0.0012643  -0.0000596   0.0001548
    2   0.0033267  -0.0150532   0.0033741   0.0000562   0.0000617
    3   0.0020759  -0.0056035   0.0018245   0.0001192  -0.0000952
 Max gradient component =       2.395E-02
 RMS gradient           =       6.202E-03
 Gradient time:  CPU 226.48 s  wall 7.48 s
 Geometry Optimization Parameters
   NAtoms,    NIC,     NZ,  NCons,   NDum,   NFix, NCnnct, MaxDiis
       11      69       0       0       0       0       0       0

 Cartesian Hessian Update
 Hessian updated using BFGS update


** GEOMETRY OPTIMIZATION IN DELOCALIZED INTERNAL COORDINATES **
   Searching for a Minimum

   Optimization Cycle:   6

                       Coordinates (Angstroms)
     ATOM                X               Y               Z
      1  C         2.2301736900   -3.2877499747   -3.9122737777
      2  C         0.8998490844   -3.6305735706   -4.1373839953
      3  C         0.2970641762   -4.4993675506   -3.2256606791
      4  N         0.9167861605   -5.0257867718   -2.1788463858
      5  C         2.1947687545   -4.7015994330   -1.9964232378
      6  C         2.8853639899   -3.8239990939   -2.8184624799
      7  H         2.7331787680   -2.5879318083   -4.5684389902
      8  H         0.4694272952   -3.5295300790   -5.1270350420
      9  H        -0.7532568092   -4.7511095291   -3.3373842133
     10  H         2.6877635692   -5.1667458196   -1.1495299038
     11  H         3.9176151721   -3.5777214603   -2.6077322176
   Point Group: c1    Number of degrees of freedom:    27


   Energy is   -248.280780049

 Hessian updated using BFGS update

 27 Hessian modes will be used to form the next step
  Hessian Eigenvalues:
     0.012101    0.014184    0.017217    0.020090    0.021632    0.023002
     0.024216    0.027132    0.105663    0.158435    0.160000    0.160008
     0.160395    0.216962    0.221605    0.233591    0.294648    0.322881
     0.328783    0.349541    0.352381    0.353997    0.354344    0.442871
     0.505525    0.530064    0.649546

 Minimum search - taking simple RFO step
 Searching for Lamda that Minimizes Along All modes
 Value Taken    Lamda =  -0.00902150
 Calculated Step too Large.  Step scaled by  0.546953
 Step Taken.  Stepsize is  0.300000

                             Maximum     Tolerance    Cnvgd?
         Gradient           0.008278      0.000300      NO
         Displacement       0.114501      0.001200      NO
         Energy change     -0.005980      0.000001      NO


 New Cartesian Coordinates Obtained by Inverse Iteration

 Displacement from previous Coordinates is:  0.227768
 Adding empirical dispersion correction 
 ----------------------------------------------------------------
 Doing -D3(0) with
 s6  =   1.00000
 s8  =   1.00000
 rs6 =   1.28100
 rs8 =   1.09400
 -D3 energy without 3body term =     -0.0018375993 hartrees
 ----------------------------------------------------------------
             Standard Nuclear Orientation (Angstroms)
    I     Atom           X                Y                Z
 ----------------------------------------------------------------
    1      C       2.2355151706    -3.3028363091    -3.9222212672
    2      C       0.9125118271    -3.6547188980    -4.1433442646
    3      C       0.3025022569    -4.5102696795    -3.2338651326
    4      N       0.9185692866    -5.0274194738    -2.1770240250
    5      C       2.1917979637    -4.6941565824    -1.9901677506
    6      C       2.8870041864    -3.8272545309    -2.8190341012
    7      H       2.7420018768    -2.6147625884    -4.5872493903
    8      H       0.4319255112    -3.4485604746    -5.0908748015
    9      H      -0.7405434475    -4.7822826167    -3.3591844306
   10      H       2.6798213568    -5.1420392887    -1.1310579564
   11      H       3.9176278622    -3.5778146487    -2.6051478026
 ----------------------------------------------------------------
 Nuclear Repulsion Energy =         207.17447294 hartrees
 There are       21 alpha and       21 beta electrons
 Applying Cartesian multipole field
    Component          Value
    ---------          -----
     (2,0,0)        1.00000E-11
     (0,2,0)        2.00000E-12
     (0,0,2)       -3.00000E-11
 Nucleus-field energy     =    -0.0000000352 hartrees
 Requested basis set is cc-pVTZ
 There are 90 shells and 250 basis functions
 A cutoff of  1.0D-14 yielded   3983 shell pairs
 There are     31085 function pairs (     40560 Cartesian)
 Smallest overlap matrix eigenvalue = 1.30E-04
 Guess MOs from SCF MO coefficient file
 Reading MOs from coefficient file
 Reading MOs from coefficient file
 Long-range K will be added via erf
 Coulomb attenuation parameter = 0.25 bohr**(-1)
 An unrestricted hybrid HF-DFT SCF calculation will be
 performed using Pulay DIIS extrapolation
 Exchange:     0.1957 Hartree-Fock + 1.0000 wB97X-D3 + LR-HF
 Correlation:  1.0000 wB97X-D3
 Using SG-2 standard quadrature grid
 Dispersion:   Grimme D3
 SCF converges when DIIS error is below 1.0E-08
 Geometry optimization detected.  Setting ReadMinima to 0
 Setting SaveMinima to 0
 using 32 threads for integral computing
 -------------------------------------------------------
 OpenMP Integral computing Module                
 Release: version 1.0, May 2013, Q-Chem Inc. Pittsburgh 
 -------------------------------------------------------
 using 32 threads for integral computing
 -------------------------------------------------------
 OpenMP Integral computing Module                
 Release: version 1.0, May 2013, Q-Chem Inc. Pittsburgh 
 -------------------------------------------------------
 ---------------------------------------
  Cycle       Energy         DIIS Error
 ---------------------------------------
    1    -248.2846819657      5.64E-04
    2    -248.2846180286      8.18E-05
    3    -248.2846866953      6.93E-05
    4    -248.2847261025      1.63E-05
    5    -248.2847307546      6.67E-06
    6    -248.2847313743      2.83E-06
    7    -248.2847315122      9.07E-07
    8    -248.2847315324      4.70E-07
    9    -248.2847315369      1.11E-07
   10    -248.2847315373      4.96E-08
   11    -248.2847315374      1.43E-08
   12    -248.2847315374      3.98E-09 Convergence criterion met
 ---------------------------------------
 <S^2> = 0.0000
 SCF time:  CPU 887.56 s  wall 28.15 s
 SCF   energy in the final basis set = -248.28473154
 Total energy in the final basis set = -248.28473154
 
 --------------------------------------------------------------
 
                    Orbital Energies (a.u.)
 --------------------------------------------------------------
 
 Alpha MOs
 -- Occupied --
-14.4210 -10.3159 -10.3158 -10.3039 -10.2921 -10.2919  -1.0666  -0.9268
 -0.8822  -0.7432  -0.7412  -0.6395  -0.5853  -0.5739  -0.5301  -0.5101
 -0.5040  -0.4594  -0.3820  -0.3544  -0.3518
 -- Virtual --
  0.0451   0.0573   0.1242   0.1512   0.1644   0.1873   0.1984   0.2263
  0.2584   0.3111   0.3135   0.3285   0.3432   0.3604   0.3835   0.4016
  0.4172   0.4316   0.4367   0.4460   0.4734   0.4748   0.4923   0.5053
  0.5123   0.5194   0.5330   0.5442   0.5647   0.5713   0.6098   0.6341
  0.6377   0.6456   0.6964   0.7089   0.7253   0.7393   0.7457   0.7711
  0.7903   0.8226   0.8299   0.8512   0.8841   0.9064   0.9202   0.9324
  0.9728   1.0149   1.0397   1.0449   1.0862   1.1014   1.1152   1.1291
  1.1554   1.2100   1.2139   1.2248   1.2585   1.2913   1.3122   1.3408
  1.3551   1.3762   1.3873   1.3933   1.4233   1.4471   1.4671   1.4747
  1.4882   1.4941   1.5229   1.5783   1.5954   1.6623   1.7098   1.7195
  1.7711   1.8556   1.9306   1.9596   2.0243   2.0587   2.0940   2.1235
  2.1576   2.1978   2.2488   2.2840   2.2931   2.3089   2.3341   2.4007
  2.4524   2.4679   2.4871   2.5249   2.5324   2.5852   2.6291   2.6518
  2.6788   2.6988   2.7272   2.7447   2.7687   2.8159   2.8296   2.8652
  2.8717   2.8922   2.9297   2.9490   2.9794   2.9952   3.0045   3.0201
  3.0585   3.0759   3.0856   3.0966   3.1127   3.1398   3.1444   3.1612
  3.1792   3.1972   3.2008   3.2283   3.2355   3.2589   3.2629   3.2905
  3.3057   3.3126   3.3613   3.4149   3.4178   3.4331   3.4545   3.4766
  3.4886   3.4945   3.5081   3.5362   3.6007   3.6053   3.6441   3.7249
  3.7271   3.7512   3.7918   3.8144   3.8260   3.8816   3.8940   3.9187
  3.9219   3.9459   3.9552   3.9715   3.9896   3.9983   4.0190   4.0944
  4.1159   4.1203   4.1710   4.2063   4.2236   4.2404   4.2603   4.3000
  4.3240   4.3456   4.3679   4.4070   4.4340   4.4480   4.4836   4.5307
  4.5638   4.6112   4.6276   4.6347   4.6836   4.7432   4.7757   4.8068
  4.8497   4.8796   4.9055   4.9155   4.9401   5.0214   5.0341   5.0556
  5.0901   5.1284   5.1737   5.1877   5.1982   5.2251   5.3236   5.3565
  5.4528   5.5060   5.5185   5.5843   5.6360   5.6826   5.7380   5.8382
  5.9496   6.0412   6.1808   6.3233   6.3595   6.4231   7.0480   9.2094
 12.0436  12.2800  12.8913  13.2998  14.9354
 
 Beta MOs
 -- Occupied --
-14.4210 -10.3159 -10.3158 -10.3039 -10.2921 -10.2919  -1.0666  -0.9268
 -0.8822  -0.7432  -0.7412  -0.6395  -0.5853  -0.5739  -0.5301  -0.5101
 -0.5040  -0.4594  -0.3820  -0.3544  -0.3518
 -- Virtual --
  0.0451   0.0573   0.1242   0.1512   0.1644   0.1873   0.1984   0.2263
  0.2584   0.3111   0.3135   0.3285   0.3432   0.3604   0.3835   0.4016
  0.4172   0.4316   0.4367   0.4460   0.4734   0.4748   0.4923   0.5053
  0.5123   0.5194   0.5330   0.5442   0.5647   0.5713   0.6098   0.6341
  0.6377   0.6456   0.6964   0.7089   0.7253   0.7393   0.7457   0.7711
  0.7903   0.8226   0.8299   0.8512   0.8841   0.9064   0.9202   0.9324
  0.9728   1.0149   1.0397   1.0449   1.0862   1.1014   1.1152   1.1291
  1.1554   1.2100   1.2139   1.2248   1.2585   1.2913   1.3122   1.3408
  1.3551   1.3762   1.3873   1.3933   1.4233   1.4471   1.4671   1.4747
  1.4882   1.4941   1.5229   1.5783   1.5954   1.6623   1.7098   1.7195
  1.7711   1.8556   1.9306   1.9596   2.0243   2.0587   2.0940   2.1235
  2.1576   2.1978   2.2488   2.2840   2.2931   2.3089   2.3341   2.4007
  2.4524   2.4679   2.4871   2.5249   2.5324   2.5852   2.6291   2.6518
  2.6788   2.6988   2.7272   2.7447   2.7687   2.8159   2.8296   2.8652
  2.8717   2.8922   2.9297   2.9490   2.9794   2.9952   3.0045   3.0201
  3.0585   3.0759   3.0856   3.0966   3.1127   3.1398   3.1444   3.1612
  3.1792   3.1972   3.2008   3.2283   3.2355   3.2589   3.2629   3.2905
  3.3057   3.3126   3.3613   3.4149   3.4178   3.4331   3.4545   3.4766
  3.4886   3.4945   3.5081   3.5362   3.6007   3.6053   3.6441   3.7249
  3.7271   3.7512   3.7918   3.8144   3.8260   3.8816   3.8940   3.9187
  3.9219   3.9459   3.9552   3.9715   3.9896   3.9983   4.0190   4.0944
  4.1159   4.1203   4.1710   4.2063   4.2236   4.2404   4.2603   4.3000
  4.3240   4.3456   4.3679   4.4070   4.4340   4.4480   4.4836   4.5307
  4.5638   4.6112   4.6276   4.6347   4.6836   4.7432   4.7757   4.8068
  4.8497   4.8796   4.9055   4.9155   4.9401   5.0214   5.0341   5.0556
  5.0901   5.1284   5.1737   5.1877   5.1982   5.2251   5.3236   5.3565
  5.4528   5.5060   5.5185   5.5843   5.6360   5.6826   5.7380   5.8382
  5.9496   6.0412   6.1808   6.3233   6.3595   6.4231   7.0480   9.2094
 12.0436  12.2800  12.8913  13.2998  14.9354
 --------------------------------------------------------------
 
          Ground-State Mulliken Net Atomic Charges

     Atom                 Charge (a.u.)    Spin (a.u.)
  --------------------------------------------------------
      1 C                    -0.127754       0.000000
      2 C                    -0.109739      -0.000000
      3 C                    -0.080956       0.000000
      4 N                    -0.151424       0.000000
      5 C                    -0.082706       0.000000
      6 C                    -0.106572       0.000000
      7 H                     0.127866      -0.000000
      8 H                     0.137026      -0.000000
      9 H                     0.128695       0.000000
     10 H                     0.126385      -0.000000
     11 H                     0.139179       0.000000
  --------------------------------------------------------
  Sum of atomic charges =     0.000000
  Sum of spin   charges =     0.000000

 -----------------------------------------------------------------
                    Cartesian Multipole Moments
 -----------------------------------------------------------------
    Charge (ESU x 10^10)
                -0.0000
    Dipole Moment (Debye)
         X       1.0947      Y       1.2535      Z      -1.4218
       Tot       2.1888
    Quadrupole Moments (Debye-Ang)
        XX     -28.0772     XY      -2.4217     YY     -47.4872
        XZ      -2.2510     YZ       1.3153     ZZ     -25.3788
    Octopole Moments (Debye-Ang^2)
       XXX    -142.3771    XXY     121.6029    XYY     -54.1222
       YYY     528.9899    XXZ      91.7015    XYZ      -2.4844
       YYZ     124.0715    XZZ     -47.6601    YZZ     125.0657
       ZZZ     270.3819
    Hexadecapole Moments (Debye-Ang^3)
      XXXX    -693.5562   XXXY     585.6127   XXYY    -672.7662
      XYYY     696.4773   YYYY   -4368.7142   XXXZ     436.5280
      XXYZ    -394.8059   XYYZ     218.2138   YYYZ   -1467.6378
      XXZZ    -449.3610   XYZZ     241.7978   YYZZ    -984.6703
      XZZZ     455.2226   YZZZ   -1167.0879   ZZZZ   -1916.7961
 -----------------------------------------------------------------
 Calculating analytic gradient of the SCF energy
 Gradient of SCF Energy
            1           2           3           4           5           6
    1   0.0022062  -0.0061471   0.0005327   0.0007331   0.0001529   0.0001350
    2  -0.0026232   0.0133668  -0.0022643  -0.0015701  -0.0002477  -0.0015874
    3  -0.0008413   0.0046817   0.0010799  -0.0019154   0.0000579  -0.0013490
            7           8           9          10          11
    1  -0.0009797   0.0040263  -0.0006613  -0.0000207   0.0000227
    2   0.0021920  -0.0091857   0.0018006   0.0000244   0.0000946
    3   0.0014623  -0.0042435   0.0010786   0.0000398  -0.0000509
 Max gradient component =       1.337E-02
 RMS gradient           =       3.481E-03
 Gradient time:  CPU 226.13 s  wall 7.48 s
 Geometry Optimization Parameters
   NAtoms,    NIC,     NZ,  NCons,   NDum,   NFix, NCnnct, MaxDiis
       11      69       0       0       0       0       0       0

 Cartesian Hessian Update
 Hessian updated using BFGS update


** GEOMETRY OPTIMIZATION IN DELOCALIZED INTERNAL COORDINATES **
   Searching for a Minimum

   Optimization Cycle:   7

                       Coordinates (Angstroms)
     ATOM                X               Y               Z
      1  C         2.2355151706   -3.3028363091   -3.9222212672
      2  C         0.9125118271   -3.6547188980   -4.1433442646
      3  C         0.3025022569   -4.5102696795   -3.2338651326
      4  N         0.9185692866   -5.0274194738   -2.1770240250
      5  C         2.1917979637   -4.6941565824   -1.9901677506
      6  C         2.8870041864   -3.8272545309   -2.8190341012
      7  H         2.7420018768   -2.6147625884   -4.5872493903
      8  H         0.4319255112   -3.4485604746   -5.0908748015
      9  H        -0.7405434475   -4.7822826167   -3.3591844306
     10  H         2.6798213568   -5.1420392887   -1.1310579564
     11  H         3.9176278622   -3.5778146487   -2.6051478026
   Point Group: c1    Number of degrees of freedom:    27


   Energy is   -248.284731537

 Hessian updated using BFGS update

 27 Hessian modes will be used to form the next step
  Hessian Eigenvalues:
     0.012398    0.014036    0.017569    0.020313    0.021577    0.023024
     0.024271    0.026243    0.105662    0.158715    0.160002    0.160008
     0.160427    0.217701    0.222205    0.233663    0.295073    0.325059
     0.328945    0.349542    0.352381    0.354000    0.354354    0.443579
     0.505960    0.531532    0.649644

 Minimum search - taking simple RFO step
 Searching for Lamda that Minimizes Along All modes
 Value Taken    Lamda =  -0.00409743
 Calculated Step too Large.  Step scaled by  0.712543
 Step Taken.  Stepsize is  0.300000

                             Maximum     Tolerance    Cnvgd?
         Gradient           0.004423      0.000300      NO
         Displacement       0.126974      0.001200      NO
         Energy change     -0.003951      0.000001      NO


 New Cartesian Coordinates Obtained by Inverse Iteration

 Displacement from previous Coordinates is:  0.251987
 Adding empirical dispersion correction 
 ----------------------------------------------------------------
 Doing -D3(0) with
 s6  =   1.00000
 s8  =   1.00000
 rs6 =   1.28100
 rs8 =   1.09400
 -D3 energy without 3body term =     -0.0018356845 hartrees
 ----------------------------------------------------------------
             Standard Nuclear Orientation (Angstroms)
    I     Atom           X                Y                Z
 ----------------------------------------------------------------
    1      C       2.2428228780    -3.3174726829    -3.9325282253
    2      C       0.9200436531    -3.6724260056    -4.1508595693
    3      C       0.3102537854    -4.5349456555    -3.2493438932
    4      N       0.9195089789    -5.0310448906    -2.1771051903
    5      C       2.1875140816    -4.6827393118    -1.9814014643
    6      C       2.8894222327    -3.8304058209    -2.8208319987
    7      H       2.7545450624    -2.6446507547    -4.6086547707
    8      H       0.3950962346    -3.3612407947    -5.0441407557
    9      H      -0.7296557623    -4.8150612023    -3.3799717060
   10      H       2.6696481126    -5.1116308040    -1.1092586347
   11      H       3.9195345938    -3.5804971679    -2.6050747145
 ----------------------------------------------------------------
 Nuclear Repulsion Energy =         207.12725491 hartrees
 There are       21 alpha and       21 beta electrons
 Applying Cartesian multipole field
    Component          Value
    ---------          -----
     (2,0,0)        1.00000E-11
     (0,2,0)        2.00000E-12
     (0,0,2)       -3.00000E-11
 Nucleus-field energy     =    -0.0000000353 hartrees
 Requested basis set is cc-pVTZ
 There are 90 shells and 250 basis functions
 A cutoff of  1.0D-14 yielded   3983 shell pairs
 There are     31085 function pairs (     40560 Cartesian)
 Smallest overlap matrix eigenvalue = 1.24E-04
 Guess MOs from SCF MO coefficient file
 Reading MOs from coefficient file
 Reading MOs from coefficient file
 Long-range K will be added via erf
 Coulomb attenuation parameter = 0.25 bohr**(-1)
 An unrestricted hybrid HF-DFT SCF calculation will be
 performed using Pulay DIIS extrapolation
 Exchange:     0.1957 Hartree-Fock + 1.0000 wB97X-D3 + LR-HF
 Correlation:  1.0000 wB97X-D3
 Using SG-2 standard quadrature grid
 Dispersion:   Grimme D3
 SCF converges when DIIS error is below 1.0E-08
 Geometry optimization detected.  Setting ReadMinima to 0
 Setting SaveMinima to 0
 using 32 threads for integral computing
 -------------------------------------------------------
 OpenMP Integral computing Module                
 Release: version 1.0, May 2013, Q-Chem Inc. Pittsburgh 
 -------------------------------------------------------
 using 32 threads for integral computing
 -------------------------------------------------------
 OpenMP Integral computing Module                
 Release: version 1.0, May 2013, Q-Chem Inc. Pittsburgh 
 -------------------------------------------------------
 ---------------------------------------
  Cycle       Energy         DIIS Error
 ---------------------------------------
    1    -248.2849268538      5.66E-04
    2    -248.2866036640      7.00E-05
    3    -248.2867123604      2.66E-05
    4    -248.2867245568      1.86E-05
    5    -248.2867285535      6.16E-06
    6    -248.2867291909      2.25E-06
    7    -248.2867292898      7.19E-07
    8    -248.2867293088      3.23E-07
    9    -248.2867293106      1.19E-07
   10    -248.2867293110      2.55E-08
   11    -248.2867293110      1.09E-08
   12    -248.2867293110      3.92E-09 Convergence criterion met
 ---------------------------------------
 <S^2> = 0.0000
 SCF time:  CPU 874.90 s  wall 27.69 s
 SCF   energy in the final basis set = -248.28672931
 Total energy in the final basis set = -248.28672931
 
 --------------------------------------------------------------
 
                    Orbital Energies (a.u.)
 --------------------------------------------------------------
 
 Alpha MOs
 -- Occupied --
-14.4209 -10.3158 -10.3157 -10.3039 -10.2924 -10.2920  -1.0661  -0.9267
 -0.8820  -0.7430  -0.7413  -0.6397  -0.5852  -0.5737  -0.5298  -0.5098
 -0.5048  -0.4595  -0.3821  -0.3539  -0.3528
 -- Virtual --
  0.0453   0.0584   0.1240   0.1511   0.1643   0.1873   0.1985   0.2286
  0.2589   0.3122   0.3129   0.3290   0.3420   0.3592   0.3825   0.4033
  0.4181   0.4303   0.4360   0.4455   0.4729   0.4742   0.4947   0.5052
  0.5159   0.5184   0.5378   0.5439   0.5648   0.5664   0.6091   0.6341
  0.6372   0.6428   0.7023   0.7096   0.7266   0.7473   0.7545   0.7706
  0.7917   0.8210   0.8258   0.8674   0.8802   0.9084   0.9199   0.9208
  0.9709   1.0160   1.0357   1.0404   1.0931   1.1005   1.1149   1.1256
  1.1542   1.2121   1.2176   1.2217   1.2596   1.2917   1.3162   1.3462
  1.3534   1.3734   1.3876   1.3938   1.4243   1.4456   1.4677   1.4734
  1.4819   1.4938   1.5226   1.5785   1.5974   1.6657   1.7131   1.7193
  1.7726   1.8565   1.9488   1.9755   2.0281   2.0602   2.1033   2.1155
  2.1746   2.1950   2.2358   2.2831   2.2907   2.3035   2.3353   2.4020
  2.4622   2.4677   2.4737   2.5299   2.5317   2.5798   2.6311   2.6513
  2.6936   2.7145   2.7178   2.7422   2.7721   2.8263   2.8314   2.8653
  2.8690   2.8927   2.9095   2.9437   2.9792   2.9896   3.0085   3.0202
  3.0555   3.0833   3.0895   3.0935   3.1104   3.1433   3.1450   3.1688
  3.1894   3.1943   3.2013   3.2200   3.2358   3.2551   3.2691   3.2837
  3.3078   3.3144   3.3639   3.4177   3.4284   3.4318   3.4640   3.4775
  3.4838   3.4973   3.5082   3.5115   3.6024   3.6065   3.6514   3.7274
  3.7359   3.7507   3.8017   3.8147   3.8195   3.8908   3.9078   3.9172
  3.9188   3.9459   3.9523   3.9682   3.9758   3.9980   4.0009   4.0892
  4.1216   4.1231   4.1889   4.2083   4.2259   4.2510   4.2584   4.3015
  4.3260   4.3462   4.3621   4.4061   4.4367   4.4519   4.4855   4.5311
  4.5546   4.6132   4.6241   4.6337   4.6881   4.7468   4.7676   4.8138
  4.8618   4.8724   4.9110   4.9177   4.9400   5.0295   5.0334   5.0570
  5.0818   5.1225   5.1782   5.1915   5.1957   5.2266   5.3235   5.3589
  5.4597   5.5108   5.5224   5.5686   5.6357   5.6826   5.7520   5.8386
  5.9539   6.0569   6.1850   6.3364   6.3846   6.4312   7.0680   9.1989
 12.0714  12.2949  12.8842  13.3094  14.9516
 
 Beta MOs
 -- Occupied --
-14.4209 -10.3158 -10.3157 -10.3039 -10.2924 -10.2920  -1.0661  -0.9267
 -0.8820  -0.7430  -0.7413  -0.6397  -0.5852  -0.5737  -0.5298  -0.5098
 -0.5048  -0.4595  -0.3821  -0.3539  -0.3528
 -- Virtual --
  0.0453   0.0584   0.1240   0.1511   0.1643   0.1873   0.1985   0.2286
  0.2589   0.3122   0.3129   0.3290   0.3420   0.3592   0.3825   0.4033
  0.4181   0.4303   0.4360   0.4455   0.4729   0.4742   0.4947   0.5052
  0.5159   0.5184   0.5378   0.5439   0.5648   0.5664   0.6091   0.6341
  0.6372   0.6428   0.7023   0.7096   0.7266   0.7473   0.7545   0.7706
  0.7917   0.8210   0.8258   0.8674   0.8802   0.9084   0.9199   0.9208
  0.9709   1.0160   1.0357   1.0404   1.0931   1.1005   1.1149   1.1256
  1.1542   1.2121   1.2176   1.2217   1.2596   1.2917   1.3162   1.3462
  1.3534   1.3734   1.3876   1.3938   1.4243   1.4456   1.4677   1.4734
  1.4819   1.4938   1.5226   1.5785   1.5974   1.6657   1.7131   1.7193
  1.7726   1.8565   1.9488   1.9755   2.0281   2.0602   2.1033   2.1155
  2.1746   2.1950   2.2358   2.2831   2.2907   2.3035   2.3353   2.4020
  2.4622   2.4677   2.4737   2.5299   2.5317   2.5798   2.6311   2.6513
  2.6936   2.7145   2.7178   2.7422   2.7721   2.8263   2.8314   2.8653
  2.8690   2.8927   2.9095   2.9437   2.9792   2.9896   3.0085   3.0202
  3.0555   3.0833   3.0895   3.0935   3.1104   3.1433   3.1450   3.1688
  3.1894   3.1943   3.2013   3.2200   3.2358   3.2551   3.2691   3.2837
  3.3078   3.3144   3.3639   3.4177   3.4284   3.4318   3.4640   3.4775
  3.4838   3.4973   3.5082   3.5115   3.6024   3.6065   3.6514   3.7274
  3.7359   3.7507   3.8017   3.8147   3.8195   3.8908   3.9078   3.9172
  3.9188   3.9459   3.9523   3.9682   3.9758   3.9980   4.0009   4.0892
  4.1216   4.1231   4.1889   4.2083   4.2259   4.2510   4.2584   4.3015
  4.3260   4.3462   4.3621   4.4061   4.4367   4.4519   4.4855   4.5311
  4.5546   4.6132   4.6241   4.6337   4.6881   4.7468   4.7676   4.8138
  4.8618   4.8724   4.9110   4.9177   4.9400   5.0295   5.0334   5.0570
  5.0818   5.1225   5.1782   5.1915   5.1957   5.2266   5.3235   5.3589
  5.4597   5.5108   5.5224   5.5686   5.6357   5.6826   5.7520   5.8386
  5.9539   6.0569   6.1850   6.3364   6.3846   6.4312   7.0680   9.1989
 12.0714  12.2949  12.8842  13.3094  14.9516
 --------------------------------------------------------------
 
          Ground-State Mulliken Net Atomic Charges

     Atom                 Charge (a.u.)    Spin (a.u.)
  --------------------------------------------------------
      1 C                    -0.130996      -0.000000
      2 C                    -0.104578       0.000000
      3 C                    -0.084699       0.000000
      4 N                    -0.150291       0.000000
      5 C                    -0.083935      -0.000000
      6 C                    -0.104086       0.000000
      7 H                     0.126965      -0.000000
      8 H                     0.138309      -0.000000
      9 H                     0.128018      -0.000000
     10 H                     0.126288       0.000000
     11 H                     0.139005       0.000000
  --------------------------------------------------------
  Sum of atomic charges =    -0.000000
  Sum of spin   charges =     0.000000

 -----------------------------------------------------------------
                    Cartesian Multipole Moments
 -----------------------------------------------------------------
    Charge (ESU x 10^10)
                -0.0000
    Dipole Moment (Debye)
         X       1.0641      Y       1.3214      Z      -1.4092
       Tot       2.2055
    Quadrupole Moments (Debye-Ang)
        XX     -28.0854     XY      -2.2642     YY     -47.9838
        XZ      -2.1075     YZ       0.9424     ZZ     -25.5580
    Octopole Moments (Debye-Ang^2)
       XXX    -142.5752    XXY     121.9878    XYY     -55.3143
       YYY     532.5271    XXZ      91.6835    XYZ      -3.0968
       YYZ     126.5661    XZZ     -48.3456    YZZ     127.7477
       ZZZ     272.7033
    Hexadecapole Moments (Debye-Ang^3)
      XXXX    -694.5226   XXXY     587.3783   XXYY    -676.6584
      XYYY     705.6935   YYYY   -4394.7183   XXXZ     436.8802
      XXYZ    -395.7562   XYYZ     222.1742   YYYZ   -1483.4159
      XXZZ    -449.1118   XYZZ     244.8457   YYZZ   -1001.9374
      XZZZ     459.4481   YZZZ   -1188.4748   ZZZZ   -1939.6585
 -----------------------------------------------------------------
 Calculating analytic gradient of the SCF energy
 Gradient of SCF Energy
            1           2           3           4           5           6
    1   0.0025084  -0.0031673  -0.0000099  -0.0000028  -0.0001029   0.0001388
    2  -0.0008890   0.0064029  -0.0041441   0.0000556   0.0002569  -0.0002696
    3  -0.0008198   0.0026351  -0.0011031   0.0000348   0.0005656  -0.0005374
            7           8           9          10          11
    1  -0.0003531   0.0012303  -0.0004784   0.0002145   0.0000225
    2   0.0007978  -0.0034159   0.0014161  -0.0003075   0.0000969
    3   0.0005414  -0.0020690   0.0009665  -0.0001917  -0.0000224
 Max gradient component =       6.403E-03
 RMS gradient           =       1.799E-03
 Gradient time:  CPU 226.52 s  wall 7.43 s
 Geometry Optimization Parameters
   NAtoms,    NIC,     NZ,  NCons,   NDum,   NFix, NCnnct, MaxDiis
       11      69       0       0       0       0       0       0

 Cartesian Hessian Update
 Hessian updated using BFGS update


** GEOMETRY OPTIMIZATION IN DELOCALIZED INTERNAL COORDINATES **
   Searching for a Minimum

   Optimization Cycle:   8

                       Coordinates (Angstroms)
     ATOM                X               Y               Z
      1  C         2.2428228780   -3.3174726829   -3.9325282253
      2  C         0.9200436531   -3.6724260056   -4.1508595693
      3  C         0.3102537854   -4.5349456555   -3.2493438932
      4  N         0.9195089789   -5.0310448906   -2.1771051903
      5  C         2.1875140816   -4.6827393118   -1.9814014643
      6  C         2.8894222327   -3.8304058209   -2.8208319987
      7  H         2.7545450624   -2.6446507547   -4.6086547707
      8  H         0.3950962346   -3.3612407947   -5.0441407557
      9  H        -0.7296557623   -4.8150612023   -3.3799717060
     10  H         2.6696481126   -5.1116308040   -1.1092586347
     11  H         3.9195345938   -3.5804971679   -2.6050747145
   Point Group: c1    Number of degrees of freedom:    27


   Energy is   -248.286729311

 Hessian updated using BFGS update

 27 Hessian modes will be used to form the next step
  Hessian Eigenvalues:
     0.012286    0.016076    0.017041    0.019651    0.021681    0.023045
     0.024200    0.026732    0.105674    0.158679    0.160005    0.160010
     0.160425    0.217568    0.222147    0.233660    0.294911    0.325013
     0.328964    0.349547    0.352381    0.354002    0.354353    0.443705
     0.505965    0.531826    0.649960

 Minimum search - taking simple RFO step
 Searching for Lamda that Minimizes Along All modes
 Value Taken    Lamda =  -0.00105471
 Step Taken.  Stepsize is  0.251179

                             Maximum     Tolerance    Cnvgd?
         Gradient           0.002129      0.000300      NO
         Displacement       0.123720      0.001200      NO
         Energy change     -0.001998      0.000001      NO


 New Cartesian Coordinates Obtained by Inverse Iteration

 Displacement from previous Coordinates is:  0.150011
 Adding empirical dispersion correction 
 ----------------------------------------------------------------
 Doing -D3(0) with
 s6  =   1.00000
 s8  =   1.00000
 rs6 =   1.28100
 rs8 =   1.09400
 -D3 energy without 3body term =     -0.0018343266 hartrees
 ----------------------------------------------------------------
             Standard Nuclear Orientation (Angstroms)
    I     Atom           X                Y                Z
 ----------------------------------------------------------------
    1      C       2.2413630417    -3.3250589054    -3.9362694162
    2      C       0.9284078765    -3.6918428221    -4.1599133151
    3      C       0.3086110718    -4.5210319566    -3.2432096604
    4      N       0.9207617679    -5.0303811713    -2.1773216388
    5      C       2.1870641990    -4.6824732663    -1.9818705988
    6      C       2.8892443916    -3.8342671066    -2.8228372450
    7      H       2.7557708473    -2.6614064284    -4.6190751124
    8      H       0.3810316299    -3.3161406347    -5.0128756561
    9      H      -0.7151794687    -4.8424559276    -3.4010292769
   10      H       2.6632112756    -5.0948660163    -1.0986639354
   11      H       3.9184472180    -3.5821908556    -2.6061050675
 ----------------------------------------------------------------
 Nuclear Repulsion Energy =         207.40987264 hartrees
 There are       21 alpha and       21 beta electrons
 Applying Cartesian multipole field
    Component          Value
    ---------          -----
     (2,0,0)        1.00000E-11
     (0,2,0)        2.00000E-12
     (0,0,2)       -3.00000E-11
 Nucleus-field energy     =    -0.0000000354 hartrees
 Requested basis set is cc-pVTZ
 There are 90 shells and 250 basis functions
 A cutoff of  1.0D-14 yielded   3983 shell pairs
 There are     31085 function pairs (     40560 Cartesian)
 Smallest overlap matrix eigenvalue = 1.21E-04
 Guess MOs from SCF MO coefficient file
 Reading MOs from coefficient file
 Reading MOs from coefficient file
 Long-range K will be added via erf
 Coulomb attenuation parameter = 0.25 bohr**(-1)
 An unrestricted hybrid HF-DFT SCF calculation will be
 performed using Pulay DIIS extrapolation
 Exchange:     0.1957 Hartree-Fock + 1.0000 wB97X-D3 + LR-HF
 Correlation:  1.0000 wB97X-D3
 Using SG-2 standard quadrature grid
 Dispersion:   Grimme D3
 SCF converges when DIIS error is below 1.0E-08
 Geometry optimization detected.  Setting ReadMinima to 0
 Setting SaveMinima to 0
 using 32 threads for integral computing
 -------------------------------------------------------
 OpenMP Integral computing Module                
 Release: version 1.0, May 2013, Q-Chem Inc. Pittsburgh 
 -------------------------------------------------------
 using 32 threads for integral computing
 -------------------------------------------------------
 OpenMP Integral computing Module                
 Release: version 1.0, May 2013, Q-Chem Inc. Pittsburgh 
 -------------------------------------------------------
 ---------------------------------------
  Cycle       Energy         DIIS Error
 ---------------------------------------
    1    -248.2847881446      5.77E-04
    2    -248.2868603263      4.99E-05
    3    -248.2868956946      2.72E-05
    4    -248.2869010619      1.50E-05
    5    -248.2869031490      3.58E-06
    6    -248.2869032827      1.30E-06
    7    -248.2869033117      3.86E-07
    8    -248.2869033170      1.86E-07
    9    -248.2869033177      6.53E-08
   10    -248.2869033178      2.57E-08
   11    -248.2869033178      7.75E-09 Convergence criterion met
 ---------------------------------------
 <S^2> = 0.0000
 SCF time:  CPU 800.69 s  wall 25.38 s
 SCF   energy in the final basis set = -248.28690332
 Total energy in the final basis set = -248.28690332
 
 --------------------------------------------------------------
 
                    Orbital Energies (a.u.)
 --------------------------------------------------------------
 
 Alpha MOs
 -- Occupied --
-14.4207 -10.3151 -10.3150 -10.3032 -10.2917 -10.2910  -1.0667  -0.9274
 -0.8827  -0.7430  -0.7418  -0.6404  -0.5858  -0.5732  -0.5302  -0.5104
 -0.5048  -0.4592  -0.3823  -0.3547  -0.3527
 -- Virtual --
  0.0456   0.0594   0.1239   0.1511   0.1644   0.1875   0.1989   0.2298
  0.2593   0.3120   0.3136   0.3295   0.3426   0.3586   0.3825   0.4033
  0.4181   0.4303   0.4367   0.4456   0.4736   0.4754   0.4951   0.5060
  0.5170   0.5180   0.5393   0.5438   0.5651   0.5654   0.6099   0.6344
  0.6374   0.6437   0.7029   0.7105   0.7289   0.7488   0.7597   0.7702
  0.7929   0.8215   0.8268   0.8726   0.8788   0.9109   0.9171   0.9226
  0.9712   1.0166   1.0343   1.0404   1.0954   1.1009   1.1155   1.1256
  1.1547   1.2131   1.2190   1.2220   1.2606   1.2921   1.3175   1.3483
  1.3554   1.3739   1.3899   1.3948   1.4255   1.4469   1.4674   1.4729
  1.4808   1.4947   1.5230   1.5794   1.5982   1.6672   1.7146   1.7191
  1.7736   1.8575   1.9516   1.9812   2.0289   2.0596   2.1069   2.1144
  2.1843   2.1941   2.2321   2.2844   2.2915   2.3044   2.3380   2.4021
  2.4656   2.4690   2.4723   2.5306   2.5338   2.5770   2.6331   2.6511
  2.7001   2.7147   2.7209   2.7430   2.7727   2.8311   2.8325   2.8644
  2.8697   2.8952   2.9049   2.9433   2.9794   2.9911   3.0088   3.0197
  3.0559   3.0849   3.0923   3.0940   3.1129   3.1442   3.1469   3.1740
  3.1920   3.1977   3.2012   3.2180   3.2356   3.2554   3.2729   3.2810
  3.3105   3.3156   3.3655   3.4210   3.4322   3.4334   3.4697   3.4752
  3.4858   3.5013   3.5066   3.5119   3.5998   3.6120   3.6554   3.7295
  3.7401   3.7530   3.8089   3.8142   3.8209   3.8965   3.9154   3.9167
  3.9234   3.9489   3.9548   3.9670   3.9805   3.9959   4.0017   4.0929
  4.1255   4.1267   4.1916   4.2122   4.2274   4.2556   4.2607   4.3079
  4.3309   4.3506   4.3661   4.4102   4.4402   4.4554   4.4897   4.5335
  4.5597   4.6177   4.6252   4.6388   4.6945   4.7503   4.7666   4.8183
  4.8699   4.8729   4.9128   4.9206   4.9425   5.0339   5.0352   5.0605
  5.0841   5.1240   5.1763   5.1954   5.2085   5.2290   5.3250   5.3622
  5.4631   5.5127   5.5331   5.5676   5.6405   5.6840   5.7601   5.8425
  5.9622   6.0683   6.1957   6.3466   6.3963   6.4396   7.0785   9.2010
 12.1104  12.3504  12.9143  13.3718  15.0019
 
 Beta MOs
 -- Occupied --
-14.4207 -10.3151 -10.3150 -10.3032 -10.2917 -10.2910  -1.0667  -0.9274
 -0.8827  -0.7430  -0.7418  -0.6404  -0.5858  -0.5732  -0.5302  -0.5104
 -0.5048  -0.4592  -0.3823  -0.3547  -0.3527
 -- Virtual --
  0.0456   0.0594   0.1239   0.1511   0.1644   0.1875   0.1989   0.2298
  0.2593   0.3120   0.3136   0.3295   0.3426   0.3586   0.3825   0.4033
  0.4181   0.4303   0.4367   0.4456   0.4736   0.4754   0.4951   0.5060
  0.5170   0.5180   0.5393   0.5438   0.5651   0.5654   0.6099   0.6344
  0.6374   0.6437   0.7029   0.7105   0.7289   0.7488   0.7597   0.7702
  0.7929   0.8215   0.8268   0.8726   0.8788   0.9109   0.9171   0.9226
  0.9712   1.0166   1.0343   1.0404   1.0954   1.1009   1.1155   1.1256
  1.1547   1.2131   1.2190   1.2220   1.2606   1.2921   1.3175   1.3483
  1.3554   1.3739   1.3899   1.3948   1.4255   1.4469   1.4674   1.4729
  1.4808   1.4947   1.5230   1.5794   1.5982   1.6672   1.7146   1.7191
  1.7736   1.8575   1.9516   1.9812   2.0289   2.0596   2.1069   2.1144
  2.1843   2.1941   2.2321   2.2844   2.2915   2.3044   2.3380   2.4021
  2.4656   2.4690   2.4723   2.5306   2.5338   2.5770   2.6331   2.6511
  2.7001   2.7147   2.7209   2.7430   2.7727   2.8311   2.8325   2.8644
  2.8697   2.8952   2.9049   2.9433   2.9794   2.9911   3.0088   3.0197
  3.0559   3.0849   3.0923   3.0940   3.1129   3.1442   3.1469   3.1740
  3.1920   3.1977   3.2012   3.2180   3.2356   3.2554   3.2729   3.2810
  3.3105   3.3156   3.3655   3.4210   3.4322   3.4334   3.4697   3.4752
  3.4858   3.5013   3.5066   3.5119   3.5998   3.6120   3.6554   3.7295
  3.7401   3.7530   3.8089   3.8142   3.8209   3.8965   3.9154   3.9167
  3.9234   3.9489   3.9548   3.9670   3.9805   3.9959   4.0017   4.0929
  4.1255   4.1267   4.1916   4.2122   4.2274   4.2556   4.2607   4.3079
  4.3309   4.3506   4.3661   4.4102   4.4402   4.4554   4.4897   4.5335
  4.5597   4.6177   4.6252   4.6388   4.6945   4.7503   4.7666   4.8183
  4.8699   4.8729   4.9128   4.9206   4.9425   5.0339   5.0352   5.0605
  5.0841   5.1240   5.1763   5.1954   5.2085   5.2290   5.3250   5.3622
  5.4631   5.5127   5.5331   5.5676   5.6405   5.6840   5.7601   5.8425
  5.9622   6.0683   6.1957   6.3466   6.3963   6.4396   7.0785   9.2010
 12.1104  12.3504  12.9143  13.3718  15.0019
 --------------------------------------------------------------
 
          Ground-State Mulliken Net Atomic Charges

     Atom                 Charge (a.u.)    Spin (a.u.)
  --------------------------------------------------------
      1 C                    -0.132542      -0.000000
      2 C                    -0.099516       0.000000
      3 C                    -0.086826      -0.000000
      4 N                    -0.149709      -0.000000
      5 C                    -0.085420       0.000000
      6 C                    -0.102904       0.000000
      7 H                     0.126272       0.000000
      8 H                     0.138514       0.000000
      9 H                     0.127231      -0.000000
     10 H                     0.126034      -0.000000
     11 H                     0.138866      -0.000000
  --------------------------------------------------------
  Sum of atomic charges =    -0.000000
  Sum of spin   charges =     0.000000

 -----------------------------------------------------------------
                    Cartesian Multipole Moments
 -----------------------------------------------------------------
    Charge (ESU x 10^10)
                -0.0000
    Dipole Moment (Debye)
         X       1.0521      Y       1.3548      Z      -1.3988
       Tot       2.2134
    Quadrupole Moments (Debye-Ang)
        XX     -28.1468     XY      -2.1869     YY     -48.1686
        XZ      -2.0318     YZ       0.7750     ZZ     -25.6708
    Octopole Moments (Debye-Ang^2)
       XXX    -142.7615    XXY     122.3615    XYY     -55.9485
       YYY     533.4075    XXZ      91.8461    XYZ      -3.4140
       YYZ     127.3558    XZZ     -48.6959    YZZ     128.8711
       ZZZ     274.0060
    Hexadecapole Moments (Debye-Ang^3)
      XXXX    -695.1156   XXXY     588.9317   XXYY    -678.8868
      XYYY     711.0305   YYYY   -4398.2565   XXXZ     437.5799
      XXYZ    -396.5777   XYYZ     224.2412   YYYZ   -1486.5328
      XXZZ    -449.3207   XYZZ     246.3815   YYZZ   -1007.2931
      XZZZ     461.5958   YZZZ   -1197.7476   ZZZZ   -1951.7234
 -----------------------------------------------------------------
 Calculating analytic gradient of the SCF energy
 Gradient of SCF Energy
            1           2           3           4           5           6
    1  -0.0036881   0.0025455  -0.0009699   0.0022739  -0.0004500  -0.0004492
    2   0.0005634  -0.0049562   0.0081851  -0.0014665  -0.0007299  -0.0009571
    3  -0.0004349   0.0002369   0.0011281  -0.0002243  -0.0016190   0.0007941
            7           8           9          10          11
    1  -0.0002002   0.0002506   0.0009421  -0.0001839  -0.0000709
    2   0.0000378   0.0003977  -0.0016928   0.0006157   0.0000029
    3   0.0001513   0.0007201  -0.0010835   0.0002822   0.0000491
 Max gradient component =       8.185E-03
 RMS gradient           =       2.009E-03
 Gradient time:  CPU 227.14 s  wall 7.47 s
 Geometry Optimization Parameters
   NAtoms,    NIC,     NZ,  NCons,   NDum,   NFix, NCnnct, MaxDiis
       11      69       0       0       0       0       0       0

 Cartesian Hessian Update
 Hessian updated using BFGS update


** GEOMETRY OPTIMIZATION IN DELOCALIZED INTERNAL COORDINATES **
   Searching for a Minimum

   Optimization Cycle:   9

                       Coordinates (Angstroms)
     ATOM                X               Y               Z
      1  C         2.2413630417   -3.3250589054   -3.9362694162
      2  C         0.9284078765   -3.6918428221   -4.1599133151
      3  C         0.3086110718   -4.5210319566   -3.2432096604
      4  N         0.9207617679   -5.0303811713   -2.1773216388
      5  C         2.1870641990   -4.6824732663   -1.9818705988
      6  C         2.8892443916   -3.8342671066   -2.8228372450
      7  H         2.7557708473   -2.6614064284   -4.6190751124
      8  H         0.3810316299   -3.3161406347   -5.0128756561
      9  H        -0.7151794687   -4.8424559276   -3.4010292769
     10  H         2.6632112756   -5.0948660163   -1.0986639354
     11  H         3.9184472180   -3.5821908556   -2.6061050675
   Point Group: c1    Number of degrees of freedom:    27


   Energy is   -248.286903318

 Hessian updated using BFGS update

 27 Hessian modes will be used to form the next step
  Hessian Eigenvalues:
     0.012375    0.015900    0.019120    0.021466    0.023010    0.023140
     0.024695    0.033416    0.105936    0.158854    0.160002    0.160010
     0.160435    0.218490    0.223998    0.233905    0.297059    0.328051
     0.337016    0.349540    0.352382    0.354058    0.354453    0.447730
     0.506716    0.537655    0.649910

 Minimum search - taking simple RFO step
 Searching for Lamda that Minimizes Along All modes
 Value Taken    Lamda =  -0.00049549
 Step Taken.  Stepsize is  0.115165

                             Maximum     Tolerance    Cnvgd?
         Gradient           0.002491      0.000300      NO
         Displacement       0.073705      0.001200      NO
         Energy change     -0.000174      0.000001      NO


 New Cartesian Coordinates Obtained by Inverse Iteration

 Displacement from previous Coordinates is:  0.064744
 Adding empirical dispersion correction 
 ----------------------------------------------------------------
 Doing -D3(0) with
 s6  =   1.00000
 s8  =   1.00000
 rs6 =   1.28100
 rs8 =   1.09400
 -D3 energy without 3body term =     -0.0018352512 hartrees
 ----------------------------------------------------------------
             Standard Nuclear Orientation (Angstroms)
    I     Atom           X                Y                Z
 ----------------------------------------------------------------
    1      C       2.2453837666    -3.3265229070    -3.9381043148
    2      C       0.9251079676    -3.6842867476    -4.1578892671
    3      C       0.3140456536    -4.5425343870    -3.2550389599
    4      N       0.9202632659    -5.0332115137    -2.1783889508
    5      C       2.1852150937    -4.6768223840    -1.9772687435
    6      C       2.8907697937    -3.8337118070    -2.8230770755
    7      H       2.7613763994    -2.6655610191    -4.6226655888
    8      H       0.3736058521    -3.3042743054    -5.0074182148
    9      H      -0.7188392866    -4.8421261794    -3.3981745657
   10      H       2.6609529348    -5.0892413232    -1.0937779853
   11      H       3.9208524100    -3.5838225174    -2.6073672565
 ----------------------------------------------------------------
 Nuclear Repulsion Energy =         207.17393425 hartrees
 There are       21 alpha and       21 beta electrons
 Applying Cartesian multipole field
    Component          Value
    ---------          -----
     (2,0,0)        1.00000E-11
     (0,2,0)        2.00000E-12
     (0,0,2)       -3.00000E-11
 Nucleus-field energy     =    -0.0000000354 hartrees
 Requested basis set is cc-pVTZ
 There are 90 shells and 250 basis functions
 A cutoff of  1.0D-14 yielded   3983 shell pairs
 There are     31085 function pairs (     40560 Cartesian)
 Smallest overlap matrix eigenvalue = 1.22E-04
 Guess MOs from SCF MO coefficient file
 Reading MOs from coefficient file
 Reading MOs from coefficient file
 Long-range K will be added via erf
 Coulomb attenuation parameter = 0.25 bohr**(-1)
 An unrestricted hybrid HF-DFT SCF calculation will be
 performed using Pulay DIIS extrapolation
 Exchange:     0.1957 Hartree-Fock + 1.0000 wB97X-D3 + LR-HF
 Correlation:  1.0000 wB97X-D3
 Using SG-2 standard quadrature grid
 Dispersion:   Grimme D3
 SCF converges when DIIS error is below 1.0E-08
 Geometry optimization detected.  Setting ReadMinima to 0
 Setting SaveMinima to 0
 using 32 threads for integral computing
 -------------------------------------------------------
 OpenMP Integral computing Module                
 Release: version 1.0, May 2013, Q-Chem Inc. Pittsburgh 
 -------------------------------------------------------
 using 32 threads for integral computing
 -------------------------------------------------------
 OpenMP Integral computing Module                
 Release: version 1.0, May 2013, Q-Chem Inc. Pittsburgh 
 -------------------------------------------------------
 ---------------------------------------
  Cycle       Energy         DIIS Error
 ---------------------------------------
    1    -248.2873851782      4.55E-04
    2    -248.2870666678      4.11E-05
    3    -248.2870929879      2.33E-05
    4    -248.2870976034      1.06E-05
    5    -248.2870989473      3.50E-06
    6    -248.2870990967      1.38E-06
    7    -248.2870991279      4.63E-07
    8    -248.2870991337      2.56E-07
    9    -248.2870991350      6.09E-08
   10    -248.2870991351      3.11E-08
   11    -248.2870991351      6.74E-09 Convergence criterion met
 ---------------------------------------
 <S^2> = 0.0000
 SCF time:  CPU 794.15 s  wall 25.13 s
 SCF   energy in the final basis set = -248.28709914
 Total energy in the final basis set = -248.28709914
 
 --------------------------------------------------------------
 
                    Orbital Energies (a.u.)
 --------------------------------------------------------------
 
 Alpha MOs
 -- Occupied --
-14.4209 -10.3156 -10.3156 -10.3037 -10.2921 -10.2920  -1.0662  -0.9269
 -0.8821  -0.7430  -0.7414  -0.6399  -0.5853  -0.5736  -0.5299  -0.5098
 -0.5047  -0.4596  -0.3822  -0.3540  -0.3528
 -- Virtual --
  0.0455   0.0588   0.1239   0.1511   0.1643   0.1873   0.1986   0.2292
  0.2590   0.3122   0.3133   0.3292   0.3420   0.3590   0.3823   0.4039
  0.4182   0.4301   0.4357   0.4454   0.4731   0.4742   0.4951   0.5056
  0.5170   0.5181   0.5405   0.5434   0.5646   0.5650   0.6091   0.6341
  0.6371   0.6428   0.7030   0.7100   0.7272   0.7481   0.7598   0.7689
  0.7926   0.8206   0.8250   0.8722   0.8783   0.9106   0.9165   0.9210
  0.9716   1.0167   1.0337   1.0400   1.0950   1.1011   1.1145   1.1245
  1.1543   1.2123   1.2187   1.2213   1.2602   1.2919   1.3171   1.3480
  1.3534   1.3731   1.3880   1.3937   1.4247   1.4458   1.4672   1.4750
  1.4797   1.4940   1.5223   1.5787   1.5978   1.6663   1.7156   1.7182
  1.7734   1.8567   1.9506   1.9817   2.0294   2.0610   2.1072   2.1138
  2.1852   2.1912   2.2306   2.2834   2.2906   2.3039   2.3354   2.4024
  2.4659   2.4673   2.4684   2.5306   2.5334   2.5813   2.6292   2.6511
  2.6975   2.7143   2.7192   2.7414   2.7737   2.8303   2.8335   2.8653
  2.8703   2.8907   2.9021   2.9429   2.9799   2.9882   3.0089   3.0198
  3.0543   3.0857   3.0905   3.0930   3.1108   3.1430   3.1463   3.1718
  3.1921   3.1960   3.2008   3.2175   3.2360   3.2544   3.2717   3.2807
  3.3090   3.3152   3.3646   3.4198   3.4304   3.4309   3.4697   3.4738
  3.4834   3.5010   3.5053   3.5095   3.6032   3.6069   3.6536   3.7284
  3.7387   3.7511   3.8061   3.8132   3.8191   3.9033   3.9073   3.9138
  3.9186   3.9468   3.9521   3.9641   3.9776   3.9933   3.9984   4.0890
  4.1235   4.1242   4.1920   4.2099   4.2263   4.2549   4.2582   4.3032
  4.3275   4.3467   4.3617   4.4067   4.4378   4.4532   4.4867   4.5318
  4.5546   4.6149   4.6272   4.6315   4.6901   4.7489   4.7652   4.8154
  4.8668   4.8693   4.9133   4.9183   4.9398   5.0324   5.0336   5.0576
  5.0802   5.1222   5.1833   5.1924   5.1943   5.2268   5.3238   5.3592
  5.4609   5.5109   5.5305   5.5629   5.6366   5.6828   5.7562   5.8398
  5.9562   6.0621   6.1879   6.3419   6.3915   6.4340   7.0753   9.1968
 12.0822  12.3126  12.8899  13.3224  14.9651
 
 Beta MOs
 -- Occupied --
-14.4209 -10.3156 -10.3156 -10.3037 -10.2921 -10.2920  -1.0662  -0.9269
 -0.8821  -0.7430  -0.7414  -0.6399  -0.5853  -0.5736  -0.5299  -0.5098
 -0.5047  -0.4596  -0.3822  -0.3540  -0.3528
 -- Virtual --
  0.0455   0.0588   0.1239   0.1511   0.1643   0.1873   0.1986   0.2292
  0.2590   0.3122   0.3133   0.3292   0.3420   0.3590   0.3823   0.4039
  0.4182   0.4301   0.4357   0.4454   0.4731   0.4742   0.4951   0.5056
  0.5170   0.5181   0.5405   0.5434   0.5646   0.5650   0.6091   0.6341
  0.6371   0.6428   0.7030   0.7100   0.7272   0.7481   0.7598   0.7689
  0.7926   0.8206   0.8250   0.8722   0.8783   0.9106   0.9165   0.9210
  0.9716   1.0167   1.0337   1.0400   1.0950   1.1011   1.1145   1.1245
  1.1543   1.2123   1.2187   1.2213   1.2602   1.2919   1.3171   1.3480
  1.3534   1.3731   1.3880   1.3937   1.4247   1.4458   1.4672   1.4750
  1.4797   1.4940   1.5223   1.5787   1.5978   1.6663   1.7156   1.7182
  1.7734   1.8567   1.9506   1.9817   2.0294   2.0610   2.1072   2.1138
  2.1852   2.1912   2.2306   2.2834   2.2906   2.3039   2.3354   2.4024
  2.4659   2.4673   2.4684   2.5306   2.5334   2.5813   2.6292   2.6511
  2.6975   2.7143   2.7192   2.7414   2.7737   2.8303   2.8335   2.8653
  2.8703   2.8907   2.9021   2.9429   2.9799   2.9882   3.0089   3.0198
  3.0543   3.0857   3.0905   3.0930   3.1108   3.1430   3.1463   3.1718
  3.1921   3.1960   3.2008   3.2175   3.2360   3.2544   3.2717   3.2807
  3.3090   3.3152   3.3646   3.4198   3.4304   3.4309   3.4697   3.4738
  3.4834   3.5010   3.5053   3.5095   3.6032   3.6069   3.6536   3.7284
  3.7387   3.7511   3.8061   3.8132   3.8191   3.9033   3.9073   3.9138
  3.9186   3.9468   3.9521   3.9641   3.9776   3.9933   3.9984   4.0890
  4.1235   4.1242   4.1920   4.2099   4.2263   4.2549   4.2582   4.3032
  4.3275   4.3467   4.3617   4.4067   4.4378   4.4532   4.4867   4.5318
  4.5546   4.6149   4.6272   4.6315   4.6901   4.7489   4.7652   4.8154
  4.8668   4.8693   4.9133   4.9183   4.9398   5.0324   5.0336   5.0576
  5.0802   5.1222   5.1833   5.1924   5.1943   5.2268   5.3238   5.3592
  5.4609   5.5109   5.5305   5.5629   5.6366   5.6828   5.7562   5.8398
  5.9562   6.0621   6.1879   6.3419   6.3915   6.4340   7.0753   9.1968
 12.0822  12.3126  12.8899  13.3224  14.9651
 --------------------------------------------------------------
 
          Ground-State Mulliken Net Atomic Charges

     Atom                 Charge (a.u.)    Spin (a.u.)
  --------------------------------------------------------
      1 C                    -0.131838       0.000000
      2 C                    -0.102518      -0.000000
      3 C                    -0.085995       0.000000
      4 N                    -0.149860      -0.000000
      5 C                    -0.084359       0.000000
      6 C                    -0.103498      -0.000000
      7 H                     0.126514      -0.000000
      8 H                     0.138618       0.000000
      9 H                     0.127646      -0.000000
     10 H                     0.126267       0.000000
     11 H                     0.139024      -0.000000
  --------------------------------------------------------
  Sum of atomic charges =    -0.000000
  Sum of spin   charges =     0.000000

 -----------------------------------------------------------------
                    Cartesian Multipole Moments
 -----------------------------------------------------------------
    Charge (ESU x 10^10)
                -0.0000
    Dipole Moment (Debye)
         X       1.0487      Y       1.3587      Z      -1.3904
       Tot       2.2089
    Quadrupole Moments (Debye-Ang)
        XX     -28.1106     XY      -2.1865     YY     -48.2375
        XZ      -2.0224     YZ       0.7054     ZZ     -25.7417
    Octopole Moments (Debye-Ang^2)
       XXX    -142.7021    XXY     122.2666    XYY     -55.9877
       YYY     534.2387    XXZ      91.7327    XYZ      -3.4138
       YYZ     127.9259    XZZ     -48.7368    YZZ     129.4321
       ZZZ     274.6600
    Hexadecapole Moments (Debye-Ang^3)
      XXXX    -694.9840   XXXY     588.5327   XXYY    -679.1117
      XYYY     711.4621   YYYY   -4406.8741   XXXZ     437.1603
      XXYZ    -396.3607   XYYZ     224.3524   YYYZ   -1491.1634
      XXZZ    -449.0169   XYZZ     246.3688   YYZZ   -1011.3920
      XZZZ     461.9194   YZZZ   -1202.1468   ZZZZ   -1957.2561
 -----------------------------------------------------------------
 Calculating analytic gradient of the SCF energy
 Gradient of SCF Energy
            1           2           3           4           5           6
    1   0.0007367  -0.0001042  -0.0000327  -0.0002972  -0.0001110   0.0000893
    2   0.0001199   0.0002148  -0.0015198   0.0002720   0.0000593   0.0003995
    3   0.0000815  -0.0003626  -0.0004537   0.0004124   0.0003665  -0.0002781
            7           8           9          10          11
    1   0.0000076  -0.0003328  -0.0000962   0.0001214   0.0000192
    2  -0.0001640   0.0005254   0.0001137  -0.0000749   0.0000540
    3  -0.0001476   0.0002329   0.0002121  -0.0000514  -0.0000119
 Max gradient component =       1.520E-03
 RMS gradient           =       3.725E-04
 Gradient time:  CPU 226.26 s  wall 7.41 s
 Geometry Optimization Parameters
   NAtoms,    NIC,     NZ,  NCons,   NDum,   NFix, NCnnct, MaxDiis
       11      69       0       0       0       0       0       0

 Cartesian Hessian Update
 Hessian updated using BFGS update


** GEOMETRY OPTIMIZATION IN DELOCALIZED INTERNAL COORDINATES **
   Searching for a Minimum

   Optimization Cycle:  10

                       Coordinates (Angstroms)
     ATOM                X               Y               Z
      1  C         2.2453837666   -3.3265229070   -3.9381043148
      2  C         0.9251079676   -3.6842867476   -4.1578892671
      3  C         0.3140456536   -4.5425343870   -3.2550389599
      4  N         0.9202632659   -5.0332115137   -2.1783889508
      5  C         2.1852150937   -4.6768223840   -1.9772687435
      6  C         2.8907697937   -3.8337118070   -2.8230770755
      7  H         2.7613763994   -2.6655610191   -4.6226655888
      8  H         0.3736058521   -3.3042743054   -5.0074182148
      9  H        -0.7188392866   -4.8421261794   -3.3981745657
     10  H         2.6609529348   -5.0892413232   -1.0937779853
     11  H         3.9208524100   -3.5838225174   -2.6073672565
   Point Group: c1    Number of degrees of freedom:    27


   Energy is   -248.287099135

 Hessian updated using BFGS update

 27 Hessian modes will be used to form the next step
  Hessian Eigenvalues:
     0.012504    0.016261    0.019356    0.021433    0.023017    0.023312
     0.024685    0.037800    0.105949    0.158819    0.160000    0.160015
     0.160459    0.218451    0.223731    0.234090    0.298086    0.328249
     0.340296    0.349542    0.352381    0.354114    0.354498    0.450980
     0.507391    0.540328    0.650217

 Minimum search - taking simple RFO step
 Searching for Lamda that Minimizes Along All modes
 Value Taken    Lamda =  -0.00003854
 Step Taken.  Stepsize is  0.041506

                             Maximum     Tolerance    Cnvgd?
         Gradient           0.000548      0.000300      NO
         Displacement       0.021656      0.001200      NO
         Energy change     -0.000196      0.000001      NO


 New Cartesian Coordinates Obtained by Inverse Iteration

 Displacement from previous Coordinates is:  0.039420
 Adding empirical dispersion correction 
 ----------------------------------------------------------------
 Doing -D3(0) with
 s6  =   1.00000
 s8  =   1.00000
 rs6 =   1.28100
 rs8 =   1.09400
 -D3 energy without 3body term =     -0.0018349847 hartrees
 ----------------------------------------------------------------
             Standard Nuclear Orientation (Angstroms)
    I     Atom           X                Y                Z
 ----------------------------------------------------------------
    1      C       2.2438776463    -3.3244611061    -3.9363251581
    2      C       0.9249861981    -3.6842504231    -4.1575834092
    3      C       0.3124728054    -4.5368253750    -3.2516863529
    4      N       0.9202442995    -5.0319704274    -2.1780059850
    5      C       2.1862366760    -4.6789899955    -1.9788354879
    6      C       2.8902817914    -3.8330574773    -2.8223272580
    7      H       2.7591287546    -2.6610731090    -4.6191286681
    8      H       0.3783024340    -3.3168753686    -5.0154552391
    9      H      -0.7201126962    -4.8370168732    -3.3954647058
   10      H       2.6630152748    -5.0947279888    -1.0975039207
   11      H       3.9203006670    -3.5828669470    -2.6068547378
 ----------------------------------------------------------------
 Nuclear Repulsion Energy =         207.21783528 hartrees
 There are       21 alpha and       21 beta electrons
 Applying Cartesian multipole field
    Component          Value
    ---------          -----
     (2,0,0)        1.00000E-11
     (0,2,0)        2.00000E-12
     (0,0,2)       -3.00000E-11
 Nucleus-field energy     =    -0.0000000354 hartrees
 Requested basis set is cc-pVTZ
 There are 90 shells and 250 basis functions
 A cutoff of  1.0D-14 yielded   3983 shell pairs
 There are     31085 function pairs (     40560 Cartesian)
 Smallest overlap matrix eigenvalue = 1.21E-04
 Guess MOs from SCF MO coefficient file
 Reading MOs from coefficient file
 Reading MOs from coefficient file
 Long-range K will be added via erf
 Coulomb attenuation parameter = 0.25 bohr**(-1)
 An unrestricted hybrid HF-DFT SCF calculation will be
 performed using Pulay DIIS extrapolation
 Exchange:     0.1957 Hartree-Fock + 1.0000 wB97X-D3 + LR-HF
 Correlation:  1.0000 wB97X-D3
 Using SG-2 standard quadrature grid
 Dispersion:   Grimme D3
 SCF converges when DIIS error is below 1.0E-08
 Geometry optimization detected.  Setting ReadMinima to 0
 Setting SaveMinima to 0
 using 32 threads for integral computing
 -------------------------------------------------------
 OpenMP Integral computing Module                
 Release: version 1.0, May 2013, Q-Chem Inc. Pittsburgh 
 -------------------------------------------------------
 using 32 threads for integral computing
 -------------------------------------------------------
 OpenMP Integral computing Module                
 Release: version 1.0, May 2013, Q-Chem Inc. Pittsburgh 
 -------------------------------------------------------
 ---------------------------------------
  Cycle       Energy         DIIS Error
 ---------------------------------------
    1    -248.2870242841      1.14E-04
    2    -248.2871112988      1.28E-05
    3    -248.2871150461      5.05E-06
    4    -248.2871155076      3.26E-06
    5    -248.2871156451      1.11E-06
    6    -248.2871156668      4.59E-07
    7    -248.2871156702      1.59E-07
    8    -248.2871156710      6.44E-08
    9    -248.2871156711      2.18E-08
   10    -248.2871156711      8.87E-09 Convergence criterion met
 ---------------------------------------
 <S^2> = 0.0000
 SCF time:  CPU 711.94 s  wall 22.50 s
 SCF   energy in the final basis set = -248.28711567
 Total energy in the final basis set = -248.28711567
 
 --------------------------------------------------------------
 
                    Orbital Energies (a.u.)
 --------------------------------------------------------------
 
 Alpha MOs
 -- Occupied --
-14.4208 -10.3155 -10.3155 -10.3036 -10.2919 -10.2919  -1.0663  -0.9270
 -0.8822  -0.7430  -0.7415  -0.6400  -0.5854  -0.5735  -0.5300  -0.5099
 -0.5047  -0.4595  -0.3821  -0.3541  -0.3528
 -- Virtual --
  0.0455   0.0589   0.1239   0.1511   0.1643   0.1873   0.1987   0.2294
  0.2590   0.3122   0.3133   0.3292   0.3421   0.3590   0.3823   0.4038
  0.4182   0.4301   0.4359   0.4455   0.4732   0.4744   0.4951   0.5057
  0.5170   0.5181   0.5405   0.5434   0.5647   0.5649   0.6093   0.6342
  0.6371   0.6430   0.7032   0.7101   0.7275   0.7482   0.7600   0.7690
  0.7928   0.8207   0.8253   0.8727   0.8781   0.9107   0.9165   0.9212
  0.9716   1.0166   1.0338   1.0400   1.0952   1.1010   1.1147   1.1246
  1.1543   1.2125   1.2189   1.2214   1.2603   1.2919   1.3173   1.3484
  1.3535   1.3733   1.3885   1.3938   1.4249   1.4459   1.4673   1.4748
  1.4798   1.4941   1.5223   1.5789   1.5979   1.6664   1.7157   1.7184
  1.7735   1.8570   1.9505   1.9819   2.0296   2.0612   2.1074   2.1137
  2.1854   2.1915   2.2307   2.2834   2.2908   2.3043   2.3358   2.4025
  2.4662   2.4675   2.4683   2.5307   2.5335   2.5816   2.6291   2.6511
  2.6980   2.7142   2.7195   2.7416   2.7736   2.8305   2.8334   2.8652
  2.8705   2.8910   2.9024   2.9431   2.9800   2.9887   3.0088   3.0197
  3.0546   3.0858   3.0909   3.0932   3.1107   3.1432   3.1464   3.1723
  3.1925   3.1961   3.2010   3.2176   3.2359   3.2545   3.2719   3.2806
  3.3094   3.3152   3.3647   3.4201   3.4308   3.4313   3.4701   3.4738
  3.4838   3.5028   3.5039   3.5100   3.6040   3.6066   3.6540   3.7287
  3.7392   3.7514   3.8067   3.8134   3.8194   3.9035   3.9081   3.9144
  3.9193   3.9473   3.9524   3.9646   3.9783   3.9935   3.9986   4.0897
  4.1239   4.1246   4.1922   4.2104   4.2267   4.2554   4.2584   4.3043
  4.3282   4.3474   4.3624   4.4073   4.4384   4.4536   4.4873   4.5323
  4.5553   4.6153   4.6282   4.6317   4.6911   4.7493   4.7653   4.8161
  4.8682   4.8690   4.9135   4.9188   4.9401   5.0330   5.0340   5.0581
  5.0808   5.1228   5.1849   5.1929   5.1941   5.2273   5.3242   5.3599
  5.4614   5.5109   5.5313   5.5638   5.6371   5.6831   5.7572   5.8406
  5.9572   6.0636   6.1896   6.3429   6.3930   6.4354   7.0771   9.1978
 12.0869  12.3217  12.8940  13.3325  14.9721
 
 Beta MOs
 -- Occupied --
-14.4208 -10.3155 -10.3155 -10.3036 -10.2919 -10.2919  -1.0663  -0.9270
 -0.8822  -0.7430  -0.7415  -0.6400  -0.5854  -0.5735  -0.5300  -0.5099
 -0.5047  -0.4595  -0.3821  -0.3541  -0.3528
 -- Virtual --
  0.0455   0.0589   0.1239   0.1511   0.1643   0.1873   0.1987   0.2294
  0.2590   0.3122   0.3133   0.3292   0.3421   0.3590   0.3823   0.4038
  0.4182   0.4301   0.4359   0.4455   0.4732   0.4744   0.4951   0.5057
  0.5170   0.5181   0.5405   0.5434   0.5647   0.5649   0.6093   0.6342
  0.6371   0.6430   0.7032   0.7101   0.7275   0.7482   0.7600   0.7690
  0.7928   0.8207   0.8253   0.8727   0.8781   0.9107   0.9165   0.9212
  0.9716   1.0166   1.0338   1.0400   1.0952   1.1010   1.1147   1.1246
  1.1543   1.2125   1.2189   1.2214   1.2603   1.2919   1.3173   1.3484
  1.3535   1.3733   1.3885   1.3938   1.4249   1.4459   1.4673   1.4748
  1.4798   1.4941   1.5223   1.5789   1.5979   1.6664   1.7157   1.7184
  1.7735   1.8570   1.9505   1.9819   2.0296   2.0612   2.1074   2.1137
  2.1854   2.1915   2.2307   2.2834   2.2908   2.3043   2.3358   2.4025
  2.4662   2.4675   2.4683   2.5307   2.5335   2.5816   2.6291   2.6511
  2.6980   2.7142   2.7195   2.7416   2.7736   2.8305   2.8334   2.8652
  2.8705   2.8910   2.9024   2.9431   2.9800   2.9887   3.0088   3.0197
  3.0546   3.0858   3.0909   3.0932   3.1107   3.1432   3.1464   3.1723
  3.1925   3.1961   3.2010   3.2176   3.2359   3.2545   3.2719   3.2806
  3.3094   3.3152   3.3647   3.4201   3.4308   3.4313   3.4701   3.4738
  3.4838   3.5028   3.5039   3.5100   3.6040   3.6066   3.6540   3.7287
  3.7392   3.7514   3.8067   3.8134   3.8194   3.9035   3.9081   3.9144
  3.9193   3.9473   3.9524   3.9646   3.9783   3.9935   3.9986   4.0897
  4.1239   4.1246   4.1922   4.2104   4.2267   4.2554   4.2584   4.3043
  4.3282   4.3474   4.3624   4.4073   4.4384   4.4536   4.4873   4.5323
  4.5553   4.6153   4.6282   4.6317   4.6911   4.7493   4.7653   4.8161
  4.8682   4.8690   4.9135   4.9188   4.9401   5.0330   5.0340   5.0581
  5.0808   5.1228   5.1849   5.1929   5.1941   5.2273   5.3242   5.3599
  5.4614   5.5109   5.5313   5.5638   5.6371   5.6831   5.7572   5.8406
  5.9572   6.0636   6.1896   6.3429   6.3930   6.4354   7.0771   9.1978
 12.0869  12.3217  12.8940  13.3325  14.9721
 --------------------------------------------------------------
 
          Ground-State Mulliken Net Atomic Charges

     Atom                 Charge (a.u.)    Spin (a.u.)
  --------------------------------------------------------
      1 C                    -0.131977       0.000000
      2 C                    -0.102041      -0.000000
      3 C                    -0.086262       0.000000
      4 N                    -0.149800      -0.000000
      5 C                    -0.084522       0.000000
      6 C                    -0.103315       0.000000
      7 H                     0.126414       0.000000
      8 H                     0.138701      -0.000000
      9 H                     0.127561       0.000000
     10 H                     0.126218       0.000000
     11 H                     0.139024       0.000000
  --------------------------------------------------------
  Sum of atomic charges =    -0.000000
  Sum of spin   charges =    -0.000000

 -----------------------------------------------------------------
                    Cartesian Multipole Moments
 -----------------------------------------------------------------
    Charge (ESU x 10^10)
                -0.0000
    Dipole Moment (Debye)
         X       1.0516      Y       1.3512      Z      -1.3960
       Tot       2.2091
    Quadrupole Moments (Debye-Ang)
        XX     -28.1117     XY      -2.2013     YY     -48.1775
        XZ      -2.0352     YZ       0.7618     ZZ     -25.6907
    Octopole Moments (Debye-Ang^2)
       XXX    -142.6839    XXY     122.2223    XYY     -55.8449
       YYY     533.7534    XXZ      91.7442    XYZ      -3.3650
       YYZ     127.5789    XZZ     -48.6881    YZZ     129.0148
       ZZZ     274.1540
    Hexadecapole Moments (Debye-Ang^3)
      XXXX    -694.8841   XXXY     588.3561   XXYY    -678.5466
      XYYY     710.2317   YYYY   -4402.7975   XXXZ     437.1450
      XXYZ    -396.2721   XYYZ     223.9391   YYYZ   -1488.9421
      XXZZ    -449.1145   XYZZ     246.1757   YYZZ   -1008.9263
      XZZZ     461.5641   YZZZ   -1198.7954   ZZZZ   -1952.8700
 -----------------------------------------------------------------
 Calculating analytic gradient of the SCF energy
 Gradient of SCF Energy
            1           2           3           4           5           6
    1   0.0000680  -0.0001694  -0.0000212   0.0001059  -0.0000051   0.0000305
    2   0.0000384   0.0000896   0.0000163  -0.0000619  -0.0000093   0.0000139
    3   0.0000610   0.0001016  -0.0001379   0.0000637  -0.0000000  -0.0000492
            7           8           9          10          11
    1  -0.0000568  -0.0000197  -0.0000013   0.0000660   0.0000032
    2   0.0000431  -0.0001668  -0.0000037   0.0000145   0.0000259
    3  -0.0000004  -0.0000682   0.0000706  -0.0000182  -0.0000231
 Max gradient component =       1.694E-04
 RMS gradient           =       6.707E-05
 Gradient time:  CPU 226.55 s  wall 7.45 s
 Geometry Optimization Parameters
   NAtoms,    NIC,     NZ,  NCons,   NDum,   NFix, NCnnct, MaxDiis
       11      69       0       0       0       0       0       0

 Cartesian Hessian Update
 Hessian updated using BFGS update


** GEOMETRY OPTIMIZATION IN DELOCALIZED INTERNAL COORDINATES **
   Searching for a Minimum

   Optimization Cycle:  11

                       Coordinates (Angstroms)
     ATOM                X               Y               Z
      1  C         2.2438776463   -3.3244611061   -3.9363251581
      2  C         0.9249861981   -3.6842504231   -4.1575834092
      3  C         0.3124728054   -4.5368253750   -3.2516863529
      4  N         0.9202442995   -5.0319704274   -2.1780059850
      5  C         2.1862366760   -4.6789899955   -1.9788354879
      6  C         2.8902817914   -3.8330574773   -2.8223272580
      7  H         2.7591287546   -2.6610731090   -4.6191286681
      8  H         0.3783024340   -3.3168753686   -5.0154552391
      9  H        -0.7201126962   -4.8370168732   -3.3954647058
     10  H         2.6630152748   -5.0947279888   -1.0975039207
     11  H         3.9203006670   -3.5828669470   -2.6068547378
   Point Group: c1    Number of degrees of freedom:    27


   Energy is   -248.287115671

 Hessian updated using BFGS update

 27 Hessian modes will be used to form the next step
  Hessian Eigenvalues:
     0.013614    0.016542    0.019663    0.021477    0.023034    0.024298
     0.025349    0.036336    0.105857    0.158833    0.159936    0.160020
     0.160403    0.218436    0.223545    0.234073    0.299616    0.328125
     0.337368    0.349545    0.352380    0.354056    0.354443    0.449581
     0.506985    0.539608    0.648702

 Minimum search - taking simple RFO step
 Searching for Lamda that Minimizes Along All modes
 Value Taken    Lamda =  -0.00000137
 Step Taken.  Stepsize is  0.008318

                             Maximum     Tolerance    Cnvgd?
         Gradient           0.000097      0.000300     YES
         Displacement       0.004587      0.001200      NO
         Energy change     -0.000017      0.000001      NO


 New Cartesian Coordinates Obtained by Inverse Iteration

 Displacement from previous Coordinates is:  0.007877
 Adding empirical dispersion correction 
 ----------------------------------------------------------------
 Doing -D3(0) with
 s6  =   1.00000
 s8  =   1.00000
 rs6 =   1.28100
 rs8 =   1.09400
 -D3 energy without 3body term =     -0.0018350115 hartrees
 ----------------------------------------------------------------
             Standard Nuclear Orientation (Angstroms)
    I     Atom           X                Y                Z
 ----------------------------------------------------------------
    1      C       2.2440564240    -3.3251504210    -3.9368358816
    2      C       0.9250768442    -3.6843539888    -4.1575783624
    3      C       0.3125892896    -4.5372029882    -3.2517471127
    4      N       0.9202626677    -5.0321925844    -2.1780304988
    5      C       2.1861030974    -4.6787166271    -1.9786342322
    6      C       2.8902891135    -3.8332975113    -2.8225410284
    7      H       2.7593575190    -2.6619701291    -4.6198023039
    8      H       0.3777773344    -3.3142169112    -5.0138555940
    9      H      -0.7195867472    -4.8384355682    -3.3963193335
   10      H       2.6625533368    -5.0936759713    -1.0967677024
   11      H       3.9202549712    -3.5829023904    -2.6070588727
 ----------------------------------------------------------------
 Nuclear Repulsion Energy =         207.21981391 hartrees
 There are       21 alpha and       21 beta electrons
 Applying Cartesian multipole field
    Component          Value
    ---------          -----
     (2,0,0)        1.00000E-11
     (0,2,0)        2.00000E-12
     (0,0,2)       -3.00000E-11
 Nucleus-field energy     =    -0.0000000354 hartrees
 Requested basis set is cc-pVTZ
 There are 90 shells and 250 basis functions
 A cutoff of  1.0D-14 yielded   3983 shell pairs
 There are     31085 function pairs (     40560 Cartesian)
 Smallest overlap matrix eigenvalue = 1.21E-04
 Guess MOs from SCF MO coefficient file
 Reading MOs from coefficient file
 Reading MOs from coefficient file
 Long-range K will be added via erf
 Coulomb attenuation parameter = 0.25 bohr**(-1)
 An unrestricted hybrid HF-DFT SCF calculation will be
 performed using Pulay DIIS extrapolation
 Exchange:     0.1957 Hartree-Fock + 1.0000 wB97X-D3 + LR-HF
 Correlation:  1.0000 wB97X-D3
 Using SG-2 standard quadrature grid
 Dispersion:   Grimme D3
 SCF converges when DIIS error is below 1.0E-08
 Geometry optimization detected.  Setting ReadMinima to 0
 Setting SaveMinima to 0
 using 32 threads for integral computing
 -------------------------------------------------------
 OpenMP Integral computing Module                
 Release: version 1.0, May 2013, Q-Chem Inc. Pittsburgh 
 -------------------------------------------------------
 using 32 threads for integral computing
 -------------------------------------------------------
 OpenMP Integral computing Module                
 Release: version 1.0, May 2013, Q-Chem Inc. Pittsburgh 
 -------------------------------------------------------
 ---------------------------------------
  Cycle       Energy         DIIS Error
 ---------------------------------------
    1    -248.2871278816      1.67E-05
    2    -248.2871161557      2.16E-06
    3    -248.2871162646      8.58E-07
    4    -248.2871162779      6.17E-07
    5    -248.2871162825      2.04E-07
    6    -248.2871162834      5.79E-08
    7    -248.2871162835      2.83E-08
    8    -248.2871162835      8.84E-09 Convergence criterion met
 ---------------------------------------
 <S^2> = 0.0000
 SCF time:  CPU 577.26 s  wall 18.32 s
 SCF   energy in the final basis set = -248.28711628
 Total energy in the final basis set = -248.28711628
 
 --------------------------------------------------------------
 
                    Orbital Energies (a.u.)
 --------------------------------------------------------------
 
 Alpha MOs
 -- Occupied --
-14.4208 -10.3155 -10.3155 -10.3036 -10.2919 -10.2919  -1.0663  -0.9270
 -0.8822  -0.7430  -0.7415  -0.6400  -0.5854  -0.5735  -0.5300  -0.5100
 -0.5047  -0.4595  -0.3822  -0.3541  -0.3528
 -- Virtual --
  0.0455   0.0589   0.1239   0.1511   0.1644   0.1873   0.1987   0.2294
  0.2590   0.3122   0.3134   0.3292   0.3421   0.3590   0.3823   0.4039
  0.4182   0.4301   0.4358   0.4455   0.4733   0.4744   0.4951   0.5057
  0.5170   0.5181   0.5405   0.5434   0.5647   0.5650   0.6093   0.6342
  0.6371   0.6430   0.7032   0.7100   0.7275   0.7482   0.7600   0.7690
  0.7928   0.8208   0.8253   0.8728   0.8781   0.9107   0.9164   0.9213
  0.9716   1.0166   1.0338   1.0400   1.0952   1.1011   1.1147   1.1246
  1.1544   1.2125   1.2189   1.2214   1.2603   1.2920   1.3172   1.3483
  1.3535   1.3732   1.3885   1.3938   1.4249   1.4460   1.4673   1.4747
  1.4798   1.4941   1.5223   1.5789   1.5979   1.6664   1.7158   1.7184
  1.7735   1.8570   1.9507   1.9820   2.0296   2.0611   2.1074   2.1137
  2.1854   2.1915   2.2307   2.2835   2.2908   2.3042   2.3359   2.4025
  2.4662   2.4675   2.4683   2.5307   2.5335   2.5816   2.6291   2.6511
  2.6981   2.7143   2.7195   2.7416   2.7736   2.8306   2.8334   2.8652
  2.8705   2.8910   2.9024   2.9431   2.9800   2.9887   3.0088   3.0196
  3.0547   3.0858   3.0909   3.0932   3.1107   3.1432   3.1463   3.1723
  3.1925   3.1961   3.2009   3.2176   3.2359   3.2545   3.2720   3.2806
  3.3094   3.3152   3.3648   3.4201   3.4308   3.4313   3.4701   3.4738
  3.4838   3.5029   3.5038   3.5099   3.6040   3.6066   3.6541   3.7287
  3.7392   3.7513   3.8067   3.8135   3.8194   3.9035   3.9080   3.9144
  3.9193   3.9473   3.9525   3.9646   3.9784   3.9935   3.9986   4.0898
  4.1240   4.1247   4.1921   4.2104   4.2267   4.2554   4.2584   4.3043
  4.3281   4.3473   4.3624   4.4073   4.4384   4.4536   4.4873   4.5323
  4.5554   4.6155   4.6282   4.6317   4.6912   4.7494   4.7653   4.8161
  4.8686   4.8689   4.9135   4.9188   4.9401   5.0329   5.0340   5.0581
  5.0809   5.1228   5.1850   5.1930   5.1941   5.2272   5.3241   5.3598
  5.4614   5.5110   5.5313   5.5639   5.6372   5.6831   5.7572   5.8406
  5.9574   6.0637   6.1896   6.3432   6.3929   6.4352   7.0772   9.1979
 12.0879  12.3214  12.8947  13.3322  14.9728
 
 Beta MOs
 -- Occupied --
-14.4208 -10.3155 -10.3155 -10.3036 -10.2919 -10.2919  -1.0663  -0.9270
 -0.8822  -0.7430  -0.7415  -0.6400  -0.5854  -0.5735  -0.5300  -0.5100
 -0.5047  -0.4595  -0.3822  -0.3541  -0.3528
 -- Virtual --
  0.0455   0.0589   0.1239   0.1511   0.1644   0.1873   0.1987   0.2294
  0.2590   0.3122   0.3134   0.3292   0.3421   0.3590   0.3823   0.4039
  0.4182   0.4301   0.4358   0.4455   0.4733   0.4744   0.4951   0.5057
  0.5170   0.5181   0.5405   0.5434   0.5647   0.5650   0.6093   0.6342
  0.6371   0.6430   0.7032   0.7100   0.7275   0.7482   0.7600   0.7690
  0.7928   0.8208   0.8253   0.8728   0.8781   0.9107   0.9164   0.9213
  0.9716   1.0166   1.0338   1.0400   1.0952   1.1011   1.1147   1.1246
  1.1544   1.2125   1.2189   1.2214   1.2603   1.2920   1.3172   1.3483
  1.3535   1.3732   1.3885   1.3938   1.4249   1.4460   1.4673   1.4747
  1.4798   1.4941   1.5223   1.5789   1.5979   1.6664   1.7158   1.7184
  1.7735   1.8570   1.9507   1.9820   2.0296   2.0611   2.1074   2.1137
  2.1854   2.1915   2.2307   2.2835   2.2908   2.3042   2.3359   2.4025
  2.4662   2.4675   2.4683   2.5307   2.5335   2.5816   2.6291   2.6511
  2.6981   2.7143   2.7195   2.7416   2.7736   2.8306   2.8334   2.8652
  2.8705   2.8910   2.9024   2.9431   2.9800   2.9887   3.0088   3.0196
  3.0547   3.0858   3.0909   3.0932   3.1107   3.1432   3.1463   3.1723
  3.1925   3.1961   3.2009   3.2176   3.2359   3.2545   3.2720   3.2806
  3.3094   3.3152   3.3648   3.4201   3.4308   3.4313   3.4701   3.4738
  3.4838   3.5029   3.5038   3.5099   3.6040   3.6066   3.6541   3.7287
  3.7392   3.7513   3.8067   3.8135   3.8194   3.9035   3.9080   3.9144
  3.9193   3.9473   3.9525   3.9646   3.9784   3.9935   3.9986   4.0898
  4.1240   4.1247   4.1921   4.2104   4.2267   4.2554   4.2584   4.3043
  4.3281   4.3473   4.3624   4.4073   4.4384   4.4536   4.4873   4.5323
  4.5554   4.6155   4.6282   4.6317   4.6912   4.7494   4.7653   4.8161
  4.8686   4.8689   4.9135   4.9188   4.9401   5.0329   5.0340   5.0581
  5.0809   5.1228   5.1850   5.1930   5.1941   5.2272   5.3241   5.3598
  5.4614   5.5110   5.5313   5.5639   5.6372   5.6831   5.7572   5.8406
  5.9574   6.0637   6.1896   6.3432   6.3929   6.4352   7.0772   9.1979
 12.0879  12.3214  12.8947  13.3322  14.9728
 --------------------------------------------------------------
 
          Ground-State Mulliken Net Atomic Charges

     Atom                 Charge (a.u.)    Spin (a.u.)
  --------------------------------------------------------
      1 C                    -0.131964       0.000000
      2 C                    -0.102041       0.000000
      3 C                    -0.086259      -0.000000
      4 N                    -0.149763       0.000000
      5 C                    -0.084540      -0.000000
      6 C                    -0.103326       0.000000
      7 H                     0.126412      -0.000000
      8 H                     0.138688      -0.000000
      9 H                     0.127552      -0.000000
     10 H                     0.126226      -0.000000
     11 H                     0.139015      -0.000000
  --------------------------------------------------------
  Sum of atomic charges =    -0.000000
  Sum of spin   charges =    -0.000000

 -----------------------------------------------------------------
                    Cartesian Multipole Moments
 -----------------------------------------------------------------
    Charge (ESU x 10^10)
                 0.0000
    Dipole Moment (Debye)
         X       1.0510      Y       1.3528      Z      -1.3951
       Tot       2.2093
    Quadrupole Moments (Debye-Ang)
        XX     -28.1150     XY      -2.1966     YY     -48.1885
        XZ      -2.0327     YZ       0.7517     ZZ     -25.6981
    Octopole Moments (Debye-Ang^2)
       XXX    -142.6964    XXY     122.2479    XYY     -55.8843
       YYY     533.8292    XXZ      91.7499    XYZ      -3.3790
       YYZ     127.6327    XZZ     -48.6947    YZZ     129.0836
       ZZZ     274.2295
    Hexadecapole Moments (Debye-Ang^3)
      XXXX    -694.9327   XXXY     588.4572   XXYY    -678.7221
      XYYY     710.5485   YYYY   -4403.3695   XXXZ     437.1810
      XXYZ    -396.3231   XYYZ     224.0512   YYYZ   -1489.2283
      XXZZ    -449.1086   XYZZ     246.2213   YYZZ   -1009.2946
      XZZZ     461.6172   YZZZ   -1199.3361   ZZZZ   -1953.5448
 -----------------------------------------------------------------
 Calculating analytic gradient of the SCF energy
 Gradient of SCF Energy
            1           2           3           4           5           6
    1   0.0000120  -0.0000256  -0.0000274   0.0000783  -0.0000255  -0.0000081
    2  -0.0000325   0.0000041   0.0000187  -0.0000461  -0.0000271   0.0000656
    3  -0.0000194   0.0000204   0.0000128   0.0000645   0.0000026  -0.0000664
            7           8           9          10          11
    1  -0.0000538  -0.0000196   0.0000223   0.0000508  -0.0000034
    2   0.0000317  -0.0000075  -0.0000691   0.0000175   0.0000448
    3  -0.0000100   0.0000098   0.0000238  -0.0000129  -0.0000253
 Max gradient component =       7.830E-05
 RMS gradient           =       3.593E-05
 Gradient time:  CPU 226.69 s  wall 7.44 s
 Geometry Optimization Parameters
   NAtoms,    NIC,     NZ,  NCons,   NDum,   NFix, NCnnct, MaxDiis
       11      69       0       0       0       0       0       0

 Cartesian Hessian Update
 Hessian updated using BFGS update


** GEOMETRY OPTIMIZATION IN DELOCALIZED INTERNAL COORDINATES **
   Searching for a Minimum

   Optimization Cycle:  12

                       Coordinates (Angstroms)
     ATOM                X               Y               Z
      1  C         2.2440564240   -3.3251504210   -3.9368358816
      2  C         0.9250768442   -3.6843539888   -4.1575783624
      3  C         0.3125892896   -4.5372029882   -3.2517471127
      4  N         0.9202626677   -5.0321925844   -2.1780304988
      5  C         2.1861030974   -4.6787166271   -1.9786342322
      6  C         2.8902891135   -3.8332975113   -2.8225410284
      7  H         2.7593575190   -2.6619701291   -4.6198023039
      8  H         0.3777773344   -3.3142169112   -5.0138555940
      9  H        -0.7195867472   -4.8384355682   -3.3963193335
     10  H         2.6625533368   -5.0936759713   -1.0967677024
     11  H         3.9202549712   -3.5829023904   -2.6070588727
   Point Group: c1    Number of degrees of freedom:    27


   Energy is   -248.287116283

 Hessian updated using BFGS update

 27 Hessian modes will be used to form the next step
  Hessian Eigenvalues:
     0.014956    0.016118    0.019535    0.021189    0.023039    0.024538
     0.024942    0.036253    0.110868    0.158660    0.159642    0.160123
     0.160363    0.218447    0.224175    0.234553    0.304218    0.328107
     0.338265    0.349532    0.352381    0.354047    0.354449    0.450646
     0.507669    0.539751    0.642419

 Minimum search - taking simple RFO step
 Searching for Lamda that Minimizes Along All modes
 Value Taken    Lamda =  -0.00000011
 Step Taken.  Stepsize is  0.002015

                             Maximum     Tolerance    Cnvgd?
         Gradient           0.000050      0.000300     YES
         Displacement       0.001181      0.001200     YES
         Energy change     -0.000001      0.000001     YES


                       Distance Matrix (Angstroms)
             C (  1)   C (  2)   C (  3)   N (  4)   C (  5)   C (  6)
   C (  2)  1.384724
   C (  3)  2.380963  1.386731
   N (  4)  2.785645  2.394849  1.329342
   C (  5)  2.381187  2.706795  2.269559  1.329307
   C (  6)  1.384732  2.380455  2.706333  2.394524  1.386647
   H (  7)  1.082491  2.150234  3.372647  3.868136  3.372189  2.149255
   H (  8)  2.154783  1.081549  2.145920  3.359708  3.787409  3.374021
   H (  9)  3.371257  2.148566  1.084910  2.052042  3.237032  3.790874
   H ( 10)  3.371767  3.791250  3.236654  2.051460  1.084843  2.149119
   H ( 11)  2.155083  3.374240  3.787026  3.359235  2.145462  1.081647
             H (  7)   H (  8)   H (  9)   H ( 10)
   H (  8)  2.500526
   H (  9)  4.282168  2.478684
   H ( 10)  4.281861  4.871371  4.097799
   H ( 11)  2.499387  4.291155  4.871081  2.478957
 
 Final energy is   -248.287116283473     


 ******************************
 **  OPTIMIZATION CONVERGED  **
 ******************************

                       Coordinates (Angstroms)
     ATOM                X               Y               Z
      1  C         2.2440564240   -3.3251504210   -3.9368358816
      2  C         0.9250768442   -3.6843539888   -4.1575783624
      3  C         0.3125892896   -4.5372029882   -3.2517471127
      4  N         0.9202626677   -5.0321925844   -2.1780304988
      5  C         2.1861030974   -4.6787166271   -1.9786342322
      6  C         2.8902891135   -3.8332975113   -2.8225410284
      7  H         2.7593575190   -2.6619701291   -4.6198023039
      8  H         0.3777773344   -3.3142169112   -5.0138555940
      9  H        -0.7195867472   -4.8384355682   -3.3963193335
     10  H         2.6625533368   -5.0936759713   -1.0967677024
     11  H         3.9202549712   -3.5829023904   -2.6070588727

Z-matrix Print:
$molecule
0 1
N 
C  1 1.329307
H  2 1.084843 1 116.004528
C  1 1.329342 2 117.222122 3 179.984539 0
H  4 1.084910 1 116.049634 2 179.964776 0
C  2 1.386647 1 123.670767 3 -179.990541 0
H  6 1.081647 2 120.229565 1 -179.949816 0
C  6 1.384732 2 118.455227 1 0.023632 0
H  8 1.082491 6 120.688057 2 179.997346 0
C  8 1.384724 6 118.529685 2 -0.011628 0
H  10 1.081549 8 121.294739 6 -179.962439 0
$end

 
 --------------------------------------------------------------
 
                    Orbital Energies (a.u.)
 --------------------------------------------------------------
 
 Alpha MOs
 -- Occupied --
-14.4208 -10.3155 -10.3155 -10.3036 -10.2919 -10.2919  -1.0663  -0.9270
 -0.8822  -0.7430  -0.7415  -0.6400  -0.5854  -0.5735  -0.5300  -0.5100
 -0.5047  -0.4595  -0.3822  -0.3541  -0.3528
 -- Virtual --
  0.0455   0.0589   0.1239   0.1511   0.1644   0.1873   0.1987   0.2294
  0.2590   0.3122   0.3134   0.3292   0.3421   0.3590   0.3823   0.4039
  0.4182   0.4301   0.4358   0.4455   0.4733   0.4744   0.4951   0.5057
  0.5170   0.5181   0.5405   0.5434   0.5647   0.5650   0.6093   0.6342
  0.6371   0.6430   0.7032   0.7100   0.7275   0.7482   0.7600   0.7690
  0.7928   0.8208   0.8253   0.8728   0.8781   0.9107   0.9164   0.9213
  0.9716   1.0166   1.0338   1.0400   1.0952   1.1011   1.1147   1.1246
  1.1544   1.2125   1.2189   1.2214   1.2603   1.2920   1.3172   1.3483
  1.3535   1.3732   1.3885   1.3938   1.4249   1.4460   1.4673   1.4747
  1.4798   1.4941   1.5223   1.5789   1.5979   1.6664   1.7158   1.7184
  1.7735   1.8570   1.9507   1.9820   2.0296   2.0611   2.1074   2.1137
  2.1854   2.1915   2.2307   2.2835   2.2908   2.3042   2.3359   2.4025
  2.4662   2.4675   2.4683   2.5307   2.5335   2.5816   2.6291   2.6511
  2.6981   2.7143   2.7195   2.7416   2.7736   2.8306   2.8334   2.8652
  2.8705   2.8910   2.9024   2.9431   2.9800   2.9887   3.0088   3.0196
  3.0547   3.0858   3.0909   3.0932   3.1107   3.1432   3.1463   3.1723
  3.1925   3.1961   3.2009   3.2176   3.2359   3.2545   3.2720   3.2806
  3.3094   3.3152   3.3648   3.4201   3.4308   3.4313   3.4701   3.4738
  3.4838   3.5029   3.5038   3.5099   3.6040   3.6066   3.6541   3.7287
  3.7392   3.7513   3.8067   3.8135   3.8194   3.9035   3.9080   3.9144
  3.9193   3.9473   3.9525   3.9646   3.9784   3.9935   3.9986   4.0898
  4.1240   4.1247   4.1921   4.2104   4.2267   4.2554   4.2584   4.3043
  4.3281   4.3473   4.3624   4.4073   4.4384   4.4536   4.4873   4.5323
  4.5554   4.6155   4.6282   4.6317   4.6912   4.7494   4.7653   4.8161
  4.8686   4.8689   4.9135   4.9188   4.9401   5.0329   5.0340   5.0581
  5.0809   5.1228   5.1850   5.1930   5.1941   5.2272   5.3241   5.3598
  5.4614   5.5110   5.5313   5.5639   5.6372   5.6831   5.7572   5.8406
  5.9574   6.0637   6.1896   6.3432   6.3929   6.4352   7.0772   9.1979
 12.0879  12.3214  12.8947  13.3322  14.9728
 
 Beta MOs
 -- Occupied --
-14.4208 -10.3155 -10.3155 -10.3036 -10.2919 -10.2919  -1.0663  -0.9270
 -0.8822  -0.7430  -0.7415  -0.6400  -0.5854  -0.5735  -0.5300  -0.5100
 -0.5047  -0.4595  -0.3822  -0.3541  -0.3528
 -- Virtual --
  0.0455   0.0589   0.1239   0.1511   0.1644   0.1873   0.1987   0.2294
  0.2590   0.3122   0.3134   0.3292   0.3421   0.3590   0.3823   0.4039
  0.4182   0.4301   0.4358   0.4455   0.4733   0.4744   0.4951   0.5057
  0.5170   0.5181   0.5405   0.5434   0.5647   0.5650   0.6093   0.6342
  0.6371   0.6430   0.7032   0.7100   0.7275   0.7482   0.7600   0.7690
  0.7928   0.8208   0.8253   0.8728   0.8781   0.9107   0.9164   0.9213
  0.9716   1.0166   1.0338   1.0400   1.0952   1.1011   1.1147   1.1246
  1.1544   1.2125   1.2189   1.2214   1.2603   1.2920   1.3172   1.3483
  1.3535   1.3732   1.3885   1.3938   1.4249   1.4460   1.4673   1.4747
  1.4798   1.4941   1.5223   1.5789   1.5979   1.6664   1.7158   1.7184
  1.7735   1.8570   1.9507   1.9820   2.0296   2.0611   2.1074   2.1137
  2.1854   2.1915   2.2307   2.2835   2.2908   2.3042   2.3359   2.4025
  2.4662   2.4675   2.4683   2.5307   2.5335   2.5816   2.6291   2.6511
  2.6981   2.7143   2.7195   2.7416   2.7736   2.8306   2.8334   2.8652
  2.8705   2.8910   2.9024   2.9431   2.9800   2.9887   3.0088   3.0196
  3.0547   3.0858   3.0909   3.0932   3.1107   3.1432   3.1463   3.1723
  3.1925   3.1961   3.2009   3.2176   3.2359   3.2545   3.2720   3.2806
  3.3094   3.3152   3.3648   3.4201   3.4308   3.4313   3.4701   3.4738
  3.4838   3.5029   3.5038   3.5099   3.6040   3.6066   3.6541   3.7287
  3.7392   3.7513   3.8067   3.8135   3.8194   3.9035   3.9080   3.9144
  3.9193   3.9473   3.9525   3.9646   3.9784   3.9935   3.9986   4.0898
  4.1240   4.1247   4.1921   4.2104   4.2267   4.2554   4.2584   4.3043
  4.3281   4.3473   4.3624   4.4073   4.4384   4.4536   4.4873   4.5323
  4.5554   4.6155   4.6282   4.6317   4.6912   4.7494   4.7653   4.8161
  4.8686   4.8689   4.9135   4.9188   4.9401   5.0329   5.0340   5.0581
  5.0809   5.1228   5.1850   5.1930   5.1941   5.2272   5.3241   5.3598
  5.4614   5.5110   5.5313   5.5639   5.6372   5.6831   5.7572   5.8406
  5.9574   6.0637   6.1896   6.3432   6.3929   6.4352   7.0772   9.1979
 12.0879  12.3214  12.8947  13.3322  14.9728
 --------------------------------------------------------------
 
          Ground-State Mulliken Net Atomic Charges

     Atom                 Charge (a.u.)    Spin (a.u.)
  --------------------------------------------------------
      1 C                    -0.131964       0.000000
      2 C                    -0.102041       0.000000
      3 C                    -0.086259      -0.000000
      4 N                    -0.149763       0.000000
      5 C                    -0.084540      -0.000000
      6 C                    -0.103326       0.000000
      7 H                     0.126412      -0.000000
      8 H                     0.138688      -0.000000
      9 H                     0.127552      -0.000000
     10 H                     0.126226      -0.000000
     11 H                     0.139015      -0.000000
  --------------------------------------------------------
  Sum of atomic charges =    -0.000000
  Sum of spin   charges =    -0.000000

 -----------------------------------------------------------------
                    Cartesian Multipole Moments
 -----------------------------------------------------------------
    Charge (ESU x 10^10)
                 0.0000
    Dipole Moment (Debye)
         X       1.0510      Y       1.3528      Z      -1.3951
       Tot       2.2093
    Quadrupole Moments (Debye-Ang)
        XX     -28.1150     XY      -2.1966     YY     -48.1885
        XZ      -2.0327     YZ       0.7517     ZZ     -25.6981
    Octopole Moments (Debye-Ang^2)
       XXX    -142.6964    XXY     122.2479    XYY     -55.8843
       YYY     533.8292    XXZ      91.7499    XYZ      -3.3790
       YYZ     127.6327    XZZ     -48.6947    YZZ     129.0836
       ZZZ     274.2295
    Hexadecapole Moments (Debye-Ang^3)
      XXXX    -694.9327   XXXY     588.4572   XXYY    -678.7221
      XYYY     710.5485   YYYY   -4403.3695   XXXZ     437.1810
      XXYZ    -396.3231   XYYZ     224.0512   YYYZ   -1489.2283
      XXZZ    -449.1086   XYZZ     246.2213   YYZZ   -1009.2946
      XZZZ     461.6172   YZZZ   -1199.3361   ZZZZ   -1953.5448
 -----------------------------------------------------------------
Archival summary:
1\1\c8-54\OPT\ProcedureUnspecified\BasisUnspecified\155\hpark21\FriFeb1718:47:252023FriFeb1718:47:252023\0\\#,OPT,ProcedureUnspecified,BasisUnspecified,\\0,1\N\C,1,1.32931\H,2,1.08484,1,116.005\C,1,1.32934,2,117.222,3,179.985,0\H,4,1.08491,1,116.05,2,179.965,0\C,2,1.38665,1,123.671,3,-179.991,0\H,6,1.08165,2,120.23,1,-179.95,0\C,6,1.38473,2,118.455,1,0.0236318,0\H,8,1.08249,6,120.688,2,179.997,0\C,8,1.38472,6,118.53,2,-0.0116283,0\H,10,1.08155,8,121.295,6,-179.962,0\\\@

 Total job time:  439.80s(wall), 13529.35s(cpu) 
 Fri Feb 17 18:47:25 2023

        *************************************************************
        *                                                           *
        *  Thank you very much for using Q-Chem.  Have a nice day.  *
        *                                                           *
        *************************************************************
