# Supplementary material for: Reactant Discovery with an Ab Initio Nanoreactor: Exploration of Astrophysical N-Heterocycle Precursors and Formation Pathways
Source: ACS Earth Space Chem. 2024 Aug 9;8(9):1771–83. doi: 10.1021/acsearthspacechem.4c00120 (PMC11418024; doi:10.1021/acsearthspacechem.4c00120)
Supplement: Supplementary file 2 — sp4c00120_si_002.zip [file sp4c00120_si_002.zip › nr-si-data/reaction3/P3/Pyridine/ccsd_sp.out]

Running Job 1 of 1 qchem.in
qchem qchem.in_2030551.0 ./qchem2030551/ 0
/home/leeping/opt/qchem/5.3.2-openmp/exe/qcprog.exe_s qchem.in_2030551.0 ./qchem2030551/
                  Welcome to Q-Chem
     A Quantum Leap Into The Future Of Chemistry


 Q-Chem 5.3, Q-Chem, Inc., Pleasanton, CA (2020)

 Yihan Shao,  Zhengting Gan,  E. Epifanovsky,  A. T. B. Gilbert,  M. Wormit,  
 J. Kussmann,  A. W. Lange,  A. Behn,  Jia Deng,  Xintian Feng,  D. Ghosh,  
 M. Goldey,  P. R. Horn,  L. D. Jacobson,  I. Kaliman,  T. Kus,  A. Landau,  
 Jie Liu,  E. I. Proynov,  R. M. Richard,  R. P. Steele,  E. J. Sundstrom,  
 H. L. Woodcock III,  P. M. Zimmerman,  D. Zuev,  B. Alam,  B. Albrecht,  
 A. Aldossary,  E. Alguire,  S. A. Baeppler,  D. Barton,  Z. Benda,  
 Y. A. Bernard,  E. J. Berquist,  K. B. Bravaya,  H. Burton,  K. Carter-Fenk,  
 D. Casanova,  Chun-Min Chang,  Yunqing Chen,  A. Chien,  K. D. Closser,  
 M. P. Coons,  S. Coriani,  S. Dasgupta,  A. L. Dempwolff,  M. Diedenhofen,  
 Hainam Do,  R. G. Edgar,  Po-Tung Fang,  S. Faraji,  S. Fatehi,  
 Qingguo Feng,  J. Fosso-Tande,  J. Gayvert,  Qinghui Ge,  A. Ghysels,  
 G. Gidofalvi,  J. Gomes,  J. Gonthier,  S. Gulania,  A. Gunina,  D. Hait,  
 M. W. D. Hanson-Heine,  S. Hammes-Schiffer,  P. H. P. Harbach,  
 A. W. Hauser,  M. F. Herbst,  J. E. Herr,  E. G. Hohenstein,  Z. C. Holden,  
 S. Houck,  Kerwin Hui,  B. C. Huynh,  M. Ivanov,  T.-C. Jagau,  Hyunjun Ji,  
 B. Kaduk,  K. Khistyaev,  Jaehoon Kim,  P. Klunzinger,  K. Koh,  
 D. Kosenkov,  L. Koulias,  T. Kowalczyk,  C. M. Krauter,  A. Kunitsa,  
 Ka Un Lao,  A. Laurent,  K. V. Lawler,  Joonho Lee,  D. Lefrancois,  
 S. Lehtola,  D. S. Levine,  Yi-Pei Li,  You-Sheng Lin,  Fenglai Liu,  
 Kuan-Yu Liu,  E. Livshits,  M. Loipersberger,  A. Luenser,  A. Manjanath,  
 P. Manohar,  E. Mansoor,  S. F. Manzer,  Shan-Ping Mao,  Yuezhi Mao,  
 N. Mardirossian,  A. V. Marenich,  T. Markovich,  L. A. Martinez-Martinez,  
 S. A. Maurer,  N. J. Mayhall,  S. C. McKenzie,  J.-M. Mewes,  P. Morgante,  
 A. F. Morrison,  J. W. Mullinax,  K. Nanda,  T. S. Nguyen-Beck,  
 R. Olivares-Amaya,  K. J. Oosterbaan,  J. A. Parkhill,  S. K. Paul,  
 F. Pavosevic,  Zheng Pei,  T. M. Perrine,  F. Plasser,  P. Pokhilko,  
 S. Prager,  A. Prociuk,  E. Ramos,  B. Rana,  D. R. Rehn,  F. Rob,  
 E. Rossomme,  M. Scheurer,  M. Schneider,  N. Sergueev,  S. M. Sharada,  
 S. Sharma,  W. Skomorowski,  D. W. Small,  T. Stauch,  C. J. Stein,  
 T. Stein,  Yu-Chuan Su,  S. P. Veccham,  Zhen Tao,  A. J. W. Thom,  
 A. Tkatchenko,  T. Tsuchimochi,  N. M. Tubman,  L. Vogt,  M. L. Vidal,  
 O. Vydrov,  M. A. Watson,  J. Wenzel,  M. de Wergifosse,  T. A. Wesolowski,  
 A. White,  J. Witte,  A. Yamada,  Jun Yang,  K. Yao,  S. Yeganeh,  
 S. R. Yost,  Zhi-Qiang You,  A. Zech,  Igor Ying Zhang,  Xing Zhang,  
 Yan Zhao,  Ying Zhu,  B. R. Brooks,  G. K. L. Chan,  C. J. Cramer,  
 M. S. Gordon,  W. J. Hehre,  A. Klamt,  M. W. Schmidt,  C. D. Sherrill,  
 D. G. Truhlar,  A. Aspuru-Guzik,  R. Baer,  A. T. Bell,  N. A. Besley,  
 Jeng-Da Chai,  A. E. DePrince, III,  R. A. DiStasio Jr.,  A. Dreuw,  
 B. D. Dunietz,  T. R. Furlani,  Chao-Ping Hsu,  Yousung Jung,  Jing Kong,  
 D. S. Lambrecht,  WanZhen Liang,  C. Ochsenfeld,  V. A. Rassolov,  
 L. V. Slipchenko,  J. E. Subotnik,  T. Van Voorhis,  J. M. Herbert,  
 A. I. Krylov,  P. M. W. Gill,  M. Head-Gordon

 Contributors to earlier versions of Q-Chem not listed above: 
 R. D. Adamson,  B. Austin,  J. Baker,  G. J. O. Beran,  K. Brandhorst,  
 S. T. Brown,  E. F. C. Byrd,  A. K. Chakraborty,  C.-L. Cheng,  
 Siu Hung Chien,  D. M. Chipman,  D. L. Crittenden,  H. Dachsel,  
 R. J. Doerksen,  A. D. Dutoi,  L. Fusti-Molnar,  W. A. Goddard III,  
 A. Golubeva-Zadorozhnaya,  S. R. Gwaltney,  G. Hawkins,  A. Heyden,  
 S. Hirata,  G. Kedziora,  F. J. Keil,  C. Kelley,  Jihan Kim,  R. A. King,  
 R. Z. Khaliullin,  P. P. Korambath,  W. Kurlancheek,  A. M. Lee,  M. S. Lee,  
 S. V. Levchenko,  Ching Yeh Lin,  D. Liotard,  R. C. Lochan,  I. Lotan,  
 P. E. Maslen,  N. Nair,  D. P. O'Neill,  D. Neuhauser,  E. Neuscamman,  
 C. M. Oana,  R. Olson,  B. Peters,  R. Peverati,  P. A. Pieniazek,  
 Y. M. Rhee,  J. Ritchie,  M. A. Rohrdanz,  E. Rosta,  N. J. Russ,  
 H. F. Schaefer III,  N. E. Schultz,  N. Shenvi,  A. C. Simmonett,  A. Sodt,  
 D. Stuck,  K. S. Thanthiriwatte,  V. Vanovschi,  Tao Wang,  A. Warshel,  
 C. F. Williams,  Q. Wu,  X. Xu,  W. Zhang

 Please cite Q-Chem as follows:
 Y. Shao et al., Mol. Phys. 113, 184-215 (2015)
 DOI: 10.1080/00268976.2014.952696

 Q-Chem 5.3.2 for Intel X86 EM64T Linux

 Parts of Q-Chem use Armadillo 9.800.1 (Horizon Scraper).
 http://arma.sourceforge.net/

 Q-Chem begins on Thu Jun 13 12:27:07 2024  

Host: 
0

     Scratch files written to ./qchem2030551//
 Dec820 |scratch|qcdevops|jenkins|workspace|build_RNUM 5633   
Processing $rem in /home/leeping/opt/qchem/5.3.2-openmp/config/preferences:
Processing $rem in /home/hpark21/.qchemrc:
Core orbitals will be frozen

Checking the input file for inconsistencies... 	...done.

--------------------------------------------------------------
User input:
--------------------------------------------------------------
$molecule
0 1
C         2.2440564240   -3.3251504210   -3.9368358816
C         0.9250768442   -3.6843539888   -4.1575783624
C         0.3125892896   -4.5372029882   -3.2517471127
N         0.9202626677   -5.0321925844   -2.1780304988
C         2.1861030974   -4.6787166271   -1.9786342322
C         2.8902891135   -3.8332975113   -2.8225410284
H         2.7593575190   -2.6619701291   -4.6198023039
H         0.3777773344   -3.3142169112   -5.0138555940
H        -0.7195867472   -4.8384355682   -3.3963193335
H         2.6625533368   -5.0936759713   -1.0967677024
H         3.9202549712   -3.5829023904   -2.6070588727
$end

$rem
method                ccsd(t)
basis                 cc-pvtz
unrestricted          true
symmetry              False
sym_ignore            true
scf_convergence       8
thresh                14
jobtype               sp
scf_guess             core
scf_algorithm         diis
max_scf_cycles        100
geom_opt_max_cycles   100
mem_total             10000
$end
--------------------------------------------------------------
 ----------------------------------------------------------------
             Standard Nuclear Orientation (Angstroms)
    I     Atom           X                Y                Z
 ----------------------------------------------------------------
    1      C       2.2440564240    -3.3251504210    -3.9368358816
    2      C       0.9250768442    -3.6843539888    -4.1575783624
    3      C       0.3125892896    -4.5372029882    -3.2517471127
    4      N       0.9202626677    -5.0321925844    -2.1780304988
    5      C       2.1861030974    -4.6787166271    -1.9786342322
    6      C       2.8902891135    -3.8332975113    -2.8225410284
    7      H       2.7593575190    -2.6619701291    -4.6198023039
    8      H       0.3777773344    -3.3142169112    -5.0138555940
    9      H      -0.7195867472    -4.8384355682    -3.3963193335
   10      H       2.6625533368    -5.0936759713    -1.0967677024
   11      H       3.9202549712    -3.5829023904    -2.6070588727
 ----------------------------------------------------------------
 Nuclear Repulsion Energy =         207.22164892 hartrees
 There are       21 alpha and       21 beta electrons
 Requested basis set is cc-pVTZ
 There are 90 shells and 250 basis functions
 Total memory of 10000 MB is distributed as follows: 
   MEM_STATIC is set to 2000 MB
   QALLOC/CCMAN JOB total memory use is  8000 MB
 Warning: actual memory use might exceed 10000 MB

 Total QAlloc Memory Limit  10000 MB
 Mega-Array Size      1956 MB
 MEM_STATIC part      2000 MB

                       Distance Matrix (Angstroms)
             C (  1)   C (  2)   C (  3)   N (  4)   C (  5)   C (  6)
   C (  2)  1.384724
   C (  3)  2.380963  1.386731
   N (  4)  2.785645  2.394849  1.329342
   C (  5)  2.381187  2.706795  2.269559  1.329307
   C (  6)  1.384732  2.380455  2.706333  2.394524  1.386647
   H (  7)  1.082491  2.150234  3.372647  3.868136  3.372189  2.149255
   H (  8)  2.154783  1.081549  2.145920  3.359708  3.787409  3.374021
   H (  9)  3.371257  2.148566  1.084910  2.052042  3.237032  3.790874
   H ( 10)  3.371767  3.791250  3.236654  2.051460  1.084843  2.149119
   H ( 11)  2.155083  3.374240  3.787026  3.359235  2.145462  1.081647
             H (  7)   H (  8)   H (  9)   H ( 10)
   H (  8)  2.500526
   H (  9)  4.282168  2.478684
   H ( 10)  4.281861  4.871371  4.097799
   H ( 11)  2.499387  4.291155  4.871081  2.478957
 
 A cutoff of  1.0D-14 yielded   3983 shell pairs
 There are     31085 function pairs (     40560 Cartesian)
 Smallest overlap matrix eigenvalue = 1.21E-04

 Scale SEOQF with 1.000000e-01/1.000000e-01/1.000000e-01

 Standard Electronic Orientation quadrupole field applied
 Nucleus-field energy     =     0.0000000127 hartrees
 Guess MOs from core Hamiltonian diagonalization
 An unrestricted Hartree-Fock SCF calculation will be
 performed using Pulay DIIS extrapolation
 SCF converges when DIIS error is below 1.0E-08
 using 8 threads for integral computing
 -------------------------------------------------------
 OpenMP Integral computing Module                
 Release: version 1.0, May 2013, Q-Chem Inc. Pittsburgh 
 -------------------------------------------------------
 ---------------------------------------
  Cycle       Energy         DIIS Error
 ---------------------------------------
    1    -191.9807524873      8.55E-02
    2    -186.5644049716      5.47E-02
    3    -214.1260393771      5.38E-02
    4    -244.5788180352      1.65E-02
    5    -246.3021062146      7.40E-03
    6    -246.7571430752      1.26E-03
    7    -246.7745337446      5.25E-04
    8    -246.7768858170      2.14E-04
    9    -246.7774448832      3.34E-05
   10    -246.7774664704      1.11E-05
   11    -246.7774684237      3.25E-06
   12    -246.7774685690      1.37E-06
   13    -246.7774685871      2.19E-07
   14    -246.7774685878      5.47E-08
   15    -246.7774685878      1.78E-08
   16    -246.7774685878      6.40E-09 Convergence criterion met
 ---------------------------------------
 <S^2> = 0.0000
 SCF time:  CPU 375.54 s  wall 116.35 s
 SCF   energy in the final basis set = -246.77746859
 Total energy in the final basis set = -246.77746859


 ------------------------------------------------------------------------------

   CCMAN2: suite of methods based on coupled cluster
           and equation of motion theories.

   Components:
   * libvmm-1.3-trunk
     by Evgeny Epifanovsky, Ilya Kaliman.
   * libtensor-2.5-trunk
     by Evgeny Epifanovsky, Michael Wormit, Dmitry Zuev, Sam Manzer, 
        Ilya Kaliman.
   * libcc-2.5-trunk
     by Evgeny Epifanovsky, Arik Landau, Tomasz Kus, Kirill Khistyaev, 
        Dmitry Zuev, Prashant Manohar, Xintian Feng, Anna Krylov, 
        Matthew Goldey, Alec White, Thomas Jagau, Kaushik Nanda, 
        Anastasia Gunina, Alexander Kunitsa, Joonho Lee.

   CCMAN original authors:
   Anna I. Krylov, C. David Sherrill, Steven R. Gwaltney,
   Edward F. C. Byrd (2000)
   Sergey V. Levchenko, Lyudmila V. Slipchenko, Tao Wang,
   Ana-Maria C. Cristian (2003)
   Piotr A. Pieniazek, C. Melania Oana, Evgeny Epifanovsky (2007)
   Prashant Manohar (2009)

 ------------------------------------------------------------------------------


 Allocating and initializing 8000MB of RAM...
 Calculation will run on 8 cores.

 
 Alpha MOs, Unrestricted
 -- Occupied --                  
-15.561 -11.271 -11.271 -11.256 -11.239 -11.238  -1.261  -1.091
  1 A     2 A     3 A     4 A     5 A     6 A     7 A     8 A                  
 -1.034  -0.858  -0.857  -0.722  -0.662  -0.651  -0.597  -0.576
  9 A    10 A    11 A    12 A    13 A    14 A    15 A    16 A                  
 -0.544  -0.519  -0.416  -0.384  -0.348
 17 A    18 A    19 A    20 A    21 A                                          
 -- Virtual --                   
  0.110   0.125   0.144   0.165   0.178   0.201   0.214   0.302
 22 A    23 A    24 A    25 A    26 A    27 A    28 A    29 A                  
  0.321   0.355   0.363   0.374   0.399   0.422   0.438   0.465
 30 A    31 A    32 A    33 A    34 A    35 A    36 A    37 A                  
  0.485   0.503   0.503   0.515   0.563   0.567   0.567   0.589
 38 A    39 A    40 A    41 A    42 A    43 A    44 A    45 A                  
  0.595   0.602   0.622   0.629   0.634   0.637   0.686   0.696
 46 A    47 A    48 A    49 A    50 A    51 A    52 A    53 A                  
  0.715   0.728   0.780   0.812   0.841   0.852   0.854   0.863
 54 A    55 A    56 A    57 A    58 A    59 A    60 A    61 A                  
  0.888   0.938   0.943   0.949   0.979   1.004   1.026   1.047
 62 A    63 A    64 A    65 A    66 A    67 A    68 A    69 A                  
  1.051   1.116   1.135   1.145   1.209   1.218   1.237   1.241
 70 A    71 A    72 A    73 A    74 A    75 A    76 A    77 A                  
  1.264   1.327   1.334   1.334   1.377   1.416   1.442   1.494
 78 A    79 A    80 A    81 A    82 A    83 A    84 A    85 A                  
  1.496   1.505   1.525   1.549   1.559   1.590   1.590   1.592
 86 A    87 A    88 A    89 A    90 A    91 A    92 A    93 A                  
  1.605   1.623   1.668   1.710   1.748   1.811   1.866   1.875
 94 A    95 A    96 A    97 A    98 A    99 A   100 A   101 A                  
  1.933   2.020   2.115   2.136   2.199   2.240   2.303   2.348
102 A   103 A   104 A   105 A   106 A   107 A   108 A   109 A                  
  2.379   2.413   2.462   2.506   2.511   2.529   2.544   2.608
110 A   111 A   112 A   113 A   114 A   115 A   116 A   117 A                  
  2.682   2.685   2.703   2.746   2.749   2.809   2.846   2.879
118 A   119 A   120 A   121 A   122 A   123 A   124 A   125 A                  
  2.931   2.934   2.955   2.962   2.985   3.048   3.068   3.092
126 A   127 A   128 A   129 A   130 A   131 A   132 A   133 A                  
  3.096   3.128   3.132   3.198   3.208   3.216   3.240   3.247
134 A   135 A   136 A   137 A   138 A   139 A   140 A   141 A                  
  3.293   3.312   3.326   3.329   3.340   3.374   3.381   3.415
142 A   143 A   144 A   145 A   146 A   147 A   148 A   149 A                  
  3.417   3.442   3.442   3.452   3.465   3.488   3.504   3.514
150 A   151 A   152 A   153 A   154 A   155 A   156 A   157 A                  
  3.550   3.561   3.594   3.635   3.666   3.666   3.699   3.707
158 A   159 A   160 A   161 A   162 A   163 A   164 A   165 A                  
  3.725   3.733   3.753   3.759   3.842   3.852   3.907   3.952
166 A   167 A   168 A   169 A   170 A   171 A   172 A   173 A                  
  3.955   3.980   4.038   4.058   4.061   4.128   4.145   4.153
174 A   175 A   176 A   177 A   178 A   179 A   180 A   181 A                  
  4.159   4.176   4.203   4.204   4.213   4.220   4.240   4.331
182 A   183 A   184 A   185 A   186 A   187 A   188 A   189 A                  
  4.352   4.386   4.435   4.449   4.455   4.481   4.530   4.581
190 A   191 A   192 A   193 A   194 A   195 A   196 A   197 A                  
  4.585   4.593   4.621   4.665   4.696   4.707   4.743   4.796
198 A   199 A   200 A   201 A   202 A   203 A   204 A   205 A                  
  4.817   4.875   4.884   4.915   4.970   5.007   5.012   5.087
206 A   207 A   208 A   209 A   210 A   211 A   212 A   213 A                  
  5.125   5.167   5.180   5.189   5.232   5.322   5.322   5.343
214 A   215 A   216 A   217 A   218 A   219 A   220 A   221 A                  
  5.345   5.399   5.462   5.469   5.475   5.503   5.615   5.650
222 A   223 A   224 A   225 A   226 A   227 A   228 A   229 A                  
  5.766   5.792   5.839   5.850   5.933   6.007   6.054   6.162
230 A   231 A   232 A   233 A   234 A   235 A   236 A   237 A                  
  6.264   6.366   6.510   6.659   6.706   6.767   7.410   9.657
238 A   239 A   240 A   241 A   242 A   243 A   244 A   245 A                  
 12.664  12.920  13.514  13.961  15.662
246 A   247 A   248 A   249 A   250 A                                          
 
 Beta MOs, Unrestricted
 -- Occupied --                  
-15.561 -11.271 -11.271 -11.256 -11.239 -11.238  -1.261  -1.091
  1 A     2 A     3 A     4 A     5 A     6 A     7 A     8 A                  
 -1.034  -0.858  -0.857  -0.722  -0.662  -0.651  -0.597  -0.576
  9 A    10 A    11 A    12 A    13 A    14 A    15 A    16 A                  
 -0.544  -0.519  -0.416  -0.384  -0.348
 17 A    18 A    19 A    20 A    21 A                                          
 -- Virtual --                   
  0.110   0.125   0.144   0.165   0.178   0.201   0.214   0.302
 22 A    23 A    24 A    25 A    26 A    27 A    28 A    29 A                  
  0.321   0.355   0.363   0.374   0.399   0.422   0.438   0.465
 30 A    31 A    32 A    33 A    34 A    35 A    36 A    37 A                  
  0.485   0.503   0.503   0.515   0.563   0.567   0.567   0.589
 38 A    39 A    40 A    41 A    42 A    43 A    44 A    45 A                  
  0.595   0.602   0.622   0.629   0.634   0.637   0.686   0.696
 46 A    47 A    48 A    49 A    50 A    51 A    52 A    53 A                  
  0.715   0.728   0.780   0.812   0.841   0.852   0.854   0.863
 54 A    55 A    56 A    57 A    58 A    59 A    60 A    61 A                  
  0.888   0.938   0.943   0.949   0.979   1.004   1.026   1.047
 62 A    63 A    64 A    65 A    66 A    67 A    68 A    69 A                  
  1.051   1.116   1.135   1.145   1.209   1.218   1.237   1.241
 70 A    71 A    72 A    73 A    74 A    75 A    76 A    77 A                  
  1.264   1.327   1.334   1.334   1.377   1.416   1.442   1.494
 78 A    79 A    80 A    81 A    82 A    83 A    84 A    85 A                  
  1.496   1.505   1.525   1.549   1.559   1.590   1.590   1.592
 86 A    87 A    88 A    89 A    90 A    91 A    92 A    93 A                  
  1.605   1.623   1.668   1.710   1.748   1.811   1.866   1.875
 94 A    95 A    96 A    97 A    98 A    99 A   100 A   101 A                  
  1.933   2.020   2.115   2.136   2.199   2.240   2.303   2.348
102 A   103 A   104 A   105 A   106 A   107 A   108 A   109 A                  
  2.379   2.413   2.462   2.506   2.511   2.529   2.544   2.608
110 A   111 A   112 A   113 A   114 A   115 A   116 A   117 A                  
  2.682   2.685   2.703   2.746   2.749   2.809   2.846   2.879
118 A   119 A   120 A   121 A   122 A   123 A   124 A   125 A                  
  2.931   2.934   2.955   2.962   2.985   3.048   3.068   3.092
126 A   127 A   128 A   129 A   130 A   131 A   132 A   133 A                  
  3.096   3.128   3.132   3.198   3.208   3.216   3.240   3.247
134 A   135 A   136 A   137 A   138 A   139 A   140 A   141 A                  
  3.293   3.312   3.326   3.329   3.340   3.374   3.381   3.415
142 A   143 A   144 A   145 A   146 A   147 A   148 A   149 A                  
  3.417   3.442   3.442   3.452   3.465   3.488   3.504   3.514
150 A   151 A   152 A   153 A   154 A   155 A   156 A   157 A                  
  3.550   3.561   3.594   3.635   3.666   3.666   3.699   3.707
158 A   159 A   160 A   161 A   162 A   163 A   164 A   165 A                  
  3.725   3.733   3.753   3.759   3.842   3.852   3.907   3.952
166 A   167 A   168 A   169 A   170 A   171 A   172 A   173 A                  
  3.955   3.980   4.038   4.058   4.061   4.128   4.145   4.153
174 A   175 A   176 A   177 A   178 A   179 A   180 A   181 A                  
  4.159   4.176   4.203   4.204   4.213   4.220   4.240   4.331
182 A   183 A   184 A   185 A   186 A   187 A   188 A   189 A                  
  4.352   4.386   4.435   4.449   4.455   4.481   4.530   4.581
190 A   191 A   192 A   193 A   194 A   195 A   196 A   197 A                  
  4.585   4.593   4.621   4.665   4.696   4.707   4.743   4.796
198 A   199 A   200 A   201 A   202 A   203 A   204 A   205 A                  
  4.817   4.875   4.884   4.915   4.970   5.007   5.012   5.087
206 A   207 A   208 A   209 A   210 A   211 A   212 A   213 A                  
  5.125   5.167   5.180   5.189   5.232   5.322   5.322   5.343
214 A   215 A   216 A   217 A   218 A   219 A   220 A   221 A                  
  5.345   5.399   5.462   5.469   5.475   5.503   5.615   5.650
222 A   223 A   224 A   225 A   226 A   227 A   228 A   229 A                  
  5.766   5.792   5.839   5.850   5.933   6.007   6.054   6.162
230 A   231 A   232 A   233 A   234 A   235 A   236 A   237 A                  
  6.264   6.366   6.510   6.659   6.706   6.767   7.410   9.657
238 A   239 A   240 A   241 A   242 A   243 A   244 A   245 A                  
 12.664  12.920  13.514  13.961  15.662
246 A   247 A   248 A   249 A   250 A                                          

 Occupation and symmetry of molecular orbitals

 Point group: C1 (1 irreducible representation).

                           A     All 
 -------------------------------------
 All molecular orbitals:
  - Alpha                  250   250 
  - Beta                   250   250 
 -------------------------------------
 Alpha orbitals:
  - Frozen occupied        6     6   
  - Active occupied        15    15  
  - Active virtual         229   229 
  - Frozen virtual         0     0   
 -------------------------------------
 Beta orbitals:
  - Frozen occupied        6     6   
  - Active occupied        15    15  
  - Active virtual         229   229 
  - Frozen virtual         0     0   
 -------------------------------------

 Import integrals:   CPU 0.00 s  wall 0.00 s

 Import integrals:   CPU 15136.36 s  wall 5585.60 s

 MP2 amplitudes:   CPU 7.66 s  wall 176.27 s

Running a double precision version
           CCSD T amplitudes will be solved using DIIS.

           Start     Size      MaxIter   EConv     TConv     
           3         7         100       1.00e-06  1.00e-04  
 ------------------------------------------------------------------------------
           Energy (a.u.)   Ediff      Tdiff       Comment
 ------------------------------------------------------------------------------
          -247.75976493                           
     1    -247.74529238   1.45e-02   9.41e-01     Step took 11.30.
     2    -247.77576667   3.05e-02   1.31e-01     
     3    -247.77430242   1.46e-03   4.77e-02     
     4    -247.77695648   2.65e-03   1.38e-02     Switched to DIIS steps.
     5    -247.77784931   8.93e-04   1.08e-02     
     6    -247.77787751   2.82e-05   2.08e-03     
     7    -247.77786783   9.69e-06   1.02e-03     
     8    -247.77786757   2.59e-07   2.17e-04     
     9    -247.77786824   6.75e-07   1.09e-04     
    10    -247.77786840   1.56e-07   3.47e-05     
 ------------------------------------------------------------------------------
          -247.77786840                           CCSD T converged.

End of double precision

WARNING: YOUR (T) CALCULATION MAY RUN OUT OF MEMORY
REDUCE CC_MEMORY OR USE CC_BACKEND=XM IF THIS HAPPENS

----------------------------------------
libpt (c) 2016-2019 Ilya Kaliman
Fast Coupled Cluster Triples Corrections
https://github.com/ilyak/libpt
----------------------------------------

 Starting (T) calculation...
 Using double precision libpt code
 Running unrestricted (T) code
 Using 1 integral batch

 (T) calculation completed in 553.54 sec
 (T) energy is -0.0535940161

 SCF energy                 = -246.77746859
 MP2 energy                 = -247.75976493
 CCSD correlation energy    =   -1.00039981
 CCSD total energy          = -247.77786840
 CCSD(T) correlation energy =   -0.05359402
 CCSD(T) total energy       = -247.83146242

 CCSD  T1^2 = 0.0081  T2^2 = 0.3484  Leading amplitudes:

 Amplitude    Orbitals with energies
  0.0221       21 (A) B                  ->    37 (A) B                   
              -0.3477                          0.4648                     
  0.0221       21 (A) A                  ->    37 (A) A                   
              -0.3477                          0.4648                     
 -0.0180       21 (A) B                  ->    23 (A) B                   
              -0.3477                          0.1248                     
 -0.0180       21 (A) A                  ->    23 (A) A                   
              -0.3477                          0.1248                     

 Amplitude    Orbitals with energies
 -0.0809       21 (A) A      21 (A) B    ->    23 (A) A      23 (A) B     
              -0.3477       -0.3477            0.1248        0.1248       
  0.0809       21 (A) A      21 (A) B    ->    23 (A) B      23 (A) A     
              -0.3477       -0.3477            0.1248        0.1248       
  0.0809       21 (A) B      21 (A) A    ->    23 (A) A      23 (A) B     
              -0.3477       -0.3477            0.1248        0.1248       
 -0.0809       21 (A) B      21 (A) A    ->    23 (A) B      23 (A) A     
              -0.3477       -0.3477            0.1248        0.1248       

 CCSD calculation:   CPU 7997.43 s  wall 3253.90 s

 Total ccman2 time:   CPU 23211.81 s  wall 9032.85 s

 
 --------------------------------------------------------------
 
                    Orbital Energies (a.u.)
 --------------------------------------------------------------
 
 Alpha MOs
 -- Occupied --
-15.5611 -11.2708 -11.2708 -11.2564 -11.2385 -11.2384  -1.2613  -1.0908
 -1.0343  -0.8581  -0.8565  -0.7220  -0.6623  -0.6514  -0.5973  -0.5756
 -0.5437  -0.5189  -0.4163  -0.3844  -0.3477
 -- Virtual --
  0.1097   0.1248   0.1438   0.1655   0.1783   0.2012   0.2140   0.3020
  0.3208   0.3549   0.3629   0.3738   0.3990   0.4221   0.4377   0.4648
  0.4847   0.5029   0.5034   0.5155   0.5631   0.5670   0.5672   0.5893
  0.5955   0.6022   0.6217   0.6295   0.6341   0.6374   0.6857   0.6963
  0.7148   0.7275   0.7800   0.8122   0.8410   0.8520   0.8536   0.8632
  0.8884   0.9382   0.9435   0.9486   0.9794   1.0040   1.0255   1.0469
  1.0508   1.1157   1.1353   1.1450   1.2093   1.2178   1.2366   1.2414
  1.2639   1.3267   1.3343   1.3344   1.3769   1.4163   1.4425   1.4936
  1.4958   1.5048   1.5246   1.5485   1.5589   1.5902   1.5905   1.5918
  1.6052   1.6235   1.6683   1.7099   1.7484   1.8106   1.8661   1.8748
  1.9331   2.0201   2.1148   2.1358   2.1991   2.2399   2.3027   2.3484
  2.3794   2.4134   2.4619   2.5065   2.5106   2.5294   2.5443   2.6076
  2.6818   2.6845   2.7027   2.7458   2.7489   2.8087   2.8457   2.8791
  2.9313   2.9340   2.9545   2.9617   2.9850   3.0479   3.0678   3.0915
  3.0958   3.1282   3.1317   3.1976   3.2076   3.2156   3.2395   3.2470
  3.2929   3.3121   3.3262   3.3290   3.3403   3.3741   3.3807   3.4154
  3.4175   3.4417   3.4425   3.4517   3.4654   3.4878   3.5036   3.5137
  3.5505   3.5614   3.5945   3.6353   3.6656   3.6658   3.6991   3.7072
  3.7254   3.7326   3.7530   3.7587   3.8421   3.8516   3.9073   3.9520
  3.9547   3.9804   4.0378   4.0580   4.0609   4.1277   4.1447   4.1527
  4.1585   4.1764   4.2030   4.2036   4.2128   4.2203   4.2402   4.3306
  4.3516   4.3855   4.4345   4.4492   4.4554   4.4813   4.5302   4.5814
  4.5849   4.5930   4.6206   4.6651   4.6964   4.7075   4.7433   4.7962
  4.8171   4.8748   4.8842   4.9150   4.9702   5.0074   5.0120   5.0866
  5.1251   5.1666   5.1796   5.1889   5.2320   5.3221   5.3225   5.3433
  5.3451   5.3985   5.4618   5.4690   5.4753   5.5032   5.6147   5.6502
  5.7661   5.7920   5.8388   5.8501   5.9334   6.0065   6.0540   6.1621
  6.2638   6.3663   6.5098   6.6594   6.7064   6.7668   7.4101   9.6574
 12.6642  12.9204  13.5137  13.9612  15.6624
 
 Beta MOs
 -- Occupied --
-15.5611 -11.2708 -11.2708 -11.2564 -11.2385 -11.2384  -1.2613  -1.0908
 -1.0343  -0.8581  -0.8565  -0.7220  -0.6623  -0.6514  -0.5973  -0.5756
 -0.5437  -0.5189  -0.4163  -0.3844  -0.3477
 -- Virtual --
  0.1097   0.1248   0.1438   0.1655   0.1783   0.2012   0.2140   0.3020
  0.3208   0.3549   0.3629   0.3738   0.3990   0.4221   0.4377   0.4648
  0.4847   0.5029   0.5034   0.5155   0.5631   0.5670   0.5672   0.5893
  0.5955   0.6022   0.6217   0.6295   0.6341   0.6374   0.6857   0.6963
  0.7148   0.7275   0.7800   0.8122   0.8410   0.8520   0.8536   0.8632
  0.8884   0.9382   0.9435   0.9486   0.9794   1.0040   1.0255   1.0469
  1.0508   1.1157   1.1353   1.1450   1.2093   1.2178   1.2366   1.2414
  1.2639   1.3267   1.3343   1.3344   1.3769   1.4163   1.4425   1.4936
  1.4958   1.5048   1.5246   1.5485   1.5589   1.5902   1.5905   1.5918
  1.6052   1.6235   1.6683   1.7099   1.7484   1.8106   1.8661   1.8748
  1.9331   2.0201   2.1148   2.1358   2.1991   2.2399   2.3027   2.3484
  2.3794   2.4134   2.4619   2.5065   2.5106   2.5294   2.5443   2.6076
  2.6818   2.6845   2.7027   2.7458   2.7489   2.8087   2.8457   2.8791
  2.9313   2.9340   2.9545   2.9617   2.9850   3.0479   3.0678   3.0915
  3.0958   3.1282   3.1317   3.1976   3.2076   3.2156   3.2395   3.2470
  3.2929   3.3121   3.3262   3.3290   3.3403   3.3741   3.3807   3.4154
  3.4175   3.4417   3.4425   3.4517   3.4654   3.4878   3.5036   3.5137
  3.5505   3.5614   3.5945   3.6353   3.6656   3.6658   3.6991   3.7072
  3.7254   3.7326   3.7530   3.7587   3.8421   3.8516   3.9073   3.9520
  3.9547   3.9804   4.0378   4.0580   4.0609   4.1277   4.1447   4.1527
  4.1585   4.1764   4.2030   4.2036   4.2128   4.2203   4.2402   4.3306
  4.3516   4.3855   4.4345   4.4492   4.4554   4.4813   4.5302   4.5814
  4.5849   4.5930   4.6206   4.6651   4.6964   4.7075   4.7433   4.7962
  4.8171   4.8748   4.8842   4.9150   4.9702   5.0074   5.0120   5.0866
  5.1251   5.1666   5.1796   5.1889   5.2320   5.3221   5.3225   5.3433
  5.3451   5.3985   5.4618   5.4690   5.4753   5.5032   5.6147   5.6502
  5.7661   5.7920   5.8388   5.8501   5.9334   6.0065   6.0540   6.1621
  6.2638   6.3663   6.5098   6.6594   6.7064   6.7668   7.4101   9.6574
 12.6642  12.9204  13.5137  13.9612  15.6624
 --------------------------------------------------------------
 
          Ground-State Mulliken Net Atomic Charges

     Atom                 Charge (a.u.)    Spin (a.u.)
  --------------------------------------------------------
      1 C                    -0.153048       0.000000
      2 C                    -0.142264       0.000000
      3 C                    -0.084435      -0.000000
      4 N                    -0.211434      -0.000000
      5 C                    -0.084578       0.000000
      6 C                    -0.142135      -0.000000
      7 H                     0.158918      -0.000000
      8 H                     0.171219      -0.000000
      9 H                     0.158278      -0.000000
     10 H                     0.158374       0.000000
     11 H                     0.171106      -0.000000
  --------------------------------------------------------
  Sum of atomic charges =    -0.000000
  Sum of spin   charges =    -0.000000

 -----------------------------------------------------------------
                    Cartesian Multipole Moments
 -----------------------------------------------------------------
    Charge (ESU x 10^10)
                -0.0000
    Dipole Moment (Debye)
         X       1.0726      Y       1.3813      Z      -1.4246
       Tot       2.2556
    Quadrupole Moments (Debye-Ang)
        XX     -28.2785     XY      -2.0990     YY     -49.1067
        XZ      -1.9645     YZ       0.5154     ZZ     -25.9352
    Octopole Moments (Debye-Ang^2)
       XXX    -144.2081    XXY     123.3428    XYY     -57.9879
       YYY     543.8071    XXZ      92.6782    XYZ      -5.0357
       YYZ     132.0410    XZZ     -49.6208    YZZ     132.0887
       ZZZ     277.5307
    Hexadecapole Moments (Debye-Ang^3)
      XXXX    -702.2698   XXXY     596.2328   XXYY    -686.8718
      XYYY     730.3072   YYYY   -4484.8020   XXXZ     443.2067
      XXYZ    -403.5465   XYYZ     239.0783   YYYZ   -1530.0746
      XXZZ    -453.5598   XYZZ     256.6626   YYZZ   -1036.0461
      XZZZ     468.4420   YZZZ   -1223.2287   ZZZZ   -1978.8743
 -----------------------------------------------------------------
Archival summary:
1\1\cpu-6-84\SP\ProcedureUnspecified\BasisUnspecified\155\hpark21\ThuJun1314:59:582024ThuJun1314:59:582024\0\\#,ProcedureUnspecified,BasisUnspecified,\\0,1\N\C,1,1.32931\H,2,1.08484,1,116.005\C,1,1.32934,2,117.222,3,179.985,0\H,4,1.08491,1,116.05,2,179.965,0\C,2,1.38665,1,123.671,3,-179.991,0\H,6,1.08165,2,120.23,1,-179.95,0\C,6,1.38473,2,118.455,1,0.0236318,0\H,8,1.08249,6,120.688,2,179.997,0\C,8,1.38472,6,118.53,2,-0.0116283,0\H,10,1.08155,8,121.295,6,-179.962,0\\HF=-246.777469\\@

 Total job time:  9170.09s(wall), 23601.32s(cpu) 
 Thu Jun 13 14:59:58 2024

        *************************************************************
        *                                                           *
        *  Thank you very much for using Q-Chem.  Have a nice day.  *
        *                                                           *
        *************************************************************
