# Supplementary material for: Reactant Discovery with an Ab Initio Nanoreactor: Exploration of Astrophysical N-Heterocycle Precursors and Formation Pathways
Source: ACS Earth Space Chem. 2024 Aug 9;8(9):1771–83. doi: 10.1021/acsearthspacechem.4c00120 (PMC11418024; doi:10.1021/acsearthspacechem.4c00120)
Supplement: Supplementary file 2 — sp4c00120_si_002.zip [file sp4c00120_si_002.zip › nr-si-data/reaction3/P3/Pyridine/freq.out]

Running Job 1 of 1 qchem.in
qchem qchem.in_13187.0 ./qchem13187/ 0
/home/leeping/opt/qchem/5.3.2-openmp/exe/qcprog.exe_s qchem.in_13187.0 ./qchem13187/
                  Welcome to Q-Chem
     A Quantum Leap Into The Future Of Chemistry


 Q-Chem 5.3, Q-Chem, Inc., Pleasanton, CA (2020)

 Yihan Shao,  Zhengting Gan,  E. Epifanovsky,  A. T. B. Gilbert,  M. Wormit,  
 J. Kussmann,  A. W. Lange,  A. Behn,  Jia Deng,  Xintian Feng,  D. Ghosh,  
 M. Goldey,  P. R. Horn,  L. D. Jacobson,  I. Kaliman,  T. Kus,  A. Landau,  
 Jie Liu,  E. I. Proynov,  R. M. Richard,  R. P. Steele,  E. J. Sundstrom,  
 H. L. Woodcock III,  P. M. Zimmerman,  D. Zuev,  B. Alam,  B. Albrecht,  
 A. Aldossary,  E. Alguire,  S. A. Baeppler,  D. Barton,  Z. Benda,  
 Y. A. Bernard,  E. J. Berquist,  K. B. Bravaya,  H. Burton,  K. Carter-Fenk,  
 D. Casanova,  Chun-Min Chang,  Yunqing Chen,  A. Chien,  K. D. Closser,  
 M. P. Coons,  S. Coriani,  S. Dasgupta,  A. L. Dempwolff,  M. Diedenhofen,  
 Hainam Do,  R. G. Edgar,  Po-Tung Fang,  S. Faraji,  S. Fatehi,  
 Qingguo Feng,  J. Fosso-Tande,  J. Gayvert,  Qinghui Ge,  A. Ghysels,  
 G. Gidofalvi,  J. Gomes,  J. Gonthier,  S. Gulania,  A. Gunina,  D. Hait,  
 M. W. D. Hanson-Heine,  S. Hammes-Schiffer,  P. H. P. Harbach,  
 A. W. Hauser,  M. F. Herbst,  J. E. Herr,  E. G. Hohenstein,  Z. C. Holden,  
 S. Houck,  Kerwin Hui,  B. C. Huynh,  M. Ivanov,  T.-C. Jagau,  Hyunjun Ji,  
 B. Kaduk,  K. Khistyaev,  Jaehoon Kim,  P. Klunzinger,  K. Koh,  
 D. Kosenkov,  L. Koulias,  T. Kowalczyk,  C. M. Krauter,  A. Kunitsa,  
 Ka Un Lao,  A. Laurent,  K. V. Lawler,  Joonho Lee,  D. Lefrancois,  
 S. Lehtola,  D. S. Levine,  Yi-Pei Li,  You-Sheng Lin,  Fenglai Liu,  
 Kuan-Yu Liu,  E. Livshits,  M. Loipersberger,  A. Luenser,  A. Manjanath,  
 P. Manohar,  E. Mansoor,  S. F. Manzer,  Shan-Ping Mao,  Yuezhi Mao,  
 N. Mardirossian,  A. V. Marenich,  T. Markovich,  L. A. Martinez-Martinez,  
 S. A. Maurer,  N. J. Mayhall,  S. C. McKenzie,  J.-M. Mewes,  P. Morgante,  
 A. F. Morrison,  J. W. Mullinax,  K. Nanda,  T. S. Nguyen-Beck,  
 R. Olivares-Amaya,  K. J. Oosterbaan,  J. A. Parkhill,  S. K. Paul,  
 F. Pavosevic,  Zheng Pei,  T. M. Perrine,  F. Plasser,  P. Pokhilko,  
 S. Prager,  A. Prociuk,  E. Ramos,  B. Rana,  D. R. Rehn,  F. Rob,  
 E. Rossomme,  M. Scheurer,  M. Schneider,  N. Sergueev,  S. M. Sharada,  
 S. Sharma,  W. Skomorowski,  D. W. Small,  T. Stauch,  C. J. Stein,  
 T. Stein,  Yu-Chuan Su,  S. P. Veccham,  Zhen Tao,  A. J. W. Thom,  
 A. Tkatchenko,  T. Tsuchimochi,  N. M. Tubman,  L. Vogt,  M. L. Vidal,  
 O. Vydrov,  M. A. Watson,  J. Wenzel,  M. de Wergifosse,  T. A. Wesolowski,  
 A. White,  J. Witte,  A. Yamada,  Jun Yang,  K. Yao,  S. Yeganeh,  
 S. R. Yost,  Zhi-Qiang You,  A. Zech,  Igor Ying Zhang,  Xing Zhang,  
 Yan Zhao,  Ying Zhu,  B. R. Brooks,  G. K. L. Chan,  C. J. Cramer,  
 M. S. Gordon,  W. J. Hehre,  A. Klamt,  M. W. Schmidt,  C. D. Sherrill,  
 D. G. Truhlar,  A. Aspuru-Guzik,  R. Baer,  A. T. Bell,  N. A. Besley,  
 Jeng-Da Chai,  A. E. DePrince, III,  R. A. DiStasio Jr.,  A. Dreuw,  
 B. D. Dunietz,  T. R. Furlani,  Chao-Ping Hsu,  Yousung Jung,  Jing Kong,  
 D. S. Lambrecht,  WanZhen Liang,  C. Ochsenfeld,  V. A. Rassolov,  
 L. V. Slipchenko,  J. E. Subotnik,  T. Van Voorhis,  J. M. Herbert,  
 A. I. Krylov,  P. M. W. Gill,  M. Head-Gordon

 Contributors to earlier versions of Q-Chem not listed above: 
 R. D. Adamson,  B. Austin,  J. Baker,  G. J. O. Beran,  K. Brandhorst,  
 S. T. Brown,  E. F. C. Byrd,  A. K. Chakraborty,  C.-L. Cheng,  
 Siu Hung Chien,  D. M. Chipman,  D. L. Crittenden,  H. Dachsel,  
 R. J. Doerksen,  A. D. Dutoi,  L. Fusti-Molnar,  W. A. Goddard III,  
 A. Golubeva-Zadorozhnaya,  S. R. Gwaltney,  G. Hawkins,  A. Heyden,  
 S. Hirata,  G. Kedziora,  F. J. Keil,  C. Kelley,  Jihan Kim,  R. A. King,  
 R. Z. Khaliullin,  P. P. Korambath,  W. Kurlancheek,  A. M. Lee,  M. S. Lee,  
 S. V. Levchenko,  Ching Yeh Lin,  D. Liotard,  R. C. Lochan,  I. Lotan,  
 P. E. Maslen,  N. Nair,  D. P. O'Neill,  D. Neuhauser,  E. Neuscamman,  
 C. M. Oana,  R. Olson,  B. Peters,  R. Peverati,  P. A. Pieniazek,  
 Y. M. Rhee,  J. Ritchie,  M. A. Rohrdanz,  E. Rosta,  N. J. Russ,  
 H. F. Schaefer III,  N. E. Schultz,  N. Shenvi,  A. C. Simmonett,  A. Sodt,  
 D. Stuck,  K. S. Thanthiriwatte,  V. Vanovschi,  Tao Wang,  A. Warshel,  
 C. F. Williams,  Q. Wu,  X. Xu,  W. Zhang

 Please cite Q-Chem as follows:
 Y. Shao et al., Mol. Phys. 113, 184-215 (2015)
 DOI: 10.1080/00268976.2014.952696

 Q-Chem 5.3.2 for Intel X86 EM64T Linux

 Parts of Q-Chem use Armadillo 9.800.1 (Horizon Scraper).
 http://arma.sourceforge.net/

 Q-Chem begins on Mon Feb 27 11:17:19 2023  

Host: 
0

     Scratch files written to ./qchem13187//
 Dec820 |scratch|qcdevops|jenkins|workspace|build_RNUM 5633   
Processing $rem in /home/leeping/opt/qchem/5.3.2-openmp/config/preferences:
Processing $rem in /home/hpark21/.qchemrc:

Checking the input file for inconsistencies... 	...done.

--------------------------------------------------------------
User input:
--------------------------------------------------------------
$molecule
0 1
C         2.2440564240   -3.3251504210   -3.9368358816
C         0.9250768442   -3.6843539888   -4.1575783624
C         0.3125892896   -4.5372029882   -3.2517471127
N         0.9202626677   -5.0321925844   -2.1780304988
C         2.1861030974   -4.6787166271   -1.9786342322
C         2.8902891135   -3.8332975113   -2.8225410284
H         2.7593575190   -2.6619701291   -4.6198023039
H         0.3777773344   -3.3142169112   -5.0138555940
H        -0.7195867472   -4.8384355682   -3.3963193335
H         2.6625533368   -5.0936759713   -1.0967677024
H         3.9202549712   -3.5829023904   -2.6070588727
$end

$rem
method                wB97X-D3
basis                 cc-pvtz
unrestricted          true
symmetry              False
sym_ignore            true
scf_convergence       8
thresh                14
jobtype               freq
scf_guess             core
scf_algorithm         diis
max_scf_cycles        100
geom_opt_max_cycles   100
mem_total             200000
$end
--------------------------------------------------------------
 Adding empirical dispersion correction 
 ----------------------------------------------------------------
 Doing -D3(0) with
 s6  =   1.00000
 s8  =   1.00000
 rs6 =   1.28100
 rs8 =   1.09400
 -D3 energy without 3body term =     -0.0018350115 hartrees
 ----------------------------------------------------------------
             Standard Nuclear Orientation (Angstroms)
    I     Atom           X                Y                Z
 ----------------------------------------------------------------
    1      C       2.2440564240    -3.3251504210    -3.9368358816
    2      C       0.9250768442    -3.6843539888    -4.1575783624
    3      C       0.3125892896    -4.5372029882    -3.2517471127
    4      N       0.9202626677    -5.0321925844    -2.1780304988
    5      C       2.1861030974    -4.6787166271    -1.9786342322
    6      C       2.8902891135    -3.8332975113    -2.8225410284
    7      H       2.7593575190    -2.6619701291    -4.6198023039
    8      H       0.3777773344    -3.3142169112    -5.0138555940
    9      H      -0.7195867472    -4.8384355682    -3.3963193335
   10      H       2.6625533368    -5.0936759713    -1.0967677024
   11      H       3.9202549712    -3.5829023904    -2.6070588727
 ----------------------------------------------------------------
 Nuclear Repulsion Energy =         207.21981391 hartrees
 There are       21 alpha and       21 beta electrons
 Requested basis set is cc-pVTZ
 There are 90 shells and 250 basis functions

 Total QAlloc Memory Limit 200000 MB
 Mega-Array Size      1956 MB
 MEM_STATIC part      2000 MB

                       Distance Matrix (Angstroms)
             C (  1)   C (  2)   C (  3)   N (  4)   C (  5)   C (  6)
   C (  2)  1.384724
   C (  3)  2.380963  1.386731
   N (  4)  2.785645  2.394849  1.329342
   C (  5)  2.381187  2.706795  2.269559  1.329307
   C (  6)  1.384732  2.380455  2.706333  2.394524  1.386647
   H (  7)  1.082491  2.150234  3.372647  3.868136  3.372189  2.149255
   H (  8)  2.154783  1.081549  2.145920  3.359708  3.787409  3.374021
   H (  9)  3.371257  2.148566  1.084910  2.052042  3.237032  3.790874
   H ( 10)  3.371767  3.791250  3.236654  2.051460  1.084843  2.149119
   H ( 11)  2.155083  3.374240  3.787026  3.359235  2.145462  1.081647
             H (  7)   H (  8)   H (  9)   H ( 10)
   H (  8)  2.500526
   H (  9)  4.282168  2.478684
   H ( 10)  4.281861  4.871371  4.097799
   H ( 11)  2.499387  4.291155  4.871081  2.478957
 
 A cutoff of  1.0D-14 yielded   3983 shell pairs
 There are     31085 function pairs (     40560 Cartesian)
 Smallest overlap matrix eigenvalue = 1.21E-04
 Guess MOs from core Hamiltonian diagonalization
 Long-range K will be added via erf
 Coulomb attenuation parameter = 0.25 bohr**(-1)
 An unrestricted hybrid HF-DFT SCF calculation will be
 performed using Pulay DIIS extrapolation
 Exchange:     0.1957 Hartree-Fock + 1.0000 wB97X-D3 + LR-HF
 Correlation:  1.0000 wB97X-D3
 Using SG-2 standard quadrature grid
 Dispersion:   Grimme D3
 SCF converges when DIIS error is below 1.0E-08
 using 64 threads for integral computing
 -------------------------------------------------------
 OpenMP Integral computing Module                
 Release: version 1.0, May 2013, Q-Chem Inc. Pittsburgh 
 -------------------------------------------------------
 using 64 threads for integral computing
 -------------------------------------------------------
 OpenMP Integral computing Module                
 Release: version 1.0, May 2013, Q-Chem Inc. Pittsburgh 
 -------------------------------------------------------
 ---------------------------------------
  Cycle       Energy         DIIS Error
 ---------------------------------------
    1    -194.0260012199      8.53E-02
    2    -186.6455069031      5.60E-02
    3    -215.2117842279      5.37E-02
    4    -244.6745643163      2.22E-02
    5    -246.8201395615      1.35E-02
    6    -248.2373090253      2.29E-03
    7    -248.2713993785      1.58E-03
    8    -248.2864614882      2.45E-04
    9    -248.2870399143      7.88E-05
   10    -248.2871118710      2.22E-05
   11    -248.2871156689      7.37E-06
   12    -248.2871162365      1.63E-06
   13    -248.2871162820      3.86E-07
   14    -248.2871162836      9.86E-08
   15    -248.2871162837      5.47E-08
   16    -248.2871162838      1.46E-08
   17    -248.2871162838      3.98E-09 Convergence criterion met
 ---------------------------------------
 <S^2> = 0.0000
 SCF time:  CPU 1892.06 s  wall 33.76 s
 SCF   energy in the final basis set = -248.28711628
 Total energy in the final basis set = -248.28711628
 
 --------------------------------------------------------------
 
                    Orbital Energies (a.u.)
 --------------------------------------------------------------
 
 Alpha MOs
 -- Occupied --
-14.4208 -10.3155 -10.3155 -10.3036 -10.2919 -10.2919  -1.0663  -0.9270
 -0.8822  -0.7430  -0.7415  -0.6400  -0.5854  -0.5735  -0.5300  -0.5100
 -0.5047  -0.4595  -0.3822  -0.3541  -0.3528
 -- Virtual --
  0.0455   0.0589   0.1239   0.1511   0.1644   0.1873   0.1987   0.2294
  0.2590   0.3122   0.3134   0.3292   0.3421   0.3590   0.3823   0.4039
  0.4182   0.4301   0.4358   0.4455   0.4733   0.4744   0.4951   0.5057
  0.5170   0.5181   0.5405   0.5434   0.5647   0.5650   0.6093   0.6342
  0.6371   0.6430   0.7032   0.7100   0.7275   0.7482   0.7600   0.7690
  0.7928   0.8208   0.8253   0.8728   0.8781   0.9107   0.9164   0.9213
  0.9716   1.0166   1.0338   1.0400   1.0952   1.1011   1.1147   1.1246
  1.1544   1.2125   1.2189   1.2214   1.2603   1.2920   1.3172   1.3483
  1.3535   1.3732   1.3885   1.3938   1.4249   1.4460   1.4673   1.4747
  1.4798   1.4941   1.5223   1.5789   1.5979   1.6664   1.7158   1.7184
  1.7735   1.8570   1.9507   1.9820   2.0296   2.0611   2.1074   2.1137
  2.1854   2.1915   2.2307   2.2835   2.2908   2.3042   2.3359   2.4025
  2.4662   2.4675   2.4683   2.5307   2.5335   2.5816   2.6291   2.6511
  2.6981   2.7143   2.7195   2.7416   2.7736   2.8306   2.8334   2.8652
  2.8705   2.8910   2.9024   2.9431   2.9800   2.9887   3.0088   3.0196
  3.0547   3.0858   3.0909   3.0932   3.1107   3.1432   3.1463   3.1723
  3.1925   3.1961   3.2009   3.2176   3.2359   3.2545   3.2720   3.2806
  3.3094   3.3152   3.3648   3.4201   3.4308   3.4313   3.4701   3.4738
  3.4838   3.5029   3.5038   3.5099   3.6040   3.6066   3.6541   3.7287
  3.7392   3.7513   3.8067   3.8135   3.8194   3.9035   3.9080   3.9144
  3.9193   3.9473   3.9525   3.9646   3.9784   3.9935   3.9986   4.0898
  4.1240   4.1247   4.1921   4.2104   4.2267   4.2554   4.2584   4.3043
  4.3281   4.3473   4.3624   4.4073   4.4384   4.4536   4.4873   4.5323
  4.5554   4.6155   4.6282   4.6317   4.6912   4.7494   4.7653   4.8161
  4.8686   4.8689   4.9135   4.9188   4.9401   5.0329   5.0340   5.0581
  5.0809   5.1228   5.1850   5.1930   5.1941   5.2272   5.3241   5.3598
  5.4614   5.5110   5.5313   5.5639   5.6372   5.6831   5.7572   5.8406
  5.9574   6.0637   6.1896   6.3432   6.3929   6.4352   7.0772   9.1979
 12.0879  12.3214  12.8947  13.3322  14.9728
 
 Beta MOs
 -- Occupied --
-14.4208 -10.3155 -10.3155 -10.3036 -10.2919 -10.2919  -1.0663  -0.9270
 -0.8822  -0.7430  -0.7415  -0.6400  -0.5854  -0.5735  -0.5300  -0.5100
 -0.5047  -0.4595  -0.3822  -0.3541  -0.3528
 -- Virtual --
  0.0455   0.0589   0.1239   0.1511   0.1644   0.1873   0.1987   0.2294
  0.2590   0.3122   0.3134   0.3292   0.3421   0.3590   0.3823   0.4039
  0.4182   0.4301   0.4358   0.4455   0.4733   0.4744   0.4951   0.5057
  0.5170   0.5181   0.5405   0.5434   0.5647   0.5650   0.6093   0.6342
  0.6371   0.6430   0.7032   0.7100   0.7275   0.7482   0.7600   0.7690
  0.7928   0.8208   0.8253   0.8728   0.8781   0.9107   0.9164   0.9213
  0.9716   1.0166   1.0338   1.0400   1.0952   1.1011   1.1147   1.1246
  1.1544   1.2125   1.2189   1.2214   1.2603   1.2920   1.3172   1.3483
  1.3535   1.3732   1.3885   1.3938   1.4249   1.4460   1.4673   1.4747
  1.4798   1.4941   1.5223   1.5789   1.5979   1.6664   1.7158   1.7184
  1.7735   1.8570   1.9507   1.9820   2.0296   2.0611   2.1074   2.1137
  2.1854   2.1915   2.2307   2.2835   2.2908   2.3042   2.3359   2.4025
  2.4662   2.4675   2.4683   2.5307   2.5335   2.5816   2.6291   2.6511
  2.6981   2.7143   2.7195   2.7416   2.7736   2.8306   2.8334   2.8652
  2.8705   2.8910   2.9024   2.9431   2.9800   2.9887   3.0088   3.0196
  3.0547   3.0858   3.0909   3.0932   3.1107   3.1432   3.1463   3.1723
  3.1925   3.1961   3.2009   3.2176   3.2359   3.2545   3.2720   3.2806
  3.3094   3.3152   3.3648   3.4201   3.4308   3.4313   3.4701   3.4738
  3.4838   3.5029   3.5038   3.5099   3.6040   3.6066   3.6541   3.7287
  3.7392   3.7513   3.8067   3.8135   3.8194   3.9035   3.9080   3.9144
  3.9193   3.9473   3.9525   3.9646   3.9784   3.9935   3.9986   4.0898
  4.1240   4.1247   4.1921   4.2104   4.2267   4.2554   4.2584   4.3043
  4.3281   4.3473   4.3624   4.4073   4.4384   4.4536   4.4873   4.5323
  4.5554   4.6155   4.6282   4.6317   4.6912   4.7494   4.7653   4.8161
  4.8686   4.8689   4.9135   4.9188   4.9401   5.0329   5.0340   5.0581
  5.0809   5.1228   5.1850   5.1930   5.1941   5.2272   5.3241   5.3598
  5.4614   5.5110   5.5313   5.5639   5.6372   5.6831   5.7572   5.8406
  5.9574   6.0637   6.1896   6.3432   6.3929   6.4352   7.0772   9.1979
 12.0879  12.3214  12.8947  13.3322  14.9728
 --------------------------------------------------------------
 
          Ground-State Mulliken Net Atomic Charges

     Atom                 Charge (a.u.)    Spin (a.u.)
  --------------------------------------------------------
      1 C                    -0.131964       0.000000
      2 C                    -0.102041      -0.000000
      3 C                    -0.086259      -0.000000
      4 N                    -0.149763       0.000000
      5 C                    -0.084540      -0.000000
      6 C                    -0.103326      -0.000000
      7 H                     0.126412      -0.000000
      8 H                     0.138688      -0.000000
      9 H                     0.127552       0.000000
     10 H                     0.126226       0.000000
     11 H                     0.139015      -0.000000
  --------------------------------------------------------
  Sum of atomic charges =     0.000000
  Sum of spin   charges =     0.000000

 -----------------------------------------------------------------
                    Cartesian Multipole Moments
 -----------------------------------------------------------------
    Charge (ESU x 10^10)
                 0.0000
    Dipole Moment (Debye)
         X       1.0510      Y       1.3528      Z      -1.3951
       Tot       2.2093
    Quadrupole Moments (Debye-Ang)
        XX     -28.1150     XY      -2.1966     YY     -48.1884
        XZ      -2.0327     YZ       0.7517     ZZ     -25.6981
    Octopole Moments (Debye-Ang^2)
       XXX    -142.6964    XXY     122.2479    XYY     -55.8843
       YYY     533.8292    XXZ      91.7499    XYZ      -3.3790
       YYZ     127.6327    XZZ     -48.6947    YZZ     129.0836
       ZZZ     274.2296
    Hexadecapole Moments (Debye-Ang^3)
      XXXX    -694.9328   XXXY     588.4572   XXYY    -678.7220
      XYYY     710.5484   YYYY   -4403.3692   XXXZ     437.1810
      XXYZ    -396.3230   XYYZ     224.0511   YYYZ   -1489.2283
      XXZZ    -449.1086   XYZZ     246.2213   YYZZ   -1009.2947
      XZZZ     461.6173   YZZZ   -1199.3363   ZZZZ   -1953.5452
 -----------------------------------------------------------------
 Calculating MO derivatives via CPSCF
    1     0    36    0.0315482  
    2     0    36    0.0083691  
    3     0    36    0.0018297  
    4     0    36    0.0003059  
    5     0    36    0.0000408  
    6    26    10    0.0000044  
    7    34     2    0.0000015  
    8    36     0    0.0000004  Converged
 Time for AOints: 768.1 s (CPU) 13.8 s (wall)
 ------------------------------------------------------------------------------
                     AOints        : Timing summary (seconds)
 ------------------------------------------------------------------------------
     job step          cpu (% of tot)      sys (% of tot)     wall (% of tot)
 ------------------------------------------------------------------------------
  AOints            0.7681E+03 ( 1.3)   0.6091E-02 ( 7.4)   0.1384E+02 ( 0.6)
 ------------------------------------------------------------------------------
   Grand Totals     0.5880E+05          0.8258E-01          0.2173E+04
 ------------------------------------------------------------------------------
 Polarizability Matrix (a.u.)
            1           2           3
    1 -67.6943862  -8.1044543  -8.1906648
    2  -8.1044543 -45.5861405  14.9433186
    3  -8.1906648  14.9433186 -58.9283258
 Calculating analytic Hessian of the SCF energy
 
 Direct stationary perturbation theory relativistic correction:
 
 rels  =       0.061367174940
 relv  =      -0.288480871963
 rel2e =       0.000000000000
 E_rel =      -0.227113697023
 
 Hessian of the SCF Energy
            1           2           3           4           5           6
    1   0.6538347   0.1530920   0.0610502  -0.3292842  -0.0509956  -0.0733827
    2   0.1530920   0.3838504  -0.2584870  -0.0915628  -0.1089319   0.0091346
    3   0.0610502  -0.2584870   0.5649343  -0.0136423   0.0321996  -0.1225681
    4  -0.3292842  -0.0915628  -0.0136423   0.6590186   0.1131819   0.1293503
    5  -0.0509956  -0.1089319   0.0321996   0.1131819   0.3511854  -0.2494757
    6  -0.0733827   0.0091346  -0.1225681   0.1293503  -0.2494757   0.5789297
    7  -0.0181610  -0.0263972   0.0230272  -0.1812287  -0.0956637   0.0797548
    8  -0.0588644   0.0012386  -0.0210345  -0.0507156  -0.1721847   0.1147158
    9   0.0708644  -0.0026005   0.0537526   0.0134306   0.0890991  -0.1984339
   10  -0.0688701   0.0092528  -0.0460262   0.0814005   0.0405579  -0.0279486
   11   0.0092326  -0.0062246  -0.0030751  -0.0008578   0.0000494   0.0372347
   12  -0.0459945  -0.0030623  -0.0335034   0.0329498   0.0607715  -0.0449406
   13   0.0807201   0.0010456   0.0387704  -0.0643611  -0.0403508   0.0293888
   14   0.0335897  -0.0084229   0.0456796  -0.0309159  -0.0308743   0.0106082
   15  -0.0090234   0.0272605  -0.0355505   0.0156518   0.0053024  -0.0106149
   16  -0.1779218   0.0409824  -0.1227013  -0.0204802   0.0110066  -0.0322510
   17   0.0002632  -0.1237219   0.0834754   0.0389293   0.0352202  -0.0183831
   18  -0.0629492   0.1065538  -0.2598666  -0.0732504  -0.0342884   0.0164123
   19  -0.1232785  -0.0867111   0.0818546  -0.0074788  -0.0191538   0.0206862
   20  -0.0866783  -0.1558963   0.1160983  -0.0023442   0.0004480   0.0064186
   21   0.0818080   0.1160626  -0.1683985  -0.0040327  -0.0031257   0.0080431
   22  -0.0087853   0.0121204  -0.0247339  -0.1302542   0.0445215  -0.1173207
   23  -0.0048044   0.0067382  -0.0077699   0.0443018  -0.0806247   0.0870634
   24   0.0002342   0.0018726   0.0006774  -0.1170862   0.0871709  -0.2334625
   25   0.0008316  -0.0033327   0.0011495  -0.0081355  -0.0028650  -0.0047190
   26  -0.0029996   0.0022658   0.0058845  -0.0190737   0.0016336  -0.0021449
   27   0.0006566   0.0057062  -0.0005796   0.0191803   0.0071262   0.0080403
   28  -0.0006367  -0.0038889   0.0011300  -0.0007451  -0.0001006   0.0000336
   29  -0.0042332   0.0024186   0.0049921  -0.0005871  -0.0004511  -0.0004697
   30   0.0016258   0.0051779   0.0007375   0.0007555  -0.0001839   0.0001587
   31  -0.0084487  -0.0046005   0.0001218   0.0015487  -0.0001385  -0.0035916
   32   0.0123980   0.0066860   0.0020371  -0.0003560   0.0045300   0.0052981
   33  -0.0248895  -0.0076184   0.0003650  -0.0033068   0.0054042  -0.0015641
            7           8           9          10          11          12
    1  -0.0181610  -0.0588644   0.0708644  -0.0688701   0.0092326  -0.0459945
    2  -0.0263972   0.0012386  -0.0026005   0.0092528  -0.0062246  -0.0030623
    3   0.0230272  -0.0210345   0.0537526  -0.0460262  -0.0030751  -0.0335034
    4  -0.1812287  -0.0507156   0.0134306   0.0814005  -0.0008578   0.0329498
    5  -0.0956637  -0.1721847   0.0890991   0.0405579   0.0000494   0.0607715
    6   0.0797548   0.1147158  -0.1984339  -0.0279486   0.0372347  -0.0449406
    7   0.7242524   0.1491781   0.0981330  -0.1722276   0.0345103  -0.1084231
    8   0.1491781   0.3669526  -0.2094474   0.0109761  -0.1258536   0.0866472
    9   0.0981330  -0.2094474   0.5321643  -0.0738442   0.1000712  -0.2604605
   10  -0.1722276   0.0109761  -0.0738442   0.5640025   0.0654848   0.1683174
   11   0.0345103  -0.1258536   0.1000712   0.0654848   0.2229545  -0.1461716
   12  -0.1084231   0.0866472  -0.2604605   0.1683174  -0.1461716   0.4092842
   13  -0.0516432   0.0447645  -0.0973746  -0.3280061  -0.0835269  -0.0229050
   14   0.0079945   0.0306833  -0.0346886  -0.0598945  -0.1105660   0.0240025
   15  -0.0434619  -0.0137928  -0.0004099  -0.0576330   0.0105579  -0.1196024
   16  -0.0015637  -0.0022498   0.0090395  -0.0370178  -0.0312553   0.0103886
   17   0.0071127  -0.0370010   0.0412612  -0.0727121   0.0115961  -0.0205720
   18  -0.0046600   0.0359466  -0.0672417   0.0713595   0.0029966   0.0619172
   19  -0.0048559  -0.0030538  -0.0033817  -0.0009029   0.0012175   0.0000661
   20  -0.0033929   0.0060725   0.0023743   0.0012235  -0.0023796  -0.0019432
   21  -0.0028797   0.0025790   0.0035724   0.0000688  -0.0019507  -0.0012650
   22   0.0117723  -0.0043994   0.0123151   0.0007834  -0.0042218   0.0020355
   23   0.0134147  -0.0021928   0.0130776  -0.0036088   0.0023003   0.0065095
   24  -0.0138773   0.0029333  -0.0107098   0.0011419   0.0061457  -0.0002790
   25  -0.3040994  -0.0822067  -0.0267627  -0.0151510   0.0021691  -0.0096791
   26  -0.0827844  -0.0742733  -0.0032716   0.0165975   0.0024203   0.0003052
   27  -0.0259767  -0.0029724  -0.0556686  -0.0309197  -0.0079334  -0.0097753
   28  -0.0032768  -0.0035228  -0.0030479  -0.0240436   0.0112988  -0.0281442
   29  -0.0046718   0.0074233   0.0029269  -0.0032080   0.0033331  -0.0122844
   30  -0.0013691   0.0035626   0.0051795  -0.0068074  -0.0040217  -0.0017463
   31   0.0010317   0.0000938   0.0006285   0.0000325  -0.0040513   0.0013886
   32   0.0006996  -0.0008650   0.0011977  -0.0046692   0.0023701   0.0057975
   33  -0.0002672   0.0008626  -0.0017445   0.0022916   0.0061464   0.0003712
           13          14          15          16          17          18
    1   0.0807201   0.0335897  -0.0090234  -0.1779218   0.0002632  -0.0629492
    2   0.0010456  -0.0084229   0.0272605   0.0409824  -0.1237219   0.1065538
    3   0.0387704   0.0456796  -0.0355505  -0.1227013   0.0834754  -0.2598666
    4  -0.0643611  -0.0309159   0.0156518  -0.0204802   0.0389293  -0.0732504
    5  -0.0403508  -0.0308743   0.0053024   0.0110066   0.0352202  -0.0342884
    6   0.0293888   0.0106082  -0.0106149  -0.0322510  -0.0183831   0.0164123
    7  -0.0516432   0.0079945  -0.0434619  -0.0015637   0.0071127  -0.0046600
    8   0.0447645   0.0306833  -0.0137928  -0.0022498  -0.0370010   0.0359466
    9  -0.0973746  -0.0346886  -0.0004099   0.0090395   0.0412612  -0.0672417
   10  -0.3280061  -0.0598945  -0.0576330  -0.0370178  -0.0727121   0.0713595
   11  -0.0835269  -0.1105660   0.0105579  -0.0312553   0.0115961   0.0029966
   12  -0.0229050   0.0240025  -0.1196024   0.0103886  -0.0205720   0.0619172
   13   0.6511466   0.1044085   0.1212735  -0.1783792  -0.0485339   0.0126182
   14   0.1044085   0.3756139  -0.2462210  -0.0937584  -0.1726690   0.0906791
   15   0.1212735  -0.2462210   0.5990764   0.0791353   0.1162952  -0.2009108
   16  -0.1783792  -0.0937584   0.0791353   0.7135448   0.1456192   0.1118336
   17  -0.0485339  -0.1726690   0.1162952   0.1456192   0.3469297  -0.2246482
   18   0.0126182   0.0906791  -0.2009108   0.1118336  -0.2246482   0.5319757
   19   0.0001580  -0.0003578  -0.0044961   0.0119978   0.0094881  -0.0103682
   20  -0.0000153   0.0055820   0.0050256  -0.0073479  -0.0014729   0.0063817
   21  -0.0050029   0.0048292  -0.0009460   0.0143983   0.0159725  -0.0096033
   22  -0.0014800  -0.0008208   0.0005466  -0.0044004  -0.0039559  -0.0013796
   23  -0.0014279  -0.0006282  -0.0003591  -0.0037611   0.0051291   0.0024952
   24   0.0014279  -0.0000125   0.0005093  -0.0016645   0.0023846   0.0038147
   25   0.0023012  -0.0012853  -0.0031674   0.0003868   0.0000976   0.0003895
   26  -0.0001257   0.0068660   0.0062659   0.0005866  -0.0005741   0.0003773
   27  -0.0048410   0.0056334   0.0001597  -0.0003277   0.0000922  -0.0008656
   28  -0.1003713   0.0408829  -0.0920171   0.0110809  -0.0074875   0.0130052
   29   0.0415008  -0.0955034   0.0973685   0.0087787  -0.0002231   0.0164876
   30  -0.0928697   0.0970518  -0.2407331  -0.0109400   0.0072111  -0.0092691
   31  -0.0100850   0.0001571  -0.0068084  -0.3172470  -0.0688207  -0.0565985
   32  -0.0177389  -0.0000815  -0.0077030  -0.0686011  -0.0632132  -0.0029812
   33   0.0195145   0.0024381   0.0090223  -0.0569106  -0.0030890  -0.0663628
           19          20          21          22          23          24
    1  -0.1232785  -0.0866783   0.0818080  -0.0087853  -0.0048044   0.0002342
    2  -0.0867111  -0.1558963   0.1160626   0.0121204   0.0067382   0.0018726
    3   0.0818546   0.1160983  -0.1683985  -0.0247339  -0.0077699   0.0006774
    4  -0.0074788  -0.0023442  -0.0040327  -0.1302542   0.0443018  -0.1170862
    5  -0.0191538   0.0004480  -0.0031257   0.0445215  -0.0806247   0.0871709
    6   0.0206862   0.0064186   0.0080431  -0.1173207   0.0870634  -0.2334625
    7  -0.0048559  -0.0033929  -0.0028797   0.0117723   0.0134147  -0.0138773
    8  -0.0030538   0.0060725   0.0025790  -0.0043994  -0.0021928   0.0029333
    9  -0.0033817   0.0023743   0.0035724   0.0123151   0.0130776  -0.0107098
   10  -0.0009029   0.0012235   0.0000688   0.0007834  -0.0036088   0.0011419
   11   0.0012175  -0.0023796  -0.0019507  -0.0042218   0.0023003   0.0061457
   12   0.0000661  -0.0019432  -0.0012650   0.0020355   0.0065095  -0.0002790
   13   0.0001580  -0.0000153  -0.0050029  -0.0014800  -0.0014279   0.0014279
   14  -0.0003578   0.0055820   0.0048292  -0.0008208  -0.0006282  -0.0000125
   15  -0.0044961   0.0050256  -0.0009460   0.0005466  -0.0003591   0.0005093
   16   0.0119978  -0.0073479   0.0143983  -0.0044004  -0.0037611  -0.0016645
   17   0.0094881  -0.0014729   0.0159725  -0.0039559   0.0051291   0.0023846
   18  -0.0103682   0.0063817  -0.0096033  -0.0013796   0.0024952   0.0038147
   19   0.1237372   0.0963130  -0.0868235   0.0005727   0.0015823   0.0004457
   20   0.0963130   0.1534611  -0.1301582   0.0010377  -0.0023739  -0.0022296
   21  -0.0868235  -0.1301582   0.1705533   0.0012393  -0.0019321  -0.0007580
   22   0.0005727   0.0010377   0.0012393   0.1321366  -0.0466092   0.1281167
   23   0.0015823  -0.0023739  -0.0019321  -0.0466092   0.0742620  -0.0962010
   24   0.0004457  -0.0022296  -0.0007580   0.1281167  -0.0962010   0.2413658
   25  -0.0005824   0.0000641  -0.0001561   0.0000960   0.0006535   0.0010104
   26  -0.0008169  -0.0005008  -0.0004237   0.0012582  -0.0018521  -0.0015011
   27   0.0011416   0.0000765   0.0000595   0.0001182  -0.0018625  -0.0005755
   28   0.0003637  -0.0002462   0.0008382  -0.0000092   0.0005938   0.0001749
   29   0.0006379  -0.0005970   0.0005382   0.0005155  -0.0011193  -0.0007883
   30  -0.0004630   0.0000380  -0.0007938   0.0002905  -0.0007423  -0.0005939
   31   0.0002691   0.0013865   0.0005425  -0.0004318  -0.0003346   0.0000763
   32   0.0008546  -0.0023430  -0.0023911   0.0005538   0.0003616   0.0002253
   33   0.0013383  -0.0020821  -0.0004637  -0.0012277  -0.0002788   0.0000114
           25          26          27          28          29          30
    1   0.0008316  -0.0029996   0.0006566  -0.0006367  -0.0042332   0.0016258
    2  -0.0033327   0.0022658   0.0057062  -0.0038889   0.0024186   0.0051779
    3   0.0011495   0.0058845  -0.0005796   0.0011300   0.0049921   0.0007375
    4  -0.0081355  -0.0190737   0.0191803  -0.0007451  -0.0005871   0.0007555
    5  -0.0028650   0.0016336   0.0071262  -0.0001006  -0.0004511  -0.0001839
    6  -0.0047190  -0.0021449   0.0080403   0.0000336  -0.0004697   0.0001587
    7  -0.3040994  -0.0827844  -0.0259767  -0.0032768  -0.0046718  -0.0013691
    8  -0.0822067  -0.0742733  -0.0029724  -0.0035228   0.0074233   0.0035626
    9  -0.0267627  -0.0032716  -0.0556686  -0.0030479   0.0029269   0.0051795
   10  -0.0151510   0.0165975  -0.0309197  -0.0240436  -0.0032080  -0.0068074
   11   0.0021691   0.0024203  -0.0079334   0.0112988   0.0033331  -0.0040217
   12  -0.0096791   0.0003052  -0.0097753  -0.0281442  -0.0122844  -0.0017463
   13   0.0023012  -0.0001257  -0.0048410  -0.1003713   0.0415008  -0.0928697
   14  -0.0012853   0.0068660   0.0056334   0.0408829  -0.0955034   0.0970518
   15  -0.0031674   0.0062659   0.0001597  -0.0920171   0.0973685  -0.2407331
   16   0.0003868   0.0005866  -0.0003277   0.0110809   0.0087787  -0.0109400
   17   0.0000976  -0.0005741   0.0000922  -0.0074875  -0.0002231   0.0072111
   18   0.0003895   0.0003773  -0.0008656   0.0130052   0.0164876  -0.0092691
   19  -0.0005824  -0.0008169   0.0011416   0.0003637   0.0006379  -0.0004630
   20   0.0000641  -0.0005008   0.0000765  -0.0002462  -0.0005970   0.0000380
   21  -0.0001561  -0.0004237   0.0000595   0.0008382   0.0005382  -0.0007938
   22   0.0000960   0.0012582   0.0001182  -0.0000092   0.0005155   0.0002905
   23   0.0006535  -0.0018521  -0.0018625   0.0005938  -0.0011193  -0.0007423
   24   0.0010104  -0.0015011  -0.0005755   0.0001749  -0.0007883  -0.0005939
   25   0.3250665   0.0865723   0.0416609  -0.0004526  -0.0002275  -0.0000988
   26   0.0865723   0.0647966  -0.0048256   0.0003491   0.0003084   0.0001971
   27   0.0416609  -0.0048256   0.0596084  -0.0009476  -0.0001301  -0.0000383
   28  -0.0004526   0.0003491  -0.0009476   0.1179478  -0.0391732   0.1088732
   29  -0.0002275   0.0003084  -0.0001301  -0.0391732   0.0862646  -0.1067975
   30  -0.0000988   0.0001971  -0.0000383   0.1088732  -0.1067975   0.2476966
   31  -0.0002613   0.0004365   0.0002551   0.0001430   0.0006678   0.0010029
   32   0.0003605  -0.0010904  -0.0009105   0.0012948  -0.0018542  -0.0014931
   33   0.0003727  -0.0008630  -0.0003650   0.0001017  -0.0018432  -0.0005978
           31          32          33
    1  -0.0084487   0.0123980  -0.0248895
    2  -0.0046005   0.0066860  -0.0076184
    3   0.0001218   0.0020371   0.0003650
    4   0.0015487  -0.0003560  -0.0033068
    5  -0.0001385   0.0045300   0.0054042
    6  -0.0035916   0.0052981  -0.0015641
    7   0.0010317   0.0006996  -0.0002672
    8   0.0000938  -0.0008650   0.0008626
    9   0.0006285   0.0011977  -0.0017445
   10   0.0000325  -0.0046692   0.0022916
   11  -0.0040513   0.0023701   0.0061464
   12   0.0013886   0.0057975   0.0003712
   13  -0.0100850  -0.0177389   0.0195145
   14   0.0001571  -0.0000815   0.0024381
   15  -0.0068084  -0.0077030   0.0090223
   16  -0.3172470  -0.0686011  -0.0569106
   17  -0.0688207  -0.0632132  -0.0030890
   18  -0.0565985  -0.0029812  -0.0663628
   19   0.0002691   0.0008546   0.0013383
   20   0.0013865  -0.0023430  -0.0020821
   21   0.0005425  -0.0023911  -0.0004637
   22  -0.0004318   0.0005538  -0.0012277
   23  -0.0003346   0.0003616  -0.0002788
   24   0.0000763   0.0002253   0.0000114
   25  -0.0002613   0.0003605   0.0003727
   26   0.0004365  -0.0010904  -0.0008630
   27   0.0002551  -0.0009105  -0.0003650
   28   0.0001430   0.0012948   0.0001017
   29   0.0006678  -0.0018542  -0.0018432
   30   0.0010029  -0.0014931  -0.0005978
   31   0.3334488   0.0752039   0.0629827
   32   0.0752039   0.0554996   0.0009232
   33   0.0629827   0.0009232   0.0613280
 **********************************************************************
 **                                                                  **
 **                       VIBRATIONAL ANALYSIS                       **
 **                       --------------------                       **
 **                                                                  **
 **        VIBRATIONAL FREQUENCIES (CM**-1) AND NORMAL MODES         **
 **     FORCE CONSTANTS (mDYN/ANGSTROM) AND REDUCED MASSES (AMU)     **
 **                  INFRARED INTENSITIES (KM/MOL)                   **
 **                                                                  **
 **********************************************************************
 

 Mode:                 1                      2                      3
 Frequency:       392.16                 423.98                 616.49
 Force Cnst:      0.2331                 0.3983                 1.5894
 Red. Mass:       2.5727                 3.7604                 7.0979
 IR Active:          YES                    YES                    YES
 IR Intens:        0.001                  3.464                  4.552
 Raman Active:       YES                    YES                    YES
               X      Y      Z        X      Y      Z        X      Y      Z
 C          0.000 -0.000 -0.001   -0.083  0.217  0.147    0.190  0.245 -0.253
 C          0.058 -0.150 -0.101    0.050 -0.130 -0.088    0.216  0.010  0.110
 C         -0.057  0.147  0.100    0.036 -0.093 -0.063    0.163 -0.027  0.132
 N          0.000 -0.001 -0.000   -0.085  0.220  0.150   -0.189 -0.245  0.251
 C          0.057 -0.147 -0.100    0.036 -0.094 -0.064   -0.185 -0.000 -0.102
 C         -0.058  0.151  0.102    0.050 -0.129 -0.088   -0.179  0.038 -0.159
 H          0.000 -0.001 -0.001   -0.208  0.536  0.362    0.192  0.244 -0.252
 H          0.124 -0.321 -0.217    0.095 -0.246 -0.167   -0.079 -0.179  0.216
 H         -0.157  0.407  0.274    0.071 -0.184 -0.124    0.149  0.174 -0.164
 H          0.156 -0.400 -0.273    0.072 -0.186 -0.126    0.107  0.167 -0.184
 H         -0.124  0.322  0.219    0.093 -0.242 -0.164   -0.190 -0.160  0.126
 TransDip  -0.000  0.001  0.000    0.018 -0.047 -0.032    0.032  0.042 -0.043

 Mode:                 4                      5                      6
 Frequency:       671.85                 734.94                 782.94
 Force Cnst:      1.6766                 0.4505                 0.7595
 Red. Mass:       6.3040                 1.4155                 2.1030
 IR Active:          YES                    YES                    YES
 IR Intens:        0.288                 61.610                 11.706
 Raman Active:       YES                    YES                    YES
               X      Y      Z        X      Y      Z        X      Y      Z
 C          0.129 -0.010  0.087   -0.008  0.017  0.011    0.047 -0.123 -0.084
 C          0.082 -0.164  0.284    0.033 -0.085 -0.060   -0.019  0.050  0.033
 C         -0.296 -0.125  0.016   -0.014  0.042  0.028    0.044 -0.111 -0.075
 N         -0.114  0.007 -0.077    0.024 -0.061 -0.041   -0.046  0.120  0.082
 C         -0.081  0.154 -0.271   -0.016  0.042  0.032    0.043 -0.111 -0.074
 C          0.311  0.130 -0.021    0.031 -0.087 -0.058   -0.020  0.050  0.034
 H         -0.243  0.036 -0.149   -0.169  0.431  0.291   -0.083  0.206  0.137
 H          0.260 -0.035  0.226   -0.095  0.246  0.165   -0.197  0.514  0.348
 H         -0.306 -0.061 -0.061   -0.148  0.390  0.262   -0.002  0.010  0.005
 H         -0.166  0.121 -0.243   -0.148  0.379  0.262   -0.002  0.004  0.004
 H          0.300  0.017  0.165   -0.094  0.239  0.161   -0.196  0.505  0.345
 TransDip  -0.015  0.005 -0.008   -0.076  0.198  0.135   -0.034  0.086  0.058

 Mode:                 7                      8                      9
 Frequency:       922.72                 989.58                1025.50
 Force Cnst:      0.6261                 0.7722                 4.4321
 Red. Mass:       1.2480                 1.3384                 7.1530
 IR Active:          YES                    YES                    YES
 IR Intens:        0.007                  0.002                  7.453
 Raman Active:       YES                    YES                    YES
               X      Y      Z        X      Y      Z        X      Y      Z
 C          0.001 -0.001 -0.002   -0.027  0.069  0.047   -0.051 -0.067  0.067
 C         -0.027  0.069  0.047   -0.010  0.023  0.016   -0.170  0.157 -0.323
 C         -0.017  0.045  0.031    0.032 -0.083 -0.056    0.030  0.030 -0.031
 N          0.000  0.000 -0.001   -0.008  0.020  0.013   -0.207 -0.270  0.279
 C          0.016 -0.043 -0.029    0.030 -0.075 -0.052    0.020  0.036 -0.037
 C          0.027 -0.070 -0.047   -0.005  0.016  0.010    0.375  0.112  0.047
 H         -0.004  0.011  0.006    0.172 -0.429 -0.286   -0.047 -0.051  0.065
 H          0.180 -0.479 -0.323    0.034 -0.101 -0.065   -0.003  0.256 -0.407
 H          0.105 -0.273 -0.181   -0.180  0.469  0.309    0.019  0.070 -0.072
 H         -0.105  0.260  0.179   -0.173  0.432  0.296    0.080  0.056 -0.053
 H         -0.188  0.486  0.334    0.024 -0.058 -0.044    0.394  0.220 -0.096
 TransDip  -0.001  0.001  0.002   -0.000  0.001  0.001    0.041  0.053 -0.055

 Mode:                10                     11                     12
 Frequency:      1039.64                1050.53                1063.90
 Force Cnst:      0.9322                 0.8651                 3.1578
 Red. Mass:       1.4638                 1.3304                 4.7351
 IR Active:          YES                    YES                    YES
 IR Intens:        0.005                  0.097                  4.343
 Raman Active:       YES                    YES                    YES
               X      Y      Z        X      Y      Z        X      Y      Z
 C          0.002 -0.015 -0.005    0.032 -0.089 -0.062   -0.180 -0.227  0.235
 C         -0.025  0.066  0.048   -0.022  0.059  0.044    0.078 -0.025  0.073
 C          0.040 -0.092 -0.064    0.011 -0.014 -0.012    0.277  0.110  0.007
 N          0.001  0.000 -0.002   -0.000 -0.002 -0.004   -0.009 -0.011  0.012
 C         -0.038  0.097  0.063    0.012 -0.036 -0.020   -0.091  0.128 -0.250
 C          0.019 -0.056 -0.038   -0.025  0.072  0.049   -0.099 -0.007 -0.043
 H         -0.033  0.066  0.048   -0.222  0.511  0.329   -0.197 -0.249  0.240
 H          0.112 -0.299 -0.196    0.124 -0.356 -0.228    0.193  0.052  0.064
 H         -0.179  0.481  0.307   -0.047  0.143  0.078    0.292  0.250 -0.264
 H          0.192 -0.475 -0.330   -0.097  0.212  0.156    0.128  0.295 -0.311
 H         -0.089  0.225  0.152    0.155 -0.390 -0.275   -0.116  0.054 -0.155
 TransDip   0.001 -0.000 -0.002    0.002 -0.008 -0.005    0.031  0.041 -0.042

 Mode:                13                     14                     15
 Frequency:      1092.12                1108.23                1168.74
 Force Cnst:      1.1923                 1.1732                 0.9726
 Red. Mass:       1.6966                 1.6213                 1.2085
 IR Active:          YES                    YES                    YES
 IR Intens:        0.086                  4.551                  3.487
 Raman Active:       YES                    YES                    YES
               X      Y      Z        X      Y      Z        X      Y      Z
 C          0.061 -0.013  0.043   -0.033 -0.022  0.014    0.069 -0.010  0.051
 C         -0.006  0.054 -0.074    0.103  0.007  0.049   -0.044 -0.030  0.020
 C         -0.108 -0.067  0.033   -0.088 -0.000 -0.050   -0.021  0.017 -0.035
 N          0.058 -0.009  0.047   -0.037 -0.037  0.033    0.010 -0.004  0.012
 C          0.016  0.066 -0.091    0.081 -0.033  0.094   -0.024 -0.012  0.005
 C         -0.103 -0.034 -0.002   -0.056  0.029 -0.076   -0.003  0.037 -0.056
 H          0.446 -0.012  0.335   -0.132 -0.022 -0.049    0.569 -0.038  0.403
 H          0.342  0.250 -0.221    0.568  0.295 -0.119   -0.368 -0.235  0.138
 H         -0.105 -0.227  0.307   -0.098  0.095 -0.200   -0.024  0.065 -0.115
 H          0.285  0.237 -0.162    0.152  0.007  0.080   -0.058 -0.034  0.014
 H         -0.113 -0.188  0.176   -0.041  0.353 -0.535    0.011  0.290 -0.422
 TransDip   0.003  0.006 -0.007    0.031  0.042 -0.045    0.052  0.001  0.030

 Mode:                16                     17                     18
 Frequency:      1256.24                1284.68                1393.90
 Force Cnst:      1.1840                 4.8296                 1.3776
 Red. Mass:       1.2733                 4.9667                 1.2034
 IR Active:          YES                    YES                    YES
 IR Intens:        3.764                  0.178                  0.079
 Raman Active:       YES                    YES                    YES
               X      Y      Z        X      Y      Z        X      Y      Z
 C         -0.012 -0.004 -0.001    0.158 -0.010  0.106    0.062 -0.008  0.047
 C         -0.005 -0.012  0.014   -0.176 -0.098  0.046    0.034  0.021 -0.011
 C         -0.061  0.020 -0.062   -0.032  0.145 -0.233   -0.001  0.032 -0.049
 N         -0.021 -0.017  0.013    0.248 -0.021  0.171   -0.048  0.000 -0.027
 C          0.108  0.026  0.021   -0.214 -0.117  0.051   -0.032 -0.025  0.017
 C         -0.018 -0.027  0.030   -0.015  0.102 -0.158   -0.007 -0.019  0.025
 H          0.003 -0.006  0.010   -0.433  0.029 -0.303   -0.279  0.014 -0.187
 H         -0.266 -0.173  0.109    0.266  0.180 -0.117   -0.257 -0.163  0.095
 H         -0.089  0.310 -0.521   -0.007  0.069 -0.102    0.030 -0.317  0.494
 H          0.530  0.271 -0.086    0.078  0.038 -0.007    0.496  0.279 -0.120
 H         -0.027 -0.208  0.288   -0.037 -0.283  0.394    0.003  0.166 -0.241
 TransDip   0.023  0.038 -0.043    0.013  0.002  0.003    0.007 -0.000  0.005

 Mode:                19                     20                     21
 Frequency:      1491.23                1536.35                1664.77
 Force Cnst:      2.7809                 2.8762                10.1691
 Red. Mass:       2.1225                 2.0682                 6.2276
 IR Active:          YES                    YES                    YES
 IR Intens:       29.051                  4.014                 12.733
 Raman Active:       YES                    YES                    YES
               X      Y      Z        X      Y      Z        X      Y      Z
 C         -0.079  0.008 -0.057   -0.053 -0.056  0.053    0.347 -0.026  0.236
 C         -0.071 -0.092  0.095    0.128  0.044  0.008   -0.231 -0.042 -0.070
 C          0.096  0.056 -0.028   -0.054  0.060 -0.120    0.113 -0.074  0.173
 N         -0.120  0.008 -0.080   -0.036 -0.052  0.057   -0.209  0.013 -0.138
 C          0.008 -0.059  0.091    0.137  0.047  0.009    0.222  0.057  0.042
 C          0.070  0.086 -0.086   -0.044  0.061 -0.114   -0.149  0.068 -0.185
 H          0.447 -0.029  0.304   -0.036 -0.073  0.087   -0.428  0.030 -0.295
 H          0.345  0.157 -0.039   -0.283 -0.224  0.170    0.024  0.139 -0.191
 H          0.131 -0.161  0.317   -0.029 -0.274  0.394    0.088  0.149 -0.174
 H          0.381  0.144  0.009   -0.433 -0.282  0.162   -0.185 -0.171  0.143
 H          0.072 -0.199  0.332   -0.074 -0.271  0.356   -0.189 -0.140  0.099
 TransDip   0.144 -0.008  0.094   -0.031 -0.039  0.040    0.095 -0.007  0.063

 Mode:                22                     23                     24
 Frequency:      1671.86                3175.83                3178.35
 Force Cnst:      8.9783                 6.4686                 6.4945
 Red. Mass:       5.4519                 1.0885                 1.0912
 IR Active:          YES                    YES                    YES
 IR Intens:       26.625                 27.473                  5.842
 Raman Active:       YES                    YES                    YES
               X      Y      Z        X      Y      Z        X      Y      Z
 C          0.075  0.101 -0.106    0.000  0.001 -0.001   -0.004 -0.005  0.005
 C         -0.203 -0.175  0.142    0.008 -0.003  0.009   -0.008  0.004 -0.010
 C          0.059  0.174 -0.223   -0.063 -0.020 -0.007    0.049  0.015  0.006
 N         -0.055 -0.077  0.082   -0.000  0.000 -0.000   -0.000 -0.000  0.000
 C          0.200  0.166 -0.130   -0.021  0.021 -0.043   -0.028  0.026 -0.054
 C         -0.075 -0.191  0.238    0.008  0.001  0.003    0.015  0.002  0.005
 H          0.089  0.116 -0.120   -0.006 -0.007  0.007    0.048  0.062 -0.064
 H          0.322  0.148 -0.037   -0.079  0.050 -0.119    0.087 -0.056  0.132
 H          0.116 -0.155  0.300    0.734  0.218  0.098   -0.555 -0.164 -0.074
 H         -0.364 -0.137 -0.010    0.260 -0.233  0.490    0.328 -0.292  0.617
 H         -0.065  0.203 -0.335   -0.102 -0.023 -0.023   -0.190 -0.044 -0.043
 TransDip   0.075  0.102 -0.107   -0.143  0.005 -0.088    0.018  0.047 -0.059

 Mode:                25                     26                     27
 Frequency:      3202.19                3221.20                3228.69
 Force Cnst:      6.5817                 6.6903                 6.7541
 Red. Mass:       1.0894                 1.0944                 1.0997
 IR Active:          YES                    YES                    YES
 IR Intens:        5.830                 20.984                  5.130
 Raman Active:       YES                    YES                    YES
               X      Y      Z        X      Y      Z        X      Y      Z
 C          0.035  0.045 -0.046    0.005  0.001  0.001   -0.022 -0.029  0.030
 C          0.012 -0.011  0.024   -0.031  0.022 -0.050    0.027 -0.017  0.040
 C          0.014  0.005  0.001   -0.012 -0.005  0.001    0.011  0.005 -0.001
 N         -0.000 -0.000  0.000    0.001 -0.000  0.000   -0.000 -0.000  0.000
 C         -0.006  0.006 -0.012   -0.003  0.006 -0.011   -0.003  0.006 -0.011
 C         -0.026 -0.008 -0.003   -0.057 -0.014 -0.011   -0.053 -0.012 -0.012
 H         -0.405 -0.521  0.536   -0.017 -0.015  0.013    0.241  0.310 -0.320
 H         -0.168  0.119 -0.270    0.357 -0.244  0.563   -0.289  0.194 -0.450
 H         -0.145 -0.044 -0.019    0.124  0.039  0.014   -0.111 -0.035 -0.012
 H          0.066 -0.060  0.125    0.051 -0.050  0.102    0.052 -0.051  0.104
 H          0.312  0.078  0.062    0.642  0.157  0.133    0.588  0.142  0.124
 TransDip   0.038  0.047 -0.048   -0.120  0.011 -0.084   -0.039 -0.044  0.043

 STANDARD THERMODYNAMIC QUANTITIES AT   298.15 K  AND     1.00 ATM

   This Molecule has  0 Imaginary Frequencies
   Zero point vibrational energy:       56.309 kcal/mol

   Atom    1 Element C  Has Mass   12.00000
   Atom    2 Element C  Has Mass   12.00000
   Atom    3 Element C  Has Mass   12.00000
   Atom    4 Element N  Has Mass   14.00307
   Atom    5 Element C  Has Mass   12.00000
   Atom    6 Element C  Has Mass   12.00000
   Atom    7 Element H  Has Mass    1.00783
   Atom    8 Element H  Has Mass    1.00783
   Atom    9 Element H  Has Mass    1.00783
   Atom   10 Element H  Has Mass    1.00783
   Atom   11 Element H  Has Mass    1.00783
   Molecular Mass:    79.042220 amu
   Principal axes and moments of inertia in amu*Bohr^2:
                             1           2           3
    Eigenvalues --      295.13271   306.55268   601.68536
          X              -0.47281     0.82696    -0.30429
          Y              -0.61297    -0.06060     0.78778
          Z               0.63302     0.55899     0.53555
   Rotational Symmetry Number is   1
   The Molecule is an Asymmetric Top
   Translational Enthalpy:        0.889 kcal/mol
   Rotational Enthalpy:           0.889 kcal/mol
   Vibrational Enthalpy:         57.181 kcal/mol
   gas constant (RT):             0.592 kcal/mol
   Translational Entropy:        39.017  cal/mol.K
   Rotational Entropy:           25.501  cal/mol.K
   Vibrational Entropy:           3.946  cal/mol.K

   Total Enthalpy:               59.551 kcal/mol
   Total Entropy:                68.464  cal/mol.K
Archival summary:
1\1\c8-65\FREQ\ProcedureUnspecified\BasisUnspecified\155\hpark21\MonFeb2712:01:032023MonFeb2712:01:032023\0\\#,FREQ,ProcedureUnspecified,BasisUnspecified,\\0,1\N\C,1,1.32931\H,2,1.08484,1,116.005\C,1,1.32934,2,117.222,3,179.985,0\H,4,1.08491,1,116.05,2,179.965,0\C,2,1.38665,1,123.671,3,-179.991,0\H,6,1.08165,2,120.23,1,-179.95,0\C,6,1.38473,2,118.455,1,0.0236318,0\H,8,1.08249,6,120.688,2,179.997,0\C,8,1.38472,6,118.53,2,-0.0116283,0\H,10,1.08155,8,121.295,6,-179.962,0\\\@

 Total job time:  2623.45s(wall), 63357.79s(cpu) 
 Mon Feb 27 12:01:03 2023

        *************************************************************
        *                                                           *
        *  Thank you very much for using Q-Chem.  Have a nice day.  *
        *                                                           *
        *************************************************************
