# Supplementary material for: Reactant Discovery with an Ab Initio Nanoreactor: Exploration of Astrophysical N-Heterocycle Precursors and Formation Pathways
Source: ACS Earth Space Chem. 2024 Aug 9;8(9):1771–83. doi: 10.1021/acsearthspacechem.4c00120 (PMC11418024; doi:10.1021/acsearthspacechem.4c00120)
Supplement: Supplementary file 2 — sp4c00120_si_002.zip [file sp4c00120_si_002.zip › nr-si-data/reaction3/Int12/optimized.xyz]

13

C        -0.0185706452   -2.2478625906   -4.2179649404
N        -0.6595573074   -1.2981887965   -4.2723763019
C         2.2421805060   -3.1568415836   -3.8495297140
C         0.8009154978   -3.4667649661   -4.1423784935
C         0.2174059117   -4.4371549500   -3.1325038260
N         0.8826114720   -5.0275867892   -2.2033364323
C         2.2053177088   -4.7552610157   -2.0555383808
C         2.8833391205   -3.8106350010   -2.8554845687
H         2.7383447590   -2.4173170750   -4.4624618457
H         0.7206405964   -3.9305563978   -5.1381964762
H        -0.8435912646   -4.6520184499   -3.2174424925
H         2.7150906385   -5.2846378212   -1.2626788297
H         3.9271640090   -3.6059635038   -2.6568271006
