# Supplementary material for: Reactant Discovery with an Ab Initio Nanoreactor: Exploration of Astrophysical N-Heterocycle Precursors and Formation Pathways
Source: ACS Earth Space Chem. 2024 Aug 9;8(9):1771–83. doi: 10.1021/acsearthspacechem.4c00120 (PMC11418024; doi:10.1021/acsearthspacechem.4c00120)
Supplement: Supplementary file 2 — sp4c00120_si_002.zip [file sp4c00120_si_002.zip › nr-si-data/reaction3/Int12/optimize.out]

Running Job 1 of 1 qchem.in
qchem qchem.in_34043.0 ./qchem34043/ 0
/home/leeping/opt/qchem/5.3.2-openmp/exe/qcprog.exe_s qchem.in_34043.0 ./qchem34043/
                  Welcome to Q-Chem
     A Quantum Leap Into The Future Of Chemistry


 Q-Chem 5.3, Q-Chem, Inc., Pleasanton, CA (2020)

 Yihan Shao,  Zhengting Gan,  E. Epifanovsky,  A. T. B. Gilbert,  M. Wormit,  
 J. Kussmann,  A. W. Lange,  A. Behn,  Jia Deng,  Xintian Feng,  D. Ghosh,  
 M. Goldey,  P. R. Horn,  L. D. Jacobson,  I. Kaliman,  T. Kus,  A. Landau,  
 Jie Liu,  E. I. Proynov,  R. M. Richard,  R. P. Steele,  E. J. Sundstrom,  
 H. L. Woodcock III,  P. M. Zimmerman,  D. Zuev,  B. Alam,  B. Albrecht,  
 A. Aldossary,  E. Alguire,  S. A. Baeppler,  D. Barton,  Z. Benda,  
 Y. A. Bernard,  E. J. Berquist,  K. B. Bravaya,  H. Burton,  K. Carter-Fenk,  
 D. Casanova,  Chun-Min Chang,  Yunqing Chen,  A. Chien,  K. D. Closser,  
 M. P. Coons,  S. Coriani,  S. Dasgupta,  A. L. Dempwolff,  M. Diedenhofen,  
 Hainam Do,  R. G. Edgar,  Po-Tung Fang,  S. Faraji,  S. Fatehi,  
 Qingguo Feng,  J. Fosso-Tande,  J. Gayvert,  Qinghui Ge,  A. Ghysels,  
 G. Gidofalvi,  J. Gomes,  J. Gonthier,  S. Gulania,  A. Gunina,  D. Hait,  
 M. W. D. Hanson-Heine,  S. Hammes-Schiffer,  P. H. P. Harbach,  
 A. W. Hauser,  M. F. Herbst,  J. E. Herr,  E. G. Hohenstein,  Z. C. Holden,  
 S. Houck,  Kerwin Hui,  B. C. Huynh,  M. Ivanov,  T.-C. Jagau,  Hyunjun Ji,  
 B. Kaduk,  K. Khistyaev,  Jaehoon Kim,  P. Klunzinger,  K. Koh,  
 D. Kosenkov,  L. Koulias,  T. Kowalczyk,  C. M. Krauter,  A. Kunitsa,  
 Ka Un Lao,  A. Laurent,  K. V. Lawler,  Joonho Lee,  D. Lefrancois,  
 S. Lehtola,  D. S. Levine,  Yi-Pei Li,  You-Sheng Lin,  Fenglai Liu,  
 Kuan-Yu Liu,  E. Livshits,  M. Loipersberger,  A. Luenser,  A. Manjanath,  
 P. Manohar,  E. Mansoor,  S. F. Manzer,  Shan-Ping Mao,  Yuezhi Mao,  
 N. Mardirossian,  A. V. Marenich,  T. Markovich,  L. A. Martinez-Martinez,  
 S. A. Maurer,  N. J. Mayhall,  S. C. McKenzie,  J.-M. Mewes,  P. Morgante,  
 A. F. Morrison,  J. W. Mullinax,  K. Nanda,  T. S. Nguyen-Beck,  
 R. Olivares-Amaya,  K. J. Oosterbaan,  J. A. Parkhill,  S. K. Paul,  
 F. Pavosevic,  Zheng Pei,  T. M. Perrine,  F. Plasser,  P. Pokhilko,  
 S. Prager,  A. Prociuk,  E. Ramos,  B. Rana,  D. R. Rehn,  F. Rob,  
 E. Rossomme,  M. Scheurer,  M. Schneider,  N. Sergueev,  S. M. Sharada,  
 S. Sharma,  W. Skomorowski,  D. W. Small,  T. Stauch,  C. J. Stein,  
 T. Stein,  Yu-Chuan Su,  S. P. Veccham,  Zhen Tao,  A. J. W. Thom,  
 A. Tkatchenko,  T. Tsuchimochi,  N. M. Tubman,  L. Vogt,  M. L. Vidal,  
 O. Vydrov,  M. A. Watson,  J. Wenzel,  M. de Wergifosse,  T. A. Wesolowski,  
 A. White,  J. Witte,  A. Yamada,  Jun Yang,  K. Yao,  S. Yeganeh,  
 S. R. Yost,  Zhi-Qiang You,  A. Zech,  Igor Ying Zhang,  Xing Zhang,  
 Yan Zhao,  Ying Zhu,  B. R. Brooks,  G. K. L. Chan,  C. J. Cramer,  
 M. S. Gordon,  W. J. Hehre,  A. Klamt,  M. W. Schmidt,  C. D. Sherrill,  
 D. G. Truhlar,  A. Aspuru-Guzik,  R. Baer,  A. T. Bell,  N. A. Besley,  
 Jeng-Da Chai,  A. E. DePrince, III,  R. A. DiStasio Jr.,  A. Dreuw,  
 B. D. Dunietz,  T. R. Furlani,  Chao-Ping Hsu,  Yousung Jung,  Jing Kong,  
 D. S. Lambrecht,  WanZhen Liang,  C. Ochsenfeld,  V. A. Rassolov,  
 L. V. Slipchenko,  J. E. Subotnik,  T. Van Voorhis,  J. M. Herbert,  
 A. I. Krylov,  P. M. W. Gill,  M. Head-Gordon

 Contributors to earlier versions of Q-Chem not listed above: 
 R. D. Adamson,  B. Austin,  J. Baker,  G. J. O. Beran,  K. Brandhorst,  
 S. T. Brown,  E. F. C. Byrd,  A. K. Chakraborty,  C.-L. Cheng,  
 Siu Hung Chien,  D. M. Chipman,  D. L. Crittenden,  H. Dachsel,  
 R. J. Doerksen,  A. D. Dutoi,  L. Fusti-Molnar,  W. A. Goddard III,  
 A. Golubeva-Zadorozhnaya,  S. R. Gwaltney,  G. Hawkins,  A. Heyden,  
 S. Hirata,  G. Kedziora,  F. J. Keil,  C. Kelley,  Jihan Kim,  R. A. King,  
 R. Z. Khaliullin,  P. P. Korambath,  W. Kurlancheek,  A. M. Lee,  M. S. Lee,  
 S. V. Levchenko,  Ching Yeh Lin,  D. Liotard,  R. C. Lochan,  I. Lotan,  
 P. E. Maslen,  N. Nair,  D. P. O'Neill,  D. Neuhauser,  E. Neuscamman,  
 C. M. Oana,  R. Olson,  B. Peters,  R. Peverati,  P. A. Pieniazek,  
 Y. M. Rhee,  J. Ritchie,  M. A. Rohrdanz,  E. Rosta,  N. J. Russ,  
 H. F. Schaefer III,  N. E. Schultz,  N. Shenvi,  A. C. Simmonett,  A. Sodt,  
 D. Stuck,  K. S. Thanthiriwatte,  V. Vanovschi,  Tao Wang,  A. Warshel,  
 C. F. Williams,  Q. Wu,  X. Xu,  W. Zhang

 Please cite Q-Chem as follows:
 Y. Shao et al., Mol. Phys. 113, 184-215 (2015)
 DOI: 10.1080/00268976.2014.952696

 Q-Chem 5.3.2 for Intel X86 EM64T Linux

 Parts of Q-Chem use Armadillo 9.800.1 (Horizon Scraper).
 http://arma.sourceforge.net/

 Q-Chem begins on Fri Feb 17 18:29:00 2023  

Host: 
0

     Scratch files written to ./qchem34043//
 Dec820 |scratch|qcdevops|jenkins|workspace|build_RNUM 5633   
Processing $rem in /home/leeping/opt/qchem/5.3.2-openmp/config/preferences:
Processing $rem in /home/hpark21/.qchemrc:

Checking the input file for inconsistencies... 	...done.

--------------------------------------------------------------
User input:
--------------------------------------------------------------
$molecule
0 2
C    -0.0143248342   -2.2388884943   -4.1976228680
N    -0.6531180142   -1.2697853551   -4.2099256118
C     2.2495922879   -3.1699247063   -3.8721627169
C     0.7966250803   -3.4709268096   -4.1605047241
C     0.2140222346   -4.4571325380   -3.1498857847
N     0.8792369736   -5.0329483796   -2.1959469601
C     2.2001734357   -4.7384500349   -2.0339159625
C     2.8879342626   -3.8071003428   -2.8518728245
H     2.7507648968   -2.4422416559   -4.5015824981
H     0.7024697811   -3.9191162616   -5.1689502528
H    -0.8441817166   -4.6927840050   -3.2517608037
H     2.7063815940   -5.2494274245   -1.2212780193
H     3.9357150208   -3.6020629327   -2.6513103759
$end

$rem
method                wB97X-D3
basis                 cc-pvtz
unrestricted          true
symmetry              False
sym_ignore            true
scf_convergence       8
thresh                14
jobtype               opt
scf_guess             core
scf_algorithm         diis
max_scf_cycles        100
geom_opt_max_cycles   100
$end
--------------------------------------------------------------
 Adding empirical dispersion correction 
 ----------------------------------------------------------------
 Doing -D3(0) with
 s6  =   1.00000
 s8  =   1.00000
 rs6 =   1.28100
 rs8 =   1.09400
 -D3 energy without 3body term =     -0.0033155174 hartrees
 ----------------------------------------------------------------
             Standard Nuclear Orientation (Angstroms)
    I     Atom           X                Y                Z
 ----------------------------------------------------------------
    1      C      -0.0143248342    -2.2388884943    -4.1976228680
    2      N      -0.6531180142    -1.2697853551    -4.2099256118
    3      C       2.2495922879    -3.1699247063    -3.8721627169
    4      C       0.7966250803    -3.4709268096    -4.1605047241
    5      C       0.2140222346    -4.4571325380    -3.1498857847
    6      N       0.8792369736    -5.0329483796    -2.1959469601
    7      C       2.2001734357    -4.7384500349    -2.0339159625
    8      C       2.8879342626    -3.8071003428    -2.8518728245
    9      H       2.7507648968    -2.4422416559    -4.5015824981
   10      H       0.7024697811    -3.9191162616    -5.1689502528
   11      H      -0.8441817166    -4.6927840050    -3.2517608037
   12      H       2.7063815940    -5.2494274245    -1.2212780193
   13      H       3.9357150208    -3.6020629327    -2.6513103759
 ----------------------------------------------------------------
 Nuclear Repulsion Energy =         311.97323783 hartrees
 There are       28 alpha and       27 beta electrons
 Requested basis set is cc-pVTZ
 There are 110 shells and 310 basis functions

 Total QAlloc Memory Limit   8000 MB
 Mega-Array Size      1956 MB
 MEM_STATIC part      2000 MB
 A cutoff of  1.0D-14 yielded   5753 shell pairs
 There are     46019 function pairs (     60416 Cartesian)
 Smallest overlap matrix eigenvalue = 1.45E-04

 Scale SEOQF with 1.000000e-01/1.000000e-02/1.000000e-01

 Standard Electronic Orientation quadrupole field applied
 Nucleus-field energy     =    -0.0000000593 hartrees
 Guess MOs from core Hamiltonian diagonalization
 Long-range K will be added via erf
 Coulomb attenuation parameter = 0.25 bohr**(-1)
 An unrestricted hybrid HF-DFT SCF calculation will be
 performed using Pulay DIIS extrapolation
 Exchange:     0.1957 Hartree-Fock + 1.0000 wB97X-D3 + LR-HF
 Correlation:  1.0000 wB97X-D3
 Using SG-2 standard quadrature grid
 Dispersion:   Grimme D3
 SCF converges when DIIS error is below 1.0E-08
 using 64 threads for integral computing
 -------------------------------------------------------
 OpenMP Integral computing Module                
 Release: version 1.0, May 2013, Q-Chem Inc. Pittsburgh 
 -------------------------------------------------------
 using 64 threads for integral computing
 -------------------------------------------------------
 OpenMP Integral computing Module                
 Release: version 1.0, May 2013, Q-Chem Inc. Pittsburgh 
 -------------------------------------------------------
 ---------------------------------------
  Cycle       Energy         DIIS Error
 ---------------------------------------
    1    -262.9115700532      8.00E-02
    2    -213.5542133214      7.69E-02
    3    -300.2669534944      3.60E-02
    4    -220.8782981742      7.60E-02
    5    -289.1605867636      4.70E-02
    6    -331.4277919320      2.17E-02
    7    -340.8166004427      4.40E-03
    8    -340.9210456512      3.79E-03
    9    -341.0567270685      7.14E-04
   10    -341.0636552073      3.50E-04
   11    -341.0658164509      1.54E-04
   12    -341.0665171082      4.53E-05
   13    -341.0667856352      2.73E-05
   14    -341.0669872850      1.31E-05
   15    -341.0670690636      7.19E-06
   16    -341.0670944131      4.84E-06
   17    -341.0671073489      2.05E-06
   18    -341.0671096735      7.03E-07
   19    -341.0671099314      3.72E-07
   20    -341.0671100002      2.34E-07
   21    -341.0671100143      9.98E-08
   22    -341.0671100209      5.86E-08
   23    -341.0671100232      3.13E-08
   24    -341.0671100240      1.35E-08
   25    -341.0671100241      6.96E-09 Convergence criterion met
 ---------------------------------------
 <S^2> = 0.8089
 SCF time:  CPU 4191.55 s  wall 76.29 s
 SCF   energy in the final basis set = -341.06711002
 Total energy in the final basis set = -341.06711002
 
 --------------------------------------------------------------
 
                    Orbital Energies (a.u.)
 --------------------------------------------------------------
 
 Alpha MOs
 -- Occupied --
-14.4479 -14.4342 -10.3643 -10.3554 -10.3371 -10.3322 -10.3276 -10.3129
 -1.0857  -1.0324  -0.9572  -0.9169  -0.8053  -0.7582  -0.6644  -0.6428
 -0.6197  -0.6075  -0.5522  -0.5247  -0.5060  -0.4970  -0.4739  -0.4507
 -0.4360  -0.4123  -0.3680  -0.2960
 -- Virtual --
  0.0228   0.0936   0.1063   0.1123   0.1363   0.1404   0.1584   0.1648
  0.1852   0.2009   0.2331   0.2829   0.2971   0.3046   0.3178   0.3232
  0.3575   0.3677   0.3828   0.3919   0.3968   0.4211   0.4292   0.4393
  0.4494   0.4561   0.4684   0.4852   0.4916   0.5046   0.5184   0.5285
  0.5337   0.5371   0.5492   0.5669   0.5847   0.5995   0.6083   0.6436
  0.6585   0.6788   0.6880   0.6960   0.7013   0.7225   0.7386   0.7444
  0.7704   0.7757   0.7792   0.8214   0.8329   0.8482   0.8695   0.8772
  0.9067   0.9447   0.9585   0.9957   1.0191   1.0291   1.0453   1.0522
  1.0800   1.0920   1.1099   1.1269   1.1590   1.1642   1.1729   1.1887
  1.2225   1.2449   1.2521   1.2641   1.2859   1.2971   1.3039   1.3309
  1.3371   1.3705   1.3849   1.3885   1.4230   1.4364   1.4501   1.4690
  1.4881   1.5089   1.5198   1.5479   1.5570   1.5757   1.6111   1.6795
  1.6920   1.7048   1.7526   1.8367   1.8604   1.8668   1.9253   1.9478
  1.9931   2.0438   2.1036   2.1229   2.1318   2.1687   2.1941   2.2151
  2.2265   2.2585   2.2706   2.3476   2.3505   2.3885   2.3994   2.4214
  2.4794   2.4869   2.5311   2.5658   2.5797   2.6024   2.6124   2.6569
  2.6703   2.7014   2.7170   2.7329   2.7386   2.7624   2.7939   2.8003
  2.8092   2.8342   2.8489   2.8843   2.8946   2.9010   2.9194   2.9352
  2.9621   2.9755   2.9851   3.0096   3.0206   3.0330   3.0404   3.0654
  3.0757   3.0987   3.1113   3.1152   3.1275   3.1636   3.1673   3.1716
  3.1811   3.2124   3.2214   3.2365   3.2488   3.2714   3.2826   3.3205
  3.3274   3.3613   3.3786   3.3872   3.3918   3.3997   3.4187   3.4411
  3.4463   3.4734   3.4989   3.5118   3.5305   3.5737   3.5973   3.6167
  3.6465   3.6679   3.6908   3.7083   3.7317   3.7381   3.7725   3.7878
  3.8244   3.8270   3.8466   3.8708   3.9159   3.9251   3.9500   3.9542
  3.9686   3.9949   4.0446   4.0523   4.0650   4.0704   4.0806   4.0913
  4.1214   4.1597   4.1706   4.2059   4.2202   4.2451   4.2552   4.2683
  4.2879   4.3315   4.3498   4.3837   4.3960   4.4326   4.4775   4.4852
  4.4960   4.5404   4.5731   4.5890   4.6035   4.6389   4.6481   4.6815
  4.7139   4.7298   4.7533   4.7871   4.8110   4.8562   4.8865   4.8966
  4.9073   4.9552   4.9919   4.9985   5.0547   5.0765   5.0969   5.1332
  5.1632   5.1758   5.1909   5.2403   5.2456   5.3004   5.3020   5.3284
  5.4084   5.4399   5.5231   5.5568   5.6325   5.6525   5.6801   5.7896
  5.8050   5.8230   5.9590   6.0423   6.1685   6.1864   6.2131   6.2261
  6.3082   6.7449   7.9731   9.5371  10.9564  12.3154  12.5862  12.9838
 14.3740  15.5744
 
 Beta MOs
 -- Occupied --
-14.4508 -14.4343 -10.3649 -10.3511 -10.3312 -10.3311 -10.3233 -10.3152
 -1.0816  -1.0317  -0.9520  -0.9082  -0.7895  -0.7497  -0.6608  -0.6338
 -0.6109  -0.6024  -0.5493  -0.5201  -0.4963  -0.4843  -0.4701  -0.4478
 -0.4335  -0.3928  -0.3705
 -- Virtual --
 -0.0341   0.0406   0.0964   0.1112   0.1144   0.1375   0.1590   0.1618
  0.1678   0.1866   0.2022   0.2353   0.2848   0.2996   0.3089   0.3256
  0.3265   0.3642   0.3689   0.3865   0.3970   0.4027   0.4246   0.4331
  0.4485   0.4521   0.4611   0.4705   0.4879   0.4955   0.5064   0.5223
  0.5317   0.5365   0.5407   0.5491   0.5708   0.5861   0.6018   0.6090
  0.6446   0.6606   0.6799   0.6877   0.6968   0.7038   0.7251   0.7406
  0.7491   0.7743   0.7801   0.7833   0.8231   0.8357   0.8508   0.8729
  0.8813   0.9085   0.9451   0.9598   0.9973   1.0215   1.0302   1.0478
  1.0554   1.0824   1.0931   1.1120   1.1318   1.1606   1.1667   1.1773
  1.1929   1.2250   1.2494   1.2535   1.2663   1.2895   1.3032   1.3074
  1.3334   1.3405   1.3726   1.3896   1.3914   1.4266   1.4396   1.4531
  1.4718   1.4930   1.5149   1.5235   1.5506   1.5600   1.5785   1.6128
  1.6815   1.6951   1.7088   1.7534   1.8386   1.8618   1.8683   1.9270
  1.9488   1.9956   2.0452   2.1056   2.1296   2.1374   2.1730   2.2030
  2.2306   2.2458   2.2666   2.2823   2.3525   2.3561   2.3944   2.4063
  2.4314   2.4851   2.4957   2.5382   2.5737   2.5878   2.6077   2.6298
  2.6625   2.6756   2.7092   2.7233   2.7385   2.7444   2.7668   2.8022
  2.8044   2.8151   2.8424   2.8558   2.8901   2.9020   2.9088   2.9286
  2.9484   2.9712   2.9835   2.9963   3.0183   3.0329   3.0431   3.0456
  3.0724   3.0817   3.1028   3.1186   3.1278   3.1388   3.1703   3.1753
  3.1829   3.1884   3.2193   3.2276   3.2423   3.2607   3.2749   3.2896
  3.3270   3.3323   3.3647   3.3804   3.3914   3.3956   3.4068   3.4229
  3.4454   3.4523   3.4773   3.5031   3.5180   3.5375   3.5742   3.6017
  3.6219   3.6496   3.6724   3.6950   3.7112   3.7368   3.7415   3.7760
  3.7915   3.8290   3.8311   3.8524   3.8720   3.9174   3.9310   3.9529
  3.9555   3.9712   3.9973   4.0470   4.0537   4.0649   4.0708   4.0834
  4.0965   4.1258   4.1635   4.1726   4.2088   4.2223   4.2505   4.2587
  4.2697   4.2932   4.3351   4.3540   4.3852   4.3984   4.4341   4.4796
  4.4869   4.4996   4.5451   4.5773   4.5924   4.6061   4.6426   4.6510
  4.6822   4.7161   4.7315   4.7555   4.7905   4.8127   4.8555   4.8877
  4.8984   4.9085   4.9549   4.9982   4.9998   5.0548   5.0774   5.0997
  5.1344   5.1644   5.1780   5.1928   5.2411   5.2458   5.3018   5.3032
  5.3299   5.4125   5.4424   5.5272   5.5584   5.6343   5.6523   5.6801
  5.7924   5.8066   5.8245   5.9610   6.0434   6.1693   6.1873   6.2142
  6.2270   6.3106   6.7480   7.9741   9.5391  10.9607  12.3285  12.5868
 12.9856  14.3781  15.5745
 --------------------------------------------------------------
 
          Ground-State Mulliken Net Atomic Charges

     Atom                 Charge (a.u.)    Spin (a.u.)
  --------------------------------------------------------
      1 C                    -0.101061       0.031253
      2 N                    -0.058262      -0.007012
      3 C                    -0.164984       0.410433
      4 C                    -0.023895      -0.037478
      5 C                    -0.066017       0.395764
      6 N                    -0.136000      -0.180475
      7 C                    -0.073381       0.548776
      8 C                    -0.102130      -0.187727
      9 H                     0.145141      -0.007759
     10 H                     0.146227       0.046882
     11 H                     0.151491      -0.006373
     12 H                     0.135122      -0.012150
     13 H                     0.147750       0.005865
  --------------------------------------------------------
  Sum of atomic charges =     0.000000
  Sum of spin   charges =     1.000000

 -----------------------------------------------------------------
                    Cartesian Multipole Moments
 -----------------------------------------------------------------
    Charge (ESU x 10^10)
                 0.0000
    Dipole Moment (Debye)
         X       2.9402      Y      -2.0005      Z      -0.9944
       Tot       3.6927
    Quadrupole Moments (Debye-Ang)
        XX     -38.5612     XY      -6.5143     YY     -42.3348
        XZ      -9.8263     YZ      13.4115     ZZ     -38.6399
    Octopole Moments (Debye-Ang^2)
       XXX    -123.1054    XXY     133.4324    XYY     -34.2035
       YYY     509.7418    XXZ     137.7280    XYZ      13.0666
       YYZ     109.3073    XZZ     -10.2823    YZZ      91.2050
       ZZZ     416.3476
    Hexadecapole Moments (Debye-Ang^3)
      XXXX    -699.4241   XXXY     534.4953   XXYY    -672.0055
      XYYY     591.5804   YYYY   -4209.4960   XXXZ     368.7229
      XXYZ    -455.7563   XYYZ     147.2838   YYYZ   -1423.0750
      XXZZ    -651.9500   XYZZ     164.0573   YYZZ    -941.6525
      XZZZ     253.8014   YZZZ   -1149.3179   ZZZZ   -3091.7569
 -----------------------------------------------------------------
 Calculating analytic gradient of the SCF energy
 Gradient of SCF Energy
            1           2           3           4           5           6
    1   0.0162569  -0.0177216  -0.0013478  -0.0015271  -0.0065036   0.0014938
    2  -0.0241885   0.0268929   0.0038417   0.0023653   0.0020419  -0.0067472
    3  -0.0000589   0.0000063  -0.0054778  -0.0014217  -0.0050796   0.0088630
            7           8           9          10          11          12
    1   0.0015362   0.0051956   0.0008591  -0.0002452  -0.0024166   0.0014676
    2  -0.0011848  -0.0017655   0.0018982  -0.0018664  -0.0003044  -0.0013794
    3   0.0020994   0.0046009  -0.0017172  -0.0040641  -0.0005358   0.0021130
           13
    1   0.0029527
    2   0.0003962
    3   0.0006724
 Max gradient component =       2.689E-02
 RMS gradient           =       7.600E-03
 Gradient time:  CPU 428.04 s  wall 11.50 s
 Geometry Optimization Parameters
   NAtoms,    NIC,     NZ,  NCons,   NDum,   NFix, NCnnct, MaxDiis
       13      86       0       0       0       0       0       0


** GEOMETRY OPTIMIZATION IN DELOCALIZED INTERNAL COORDINATES **
   Searching for a Minimum

   Optimization Cycle:   1

                       Coordinates (Angstroms)
     ATOM                X               Y               Z
      1  C        -0.0143248342   -2.2388884943   -4.1976228680
      2  N        -0.6531180142   -1.2697853551   -4.2099256118
      3  C         2.2495922879   -3.1699247063   -3.8721627169
      4  C         0.7966250803   -3.4709268096   -4.1605047241
      5  C         0.2140222346   -4.4571325380   -3.1498857847
      6  N         0.8792369736   -5.0329483796   -2.1959469601
      7  C         2.2001734357   -4.7384500349   -2.0339159625
      8  C         2.8879342626   -3.8071003428   -2.8518728245
      9  H         2.7507648968   -2.4422416559   -4.5015824981
     10  H         0.7024697811   -3.9191162616   -5.1689502528
     11  H        -0.8441817166   -4.6927840050   -3.2517608037
     12  H         2.7063815940   -5.2494274245   -1.2212780193
     13  H         3.9357150208   -3.6020629327   -2.6513103759
   Point Group: c1    Number of degrees of freedom:    33


   Energy is   -341.067110024


 Attempting to generate delocalized internal coordinates
 Initial Hessian constructed with Jon Baker's OPTIMIZE code

 33 Hessian modes will be used to form the next step
  Hessian Eigenvalues:
     0.007941    0.011424    0.015574    0.020145    0.020249    0.022610
     0.024303    0.055952    0.069717    0.103195    0.159984    0.159997
     0.159998    0.159999    0.167303    0.200000    0.200000    0.219965
     0.226346    0.232179    0.291137    0.307491    0.328591    0.349399
     0.350964    0.352404    0.353697    0.354165    0.415164    0.501699
     0.515690    0.658104    1.272962

 Minimum search - taking simple RFO step
 Searching for Lamda that Minimizes Along All modes
 Value Taken    Lamda =  -0.00185768
 Step Taken.  Stepsize is  0.059713

                             Maximum     Tolerance    Cnvgd?
         Gradient           0.019078      0.000300      NO
         Displacement       0.036104      0.001200      NO
         Energy change     *********      0.000001      NO


 New Cartesian Coordinates Obtained by Inverse Iteration

 Displacement from previous Coordinates is:  0.091380
 Adding empirical dispersion correction 
 ----------------------------------------------------------------
 Doing -D3(0) with
 s6  =   1.00000
 s8  =   1.00000
 rs6 =   1.28100
 rs8 =   1.09400
 -D3 energy without 3body term =     -0.0033182297 hartrees
 ----------------------------------------------------------------
             Standard Nuclear Orientation (Angstroms)
    I     Atom           X                Y                Z
 ----------------------------------------------------------------
    1      C      -0.0100243205    -2.2458777758    -4.1951415688
    2      N      -0.6440673857    -1.2897652996    -4.2139583589
    3      C       2.2457606813    -3.1699904988    -3.8653258106
    4      C       0.8016467895    -3.4717214927    -4.1513786345
    5      C       0.2202197388    -4.4498399583    -3.1481206266
    6      N       0.8791752043    -5.0257015475    -2.2039804961
    7      C       2.1953237786    -4.7351670930    -2.0450012029
    8      C       2.8794623756    -3.8062903868    -2.8568373265
    9      H       2.7471181831    -2.4453665523    -4.4913068146
   10      H       0.7088543128    -3.9189909070    -5.1524785615
   11      H      -0.8346839041    -4.6839524971    -3.2480790669
   12      H       2.6993987162    -5.2459748579    -1.2367263344
   13      H       3.9231068327    -3.6021500732    -2.6583846002
 ----------------------------------------------------------------
 Nuclear Repulsion Energy =         313.91215177 hartrees
 There are       28 alpha and       27 beta electrons
 Applying Cartesian multipole field
    Component          Value
    ---------          -----
     (2,0,0)        1.00000E-11
     (0,2,0)        2.00000E-12
     (0,0,2)       -3.00000E-11
 Nucleus-field energy     =    -0.0000000593 hartrees
 Requested basis set is cc-pVTZ
 There are 110 shells and 310 basis functions
 A cutoff of  1.0D-14 yielded   5761 shell pairs
 There are     46083 function pairs (     60491 Cartesian)
 Smallest overlap matrix eigenvalue = 1.39E-04
 Guess MOs from SCF MO coefficient file
 Reading MOs from coefficient file
 Reading MOs from coefficient file
 Long-range K will be added via erf
 Coulomb attenuation parameter = 0.25 bohr**(-1)
 An unrestricted hybrid HF-DFT SCF calculation will be
 performed using Pulay DIIS extrapolation
 Exchange:     0.1957 Hartree-Fock + 1.0000 wB97X-D3 + LR-HF
 Correlation:  1.0000 wB97X-D3
 Using SG-2 standard quadrature grid
 Dispersion:   Grimme D3
 SCF converges when DIIS error is below 1.0E-08
 Geometry optimization detected.  Setting ReadMinima to 0
 Setting SaveMinima to 0
 using 64 threads for integral computing
 -------------------------------------------------------
 OpenMP Integral computing Module                
 Release: version 1.0, May 2013, Q-Chem Inc. Pittsburgh 
 -------------------------------------------------------
 using 64 threads for integral computing
 -------------------------------------------------------
 OpenMP Integral computing Module                
 Release: version 1.0, May 2013, Q-Chem Inc. Pittsburgh 
 -------------------------------------------------------
 ---------------------------------------
  Cycle       Energy         DIIS Error
 ---------------------------------------
    1    -341.0829233775      4.49E-04
    2    -341.0679180754      8.34E-05
    3    -341.0679929274      5.57E-05
    4    -341.0680261107      1.22E-05
    5    -341.0680277049      7.74E-06
    6    -341.0680286667      2.46E-06
    7    -341.0680289177      8.88E-07
    8    -341.0680290883      3.97E-07
    9    -341.0680291663      2.49E-07
   10    -341.0680292263      1.28E-07
   11    -341.0680292396      5.75E-08
   12    -341.0680292422      1.48E-08
   13    -341.0680292422      5.39E-09 Convergence criterion met
 ---------------------------------------
 <S^2> = 0.8047
 SCF time:  CPU 2040.29 s  wall 36.28 s
 SCF   energy in the final basis set = -341.06802924
 Total energy in the final basis set = -341.06802924
 
 --------------------------------------------------------------
 
                    Orbital Energies (a.u.)
 --------------------------------------------------------------
 
 Alpha MOs
 -- Occupied --
-14.4456 -14.4303 -10.3610 -10.3524 -10.3343 -10.3279 -10.3243 -10.3095
 -1.0905  -1.0370  -0.9606  -0.9195  -0.8072  -0.7593  -0.6668  -0.6436
 -0.6216  -0.6099  -0.5535  -0.5255  -0.5076  -0.4977  -0.4733  -0.4536
 -0.4386  -0.4144  -0.3676  -0.2951
 -- Virtual --
  0.0255   0.0961   0.1108   0.1144   0.1380   0.1434   0.1593   0.1659
  0.1867   0.2028   0.2350   0.2863   0.2986   0.3082   0.3199   0.3246
  0.3580   0.3692   0.3831   0.3923   0.3981   0.4226   0.4312   0.4398
  0.4517   0.4582   0.4705   0.4872   0.4957   0.5069   0.5202   0.5315
  0.5346   0.5388   0.5500   0.5695   0.5874   0.6030   0.6109   0.6485
  0.6622   0.6833   0.6896   0.6982   0.7043   0.7257   0.7423   0.7473
  0.7743   0.7791   0.7844   0.8244   0.8359   0.8517   0.8739   0.8817
  0.9101   0.9467   0.9612   1.0013   1.0250   1.0300   1.0480   1.0563
  1.0839   1.0963   1.1139   1.1306   1.1628   1.1674   1.1774   1.1950
  1.2270   1.2509   1.2537   1.2689   1.2900   1.3004   1.3097   1.3386
  1.3433   1.3766   1.3889   1.3934   1.4301   1.4421   1.4568   1.4730
  1.4940   1.5130   1.5237   1.5542   1.5641   1.5805   1.6155   1.6853
  1.6955   1.7117   1.7580   1.8422   1.8596   1.8692   1.9303   1.9508
  2.0007   2.0478   2.1113   2.1266   2.1364   2.1743   2.1975   2.2203
  2.2299   2.2634   2.2791   2.3519   2.3567   2.3903   2.4026   2.4292
  2.4789   2.4910   2.5365   2.5642   2.5866   2.6067   2.6125   2.6607
  2.6794   2.7051   2.7230   2.7369   2.7403   2.7667   2.7997   2.8052
  2.8144   2.8382   2.8532   2.8895   2.9008   2.9089   2.9229   2.9391
  2.9681   2.9819   2.9900   3.0144   3.0252   3.0335   3.0472   3.0690
  3.0802   3.1045   3.1154   3.1211   3.1317   3.1694   3.1753   3.1790
  3.1886   3.2190   3.2279   3.2437   3.2492   3.2765   3.2885   3.3311
  3.3383   3.3681   3.3887   3.3970   3.4028   3.4140   3.4276   3.4482
  3.4571   3.4822   3.5082   3.5207   3.5406   3.5852   3.6115   3.6269
  3.6578   3.6816   3.7029   3.7212   3.7420   3.7474   3.7833   3.8000
  3.8376   3.8442   3.8607   3.8846   3.9227   3.9383   3.9607   3.9668
  3.9830   4.0093   4.0563   4.0647   4.0704   4.0795   4.0933   4.1103
  4.1338   4.1729   4.1841   4.2171   4.2348   4.2602   4.2710   4.2860
  4.3070   4.3447   4.3685   4.4006   4.4142   4.4475   4.4943   4.5026
  4.5192   4.5558   4.5935   4.6054   4.6248   4.6553   4.6620   4.6928
  4.7302   4.7505   4.7733   4.8046   4.8363   4.8702   4.9016   4.9162
  4.9210   4.9728   5.0065   5.0181   5.0739   5.0988   5.1172   5.1525
  5.1834   5.1980   5.2131   5.2562   5.2623   5.3222   5.3275   5.3487
  5.4326   5.4645   5.5547   5.5821   5.6529   5.6671   5.6996   5.8118
  5.8293   5.8530   5.9951   6.0766   6.2079   6.2359   6.2604   6.2740
  6.3467   6.7900   8.0328   9.6104  11.0868  12.4854  12.7662  13.2117
 14.6143  15.9373
 
 Beta MOs
 -- Occupied --
-14.4484 -14.4304 -10.3616 -10.3481 -10.3283 -10.3269 -10.3200 -10.3117
 -1.0862  -1.0364  -0.9553  -0.9108  -0.7914  -0.7510  -0.6633  -0.6345
 -0.6130  -0.6045  -0.5507  -0.5209  -0.4964  -0.4856  -0.4702  -0.4507
 -0.4360  -0.3947  -0.3701
 -- Virtual --
 -0.0332   0.0431   0.0987   0.1144   0.1176   0.1388   0.1612   0.1633
  0.1693   0.1881   0.2041   0.2372   0.2881   0.3007   0.3122   0.3276
  0.3284   0.3648   0.3703   0.3870   0.3971   0.4039   0.4261   0.4347
  0.4497   0.4542   0.4631   0.4729   0.4898   0.4998   0.5087   0.5240
  0.5344   0.5379   0.5424   0.5498   0.5733   0.5887   0.6052   0.6116
  0.6496   0.6643   0.6841   0.6897   0.6990   0.7066   0.7286   0.7441
  0.7523   0.7789   0.7836   0.7877   0.8260   0.8388   0.8542   0.8775
  0.8858   0.9121   0.9473   0.9624   1.0029   1.0273   1.0311   1.0511
  1.0592   1.0861   1.0974   1.1165   1.1351   1.1641   1.1701   1.1818
  1.1992   1.2296   1.2548   1.2557   1.2710   1.2938   1.3065   1.3133
  1.3410   1.3469   1.3787   1.3931   1.3965   1.4337   1.4456   1.4594
  1.4759   1.4989   1.5190   1.5271   1.5572   1.5669   1.5833   1.6175
  1.6873   1.6987   1.7154   1.7590   1.8441   1.8608   1.8706   1.9322
  1.9519   2.0032   2.0493   2.1133   2.1346   2.1409   2.1789   2.2066
  2.2359   2.2485   2.2734   2.2881   2.3573   2.3621   2.3959   2.4098
  2.4392   2.4845   2.4999   2.5437   2.5723   2.5947   2.6113   2.6299
  2.6666   2.6849   2.7127   2.7290   2.7426   2.7454   2.7715   2.8079
  2.8098   2.8204   2.8462   2.8602   2.8955   2.9078   2.9164   2.9321
  2.9520   2.9774   2.9899   3.0010   3.0235   3.0377   3.0427   3.0524
  3.0755   3.0865   3.1084   3.1237   3.1323   3.1430   3.1772   3.1818
  3.1912   3.1958   3.2259   3.2339   3.2495   3.2611   3.2798   3.2959
  3.3369   3.3440   3.3715   3.3908   3.4009   3.4067   3.4204   3.4318
  3.4521   3.4630   3.4858   3.5123   3.5274   3.5474   3.5855   3.6160
  3.6324   3.6611   3.6859   3.7071   3.7240   3.7469   3.7509   3.7867
  3.8039   3.8414   3.8488   3.8661   3.8863   3.9243   3.9442   3.9619
  3.9697   3.9862   4.0117   4.0578   4.0662   4.0703   4.0806   4.0958
  4.1160   4.1381   4.1764   4.1863   4.2201   4.2370   4.2652   4.2752
  4.2877   4.3121   4.3483   4.3730   4.4021   4.4168   4.4489   4.4963
  4.5044   4.5230   4.5606   4.5976   4.6090   4.6274   4.6578   4.6659
  4.6935   4.7325   4.7525   4.7757   4.8080   4.8379   4.8688   4.9019
  4.9173   4.9237   4.9732   5.0118   5.0209   5.0740   5.0997   5.1199
  5.1539   5.1846   5.2001   5.2154   5.2571   5.2625   5.3234   5.3290
  5.3507   5.4367   5.4674   5.5589   5.5838   5.6543   5.6671   5.7000
  5.8146   5.8312   5.8545   5.9973   6.0776   6.2089   6.2367   6.2615
  6.2749   6.3490   6.7932   8.0338   9.6124  11.0911  12.4985  12.7668
 13.2135  14.6183  15.9373
 --------------------------------------------------------------
 
          Ground-State Mulliken Net Atomic Charges

     Atom                 Charge (a.u.)    Spin (a.u.)
  --------------------------------------------------------
      1 C                    -0.108366       0.030906
      2 N                    -0.050570      -0.006861
      3 C                    -0.169926       0.402193
      4 C                    -0.017785      -0.035978
      5 C                    -0.073216       0.386037
      6 N                    -0.129737      -0.173414
      7 C                    -0.079463       0.549853
      8 C                    -0.096652      -0.179939
      9 H                     0.144457      -0.007633
     10 H                     0.147007       0.047189
     11 H                     0.151396      -0.006143
     12 H                     0.134658      -0.012003
     13 H                     0.148196       0.005793
  --------------------------------------------------------
  Sum of atomic charges =     0.000000
  Sum of spin   charges =     1.000000

 -----------------------------------------------------------------
                    Cartesian Multipole Moments
 -----------------------------------------------------------------
    Charge (ESU x 10^10)
                 0.0000
    Dipole Moment (Debye)
         X       2.9318      Y      -1.9813      Z      -0.9876
       Tot       3.6737
    Quadrupole Moments (Debye-Ang)
        XX     -38.5808     XY      -6.4993     YY     -42.2776
        XZ      -9.8857     YZ      13.3772     ZZ     -38.6465
    Octopole Moments (Debye-Ang^2)
       XXX    -123.4546    XXY     133.6765    XYY     -34.1714
       YYY     508.8101    XXZ     137.4888    XYZ      13.5296
       YYZ     108.8238    XZZ      -9.9604    YZZ      91.2215
       ZZZ     416.2364
    Hexadecapole Moments (Debye-Ang^3)
      XXXX    -696.7918   XXXY     534.7292   XXYY    -671.6589
      XYYY     589.7636   YYYY   -4196.5098   XXXZ     369.5706
      XXYZ    -455.2910   XYYZ     144.7654   YYYZ   -1419.6679
      XXZZ    -649.4360   XYZZ     161.3690   YYZZ    -938.0257
      XZZZ     253.3662   YZZZ   -1150.3316   ZZZZ   -3087.8155
 -----------------------------------------------------------------
 Calculating analytic gradient of the SCF energy
 Gradient of SCF Energy
            1           2           3           4           5           6
    1   0.0007694  -0.0004456   0.0002876   0.0000440  -0.0000335   0.0004517
    2  -0.0009379   0.0006726  -0.0002562  -0.0001163   0.0006436  -0.0008123
    3  -0.0001826   0.0003033   0.0005180  -0.0002371  -0.0004854   0.0012143
            7           8           9          10          11          12
    1  -0.0007088  -0.0003823  -0.0000892   0.0000465   0.0004490  -0.0002129
    2   0.0009489  -0.0000892  -0.0001272   0.0000890  -0.0001212   0.0000676
    3  -0.0014051   0.0001284   0.0000508   0.0002503   0.0001890  -0.0001530
           13
    1  -0.0001759
    2   0.0000388
    3  -0.0001910
 Max gradient component =       1.405E-03
 RMS gradient           =       5.004E-04
 Gradient time:  CPU 449.40 s  wall 8.90 s
 Geometry Optimization Parameters
   NAtoms,    NIC,     NZ,  NCons,   NDum,   NFix, NCnnct, MaxDiis
       13      86       0       0       0       0       0       0

 Cartesian Hessian Update
 Hessian updated using BFGS update


** GEOMETRY OPTIMIZATION IN DELOCALIZED INTERNAL COORDINATES **
   Searching for a Minimum

   Optimization Cycle:   2

                       Coordinates (Angstroms)
     ATOM                X               Y               Z
      1  C        -0.0100243205   -2.2458777758   -4.1951415688
      2  N        -0.6440673857   -1.2897652996   -4.2139583589
      3  C         2.2457606813   -3.1699904988   -3.8653258106
      4  C         0.8016467895   -3.4717214927   -4.1513786345
      5  C         0.2202197388   -4.4498399583   -3.1481206266
      6  N         0.8791752043   -5.0257015475   -2.2039804961
      7  C         2.1953237786   -4.7351670930   -2.0450012029
      8  C         2.8794623756   -3.8062903868   -2.8568373265
      9  H         2.7471181831   -2.4453665523   -4.4913068146
     10  H         0.7088543128   -3.9189909070   -5.1524785615
     11  H        -0.8346839041   -4.6839524971   -3.2480790669
     12  H         2.6993987162   -5.2459748579   -1.2367263344
     13  H         3.9231068327   -3.6021500732   -2.6583846002
   Point Group: c1    Number of degrees of freedom:    33


   Energy is   -341.068029242

 Hessian updated using BFGS update

 33 Hessian modes will be used to form the next step
  Hessian Eigenvalues:
     0.007921    0.011425    0.015575    0.020143    0.020250    0.022611
     0.024302    0.055923    0.069548    0.103186    0.159927    0.159988
     0.159997    0.160299    0.167272    0.199787    0.200000    0.219802
     0.226507    0.231933    0.290983    0.309164    0.329574    0.349774
     0.351560    0.352896    0.353979    0.356332    0.421506    0.501910
     0.531940    0.655169    1.235536

 Minimum search - taking simple RFO step
 Searching for Lamda that Minimizes Along All modes
 Value Taken    Lamda =  -0.00002434
 Step Taken.  Stepsize is  0.022034

                             Maximum     Tolerance    Cnvgd?
         Gradient           0.001071      0.000300      NO
         Displacement       0.010624      0.001200      NO
         Energy change     -0.000919      0.000001      NO


 New Cartesian Coordinates Obtained by Inverse Iteration

 Displacement from previous Coordinates is:  0.035270
 Adding empirical dispersion correction 
 ----------------------------------------------------------------
 Doing -D3(0) with
 s6  =   1.00000
 s8  =   1.00000
 rs6 =   1.28100
 rs8 =   1.09400
 -D3 energy without 3body term =     -0.0033160481 hartrees
 ----------------------------------------------------------------
             Standard Nuclear Orientation (Angstroms)
    I     Atom           X                Y                Z
 ----------------------------------------------------------------
    1      C      -0.0131110698    -2.2452806927    -4.1993222574
    2      N      -0.6485093300    -1.2907908263    -4.2240112651
    3      C       2.2453055857    -3.1679761464    -3.8626356103
    4      C       0.8008735843    -3.4700170200    -4.1495982633
    5      C       0.2195535759    -4.4480831045    -3.1463787159
    6      N       0.8805017476    -5.0255197522    -2.2050166296
    7      C       2.1982418370    -4.7391391546    -2.0448611486
    8      C       2.8810498744    -3.8075751132    -2.8562439297
    9      H       2.7463065317    -2.4418679165    -4.4874973311
   10      H       0.7096316810    -3.9192736924    -5.1503118058
   11      H      -0.8368543006    -4.6788321255    -3.2445852414
   12      H       2.7032326535    -5.2524608674    -1.2383427884
   13      H       3.9250686317    -3.6039725287    -2.6579144157
 ----------------------------------------------------------------
 Nuclear Repulsion Energy =         313.77501603 hartrees
 There are       28 alpha and       27 beta electrons
 Applying Cartesian multipole field
    Component          Value
    ---------          -----
     (2,0,0)        1.00000E-11
     (0,2,0)        2.00000E-12
     (0,0,2)       -3.00000E-11
 Nucleus-field energy     =    -0.0000000594 hartrees
 Requested basis set is cc-pVTZ
 There are 110 shells and 310 basis functions
 A cutoff of  1.0D-14 yielded   5759 shell pairs
 There are     46065 function pairs (     60470 Cartesian)
 Smallest overlap matrix eigenvalue = 1.40E-04
 Guess MOs from SCF MO coefficient file
 Reading MOs from coefficient file
 Reading MOs from coefficient file
 Long-range K will be added via erf
 Coulomb attenuation parameter = 0.25 bohr**(-1)
 An unrestricted hybrid HF-DFT SCF calculation will be
 performed using Pulay DIIS extrapolation
 Exchange:     0.1957 Hartree-Fock + 1.0000 wB97X-D3 + LR-HF
 Correlation:  1.0000 wB97X-D3
 Using SG-2 standard quadrature grid
 Dispersion:   Grimme D3
 SCF converges when DIIS error is below 1.0E-08
 Geometry optimization detected.  Setting ReadMinima to 0
 Setting SaveMinima to 0
 using 64 threads for integral computing
 -------------------------------------------------------
 OpenMP Integral computing Module                
 Release: version 1.0, May 2013, Q-Chem Inc. Pittsburgh 
 -------------------------------------------------------
 using 64 threads for integral computing
 -------------------------------------------------------
 OpenMP Integral computing Module                
 Release: version 1.0, May 2013, Q-Chem Inc. Pittsburgh 
 -------------------------------------------------------
 ---------------------------------------
  Cycle       Energy         DIIS Error
 ---------------------------------------
    1    -341.0679432993      1.28E-04
    2    -341.0680393971      1.10E-05
    3    -341.0680423805      7.73E-06
    4    -341.0680430160      4.40E-06
    5    -341.0680432969      1.53E-06
    6    -341.0680433439      4.02E-07
    7    -341.0680433540      1.68E-07
    8    -341.0680433583      8.99E-08
    9    -341.0680433606      6.16E-08
   10    -341.0680433625      3.59E-08
   11    -341.0680433630      1.54E-08
   12    -341.0680433631      6.41E-09 Convergence criterion met
 ---------------------------------------
 <S^2> = 0.8048
 SCF time:  CPU 1862.78 s  wall 32.99 s
 SCF   energy in the final basis set = -341.06804336
 Total energy in the final basis set = -341.06804336
 
 --------------------------------------------------------------
 
                    Orbital Energies (a.u.)
 --------------------------------------------------------------
 
 Alpha MOs
 -- Occupied --
-14.4455 -14.4302 -10.3611 -10.3525 -10.3347 -10.3278 -10.3245 -10.3097
 -1.0902  -1.0371  -0.9602  -0.9194  -0.8072  -0.7591  -0.6667  -0.6434
 -0.6216  -0.6098  -0.5535  -0.5254  -0.5075  -0.4979  -0.4733  -0.4537
 -0.4387  -0.4144  -0.3672  -0.2952
 -- Virtual --
  0.0256   0.0962   0.1106   0.1145   0.1380   0.1432   0.1592   0.1657
  0.1866   0.2029   0.2350   0.2862   0.2985   0.3079   0.3199   0.3248
  0.3580   0.3690   0.3830   0.3922   0.3981   0.4228   0.4307   0.4399
  0.4513   0.4577   0.4701   0.4873   0.4955   0.5068   0.5201   0.5315
  0.5343   0.5388   0.5499   0.5699   0.5873   0.6030   0.6108   0.6485
  0.6610   0.6831   0.6893   0.6984   0.7043   0.7256   0.7428   0.7475
  0.7740   0.7788   0.7840   0.8247   0.8355   0.8514   0.8734   0.8815
  0.9097   0.9464   0.9610   1.0007   1.0247   1.0296   1.0480   1.0565
  1.0836   1.0962   1.1138   1.1302   1.1624   1.1671   1.1769   1.1953
  1.2268   1.2508   1.2538   1.2682   1.2900   1.3002   1.3095   1.3384
  1.3428   1.3760   1.3885   1.3929   1.4301   1.4418   1.4570   1.4725
  1.4927   1.5129   1.5239   1.5541   1.5640   1.5805   1.6151   1.6843
  1.6957   1.7128   1.7571   1.8413   1.8597   1.8697   1.9300   1.9511
  2.0001   2.0468   2.1113   2.1265   2.1360   2.1748   2.1977   2.2201
  2.2301   2.2630   2.2781   2.3516   2.3563   2.3909   2.4025   2.4296
  2.4792   2.4911   2.5356   2.5644   2.5866   2.6066   2.6123   2.6608
  2.6790   2.7044   2.7233   2.7368   2.7404   2.7667   2.7999   2.8049
  2.8142   2.8377   2.8531   2.8889   2.9006   2.9084   2.9233   2.9391
  2.9673   2.9815   2.9902   3.0137   3.0248   3.0334   3.0470   3.0686
  3.0801   3.1041   3.1149   3.1210   3.1310   3.1688   3.1750   3.1780
  3.1890   3.2190   3.2274   3.2427   3.2489   3.2765   3.2879   3.3303
  3.3371   3.3674   3.3884   3.3962   3.4028   3.4139   3.4272   3.4484
  3.4560   3.4822   3.5079   3.5201   3.5399   3.5852   3.6110   3.6265
  3.6571   3.6809   3.7020   3.7207   3.7407   3.7466   3.7825   3.7994
  3.8363   3.8434   3.8596   3.8837   3.9221   3.9373   3.9603   3.9653
  3.9824   4.0090   4.0561   4.0642   4.0704   4.0789   4.0928   4.1101
  4.1336   4.1725   4.1846   4.2162   4.2347   4.2599   4.2691   4.2859
  4.3056   4.3442   4.3670   4.3997   4.4137   4.4456   4.4924   4.5010
  4.5175   4.5536   4.5905   4.6037   4.6242   4.6551   4.6615   4.6927
  4.7301   4.7501   4.7721   4.8034   4.8356   4.8699   4.9010   4.9145
  4.9203   4.9717   5.0059   5.0172   5.0735   5.0972   5.1160   5.1519
  5.1828   5.1969   5.2129   5.2556   5.2622   5.3219   5.3260   5.3480
  5.4299   5.4629   5.5549   5.5824   5.6529   5.6671   5.6987   5.8119
  5.8269   5.8533   5.9919   6.0756   6.2064   6.2377   6.2608   6.2751
  6.3456   6.7894   8.0351   9.6070  11.0776  12.4700  12.7541  13.2061
 14.5992  15.9479
 
 Beta MOs
 -- Occupied --
-14.4484 -14.4303 -10.3617 -10.3483 -10.3287 -10.3268 -10.3202 -10.3120
 -1.0859  -1.0365  -0.9549  -0.9107  -0.7914  -0.7508  -0.6632  -0.6343
 -0.6129  -0.6044  -0.5507  -0.5208  -0.4968  -0.4855  -0.4702  -0.4508
 -0.4361  -0.3945  -0.3696
 -- Virtual --
 -0.0333   0.0432   0.0988   0.1143   0.1175   0.1389   0.1611   0.1631
  0.1692   0.1880   0.2042   0.2372   0.2879   0.3006   0.3119   0.3276
  0.3286   0.3649   0.3701   0.3869   0.3970   0.4039   0.4263   0.4345
  0.4495   0.4539   0.4626   0.4725   0.4898   0.4995   0.5086   0.5240
  0.5344   0.5377   0.5423   0.5497   0.5737   0.5885   0.6052   0.6116
  0.6496   0.6631   0.6840   0.6892   0.6992   0.7066   0.7285   0.7445
  0.7526   0.7786   0.7832   0.7877   0.8262   0.8384   0.8539   0.8769
  0.8857   0.9117   0.9470   0.9623   1.0024   1.0269   1.0306   1.0511
  1.0594   1.0857   1.0973   1.1163   1.1348   1.1639   1.1698   1.1812
  1.1996   1.2293   1.2544   1.2561   1.2704   1.2938   1.3064   1.3130
  1.3407   1.3464   1.3781   1.3928   1.3960   1.4338   1.4452   1.4597
  1.4755   1.4976   1.5189   1.5273   1.5571   1.5668   1.5834   1.6171
  1.6863   1.6990   1.7165   1.7582   1.8432   1.8609   1.8711   1.9320
  1.9522   2.0027   2.0483   2.1134   2.1347   2.1403   2.1794   2.2066
  2.2358   2.2486   2.2730   2.2872   2.3570   2.3618   2.3965   2.4097
  2.4396   2.4849   2.5000   2.5428   2.5724   2.5947   2.6112   2.6298
  2.6667   2.6844   2.7120   2.7295   2.7424   2.7455   2.7716   2.8080
  2.8095   2.8201   2.8459   2.8601   2.8949   2.9076   2.9159   2.9324
  2.9522   2.9765   2.9896   3.0010   3.0227   3.0373   3.0427   3.0521
  3.0751   3.0862   3.1080   3.1233   3.1322   3.1422   3.1768   3.1817
  3.1899   3.1962   3.2260   3.2332   3.2484   3.2609   3.2797   3.2954
  3.3361   3.3426   3.3709   3.3905   3.4001   3.4066   3.4203   3.4314
  3.4523   3.4620   3.4857   3.5119   3.5267   3.5467   3.5855   3.6156
  3.6321   3.6605   3.6852   3.7062   3.7234   3.7458   3.7499   3.7860
  3.8033   3.8400   3.8480   3.8649   3.8853   3.9236   3.9430   3.9615
  3.9683   3.9855   4.0114   4.0576   4.0658   4.0703   4.0799   4.0953
  4.1158   4.1379   4.1760   4.1868   4.2193   4.2369   4.2650   4.2732
  4.2876   4.3108   4.3478   4.3715   4.4012   4.4163   4.4471   4.4945
  4.5027   4.5214   4.5585   4.5945   4.6074   4.6268   4.6579   4.6651
  4.6934   4.7324   4.7521   4.7746   4.8068   4.8372   4.8685   4.9013
  4.9160   4.9228   4.9721   5.0114   5.0199   5.0735   5.0981   5.1187
  5.1533   5.1840   5.1990   5.2154   5.2565   5.2624   5.3228   5.3279
  5.3500   5.4341   5.4658   5.5592   5.5841   5.6543   5.6672   5.6992
  5.8146   5.8287   5.8548   5.9940   6.0767   6.2074   6.2385   6.2619
  6.2760   6.3479   6.7926   8.0361   9.6091  11.0819  12.4831  12.7547
 13.2078  14.6032  15.9479
 --------------------------------------------------------------
 
          Ground-State Mulliken Net Atomic Charges

     Atom                 Charge (a.u.)    Spin (a.u.)
  --------------------------------------------------------
      1 C                    -0.109130       0.030898
      2 N                    -0.050001      -0.006987
      3 C                    -0.169813       0.403268
      4 C                    -0.017902      -0.036090
      5 C                    -0.072820       0.384580
      6 N                    -0.129992      -0.173134
      7 C                    -0.079018       0.550727
      8 C                    -0.096895      -0.180708
      9 H                     0.144555      -0.007641
     10 H                     0.147005       0.047503
     11 H                     0.151197      -0.006178
     12 H                     0.134751      -0.012035
     13 H                     0.148062       0.005797
  --------------------------------------------------------
  Sum of atomic charges =     0.000000
  Sum of spin   charges =     1.000000

 -----------------------------------------------------------------
                    Cartesian Multipole Moments
 -----------------------------------------------------------------
    Charge (ESU x 10^10)
                -0.0000
    Dipole Moment (Debye)
         X       2.9366      Y      -1.9811      Z      -0.9671
       Tot       3.6720
    Quadrupole Moments (Debye-Ang)
        XX     -38.5803     XY      -6.5232     YY     -42.2614
        XZ      -9.9044     YZ      13.3225     ZZ     -38.8156
    Octopole Moments (Debye-Ang^2)
       XXX    -123.3574    XXY     133.5716    XYY     -33.9515
       YYY     508.6692    XXZ     137.6236    XYZ      13.5224
       YYZ     109.0623    XZZ      -9.8435    YZZ      91.6028
       ZZZ     417.4365
    Hexadecapole Moments (Debye-Ang^3)
      XXXX    -697.6942   XXXY     534.6020   XXYY    -671.0420
      XYYY     588.5667   YYYY   -4195.8143   XXXZ     368.9801
      XXYZ    -455.3485   XYYZ     144.5066   YYYZ   -1420.4492
      XXZZ    -650.5930   XYZZ     161.6361   YYZZ    -939.7298
      XZZZ     252.1663   YZZZ   -1152.3534   ZZZZ   -3096.2386
 -----------------------------------------------------------------
 Calculating analytic gradient of the SCF energy
 Gradient of SCF Energy
            1           2           3           4           5           6
    1  -0.0002754   0.0002343   0.0001314  -0.0000480  -0.0002872   0.0003425
    2   0.0003135  -0.0003048   0.0000519  -0.0002059   0.0002647  -0.0001806
    3  -0.0004061   0.0003168   0.0000487   0.0000463  -0.0004889   0.0004052
            7           8           9          10          11          12
    1  -0.0000892   0.0000081  -0.0000387  -0.0000594   0.0000399   0.0000806
    2   0.0000542   0.0000174  -0.0000584   0.0000808  -0.0000142   0.0000191
    3  -0.0000685   0.0000499  -0.0000575   0.0001355   0.0000095   0.0000351
           13
    1  -0.0000390
    2  -0.0000377
    3  -0.0000262
 Max gradient component =       4.889E-04
 RMS gradient           =       1.915E-04
 Gradient time:  CPU 428.63 s  wall 8.31 s
 Geometry Optimization Parameters
   NAtoms,    NIC,     NZ,  NCons,   NDum,   NFix, NCnnct, MaxDiis
       13      86       0       0       0       0       0       0

 Cartesian Hessian Update
 Hessian updated using BFGS update


** GEOMETRY OPTIMIZATION IN DELOCALIZED INTERNAL COORDINATES **
   Searching for a Minimum

   Optimization Cycle:   3

                       Coordinates (Angstroms)
     ATOM                X               Y               Z
      1  C        -0.0131110698   -2.2452806927   -4.1993222574
      2  N        -0.6485093300   -1.2907908263   -4.2240112651
      3  C         2.2453055857   -3.1679761464   -3.8626356103
      4  C         0.8008735843   -3.4700170200   -4.1495982633
      5  C         0.2195535759   -4.4480831045   -3.1463787159
      6  N         0.8805017476   -5.0255197522   -2.2050166296
      7  C         2.1982418370   -4.7391391546   -2.0448611486
      8  C         2.8810498744   -3.8075751132   -2.8562439297
      9  H         2.7463065317   -2.4418679165   -4.4874973311
     10  H         0.7096316810   -3.9192736924   -5.1503118058
     11  H        -0.8368543006   -4.6788321255   -3.2445852414
     12  H         2.7032326535   -5.2524608674   -1.2383427884
     13  H         3.9250686317   -3.6039725287   -2.6579144157
   Point Group: c1    Number of degrees of freedom:    33


   Energy is   -341.068043363

 Hessian updated using BFGS update

 33 Hessian modes will be used to form the next step
  Hessian Eigenvalues:
     0.006298    0.011509    0.015581    0.020158    0.020217    0.022629
     0.024303    0.054571    0.068185    0.103381    0.158927    0.159991
     0.159999    0.162606    0.167428    0.184569    0.200011    0.220427
     0.226196    0.247646    0.291310    0.315230    0.327531    0.349361
     0.352194    0.352325    0.354093    0.360740    0.419685    0.501715
     0.528499    0.682377    1.281738

 Minimum search - taking simple RFO step
 Searching for Lamda that Minimizes Along All modes
 Value Taken    Lamda =  -0.00000561
 Step Taken.  Stepsize is  0.024563

                             Maximum     Tolerance    Cnvgd?
         Gradient           0.000332      0.000300      NO
         Displacement       0.012489      0.001200      NO
         Energy change     -0.000014      0.000001      NO


 New Cartesian Coordinates Obtained by Inverse Iteration

 Displacement from previous Coordinates is:  0.037548
 Adding empirical dispersion correction 
 ----------------------------------------------------------------
 Doing -D3(0) with
 s6  =   1.00000
 s8  =   1.00000
 rs6 =   1.28100
 rs8 =   1.09400
 -D3 energy without 3body term =     -0.0033146851 hartrees
 ----------------------------------------------------------------
             Standard Nuclear Orientation (Angstroms)
    I     Atom           X                Y                Z
 ----------------------------------------------------------------
    1      C      -0.0147093315    -2.2453062932    -4.2035310297
    2      N      -0.6514000439    -1.2917871607    -4.2347571682
    3      C       2.2445548787    -3.1655533590    -3.8597606096
    4      C       0.8007028500    -3.4688819011    -4.1476191938
    5      C       0.2190960858    -4.4456533369    -3.1430069610
    6      N       0.8811293209    -5.0260729698    -2.2050231881
    7      C       2.2000015698    -4.7428265955    -2.0466824974
    8      C       2.8817254186    -3.8083017118    -2.8560465387
    9      H       2.7448828155    -2.4371030382    -4.4825627779
   10      H       0.7117951339    -3.9210960557    -5.1475795980
   11      H      -0.8381509003    -4.6741181631    -3.2393669342
   12      H       2.7057229528    -5.2593834040    -1.2427517898
   13      H       3.9259402521    -3.6047049513    -2.6580311160
 ----------------------------------------------------------------
 Nuclear Repulsion Energy =         313.72016383 hartrees
 There are       28 alpha and       27 beta electrons
 Applying Cartesian multipole field
    Component          Value
    ---------          -----
     (2,0,0)        1.00000E-11
     (0,2,0)        2.00000E-12
     (0,0,2)       -3.00000E-11
 Nucleus-field energy     =    -0.0000000594 hartrees
 Requested basis set is cc-pVTZ
 There are 110 shells and 310 basis functions
 A cutoff of  1.0D-14 yielded   5759 shell pairs
 There are     46065 function pairs (     60470 Cartesian)
 Smallest overlap matrix eigenvalue = 1.40E-04
 Guess MOs from SCF MO coefficient file
 Reading MOs from coefficient file
 Reading MOs from coefficient file
 Long-range K will be added via erf
 Coulomb attenuation parameter = 0.25 bohr**(-1)
 An unrestricted hybrid HF-DFT SCF calculation will be
 performed using Pulay DIIS extrapolation
 Exchange:     0.1957 Hartree-Fock + 1.0000 wB97X-D3 + LR-HF
 Correlation:  1.0000 wB97X-D3
 Using SG-2 standard quadrature grid
 Dispersion:   Grimme D3
 SCF converges when DIIS error is below 1.0E-08
 Geometry optimization detected.  Setting ReadMinima to 0
 Setting SaveMinima to 0
 using 64 threads for integral computing
 -------------------------------------------------------
 OpenMP Integral computing Module                
 Release: version 1.0, May 2013, Q-Chem Inc. Pittsburgh 
 -------------------------------------------------------
 using 64 threads for integral computing
 -------------------------------------------------------
 OpenMP Integral computing Module                
 Release: version 1.0, May 2013, Q-Chem Inc. Pittsburgh 
 -------------------------------------------------------
 ---------------------------------------
  Cycle       Energy         DIIS Error
 ---------------------------------------
    1    -341.0678145860      1.34E-04
    2    -341.0680430247      1.10E-05
    3    -341.0680468886      5.32E-06
    4    -341.0680473373      4.12E-06
    5    -341.0680475760      1.45E-06
    6    -341.0680476088      5.28E-07
    7    -341.0680476156      1.92E-07
    8    -341.0680476180      8.80E-08
    9    -341.0680476190      3.99E-08
   10    -341.0680476198      2.93E-08
   11    -341.0680476201      1.21E-08
   12    -341.0680476202      5.90E-09 Convergence criterion met
 ---------------------------------------
 <S^2> = 0.8047
 SCF time:  CPU 1846.78 s  wall 32.22 s
 SCF   energy in the final basis set = -341.06804762
 Total energy in the final basis set = -341.06804762
 
 --------------------------------------------------------------
 
                    Orbital Energies (a.u.)
 --------------------------------------------------------------
 
 Alpha MOs
 -- Occupied --
-14.4454 -14.4302 -10.3611 -10.3525 -10.3347 -10.3278 -10.3245 -10.3098
 -1.0903  -1.0371  -0.9602  -0.9194  -0.8073  -0.7590  -0.6668  -0.6432
 -0.6217  -0.6098  -0.5535  -0.5254  -0.5076  -0.4980  -0.4733  -0.4537
 -0.4387  -0.4144  -0.3671  -0.2952
 -- Virtual --
  0.0257   0.0961   0.1104   0.1145   0.1380   0.1432   0.1592   0.1656
  0.1866   0.2030   0.2350   0.2862   0.2984   0.3078   0.3200   0.3252
  0.3580   0.3691   0.3827   0.3922   0.3981   0.4229   0.4304   0.4400
  0.4512   0.4576   0.4698   0.4873   0.4956   0.5066   0.5201   0.5316
  0.5341   0.5389   0.5498   0.5705   0.5870   0.6031   0.6107   0.6486
  0.6599   0.6830   0.6889   0.6986   0.7043   0.7257   0.7433   0.7478
  0.7741   0.7789   0.7840   0.8249   0.8354   0.8511   0.8731   0.8816
  0.9097   0.9461   0.9610   1.0002   1.0246   1.0293   1.0481   1.0567
  1.0835   1.0960   1.1139   1.1303   1.1621   1.1668   1.1766   1.1958
  1.2267   1.2507   1.2538   1.2679   1.2901   1.3000   1.3096   1.3379
  1.3422   1.3756   1.3883   1.3927   1.4305   1.4416   1.4572   1.4722
  1.4922   1.5130   1.5240   1.5542   1.5642   1.5804   1.6150   1.6838
  1.6960   1.7135   1.7568   1.8408   1.8598   1.8705   1.9296   1.9510
  2.0001   2.0464   2.1112   2.1266   2.1359   2.1747   2.1977   2.2200
  2.2303   2.2625   2.2779   2.3513   2.3564   2.3911   2.4024   2.4301
  2.4793   2.4909   2.5352   2.5644   2.5873   2.6067   2.6123   2.6608
  2.6789   2.7039   2.7237   2.7367   2.7403   2.7666   2.8003   2.8049
  2.8144   2.8374   2.8528   2.8884   2.9006   2.9080   2.9240   2.9391
  2.9669   2.9812   2.9904   3.0135   3.0246   3.0331   3.0471   3.0684
  3.0802   3.1040   3.1146   3.1210   3.1308   3.1687   3.1749   3.1782
  3.1896   3.2192   3.2266   3.2424   3.2485   3.2763   3.2877   3.3297
  3.3367   3.3670   3.3878   3.3959   3.4027   3.4142   3.4269   3.4484
  3.4557   3.4822   3.5078   3.5199   3.5397   3.5856   3.6113   3.6264
  3.6567   3.6806   3.7017   3.7209   3.7399   3.7463   3.7818   3.7992
  3.8356   3.8432   3.8589   3.8834   3.9220   3.9370   3.9600   3.9649
  3.9824   4.0097   4.0562   4.0639   4.0703   4.0785   4.0928   4.1107
  4.1335   4.1721   4.1846   4.2160   4.2344   4.2597   4.2685   4.2858
  4.3051   4.3442   4.3665   4.3998   4.4139   4.4451   4.4923   4.5008
  4.5171   4.5533   4.5895   4.6032   4.6244   4.6556   4.6616   4.6926
  4.7298   4.7497   4.7717   4.8031   4.8352   4.8700   4.9013   4.9139
  4.9201   4.9713   5.0058   5.0167   5.0734   5.0970   5.1152   5.1516
  5.1829   5.1966   5.2132   5.2552   5.2624   5.3221   5.3263   5.3473
  5.4294   5.4621   5.5550   5.5824   5.6532   5.6674   5.6986   5.8120
  5.8265   5.8531   5.9913   6.0754   6.2061   6.2375   6.2606   6.2753
  6.3455   6.7894   8.0395   9.6071  11.0751  12.4667  12.7493  13.2098
 14.5973  15.9450
 
 Beta MOs
 -- Occupied --
-14.4483 -14.4303 -10.3617 -10.3483 -10.3287 -10.3269 -10.3203 -10.3120
 -1.0860  -1.0365  -0.9549  -0.9106  -0.7914  -0.7507  -0.6633  -0.6341
 -0.6130  -0.6044  -0.5507  -0.5208  -0.4969  -0.4855  -0.4702  -0.4508
 -0.4361  -0.3946  -0.3695
 -- Virtual --
 -0.0333   0.0434   0.0987   0.1142   0.1174   0.1389   0.1610   0.1631
  0.1691   0.1879   0.2044   0.2372   0.2879   0.3005   0.3117   0.3277
  0.3290   0.3650   0.3702   0.3868   0.3969   0.4039   0.4264   0.4343
  0.4494   0.4538   0.4625   0.4722   0.4899   0.4997   0.5084   0.5240
  0.5344   0.5375   0.5424   0.5497   0.5742   0.5883   0.6053   0.6115
  0.6497   0.6620   0.6842   0.6886   0.6994   0.7066   0.7286   0.7450
  0.7529   0.7786   0.7833   0.7878   0.8265   0.8382   0.8535   0.8766
  0.8858   0.9117   0.9467   0.9622   1.0019   1.0268   1.0304   1.0512
  1.0596   1.0856   1.0971   1.1163   1.1349   1.1636   1.1693   1.1809
  1.2002   1.2292   1.2538   1.2563   1.2702   1.2938   1.3064   1.3130
  1.3403   1.3458   1.3777   1.3926   1.3957   1.4341   1.4449   1.4599
  1.4752   1.4971   1.5190   1.5273   1.5573   1.5669   1.5833   1.6169
  1.6858   1.6993   1.7171   1.7579   1.8428   1.8611   1.8718   1.9316
  1.9520   2.0026   2.0478   2.1132   2.1350   2.1399   2.1793   2.2066
  2.2360   2.2487   2.2727   2.2868   2.3567   2.3619   2.3968   2.4096
  2.4400   2.4849   2.4998   2.5424   2.5725   2.5952   2.6112   2.6297
  2.6668   2.6843   2.7115   2.7300   2.7423   2.7453   2.7715   2.8084
  2.8095   2.8203   2.8455   2.8598   2.8944   2.9075   2.9157   2.9330
  2.9523   2.9761   2.9893   3.0013   3.0226   3.0371   3.0424   3.0522
  3.0748   3.0863   3.1079   3.1231   3.1321   3.1420   3.1770   3.1818
  3.1895   3.1969   3.2262   3.2326   3.2482   3.2605   3.2795   3.2952
  3.3355   3.3422   3.3706   3.3899   3.3998   3.4065   3.4206   3.4310
  3.4523   3.4617   3.4857   3.5118   3.5265   3.5466   3.5858   3.6158
  3.6319   3.6601   3.6848   3.7060   3.7236   3.7451   3.7496   3.7853
  3.8032   3.8393   3.8479   3.8642   3.8851   3.9235   3.9427   3.9612
  3.9680   3.9855   4.0122   4.0576   4.0656   4.0702   4.0795   4.0953
  4.1163   4.1378   4.1757   4.1867   4.2191   4.2366   4.2648   4.2724
  4.2875   4.3102   4.3477   4.3710   4.4012   4.4166   4.4465   4.4944
  4.5025   4.5210   4.5582   4.5935   4.6069   4.6269   4.6582   4.6653
  4.6933   4.7321   4.7517   4.7741   4.8065   4.8368   4.8686   4.9016
  4.9154   4.9226   4.9718   5.0113   5.0194   5.0734   5.0979   5.1179
  5.1530   5.1841   5.1985   5.2159   5.2561   5.2626   5.3230   5.3283
  5.3493   5.4336   5.4650   5.5593   5.5841   5.6547   5.6677   5.6991
  5.8147   5.8283   5.8546   5.9935   6.0765   6.2071   6.2383   6.2617
  6.2762   6.3478   6.7926   8.0405   9.6091  11.0793  12.4798  12.7499
 13.2116  14.6014  15.9450
 --------------------------------------------------------------
 
          Ground-State Mulliken Net Atomic Charges

     Atom                 Charge (a.u.)    Spin (a.u.)
  --------------------------------------------------------
      1 C                    -0.109470       0.030734
      2 N                    -0.049979      -0.007072
      3 C                    -0.169862       0.403597
      4 C                    -0.017715      -0.036190
      5 C                    -0.072780       0.383535
      6 N                    -0.129794      -0.172734
      7 C                    -0.079062       0.551216
      8 C                    -0.096974      -0.180896
      9 H                     0.144600      -0.007648
     10 H                     0.147055       0.047866
     11 H                     0.151139      -0.006180
     12 H                     0.134815      -0.012027
     13 H                     0.148026       0.005799
  --------------------------------------------------------
  Sum of atomic charges =     0.000000
  Sum of spin   charges =     1.000000

 -----------------------------------------------------------------
                    Cartesian Multipole Moments
 -----------------------------------------------------------------
    Charge (ESU x 10^10)
                -0.0000
    Dipole Moment (Debye)
         X       2.9400      Y      -1.9802      Z      -0.9491
       Tot       3.6695
    Quadrupole Moments (Debye-Ang)
        XX     -38.5846     XY      -6.5381     YY     -42.2452
        XZ      -9.9375     YZ      13.2883     ZZ     -38.9856
    Octopole Moments (Debye-Ang^2)
       XXX    -123.2968    XXY     133.5359    XYY     -33.7949
       YYY     508.4849    XXZ     137.7169    XYZ      13.5936
       YYZ     109.1585    XZZ      -9.6607    YZZ      91.9129
       ZZZ     418.6981
    Hexadecapole Moments (Debye-Ang^3)
      XXXX    -698.1350   XXXY     534.5661   XXYY    -670.7330
      XYYY     587.5593   YYYY   -4194.6101   XXXZ     368.4959
      XXYZ    -455.3232   XYYZ     143.9440   YYYZ   -1420.2849
      XXZZ    -651.4549   XYZZ     161.4540   YYZZ    -940.8359
      XZZZ     250.8746   YZZZ   -1154.1537   ZZZZ   -3105.0680
 -----------------------------------------------------------------
 Calculating analytic gradient of the SCF energy
 Gradient of SCF Energy
            1           2           3           4           5           6
    1  -0.0002550   0.0001303  -0.0000118   0.0000447  -0.0000267   0.0000690
    2   0.0002364  -0.0001461   0.0000515  -0.0001597   0.0000506   0.0000812
    3  -0.0004325   0.0002734  -0.0000557   0.0001797   0.0000606  -0.0001067
            7           8           9          10          11          12
    1  -0.0000266   0.0000594   0.0000061  -0.0000510  -0.0000457   0.0000597
    2  -0.0002086   0.0001165  -0.0000302   0.0000663  -0.0000577   0.0000243
    3   0.0002268  -0.0000581  -0.0000806  -0.0000036  -0.0000356   0.0000386
           13
    1   0.0000476
    2  -0.0000244
    3  -0.0000064
 Max gradient component =       4.325E-04
 RMS gradient           =       1.303E-04
 Gradient time:  CPU 429.10 s  wall 8.20 s
 Geometry Optimization Parameters
   NAtoms,    NIC,     NZ,  NCons,   NDum,   NFix, NCnnct, MaxDiis
       13      86       0       0       0       0       0       0

 Cartesian Hessian Update
 Hessian updated using BFGS update


** GEOMETRY OPTIMIZATION IN DELOCALIZED INTERNAL COORDINATES **
   Searching for a Minimum

   Optimization Cycle:   4

                       Coordinates (Angstroms)
     ATOM                X               Y               Z
      1  C        -0.0147093315   -2.2453062932   -4.2035310297
      2  N        -0.6514000439   -1.2917871607   -4.2347571682
      3  C         2.2445548787   -3.1655533590   -3.8597606096
      4  C         0.8007028500   -3.4688819011   -4.1476191938
      5  C         0.2190960858   -4.4456533369   -3.1430069610
      6  N         0.8811293209   -5.0260729698   -2.2050231881
      7  C         2.2000015698   -4.7428265955   -2.0466824974
      8  C         2.8817254186   -3.8083017118   -2.8560465387
      9  H         2.7448828155   -2.4371030382   -4.4825627779
     10  H         0.7117951339   -3.9210960557   -5.1475795980
     11  H        -0.8381509003   -4.6741181631   -3.2393669342
     12  H         2.7057229528   -5.2593834040   -1.2427517898
     13  H         3.9259402521   -3.6047049513   -2.6580311160
   Point Group: c1    Number of degrees of freedom:    33


   Energy is   -341.068047620

 Hessian updated using BFGS update

 33 Hessian modes will be used to form the next step
  Hessian Eigenvalues:
     0.002458    0.012388    0.015775    0.020126    0.020205    0.022577
     0.024305    0.054953    0.069876    0.104218    0.156146    0.159989
     0.160057    0.162509    0.167098    0.168024    0.200010    0.220706
     0.227820    0.253998    0.291685    0.313822    0.328949    0.349419
     0.351953    0.353841    0.354971    0.363962    0.449265    0.504036
     0.572357    0.693155    1.265787

 Minimum search - taking simple RFO step
 Searching for Lamda that Minimizes Along All modes
 Value Taken    Lamda =  -0.00000759
 Step Taken.  Stepsize is  0.051593

                             Maximum     Tolerance    Cnvgd?
         Gradient           0.000227      0.000300     YES
         Displacement       0.026344      0.001200      NO
         Energy change     -0.000004      0.000001      NO


 New Cartesian Coordinates Obtained by Inverse Iteration

 Displacement from previous Coordinates is:  0.075409
 Adding empirical dispersion correction 
 ----------------------------------------------------------------
 Doing -D3(0) with
 s6  =   1.00000
 s8  =   1.00000
 rs6 =   1.28100
 rs8 =   1.09400
 -D3 energy without 3body term =     -0.0033124775 hartrees
 ----------------------------------------------------------------
             Standard Nuclear Orientation (Angstroms)
    I     Atom           X                Y                Z
 ----------------------------------------------------------------
    1      C      -0.0172234677    -2.2464637294    -4.2113715341
    2      N      -0.6564746082    -1.2950169714    -4.2550616242
    3      C       2.2431934543    -3.1608911603    -3.8541329705
    4      C       0.8007658510    -3.4674281796    -4.1444816537
    5      C       0.2183884590    -4.4416519938    -3.1375812344
    6      N       0.8820672689    -5.0270070229    -2.2046548677
    7      C       2.2031071934    -4.7496565755    -2.0510867908
    8      C       2.8828238359    -3.8097513960    -2.8558334490
    9      H       2.7417120225    -2.4268536170    -4.4718525686
   10      H       0.7165771668    -3.9255978303    -5.1425934733
   11      H      -0.8411829908    -4.6621710046    -3.2276937240
   12      H       2.7105229542    -5.2725953308    -1.2524940326
   13      H       3.9270138630    -3.6057041287    -2.6578814796
 ----------------------------------------------------------------
 Nuclear Repulsion Energy =         313.65976040 hartrees
 There are       28 alpha and       27 beta electrons
 Applying Cartesian multipole field
    Component          Value
    ---------          -----
     (2,0,0)        1.00000E-11
     (0,2,0)        2.00000E-12
     (0,0,2)       -3.00000E-11
 Nucleus-field energy     =    -0.0000000595 hartrees
 Requested basis set is cc-pVTZ
 There are 110 shells and 310 basis functions
 A cutoff of  1.0D-14 yielded   5758 shell pairs
 There are     46062 function pairs (     60467 Cartesian)
 Smallest overlap matrix eigenvalue = 1.40E-04
 Guess MOs from SCF MO coefficient file
 Reading MOs from coefficient file
 Reading MOs from coefficient file
 Long-range K will be added via erf
 Coulomb attenuation parameter = 0.25 bohr**(-1)
 An unrestricted hybrid HF-DFT SCF calculation will be
 performed using Pulay DIIS extrapolation
 Exchange:     0.1957 Hartree-Fock + 1.0000 wB97X-D3 + LR-HF
 Correlation:  1.0000 wB97X-D3
 Using SG-2 standard quadrature grid
 Dispersion:   Grimme D3
 SCF converges when DIIS error is below 1.0E-08
 Geometry optimization detected.  Setting ReadMinima to 0
 Setting SaveMinima to 0
 using 64 threads for integral computing
 -------------------------------------------------------
 OpenMP Integral computing Module                
 Release: version 1.0, May 2013, Q-Chem Inc. Pittsburgh 
 -------------------------------------------------------
 using 64 threads for integral computing
 -------------------------------------------------------
 OpenMP Integral computing Module                
 Release: version 1.0, May 2013, Q-Chem Inc. Pittsburgh 
 -------------------------------------------------------
 ---------------------------------------
  Cycle       Energy         DIIS Error
 ---------------------------------------
    1    -341.0674458416      2.53E-04
    2    -341.0680349632      2.05E-05
    3    -341.0680498857      8.09E-06
    4    -341.0680516574      6.16E-06
    5    -341.0680522257      2.75E-06
    6    -341.0680523455      8.42E-07
    7    -341.0680523688      3.57E-07
    8    -341.0680523775      1.70E-07
    9    -341.0680523805      7.67E-08
   10    -341.0680523826      4.24E-08
   11    -341.0680523832      2.01E-08
   12    -341.0680523833      1.20E-08
   13    -341.0680523834      5.52E-09 Convergence criterion met
 ---------------------------------------
 <S^2> = 0.8046
 SCF time:  CPU 2030.24 s  wall 36.08 s
 SCF   energy in the final basis set = -341.06805238
 Total energy in the final basis set = -341.06805238
 
 --------------------------------------------------------------
 
                    Orbital Energies (a.u.)
 --------------------------------------------------------------
 
 Alpha MOs
 -- Occupied --
-14.4454 -14.4303 -10.3612 -10.3525 -10.3348 -10.3279 -10.3245 -10.3098
 -1.0904  -1.0372  -0.9602  -0.9194  -0.8073  -0.7590  -0.6670  -0.6427
 -0.6220  -0.6098  -0.5535  -0.5254  -0.5078  -0.4979  -0.4734  -0.4537
 -0.4387  -0.4146  -0.3671  -0.2952
 -- Virtual --
  0.0259   0.0958   0.1101   0.1146   0.1380   0.1434   0.1592   0.1653
  0.1865   0.2035   0.2351   0.2863   0.2983   0.3074   0.3200   0.3260
  0.3581   0.3694   0.3823   0.3923   0.3981   0.4235   0.4299   0.4403
  0.4509   0.4573   0.4693   0.4874   0.4959   0.5063   0.5201   0.5318
  0.5337   0.5392   0.5498   0.5714   0.5866   0.6032   0.6106   0.6488
  0.6579   0.6830   0.6882   0.6990   0.7044   0.7259   0.7441   0.7481
  0.7742   0.7790   0.7844   0.8255   0.8351   0.8502   0.8727   0.8824
  0.9102   0.9458   0.9612   0.9989   1.0245   1.0289   1.0484   1.0573
  1.0833   1.0957   1.1143   1.1305   1.1613   1.1664   1.1759   1.1971
  1.2265   1.2505   1.2538   1.2677   1.2904   1.2999   1.3098   1.3369
  1.3416   1.3748   1.3880   1.3923   1.4314   1.4408   1.4576   1.4715
  1.4910   1.5131   1.5246   1.5545   1.5646   1.5804   1.6148   1.6828
  1.6967   1.7148   1.7562   1.8403   1.8601   1.8719   1.9289   1.9504
  2.0001   2.0457   2.1107   2.1268   2.1356   2.1748   2.1979   2.2200
  2.2307   2.2617   2.2776   2.3507   2.3568   2.3912   2.4024   2.4310
  2.4794   2.4905   2.5344   2.5644   2.5887   2.6070   2.6125   2.6607
  2.6789   2.7031   2.7243   2.7364   2.7403   2.7667   2.8015   2.8049
  2.8148   2.8368   2.8523   2.8874   2.9006   2.9073   2.9256   2.9392
  2.9668   2.9808   2.9910   3.0134   3.0244   3.0328   3.0475   3.0681
  3.0804   3.1038   3.1140   3.1210   3.1308   3.1684   3.1746   3.1790
  3.1910   3.2199   3.2251   3.2418   3.2479   3.2760   3.2876   3.3290
  3.3362   3.3664   3.3868   3.3955   3.4028   3.4151   3.4263   3.4483
  3.4555   3.4822   3.5074   3.5197   3.5399   3.5862   3.6120   3.6263
  3.6559   3.6800   3.7016   3.7218   3.7390   3.7462   3.7804   3.7995
  3.8348   3.8427   3.8582   3.8837   3.9221   3.9371   3.9596   3.9641
  3.9831   4.0114   4.0565   4.0634   4.0702   4.0780   4.0930   4.1124
  4.1332   4.1713   4.1845   4.2160   4.2338   4.2592   4.2676   4.2860
  4.3046   4.3445   4.3659   4.4003   4.4147   4.4444   4.4924   4.5006
  4.5170   4.5539   4.5879   4.6027   4.6250   4.6569   4.6619   4.6927
  4.7293   4.7494   4.7713   4.8029   4.8349   4.8705   4.9021   4.9129
  4.9200   4.9709   5.0063   5.0162   5.0733   5.0971   5.1142   5.1513
  5.1834   5.1963   5.2145   5.2544   5.2627   5.3230   5.3267   5.3462
  5.4287   5.4612   5.5543   5.5823   5.6541   5.6682   5.6986   5.8125
  5.8263   5.8531   5.9912   6.0754   6.2058   6.2371   6.2611   6.2761
  6.3457   6.7892   8.0502   9.6084  11.0735  12.4666  12.7435  13.2167
 14.5954  15.9401
 
 Beta MOs
 -- Occupied --
-14.4483 -14.4304 -10.3618 -10.3483 -10.3288 -10.3270 -10.3202 -10.3120
 -1.0861  -1.0366  -0.9549  -0.9107  -0.7915  -0.7507  -0.6635  -0.6337
 -0.6132  -0.6045  -0.5507  -0.5207  -0.4971  -0.4854  -0.4703  -0.4509
 -0.4361  -0.3947  -0.3695
 -- Virtual --
 -0.0333   0.0436   0.0986   0.1139   0.1172   0.1390   0.1609   0.1631
  0.1689   0.1879   0.2048   0.2372   0.2879   0.3003   0.3113   0.3276
  0.3299   0.3652   0.3705   0.3867   0.3968   0.4037   0.4270   0.4340
  0.4494   0.4537   0.4623   0.4718   0.4900   0.5000   0.5081   0.5241
  0.5345   0.5372   0.5426   0.5497   0.5751   0.5878   0.6054   0.6112
  0.6499   0.6599   0.6845   0.6874   0.6998   0.7068   0.7289   0.7457
  0.7533   0.7786   0.7833   0.7883   0.8273   0.8379   0.8526   0.8760
  0.8866   0.9122   0.9465   0.9624   1.0006   1.0267   1.0299   1.0515
  1.0602   1.0855   1.0968   1.1167   1.1352   1.1631   1.1687   1.1801
  1.2016   1.2291   1.2529   1.2567   1.2701   1.2941   1.3065   1.3132
  1.3392   1.3451   1.3770   1.3922   1.3952   1.4349   1.4442   1.4604
  1.4746   1.4960   1.5192   1.5280   1.5577   1.5673   1.5833   1.6166
  1.6848   1.7000   1.7183   1.7572   1.8422   1.8613   1.8732   1.9309
  1.9513   2.0027   2.0472   2.1128   2.1353   2.1392   2.1795   2.2065
  2.2366   2.2487   2.2724   2.2861   2.3560   2.3625   2.3969   2.4095
  2.4407   2.4850   2.4994   2.5417   2.5726   2.5965   2.6115   2.6300
  2.6667   2.6843   2.7105   2.7307   2.7421   2.7450   2.7716   2.8094
  2.8097   2.8204   2.8451   2.8593   2.8935   2.9075   2.9150   2.9344
  2.9526   2.9759   2.9890   3.0019   3.0225   3.0369   3.0420   3.0523
  3.0745   3.0863   3.1077   3.1227   3.1319   3.1418   3.1772   3.1823
  3.1891   3.1983   3.2265   3.2318   3.2479   3.2597   3.2792   3.2953
  3.3346   3.3417   3.3700   3.3888   3.3993   3.4066   3.4215   3.4305
  3.4521   3.4614   3.4857   3.5115   3.5263   3.5468   3.5865   3.6165
  3.6319   3.6593   3.6842   3.7059   3.7244   3.7443   3.7495   3.7839
  3.8035   3.8384   3.8475   3.8634   3.8854   3.9236   3.9425   3.9608
  3.9673   3.9863   4.0139   4.0578   4.0654   4.0700   4.0789   4.0955
  4.1181   4.1376   4.1750   4.1864   4.2192   4.2359   4.2645   4.2713
  4.2877   4.3098   4.3480   4.3706   4.4017   4.4175   4.4458   4.4945
  4.5022   4.5210   4.5587   4.5920   4.6064   4.6276   4.6589   4.6661
  4.6934   4.7317   4.7515   4.7737   4.8063   4.8365   4.8691   4.9020
  4.9145   4.9227   4.9714   5.0115   5.0192   5.0732   5.0981   5.1170
  5.1527   5.1847   5.1979   5.2175   5.2553   5.2630   5.3239   5.3286
  5.3482   5.4329   5.4640   5.5585   5.5840   5.6555   5.6685   5.6990
  5.8152   5.8281   5.8545   5.9933   6.0764   6.2068   6.2379   6.2622
  6.2770   6.3480   6.7924   8.0512   9.6105  11.0777  12.4797  12.7441
 13.2185  14.5995  15.9401
 --------------------------------------------------------------
 
          Ground-State Mulliken Net Atomic Charges

     Atom                 Charge (a.u.)    Spin (a.u.)
  --------------------------------------------------------
      1 C                    -0.110166       0.030357
      2 N                    -0.049993      -0.007190
      3 C                    -0.170073       0.404264
      4 C                    -0.016971      -0.036387
      5 C                    -0.072873       0.382181
      6 N                    -0.129558      -0.172244
      7 C                    -0.079275       0.551574
      8 C                    -0.096971      -0.181045
      9 H                     0.144669      -0.007656
     10 H                     0.147192       0.048529
     11 H                     0.151102      -0.006175
     12 H                     0.134870      -0.012008
     13 H                     0.148048       0.005802
  --------------------------------------------------------
  Sum of atomic charges =     0.000000
  Sum of spin   charges =     1.000000

 -----------------------------------------------------------------
                    Cartesian Multipole Moments
 -----------------------------------------------------------------
    Charge (ESU x 10^10)
                 0.0000
    Dipole Moment (Debye)
         X       2.9457      Y      -1.9745      Z      -0.9164
       Tot       3.6627
    Quadrupole Moments (Debye-Ang)
        XX     -38.5904     XY      -6.5646     YY     -42.2322
        XZ     -10.0012     YZ      13.2195     ZZ     -39.3065
    Octopole Moments (Debye-Ang^2)
       XXX    -123.2015    XXY     133.4942    XYY     -33.4987
       YYY     508.2676    XXZ     137.8955    XYZ      13.7537
       YYZ     109.3461    XZZ      -9.3217    YZZ      92.5444
       ZZZ     421.1331
    Hexadecapole Moments (Debye-Ang^3)
      XXXX    -698.8934   XXXY     534.5546   XXYY    -670.2605
      XYYY     585.5339   YYYY   -4193.1359   XXXZ     367.7226
      XXYZ    -455.3923   XYYZ     142.7188   YYYZ   -1420.2409
      XXZZ    -653.1504   XYZZ     161.0109   YYZZ    -943.0387
      XZZZ     248.5934   YZZZ   -1158.0594   ZZZZ   -3122.2586
 -----------------------------------------------------------------
 Calculating analytic gradient of the SCF energy
 Gradient of SCF Energy
            1           2           3           4           5           6
    1  -0.0000772  -0.0000498  -0.0001614   0.0001062   0.0002820  -0.0002617
    2  -0.0000143   0.0001073  -0.0000098   0.0000587  -0.0004225   0.0003464
    3  -0.0003228   0.0001511  -0.0000572   0.0003172   0.0003866  -0.0005183
            7           8           9          10          11          12
    1   0.0001097   0.0000658   0.0000485  -0.0000459  -0.0001075   0.0000087
    2  -0.0002570   0.0001355  -0.0000084  -0.0000082   0.0000360   0.0000410
    3   0.0003558  -0.0001531  -0.0000549  -0.0001038  -0.0000018   0.0000144
           13
    1   0.0000827
    2  -0.0000046
    3  -0.0000134
 Max gradient component =       5.183E-04
 RMS gradient           =       1.927E-04
 Gradient time:  CPU 429.73 s  wall 8.49 s
 Geometry Optimization Parameters
   NAtoms,    NIC,     NZ,  NCons,   NDum,   NFix, NCnnct, MaxDiis
       13      86       0       0       0       0       0       0

 Cartesian Hessian Update
 Hessian updated using BFGS update


** GEOMETRY OPTIMIZATION IN DELOCALIZED INTERNAL COORDINATES **
   Searching for a Minimum

   Optimization Cycle:   5

                       Coordinates (Angstroms)
     ATOM                X               Y               Z
      1  C        -0.0172234677   -2.2464637294   -4.2113715341
      2  N        -0.6564746082   -1.2950169714   -4.2550616242
      3  C         2.2431934543   -3.1608911603   -3.8541329705
      4  C         0.8007658510   -3.4674281796   -4.1444816537
      5  C         0.2183884590   -4.4416519938   -3.1375812344
      6  N         0.8820672689   -5.0270070229   -2.2046548677
      7  C         2.2031071934   -4.7496565755   -2.0510867908
      8  C         2.8828238359   -3.8097513960   -2.8558334490
      9  H         2.7417120225   -2.4268536170   -4.4718525686
     10  H         0.7165771668   -3.9255978303   -5.1425934733
     11  H        -0.8411829908   -4.6621710046   -3.2276937240
     12  H         2.7105229542   -5.2725953308   -1.2524940326
     13  H         3.9270138630   -3.6057041287   -2.6578814796
   Point Group: c1    Number of degrees of freedom:    33


   Energy is   -341.068052383

 Hessian updated using BFGS update

 33 Hessian modes will be used to form the next step
  Hessian Eigenvalues:
     0.001599    0.013425    0.015900    0.020017    0.020357    0.022657
     0.024304    0.056036    0.070585    0.104242    0.156057    0.159996
     0.160058    0.162129    0.163668    0.167663    0.200010    0.220747
     0.227830    0.251124    0.291778    0.313971    0.330334    0.349475
     0.351796    0.353800    0.355464    0.362279    0.444035    0.504181
     0.565625    0.732313    1.283418

 Minimum search - taking simple RFO step
 Searching for Lamda that Minimizes Along All modes
 Value Taken    Lamda =  -0.00000334
 Step Taken.  Stepsize is  0.034732

                             Maximum     Tolerance    Cnvgd?
         Gradient           0.000445      0.000300      NO
         Displacement       0.018555      0.001200      NO
         Energy change     -0.000005      0.000001      NO


 New Cartesian Coordinates Obtained by Inverse Iteration

 Displacement from previous Coordinates is:  0.051026
 Adding empirical dispersion correction 
 ----------------------------------------------------------------
 Doing -D3(0) with
 s6  =   1.00000
 s8  =   1.00000
 rs6 =   1.28100
 rs8 =   1.09400
 -D3 energy without 3body term =     -0.0033112345 hartrees
 ----------------------------------------------------------------
             Standard Nuclear Orientation (Angstroms)
    I     Atom           X                Y                Z
 ----------------------------------------------------------------
    1      C      -0.0183768277    -2.2472918207    -4.2165827604
    2      N      -0.6589363089    -1.2971572462    -4.2686527915
    3      C       2.2422962742    -3.1577377581    -3.8504613004
    4      C       0.8007589126    -3.4666533349    -4.1425546581
    5      C       0.2174919325    -4.4377360812    -3.1331191793
    6      N       0.8825414597    -5.0274396707    -2.2037585136
    7      C       2.2049743421    -4.7540432852    -2.0544094387
    8      C       2.8832718124    -3.8104211362    -2.8555176300
    9      H       2.7392315211    -2.4197792345    -4.4647079870
   10      H       0.7195167731    -3.9293375324    -5.1388949053
   11      H      -0.8428558431    -4.6552119173    -3.2205455124
   12      H       2.7140810972    -5.2819050931    -1.2601464634
   13      H       3.9272958573    -3.6060748299    -2.6573682623
 ----------------------------------------------------------------
 Nuclear Repulsion Energy =         313.63505520 hartrees
 There are       28 alpha and       27 beta electrons
 Applying Cartesian multipole field
    Component          Value
    ---------          -----
     (2,0,0)        1.00000E-11
     (0,2,0)        2.00000E-12
     (0,0,2)       -3.00000E-11
 Nucleus-field energy     =    -0.0000000595 hartrees
 Requested basis set is cc-pVTZ
 There are 110 shells and 310 basis functions
 A cutoff of  1.0D-14 yielded   5756 shell pairs
 There are     46052 function pairs (     60455 Cartesian)
 Smallest overlap matrix eigenvalue = 1.40E-04
 Guess MOs from SCF MO coefficient file
 Reading MOs from coefficient file
 Reading MOs from coefficient file
 Long-range K will be added via erf
 Coulomb attenuation parameter = 0.25 bohr**(-1)
 An unrestricted hybrid HF-DFT SCF calculation will be
 performed using Pulay DIIS extrapolation
 Exchange:     0.1957 Hartree-Fock + 1.0000 wB97X-D3 + LR-HF
 Correlation:  1.0000 wB97X-D3
 Using SG-2 standard quadrature grid
 Dispersion:   Grimme D3
 SCF converges when DIIS error is below 1.0E-08
 Geometry optimization detected.  Setting ReadMinima to 0
 Setting SaveMinima to 0
 using 64 threads for integral computing
 -------------------------------------------------------
 OpenMP Integral computing Module                
 Release: version 1.0, May 2013, Q-Chem Inc. Pittsburgh 
 -------------------------------------------------------
 using 64 threads for integral computing
 -------------------------------------------------------
 OpenMP Integral computing Module                
 Release: version 1.0, May 2013, Q-Chem Inc. Pittsburgh 
 -------------------------------------------------------
 ---------------------------------------
  Cycle       Energy         DIIS Error
 ---------------------------------------
    1    -341.0676019852      1.71E-04
    2    -341.0680462461      1.38E-05
    3    -341.0680532057      4.97E-06
    4    -341.0680540494      3.33E-06
    5    -341.0680542169      1.76E-06
    6    -341.0680542615      4.96E-07
    7    -341.0680542688      1.85E-07
    8    -341.0680542712      7.38E-08
    9    -341.0680542717      4.02E-08
   10    -341.0680542720      1.76E-08
   11    -341.0680542721      9.97E-09 Convergence criterion met
 ---------------------------------------
 <S^2> = 0.8046
 SCF time:  CPU 1711.99 s  wall 30.53 s
 SCF   energy in the final basis set = -341.06805427
 Total energy in the final basis set = -341.06805427
 
 --------------------------------------------------------------
 
                    Orbital Energies (a.u.)
 --------------------------------------------------------------
 
 Alpha MOs
 -- Occupied --
-14.4455 -14.4304 -10.3612 -10.3525 -10.3348 -10.3279 -10.3245 -10.3098
 -1.0904  -1.0372  -0.9603  -0.9195  -0.8073  -0.7590  -0.6671  -0.6424
 -0.6223  -0.6099  -0.5536  -0.5254  -0.5079  -0.4978  -0.4734  -0.4537
 -0.4387  -0.4146  -0.3671  -0.2952
 -- Virtual --
  0.0259   0.0957   0.1098   0.1146   0.1380   0.1435   0.1592   0.1651
  0.1864   0.2037   0.2352   0.2863   0.2981   0.3072   0.3200   0.3265
  0.3582   0.3696   0.3821   0.3924   0.3980   0.4237   0.4296   0.4405
  0.4508   0.4572   0.4689   0.4875   0.4961   0.5062   0.5201   0.5319
  0.5334   0.5394   0.5497   0.5721   0.5863   0.6033   0.6104   0.6488
  0.6566   0.6826   0.6879   0.6994   0.7046   0.7261   0.7444   0.7486
  0.7744   0.7795   0.7845   0.8260   0.8351   0.8495   0.8723   0.8829
  0.9106   0.9456   0.9611   0.9984   1.0246   1.0286   1.0486   1.0579
  1.0832   1.0954   1.1145   1.1308   1.1607   1.1661   1.1755   1.1980
  1.2264   1.2503   1.2539   1.2676   1.2907   1.2998   1.3100   1.3360
  1.3413   1.3744   1.3878   1.3920   1.4322   1.4404   1.4578   1.4712
  1.4906   1.5131   1.5249   1.5547   1.5649   1.5803   1.6147   1.6822
  1.6971   1.7154   1.7559   1.8398   1.8601   1.8728   1.9283   1.9496
  2.0001   2.0454   2.1104   2.1270   2.1357   2.1748   2.1980   2.2201
  2.2310   2.2610   2.2773   2.3502   2.3573   2.3913   2.4022   2.4315
  2.4793   2.4901   2.5341   2.5644   2.5897   2.6075   2.6125   2.6606
  2.6789   2.7027   2.7248   2.7364   2.7403   2.7665   2.8021   2.8049
  2.8150   2.8364   2.8520   2.8870   2.9008   2.9070   2.9265   2.9395
  2.9668   2.9805   2.9913   3.0134   3.0241   3.0324   3.0477   3.0679
  3.0805   3.1039   3.1136   3.1210   3.1308   3.1684   3.1744   3.1798
  3.1920   3.2204   3.2241   3.2416   3.2477   3.2756   3.2876   3.3286
  3.3360   3.3663   3.3861   3.3955   3.4028   3.4157   3.4259   3.4481
  3.4553   3.4821   3.5074   3.5196   3.5402   3.5865   3.6128   3.6261
  3.6556   3.6799   3.7014   3.7223   3.7384   3.7462   3.7793   3.7999
  3.8344   3.8428   3.8579   3.8840   3.9221   3.9373   3.9592   3.9642
  3.9837   4.0127   4.0566   4.0631   4.0702   4.0778   4.0931   4.1136
  4.1332   4.1708   4.1845   4.2162   4.2332   4.2589   4.2672   4.2860
  4.3045   4.3448   4.3656   4.4007   4.4156   4.4443   4.4926   4.5007
  4.5171   4.5544   4.5873   4.6026   4.6252   4.6579   4.6623   4.6928
  4.7290   4.7491   4.7710   4.8030   4.8348   4.8709   4.9031   4.9125
  4.9201   4.9707   5.0066   5.0157   5.0735   5.0977   5.1138   5.1510
  5.1839   5.1962   5.2158   5.2541   5.2631   5.3235   5.3268   5.3454
  5.4287   5.4603   5.5529   5.5821   5.6547   5.6685   5.6983   5.8129
  5.8264   5.8531   5.9913   6.0753   6.2059   6.2371   6.2612   6.2770
  6.3460   6.7885   8.0575   9.6097  11.0744  12.4686  12.7424  13.2185
 14.5930  15.9393
 
 Beta MOs
 -- Occupied --
-14.4483 -14.4304 -10.3618 -10.3483 -10.3288 -10.3270 -10.3202 -10.3120
 -1.0861  -1.0366  -0.9550  -0.9107  -0.7915  -0.7507  -0.6637  -0.6334
 -0.6134  -0.6045  -0.5507  -0.5207  -0.4972  -0.4853  -0.4704  -0.4509
 -0.4361  -0.3947  -0.3695
 -- Virtual --
 -0.0333   0.0436   0.0985   0.1138   0.1171   0.1391   0.1608   0.1631
  0.1689   0.1878   0.2051   0.2373   0.2879   0.3002   0.3111   0.3276
  0.3306   0.3653   0.3707   0.3865   0.3967   0.4036   0.4271   0.4339
  0.4494   0.4536   0.4622   0.4716   0.4901   0.5002   0.5080   0.5241
  0.5344   0.5371   0.5428   0.5496   0.5757   0.5875   0.6055   0.6110
  0.6500   0.6585   0.6845   0.6869   0.7002   0.7069   0.7292   0.7461
  0.7537   0.7788   0.7837   0.7885   0.8279   0.8378   0.8519   0.8756
  0.8871   0.9127   0.9463   0.9623   1.0001   1.0268   1.0297   1.0517
  1.0608   1.0853   1.0965   1.1169   1.1356   1.1627   1.1682   1.1797
  1.2026   1.2290   1.2523   1.2569   1.2700   1.2943   1.3066   1.3133
  1.3384   1.3447   1.3766   1.3920   1.3949   1.4357   1.4437   1.4606
  1.4743   1.4955   1.5192   1.5282   1.5580   1.5675   1.5833   1.6165
  1.6843   1.7005   1.7189   1.7569   1.8417   1.8613   1.8742   1.9305
  1.9505   2.0027   2.0469   2.1125   2.1354   2.1390   2.1795   2.2065
  2.2370   2.2487   2.2720   2.2856   2.3555   2.3630   2.3971   2.4093
  2.4411   2.4850   2.4991   2.5413   2.5726   2.5973   2.6120   2.6300
  2.6667   2.6843   2.7100   2.7312   2.7422   2.7447   2.7716   2.8094
  2.8104   2.8205   2.8448   2.8590   2.8930   2.9076   2.9147   2.9352
  2.9530   2.9758   2.9887   3.0023   3.0226   3.0367   3.0416   3.0525
  3.0742   3.0865   3.1077   3.1225   3.1317   3.1418   3.1774   3.1825
  3.1893   3.1994   3.2265   3.2314   3.2479   3.2593   3.2789   3.2954
  3.3341   3.3415   3.3700   3.3881   3.3993   3.4067   3.4221   3.4301
  3.4519   3.4611   3.4856   3.5115   3.5261   3.5471   3.5868   3.6173
  3.6316   3.6591   3.6840   3.7058   3.7249   3.7439   3.7494   3.7828
  3.8039   3.8381   3.8476   3.8631   3.8857   3.9235   3.9425   3.9605
  3.9674   3.9869   4.0153   4.0578   4.0652   4.0699   4.0786   4.0956
  4.1193   4.1376   4.1746   4.1864   4.2194   4.2353   4.2644   4.2708
  4.2878   4.3096   4.3483   4.3704   4.4021   4.4183   4.4458   4.4947
  4.5022   4.5212   4.5593   4.5913   4.6064   4.6278   4.6595   4.6670
  4.6936   4.7314   4.7512   4.7734   4.8065   4.8364   4.8695   4.9028
  4.9141   4.9231   4.9712   5.0117   5.0188   5.0734   5.0988   5.1166
  5.1523   5.1851   5.1977   5.2189   5.2550   5.2633   5.3244   5.3286
  5.3474   5.4330   5.4631   5.5570   5.5838   5.6561   5.6688   5.6988
  5.8156   5.8283   5.8545   5.9935   6.0764   6.2068   6.2379   6.2623
  6.2779   6.3483   6.7917   8.0585   9.6118  11.0786  12.4818  12.7429
 13.2203  14.5970  15.9393
 --------------------------------------------------------------
 
          Ground-State Mulliken Net Atomic Charges

     Atom                 Charge (a.u.)    Spin (a.u.)
  --------------------------------------------------------
      1 C                    -0.110598       0.030043
      2 N                    -0.050003      -0.007225
      3 C                    -0.170277       0.404633
      4 C                    -0.016424      -0.036523
      5 C                    -0.072948       0.382087
      6 N                    -0.129576      -0.172252
      7 C                    -0.079458       0.551341
      8 C                    -0.096904      -0.181054
      9 H                     0.144710      -0.007655
     10 H                     0.147364       0.048959
     11 H                     0.151145      -0.006160
     12 H                     0.134862      -0.011993
     13 H                     0.148107       0.005801
  --------------------------------------------------------
  Sum of atomic charges =    -0.000000
  Sum of spin   charges =     1.000000

 -----------------------------------------------------------------
                    Cartesian Multipole Moments
 -----------------------------------------------------------------
    Charge (ESU x 10^10)
                 0.0000
    Dipole Moment (Debye)
         X       2.9489      Y      -1.9716      Z      -0.8971
       Tot       3.6590
    Quadrupole Moments (Debye-Ang)
        XX     -38.5917     XY      -6.5811     YY     -42.2138
        XZ     -10.0414     YZ      13.1904     ZZ     -39.5100
    Octopole Moments (Debye-Ang^2)
       XXX    -123.1455    XXY     133.4541    XYY     -33.3076
       YYY     508.0207    XXZ     137.9960    XYZ      13.8624
       YYZ     109.3629    XZZ      -9.1140    YZZ      92.8852
       ZZZ     422.7002
    Hexadecapole Moments (Debye-Ang^3)
      XXXX    -699.2502   XXXY     534.4757   XXYY    -669.8113
      XYYY     584.1272   YYYY   -4191.1751   XXXZ     367.2687
      XXYZ    -455.3554   XYYZ     141.8910   YYYZ   -1419.4620
      XXZZ    -654.1839   XYZZ     160.7183   YYZZ    -943.9809
      XZZZ     247.1951   YZZZ   -1160.2283   ZZZZ   -3133.3974
 -----------------------------------------------------------------
 Calculating analytic gradient of the SCF energy
 Gradient of SCF Energy
            1           2           3           4           5           6
    1   0.0000076  -0.0000621  -0.0001507   0.0000837   0.0001527  -0.0002410
    2  -0.0001134   0.0001056  -0.0000313   0.0000712  -0.0001336   0.0001852
    3  -0.0001331   0.0000573  -0.0000571   0.0001204   0.0004664  -0.0003782
            7           8           9          10          11          12
    1   0.0001831   0.0000267   0.0000325  -0.0000226  -0.0000418  -0.0000065
    2  -0.0001075   0.0000517  -0.0000072  -0.0000162  -0.0000316   0.0000274
    3   0.0001433  -0.0000365  -0.0000257  -0.0000757  -0.0000554   0.0000037
           13
    1   0.0000384
    2  -0.0000004
    3  -0.0000296
 Max gradient component =       4.664E-04
 RMS gradient           =       1.324E-04
 Gradient time:  CPU 441.27 s  wall 8.75 s
 Geometry Optimization Parameters
   NAtoms,    NIC,     NZ,  NCons,   NDum,   NFix, NCnnct, MaxDiis
       13      86       0       0       0       0       0       0

 Cartesian Hessian Update
 Hessian updated using BFGS update


** GEOMETRY OPTIMIZATION IN DELOCALIZED INTERNAL COORDINATES **
   Searching for a Minimum

   Optimization Cycle:   6

                       Coordinates (Angstroms)
     ATOM                X               Y               Z
      1  C        -0.0183768277   -2.2472918207   -4.2165827604
      2  N        -0.6589363089   -1.2971572462   -4.2686527915
      3  C         2.2422962742   -3.1577377581   -3.8504613004
      4  C         0.8007589126   -3.4666533349   -4.1425546581
      5  C         0.2174919325   -4.4377360812   -3.1331191793
      6  N         0.8825414597   -5.0274396707   -2.2037585136
      7  C         2.2049743421   -4.7540432852   -2.0544094387
      8  C         2.8832718124   -3.8104211362   -2.8555176300
      9  H         2.7392315211   -2.4197792345   -4.4647079870
     10  H         0.7195167731   -3.9293375324   -5.1388949053
     11  H        -0.8428558431   -4.6552119173   -3.2205455124
     12  H         2.7140810972   -5.2819050931   -1.2601464634
     13  H         3.9272958573   -3.6060748299   -2.6573682623
   Point Group: c1    Number of degrees of freedom:    33


   Energy is   -341.068054272

 Hessian updated using BFGS update

 33 Hessian modes will be used to form the next step
  Hessian Eigenvalues:
     0.001429    0.014828    0.017780    0.019706    0.020804    0.023421
     0.024349    0.055362    0.069507    0.104410    0.153968    0.159011
     0.160024    0.160077    0.162724    0.168189    0.199989    0.220792
     0.226468    0.236429    0.291868    0.314483    0.329171    0.349554
     0.351775    0.353765    0.354820    0.360258    0.434341    0.505383
     0.534659    0.688352    1.275734

 Minimum search - taking simple RFO step
 Searching for Lamda that Minimizes Along All modes
 Value Taken    Lamda =  -0.00000109
 Step Taken.  Stepsize is  0.012503

                             Maximum     Tolerance    Cnvgd?
         Gradient           0.000332      0.000300      NO
         Displacement       0.007044      0.001200      NO
         Energy change     -0.000002      0.000001      NO


 New Cartesian Coordinates Obtained by Inverse Iteration

 Displacement from previous Coordinates is:  0.016247
 Adding empirical dispersion correction 
 ----------------------------------------------------------------
 Doing -D3(0) with
 s6  =   1.00000
 s8  =   1.00000
 rs6 =   1.28100
 rs8 =   1.09400
 -D3 energy without 3body term =     -0.0033110852 hartrees
 ----------------------------------------------------------------
             Standard Nuclear Orientation (Angstroms)
    I     Atom           X                Y                Z
 ----------------------------------------------------------------
    1      C      -0.0185706452    -2.2478625906    -4.2179649404
    2      N      -0.6595573074    -1.2981887965    -4.2723763019
    3      C       2.2421805060    -3.1568415836    -3.8495297140
    4      C       0.8009154978    -3.4667649661    -4.1423784935
    5      C       0.2174059117    -4.4371549500    -3.1325038260
    6      N       0.8826114720    -5.0275867892    -2.2033364323
    7      C       2.2053177088    -4.7552610157    -2.0555383808
    8      C       2.8833391205    -3.8106350010    -2.8554845687
    9      H       2.7383447590    -2.4173170750    -4.4624618457
   10      H       0.7206405964    -3.9305563978    -5.1381964762
   11      H      -0.8435912646    -4.6520184499    -3.2174424925
   12      H       2.7150906385    -5.2846378212    -1.2626788297
   13      H       3.9271640090    -3.6059635038    -2.6568271006
 ----------------------------------------------------------------
 Nuclear Repulsion Energy =         313.63357358 hartrees
 There are       28 alpha and       27 beta electrons
 Applying Cartesian multipole field
    Component          Value
    ---------          -----
     (2,0,0)        1.00000E-11
     (0,2,0)        2.00000E-12
     (0,0,2)       -3.00000E-11
 Nucleus-field energy     =    -0.0000000596 hartrees
 Requested basis set is cc-pVTZ
 There are 110 shells and 310 basis functions
 A cutoff of  1.0D-14 yielded   5756 shell pairs
 There are     46052 function pairs (     60455 Cartesian)
 Smallest overlap matrix eigenvalue = 1.40E-04
 Guess MOs from SCF MO coefficient file
 Reading MOs from coefficient file
 Reading MOs from coefficient file
 Long-range K will be added via erf
 Coulomb attenuation parameter = 0.25 bohr**(-1)
 An unrestricted hybrid HF-DFT SCF calculation will be
 performed using Pulay DIIS extrapolation
 Exchange:     0.1957 Hartree-Fock + 1.0000 wB97X-D3 + LR-HF
 Correlation:  1.0000 wB97X-D3
 Using SG-2 standard quadrature grid
 Dispersion:   Grimme D3
 SCF converges when DIIS error is below 1.0E-08
 Geometry optimization detected.  Setting ReadMinima to 0
 Setting SaveMinima to 0
 using 64 threads for integral computing
 -------------------------------------------------------
 OpenMP Integral computing Module                
 Release: version 1.0, May 2013, Q-Chem Inc. Pittsburgh 
 -------------------------------------------------------
 using 64 threads for integral computing
 -------------------------------------------------------
 OpenMP Integral computing Module                
 Release: version 1.0, May 2013, Q-Chem Inc. Pittsburgh 
 -------------------------------------------------------
 ---------------------------------------
  Cycle       Energy         DIIS Error
 ---------------------------------------
    1    -341.0679305468      4.79E-05
    2    -341.0680540293      4.21E-06
    3    -341.0680546999      1.86E-06
    4    -341.0680548000      1.29E-06
    5    -341.0680548386      3.63E-07
    6    -341.0680548445      2.11E-07
    7    -341.0680548464      1.02E-07
    8    -341.0680548474      5.54E-08
    9    -341.0680548476      2.24E-08
   10    -341.0680548478      1.06E-08
   11    -341.0680548478      5.41E-09 Convergence criterion met
 ---------------------------------------
 <S^2> = 0.8046
 SCF time:  CPU 1695.44 s  wall 30.61 s
 SCF   energy in the final basis set = -341.06805485
 Total energy in the final basis set = -341.06805485
 
 --------------------------------------------------------------
 
                    Orbital Energies (a.u.)
 --------------------------------------------------------------
 
 Alpha MOs
 -- Occupied --
-14.4455 -14.4304 -10.3612 -10.3525 -10.3347 -10.3279 -10.3245 -10.3098
 -1.0903  -1.0372  -0.9603  -0.9195  -0.8073  -0.7591  -0.6672  -0.6423
 -0.6224  -0.6099  -0.5536  -0.5254  -0.5080  -0.4977  -0.4734  -0.4537
 -0.4388  -0.4146  -0.3672  -0.2952
 -- Virtual --
  0.0259   0.0956   0.1098   0.1146   0.1380   0.1436   0.1592   0.1650
  0.1864   0.2039   0.2352   0.2863   0.2981   0.3071   0.3199   0.3267
  0.3582   0.3697   0.3820   0.3924   0.3980   0.4238   0.4295   0.4407
  0.4507   0.4572   0.4689   0.4876   0.4961   0.5062   0.5201   0.5319
  0.5333   0.5394   0.5497   0.5722   0.5862   0.6033   0.6103   0.6488
  0.6562   0.6825   0.6879   0.6994   0.7046   0.7262   0.7444   0.7487
  0.7744   0.7794   0.7847   0.8262   0.8350   0.8492   0.8722   0.8832
  0.9109   0.9457   0.9613   0.9980   1.0247   1.0286   1.0486   1.0581
  1.0832   1.0953   1.1146   1.1309   1.1605   1.1661   1.1754   1.1983
  1.2264   1.2502   1.2539   1.2676   1.2908   1.2999   1.3100   1.3357
  1.3412   1.3742   1.3878   1.3920   1.4324   1.4401   1.4579   1.4710
  1.4904   1.5131   1.5251   1.5548   1.5650   1.5804   1.6147   1.6820
  1.6973   1.7156   1.7557   1.8398   1.8602   1.8730   1.9281   1.9492
  2.0001   2.0455   2.1102   2.1270   2.1356   2.1749   2.1980   2.2201
  2.2311   2.2610   2.2771   2.3501   2.3574   2.3912   2.4022   2.4316
  2.4793   2.4900   2.5340   2.5644   2.5900   2.6076   2.6126   2.6605
  2.6789   2.7024   2.7248   2.7363   2.7402   2.7666   2.8025   2.8049
  2.8150   2.8364   2.8518   2.8867   2.9007   2.9068   2.9268   2.9396
  2.9669   2.9805   2.9914   3.0134   3.0240   3.0324   3.0478   3.0679
  3.0805   3.1038   3.1135   3.1210   3.1309   3.1684   3.1744   3.1800
  3.1923   3.2206   3.2239   3.2415   3.2477   3.2755   3.2877   3.3286
  3.3359   3.3662   3.3859   3.3955   3.4030   3.4158   3.4257   3.4480
  3.4553   3.4821   3.5073   3.5195   3.5403   3.5865   3.6129   3.6261
  3.6554   3.6798   3.7016   3.7225   3.7385   3.7463   3.7790   3.8001
  3.8343   3.8426   3.8580   3.8842   3.9222   3.9375   3.9591   3.9640
  3.9839   4.0131   4.0567   4.0629   4.0702   4.0777   4.0931   4.1141
  4.1331   4.1706   4.1843   4.2163   4.2329   4.2587   4.2670   4.2862
  4.3045   4.3449   4.3656   4.4009   4.4158   4.4443   4.4928   4.5008
  4.5172   4.5551   4.5871   4.6027   4.6253   4.6581   4.6624   4.6929
  4.7290   4.7493   4.7711   4.8030   4.8350   4.8709   4.9030   4.9123
  4.9202   4.9707   5.0068   5.0158   5.0734   5.0980   5.1138   5.1510
  5.1841   5.1962   5.2161   5.2539   5.2632   5.3236   5.3267   5.3453
  5.4286   5.4603   5.5520   5.5819   5.6547   5.6685   5.6982   5.8131
  5.8266   5.8532   5.9915   6.0750   6.2058   6.2371   6.2615   6.2773
  6.3461   6.7881   8.0596   9.6099  11.0753  12.4699  12.7414  13.2175
 14.5918  15.9398
 
 Beta MOs
 -- Occupied --
-14.4484 -14.4305 -10.3618 -10.3483 -10.3287 -10.3270 -10.3202 -10.3120
 -1.0861  -1.0367  -0.9550  -0.9107  -0.7915  -0.7507  -0.6637  -0.6333
 -0.6135  -0.6046  -0.5507  -0.5207  -0.4972  -0.4853  -0.4704  -0.4509
 -0.4361  -0.3947  -0.3696
 -- Virtual --
 -0.0333   0.0436   0.0985   0.1137   0.1171   0.1391   0.1608   0.1631
  0.1688   0.1878   0.2052   0.2373   0.2880   0.3002   0.3110   0.3276
  0.3307   0.3653   0.3708   0.3865   0.3967   0.4035   0.4272   0.4339
  0.4494   0.4536   0.4621   0.4715   0.4902   0.5002   0.5079   0.5241
  0.5344   0.5370   0.5429   0.5497   0.5758   0.5874   0.6055   0.6109
  0.6500   0.6581   0.6844   0.6867   0.7003   0.7069   0.7293   0.7461
  0.7537   0.7788   0.7837   0.7887   0.8282   0.8377   0.8516   0.8754
  0.8874   0.9129   0.9463   0.9625   0.9997   1.0269   1.0296   1.0518
  1.0610   1.0853   1.0964   1.1170   1.1357   1.1625   1.1682   1.1796
  1.2029   1.2290   1.2522   1.2570   1.2701   1.2944   1.3067   1.3134
  1.3381   1.3446   1.3765   1.3919   1.3948   1.4358   1.4435   1.4608
  1.4742   1.4953   1.5192   1.5285   1.5581   1.5676   1.5833   1.6165
  1.6841   1.7006   1.7191   1.7568   1.8417   1.8614   1.8744   1.9303
  1.9501   2.0027   2.0469   2.1124   2.1354   2.1389   2.1797   2.2065
  2.2372   2.2487   2.2719   2.2854   2.3554   2.3632   2.3970   2.4093
  2.4412   2.4850   2.4990   2.5412   2.5726   2.5975   2.6121   2.6301
  2.6665   2.6844   2.7098   2.7313   2.7422   2.7446   2.7716   2.8095
  2.8107   2.8204   2.8449   2.8588   2.8928   2.9076   2.9144   2.9354
  2.9531   2.9759   2.9887   3.0024   3.0226   3.0366   3.0415   3.0526
  3.0741   3.0864   3.1077   3.1224   3.1316   3.1419   3.1775   3.1826
  3.1893   3.1997   3.2264   3.2315   3.2479   3.2592   3.2788   3.2955
  3.3340   3.3414   3.3699   3.3879   3.3992   3.4068   3.4222   3.4300
  3.4517   3.4612   3.4856   3.5114   3.5260   3.5472   3.5868   3.6174
  3.6316   3.6589   3.6839   3.7060   3.7250   3.7440   3.7495   3.7826
  3.8042   3.8380   3.8475   3.8631   3.8860   3.9236   3.9426   3.9604
  3.9672   3.9871   4.0157   4.0579   4.0651   4.0699   4.0785   4.0955
  4.1198   4.1375   4.1743   4.1862   4.2195   4.2350   4.2643   4.2706
  4.2880   4.3097   4.3484   4.3704   4.4023   4.4186   4.4458   4.4948
  4.5023   4.5214   4.5600   4.5911   4.6064   4.6279   4.6596   4.6672
  4.6937   4.7313   4.7513   4.7735   4.8065   4.8366   4.8695   4.9027
  4.9139   4.9233   4.9712   5.0117   5.0190   5.0732   5.0991   5.1166
  5.1523   5.1854   5.1977   5.2192   5.2548   5.2634   5.3247   5.3285
  5.3473   5.4329   5.4631   5.5562   5.5836   5.6561   5.6688   5.6986
  5.8158   5.8285   5.8546   5.9937   6.0761   6.2067   6.2379   6.2626
  6.2781   6.3484   6.7913   8.0606   9.6119  11.0795  12.4831  12.7420
 13.2193  14.5959  15.9398
 --------------------------------------------------------------
 
          Ground-State Mulliken Net Atomic Charges

     Atom                 Charge (a.u.)    Spin (a.u.)
  --------------------------------------------------------
      1 C                    -0.110787       0.029957
      2 N                    -0.049972      -0.007220
      3 C                    -0.170324       0.404599
      4 C                    -0.016157      -0.036571
      5 C                    -0.073056       0.382556
      6 N                    -0.129610      -0.172412
      7 C                    -0.079514       0.551053
      8 C                    -0.096894      -0.181007
      9 H                     0.144730      -0.007650
     10 H                     0.147414       0.049044
     11 H                     0.151201      -0.006159
     12 H                     0.134838      -0.011988
     13 H                     0.148131       0.005800
  --------------------------------------------------------
  Sum of atomic charges =    -0.000000
  Sum of spin   charges =     1.000000

 -----------------------------------------------------------------
                    Cartesian Multipole Moments
 -----------------------------------------------------------------
    Charge (ESU x 10^10)
                 0.0000
    Dipole Moment (Debye)
         X       2.9496      Y      -1.9691      Z      -0.8921
       Tot       3.6570
    Quadrupole Moments (Debye-Ang)
        XX     -38.5921     XY      -6.5855     YY     -42.2178
        XZ     -10.0534     YZ      13.1773     ZZ     -39.5660
    Octopole Moments (Debye-Ang^2)
       XXX    -123.1449    XXY     133.4575    XYY     -33.2506
       YYY     508.0214    XXZ     138.0328    XYZ      13.9014
       YYZ     109.3961    XZZ      -9.0560    YZZ      93.0146
       ZZZ     423.1466
    Hexadecapole Moments (Debye-Ang^3)
      XXXX    -699.3717   XXXY     534.5145   XXYY    -669.7602
      XYYY     583.6724   YYYY   -4191.1260   XXXZ     367.2375
      XXYZ    -455.4271   XYYZ     141.6049   YYYZ   -1419.5154
      XXZZ    -654.5358   XYZZ     160.6051   YYZZ    -944.4415
      XZZZ     246.8496   YZZZ   -1161.0966   ZZZZ   -3136.6349
 -----------------------------------------------------------------
 Calculating analytic gradient of the SCF energy
 Gradient of SCF Energy
            1           2           3           4           5           6
    1   0.0000140  -0.0000264  -0.0000684   0.0000230   0.0000802  -0.0001266
    2  -0.0000597   0.0000358  -0.0000012   0.0000854  -0.0001223   0.0000512
    3  -0.0000371   0.0000197  -0.0000491   0.0000357   0.0001243  -0.0000862
            7           8           9          10          11          12
    1   0.0001178   0.0000016   0.0000048  -0.0000171  -0.0000093  -0.0000047
    2   0.0000442  -0.0000395  -0.0000026  -0.0000287   0.0000206   0.0000105
    3  -0.0000021   0.0000240  -0.0000125  -0.0000066   0.0000236  -0.0000019
           13
    1   0.0000111
    2   0.0000063
    3  -0.0000320
 Max gradient component =       1.266E-04
 RMS gradient           =       5.270E-05
 Gradient time:  CPU 430.69 s  wall 8.39 s
 Geometry Optimization Parameters
   NAtoms,    NIC,     NZ,  NCons,   NDum,   NFix, NCnnct, MaxDiis
       13      86       0       0       0       0       0       0

 Cartesian Hessian Update
 Hessian updated using BFGS update


** GEOMETRY OPTIMIZATION IN DELOCALIZED INTERNAL COORDINATES **
   Searching for a Minimum

   Optimization Cycle:   7

                       Coordinates (Angstroms)
     ATOM                X               Y               Z
      1  C        -0.0185706452   -2.2478625906   -4.2179649404
      2  N        -0.6595573074   -1.2981887965   -4.2723763019
      3  C         2.2421805060   -3.1568415836   -3.8495297140
      4  C         0.8009154978   -3.4667649661   -4.1423784935
      5  C         0.2174059117   -4.4371549500   -3.1325038260
      6  N         0.8826114720   -5.0275867892   -2.2033364323
      7  C         2.2053177088   -4.7552610157   -2.0555383808
      8  C         2.8833391205   -3.8106350010   -2.8554845687
      9  H         2.7383447590   -2.4173170750   -4.4624618457
     10  H         0.7206405964   -3.9305563978   -5.1381964762
     11  H        -0.8435912646   -4.6520184499   -3.2174424925
     12  H         2.7150906385   -5.2846378212   -1.2626788297
     13  H         3.9271640090   -3.6059635038   -2.6568271006
   Point Group: c1    Number of degrees of freedom:    33


   Energy is   -341.068054848

 Hessian updated using BFGS update

 33 Hessian modes will be used to form the next step
  Hessian Eigenvalues:
     0.001578    0.014844    0.018353    0.019426    0.021278    0.024263
     0.024833    0.053915    0.068950    0.104991    0.145259    0.157003
     0.160053    0.160064    0.162709    0.168426    0.199899    0.220784
     0.223028    0.234878    0.290960    0.312877    0.326781    0.348762
     0.351870    0.353827    0.354354    0.361010    0.438350    0.490689
     0.510372    0.658452    1.265971

 Minimum search - taking simple RFO step
 Searching for Lamda that Minimizes Along All modes
 Value Taken    Lamda =  -0.00000012
 Step Taken.  Stepsize is  0.002379

                             Maximum     Tolerance    Cnvgd?
         Gradient           0.000139      0.000300     YES
         Displacement       0.001000      0.001200     YES
         Energy change     -0.000001      0.000001     YES


                       Distance Matrix (Angstroms)
             C (  1)   N (  2)   C (  3)   C (  4)   C (  5)   N (  6)
   N (  2)  1.147042
   C (  3)  2.464342  3.471811
   C (  4)  1.470712  2.617748  1.503016
   C (  5)  2.454977  3.452750  2.500608  1.517230
   N (  6)  3.549327  4.535154  2.838674  2.490527  1.286258
   C (  7)  3.988586  5.007317  2.403062  2.826211  2.283164  1.358513
   C (  8)  3.566468  4.568598  1.351538  2.472009  2.752538  2.430880
   H (  9)  2.772918  3.582502  1.081093  2.226528  3.493375  3.919299
   H ( 10)  2.055412  3.095796  2.138780  1.101454  2.129012  3.137374
   H ( 11)  2.731606  3.520643  3.486700  2.228169  1.085862  2.036968
   H ( 12)  5.042680  6.028126  3.382744  3.906584  3.233095  2.075787
   H ( 13)  4.455380  5.382735  2.112681  3.464054  3.831377  3.390570
             C (  7)   C (  8)   H (  9)   H ( 10)   H ( 11)   H ( 12)
   C (  8)  1.411363
   H (  9)  3.397555  2.131838
   H ( 10)  3.519543  3.146811  2.611061
   H ( 11)  3.264434  3.837831  4.401617  2.580044
   H ( 12)  1.081080  2.176700  4.296589  4.564100  4.109200
   H ( 13)  2.155734  1.082093  2.467081  4.067474  4.916160  2.496141

 
 Final energy is   -341.068054847822     


 ******************************
 **  OPTIMIZATION CONVERGED  **
 ******************************

                       Coordinates (Angstroms)
     ATOM                X               Y               Z
      1  C        -0.0185706452   -2.2478625906   -4.2179649404
      2  N        -0.6595573074   -1.2981887965   -4.2723763019
      3  C         2.2421805060   -3.1568415836   -3.8495297140
      4  C         0.8009154978   -3.4667649661   -4.1423784935
      5  C         0.2174059117   -4.4371549500   -3.1325038260
      6  N         0.8826114720   -5.0275867892   -2.2033364323
      7  C         2.2053177088   -4.7552610157   -2.0555383808
      8  C         2.8833391205   -3.8106350010   -2.8554845687
      9  H         2.7383447590   -2.4173170750   -4.4624618457
     10  H         0.7206405964   -3.9305563978   -5.1381964762
     11  H        -0.8435912646   -4.6520184499   -3.2174424925
     12  H         2.7150906385   -5.2846378212   -1.2626788297
     13  H         3.9271640090   -3.6059635038   -2.6568271006

Z-matrix Print:
$molecule
0 2
N 
C  1 1.286258
H  2 1.085862 1 118.099048
C  1 1.358513 2 119.347564 3 -178.570737 0
H  4 1.081080 1 116.151197 2 -179.642759 0
C  4 1.411363 1 122.700225 2 2.145127 0
H  6 1.082093 4 119.074853 1 177.164652 0
C  6 1.351538 4 120.846386 1 -2.203964 0
H  8 1.081093 6 122.017259 4 178.916389 0
C  8 1.503016 6 119.897998 4 -2.026391 0
H  10 1.101454 8 109.442851 6 -113.802254 0
C  10 1.470712 8 111.927233 6 129.998189 0
N  12 1.147042 10 179.750288 8 -103.662877 0
$end

 
 --------------------------------------------------------------
 
                    Orbital Energies (a.u.)
 --------------------------------------------------------------
 
 Alpha MOs
 -- Occupied --
-14.4455 -14.4304 -10.3612 -10.3525 -10.3347 -10.3279 -10.3245 -10.3098
 -1.0903  -1.0372  -0.9603  -0.9195  -0.8073  -0.7591  -0.6672  -0.6423
 -0.6224  -0.6099  -0.5536  -0.5254  -0.5080  -0.4977  -0.4734  -0.4537
 -0.4388  -0.4146  -0.3672  -0.2952
 -- Virtual --
  0.0259   0.0956   0.1098   0.1146   0.1380   0.1436   0.1592   0.1650
  0.1864   0.2039   0.2352   0.2863   0.2981   0.3071   0.3199   0.3267
  0.3582   0.3697   0.3820   0.3924   0.3980   0.4238   0.4295   0.4407
  0.4507   0.4572   0.4689   0.4876   0.4961   0.5062   0.5201   0.5319
  0.5333   0.5394   0.5497   0.5722   0.5862   0.6033   0.6103   0.6488
  0.6562   0.6825   0.6879   0.6994   0.7046   0.7262   0.7444   0.7487
  0.7744   0.7794   0.7847   0.8262   0.8350   0.8492   0.8722   0.8832
  0.9109   0.9457   0.9613   0.9980   1.0247   1.0286   1.0486   1.0581
  1.0832   1.0953   1.1146   1.1309   1.1605   1.1661   1.1754   1.1983
  1.2264   1.2502   1.2539   1.2676   1.2908   1.2999   1.3100   1.3357
  1.3412   1.3742   1.3878   1.3920   1.4324   1.4401   1.4579   1.4710
  1.4904   1.5131   1.5251   1.5548   1.5650   1.5804   1.6147   1.6820
  1.6973   1.7156   1.7557   1.8398   1.8602   1.8730   1.9281   1.9492
  2.0001   2.0455   2.1102   2.1270   2.1356   2.1749   2.1980   2.2201
  2.2311   2.2610   2.2771   2.3501   2.3574   2.3912   2.4022   2.4316
  2.4793   2.4900   2.5340   2.5644   2.5900   2.6076   2.6126   2.6605
  2.6789   2.7024   2.7248   2.7363   2.7402   2.7666   2.8025   2.8049
  2.8150   2.8364   2.8518   2.8867   2.9007   2.9068   2.9268   2.9396
  2.9669   2.9805   2.9914   3.0134   3.0240   3.0324   3.0478   3.0679
  3.0805   3.1038   3.1135   3.1210   3.1309   3.1684   3.1744   3.1800
  3.1923   3.2206   3.2239   3.2415   3.2477   3.2755   3.2877   3.3286
  3.3359   3.3662   3.3859   3.3955   3.4030   3.4158   3.4257   3.4480
  3.4553   3.4821   3.5073   3.5195   3.5403   3.5865   3.6129   3.6261
  3.6554   3.6798   3.7016   3.7225   3.7385   3.7463   3.7790   3.8001
  3.8343   3.8426   3.8580   3.8842   3.9222   3.9375   3.9591   3.9640
  3.9839   4.0131   4.0567   4.0629   4.0702   4.0777   4.0931   4.1141
  4.1331   4.1706   4.1843   4.2163   4.2329   4.2587   4.2670   4.2862
  4.3045   4.3449   4.3656   4.4009   4.4158   4.4443   4.4928   4.5008
  4.5172   4.5551   4.5871   4.6027   4.6253   4.6581   4.6624   4.6929
  4.7290   4.7493   4.7711   4.8030   4.8350   4.8709   4.9030   4.9123
  4.9202   4.9707   5.0068   5.0158   5.0734   5.0980   5.1138   5.1510
  5.1841   5.1962   5.2161   5.2539   5.2632   5.3236   5.3267   5.3453
  5.4286   5.4603   5.5520   5.5819   5.6547   5.6685   5.6982   5.8131
  5.8266   5.8532   5.9915   6.0750   6.2058   6.2371   6.2615   6.2773
  6.3461   6.7881   8.0596   9.6099  11.0753  12.4699  12.7414  13.2175
 14.5918  15.9398
 
 Beta MOs
 -- Occupied --
-14.4484 -14.4305 -10.3618 -10.3483 -10.3287 -10.3270 -10.3202 -10.3120
 -1.0861  -1.0367  -0.9550  -0.9107  -0.7915  -0.7507  -0.6637  -0.6333
 -0.6135  -0.6046  -0.5507  -0.5207  -0.4972  -0.4853  -0.4704  -0.4509
 -0.4361  -0.3947  -0.3696
 -- Virtual --
 -0.0333   0.0436   0.0985   0.1137   0.1171   0.1391   0.1608   0.1631
  0.1688   0.1878   0.2052   0.2373   0.2880   0.3002   0.3110   0.3276
  0.3307   0.3653   0.3708   0.3865   0.3967   0.4035   0.4272   0.4339
  0.4494   0.4536   0.4621   0.4715   0.4902   0.5002   0.5079   0.5241
  0.5344   0.5370   0.5429   0.5497   0.5758   0.5874   0.6055   0.6109
  0.6500   0.6581   0.6844   0.6867   0.7003   0.7069   0.7293   0.7461
  0.7537   0.7788   0.7837   0.7887   0.8282   0.8377   0.8516   0.8754
  0.8874   0.9129   0.9463   0.9625   0.9997   1.0269   1.0296   1.0518
  1.0610   1.0853   1.0964   1.1170   1.1357   1.1625   1.1682   1.1796
  1.2029   1.2290   1.2522   1.2570   1.2701   1.2944   1.3067   1.3134
  1.3381   1.3446   1.3765   1.3919   1.3948   1.4358   1.4435   1.4608
  1.4742   1.4953   1.5192   1.5285   1.5581   1.5676   1.5833   1.6165
  1.6841   1.7006   1.7191   1.7568   1.8417   1.8614   1.8744   1.9303
  1.9501   2.0027   2.0469   2.1124   2.1354   2.1389   2.1797   2.2065
  2.2372   2.2487   2.2719   2.2854   2.3554   2.3632   2.3970   2.4093
  2.4412   2.4850   2.4990   2.5412   2.5726   2.5975   2.6121   2.6301
  2.6665   2.6844   2.7098   2.7313   2.7422   2.7446   2.7716   2.8095
  2.8107   2.8204   2.8449   2.8588   2.8928   2.9076   2.9144   2.9354
  2.9531   2.9759   2.9887   3.0024   3.0226   3.0366   3.0415   3.0526
  3.0741   3.0864   3.1077   3.1224   3.1316   3.1419   3.1775   3.1826
  3.1893   3.1997   3.2264   3.2315   3.2479   3.2592   3.2788   3.2955
  3.3340   3.3414   3.3699   3.3879   3.3992   3.4068   3.4222   3.4300
  3.4517   3.4612   3.4856   3.5114   3.5260   3.5472   3.5868   3.6174
  3.6316   3.6589   3.6839   3.7060   3.7250   3.7440   3.7495   3.7826
  3.8042   3.8380   3.8475   3.8631   3.8860   3.9236   3.9426   3.9604
  3.9672   3.9871   4.0157   4.0579   4.0651   4.0699   4.0785   4.0955
  4.1198   4.1375   4.1743   4.1862   4.2195   4.2350   4.2643   4.2706
  4.2880   4.3097   4.3484   4.3704   4.4023   4.4186   4.4458   4.4948
  4.5023   4.5214   4.5600   4.5911   4.6064   4.6279   4.6596   4.6672
  4.6937   4.7313   4.7513   4.7735   4.8065   4.8366   4.8695   4.9027
  4.9139   4.9233   4.9712   5.0117   5.0190   5.0732   5.0991   5.1166
  5.1523   5.1854   5.1977   5.2192   5.2548   5.2634   5.3247   5.3285
  5.3473   5.4329   5.4631   5.5562   5.5836   5.6561   5.6688   5.6986
  5.8158   5.8285   5.8546   5.9937   6.0761   6.2067   6.2379   6.2626
  6.2781   6.3484   6.7913   8.0606   9.6119  11.0795  12.4831  12.7420
 13.2193  14.5959  15.9398
 --------------------------------------------------------------
 
          Ground-State Mulliken Net Atomic Charges

     Atom                 Charge (a.u.)    Spin (a.u.)
  --------------------------------------------------------
      1 C                    -0.110787       0.029957
      2 N                    -0.049972      -0.007220
      3 C                    -0.170324       0.404599
      4 C                    -0.016157      -0.036571
      5 C                    -0.073056       0.382556
      6 N                    -0.129610      -0.172412
      7 C                    -0.079514       0.551053
      8 C                    -0.096894      -0.181007
      9 H                     0.144730      -0.007650
     10 H                     0.147414       0.049044
     11 H                     0.151201      -0.006159
     12 H                     0.134838      -0.011988
     13 H                     0.148131       0.005800
  --------------------------------------------------------
  Sum of atomic charges =    -0.000000
  Sum of spin   charges =     1.000000

 -----------------------------------------------------------------
                    Cartesian Multipole Moments
 -----------------------------------------------------------------
    Charge (ESU x 10^10)
                 0.0000
    Dipole Moment (Debye)
         X       2.9496      Y      -1.9691      Z      -0.8921
       Tot       3.6570
    Quadrupole Moments (Debye-Ang)
        XX     -38.5921     XY      -6.5855     YY     -42.2178
        XZ     -10.0534     YZ      13.1773     ZZ     -39.5660
    Octopole Moments (Debye-Ang^2)
       XXX    -123.1449    XXY     133.4575    XYY     -33.2506
       YYY     508.0214    XXZ     138.0328    XYZ      13.9014
       YYZ     109.3961    XZZ      -9.0560    YZZ      93.0146
       ZZZ     423.1466
    Hexadecapole Moments (Debye-Ang^3)
      XXXX    -699.3717   XXXY     534.5145   XXYY    -669.7602
      XYYY     583.6724   YYYY   -4191.1260   XXXZ     367.2375
      XXYZ    -455.4271   XYYZ     141.6049   YYYZ   -1419.5154
      XXZZ    -654.5358   XYZZ     160.6051   YYZZ    -944.4415
      XZZZ     246.8496   YZZZ   -1161.0966   ZZZZ   -3136.6349
 -----------------------------------------------------------------
Archival summary:
1\1\c8-54\OPT\ProcedureUnspecified\BasisUnspecified\265(2)\hpark21\FriFeb1718:34:482023FriFeb1718:34:482023\0\\#,OPT,ProcedureUnspecified,BasisUnspecified,\\0,2\N\C,1,1.28626\H,2,1.08586,1,118.099\C,1,1.35851,2,119.348,3,-178.571,0\H,4,1.08108,1,116.151,2,-179.643,0\C,4,1.41136,1,122.7,2,2.14513,0\H,6,1.08209,4,119.075,1,177.165,0\C,6,1.35154,4,120.846,1,-2.20396,0\H,8,1.08109,6,122.017,4,178.916,0\C,8,1.50302,6,119.898,4,-2.02639,0\H,10,1.10145,8,109.443,6,-113.802,0\C,10,1.47071,8,111.927,6,129.998,0\N,12,1.14704,10,179.75,8,-103.663,0\\\@

 Total job time:  347.94s(wall), 18759.64s(cpu) 
 Fri Feb 17 18:34:48 2023

        *************************************************************
        *                                                           *
        *  Thank you very much for using Q-Chem.  Have a nice day.  *
        *                                                           *
        *************************************************************
