# Supplementary material for: Reactant Discovery with an Ab Initio Nanoreactor: Exploration of Astrophysical N-Heterocycle Precursors and Formation Pathways
Source: ACS Earth Space Chem. 2024 Aug 9;8(9):1771–83. doi: 10.1021/acsearthspacechem.4c00120 (PMC11418024; doi:10.1021/acsearthspacechem.4c00120)
Supplement: Supplementary file 2 — sp4c00120_si_002.zip [file sp4c00120_si_002.zip › nr-si-data/reaction3/Int12/ccsd_sp.out]

Running Job 1 of 1 qchem.in
qchem qchem.in_2032665.0 ./qchem2032665/ 0
/home/leeping/opt/qchem/5.3.2-openmp/exe/qcprog.exe_s qchem.in_2032665.0 ./qchem2032665/
                  Welcome to Q-Chem
     A Quantum Leap Into The Future Of Chemistry


 Q-Chem 5.3, Q-Chem, Inc., Pleasanton, CA (2020)

 Yihan Shao,  Zhengting Gan,  E. Epifanovsky,  A. T. B. Gilbert,  M. Wormit,  
 J. Kussmann,  A. W. Lange,  A. Behn,  Jia Deng,  Xintian Feng,  D. Ghosh,  
 M. Goldey,  P. R. Horn,  L. D. Jacobson,  I. Kaliman,  T. Kus,  A. Landau,  
 Jie Liu,  E. I. Proynov,  R. M. Richard,  R. P. Steele,  E. J. Sundstrom,  
 H. L. Woodcock III,  P. M. Zimmerman,  D. Zuev,  B. Alam,  B. Albrecht,  
 A. Aldossary,  E. Alguire,  S. A. Baeppler,  D. Barton,  Z. Benda,  
 Y. A. Bernard,  E. J. Berquist,  K. B. Bravaya,  H. Burton,  K. Carter-Fenk,  
 D. Casanova,  Chun-Min Chang,  Yunqing Chen,  A. Chien,  K. D. Closser,  
 M. P. Coons,  S. Coriani,  S. Dasgupta,  A. L. Dempwolff,  M. Diedenhofen,  
 Hainam Do,  R. G. Edgar,  Po-Tung Fang,  S. Faraji,  S. Fatehi,  
 Qingguo Feng,  J. Fosso-Tande,  J. Gayvert,  Qinghui Ge,  A. Ghysels,  
 G. Gidofalvi,  J. Gomes,  J. Gonthier,  S. Gulania,  A. Gunina,  D. Hait,  
 M. W. D. Hanson-Heine,  S. Hammes-Schiffer,  P. H. P. Harbach,  
 A. W. Hauser,  M. F. Herbst,  J. E. Herr,  E. G. Hohenstein,  Z. C. Holden,  
 S. Houck,  Kerwin Hui,  B. C. Huynh,  M. Ivanov,  T.-C. Jagau,  Hyunjun Ji,  
 B. Kaduk,  K. Khistyaev,  Jaehoon Kim,  P. Klunzinger,  K. Koh,  
 D. Kosenkov,  L. Koulias,  T. Kowalczyk,  C. M. Krauter,  A. Kunitsa,  
 Ka Un Lao,  A. Laurent,  K. V. Lawler,  Joonho Lee,  D. Lefrancois,  
 S. Lehtola,  D. S. Levine,  Yi-Pei Li,  You-Sheng Lin,  Fenglai Liu,  
 Kuan-Yu Liu,  E. Livshits,  M. Loipersberger,  A. Luenser,  A. Manjanath,  
 P. Manohar,  E. Mansoor,  S. F. Manzer,  Shan-Ping Mao,  Yuezhi Mao,  
 N. Mardirossian,  A. V. Marenich,  T. Markovich,  L. A. Martinez-Martinez,  
 S. A. Maurer,  N. J. Mayhall,  S. C. McKenzie,  J.-M. Mewes,  P. Morgante,  
 A. F. Morrison,  J. W. Mullinax,  K. Nanda,  T. S. Nguyen-Beck,  
 R. Olivares-Amaya,  K. J. Oosterbaan,  J. A. Parkhill,  S. K. Paul,  
 F. Pavosevic,  Zheng Pei,  T. M. Perrine,  F. Plasser,  P. Pokhilko,  
 S. Prager,  A. Prociuk,  E. Ramos,  B. Rana,  D. R. Rehn,  F. Rob,  
 E. Rossomme,  M. Scheurer,  M. Schneider,  N. Sergueev,  S. M. Sharada,  
 S. Sharma,  W. Skomorowski,  D. W. Small,  T. Stauch,  C. J. Stein,  
 T. Stein,  Yu-Chuan Su,  S. P. Veccham,  Zhen Tao,  A. J. W. Thom,  
 A. Tkatchenko,  T. Tsuchimochi,  N. M. Tubman,  L. Vogt,  M. L. Vidal,  
 O. Vydrov,  M. A. Watson,  J. Wenzel,  M. de Wergifosse,  T. A. Wesolowski,  
 A. White,  J. Witte,  A. Yamada,  Jun Yang,  K. Yao,  S. Yeganeh,  
 S. R. Yost,  Zhi-Qiang You,  A. Zech,  Igor Ying Zhang,  Xing Zhang,  
 Yan Zhao,  Ying Zhu,  B. R. Brooks,  G. K. L. Chan,  C. J. Cramer,  
 M. S. Gordon,  W. J. Hehre,  A. Klamt,  M. W. Schmidt,  C. D. Sherrill,  
 D. G. Truhlar,  A. Aspuru-Guzik,  R. Baer,  A. T. Bell,  N. A. Besley,  
 Jeng-Da Chai,  A. E. DePrince, III,  R. A. DiStasio Jr.,  A. Dreuw,  
 B. D. Dunietz,  T. R. Furlani,  Chao-Ping Hsu,  Yousung Jung,  Jing Kong,  
 D. S. Lambrecht,  WanZhen Liang,  C. Ochsenfeld,  V. A. Rassolov,  
 L. V. Slipchenko,  J. E. Subotnik,  T. Van Voorhis,  J. M. Herbert,  
 A. I. Krylov,  P. M. W. Gill,  M. Head-Gordon

 Contributors to earlier versions of Q-Chem not listed above: 
 R. D. Adamson,  B. Austin,  J. Baker,  G. J. O. Beran,  K. Brandhorst,  
 S. T. Brown,  E. F. C. Byrd,  A. K. Chakraborty,  C.-L. Cheng,  
 Siu Hung Chien,  D. M. Chipman,  D. L. Crittenden,  H. Dachsel,  
 R. J. Doerksen,  A. D. Dutoi,  L. Fusti-Molnar,  W. A. Goddard III,  
 A. Golubeva-Zadorozhnaya,  S. R. Gwaltney,  G. Hawkins,  A. Heyden,  
 S. Hirata,  G. Kedziora,  F. J. Keil,  C. Kelley,  Jihan Kim,  R. A. King,  
 R. Z. Khaliullin,  P. P. Korambath,  W. Kurlancheek,  A. M. Lee,  M. S. Lee,  
 S. V. Levchenko,  Ching Yeh Lin,  D. Liotard,  R. C. Lochan,  I. Lotan,  
 P. E. Maslen,  N. Nair,  D. P. O'Neill,  D. Neuhauser,  E. Neuscamman,  
 C. M. Oana,  R. Olson,  B. Peters,  R. Peverati,  P. A. Pieniazek,  
 Y. M. Rhee,  J. Ritchie,  M. A. Rohrdanz,  E. Rosta,  N. J. Russ,  
 H. F. Schaefer III,  N. E. Schultz,  N. Shenvi,  A. C. Simmonett,  A. Sodt,  
 D. Stuck,  K. S. Thanthiriwatte,  V. Vanovschi,  Tao Wang,  A. Warshel,  
 C. F. Williams,  Q. Wu,  X. Xu,  W. Zhang

 Please cite Q-Chem as follows:
 Y. Shao et al., Mol. Phys. 113, 184-215 (2015)
 DOI: 10.1080/00268976.2014.952696

 Q-Chem 5.3.2 for Intel X86 EM64T Linux

 Parts of Q-Chem use Armadillo 9.800.1 (Horizon Scraper).
 http://arma.sourceforge.net/

 Q-Chem begins on Thu Jun 13 15:25:15 2024  

Host: 
0

     Scratch files written to ./qchem2032665//
 Dec820 |scratch|qcdevops|jenkins|workspace|build_RNUM 5633   
Processing $rem in /home/leeping/opt/qchem/5.3.2-openmp/config/preferences:
Processing $rem in /home/hpark21/.qchemrc:
Core orbitals will be frozen

Checking the input file for inconsistencies... 	...done.

--------------------------------------------------------------
User input:
--------------------------------------------------------------
$molecule
0 2
C        -0.0185706452   -2.2478625906   -4.2179649404
N        -0.6595573074   -1.2981887965   -4.2723763019
C         2.2421805060   -3.1568415836   -3.8495297140
C         0.8009154978   -3.4667649661   -4.1423784935
C         0.2174059117   -4.4371549500   -3.1325038260
N         0.8826114720   -5.0275867892   -2.2033364323
C         2.2053177088   -4.7552610157   -2.0555383808
C         2.8833391205   -3.8106350010   -2.8554845687
H         2.7383447590   -2.4173170750   -4.4624618457
H         0.7206405964   -3.9305563978   -5.1381964762
H        -0.8435912646   -4.6520184499   -3.2174424925
H         2.7150906385   -5.2846378212   -1.2626788297
H         3.9271640090   -3.6059635038   -2.6568271006
$end

$rem
method                ccsd(t)
basis                 cc-pvtz
unrestricted          true
symmetry              False
sym_ignore            true
scf_convergence       8
thresh                14
jobtype               sp
scf_guess             core
scf_algorithm         diis
max_scf_cycles        100
geom_opt_max_cycles   100
mem_total             10000
$end
--------------------------------------------------------------
 ----------------------------------------------------------------
             Standard Nuclear Orientation (Angstroms)
    I     Atom           X                Y                Z
 ----------------------------------------------------------------
    1      C      -0.0185706452    -2.2478625906    -4.2179649404
    2      N      -0.6595573074    -1.2981887965    -4.2723763019
    3      C       2.2421805060    -3.1568415836    -3.8495297140
    4      C       0.8009154978    -3.4667649661    -4.1423784935
    5      C       0.2174059117    -4.4371549500    -3.1325038260
    6      N       0.8826114720    -5.0275867892    -2.2033364323
    7      C       2.2053177088    -4.7552610157    -2.0555383808
    8      C       2.8833391205    -3.8106350010    -2.8554845687
    9      H       2.7383447590    -2.4173170750    -4.4624618457
   10      H       0.7206405964    -3.9305563978    -5.1381964762
   11      H      -0.8435912646    -4.6520184499    -3.2174424925
   12      H       2.7150906385    -5.2846378212    -1.2626788297
   13      H       3.9271640090    -3.6059635038    -2.6568271006
 ----------------------------------------------------------------
 Nuclear Repulsion Energy =         313.63688467 hartrees
 There are       28 alpha and       27 beta electrons
 Requested basis set is cc-pVTZ
 There are 110 shells and 310 basis functions
 Total memory of 10000 MB is distributed as follows: 
   MEM_STATIC is set to 2000 MB
   QALLOC/CCMAN JOB total memory use is  8000 MB
 Warning: actual memory use might exceed 10000 MB

 Total QAlloc Memory Limit  10000 MB
 Mega-Array Size      1956 MB
 MEM_STATIC part      2000 MB

                       Distance Matrix (Angstroms)
             C (  1)   N (  2)   C (  3)   C (  4)   C (  5)   N (  6)
   N (  2)  1.147042
   C (  3)  2.464342  3.471811
   C (  4)  1.470712  2.617748  1.503016
   C (  5)  2.454977  3.452750  2.500608  1.517230
   N (  6)  3.549327  4.535154  2.838674  2.490527  1.286258
   C (  7)  3.988586  5.007317  2.403062  2.826211  2.283164  1.358513
   C (  8)  3.566468  4.568598  1.351538  2.472009  2.752538  2.430880
   H (  9)  2.772918  3.582502  1.081093  2.226528  3.493375  3.919299
   H ( 10)  2.055412  3.095796  2.138780  1.101454  2.129012  3.137374
   H ( 11)  2.731606  3.520643  3.486700  2.228169  1.085862  2.036968
   H ( 12)  5.042680  6.028126  3.382744  3.906584  3.233095  2.075787
   H ( 13)  4.455380  5.382735  2.112681  3.464054  3.831377  3.390570
             C (  7)   C (  8)   H (  9)   H ( 10)   H ( 11)   H ( 12)
   C (  8)  1.411363
   H (  9)  3.397555  2.131838
   H ( 10)  3.519543  3.146811  2.611061
   H ( 11)  3.264434  3.837831  4.401617  2.580044
   H ( 12)  1.081080  2.176700  4.296589  4.564100  4.109200
   H ( 13)  2.155734  1.082093  2.467081  4.067474  4.916160  2.496141

 
 A cutoff of  1.0D-14 yielded   5756 shell pairs
 There are     46052 function pairs (     60455 Cartesian)
 Smallest overlap matrix eigenvalue = 1.40E-04

 Scale SEOQF with 1.000000e-01/1.000000e-02/1.000000e-01

 Standard Electronic Orientation quadrupole field applied
 Nucleus-field energy     =    -0.0000000596 hartrees
 Guess MOs from core Hamiltonian diagonalization
 An unrestricted Hartree-Fock SCF calculation will be
 performed using Pulay DIIS extrapolation
 SCF converges when DIIS error is below 1.0E-08
 using 8 threads for integral computing
 -------------------------------------------------------
 OpenMP Integral computing Module                
 Release: version 1.0, May 2013, Q-Chem Inc. Pittsburgh 
 -------------------------------------------------------
 ---------------------------------------
  Cycle       Energy         DIIS Error
 ---------------------------------------
    1    -260.1259391970      8.06E-02
    2    -213.9285804682      7.34E-02
    3    -299.5020365418      3.45E-02
    4    -223.1022861847      7.31E-02
    5    -308.7673175697      3.88E-02
    6    -334.0359749472      1.71E-02
    7    -338.7021234545      4.40E-03
    8    -338.9437437042      2.93E-03
    9    -339.0488098362      5.78E-04
   10    -339.0631873825      2.24E-04
   11    -339.0698579647      1.32E-04
   12    -339.0733509936      6.86E-05
   13    -339.0765735680      4.05E-05
   14    -339.0784816658      2.82E-05
   15    -339.0795587462      2.00E-05
   16    -339.0802891519      1.16E-05
   17    -339.0804843691      3.71E-06
   18    -339.0804875735      1.24E-06
   19    -339.0804883565      6.32E-07
   20    -339.0804889862      3.89E-07
   21    -339.0804895258      2.23E-07
   22    -339.0804899255      1.18E-07
   23    -339.0804902385      5.41E-08
   24    -339.0804903919      3.96E-08
   25    -339.0804905024      3.53E-08
   26    -339.0804906823      3.03E-08
   27    -339.0804909312      2.28E-08
   28    -339.0804911002      1.45E-08
   29    -339.0804911390      5.82E-09 Convergence criterion met
 ---------------------------------------
 <S^2> = 1.1663
 SCF time:  CPU 1278.75 s  wall 224.93 s
 SCF   energy in the final basis set = -339.08049114
 Total energy in the final basis set = -339.08049114


 ------------------------------------------------------------------------------

   CCMAN2: suite of methods based on coupled cluster
           and equation of motion theories.

   Components:
   * libvmm-1.3-trunk
     by Evgeny Epifanovsky, Ilya Kaliman.
   * libtensor-2.5-trunk
     by Evgeny Epifanovsky, Michael Wormit, Dmitry Zuev, Sam Manzer, 
        Ilya Kaliman.
   * libcc-2.5-trunk
     by Evgeny Epifanovsky, Arik Landau, Tomasz Kus, Kirill Khistyaev, 
        Dmitry Zuev, Prashant Manohar, Xintian Feng, Anna Krylov, 
        Matthew Goldey, Alec White, Thomas Jagau, Kaushik Nanda, 
        Anastasia Gunina, Alexander Kunitsa, Joonho Lee.

   CCMAN original authors:
   Anna I. Krylov, C. David Sherrill, Steven R. Gwaltney,
   Edward F. C. Byrd (2000)
   Sergey V. Levchenko, Lyudmila V. Slipchenko, Tao Wang,
   Ana-Maria C. Cristian (2003)
   Piotr A. Pieniazek, C. Melania Oana, Evgeny Epifanovsky (2007)
   Prashant Manohar (2009)

 ------------------------------------------------------------------------------


 Allocating and initializing 8000MB of RAM...
 Calculation will run on 8 cores.

 
 Alpha MOs, Unrestricted
 -- Occupied --                  
-15.578 -15.575 -11.308 -11.302 -11.285 -11.281 -11.273 -11.248
  1 A     2 A     3 A     4 A     5 A     6 A     7 A     8 A                  
 -1.279  -1.231  -1.123  -1.075  -0.938  -0.870  -0.749  -0.728
  9 A    10 A    11 A    12 A    13 A    14 A    15 A    16 A                  
 -0.698  -0.681  -0.618  -0.592  -0.571  -0.551  -0.535  -0.489
 17 A    18 A    19 A    20 A    21 A    22 A    23 A    24 A                  
 -0.471  -0.444  -0.416  -0.340
 25 A    26 A    27 A    28 A                                                  
 -- Virtual --                   
  0.114   0.126   0.148   0.164   0.176   0.187   0.200   0.218
 29 A    30 A    31 A    32 A    33 A    34 A    35 A    36 A                  
  0.238   0.249   0.284   0.341   0.349   0.367   0.375   0.381
 37 A    38 A    39 A    40 A    41 A    42 A    43 A    44 A                  
  0.410   0.426   0.441   0.460   0.462   0.479   0.493   0.506
 45 A    46 A    47 A    48 A    49 A    50 A    51 A    52 A                  
  0.527   0.546   0.554   0.565   0.573   0.583   0.601   0.605
 53 A    54 A    55 A    56 A    57 A    58 A    59 A    60 A                  
  0.608   0.613   0.624   0.654   0.661   0.674   0.693   0.741
 61 A    62 A    63 A    64 A    65 A    66 A    67 A    68 A                  
  0.750   0.773   0.785   0.787   0.804   0.822   0.831   0.848
 69 A    70 A    71 A    72 A    73 A    74 A    75 A    76 A                  
  0.868   0.873   0.903   0.913   0.931   0.943   0.970   0.989
 77 A    78 A    79 A    80 A    81 A    82 A    83 A    84 A                  
  1.018   1.043   1.055   1.101   1.133   1.139   1.154   1.171
 85 A    86 A    87 A    88 A    89 A    90 A    91 A    92 A                  
  1.198   1.221   1.237   1.253   1.279   1.289   1.299   1.329
 93 A    94 A    95 A    96 A    97 A    98 A    99 A   100 A                  
  1.352   1.370   1.378   1.396   1.418   1.423   1.452   1.476
101 A   102 A   103 A   104 A   105 A   106 A   107 A   108 A                  
  1.495   1.514   1.519   1.525   1.571   1.575   1.596   1.608
109 A   110 A   111 A   112 A   113 A   114 A   115 A   116 A                  
  1.629   1.648   1.667   1.703   1.718   1.736   1.751   1.836
117 A   118 A   119 A   120 A   121 A   122 A   123 A   124 A                  
  1.850   1.874   1.918   2.004   2.022   2.041   2.098   2.127
125 A   126 A   127 A   128 A   129 A   130 A   131 A   132 A                  
  2.171   2.228   2.301   2.327   2.358   2.378   2.421   2.438
133 A   134 A   135 A   136 A   137 A   138 A   139 A   140 A                  
  2.452   2.475   2.490   2.572   2.577   2.602   2.628   2.659
141 A   142 A   143 A   144 A   145 A   146 A   147 A   148 A                  
  2.692   2.713   2.757   2.779   2.815   2.831   2.834   2.887
149 A   150 A   151 A   152 A   153 A   154 A   155 A   156 A                  
  2.909   2.920   2.946   2.956   2.964   2.992   3.027   3.030
157 A   158 A   159 A   160 A   161 A   162 A   163 A   164 A                  
  3.043   3.070   3.082   3.120   3.133   3.136   3.161   3.174
165 A   166 A   167 A   168 A   169 A   170 A   171 A   172 A                  
  3.197   3.220   3.228   3.247   3.259   3.266   3.287   3.303
173 A   174 A   175 A   176 A   177 A   178 A   179 A   180 A                  
  3.316   3.346   3.347   3.363   3.367   3.409   3.415   3.418
181 A   182 A   183 A   184 A   185 A   186 A   187 A   188 A                  
  3.429   3.457   3.468   3.477   3.486   3.515   3.524   3.569
189 A   190 A   191 A   192 A   193 A   194 A   195 A   196 A                  
  3.583   3.607   3.635   3.638   3.645   3.663   3.672   3.691
197 A   198 A   199 A   200 A   201 A   202 A   203 A   204 A                  
  3.705   3.730   3.750   3.759   3.788   3.846   3.865   3.871
205 A   206 A   207 A   208 A   209 A   210 A   211 A   212 A                  
  3.910   3.932   3.952   3.969   3.976   3.984   4.017   4.046
213 A   214 A   215 A   216 A   217 A   218 A   219 A   220 A                  
  4.076   4.098   4.104   4.138   4.151   4.181   4.184   4.204
221 A   222 A   223 A   224 A   225 A   226 A   227 A   228 A                  
  4.237   4.256   4.293   4.326   4.328   4.343   4.345   4.362
229 A   230 A   231 A   232 A   233 A   234 A   235 A   236 A                  
  4.392   4.424   4.428   4.451   4.487   4.506   4.539   4.560
237 A   238 A   239 A   240 A   241 A   242 A   243 A   244 A                  
  4.575   4.609   4.619   4.662   4.682   4.693   4.760   4.772
245 A   246 A   247 A   248 A   249 A   250 A   251 A   252 A                  
  4.794   4.821   4.853   4.882   4.902   4.931   4.969   5.005
253 A   254 A   255 A   256 A   257 A   258 A   259 A   260 A                  
  5.016   5.026   5.050   5.069   5.120   5.168   5.175   5.181
261 A   262 A   263 A   264 A   265 A   266 A   267 A   268 A                  
  5.213   5.256   5.281   5.307   5.352   5.386   5.394   5.437
269 A   270 A   271 A   272 A   273 A   274 A   275 A   276 A                  
  5.469   5.487   5.492   5.561   5.577   5.617   5.621   5.641
277 A   278 A   279 A   280 A   281 A   282 A   283 A   284 A                  
  5.723   5.755   5.860   5.882   5.955   5.987   6.022   6.113
285 A   286 A   287 A   288 A   289 A   290 A   291 A   292 A                  
  6.139   6.201   6.309   6.401   6.520   6.588   6.593   6.623
293 A   294 A   295 A   296 A   297 A   298 A   299 A   300 A                  
  6.675   7.126   8.497  10.094  11.622  13.072  13.372  13.853
301 A   302 A   303 A   304 A   305 A   306 A   307 A   308 A                  
 15.275  16.628
309 A   310 A                                                                  
 
 Beta MOs, Unrestricted
 -- Occupied --                  
-15.595 -15.577 -11.312 -11.285 -11.277 -11.266 -11.262 -11.257
  1 A     2 A     3 A     4 A     5 A     6 A     7 A     8 A                  
 -1.289  -1.232  -1.116  -1.061  -0.902  -0.853  -0.744  -0.709
  9 A    10 A    11 A    12 A    13 A    14 A    15 A    16 A                  
 -0.680  -0.672  -0.613  -0.587  -0.569  -0.549  -0.535  -0.487
 17 A    18 A    19 A    20 A    21 A    22 A    23 A    24 A                  
 -0.470  -0.433  -0.420
 25 A    26 A    27 A                                                          
 -- Virtual --                   
  0.074   0.128   0.130   0.150   0.169   0.180   0.191   0.203
 28 A    29 A    30 A    31 A    32 A    33 A    34 A    35 A                  
  0.226   0.237   0.258   0.292   0.345   0.351   0.373   0.389
 36 A    37 A    38 A    39 A    40 A    41 A    42 A    43 A                  
  0.409   0.428   0.437   0.456   0.473   0.484   0.498   0.511
 44 A    45 A    46 A    47 A    48 A    49 A    50 A    51 A                  
  0.528   0.535   0.552   0.560   0.568   0.582   0.589   0.607
 52 A    53 A    54 A    55 A    56 A    57 A    58 A    59 A                  
  0.613   0.616   0.623   0.629   0.662   0.670   0.680   0.697
 60 A    61 A    62 A    63 A    64 A    65 A    66 A    67 A                  
  0.744   0.751   0.770   0.781   0.786   0.804   0.830   0.838
 68 A    69 A    70 A    71 A    72 A    73 A    74 A    75 A                  
  0.854   0.881   0.884   0.904   0.918   0.940   0.947   0.976
 76 A    77 A    78 A    79 A    80 A    81 A    82 A    83 A                  
  0.996   1.028   1.047   1.061   1.106   1.135   1.141   1.161
 84 A    85 A    86 A    87 A    88 A    89 A    90 A    91 A                  
  1.175   1.202   1.222   1.245   1.259   1.288   1.295   1.301
 92 A    93 A    94 A    95 A    96 A    97 A    98 A    99 A                  
  1.338   1.356   1.373   1.382   1.402   1.426   1.433   1.457
100 A   101 A   102 A   103 A   104 A   105 A   106 A   107 A                  
  1.479   1.498   1.515   1.525   1.528   1.576   1.578   1.600
108 A   109 A   110 A   111 A   112 A   113 A   114 A   115 A                  
  1.614   1.636   1.659   1.669   1.708   1.718   1.739   1.755
116 A   117 A   118 A   119 A   120 A   121 A   122 A   123 A                  
  1.837   1.851   1.876   1.916   2.001   2.022   2.040   2.101
124 A   125 A   126 A   127 A   128 A   129 A   130 A   131 A                  
  2.126   2.173   2.228   2.301   2.331   2.362   2.384   2.435
132 A   133 A   134 A   135 A   136 A   137 A   138 A   139 A                  
  2.463   2.483   2.490   2.517   2.578   2.584   2.608   2.635
140 A   141 A   142 A   143 A   144 A   145 A   146 A   147 A                  
  2.670   2.695   2.723   2.764   2.789   2.822   2.839   2.849
148 A   149 A   150 A   151 A   152 A   153 A   154 A   155 A                  
  2.893   2.915   2.928   2.952   2.961   2.970   3.000   3.031
156 A   157 A   158 A   159 A   160 A   161 A   162 A   163 A                  
  3.038   3.054   3.078   3.090   3.123   3.140   3.145   3.169
164 A   165 A   166 A   167 A   168 A   169 A   170 A   171 A                  
  3.183   3.207   3.226   3.241   3.261   3.270   3.277   3.291
172 A   173 A   174 A   175 A   176 A   177 A   178 A   179 A                  
  3.309   3.324   3.350   3.361   3.373   3.384   3.416   3.424
180 A   181 A   182 A   183 A   184 A   185 A   186 A   187 A                  
  3.430   3.438   3.463   3.474   3.490   3.492   3.515   3.533
188 A   189 A   190 A   191 A   192 A   193 A   194 A   195 A                  
  3.572   3.589   3.610   3.637   3.640   3.648   3.668   3.677
196 A   197 A   198 A   199 A   200 A   201 A   202 A   203 A                  
  3.694   3.709   3.730   3.753   3.764   3.795   3.836   3.866
204 A   205 A   206 A   207 A   208 A   209 A   210 A   211 A                  
  3.876   3.913   3.933   3.954   3.971   3.978   3.985   4.018
212 A   213 A   214 A   215 A   216 A   217 A   218 A   219 A                  
  4.047   4.079   4.099   4.106   4.135   4.151   4.182   4.185
220 A   221 A   222 A   223 A   224 A   225 A   226 A   227 A                  
  4.205   4.238   4.258   4.294   4.324   4.329   4.341   4.343
228 A   229 A   230 A   231 A   232 A   233 A   234 A   235 A                  
  4.366   4.395   4.425   4.427   4.452   4.486   4.510   4.541
236 A   237 A   238 A   239 A   240 A   241 A   242 A   243 A                  
  4.563   4.576   4.609   4.623   4.660   4.680   4.692   4.761
244 A   245 A   246 A   247 A   248 A   249 A   250 A   251 A                  
  4.767   4.795   4.823   4.853   4.883   4.901   4.934   4.968
252 A   253 A   254 A   255 A   256 A   257 A   258 A   259 A                  
  5.003   5.016   5.024   5.050   5.070   5.120   5.162   5.174
260 A   261 A   262 A   263 A   264 A   265 A   266 A   267 A                  
  5.184   5.204   5.249   5.280   5.297   5.351   5.380   5.392
268 A   269 A   270 A   271 A   272 A   273 A   274 A   275 A                  
  5.434   5.467   5.483   5.488   5.560   5.576   5.614   5.620
276 A   277 A   278 A   279 A   280 A   281 A   282 A   283 A                  
  5.636   5.722   5.754   5.857   5.881   5.956   5.985   6.019
284 A   285 A   286 A   287 A   288 A   289 A   290 A   291 A                  
  6.115   6.138   6.201   6.308   6.398   6.520   6.588   6.593
292 A   293 A   294 A   295 A   296 A   297 A   298 A   299 A                  
  6.623   6.675   7.127   8.499  10.094  11.625  13.085  13.371
300 A   301 A   302 A   303 A   304 A   305 A   306 A   307 A                  
 13.851  15.277  16.628
308 A   309 A   310 A                                                          

 Occupation and symmetry of molecular orbitals

 Point group: C1 (1 irreducible representation).

                           A     All 
 -------------------------------------
 All molecular orbitals:
  - Alpha                  310   310 
  - Beta                   310   310 
 -------------------------------------
 Alpha orbitals:
  - Frozen occupied        8     8   
  - Active occupied        20    20  
  - Active virtual         282   282 
  - Frozen virtual         0     0   
 -------------------------------------
 Beta orbitals:
  - Frozen occupied        8     8   
  - Active occupied        19    19  
  - Active virtual         283   283 
  - Frozen virtual         0     0   
 -------------------------------------

 Import integrals:   CPU 0.00 s  wall 0.00 s

 Import integrals:   CPU 25304.33 s  wall 9198.76 s

 MP2 amplitudes:   CPU 29.07 s  wall 648.45 s

Running a double precision version
           CCSD T amplitudes will be solved using DIIS.

           Start     Size      MaxIter   EConv     TConv     
           3         7         100       1.00e-06  1.00e-04  
 ------------------------------------------------------------------------------
           Energy (a.u.)   Ediff      Tdiff       Comment
 ------------------------------------------------------------------------------
          -340.33666546                           
     1    -340.33468327   1.98e-03   1.04e+00     Step took 39.15.
     2    -340.37538516   4.07e-02   1.30e-01     
     3    -340.37740765   2.02e-03   4.53e-02     
     4    -340.38351892   6.11e-03   1.74e-02     Switched to DIIS steps.
     5    -340.38842486   4.91e-03   2.17e-02     
     6    -340.38973072   1.31e-03   8.33e-03     
     7    -340.39015835   4.28e-04   4.63e-03     
     8    -340.39027707   1.19e-04   1.46e-03     
     9    -340.39030215   2.51e-05   6.89e-04     
    10    -340.39030518   3.03e-06   3.06e-04     
    11    -340.39031082   5.64e-06   2.42e-04     
    12    -340.39031333   2.51e-06   1.05e-04     
    13    -340.39031471   1.38e-06   4.30e-05     
    14    -340.39031378   9.29e-07   2.12e-05     
 ------------------------------------------------------------------------------
          -340.39031378                           CCSD T converged.

End of double precision

WARNING: YOUR (T) CALCULATION MAY RUN OUT OF MEMORY
REDUCE CC_MEMORY OR USE CC_BACKEND=XM IF THIS HAPPENS

----------------------------------------
libpt (c) 2016-2019 Ilya Kaliman
Fast Coupled Cluster Triples Corrections
https://github.com/ilyak/libpt
----------------------------------------

 Starting (T) calculation...
 Using double precision libpt code
 Running unrestricted (T) code
 Using 1 integral batch

 (T) calculation completed in 2991.97 sec
 (T) energy is -0.0679601645

 SCF energy                 = -339.08049114
 MP2 energy                 = -340.33666546
 CCSD correlation energy    =   -1.30982264
 CCSD total energy          = -340.39031378
 CCSD(T) correlation energy =   -0.06796016
 CCSD(T) total energy       = -340.45827394

 CCSD  T1^2 = 0.0785  T2^2 = 0.4649  Leading amplitudes:

 Amplitude    Orbitals with energies
  0.1297       26 (A) A                  ->    29 (A) A                   
              -0.4442                          0.1137                     
 -0.1107       27 (A) B                  ->    30 (A) B                   
              -0.4198                          0.1305                     
 -0.0673       23 (A) A                  ->    37 (A) A                   
              -0.5346                          0.2382                     
  0.0546       23 (A) B                  ->    30 (A) B                   
              -0.5350                          0.1305                     

 Amplitude    Orbitals with energies
  0.0511       28 (A) A      27 (A) B    ->    29 (A) A      28 (A) B     
              -0.3395       -0.4198            0.1137        0.0739       
 -0.0511       28 (A) A      27 (A) B    ->    28 (A) B      29 (A) A     
              -0.3395       -0.4198            0.0739        0.1137       
 -0.0511       27 (A) B      28 (A) A    ->    29 (A) A      28 (A) B     
              -0.4198       -0.3395            0.1137        0.0739       
  0.0511       27 (A) B      28 (A) A    ->    28 (A) B      29 (A) A     
              -0.4198       -0.3395            0.0739        0.1137       

 CCSD calculation:   CPU 43993.72 s  wall 26075.85 s

 Total ccman2 time:   CPU 69438.37 s  wall 35949.07 s

 
 --------------------------------------------------------------
 
                    Orbital Energies (a.u.)
 --------------------------------------------------------------
 
 Alpha MOs
 -- Occupied --
-15.5778 -15.5751 -11.3076 -11.3022 -11.2849 -11.2810 -11.2733 -11.2484
 -1.2794  -1.2305  -1.1230  -1.0747  -0.9383  -0.8700  -0.7485  -0.7276
 -0.6975  -0.6807  -0.6176  -0.5916  -0.5708  -0.5506  -0.5346  -0.4887
 -0.4708  -0.4442  -0.4160  -0.3395
 -- Virtual --
  0.1137   0.1257   0.1485   0.1639   0.1760   0.1874   0.2003   0.2184
  0.2382   0.2486   0.2841   0.3409   0.3490   0.3674   0.3752   0.3811
  0.4101   0.4260   0.4415   0.4604   0.4616   0.4786   0.4929   0.5058
  0.5269   0.5458   0.5537   0.5651   0.5729   0.5832   0.6010   0.6047
  0.6079   0.6132   0.6240   0.6544   0.6611   0.6741   0.6928   0.7406
  0.7505   0.7730   0.7852   0.7873   0.8036   0.8215   0.8312   0.8479
  0.8683   0.8730   0.9028   0.9134   0.9306   0.9432   0.9696   0.9894
  1.0177   1.0426   1.0553   1.1008   1.1335   1.1392   1.1539   1.1714
  1.1982   1.2207   1.2375   1.2530   1.2794   1.2895   1.2988   1.3294
  1.3523   1.3697   1.3781   1.3964   1.4176   1.4231   1.4518   1.4761
  1.4949   1.5136   1.5185   1.5247   1.5714   1.5753   1.5959   1.6079
  1.6290   1.6477   1.6669   1.7034   1.7178   1.7356   1.7513   1.8356
  1.8503   1.8736   1.9181   2.0040   2.0215   2.0411   2.0981   2.1265
  2.1710   2.2281   2.3007   2.3274   2.3582   2.3784   2.4205   2.4380
  2.4524   2.4747   2.4898   2.5717   2.5767   2.6018   2.6280   2.6589
  2.6921   2.7128   2.7566   2.7790   2.8145   2.8314   2.8335   2.8870
  2.9093   2.9205   2.9460   2.9555   2.9635   2.9921   3.0269   3.0304
  3.0428   3.0700   3.0823   3.1197   3.1325   3.1360   3.1611   3.1739
  3.1971   3.2196   3.2284   3.2466   3.2591   3.2657   3.2874   3.3030
  3.3161   3.3461   3.3475   3.3630   3.3668   3.4095   3.4146   3.4179
  3.4289   3.4568   3.4676   3.4771   3.4860   3.5146   3.5238   3.5693
  3.5826   3.6066   3.6346   3.6378   3.6449   3.6626   3.6717   3.6913
  3.7049   3.7305   3.7499   3.7591   3.7882   3.8462   3.8646   3.8708
  3.9098   3.9316   3.9516   3.9688   3.9761   3.9836   4.0168   4.0462
  4.0762   4.0981   4.1040   4.1376   4.1506   4.1806   4.1836   4.2040
  4.2374   4.2556   4.2934   4.3257   4.3283   4.3434   4.3448   4.3619
  4.3923   4.4238   4.4275   4.4510   4.4867   4.5058   4.5388   4.5604
  4.5750   4.6087   4.6191   4.6618   4.6817   4.6933   4.7595   4.7719
  4.7938   4.8214   4.8525   4.8816   4.9024   4.9314   4.9689   5.0050
  5.0160   5.0259   5.0499   5.0693   5.1200   5.1677   5.1751   5.1809
  5.2126   5.2559   5.2806   5.3074   5.3525   5.3857   5.3941   5.4374
  5.4686   5.4868   5.4922   5.5613   5.5768   5.6167   5.6210   5.6415
  5.7233   5.7546   5.8598   5.8821   5.9555   5.9866   6.0216   6.1134
  6.1388   6.2008   6.3090   6.4006   6.5205   6.5879   6.5926   6.6227
  6.6748   7.1263   8.4970  10.0939  11.6219  13.0715  13.3719  13.8526
 15.2755  16.6280
 
 Beta MOs
 -- Occupied --
-15.5952 -15.5768 -11.3117 -11.2855 -11.2774 -11.2662 -11.2619 -11.2566
 -1.2889  -1.2321  -1.1163  -1.0607  -0.9024  -0.8527  -0.7443  -0.7094
 -0.6803  -0.6720  -0.6132  -0.5866  -0.5694  -0.5489  -0.5350  -0.4870
 -0.4698  -0.4332  -0.4198
 -- Virtual --
  0.0739   0.1285   0.1305   0.1496   0.1687   0.1802   0.1912   0.2029
  0.2258   0.2366   0.2577   0.2923   0.3451   0.3514   0.3732   0.3892
  0.4093   0.4277   0.4374   0.4563   0.4734   0.4843   0.4977   0.5106
  0.5279   0.5354   0.5522   0.5595   0.5678   0.5818   0.5889   0.6074
  0.6131   0.6157   0.6231   0.6292   0.6625   0.6701   0.6798   0.6967
  0.7440   0.7507   0.7699   0.7809   0.7856   0.8035   0.8297   0.8383
  0.8543   0.8810   0.8842   0.9043   0.9175   0.9399   0.9472   0.9764
  0.9960   1.0281   1.0471   1.0606   1.1058   1.1353   1.1414   1.1607
  1.1751   1.2024   1.2219   1.2451   1.2590   1.2875   1.2947   1.3011
  1.3384   1.3557   1.3734   1.3821   1.4017   1.4260   1.4335   1.4569
  1.4789   1.4984   1.5152   1.5255   1.5280   1.5762   1.5778   1.6002
  1.6136   1.6356   1.6595   1.6689   1.7078   1.7182   1.7389   1.7548
  1.8367   1.8513   1.8765   1.9165   2.0007   2.0221   2.0402   2.1011
  2.1258   2.1731   2.2285   2.3006   2.3307   2.3617   2.3840   2.4350
  2.4631   2.4827   2.4903   2.5170   2.5780   2.5842   2.6079   2.6349
  2.6698   2.6949   2.7229   2.7642   2.7893   2.8222   2.8387   2.8491
  2.8933   2.9153   2.9284   2.9522   2.9613   2.9701   3.0001   3.0312
  3.0378   3.0537   3.0783   3.0901   3.1229   3.1397   3.1446   3.1694
  3.1831   3.2067   3.2260   3.2408   3.2614   3.2702   3.2768   3.2911
  3.3094   3.3235   3.3500   3.3612   3.3734   3.3836   3.4158   3.4239
  3.4299   3.4378   3.4628   3.4740   3.4904   3.4916   3.5151   3.5330
  3.5716   3.5885   3.6097   3.6368   3.6402   3.6480   3.6680   3.6767
  3.6939   3.7088   3.7297   3.7526   3.7642   3.7949   3.8357   3.8655
  3.8760   3.9127   3.9328   3.9536   3.9712   3.9781   3.9851   4.0184
  4.0474   4.0791   4.0988   4.1058   4.1350   4.1512   4.1823   4.1847
  4.2047   4.2385   4.2579   4.2942   4.3235   4.3289   4.3411   4.3427
  4.3657   4.3946   4.4252   4.4270   4.4522   4.4855   4.5096   4.5410
  4.5626   4.5758   4.6094   4.6227   4.6598   4.6802   4.6923   4.7610
  4.7671   4.7947   4.8233   4.8531   4.8828   4.9011   4.9338   4.9684
  5.0030   5.0160   5.0242   5.0498   5.0695   5.1202   5.1617   5.1736
  5.1837   5.2039   5.2489   5.2799   5.2972   5.3508   5.3801   5.3917
  5.4345   5.4670   5.4830   5.4877   5.5604   5.5757   5.6137   5.6204
  5.6360   5.7221   5.7537   5.8569   5.8808   5.9559   5.9846   6.0188
  6.1152   6.1382   6.2011   6.3081   6.3982   6.5197   6.5877   6.5925
  6.6227   6.6747   7.1269   8.4988  10.0941  11.6254  13.0848  13.3707
 13.8511  15.2767  16.6276
 --------------------------------------------------------------
 
          Ground-State Mulliken Net Atomic Charges

     Atom                 Charge (a.u.)    Spin (a.u.)
  --------------------------------------------------------
      1 C                    -0.060618       0.088534
      2 N                    -0.107327      -0.057773
      3 C                    -0.193776       0.774161
      4 C                    -0.019086      -0.148436
      5 C                    -0.073451       0.744682
      6 N                    -0.168370      -0.563636
      7 C                    -0.088168       0.843726
      8 C                    -0.122288      -0.628646
      9 H                     0.167629      -0.053294
     10 H                     0.156119       0.062377
     11 H                     0.169557      -0.046053
     12 H                     0.161672      -0.057415
     13 H                     0.178106       0.041772
  --------------------------------------------------------
  Sum of atomic charges =    -0.000000
  Sum of spin   charges =     1.000000

 -----------------------------------------------------------------
                    Cartesian Multipole Moments
 -----------------------------------------------------------------
    Charge (ESU x 10^10)
                -0.0000
    Dipole Moment (Debye)
         X       3.1413      Y      -2.1606      Z      -0.8242
       Tot       3.9006
    Quadrupole Moments (Debye-Ang)
        XX     -39.0432     XY      -7.1425     YY     -41.9545
        XZ     -10.7483     YZ      13.8124     ZZ     -40.6907
    Octopole Moments (Debye-Ang^2)
       XXX    -124.4351    XXY     134.7225    XYY     -31.8711
       YYY     510.8330    XXZ     139.7479    XYZ      15.7572
       YYZ     108.1519    XZZ      -6.9140    YZZ      92.9822
       ZZZ     432.6987
    Hexadecapole Moments (Debye-Ang^3)
      XXXX    -707.1069   XXXY     540.0352   XXYY    -675.0978
      XYYY     582.4886   YYYY   -4224.5472   XXXZ     371.1442
      XXYZ    -460.1601   XYYZ     137.3004   YYYZ   -1425.3409
      XXZZ    -662.6034   XYZZ     156.1640   YYZZ    -947.5179
      XZZZ     240.8418   YZZZ   -1175.2961   ZZZZ   -3202.3353
 -----------------------------------------------------------------
Archival summary:
1\1\cpu-6-84\SP\ProcedureUnspecified\BasisUnspecified\265(2)\hpark21\FriJun1401:28:262024FriJun1401:28:262024\0\\#,ProcedureUnspecified,BasisUnspecified,\\0,2\N\C,1,1.28626\H,2,1.08586,1,118.099\C,1,1.35851,2,119.348,3,-178.571,0\H,4,1.08108,1,116.151,2,-179.643,0\C,4,1.41136,1,122.7,2,2.14513,0\H,6,1.08209,4,119.075,1,177.165,0\C,6,1.35154,4,120.846,1,-2.20396,0\H,8,1.08109,6,122.017,4,178.916,0\C,8,1.50302,6,119.898,4,-2.02639,0\H,10,1.10145,8,109.443,6,-113.802,0\C,10,1.47071,8,111.927,6,129.998,0\N,12,1.14704,10,179.75,8,-103.663,0\\HF=-339.080491\\@

 Total job time:  36191.33s(wall), 70732.02s(cpu) 
 Fri Jun 14 01:28:26 2024

        *************************************************************
        *                                                           *
        *  Thank you very much for using Q-Chem.  Have a nice day.  *
        *                                                           *
        *************************************************************
