# Supplementary material for: Reactant Discovery with an Ab Initio Nanoreactor: Exploration of Astrophysical N-Heterocycle Precursors and Formation Pathways
Source: ACS Earth Space Chem. 2024 Aug 9;8(9):1771–83. doi: 10.1021/acsearthspacechem.4c00120 (PMC11418024; doi:10.1021/acsearthspacechem.4c00120)
Supplement: Supplementary file 2 — sp4c00120_si_002.zip [file sp4c00120_si_002.zip › nr-si-data/reaction3/Int12/freq.out]

Running Job 1 of 1 qchem.in
qchem qchem.in_8838.0 ./qchem8838/ 0
/home/leeping/opt/qchem/5.3.2-openmp/exe/qcprog.exe_s qchem.in_8838.0 ./qchem8838/
                  Welcome to Q-Chem
     A Quantum Leap Into The Future Of Chemistry


 Q-Chem 5.3, Q-Chem, Inc., Pleasanton, CA (2020)

 Yihan Shao,  Zhengting Gan,  E. Epifanovsky,  A. T. B. Gilbert,  M. Wormit,  
 J. Kussmann,  A. W. Lange,  A. Behn,  Jia Deng,  Xintian Feng,  D. Ghosh,  
 M. Goldey,  P. R. Horn,  L. D. Jacobson,  I. Kaliman,  T. Kus,  A. Landau,  
 Jie Liu,  E. I. Proynov,  R. M. Richard,  R. P. Steele,  E. J. Sundstrom,  
 H. L. Woodcock III,  P. M. Zimmerman,  D. Zuev,  B. Alam,  B. Albrecht,  
 A. Aldossary,  E. Alguire,  S. A. Baeppler,  D. Barton,  Z. Benda,  
 Y. A. Bernard,  E. J. Berquist,  K. B. Bravaya,  H. Burton,  K. Carter-Fenk,  
 D. Casanova,  Chun-Min Chang,  Yunqing Chen,  A. Chien,  K. D. Closser,  
 M. P. Coons,  S. Coriani,  S. Dasgupta,  A. L. Dempwolff,  M. Diedenhofen,  
 Hainam Do,  R. G. Edgar,  Po-Tung Fang,  S. Faraji,  S. Fatehi,  
 Qingguo Feng,  J. Fosso-Tande,  J. Gayvert,  Qinghui Ge,  A. Ghysels,  
 G. Gidofalvi,  J. Gomes,  J. Gonthier,  S. Gulania,  A. Gunina,  D. Hait,  
 M. W. D. Hanson-Heine,  S. Hammes-Schiffer,  P. H. P. Harbach,  
 A. W. Hauser,  M. F. Herbst,  J. E. Herr,  E. G. Hohenstein,  Z. C. Holden,  
 S. Houck,  Kerwin Hui,  B. C. Huynh,  M. Ivanov,  T.-C. Jagau,  Hyunjun Ji,  
 B. Kaduk,  K. Khistyaev,  Jaehoon Kim,  P. Klunzinger,  K. Koh,  
 D. Kosenkov,  L. Koulias,  T. Kowalczyk,  C. M. Krauter,  A. Kunitsa,  
 Ka Un Lao,  A. Laurent,  K. V. Lawler,  Joonho Lee,  D. Lefrancois,  
 S. Lehtola,  D. S. Levine,  Yi-Pei Li,  You-Sheng Lin,  Fenglai Liu,  
 Kuan-Yu Liu,  E. Livshits,  M. Loipersberger,  A. Luenser,  A. Manjanath,  
 P. Manohar,  E. Mansoor,  S. F. Manzer,  Shan-Ping Mao,  Yuezhi Mao,  
 N. Mardirossian,  A. V. Marenich,  T. Markovich,  L. A. Martinez-Martinez,  
 S. A. Maurer,  N. J. Mayhall,  S. C. McKenzie,  J.-M. Mewes,  P. Morgante,  
 A. F. Morrison,  J. W. Mullinax,  K. Nanda,  T. S. Nguyen-Beck,  
 R. Olivares-Amaya,  K. J. Oosterbaan,  J. A. Parkhill,  S. K. Paul,  
 F. Pavosevic,  Zheng Pei,  T. M. Perrine,  F. Plasser,  P. Pokhilko,  
 S. Prager,  A. Prociuk,  E. Ramos,  B. Rana,  D. R. Rehn,  F. Rob,  
 E. Rossomme,  M. Scheurer,  M. Schneider,  N. Sergueev,  S. M. Sharada,  
 S. Sharma,  W. Skomorowski,  D. W. Small,  T. Stauch,  C. J. Stein,  
 T. Stein,  Yu-Chuan Su,  S. P. Veccham,  Zhen Tao,  A. J. W. Thom,  
 A. Tkatchenko,  T. Tsuchimochi,  N. M. Tubman,  L. Vogt,  M. L. Vidal,  
 O. Vydrov,  M. A. Watson,  J. Wenzel,  M. de Wergifosse,  T. A. Wesolowski,  
 A. White,  J. Witte,  A. Yamada,  Jun Yang,  K. Yao,  S. Yeganeh,  
 S. R. Yost,  Zhi-Qiang You,  A. Zech,  Igor Ying Zhang,  Xing Zhang,  
 Yan Zhao,  Ying Zhu,  B. R. Brooks,  G. K. L. Chan,  C. J. Cramer,  
 M. S. Gordon,  W. J. Hehre,  A. Klamt,  M. W. Schmidt,  C. D. Sherrill,  
 D. G. Truhlar,  A. Aspuru-Guzik,  R. Baer,  A. T. Bell,  N. A. Besley,  
 Jeng-Da Chai,  A. E. DePrince, III,  R. A. DiStasio Jr.,  A. Dreuw,  
 B. D. Dunietz,  T. R. Furlani,  Chao-Ping Hsu,  Yousung Jung,  Jing Kong,  
 D. S. Lambrecht,  WanZhen Liang,  C. Ochsenfeld,  V. A. Rassolov,  
 L. V. Slipchenko,  J. E. Subotnik,  T. Van Voorhis,  J. M. Herbert,  
 A. I. Krylov,  P. M. W. Gill,  M. Head-Gordon

 Contributors to earlier versions of Q-Chem not listed above: 
 R. D. Adamson,  B. Austin,  J. Baker,  G. J. O. Beran,  K. Brandhorst,  
 S. T. Brown,  E. F. C. Byrd,  A. K. Chakraborty,  C.-L. Cheng,  
 Siu Hung Chien,  D. M. Chipman,  D. L. Crittenden,  H. Dachsel,  
 R. J. Doerksen,  A. D. Dutoi,  L. Fusti-Molnar,  W. A. Goddard III,  
 A. Golubeva-Zadorozhnaya,  S. R. Gwaltney,  G. Hawkins,  A. Heyden,  
 S. Hirata,  G. Kedziora,  F. J. Keil,  C. Kelley,  Jihan Kim,  R. A. King,  
 R. Z. Khaliullin,  P. P. Korambath,  W. Kurlancheek,  A. M. Lee,  M. S. Lee,  
 S. V. Levchenko,  Ching Yeh Lin,  D. Liotard,  R. C. Lochan,  I. Lotan,  
 P. E. Maslen,  N. Nair,  D. P. O'Neill,  D. Neuhauser,  E. Neuscamman,  
 C. M. Oana,  R. Olson,  B. Peters,  R. Peverati,  P. A. Pieniazek,  
 Y. M. Rhee,  J. Ritchie,  M. A. Rohrdanz,  E. Rosta,  N. J. Russ,  
 H. F. Schaefer III,  N. E. Schultz,  N. Shenvi,  A. C. Simmonett,  A. Sodt,  
 D. Stuck,  K. S. Thanthiriwatte,  V. Vanovschi,  Tao Wang,  A. Warshel,  
 C. F. Williams,  Q. Wu,  X. Xu,  W. Zhang

 Please cite Q-Chem as follows:
 Y. Shao et al., Mol. Phys. 113, 184-215 (2015)
 DOI: 10.1080/00268976.2014.952696

 Q-Chem 5.3.2 for Intel X86 EM64T Linux

 Parts of Q-Chem use Armadillo 9.800.1 (Horizon Scraper).
 http://arma.sourceforge.net/

 Q-Chem begins on Fri Feb 17 18:43:06 2023  

Host: 
0

     Scratch files written to ./qchem8838//
 Dec820 |scratch|qcdevops|jenkins|workspace|build_RNUM 5633   
Processing $rem in /home/leeping/opt/qchem/5.3.2-openmp/config/preferences:
Processing $rem in /home/hpark21/.qchemrc:

Checking the input file for inconsistencies... 	...done.

--------------------------------------------------------------
User input:
--------------------------------------------------------------
$molecule
0 2
C        -0.0185706452   -2.2478625906   -4.2179649404
N        -0.6595573074   -1.2981887965   -4.2723763019
C         2.2421805060   -3.1568415836   -3.8495297140
C         0.8009154978   -3.4667649661   -4.1423784935
C         0.2174059117   -4.4371549500   -3.1325038260
N         0.8826114720   -5.0275867892   -2.2033364323
C         2.2053177088   -4.7552610157   -2.0555383808
C         2.8833391205   -3.8106350010   -2.8554845687
H         2.7383447590   -2.4173170750   -4.4624618457
H         0.7206405964   -3.9305563978   -5.1381964762
H        -0.8435912646   -4.6520184499   -3.2174424925
H         2.7150906385   -5.2846378212   -1.2626788297
H         3.9271640090   -3.6059635038   -2.6568271006
$end

$rem
method                wB97X-D3
basis                 cc-pvtz
unrestricted          true
symmetry              False
sym_ignore            true
scf_convergence       8
thresh                14
jobtype               freq
scf_guess             core
scf_algorithm         diis
max_scf_cycles        100
geom_opt_max_cycles   100
mem_total             200000
$end
--------------------------------------------------------------
 Adding empirical dispersion correction 
 ----------------------------------------------------------------
 Doing -D3(0) with
 s6  =   1.00000
 s8  =   1.00000
 rs6 =   1.28100
 rs8 =   1.09400
 -D3 energy without 3body term =     -0.0033110852 hartrees
 ----------------------------------------------------------------
             Standard Nuclear Orientation (Angstroms)
    I     Atom           X                Y                Z
 ----------------------------------------------------------------
    1      C      -0.0185706452    -2.2478625906    -4.2179649404
    2      N      -0.6595573074    -1.2981887965    -4.2723763019
    3      C       2.2421805060    -3.1568415836    -3.8495297140
    4      C       0.8009154978    -3.4667649661    -4.1423784935
    5      C       0.2174059117    -4.4371549500    -3.1325038260
    6      N       0.8826114720    -5.0275867892    -2.2033364323
    7      C       2.2053177088    -4.7552610157    -2.0555383808
    8      C       2.8833391205    -3.8106350010    -2.8554845687
    9      H       2.7383447590    -2.4173170750    -4.4624618457
   10      H       0.7206405964    -3.9305563978    -5.1381964762
   11      H      -0.8435912646    -4.6520184499    -3.2174424925
   12      H       2.7150906385    -5.2846378212    -1.2626788297
   13      H       3.9271640090    -3.6059635038    -2.6568271006
 ----------------------------------------------------------------
 Nuclear Repulsion Energy =         313.63357358 hartrees
 There are       28 alpha and       27 beta electrons
 Requested basis set is cc-pVTZ
 There are 110 shells and 310 basis functions

 Total QAlloc Memory Limit 200000 MB
 Mega-Array Size      1956 MB
 MEM_STATIC part      2000 MB

                       Distance Matrix (Angstroms)
             C (  1)   N (  2)   C (  3)   C (  4)   C (  5)   N (  6)
   N (  2)  1.147042
   C (  3)  2.464342  3.471811
   C (  4)  1.470712  2.617748  1.503016
   C (  5)  2.454977  3.452750  2.500608  1.517230
   N (  6)  3.549327  4.535154  2.838674  2.490527  1.286258
   C (  7)  3.988586  5.007317  2.403062  2.826211  2.283164  1.358513
   C (  8)  3.566468  4.568598  1.351538  2.472009  2.752538  2.430880
   H (  9)  2.772918  3.582502  1.081093  2.226528  3.493375  3.919299
   H ( 10)  2.055412  3.095796  2.138780  1.101454  2.129012  3.137374
   H ( 11)  2.731606  3.520643  3.486700  2.228169  1.085862  2.036968
   H ( 12)  5.042680  6.028126  3.382744  3.906584  3.233095  2.075787
   H ( 13)  4.455380  5.382735  2.112681  3.464054  3.831377  3.390570
             C (  7)   C (  8)   H (  9)   H ( 10)   H ( 11)   H ( 12)
   C (  8)  1.411363
   H (  9)  3.397555  2.131838
   H ( 10)  3.519543  3.146811  2.611061
   H ( 11)  3.264434  3.837831  4.401617  2.580044
   H ( 12)  1.081080  2.176700  4.296589  4.564100  4.109200
   H ( 13)  2.155734  1.082093  2.467081  4.067474  4.916160  2.496141

 
 A cutoff of  1.0D-14 yielded   5756 shell pairs
 There are     46052 function pairs (     60455 Cartesian)
 Smallest overlap matrix eigenvalue = 1.40E-04
 Guess MOs from core Hamiltonian diagonalization
 Long-range K will be added via erf
 Coulomb attenuation parameter = 0.25 bohr**(-1)
 An unrestricted hybrid HF-DFT SCF calculation will be
 performed using Pulay DIIS extrapolation
 Exchange:     0.1957 Hartree-Fock + 1.0000 wB97X-D3 + LR-HF
 Correlation:  1.0000 wB97X-D3
 Using SG-2 standard quadrature grid
 Dispersion:   Grimme D3
 SCF converges when DIIS error is below 1.0E-08
 using 64 threads for integral computing
 -------------------------------------------------------
 OpenMP Integral computing Module                
 Release: version 1.0, May 2013, Q-Chem Inc. Pittsburgh 
 -------------------------------------------------------
 using 64 threads for integral computing
 -------------------------------------------------------
 OpenMP Integral computing Module                
 Release: version 1.0, May 2013, Q-Chem Inc. Pittsburgh 
 -------------------------------------------------------
 ---------------------------------------
  Cycle       Energy         DIIS Error
 ---------------------------------------
    1    -262.5766612973      8.02E-02
    2    -213.6067951277      7.67E-02
    3    -299.8741692113      3.63E-02
    4    -221.3648365538      7.60E-02
    5    -290.5342368118      4.58E-02
    6    -332.7446465848      2.03E-02
    7    -340.4848086348      6.51E-03
    8    -340.7133345727      5.70E-03
    9    -341.0515807323      8.25E-04
   10    -341.0603808896      4.99E-04
   11    -341.0647422602      1.59E-04
   12    -341.0663542642      6.26E-05
   13    -341.0672785366      3.89E-05
   14    -341.0678632795      2.02E-05
   15    -341.0679824834      1.39E-05
   16    -341.0680221586      8.04E-06
   17    -341.0680489161      3.12E-06
   18    -341.0680532017      1.82E-06
   19    -341.0680542986      9.20E-07
   20    -341.0680547967      3.47E-07
   21    -341.0680548321      1.47E-07
   22    -341.0680548411      8.52E-08
   23    -341.0680548467      3.67E-08
   24    -341.0680548480      1.89E-08
   25    -341.0680548483      8.80E-09 Convergence criterion met
 ---------------------------------------
 <S^2> = 0.8046
 SCF time:  CPU 4208.71 s  wall 79.65 s
 SCF   energy in the final basis set = -341.06805485
 Total energy in the final basis set = -341.06805485
 
 --------------------------------------------------------------
 
                    Orbital Energies (a.u.)
 --------------------------------------------------------------
 
 Alpha MOs
 -- Occupied --
-14.4455 -14.4304 -10.3612 -10.3525 -10.3347 -10.3279 -10.3245 -10.3098
 -1.0903  -1.0372  -0.9603  -0.9195  -0.8073  -0.7591  -0.6672  -0.6423
 -0.6224  -0.6099  -0.5536  -0.5254  -0.5080  -0.4977  -0.4734  -0.4537
 -0.4388  -0.4146  -0.3672  -0.2952
 -- Virtual --
  0.0259   0.0956   0.1098   0.1146   0.1380   0.1436   0.1592   0.1650
  0.1864   0.2039   0.2352   0.2863   0.2981   0.3071   0.3199   0.3267
  0.3582   0.3697   0.3820   0.3924   0.3980   0.4238   0.4295   0.4407
  0.4507   0.4572   0.4689   0.4876   0.4961   0.5062   0.5201   0.5319
  0.5333   0.5394   0.5497   0.5722   0.5862   0.6033   0.6103   0.6488
  0.6562   0.6825   0.6879   0.6994   0.7046   0.7262   0.7444   0.7487
  0.7744   0.7794   0.7847   0.8262   0.8350   0.8492   0.8722   0.8832
  0.9109   0.9457   0.9613   0.9980   1.0247   1.0286   1.0486   1.0581
  1.0832   1.0953   1.1146   1.1309   1.1605   1.1661   1.1754   1.1983
  1.2264   1.2502   1.2539   1.2676   1.2908   1.2999   1.3100   1.3357
  1.3412   1.3742   1.3878   1.3920   1.4324   1.4401   1.4579   1.4710
  1.4904   1.5131   1.5251   1.5548   1.5650   1.5804   1.6147   1.6820
  1.6973   1.7156   1.7557   1.8398   1.8602   1.8730   1.9281   1.9492
  2.0001   2.0455   2.1102   2.1270   2.1356   2.1749   2.1980   2.2201
  2.2311   2.2610   2.2771   2.3501   2.3574   2.3912   2.4022   2.4316
  2.4793   2.4900   2.5340   2.5644   2.5900   2.6076   2.6126   2.6605
  2.6789   2.7024   2.7248   2.7363   2.7402   2.7666   2.8025   2.8049
  2.8150   2.8364   2.8518   2.8867   2.9007   2.9068   2.9268   2.9396
  2.9669   2.9805   2.9914   3.0134   3.0240   3.0324   3.0478   3.0679
  3.0805   3.1038   3.1135   3.1210   3.1309   3.1684   3.1744   3.1800
  3.1923   3.2206   3.2239   3.2415   3.2477   3.2755   3.2877   3.3286
  3.3359   3.3662   3.3859   3.3955   3.4030   3.4158   3.4257   3.4480
  3.4553   3.4821   3.5073   3.5195   3.5403   3.5865   3.6129   3.6261
  3.6554   3.6798   3.7016   3.7225   3.7385   3.7463   3.7790   3.8001
  3.8343   3.8426   3.8580   3.8842   3.9222   3.9375   3.9591   3.9640
  3.9839   4.0131   4.0567   4.0629   4.0702   4.0777   4.0931   4.1141
  4.1331   4.1706   4.1843   4.2163   4.2329   4.2587   4.2670   4.2862
  4.3045   4.3449   4.3656   4.4009   4.4158   4.4443   4.4928   4.5008
  4.5172   4.5551   4.5871   4.6027   4.6253   4.6581   4.6624   4.6929
  4.7290   4.7493   4.7711   4.8030   4.8350   4.8709   4.9030   4.9123
  4.9202   4.9707   5.0068   5.0158   5.0734   5.0980   5.1138   5.1510
  5.1841   5.1962   5.2161   5.2539   5.2632   5.3236   5.3267   5.3453
  5.4286   5.4603   5.5520   5.5819   5.6547   5.6685   5.6982   5.8131
  5.8266   5.8532   5.9915   6.0750   6.2058   6.2371   6.2615   6.2773
  6.3461   6.7881   8.0596   9.6099  11.0753  12.4699  12.7414  13.2175
 14.5918  15.9398
 
 Beta MOs
 -- Occupied --
-14.4484 -14.4305 -10.3618 -10.3483 -10.3287 -10.3270 -10.3202 -10.3120
 -1.0861  -1.0367  -0.9550  -0.9107  -0.7915  -0.7507  -0.6637  -0.6333
 -0.6135  -0.6046  -0.5507  -0.5207  -0.4972  -0.4853  -0.4704  -0.4509
 -0.4361  -0.3947  -0.3696
 -- Virtual --
 -0.0333   0.0436   0.0985   0.1137   0.1171   0.1391   0.1608   0.1631
  0.1688   0.1878   0.2052   0.2373   0.2880   0.3002   0.3110   0.3276
  0.3307   0.3653   0.3708   0.3865   0.3967   0.4035   0.4272   0.4339
  0.4494   0.4536   0.4621   0.4715   0.4902   0.5002   0.5079   0.5241
  0.5344   0.5370   0.5429   0.5497   0.5758   0.5874   0.6055   0.6109
  0.6500   0.6581   0.6844   0.6867   0.7003   0.7069   0.7293   0.7461
  0.7537   0.7788   0.7837   0.7887   0.8282   0.8377   0.8516   0.8754
  0.8874   0.9129   0.9463   0.9625   0.9997   1.0269   1.0296   1.0518
  1.0610   1.0853   1.0964   1.1170   1.1357   1.1625   1.1682   1.1796
  1.2029   1.2290   1.2522   1.2570   1.2701   1.2944   1.3067   1.3134
  1.3381   1.3446   1.3765   1.3919   1.3948   1.4358   1.4435   1.4608
  1.4742   1.4953   1.5192   1.5285   1.5581   1.5676   1.5833   1.6165
  1.6841   1.7006   1.7191   1.7568   1.8417   1.8614   1.8744   1.9303
  1.9501   2.0027   2.0469   2.1124   2.1354   2.1389   2.1797   2.2065
  2.2372   2.2487   2.2719   2.2854   2.3554   2.3632   2.3970   2.4093
  2.4412   2.4850   2.4990   2.5412   2.5726   2.5975   2.6121   2.6301
  2.6665   2.6844   2.7098   2.7313   2.7422   2.7446   2.7716   2.8095
  2.8107   2.8204   2.8449   2.8588   2.8928   2.9076   2.9144   2.9354
  2.9531   2.9759   2.9887   3.0024   3.0226   3.0366   3.0415   3.0526
  3.0741   3.0864   3.1077   3.1224   3.1316   3.1419   3.1775   3.1826
  3.1893   3.1997   3.2264   3.2315   3.2479   3.2592   3.2788   3.2955
  3.3340   3.3414   3.3699   3.3879   3.3992   3.4068   3.4222   3.4300
  3.4517   3.4612   3.4856   3.5114   3.5260   3.5472   3.5868   3.6174
  3.6316   3.6589   3.6839   3.7060   3.7250   3.7440   3.7495   3.7826
  3.8042   3.8380   3.8475   3.8631   3.8860   3.9236   3.9426   3.9604
  3.9672   3.9871   4.0157   4.0579   4.0651   4.0699   4.0785   4.0955
  4.1198   4.1375   4.1743   4.1862   4.2195   4.2350   4.2643   4.2706
  4.2880   4.3097   4.3484   4.3704   4.4023   4.4186   4.4458   4.4948
  4.5023   4.5214   4.5600   4.5911   4.6064   4.6279   4.6596   4.6672
  4.6937   4.7313   4.7513   4.7735   4.8065   4.8366   4.8695   4.9027
  4.9139   4.9233   4.9712   5.0117   5.0190   5.0732   5.0991   5.1166
  5.1523   5.1854   5.1977   5.2192   5.2548   5.2634   5.3247   5.3285
  5.3473   5.4329   5.4631   5.5562   5.5836   5.6561   5.6688   5.6986
  5.8158   5.8285   5.8546   5.9937   6.0761   6.2067   6.2379   6.2626
  6.2781   6.3484   6.7913   8.0606   9.6119  11.0795  12.4831  12.7420
 13.2193  14.5959  15.9398
 --------------------------------------------------------------
 
          Ground-State Mulliken Net Atomic Charges

     Atom                 Charge (a.u.)    Spin (a.u.)
  --------------------------------------------------------
      1 C                    -0.110788       0.029957
      2 N                    -0.049971      -0.007219
      3 C                    -0.170323       0.404608
      4 C                    -0.016157      -0.036573
      5 C                    -0.073056       0.382569
      6 N                    -0.129610      -0.172422
      7 C                    -0.079514       0.551055
      8 C                    -0.096894      -0.181020
      9 H                     0.144730      -0.007651
     10 H                     0.147414       0.049045
     11 H                     0.151201      -0.006160
     12 H                     0.134838      -0.011988
     13 H                     0.148131       0.005801
  --------------------------------------------------------
  Sum of atomic charges =    -0.000000
  Sum of spin   charges =     1.000000

 -----------------------------------------------------------------
                    Cartesian Multipole Moments
 -----------------------------------------------------------------
    Charge (ESU x 10^10)
                 0.0000
    Dipole Moment (Debye)
         X       2.9497      Y      -1.9691      Z      -0.8921
       Tot       3.6570
    Quadrupole Moments (Debye-Ang)
        XX     -38.5920     XY      -6.5856     YY     -42.2178
        XZ     -10.0534     YZ      13.1773     ZZ     -39.5660
    Octopole Moments (Debye-Ang^2)
       XXX    -123.1448    XXY     133.4575    XYY     -33.2505
       YYY     508.0217    XXZ     138.0327    XYZ      13.9015
       YYZ     109.3962    XZZ      -9.0559    YZZ      93.0145
       ZZZ     423.1465
    Hexadecapole Moments (Debye-Ang^3)
      XXXX    -699.3715   XXXY     534.5142   XXYY    -669.7599
      XYYY     583.6718   YYYY   -4191.1273   XXXZ     367.2372
      XXYZ    -455.4268   XYYZ     141.6043   YYYZ   -1419.5159
      XXZZ    -654.5353   XYZZ     160.6044   YYZZ    -944.4416
      XZZZ     246.8488   YZZZ   -1161.0963   ZZZZ   -3136.6343
 -----------------------------------------------------------------
 Calculating MO derivatives via CPSCF
    1     0    42    0.0248914  
    2     0    42    0.0087829  
    3     0    42    0.0030423  
    4     0    42    0.0008232  
    5     0    42    0.0001470  
    6    11    31    0.0000217  
    7    36     6    0.0000034  
    8    42     0    0.0000005  Converged
 Time for AOints: 1649.0 s (CPU) 31.1 s (wall)
 ------------------------------------------------------------------------------
                     AOints        : Timing summary (seconds)
 ------------------------------------------------------------------------------
     job step          cpu (% of tot)      sys (% of tot)     wall (% of tot)
 ------------------------------------------------------------------------------
  AOints            0.1649E+04 ( 3.3)   0.1067E-01 ( 6.6)   0.3112E+02 ( 0.8)
 ------------------------------------------------------------------------------
   Grand Totals     0.4962E+05          0.1612E+00          0.3828E+04
 ------------------------------------------------------------------------------
 Polarizability Matrix (a.u.)
            1           2           3
    1 -82.1957027   7.0603570 -11.0452432
    2   7.0603570 -71.1040588  18.7439441
    3 -11.0452432  18.7439441 -65.0429782
 Calculating analytic Hessian of the SCF energy
 
 Direct stationary perturbation theory relativistic correction:
 
 rels  =       0.087520175949
 relv  =      -0.420024321466
 rel2e =       0.000000000000
 E_rel =      -0.332504145516
 
 Hessian of the SCF Energy
            1           2           3           4           5           6
    1   0.5763366  -0.6921178   0.0398276  -0.4305989   0.5852768  -0.0341596
    2  -0.6921178   1.1400668  -0.0592717   0.5852556  -0.9039497   0.0497067
    3   0.0398276  -0.0592717   0.1109910  -0.0343972   0.0500406  -0.0403041
    4  -0.4305989   0.5852556  -0.0343972   0.4183276  -0.5946966   0.0346625
    5   0.5852768  -0.9039497   0.0500406  -0.5946966   0.8984553  -0.0509196
    6  -0.0341596   0.0497067  -0.0403041   0.0346625  -0.0509196   0.0210127
    7  -0.0298117   0.0102947  -0.0083613   0.0028738  -0.0019901   0.0008882
    8   0.0310514   0.0095018   0.0069601  -0.0020453  -0.0040232  -0.0008553
    9  -0.0072770   0.0013780  -0.0023162   0.0005603   0.0006329   0.0007344
   10  -0.1245570   0.0819239  -0.0021183   0.0132012   0.0069837  -0.0006620
   11   0.0805736  -0.1960713   0.0087954   0.0088924   0.0064786   0.0006904
   12   0.0014438   0.0022684  -0.0627508  -0.0007669   0.0006899   0.0181707
   13   0.0140367   0.0112809  -0.0176060  -0.0046945   0.0021885   0.0026936
   14  -0.0016300  -0.0317142   0.0229815  -0.0006543   0.0032885  -0.0018545
   15  -0.0081161   0.0128193  -0.0042920   0.0024928  -0.0021654   0.0001851
   16  -0.0027958  -0.0044565   0.0049011   0.0017845  -0.0009243  -0.0007612
   17  -0.0024937   0.0024431   0.0021912   0.0011796  -0.0010721  -0.0006803
   18   0.0045016  -0.0018519  -0.0032787  -0.0012963   0.0007586   0.0007774
   19   0.0004197   0.0017814  -0.0005047  -0.0002307   0.0000586   0.0000532
   20   0.0013363  -0.0008010   0.0003014  -0.0001712   0.0000420  -0.0000960
   21  -0.0018380   0.0010742  -0.0004943   0.0006240  -0.0004551   0.0001192
   22  -0.0037420  -0.0040499  -0.0013233   0.0001083   0.0018506   0.0002414
   23  -0.0030136  -0.0004687  -0.0016505   0.0002834   0.0006424   0.0002488
   24   0.0030776  -0.0004199   0.0009403  -0.0001466  -0.0007970  -0.0001582
   25   0.0012653  -0.0018944   0.0007738  -0.0000845   0.0008917  -0.0002092
   26  -0.0004555   0.0005152  -0.0001783  -0.0001975   0.0001279   0.0000241
   27   0.0001383  -0.0001809   0.0005732  -0.0000311   0.0000972  -0.0002045
   28  -0.0005615   0.0122582   0.0187261  -0.0010092   0.0006382  -0.0027320
   29   0.0036397  -0.0215808  -0.0299225   0.0014149   0.0003507   0.0040164
   30   0.0026439  -0.0039916   0.0008349  -0.0010907   0.0013054  -0.0002759
   31  -0.0004660  -0.0001111   0.0003716   0.0004134  -0.0004086  -0.0000846
   32  -0.0014090   0.0020369  -0.0006915   0.0006968  -0.0003062  -0.0001519
   33   0.0012172  -0.0004062   0.0000998  -0.0006345   0.0002870  -0.0000326
   34   0.0002128   0.0000631  -0.0001548  -0.0000404   0.0000475   0.0000218
   35   0.0000020  -0.0000717   0.0002281   0.0000109  -0.0000130  -0.0000364
   36   0.0000613  -0.0002756   0.0002507  -0.0000255   0.0000458  -0.0000312
   37   0.0002618  -0.0002281  -0.0001347  -0.0000505   0.0000839   0.0000481
   38  -0.0007603   0.0000935   0.0002160   0.0000312  -0.0000212  -0.0000923
   39  -0.0015206  -0.0008487  -0.0002540   0.0000491   0.0004797   0.0000069
            7           8           9          10          11          12
    1  -0.0298117   0.0310514  -0.0072770  -0.1245570   0.0805736   0.0014438
    2   0.0102947   0.0095018   0.0013780   0.0819239  -0.1960713   0.0022684
    3  -0.0083613   0.0069601  -0.0023162  -0.0021183   0.0087954  -0.0627508
    4   0.0028738  -0.0020453   0.0005603   0.0132012   0.0088924  -0.0007669
    5  -0.0019901  -0.0040232   0.0006329   0.0069837   0.0064786   0.0006899
    6   0.0008882  -0.0008553   0.0007344  -0.0006620   0.0006904   0.0181707
    7   0.5422264   0.0717986   0.0972052  -0.1971590  -0.0379316  -0.0206455
    8   0.0717986   0.4337384  -0.3044118  -0.0346971  -0.0873655   0.0090670
    9   0.0972052  -0.3044118   0.5094088  -0.0244187   0.0079844  -0.0825650
   10  -0.1971590  -0.0346971  -0.0244187   0.4932591  -0.0033758   0.0207699
   11  -0.0379316  -0.0873655   0.0079844  -0.0033758   0.4677111   0.0031348
   12  -0.0206455   0.0090670  -0.0825650   0.0207699   0.0031348   0.4892636
   13  -0.0111559  -0.0306586   0.0340516  -0.1237059  -0.0325840   0.0241978
   14  -0.0171210   0.0004537  -0.0074125  -0.0328618  -0.1088192   0.0394420
   15   0.0136996  -0.0152170   0.0207095   0.0266061   0.0382237  -0.1155460
   16  -0.0213979   0.0279414  -0.0388378   0.0240355   0.0044847  -0.0051654
   17   0.0067566  -0.0018511   0.0006440   0.0061125  -0.0024790   0.0350317
   18  -0.0129218   0.0084685  -0.0183648  -0.0112372   0.0363397  -0.0151258
   19   0.0487572  -0.0215783   0.0402243  -0.0073313  -0.0065945   0.0070652
   20   0.0191583  -0.0369459   0.0600657  -0.0021563  -0.0096055  -0.0067588
   21  -0.0071840   0.0450074  -0.0421668   0.0052669  -0.0077663  -0.0033096
   22  -0.1988699   0.0745779  -0.1434173  -0.0180231   0.0159240  -0.0259446
   23   0.0371320  -0.1398576   0.1123333   0.0053601   0.0132224  -0.0019522
   24  -0.1020200   0.1269034  -0.2384586  -0.0154408   0.0010447  -0.0023386
   25  -0.1176600  -0.0968841   0.0717010  -0.0108748  -0.0186180   0.0168461
   26  -0.0963729  -0.1804127   0.1249293  -0.0004466  -0.0011559   0.0028121
   27   0.0706405   0.1240275  -0.1405657  -0.0053135  -0.0060483   0.0067915
   28  -0.0071470  -0.0111063  -0.0312600  -0.0437279  -0.0090903  -0.0126335
   29  -0.0032830   0.0008030  -0.0059695  -0.0084966  -0.0851413  -0.0903731
   30  -0.0089637  -0.0015364  -0.0045005  -0.0104050  -0.0966509  -0.2390611
   31   0.0008592  -0.0009968   0.0012185  -0.0063920  -0.0015976  -0.0023032
   32  -0.0006580  -0.0013284   0.0037752  -0.0181604  -0.0002190   0.0013483
   33  -0.0002610   0.0034038  -0.0026946   0.0194525   0.0081200   0.0050872
   34  -0.0015708  -0.0032002   0.0014734  -0.0003777   0.0003196   0.0001670
   35  -0.0033632  -0.0004247   0.0033813  -0.0001124  -0.0008044  -0.0012310
   36   0.0020290   0.0034256   0.0007901   0.0002394  -0.0009156  -0.0004057
   37  -0.0099444  -0.0042024  -0.0012236   0.0016530  -0.0004026  -0.0030308
   38   0.0155797   0.0077122   0.0026696  -0.0000733   0.0042490   0.0065209
   39  -0.0241052  -0.0052430  -0.0000107  -0.0027392   0.0070479   0.0017896
           13          14          15          16          17          18
    1   0.0140367  -0.0016300  -0.0081161  -0.0027958  -0.0024937   0.0045016
    2   0.0112809  -0.0317142   0.0128193  -0.0044565   0.0024431  -0.0018519
    3  -0.0176060   0.0229815  -0.0042920   0.0049011   0.0021912  -0.0032787
    4  -0.0046945  -0.0006543   0.0024928   0.0017845   0.0011796  -0.0012963
    5   0.0021885   0.0032885  -0.0021654  -0.0009243  -0.0010721   0.0007586
    6   0.0026936  -0.0018545   0.0001851  -0.0007612  -0.0006803   0.0007774
    7  -0.0111559  -0.0171210   0.0136996  -0.0213979   0.0067566  -0.0129218
    8  -0.0306586   0.0004537  -0.0152170   0.0279414  -0.0018511   0.0084685
    9   0.0340516  -0.0074125   0.0207095  -0.0388378   0.0006440  -0.0183648
   10  -0.1237059  -0.0328618   0.0266061   0.0240355   0.0061125  -0.0112372
   11  -0.0325840  -0.1088192   0.0382237   0.0044847  -0.0024790   0.0363397
   12   0.0241978   0.0394420  -0.1155460  -0.0051654   0.0350317  -0.0151258
   13   0.7166130   0.0175560   0.1631760  -0.1755410   0.0739907  -0.1289188
   14   0.0175560   0.3349686  -0.2178743   0.0564882  -0.1568004   0.1419112
   15   0.1631760  -0.2178743   0.4704467  -0.1103020   0.1461966  -0.2704032
   16  -0.1755410   0.0564882  -0.1103020   0.4614282  -0.0045331   0.1443903
   17   0.0739907  -0.1568004   0.1461966  -0.0045331   0.2424617  -0.1953244
   18  -0.1289188   0.1419112  -0.2704032   0.1443903  -0.1953244   0.3604179
   19  -0.1009385   0.0438455  -0.0878060  -0.2014375  -0.0674580   0.0278687
   20   0.0024480   0.0214131  -0.0157755  -0.0134708  -0.0954328   0.0402595
   21  -0.0414396  -0.0011047  -0.0048041  -0.0365459   0.0207020  -0.0944561
   22   0.0059814  -0.0040836   0.0076338  -0.0400314  -0.0292035   0.0132371
   23   0.0201199  -0.0183840   0.0246095  -0.0758831   0.0107425  -0.0237147
   24  -0.0201456   0.0154266  -0.0279222   0.0682434  -0.0057614   0.0470354
   25  -0.0048505   0.0000316  -0.0035015  -0.0008234   0.0006156   0.0002796
   26  -0.0004663   0.0020479  -0.0000874   0.0000708  -0.0012613  -0.0014706
   27  -0.0020406   0.0009927   0.0003520   0.0003839  -0.0015165  -0.0008665
   28   0.0041142   0.0046457   0.0110002  -0.0026883  -0.0014182  -0.0010684
   29   0.0036082   0.0098163   0.0217411  -0.0030846  -0.0032606  -0.0014747
   30  -0.0020305  -0.0005769  -0.0247479   0.0061407   0.0011771   0.0021280
   31  -0.3164477  -0.0644771  -0.0140170  -0.0186537   0.0049174  -0.0109355
   32  -0.0650735  -0.0583735   0.0050165   0.0205266   0.0007011   0.0000515
   33  -0.0120379   0.0056926  -0.0463771  -0.0302738  -0.0051553  -0.0087510
   34  -0.0043646  -0.0014846  -0.0014559  -0.0236386   0.0142728  -0.0247853
   35  -0.0032900   0.0031494   0.0008806  -0.0026895   0.0060037  -0.0085224
   36   0.0004884   0.0013682   0.0034323  -0.0044903  -0.0022650   0.0003229
   37   0.0009533  -0.0002547   0.0005899  -0.0002407  -0.0027386   0.0008858
   38   0.0008802  -0.0010463   0.0016324  -0.0044699  -0.0001949   0.0045696
   39  -0.0003884   0.0010082  -0.0010331   0.0023170   0.0047602   0.0005646
           19          20          21          22          23          24
    1   0.0004197   0.0013363  -0.0018380  -0.0037420  -0.0030136   0.0030776
    2   0.0017814  -0.0008010   0.0010742  -0.0040499  -0.0004687  -0.0004199
    3  -0.0005047   0.0003014  -0.0004943  -0.0013233  -0.0016505   0.0009403
    4  -0.0002307  -0.0001712   0.0006240   0.0001083   0.0002834  -0.0001466
    5   0.0000586   0.0000420  -0.0004551   0.0018506   0.0006424  -0.0007970
    6   0.0000532  -0.0000960   0.0001192   0.0002414   0.0002488  -0.0001582
    7   0.0487572   0.0191583  -0.0071840  -0.1988699   0.0371320  -0.1020200
    8  -0.0215783  -0.0369459   0.0450074   0.0745779  -0.1398576   0.1269034
    9   0.0402243   0.0600657  -0.0421668  -0.1434173   0.1123333  -0.2384586
   10  -0.0073313  -0.0021563   0.0052669  -0.0180231   0.0053601  -0.0154408
   11  -0.0065945  -0.0096055  -0.0077663   0.0159240   0.0132224   0.0010447
   12   0.0070652  -0.0067588  -0.0033096  -0.0259446  -0.0019522  -0.0023386
   13  -0.1009385   0.0024480  -0.0414396   0.0059814   0.0201199  -0.0201456
   14   0.0438455   0.0214131  -0.0011047  -0.0040836  -0.0183840   0.0154266
   15  -0.0878060  -0.0157755  -0.0048041   0.0076338   0.0246095  -0.0279222
   16  -0.2014375  -0.0134708  -0.0365459  -0.0400314  -0.0758831   0.0682434
   17  -0.0674580  -0.0954328   0.0207020  -0.0292035   0.0107425  -0.0057614
   18   0.0278687   0.0402595  -0.0944561   0.0132371  -0.0237147   0.0470354
   19   0.5335059   0.0135992   0.1377736  -0.1571086  -0.0080907  -0.0316044
   20   0.0135992   0.3596724  -0.2658250  -0.0811732  -0.1350844   0.0523124
   21   0.1377736  -0.2658250   0.4691807   0.0531993   0.0820271  -0.1297739
   22  -0.1571086  -0.0811732   0.0531993   0.7153656   0.0820049   0.1469350
   23  -0.0080907  -0.1350844   0.0820271   0.0820049   0.3415520  -0.2139328
   24  -0.0316044   0.0523124  -0.1297739   0.1469350  -0.2139328   0.4242289
   25   0.0000295   0.0005135  -0.0046881   0.0122425   0.0105234  -0.0099227
   26   0.0012363   0.0047593   0.0052499  -0.0091672  -0.0034370   0.0084157
   27  -0.0050893   0.0052691   0.0015791   0.0120835   0.0171853  -0.0066801
   28   0.0016069   0.0015929  -0.0007564  -0.0027979  -0.0036308   0.0020009
   29   0.0020763   0.0010097  -0.0004712  -0.0004055  -0.0027195   0.0013877
   30  -0.0021144   0.0001634  -0.0016463  -0.0000691  -0.0023508   0.0020960
   31   0.0030359  -0.0002827  -0.0019111  -0.0001348  -0.0001534   0.0004948
   32   0.0010639   0.0065746   0.0068858   0.0006094  -0.0008955  -0.0000903
   33  -0.0039655   0.0064640   0.0028524  -0.0002185  -0.0003362  -0.0009286
   34  -0.1108560   0.0581790  -0.0972524   0.0112941  -0.0083903   0.0113918
   35   0.0592355  -0.1175300   0.1222600   0.0102708  -0.0026976   0.0147739
   36  -0.0995354   0.1222426  -0.2048672  -0.0097990   0.0075086  -0.0058358
   37  -0.0094525   0.0004270  -0.0052483  -0.3242842  -0.0562618  -0.0528634
   38  -0.0191752   0.0019283  -0.0075841  -0.0571546  -0.0626151   0.0007371
   39   0.0176346   0.0013773   0.0077868  -0.0525583   0.0000245  -0.0622047
           25          26          27          28          29          30
    1   0.0012653  -0.0004555   0.0001383  -0.0005615   0.0036397   0.0026439
    2  -0.0018944   0.0005152  -0.0001809   0.0122582  -0.0215808  -0.0039916
    3   0.0007738  -0.0001783   0.0005732   0.0187261  -0.0299225   0.0008349
    4  -0.0000845  -0.0001975  -0.0000311  -0.0010092   0.0014149  -0.0010907
    5   0.0008917   0.0001279   0.0000972   0.0006382   0.0003507   0.0013054
    6  -0.0002092   0.0000241  -0.0002045  -0.0027320   0.0040164  -0.0002759
    7  -0.1176600  -0.0963729   0.0706405  -0.0071470  -0.0032830  -0.0089637
    8  -0.0968841  -0.1804127   0.1240275  -0.0111063   0.0008030  -0.0015364
    9   0.0717010   0.1249293  -0.1405657  -0.0312600  -0.0059695  -0.0045005
   10  -0.0108748  -0.0004466  -0.0053135  -0.0437279  -0.0084966  -0.0104050
   11  -0.0186180  -0.0011559  -0.0060483  -0.0090903  -0.0851413  -0.0966509
   12   0.0168461   0.0028121   0.0067915  -0.0126335  -0.0903731  -0.2390611
   13  -0.0048505  -0.0004663  -0.0020406   0.0041142   0.0036082  -0.0020305
   14   0.0000316   0.0020479   0.0009927   0.0046457   0.0098163  -0.0005769
   15  -0.0035015  -0.0000874   0.0003520   0.0110002   0.0217411  -0.0247479
   16  -0.0008234   0.0000708   0.0003839  -0.0026883  -0.0030846   0.0061407
   17   0.0006156  -0.0012613  -0.0015165  -0.0014182  -0.0032606   0.0011771
   18   0.0002796  -0.0014706  -0.0008665  -0.0010684  -0.0014747   0.0021280
   19   0.0000295   0.0012363  -0.0050893   0.0016069   0.0020763  -0.0021144
   20   0.0005135   0.0047593   0.0052691   0.0015929   0.0010097   0.0001634
   21  -0.0046881   0.0052499   0.0015791  -0.0007564  -0.0004712  -0.0016463
   22   0.0122425  -0.0091672   0.0120835  -0.0027979  -0.0004055  -0.0000691
   23   0.0105234  -0.0034370   0.0171853  -0.0036308  -0.0027195  -0.0023508
   24  -0.0099227   0.0084157  -0.0066801   0.0020009   0.0013877   0.0020960
   25   0.1199297   0.1044688  -0.0734174   0.0003251  -0.0003446  -0.0002517
   26   0.1044688   0.1818407  -0.1369305   0.0002423   0.0002869   0.0000482
   27  -0.0734174  -0.1369305   0.1410280   0.0010337   0.0003504   0.0001907
   28   0.0003251   0.0002423   0.0010337   0.0525583   0.0050895   0.0158188
   29  -0.0003446   0.0002869   0.0003504   0.0050895   0.1001635   0.1015889
   30  -0.0002517   0.0000482   0.0001907   0.0158188   0.1015889   0.2642391
   31  -0.0003634  -0.0000179  -0.0002020  -0.0001308  -0.0000941   0.0003019
   32  -0.0011017  -0.0000655  -0.0003476  -0.0006226  -0.0003883   0.0009436
   33   0.0012748   0.0001921   0.0004489  -0.0007528  -0.0012846   0.0008990
   34   0.0004366  -0.0003576   0.0007548   0.0000940  -0.0000338   0.0000376
   35   0.0006625  -0.0005842   0.0004777   0.0000046   0.0003665  -0.0001579
   36  -0.0004163   0.0000904  -0.0006753  -0.0000107   0.0002604  -0.0000669
   37   0.0004278   0.0014634   0.0010592  -0.0006360  -0.0000865  -0.0000178
   38   0.0011359  -0.0026614  -0.0033761   0.0013970   0.0002938   0.0000380
   39   0.0015315  -0.0030951  -0.0019715   0.0006339   0.0001506  -0.0000892
           31          32          33          34          35          36
    1  -0.0004660  -0.0014090   0.0012172   0.0002128   0.0000020   0.0000613
    2  -0.0001111   0.0020369  -0.0004062   0.0000631  -0.0000717  -0.0002756
    3   0.0003716  -0.0006915   0.0000998  -0.0001548   0.0002281   0.0002507
    4   0.0004134   0.0006968  -0.0006345  -0.0000404   0.0000109  -0.0000255
    5  -0.0004086  -0.0003062   0.0002870   0.0000475  -0.0000130   0.0000458
    6  -0.0000846  -0.0001519  -0.0000326   0.0000218  -0.0000364  -0.0000312
    7   0.0008592  -0.0006580  -0.0002610  -0.0015708  -0.0033632   0.0020290
    8  -0.0009968  -0.0013284   0.0034038  -0.0032002  -0.0004247   0.0034256
    9   0.0012185   0.0037752  -0.0026946   0.0014734   0.0033813   0.0007901
   10  -0.0063920  -0.0181604   0.0194525  -0.0003777  -0.0001124   0.0002394
   11  -0.0015976  -0.0002190   0.0081200   0.0003196  -0.0008044  -0.0009156
   12  -0.0023032   0.0013483   0.0050872   0.0001670  -0.0012310  -0.0004057
   13  -0.3164477  -0.0650735  -0.0120379  -0.0043646  -0.0032900   0.0004884
   14  -0.0644771  -0.0583735   0.0056926  -0.0014846   0.0031494   0.0013682
   15  -0.0140170   0.0050165  -0.0463771  -0.0014559   0.0008806   0.0034323
   16  -0.0186537   0.0205266  -0.0302738  -0.0236386  -0.0026895  -0.0044903
   17   0.0049174   0.0007011  -0.0051553   0.0142728   0.0060037  -0.0022650
   18  -0.0109355   0.0000515  -0.0087510  -0.0247853  -0.0085224   0.0003229
   19   0.0030359   0.0010639  -0.0039655  -0.1108560   0.0592355  -0.0995354
   20  -0.0002827   0.0065746   0.0064640   0.0581790  -0.1175300   0.1222426
   21  -0.0019111   0.0068858   0.0028524  -0.0972524   0.1222600  -0.2048672
   22  -0.0001348   0.0006094  -0.0002185   0.0112941   0.0102708  -0.0097990
   23  -0.0001534  -0.0008955  -0.0003362  -0.0083903  -0.0026976   0.0075086
   24   0.0004948  -0.0000903  -0.0009286   0.0113918   0.0147739  -0.0058358
   25  -0.0003634  -0.0011017   0.0012748   0.0004366   0.0006625  -0.0004163
   26  -0.0000179  -0.0000655   0.0001921  -0.0003576  -0.0005842   0.0000904
   27  -0.0002020  -0.0003476   0.0004489   0.0007548   0.0004777  -0.0006753
   28  -0.0001308  -0.0006226  -0.0007528   0.0000940   0.0000046  -0.0000107
   29  -0.0000941  -0.0003883  -0.0012846  -0.0000338   0.0003665   0.0002604
   30   0.0003019   0.0009436   0.0008990   0.0000376  -0.0001579  -0.0000669
   31   0.3387861   0.0634590   0.0269930  -0.0003829  -0.0002587  -0.0001445
   32   0.0634590   0.0521200  -0.0165000   0.0003656   0.0006562   0.0004811
   33   0.0269930  -0.0165000   0.0493353  -0.0009438   0.0002185   0.0003405
   34  -0.0003829   0.0003656  -0.0009438   0.1288813  -0.0607361   0.1108563
   35  -0.0002587   0.0006562   0.0002185  -0.0607361   0.1127803  -0.1309273
   36  -0.0001445   0.0004811   0.0003405   0.1108563  -0.1309273   0.2074019
   37  -0.0001232   0.0003040   0.0001503   0.0003122   0.0002636   0.0007474
   38   0.0000217  -0.0005125  -0.0006959   0.0009549  -0.0008305  -0.0010394
   39   0.0002182  -0.0007206  -0.0002792  -0.0001106  -0.0013450  -0.0006563
           37          38          39
    1   0.0002618  -0.0007603  -0.0015206
    2  -0.0002281   0.0000935  -0.0008487
    3  -0.0001347   0.0002160  -0.0002540
    4  -0.0000505   0.0000312   0.0000491
    5   0.0000839  -0.0000212   0.0004797
    6   0.0000481  -0.0000923   0.0000069
    7  -0.0099444   0.0155797  -0.0241052
    8  -0.0042024   0.0077122  -0.0052430
    9  -0.0012236   0.0026696  -0.0000107
   10   0.0016530  -0.0000733  -0.0027392
   11  -0.0004026   0.0042490   0.0070479
   12  -0.0030308   0.0065209   0.0017896
   13   0.0009533   0.0008802  -0.0003884
   14  -0.0002547  -0.0010463   0.0010082
   15   0.0005899   0.0016324  -0.0010331
   16  -0.0002407  -0.0044699   0.0023170
   17  -0.0027386  -0.0001949   0.0047602
   18   0.0008858   0.0045696   0.0005646
   19  -0.0094525  -0.0191752   0.0176346
   20   0.0004270   0.0019283   0.0013773
   21  -0.0052483  -0.0075841   0.0077868
   22  -0.3242842  -0.0571546  -0.0525583
   23  -0.0562618  -0.0626151   0.0000245
   24  -0.0528634   0.0007371  -0.0622047
   25   0.0004278   0.0011359   0.0015315
   26   0.0014634  -0.0026614  -0.0030951
   27   0.0010592  -0.0033761  -0.0019715
   28  -0.0006360   0.0013970   0.0006339
   29  -0.0000865   0.0002938   0.0001506
   30  -0.0000178   0.0000380  -0.0000892
   31  -0.0001232   0.0000217   0.0002182
   32   0.0003040  -0.0005125  -0.0007206
   33   0.0001503  -0.0006959  -0.0002792
   34   0.0003122   0.0009549  -0.0001106
   35   0.0002636  -0.0008305  -0.0013450
   36   0.0007474  -0.0010394  -0.0006563
   37   0.3411235   0.0616327   0.0590378
   38   0.0616327   0.0536052  -0.0035959
   39   0.0590378  -0.0035959   0.0563508
 **********************************************************************
 **                                                                  **
 **                       VIBRATIONAL ANALYSIS                       **
 **                       --------------------                       **
 **                                                                  **
 **        VIBRATIONAL FREQUENCIES (CM**-1) AND NORMAL MODES         **
 **     FORCE CONSTANTS (mDYN/ANGSTROM) AND REDUCED MASSES (AMU)     **
 **                  INFRARED INTENSITIES (KM/MOL)                   **
 **                                                                  **
 **********************************************************************
 

 Mode:                 1                      2                      3
 Frequency:        54.43                 156.84                 248.44
 Force Cnst:      0.0073                 0.0944                 0.1559
 Red. Mass:       4.2020                 6.5130                 4.2876
 IR Active:          YES                    YES                    YES
 IR Intens:        2.700                  6.391                  2.989
 Raman Active:       YES                    YES                    YES
               X      Y      Z        X      Y      Z        X      Y      Z
 C          0.043 -0.033  0.065   -0.077 -0.043  0.025    0.034 -0.173 -0.209
 N          0.079  0.003  0.250    0.359  0.242 -0.128    0.138 -0.082  0.238
 C          0.026 -0.123 -0.165   -0.209  0.066  0.020   -0.050  0.102  0.038
 C          0.007 -0.075 -0.126   -0.180 -0.110  0.060    0.035 -0.137 -0.140
 C          0.021 -0.128 -0.168   -0.019 -0.214  0.051   -0.056  0.114  0.052
 N         -0.040  0.055 -0.008    0.116 -0.182 -0.016   -0.053  0.101  0.036
 C         -0.092  0.225  0.145    0.069  0.035 -0.017    0.001 -0.068 -0.123
 C         -0.041  0.069  0.004   -0.098  0.185  0.018   -0.052  0.110  0.039
 H          0.081 -0.267 -0.295   -0.352  0.170  0.029   -0.134  0.283  0.188
 H         -0.072  0.029 -0.162   -0.170 -0.103  0.055    0.180 -0.317 -0.064
 H          0.069 -0.303 -0.323    0.015 -0.390  0.077   -0.125  0.378  0.254
 H         -0.160  0.428  0.324    0.166  0.082 -0.048    0.056 -0.231 -0.268
 H         -0.047  0.089  0.016   -0.135  0.368  0.023   -0.103  0.243  0.167
 TransDip  -0.008 -0.011 -0.051   -0.074 -0.019  0.026   -0.014 -0.014 -0.052

 Mode:                 4                      5                      6
 Frequency:       390.40                 457.81                 531.38
 Force Cnst:      0.3161                 0.9767                 0.7675
 Red. Mass:       3.5201                 7.9092                 4.6131
 IR Active:          YES                    YES                    YES
 IR Intens:        2.074                  0.474                  2.437
 Raman Active:       YES                    YES                    YES
               X      Y      Z        X      Y      Z        X      Y      Z
 C          0.117  0.088  0.016    0.178 -0.124  0.531   -0.163  0.011  0.149
 N         -0.061 -0.033 -0.009    0.120 -0.228 -0.172   -0.031  0.101 -0.064
 C          0.049 -0.166 -0.148    0.042  0.126 -0.083   -0.027 -0.169  0.010
 C         -0.015 -0.006  0.004    0.085 -0.067  0.080   -0.043 -0.042 -0.202
 C         -0.040  0.121  0.114   -0.084 -0.021 -0.049    0.107 -0.032 -0.143
 N          0.046 -0.154 -0.119   -0.167  0.100  0.046    0.048  0.239  0.079
 C          0.005 -0.022 -0.017   -0.103  0.037 -0.217    0.119 -0.174  0.006
 C         -0.076  0.195  0.166   -0.026  0.139 -0.080   -0.020  0.024  0.176
 H          0.127 -0.376 -0.338   -0.137  0.287 -0.032    0.055 -0.135  0.117
 H         -0.219 -0.056  0.044   -0.108  0.233 -0.039   -0.120  0.215 -0.306
 H         -0.094  0.318  0.287   -0.126  0.188 -0.062    0.066  0.074  0.085
 H          0.052 -0.140 -0.126   -0.010 -0.103 -0.373    0.139 -0.549 -0.255
 H         -0.130  0.348  0.293   -0.054  0.114  0.081   -0.063  0.231  0.195
 TransDip  -0.003  0.033  0.032   -0.007  0.019  0.008    0.014 -0.048  0.004

 Mode:                 7                      8                      9
 Frequency:       556.31                 598.15                 643.07
 Force Cnst:      0.9534                 1.3461                 0.4371
 Red. Mass:       5.2287                 6.3858                 1.7938
 IR Active:          YES                    YES                    YES
 IR Intens:        0.391                  3.587                 28.924
 Raman Active:       YES                    YES                    YES
               X      Y      Z        X      Y      Z        X      Y      Z
 C          0.413  0.284 -0.071   -0.044  0.052 -0.060   -0.005 -0.020  0.082
 N         -0.119 -0.068  0.012   -0.038  0.074  0.007    0.015 -0.017 -0.023
 C         -0.174 -0.031  0.045    0.118  0.168 -0.212   -0.046  0.002 -0.028
 C         -0.073 -0.054 -0.066    0.152  0.087 -0.070    0.010  0.003 -0.105
 C         -0.027 -0.156 -0.017    0.240 -0.097  0.060    0.091  0.103  0.016
 N          0.034  0.061  0.118   -0.098 -0.177  0.331    0.044 -0.053 -0.036
 C          0.058 -0.051 -0.011   -0.095 -0.119  0.002    0.002 -0.032  0.071
 C         -0.057 -0.008 -0.049   -0.266  0.055 -0.060   -0.081 -0.084 -0.055
 H         -0.352  0.354  0.365    0.327  0.050 -0.188   -0.099  0.355  0.356
 H         -0.124  0.051 -0.108    0.046  0.032 -0.031   -0.100  0.017 -0.103
 H          0.017 -0.355 -0.029    0.254 -0.045 -0.176    0.027  0.349  0.207
 H          0.102 -0.010 -0.011    0.273 -0.222 -0.303   -0.120  0.429  0.458
 H         -0.115  0.243 -0.013   -0.254 -0.105  0.049   -0.165  0.180  0.113
 TransDip   0.005  0.016  0.011    0.036 -0.007 -0.048   -0.033  0.125  0.114

 Mode:                10                     11                     12
 Frequency:       705.58                 801.04                 815.96
 Force Cnst:      0.6746                 0.5753                 0.7202
 Red. Mass:       2.2998                 1.5219                 1.8359
 IR Active:          YES                    YES                    YES
 IR Intens:       22.944                  1.343                  0.361
 Raman Active:       YES                    YES                    YES
               X      Y      Z        X      Y      Z        X      Y      Z
 C         -0.071  0.038 -0.034    0.010  0.041  0.021    0.012 -0.019 -0.022
 N         -0.046  0.079  0.002   -0.025  0.028 -0.010    0.018 -0.024  0.009
 C          0.164 -0.064 -0.079    0.001  0.077  0.072   -0.052  0.007  0.018
 C          0.015 -0.043  0.028    0.008 -0.047 -0.094    0.004  0.045  0.089
 C         -0.084 -0.097  0.022   -0.042 -0.112 -0.019    0.035  0.014 -0.028
 N         -0.064 -0.008  0.058   -0.005 -0.041  0.033   -0.002  0.073  0.020
 C          0.002 -0.027 -0.120    0.000  0.008 -0.018    0.052 -0.158 -0.127
 C          0.136  0.021  0.016    0.042  0.017  0.001   -0.066  0.043  0.031
 H         -0.086  0.451  0.335    0.141 -0.299 -0.272    0.081 -0.371 -0.325
 H         -0.063 -0.066  0.049    0.197  0.129 -0.183    0.053  0.011  0.097
 H         -0.104 -0.025  0.061   -0.208  0.479  0.543    0.078 -0.131 -0.182
 H         -0.148  0.370  0.242   -0.041  0.206  0.142   -0.187  0.558  0.504
 H         -0.005  0.318  0.467    0.100 -0.161 -0.117   -0.062  0.058 -0.017
 TransDip  -0.060  0.111  0.088    0.033 -0.007 -0.015   -0.002  0.019 -0.000

 Mode:                13                     14                     15
 Frequency:       908.88                 960.30                1002.35
 Force Cnst:      1.2152                 2.1333                 0.7760
 Red. Mass:       2.4968                 3.9264                 1.3110
 IR Active:          YES                    YES                    YES
 IR Intens:       16.849                 14.180                  0.847
 Raman Active:       YES                    YES                    YES
               X      Y      Z        X      Y      Z        X      Y      Z
 C         -0.002 -0.026 -0.082   -0.022  0.067  0.029   -0.003  0.005  0.006
 N          0.018 -0.018  0.020   -0.060  0.083 -0.009   -0.005  0.008 -0.001
 C         -0.044 -0.104 -0.048   -0.167 -0.113  0.113   -0.011  0.050  0.045
 C          0.031  0.085  0.229    0.106 -0.184  0.017    0.016 -0.013  0.013
 C          0.090 -0.109 -0.148    0.209  0.131 -0.044   -0.012 -0.004  0.007
 N          0.007  0.047 -0.008   -0.143 -0.113  0.061    0.026  0.019 -0.007
 C         -0.025  0.033  0.019   -0.044  0.073 -0.088   -0.021  0.025  0.014
 C         -0.057 -0.001 -0.031    0.152  0.053 -0.030    0.006 -0.104 -0.093
 H         -0.220  0.133  0.105   -0.441 -0.158 -0.149    0.142 -0.307 -0.259
 H          0.127  0.188  0.158    0.142 -0.317  0.072    0.082 -0.014  0.010
 H         -0.111  0.678  0.416    0.214  0.292 -0.395    0.001 -0.060  0.001
 H          0.042 -0.121 -0.131   -0.029  0.076 -0.105    0.038 -0.104 -0.110
 H         -0.098  0.153  0.005    0.139  0.195 -0.116   -0.260  0.603  0.570
 TransDip  -0.032  0.120  0.045    0.026  0.070 -0.095   -0.001  0.006  0.029

 Mode:                16                     17                     18
 Frequency:      1016.18                1048.46                1070.92
 Force Cnst:      1.8896                 1.8988                 1.4304
 Red. Mass:       3.1059                 2.9318                 2.1169
 IR Active:          YES                    YES                    YES
 IR Intens:        3.758                  9.140                  4.285
 Raman Active:       YES                    YES                    YES
               X      Y      Z        X      Y      Z        X      Y      Z
 C          0.007 -0.051 -0.023   -0.015 -0.060 -0.020   -0.039  0.015  0.035
 N          0.047 -0.061  0.007    0.049 -0.055  0.006   -0.029  0.054 -0.009
 C         -0.039  0.016 -0.039   -0.071 -0.169  0.091   -0.020 -0.075 -0.018
 C         -0.056  0.165 -0.044    0.007  0.206 -0.092    0.202 -0.045  0.014
 C         -0.064  0.018 -0.033   -0.012  0.008  0.072   -0.143  0.004  0.050
 N         -0.152 -0.088  0.059    0.003 -0.073  0.082    0.045  0.017 -0.025
 C          0.110 -0.122  0.172   -0.015  0.142 -0.174    0.017 -0.042  0.053
 C          0.178  0.081 -0.064   -0.003 -0.027  0.027   -0.084  0.045 -0.061
 H         -0.134 -0.011 -0.161    0.153 -0.149  0.313   -0.079  0.058  0.102
 H         -0.053  0.342 -0.128    0.223  0.569 -0.281    0.787  0.092 -0.090
 H         -0.077  0.098 -0.168    0.032 -0.168  0.011   -0.101 -0.160 -0.087
 H         -0.045 -0.243  0.205    0.215  0.291 -0.237    0.024 -0.032  0.060
 H          0.129  0.626 -0.284   -0.041  0.023  0.115   -0.063  0.218 -0.380
 TransDip   0.010  0.060 -0.013    0.004  0.087 -0.043    0.061 -0.026  0.007

 Mode:                19                     20                     21
 Frequency:      1124.09                1187.65                1283.68
 Force Cnst:      2.3373                 0.9624                 1.3584
 Red. Mass:       3.1395                 1.1581                 1.3991
 IR Active:          YES                    YES                    YES
 IR Intens:        4.009                  0.848                  5.249
 Raman Active:       YES                    YES                    YES
               X      Y      Z        X      Y      Z        X      Y      Z
 C         -0.003  0.010  0.015   -0.000  0.002  0.005   -0.010 -0.006 -0.054
 N         -0.010  0.016 -0.004   -0.001  0.002 -0.001   -0.008  0.014  0.008
 C         -0.038  0.028 -0.022    0.031 -0.026  0.065    0.030  0.018  0.030
 C          0.076 -0.001  0.004   -0.009 -0.004  0.002    0.037 -0.136  0.069
 C         -0.061 -0.051 -0.007    0.005 -0.018 -0.016   -0.033  0.046 -0.012
 N         -0.182 -0.007 -0.054    0.013  0.002  0.007    0.022 -0.009  0.008
 C          0.314  0.103  0.004   -0.045  0.002 -0.019    0.004 -0.011  0.015
 C         -0.100 -0.106  0.072   -0.013  0.041 -0.050   -0.024  0.006 -0.019
 H          0.277 -0.064  0.134    0.580 -0.139  0.382    0.076 -0.015  0.032
 H         -0.168 -0.334  0.181   -0.262 -0.254  0.143   -0.471  0.722 -0.307
 H         -0.130  0.282 -0.248   -0.011  0.061  0.001   -0.028  0.112 -0.228
 H          0.560  0.225 -0.083   -0.096 -0.024 -0.008    0.197  0.108 -0.024
 H         -0.109 -0.023  0.012   -0.005  0.354 -0.439   -0.019 -0.001 -0.050
 TransDip  -0.061 -0.012 -0.018    0.023 -0.008  0.016    0.073  0.001 -0.008

 Mode:                22                     23                     24
 Frequency:      1302.40                1344.93                1380.21
 Force Cnst:      1.9329                 1.9077                 1.3560
 Red. Mass:       1.9341                 1.7900                 1.2081
 IR Active:          YES                    YES                    YES
 IR Intens:       20.640                  0.340                  0.521
 Raman Active:       YES                    YES                    YES
               X      Y      Z        X      Y      Z        X      Y      Z
 C         -0.021 -0.013 -0.019   -0.013 -0.010  0.014   -0.004 -0.002 -0.002
 N         -0.001  0.011  0.002    0.005 -0.002 -0.002   -0.001  0.001  0.000
 C         -0.087  0.013 -0.004   -0.001 -0.035  0.059    0.066 -0.007  0.044
 C          0.219  0.061 -0.039    0.074  0.086 -0.052    0.023  0.003 -0.002
 C          0.001 -0.083  0.091   -0.116 -0.005 -0.070    0.021  0.039 -0.044
 N         -0.004  0.029 -0.038    0.114 -0.013  0.061   -0.059  0.005 -0.025
 C         -0.002  0.030 -0.032   -0.070 -0.055  0.034   -0.033 -0.023  0.012
 C          0.012 -0.031  0.038    0.014  0.038 -0.035   -0.016 -0.019  0.014
 H         -0.222 -0.012 -0.137   -0.279 -0.012 -0.134   -0.242  0.035 -0.151
 H         -0.680  0.041  0.033   -0.354 -0.376  0.194   -0.136 -0.038  0.031
 H         -0.002 -0.130  0.194   -0.162  0.290 -0.340    0.076 -0.439  0.555
 H         -0.498 -0.243  0.092    0.446  0.229 -0.091    0.442  0.246 -0.111
 H          0.016  0.060 -0.094    0.016 -0.151  0.151   -0.012  0.208 -0.247
 TransDip  -0.093 -0.097  0.056   -0.003 -0.013  0.013    0.019  0.011 -0.006

 Mode:                25                     26                     27
 Frequency:      1453.42                1567.69                1620.04
 Force Cnst:      2.0359                 4.4266                 9.1899
 Red. Mass:       1.6358                 3.0570                 5.9430
 IR Active:          YES                    YES                    YES
 IR Intens:        9.337                  8.062                 22.289
 Raman Active:       YES                    YES                    YES
               X      Y      Z        X      Y      Z        X      Y      Z
 C         -0.005 -0.001 -0.001    0.006  0.003 -0.003    0.002  0.004  0.009
 N         -0.002  0.004  0.000   -0.001  0.001 -0.000   -0.000 -0.001 -0.001
 C         -0.112 -0.021 -0.021   -0.121  0.046 -0.107   -0.219  0.145 -0.258
 C          0.069 -0.009  0.025    0.008  0.008 -0.007    0.067 -0.039  0.072
 C         -0.007  0.033 -0.044    0.087 -0.127  0.189   -0.139  0.155 -0.237
 N         -0.045 -0.002 -0.013   -0.029  0.102 -0.132    0.142 -0.097  0.168
 C          0.016 -0.046  0.057   -0.176 -0.096  0.043   -0.059  0.030 -0.058
 C          0.052  0.113 -0.106    0.129 -0.022  0.076    0.130 -0.192  0.269
 H          0.391 -0.109  0.292    0.251  0.001  0.108    0.451  0.062  0.125
 H         -0.078 -0.007  0.035    0.113  0.091 -0.052    0.076 -0.068  0.052
 H          0.031 -0.297  0.371    0.057  0.211 -0.241   -0.096 -0.233  0.252
 H          0.112 -0.003  0.044    0.638  0.360 -0.165    0.004  0.066 -0.071
 H          0.052 -0.436  0.502    0.156  0.140 -0.088    0.164  0.305 -0.264
 TransDip   0.041 -0.044  0.077   -0.006 -0.064  0.064   -0.028  0.099 -0.111

 Mode:                28                     29                     30
 Frequency:      2397.83                2971.71                3167.60
 Force Cnst:     42.8913                 5.6141                 6.4411
 Red. Mass:      12.6614                 1.0790                 1.0896
 IR Active:          YES                    YES                    YES
 IR Intens:        9.726                  2.184                  5.436
 Raman Active:       YES                    YES                    YES
               X      Y      Z        X      Y      Z        X      Y      Z
 C         -0.444  0.660 -0.037    0.001 -0.003 -0.002   -0.001  0.000  0.000
 N          0.332 -0.492  0.028   -0.001  0.001 -0.000    0.000 -0.000 -0.000
 C          0.008 -0.002  0.002   -0.002 -0.000 -0.001   -0.000 -0.000  0.001
 C          0.051 -0.077 -0.001   -0.005 -0.035 -0.072    0.001  0.001 -0.002
 C         -0.000 -0.009  0.007    0.001  0.002 -0.002   -0.084 -0.018 -0.006
 N         -0.001  0.003 -0.004    0.001 -0.001  0.001   -0.000 -0.000 -0.000
 C          0.000 -0.000  0.001   -0.000  0.000 -0.000    0.001  0.003 -0.002
 C         -0.003  0.001 -0.002    0.000 -0.001  0.001   -0.000 -0.001  0.001
 H         -0.009  0.007 -0.006    0.001  0.006 -0.004    0.006  0.009 -0.008
 H          0.034 -0.039  0.032    0.063  0.428  0.898   -0.002  0.001  0.011
 H         -0.010  0.009 -0.009   -0.010 -0.000 -0.003    0.971  0.202  0.072
 H          0.002 -0.002  0.002   -0.002  0.002 -0.003    0.023 -0.024  0.036
 H         -0.003  0.001 -0.005    0.002 -0.001 -0.001   -0.002 -0.001 -0.000
 TransDip  -0.057  0.079 -0.024   -0.028 -0.010 -0.037   -0.069 -0.020 -0.021

 Mode:                31                     32                     33
 Frequency:      3208.51                3222.20                3232.68
 Force Cnst:      6.5925                 6.6687                 6.7620
 Red. Mass:       1.0869                 1.0901                 1.0982
 IR Active:          YES                    YES                    YES
 IR Intens:        1.023                  7.343                  8.723
 Raman Active:       YES                    YES                    YES
               X      Y      Z        X      Y      Z        X      Y      Z
 C         -0.000  0.000  0.000    0.000  0.000  0.000   -0.000 -0.000 -0.000
 N          0.000 -0.000 -0.000    0.000 -0.000 -0.000   -0.000  0.000  0.000
 C          0.019  0.026 -0.021    0.026  0.039 -0.033   -0.021 -0.037  0.032
 C         -0.000 -0.000 -0.000   -0.001 -0.000 -0.001    0.001  0.000  0.001
 C         -0.003 -0.000 -0.001    0.003 -0.000  0.001    0.004  0.000  0.001
 N          0.001  0.000  0.000   -0.000 -0.000  0.000   -0.001 -0.000 -0.000
 C          0.015 -0.016  0.024   -0.030  0.032 -0.047   -0.019  0.026 -0.036
 C         -0.066 -0.013 -0.013    0.002 -0.002  0.003   -0.053 -0.010 -0.011
 H         -0.214 -0.315  0.260   -0.304 -0.452  0.375    0.267  0.401 -0.333
 H          0.001  0.001  0.001    0.003  0.003  0.005   -0.002 -0.002 -0.002
 H          0.025  0.005  0.002   -0.026 -0.005 -0.002   -0.031 -0.006 -0.002
 H         -0.183  0.189 -0.283    0.347 -0.367  0.546    0.247 -0.266  0.395
 H          0.766  0.150  0.145   -0.019  0.000 -0.008    0.579  0.115  0.109
 TransDip  -0.025 -0.020  0.005   -0.038  0.043 -0.065   -0.089  0.011 -0.029

 STANDARD THERMODYNAMIC QUANTITIES AT   298.15 K  AND     1.00 ATM

   This Molecule has  0 Imaginary Frequencies
   Zero point vibrational energy:       60.658 kcal/mol

   Atom    1 Element C  Has Mass   12.00000
   Atom    2 Element N  Has Mass   14.00307
   Atom    3 Element C  Has Mass   12.00000
   Atom    4 Element C  Has Mass   12.00000
   Atom    5 Element C  Has Mass   12.00000
   Atom    6 Element N  Has Mass   14.00307
   Atom    7 Element C  Has Mass   12.00000
   Atom    8 Element C  Has Mass   12.00000
   Atom    9 Element H  Has Mass    1.00783
   Atom   10 Element H  Has Mass    1.00783
   Atom   11 Element H  Has Mass    1.00783
   Atom   12 Element H  Has Mass    1.00783
   Atom   13 Element H  Has Mass    1.00783
   Molecular Mass:   105.045290 amu
   Principal axes and moments of inertia in amu*Bohr^2:
                             1           2           3
    Eigenvalues --      380.99688  1088.95323  1352.98553
          X              -0.57268     0.81853    -0.04528
          Y               0.67058     0.49951     0.54846
          Z              -0.47155    -0.28372     0.83495
   Rotational Symmetry Number is   1
   The Molecule is an Asymmetric Top
   Translational Enthalpy:        0.889 kcal/mol
   Rotational Enthalpy:           0.889 kcal/mol
   Vibrational Enthalpy:         63.036 kcal/mol
   gas constant (RT):             0.592 kcal/mol
   Translational Entropy:        39.865  cal/mol.K
   Rotational Entropy:           27.820  cal/mol.K
   Vibrational Entropy:          14.201  cal/mol.K

   Total Enthalpy:               65.406 kcal/mol
   Total Entropy:                81.885  cal/mol.K
Archival summary:
1\1\c8-60\FREQ\ProcedureUnspecified\BasisUnspecified\265(2)\hpark21\FriFeb1720:03:022023FriFeb1720:03:022023\0\\#,FREQ,ProcedureUnspecified,BasisUnspecified,\\0,2\N\C,1,1.28626\H,2,1.08586,1,118.099\C,1,1.35851,2,119.348,3,-178.571,0\H,4,1.08108,1,116.151,2,-179.643,0\C,4,1.41136,1,122.7,2,2.14513,0\H,6,1.08209,4,119.075,1,177.165,0\C,6,1.35154,4,120.846,1,-2.20396,0\H,8,1.08109,6,122.017,4,178.916,0\C,8,1.50302,6,119.898,4,-2.02639,0\H,10,1.10145,8,109.443,6,-113.802,0\C,10,1.47071,8,111.927,6,129.998,0\N,12,1.14704,10,179.75,8,-103.663,0\\\@

 Total job time:  4795.68s(wall), 58971.63s(cpu) 
 Fri Feb 17 20:03:02 2023

        *************************************************************
        *                                                           *
        *  Thank you very much for using Q-Chem.  Have a nice day.  *
        *                                                           *
        *************************************************************
