# Supplementary material for: Reactant Discovery with an Ab Initio Nanoreactor: Exploration of Astrophysical N-Heterocycle Precursors and Formation Pathways
Source: ACS Earth Space Chem. 2024 Aug 9;8(9):1771–83. doi: 10.1021/acsearthspacechem.4c00120 (PMC11418024; doi:10.1021/acsearthspacechem.4c00120)
Supplement: Supplementary file 2 — sp4c00120_si_002.zip [file sp4c00120_si_002.zip › nr-si-data/reaction3/Int10/optimized.xyz]

13

C         0.2672000097   -0.1995736503   -3.2477001095
N         0.6597572720    0.8362375242   -3.5932927012
C         2.0710453540   -2.6201941687   -2.9948708122
C        -0.1802669782   -1.4471166075   -2.8414921586
C         0.5777979883   -2.6945890281   -3.1572086199
N         0.1341710914   -3.8060396922   -2.3256680268
C         1.1903285886   -4.3144606483   -1.8165788962
C         2.4292030864   -3.6231123938   -2.1934963389
H         2.7010532054   -1.8835871670   -3.4700943421
H        -1.1264006449   -1.5278781008   -2.3273448643
H         0.3570550776   -2.9760115254   -4.2000408997
H         1.1340013309   -5.1795802863   -1.1650704603
H         3.4243378901   -3.8876628089   -1.8703003653
