# Supplementary material for: Reactant Discovery with an Ab Initio Nanoreactor: Exploration of Astrophysical N-Heterocycle Precursors and Formation Pathways
Source: ACS Earth Space Chem. 2024 Aug 9;8(9):1771–83. doi: 10.1021/acsearthspacechem.4c00120 (PMC11418024; doi:10.1021/acsearthspacechem.4c00120)
Supplement: Supplementary file 2 — sp4c00120_si_002.zip [file sp4c00120_si_002.zip › nr-si-data/reaction3/Int10/optimize.out]

Running Job 1 of 1 qchem.in
qchem qchem.in_62628.0 ./qchem62628/ 0
/home/leeping/opt/qchem/5.3.2-openmp/exe/qcprog.exe_s qchem.in_62628.0 ./qchem62628/
                  Welcome to Q-Chem
     A Quantum Leap Into The Future Of Chemistry


 Q-Chem 5.3, Q-Chem, Inc., Pleasanton, CA (2020)

 Yihan Shao,  Zhengting Gan,  E. Epifanovsky,  A. T. B. Gilbert,  M. Wormit,  
 J. Kussmann,  A. W. Lange,  A. Behn,  Jia Deng,  Xintian Feng,  D. Ghosh,  
 M. Goldey,  P. R. Horn,  L. D. Jacobson,  I. Kaliman,  T. Kus,  A. Landau,  
 Jie Liu,  E. I. Proynov,  R. M. Richard,  R. P. Steele,  E. J. Sundstrom,  
 H. L. Woodcock III,  P. M. Zimmerman,  D. Zuev,  B. Alam,  B. Albrecht,  
 A. Aldossary,  E. Alguire,  S. A. Baeppler,  D. Barton,  Z. Benda,  
 Y. A. Bernard,  E. J. Berquist,  K. B. Bravaya,  H. Burton,  K. Carter-Fenk,  
 D. Casanova,  Chun-Min Chang,  Yunqing Chen,  A. Chien,  K. D. Closser,  
 M. P. Coons,  S. Coriani,  S. Dasgupta,  A. L. Dempwolff,  M. Diedenhofen,  
 Hainam Do,  R. G. Edgar,  Po-Tung Fang,  S. Faraji,  S. Fatehi,  
 Qingguo Feng,  J. Fosso-Tande,  J. Gayvert,  Qinghui Ge,  A. Ghysels,  
 G. Gidofalvi,  J. Gomes,  J. Gonthier,  S. Gulania,  A. Gunina,  D. Hait,  
 M. W. D. Hanson-Heine,  S. Hammes-Schiffer,  P. H. P. Harbach,  
 A. W. Hauser,  M. F. Herbst,  J. E. Herr,  E. G. Hohenstein,  Z. C. Holden,  
 S. Houck,  Kerwin Hui,  B. C. Huynh,  M. Ivanov,  T.-C. Jagau,  Hyunjun Ji,  
 B. Kaduk,  K. Khistyaev,  Jaehoon Kim,  P. Klunzinger,  K. Koh,  
 D. Kosenkov,  L. Koulias,  T. Kowalczyk,  C. M. Krauter,  A. Kunitsa,  
 Ka Un Lao,  A. Laurent,  K. V. Lawler,  Joonho Lee,  D. Lefrancois,  
 S. Lehtola,  D. S. Levine,  Yi-Pei Li,  You-Sheng Lin,  Fenglai Liu,  
 Kuan-Yu Liu,  E. Livshits,  M. Loipersberger,  A. Luenser,  A. Manjanath,  
 P. Manohar,  E. Mansoor,  S. F. Manzer,  Shan-Ping Mao,  Yuezhi Mao,  
 N. Mardirossian,  A. V. Marenich,  T. Markovich,  L. A. Martinez-Martinez,  
 S. A. Maurer,  N. J. Mayhall,  S. C. McKenzie,  J.-M. Mewes,  P. Morgante,  
 A. F. Morrison,  J. W. Mullinax,  K. Nanda,  T. S. Nguyen-Beck,  
 R. Olivares-Amaya,  K. J. Oosterbaan,  J. A. Parkhill,  S. K. Paul,  
 F. Pavosevic,  Zheng Pei,  T. M. Perrine,  F. Plasser,  P. Pokhilko,  
 S. Prager,  A. Prociuk,  E. Ramos,  B. Rana,  D. R. Rehn,  F. Rob,  
 E. Rossomme,  M. Scheurer,  M. Schneider,  N. Sergueev,  S. M. Sharada,  
 S. Sharma,  W. Skomorowski,  D. W. Small,  T. Stauch,  C. J. Stein,  
 T. Stein,  Yu-Chuan Su,  S. P. Veccham,  Zhen Tao,  A. J. W. Thom,  
 A. Tkatchenko,  T. Tsuchimochi,  N. M. Tubman,  L. Vogt,  M. L. Vidal,  
 O. Vydrov,  M. A. Watson,  J. Wenzel,  M. de Wergifosse,  T. A. Wesolowski,  
 A. White,  J. Witte,  A. Yamada,  Jun Yang,  K. Yao,  S. Yeganeh,  
 S. R. Yost,  Zhi-Qiang You,  A. Zech,  Igor Ying Zhang,  Xing Zhang,  
 Yan Zhao,  Ying Zhu,  B. R. Brooks,  G. K. L. Chan,  C. J. Cramer,  
 M. S. Gordon,  W. J. Hehre,  A. Klamt,  M. W. Schmidt,  C. D. Sherrill,  
 D. G. Truhlar,  A. Aspuru-Guzik,  R. Baer,  A. T. Bell,  N. A. Besley,  
 Jeng-Da Chai,  A. E. DePrince, III,  R. A. DiStasio Jr.,  A. Dreuw,  
 B. D. Dunietz,  T. R. Furlani,  Chao-Ping Hsu,  Yousung Jung,  Jing Kong,  
 D. S. Lambrecht,  WanZhen Liang,  C. Ochsenfeld,  V. A. Rassolov,  
 L. V. Slipchenko,  J. E. Subotnik,  T. Van Voorhis,  J. M. Herbert,  
 A. I. Krylov,  P. M. W. Gill,  M. Head-Gordon

 Contributors to earlier versions of Q-Chem not listed above: 
 R. D. Adamson,  B. Austin,  J. Baker,  G. J. O. Beran,  K. Brandhorst,  
 S. T. Brown,  E. F. C. Byrd,  A. K. Chakraborty,  C.-L. Cheng,  
 Siu Hung Chien,  D. M. Chipman,  D. L. Crittenden,  H. Dachsel,  
 R. J. Doerksen,  A. D. Dutoi,  L. Fusti-Molnar,  W. A. Goddard III,  
 A. Golubeva-Zadorozhnaya,  S. R. Gwaltney,  G. Hawkins,  A. Heyden,  
 S. Hirata,  G. Kedziora,  F. J. Keil,  C. Kelley,  Jihan Kim,  R. A. King,  
 R. Z. Khaliullin,  P. P. Korambath,  W. Kurlancheek,  A. M. Lee,  M. S. Lee,  
 S. V. Levchenko,  Ching Yeh Lin,  D. Liotard,  R. C. Lochan,  I. Lotan,  
 P. E. Maslen,  N. Nair,  D. P. O'Neill,  D. Neuhauser,  E. Neuscamman,  
 C. M. Oana,  R. Olson,  B. Peters,  R. Peverati,  P. A. Pieniazek,  
 Y. M. Rhee,  J. Ritchie,  M. A. Rohrdanz,  E. Rosta,  N. J. Russ,  
 H. F. Schaefer III,  N. E. Schultz,  N. Shenvi,  A. C. Simmonett,  A. Sodt,  
 D. Stuck,  K. S. Thanthiriwatte,  V. Vanovschi,  Tao Wang,  A. Warshel,  
 C. F. Williams,  Q. Wu,  X. Xu,  W. Zhang

 Please cite Q-Chem as follows:
 Y. Shao et al., Mol. Phys. 113, 184-215 (2015)
 DOI: 10.1080/00268976.2014.952696

 Q-Chem 5.3.2 for Intel X86 EM64T Linux

 Parts of Q-Chem use Armadillo 9.800.1 (Horizon Scraper).
 http://arma.sourceforge.net/

 Q-Chem begins on Fri Feb 17 18:01:16 2023  

Host: 
0

     Scratch files written to ./qchem62628//
 Dec820 |scratch|qcdevops|jenkins|workspace|build_RNUM 5633   
Processing $rem in /home/leeping/opt/qchem/5.3.2-openmp/config/preferences:
Processing $rem in /home/hpark21/.qchemrc:

Checking the input file for inconsistencies... 	...done.

--------------------------------------------------------------
User input:
--------------------------------------------------------------
$molecule
0 2
C     0.3050934582   -0.2022311216   -3.1684184865
N     0.7586216218    0.8551962452   -3.4128205754
C     2.0620872723   -2.6297233746   -3.0506122270
C    -0.2032028607   -1.4597816903   -2.8858323678
C     0.5596546634   -2.7186441202   -3.1858920850
N     0.1238180250   -3.8082245516   -2.2980805546
C     1.2034913243   -4.2851501496   -1.7788394042
C     2.4364186083   -3.6025645092   -2.2023270486
H     2.6817061388   -1.9048838756   -3.5635155300
H    -1.2044322219   -1.5545777945   -2.4799133107
H     0.3109902068   -3.0389907414   -4.2160732787
H     1.1658723573   -5.1237355885   -1.0857874464
H     3.4391646777   -3.8502572812   -1.8750462801
$end

$rem
method                wB97X-D3
basis                 cc-pvtz
unrestricted          true
symmetry              False
sym_ignore            true
scf_convergence       8
thresh                14
jobtype               opt
scf_guess             core
scf_algorithm         diis
max_scf_cycles        100
geom_opt_max_cycles   100
$end
--------------------------------------------------------------
 Adding empirical dispersion correction 
 ----------------------------------------------------------------
 Doing -D3(0) with
 s6  =   1.00000
 s8  =   1.00000
 rs6 =   1.28100
 rs8 =   1.09400
 -D3 energy without 3body term =     -0.0032582054 hartrees
 ----------------------------------------------------------------
             Standard Nuclear Orientation (Angstroms)
    I     Atom           X                Y                Z
 ----------------------------------------------------------------
    1      C       0.3050934582    -0.2022311216    -3.1684184865
    2      N       0.7586216218     0.8551962452    -3.4128205754
    3      C       2.0620872723    -2.6297233746    -3.0506122270
    4      C      -0.2032028607    -1.4597816903    -2.8858323678
    5      C       0.5596546634    -2.7186441202    -3.1858920850
    6      N       0.1238180250    -3.8082245516    -2.2980805546
    7      C       1.2034913243    -4.2851501496    -1.7788394042
    8      C       2.4364186083    -3.6025645092    -2.2023270486
    9      H       2.6817061388    -1.9048838756    -3.5635155300
   10      H      -1.2044322219    -1.5545777945    -2.4799133107
   11      H       0.3109902068    -3.0389907414    -4.2160732787
   12      H       1.1658723573    -5.1237355885    -1.0857874464
   13      H       3.4391646777    -3.8502572812    -1.8750462801
 ----------------------------------------------------------------
 Nuclear Repulsion Energy =         308.02026142 hartrees
 There are       28 alpha and       27 beta electrons
 Requested basis set is cc-pVTZ
 There are 110 shells and 310 basis functions

 Total QAlloc Memory Limit   8000 MB
 Mega-Array Size      1956 MB
 MEM_STATIC part      2000 MB
 A cutoff of  1.0D-14 yielded   5703 shell pairs
 There are     45481 function pairs (     59723 Cartesian)
 Smallest overlap matrix eigenvalue = 1.41E-04

 Scale SEOQF with 1.000000e-01/1.000000e-01/1.000000e-01

 Standard Electronic Orientation quadrupole field applied
 Nucleus-field energy     =    -0.0000000109 hartrees
 Guess MOs from core Hamiltonian diagonalization
 Long-range K will be added via erf
 Coulomb attenuation parameter = 0.25 bohr**(-1)
 An unrestricted hybrid HF-DFT SCF calculation will be
 performed using Pulay DIIS extrapolation
 Exchange:     0.1957 Hartree-Fock + 1.0000 wB97X-D3 + LR-HF
 Correlation:  1.0000 wB97X-D3
 Using SG-2 standard quadrature grid
 Dispersion:   Grimme D3
 SCF converges when DIIS error is below 1.0E-08
 using 64 threads for integral computing
 -------------------------------------------------------
 OpenMP Integral computing Module                
 Release: version 1.0, May 2013, Q-Chem Inc. Pittsburgh 
 -------------------------------------------------------
 using 64 threads for integral computing
 -------------------------------------------------------
 OpenMP Integral computing Module                
 Release: version 1.0, May 2013, Q-Chem Inc. Pittsburgh 
 -------------------------------------------------------
 ---------------------------------------
  Cycle       Energy         DIIS Error
 ---------------------------------------
    1    -253.8148128738      8.41E-02
    2    -143.6661264028      9.36E-02
    3    -255.3550438013      5.90E-02
    4    -264.7553040010      5.62E-02
    5    -315.2109378023      3.47E-02
    6    -296.8514123518      4.24E-02
    7    -336.8210674204      1.41E-02
    8    -340.3252734184      6.95E-03
    9    -340.7368993714      5.20E-03
   10    -341.0341108770      9.40E-04
   11    -341.0462638331      3.36E-04
   12    -341.0495261023      7.10E-05
   13    -341.0504046035      3.87E-05
   14    -341.0506434063      2.31E-05
   15    -341.0506914340      8.61E-06
   16    -341.0507027768      5.63E-06
   17    -341.0507066972      3.14E-06
   18    -341.0507086040      1.07E-06
   19    -341.0507089391      2.64E-07
   20    -341.0507089876      8.91E-08
   21    -341.0507090073      4.22E-08
   22    -341.0507090203      1.62E-08
   23    -341.0507090265      6.49E-09 Convergence criterion met
 ---------------------------------------
 <S^2> = 0.7736
 SCF time:  CPU 3782.63 s  wall 68.85 s
 SCF   energy in the final basis set = -341.05070903
 Total energy in the final basis set = -341.05070903
 
 --------------------------------------------------------------
 
                    Orbital Energies (a.u.)
 --------------------------------------------------------------
 
 Alpha MOs
 -- Occupied --
-14.4427 -14.4363 -10.3542 -10.3519 -10.3396 -10.3303 -10.3171 -10.3096
 -1.0888  -1.0366  -0.9328  -0.9045  -0.8242  -0.7080  -0.6871  -0.6453
 -0.6200  -0.5942  -0.5376  -0.5171  -0.5036  -0.4858  -0.4811  -0.4523
 -0.4304  -0.3884  -0.3687  -0.3395
 -- Virtual --
  0.0147   0.0912   0.1178   0.1286   0.1407   0.1497   0.1595   0.1647
  0.1702   0.2209   0.2226   0.2632   0.2735   0.3079   0.3238   0.3396
  0.3535   0.3736   0.3737   0.3878   0.3931   0.4159   0.4409   0.4501
  0.4549   0.4592   0.4686   0.4833   0.4914   0.5072   0.5127   0.5225
  0.5305   0.5352   0.5662   0.5711   0.5738   0.5988   0.6037   0.6134
  0.6366   0.6411   0.6733   0.6840   0.7057   0.7163   0.7355   0.7372
  0.7598   0.7938   0.8063   0.8154   0.8423   0.8576   0.8794   0.8872
  0.9170   0.9547   0.9809   0.9937   1.0118   1.0255   1.0546   1.0673
  1.0901   1.0925   1.1107   1.1124   1.1257   1.1512   1.1820   1.2001
  1.2187   1.2318   1.2452   1.2515   1.2692   1.2944   1.3025   1.3124
  1.3326   1.3603   1.3725   1.3800   1.4053   1.4152   1.4276   1.4335
  1.4718   1.4988   1.5229   1.5609   1.5724   1.5963   1.6236   1.6365
  1.6951   1.7150   1.7392   1.7680   1.8264   1.8325   1.8806   1.9057
  1.9526   1.9945   2.0453   2.0543   2.1122   2.1362   2.1585   2.1872
  2.2249   2.2413   2.3435   2.3581   2.3716   2.4035   2.4218   2.4270
  2.4786   2.5129   2.5401   2.5573   2.5901   2.6051   2.6280   2.6436
  2.6739   2.6934   2.7021   2.7135   2.7270   2.7342   2.7633   2.8052
  2.8165   2.8272   2.8466   2.8535   2.8814   2.8996   2.9105   2.9315
  2.9608   2.9700   2.9898   3.0051   3.0158   3.0332   3.0419   3.0565
  3.0667   3.0849   3.1014   3.1042   3.1143   3.1449   3.1496   3.1621
  3.1914   3.2050   3.2095   3.2239   3.2295   3.2466   3.2550   3.2856
  3.3082   3.3306   3.3426   3.3653   3.3924   3.4127   3.4339   3.4661
  3.4861   3.4982   3.5119   3.5179   3.5432   3.5620   3.5933   3.6176
  3.6344   3.6795   3.6816   3.6917   3.7192   3.7313   3.7463   3.7548
  3.7989   3.8191   3.8282   3.8691   3.9117   3.9185   3.9291   3.9773
  3.9818   4.0000   4.0129   4.0227   4.0360   4.0446   4.0512   4.0862
  4.1214   4.1245   4.1535   4.1933   4.2123   4.2278   4.2412   4.2735
  4.3108   4.3254   4.3494   4.3818   4.4163   4.4335   4.4620   4.4844
  4.4983   4.5127   4.5721   4.5761   4.6078   4.6140   4.6427   4.6691
  4.6851   4.7335   4.7454   4.7576   4.7934   4.8130   4.9013   4.9246
  4.9307   4.9629   4.9690   4.9985   5.0310   5.0564   5.0675   5.1454
  5.1737   5.1886   5.2157   5.2294   5.2783   5.3099   5.3436   5.3897
  5.4233   5.4560   5.4850   5.5024   5.5969   5.6583   5.6990   5.7533
  5.8128   5.8359   5.9195   5.9254   6.0677   6.1130   6.1535   6.3724
  6.3960   6.4949   8.2066   9.6219  11.0195  11.9465  12.8427  13.0157
 13.8412  14.8473
 
 Beta MOs
 -- Occupied --
-14.4364 -14.4360 -10.3524 -10.3459 -10.3397 -10.3329 -10.3168 -10.3097
 -1.0873  -1.0233  -0.9157  -0.9006  -0.8123  -0.7055  -0.6848  -0.6430
 -0.6121  -0.5858  -0.5304  -0.5162  -0.4935  -0.4728  -0.4564  -0.4433
 -0.4245  -0.3879  -0.3682
 -- Virtual --
 -0.0453   0.0169   0.0939   0.1208   0.1285   0.1451   0.1549   0.1602
  0.1707   0.1881   0.2228   0.2257   0.2685   0.2744   0.3066   0.3291
  0.3449   0.3571   0.3721   0.3774   0.3911   0.4033   0.4176   0.4430
  0.4530   0.4552   0.4630   0.4719   0.4852   0.4943   0.5096   0.5148
  0.5233   0.5321   0.5384   0.5685   0.5721   0.5757   0.5997   0.6058
  0.6138   0.6376   0.6434   0.6742   0.6901   0.7068   0.7177   0.7365
  0.7376   0.7614   0.7958   0.8156   0.8193   0.8438   0.8578   0.8809
  0.8884   0.9191   0.9604   0.9823   0.9951   1.0141   1.0289   1.0552
  1.0682   1.0942   1.0990   1.1147   1.1154   1.1283   1.1566   1.1889
  1.2028   1.2206   1.2364   1.2473   1.2564   1.2713   1.2949   1.3029
  1.3147   1.3360   1.3631   1.3736   1.3845   1.4071   1.4199   1.4331
  1.4393   1.4763   1.5040   1.5284   1.5674   1.5741   1.5990   1.6258
  1.6385   1.7014   1.7189   1.7405   1.7690   1.8351   1.8394   1.8833
  1.9083   1.9566   1.9950   2.0468   2.0555   2.1159   2.1380   2.1669
  2.1877   2.2260   2.2441   2.3473   2.3692   2.3794   2.4129   2.4244
  2.4347   2.4870   2.5162   2.5466   2.5651   2.5946   2.6067   2.6316
  2.6461   2.6803   2.6946   2.7107   2.7148   2.7316   2.7358   2.7636
  2.8070   2.8175   2.8357   2.8481   2.8600   2.8851   2.9069   2.9157
  2.9345   2.9656   2.9724   2.9917   3.0069   3.0190   3.0357   3.0503
  3.0594   3.0680   3.0835   3.1026   3.1160   3.1197   3.1476   3.1529
  3.1712   3.1951   3.2114   3.2152   3.2246   3.2319   3.2495   3.2660
  3.2916   3.3190   3.3371   3.3506   3.3673   3.3958   3.4189   3.4371
  3.4695   3.4895   3.5009   3.5153   3.5247   3.5474   3.5669   3.6023
  3.6220   3.6369   3.6831   3.6950   3.6985   3.7218   3.7357   3.7477
  3.7571   3.8022   3.8239   3.8318   3.8740   3.9140   3.9260   3.9323
  3.9811   3.9873   4.0046   4.0163   4.0274   4.0380   4.0680   4.0718
  4.0891   4.1251   4.1309   4.1566   4.1984   4.2144   4.2324   4.2468
  4.2750   4.3140   4.3296   4.3534   4.3895   4.4200   4.4356   4.4671
  4.4859   4.5013   4.5177   4.5794   4.5822   4.6133   4.6372   4.6589
  4.6771   4.7009   4.7405   4.7513   4.7647   4.7995   4.8163   4.9029
  4.9268   4.9346   4.9677   4.9744   5.0065   5.0342   5.0597   5.0702
  5.1489   5.1800   5.1911   5.2213   5.2478   5.2804   5.3136   5.3450
  5.3907   5.4249   5.4576   5.4872   5.5046   5.5983   5.6613   5.7006
  5.7562   5.8170   5.8401   5.9202   5.9260   6.0705   6.1175   6.1693
  6.3773   6.3962   6.4952   8.2097   9.6224  11.0197  11.9481  12.8581
 13.0166  13.8413  14.8558
 --------------------------------------------------------------
 
          Ground-State Mulliken Net Atomic Charges

     Atom                 Charge (a.u.)    Spin (a.u.)
  --------------------------------------------------------
      1 C                    -0.042758      -0.186626
      2 N                    -0.073524       0.401288
      3 C                    -0.147721       0.014946
      4 C                    -0.154250       0.772533
      5 C                     0.093204      -0.040508
      6 N                    -0.218122       0.012990
      7 C                    -0.036550      -0.004358
      8 C                    -0.167038      -0.003972
      9 H                     0.160779      -0.000922
     10 H                     0.176733      -0.012204
     11 H                     0.134574       0.044087
     12 H                     0.133435       0.001457
     13 H                     0.141239       0.001291
  --------------------------------------------------------
  Sum of atomic charges =    -0.000000
  Sum of spin   charges =     1.000000

 -----------------------------------------------------------------
                    Cartesian Multipole Moments
 -----------------------------------------------------------------
    Charge (ESU x 10^10)
                -0.0000
    Dipole Moment (Debye)
         X       1.0455      Y      -3.0911      Z       0.3458
       Tot       3.2814
    Quadrupole Moments (Debye-Ang)
        XX     -40.7792     XY     -10.2953     YY     -43.9778
        XZ      -0.9284     YZ       8.4828     ZZ     -46.5235
    Octopole Moments (Debye-Ang^2)
       XXX    -111.1071    XXY      84.7619    XYY      -5.4771
       YYY     291.4693    XXZ     116.2705    XYZ      18.5411
       YYZ     137.3195    XZZ     -43.2116    YZZ      70.2582
       ZZZ     375.5571
    Hexadecapole Moments (Debye-Ang^3)
      XXXX    -467.2231   XXXY     304.8445   XXYY    -407.1795
      XYYY     193.7650   YYYY   -2157.3708   XXXZ     297.4022
      XXYZ    -219.4570   XYYZ      67.7683   YYYZ    -792.6078
      XXZZ    -441.7499   XYZZ      84.6313   YYZZ    -780.4387
      XZZZ     338.4918   YZZZ    -600.2914   ZZZZ   -2193.8203
 -----------------------------------------------------------------
 Calculating analytic gradient of the SCF energy
 Gradient of SCF Energy
            1           2           3           4           5           6
    1  -0.0111096   0.0122719   0.0018845  -0.0001988  -0.0001327  -0.0158555
    2  -0.0253461   0.0282687   0.0085520   0.0025314   0.0008053  -0.0005633
    3   0.0058728  -0.0065482  -0.0070522   0.0008439  -0.0022919  -0.0015340
            7           8           9          10          11          12
    1   0.0086213   0.0039468   0.0011713  -0.0027899  -0.0008531   0.0003523
    2  -0.0042484  -0.0066445   0.0018905  -0.0009571  -0.0012162  -0.0021685
    3   0.0047633   0.0060862  -0.0011081   0.0009337  -0.0030396   0.0019571
           13
    1   0.0026914
    2  -0.0009037
    3   0.0011170
 Max gradient component =       2.827E-02
 RMS gradient           =       7.915E-03
 Gradient time:  CPU 417.98 s  wall 9.09 s
 Geometry Optimization Parameters
   NAtoms,    NIC,     NZ,  NCons,   NDum,   NFix, NCnnct, MaxDiis
       13      86       0       0       0       0       0       0


** GEOMETRY OPTIMIZATION IN DELOCALIZED INTERNAL COORDINATES **
   Searching for a Minimum

   Optimization Cycle:   1

                       Coordinates (Angstroms)
     ATOM                X               Y               Z
      1  C         0.3050934582   -0.2022311216   -3.1684184865
      2  N         0.7586216218    0.8551962452   -3.4128205754
      3  C         2.0620872723   -2.6297233746   -3.0506122270
      4  C        -0.2032028607   -1.4597816903   -2.8858323678
      5  C         0.5596546634   -2.7186441202   -3.1858920850
      6  N         0.1238180250   -3.8082245516   -2.2980805546
      7  C         1.2034913243   -4.2851501496   -1.7788394042
      8  C         2.4364186083   -3.6025645092   -2.2023270486
      9  H         2.6817061388   -1.9048838756   -3.5635155300
     10  H        -1.2044322219   -1.5545777945   -2.4799133107
     11  H         0.3109902068   -3.0389907414   -4.2160732787
     12  H         1.1658723573   -5.1237355885   -1.0857874464
     13  H         3.4391646777   -3.8502572812   -1.8750462801
   Point Group: c1    Number of degrees of freedom:    33


   Energy is   -341.050709026


 Attempting to generate delocalized internal coordinates
 Initial Hessian constructed with Jon Baker's OPTIMIZE code

 33 Hessian modes will be used to form the next step
  Hessian Eigenvalues:
     0.008883    0.008994    0.009803    0.015800    0.018380    0.019271
     0.023759    0.057789    0.059704    0.087288    0.159994    0.159997
     0.160000    0.160000    0.167656    0.200000    0.200000    0.210503
     0.220037    0.224361    0.297161    0.321435    0.329061    0.334493
     0.349796    0.353035    0.354519    0.355752    0.356618    0.481077
     0.536234    0.667177    1.177211

 Minimum search - taking simple RFO step
 Searching for Lamda that Minimizes Along All modes
 Value Taken    Lamda =  -0.00202322
 Step Taken.  Stepsize is  0.065851

                             Maximum     Tolerance    Cnvgd?
         Gradient           0.019049      0.000300      NO
         Displacement       0.033311      0.001200      NO
         Energy change     *********      0.000001      NO


 New Cartesian Coordinates Obtained by Inverse Iteration

 Displacement from previous Coordinates is:  0.091330
 Adding empirical dispersion correction 
 ----------------------------------------------------------------
 Doing -D3(0) with
 s6  =   1.00000
 s8  =   1.00000
 rs6 =   1.28100
 rs8 =   1.09400
 -D3 energy without 3body term =     -0.0032529544 hartrees
 ----------------------------------------------------------------
             Standard Nuclear Orientation (Angstroms)
    I     Atom           X                Y                Z
 ----------------------------------------------------------------
    1      C       0.3064912893    -0.2106456928    -3.1727932382
    2      N       0.7520274493     0.8340181593    -3.4191490975
    3      C       2.0566334807    -2.6294629907    -3.0405634927
    4      C      -0.1984089638    -1.4645705702    -2.8852761974
    5      C       0.5643655956    -2.7153955998    -3.1786727000
    6      N       0.1338038584    -3.7972687861    -2.2967178565
    7      C       1.2021625870    -4.2788711070    -1.7858047023
    8      C       2.4298227384    -3.5984921923    -2.2062612803
    9      H       2.6765934158    -1.9088431966    -3.5513312710
   10      H      -1.1937406668    -1.5547696687    -2.4757624298
   11      H       0.3200428571    -3.0346128583    -4.2044636689
   12      H       1.1596695816    -5.1179236245    -1.1004824012
   13      H       3.4298200488    -3.8467304255    -1.8858802592
 ----------------------------------------------------------------
 Nuclear Repulsion Energy =         309.92884702 hartrees
 There are       28 alpha and       27 beta electrons
 Applying Cartesian multipole field
    Component          Value
    ---------          -----
     (2,0,0)        1.00000E-11
     (0,2,0)        2.00000E-11
     (0,0,2)       -3.00000E-11
 Nucleus-field energy     =    -0.0000000110 hartrees
 Requested basis set is cc-pVTZ
 There are 110 shells and 310 basis functions
 A cutoff of  1.0D-14 yielded   5705 shell pairs
 There are     45521 function pairs (     59777 Cartesian)
 Smallest overlap matrix eigenvalue = 1.34E-04
 Guess MOs from SCF MO coefficient file
 Reading MOs from coefficient file
 Reading MOs from coefficient file
 Long-range K will be added via erf
 Coulomb attenuation parameter = 0.25 bohr**(-1)
 An unrestricted hybrid HF-DFT SCF calculation will be
 performed using Pulay DIIS extrapolation
 Exchange:     0.1957 Hartree-Fock + 1.0000 wB97X-D3 + LR-HF
 Correlation:  1.0000 wB97X-D3
 Using SG-2 standard quadrature grid
 Dispersion:   Grimme D3
 SCF converges when DIIS error is below 1.0E-08
 Geometry optimization detected.  Setting ReadMinima to 0
 Setting SaveMinima to 0
 using 64 threads for integral computing
 -------------------------------------------------------
 OpenMP Integral computing Module                
 Release: version 1.0, May 2013, Q-Chem Inc. Pittsburgh 
 -------------------------------------------------------
 using 64 threads for integral computing
 -------------------------------------------------------
 OpenMP Integral computing Module                
 Release: version 1.0, May 2013, Q-Chem Inc. Pittsburgh 
 -------------------------------------------------------
 ---------------------------------------
  Cycle       Energy         DIIS Error
 ---------------------------------------
    1    -341.0679941079      4.70E-04
    2    -341.0516245162      8.54E-05
    3    -341.0516930812      6.69E-05
    4    -341.0517382796      1.48E-05
    5    -341.0517414543      6.79E-06
    6    -341.0517429250      2.25E-06
    7    -341.0517434792      1.36E-06
    8    -341.0517438275      7.09E-07
    9    -341.0517439908      5.24E-07
   10    -341.0517440620      2.19E-07
   11    -341.0517440735      8.97E-08
   12    -341.0517440773      2.47E-08
   13    -341.0517440780      8.28E-09 Convergence criterion met
 ---------------------------------------
 <S^2> = 0.7714
 SCF time:  CPU 1979.82 s  wall 34.97 s
 SCF   energy in the final basis set = -341.05174408
 Total energy in the final basis set = -341.05174408
 
 --------------------------------------------------------------
 
                    Orbital Energies (a.u.)
 --------------------------------------------------------------
 
 Alpha MOs
 -- Occupied --
-14.4383 -14.4335 -10.3519 -10.3489 -10.3364 -10.3259 -10.3133 -10.3061
 -1.0949  -1.0409  -0.9355  -0.9073  -0.8257  -0.7088  -0.6888  -0.6476
 -0.6213  -0.5967  -0.5395  -0.5184  -0.5048  -0.4858  -0.4821  -0.4543
 -0.4326  -0.3874  -0.3703  -0.3389
 -- Virtual --
  0.0174   0.0959   0.1201   0.1300   0.1426   0.1511   0.1603   0.1682
  0.1716   0.2225   0.2262   0.2642   0.2759   0.3100   0.3250   0.3407
  0.3564   0.3744   0.3759   0.3879   0.3940   0.4167   0.4419   0.4509
  0.4582   0.4623   0.4701   0.4845   0.4923   0.5095   0.5142   0.5235
  0.5322   0.5386   0.5688   0.5749   0.5769   0.6048   0.6072   0.6181
  0.6401   0.6433   0.6750   0.6866   0.7077   0.7210   0.7386   0.7392
  0.7633   0.7982   0.8087   0.8187   0.8467   0.8613   0.8821   0.8908
  0.9193   0.9616   0.9859   0.9958   1.0159   1.0263   1.0575   1.0714
  1.0927   1.0964   1.1156   1.1188   1.1303   1.1558   1.1846   1.2017
  1.2207   1.2359   1.2505   1.2588   1.2728   1.2962   1.3100   1.3155
  1.3378   1.3670   1.3784   1.3865   1.4121   1.4171   1.4343   1.4417
  1.4771   1.5048   1.5271   1.5640   1.5762   1.6022   1.6279   1.6424
  1.7037   1.7184   1.7442   1.7725   1.8262   1.8363   1.8814   1.9108
  1.9613   1.9988   2.0574   2.0611   2.1184   2.1397   2.1614   2.1872
  2.2290   2.2428   2.3479   2.3621   2.3758   2.4057   2.4288   2.4306
  2.4823   2.5165   2.5448   2.5650   2.5928   2.6123   2.6330   2.6474
  2.6778   2.6987   2.7027   2.7151   2.7327   2.7398   2.7677   2.8125
  2.8225   2.8325   2.8540   2.8636   2.8848   2.9056   2.9167   2.9394
  2.9666   2.9733   2.9971   3.0066   3.0172   3.0391   3.0465   3.0595
  3.0721   3.0860   3.1016   3.1085   3.1193   3.1508   3.1524   3.1669
  3.1952   3.2091   3.2156   3.2282   3.2321   3.2510   3.2638   3.2944
  3.3144   3.3374   3.3472   3.3782   3.3993   3.4217   3.4485   3.4753
  3.4990   3.5127   3.5214   3.5296   3.5542   3.5770   3.6060   3.6310
  3.6468   3.6902   3.6962   3.7039   3.7310   3.7415   3.7559   3.7668
  3.8129   3.8328   3.8380   3.8814   3.9229   3.9297   3.9413   3.9889
  3.9936   4.0183   4.0265   4.0308   4.0452   4.0504   4.0588   4.0975
  4.1338   4.1395   4.1692   4.2081   4.2240   4.2402   4.2512   4.2887
  4.3281   4.3445   4.3690   4.3954   4.4309   4.4541   4.4779   4.5066
  4.5147   4.5331   4.5871   4.5937   4.6261   4.6321   4.6537   4.6900
  4.7023   4.7567   4.7647   4.7762   4.8110   4.8336   4.9229   4.9460
  4.9493   4.9827   4.9869   5.0191   5.0507   5.0704   5.0880   5.1641
  5.1920   5.2075   5.2359   5.2464   5.2970   5.3336   5.3691   5.4133
  5.4492   5.4774   5.5093   5.5259   5.6289   5.6951   5.7168   5.7757
  5.8376   5.8604   5.9465   5.9564   6.1081   6.1659   6.1980   6.4158
  6.4281   6.5387   8.2625   9.6956  11.1772  12.1045  12.9849  13.2499
 14.0873  15.1966
 
 Beta MOs
 -- Occupied --
-14.4332 -14.4324 -10.3494 -10.3436 -10.3364 -10.3283 -10.3130 -10.3061
 -1.0934  -1.0282  -0.9185  -0.9032  -0.8134  -0.7064  -0.6864  -0.6454
 -0.6131  -0.5882  -0.5321  -0.5175  -0.4945  -0.4721  -0.4591  -0.4456
 -0.4269  -0.3869  -0.3698
 -- Virtual --
 -0.0443   0.0196   0.0985   0.1230   0.1299   0.1459   0.1559   0.1610
  0.1721   0.1923   0.2256   0.2281   0.2697   0.2768   0.3087   0.3301
  0.3454   0.3602   0.3735   0.3793   0.3913   0.4045   0.4185   0.4439
  0.4540   0.4589   0.4659   0.4735   0.4865   0.4952   0.5117   0.5161
  0.5245   0.5337   0.5420   0.5705   0.5763   0.5791   0.6050   0.6100
  0.6186   0.6411   0.6455   0.6760   0.6927   0.7088   0.7224   0.7394
  0.7399   0.7650   0.8001   0.8176   0.8235   0.8480   0.8615   0.8835
  0.8919   0.9214   0.9669   0.9874   0.9974   1.0181   1.0297   1.0581
  1.0724   1.0979   1.1020   1.1181   1.1222   1.1343   1.1611   1.1913
  1.2049   1.2226   1.2403   1.2531   1.2631   1.2749   1.2966   1.3103
  1.3179   1.3412   1.3699   1.3792   1.3912   1.4136   1.4217   1.4401
  1.4472   1.4813   1.5101   1.5323   1.5707   1.5779   1.6053   1.6300
  1.6447   1.7097   1.7226   1.7455   1.7734   1.8366   1.8410   1.8845
  1.9130   1.9654   1.9993   2.0589   2.0623   2.1217   2.1417   2.1700
  2.1881   2.2303   2.2458   2.3516   2.3731   2.3847   2.4137   2.4310
  2.4405   2.4914   2.5200   2.5519   2.5717   2.5977   2.6134   2.6367
  2.6498   2.6843   2.6999   2.7107   2.7169   2.7373   2.7418   2.7685
  2.8145   2.8238   2.8413   2.8559   2.8699   2.8888   2.9126   2.9225
  2.9426   2.9717   2.9757   2.9988   3.0087   3.0204   3.0412   3.0542
  3.0624   3.0743   3.0853   3.1046   3.1191   3.1254   3.1523   3.1564
  3.1766   3.1988   3.2135   3.2232   3.2295   3.2338   3.2539   3.2742
  3.3008   3.3258   3.3436   3.3551   3.3799   3.4033   3.4275   3.4519
  3.4786   3.5020   3.5153   3.5245   3.5366   3.5585   3.5818   3.6153
  3.6350   3.6498   3.6929   3.7083   3.7120   3.7341   3.7464   3.7574
  3.7689   3.8155   3.8376   3.8431   3.8862   3.9244   3.9355   3.9463
  3.9926   3.9991   4.0236   4.0297   4.0363   4.0478   4.0721   4.0775
  4.1003   4.1365   4.1472   4.1725   4.2136   4.2260   4.2447   4.2573
  4.2901   4.3318   4.3485   4.3730   4.4038   4.4341   4.4560   4.4829
  4.5082   4.5171   4.5385   4.5948   4.5996   4.6362   4.6516   4.6706
  4.6968   4.7163   4.7639   4.7673   4.7833   4.8178   4.8374   4.9244
  4.9494   4.9516   4.9884   4.9916   5.0268   5.0541   5.0742   5.0905
  5.1677   5.1980   5.2101   5.2413   5.2636   5.2990   5.3374   5.3706
  5.4143   5.4508   5.4790   5.5117   5.5279   5.6304   5.6980   5.7183
  5.7788   5.8414   5.8649   5.9474   5.9569   6.1098   6.1711   6.2135
  6.4204   6.4285   6.5390   8.2657   9.6961  11.1774  12.1067  13.0006
 13.2503  14.0875  15.2044
 --------------------------------------------------------------
 
          Ground-State Mulliken Net Atomic Charges

     Atom                 Charge (a.u.)    Spin (a.u.)
  --------------------------------------------------------
      1 C                    -0.049544      -0.174515
      2 N                    -0.066320       0.382459
      3 C                    -0.148302       0.015576
      4 C                    -0.156033       0.776874
      5 C                     0.094956      -0.039599
      6 N                    -0.212936       0.012404
      7 C                    -0.042579      -0.003973
      8 C                    -0.166295      -0.004226
      9 H                     0.160083      -0.000953
     10 H                     0.177037      -0.011816
     11 H                     0.135602       0.044952
     12 H                     0.133362       0.001447
     13 H                     0.140969       0.001369
  --------------------------------------------------------
  Sum of atomic charges =    -0.000000
  Sum of spin   charges =     1.000000

 -----------------------------------------------------------------
                    Cartesian Multipole Moments
 -----------------------------------------------------------------
    Charge (ESU x 10^10)
                -0.0000
    Dipole Moment (Debye)
         X       1.0303      Y      -3.0955      Z       0.3455
       Tot       3.2807
    Quadrupole Moments (Debye-Ang)
        XX     -40.7688     XY     -10.2210     YY     -43.7885
        XZ      -0.9181     YZ       8.6350     ZZ     -46.4696
    Octopole Moments (Debye-Ang^2)
       XXX    -111.1396    XXY      84.8862    XYY      -5.7333
       YYY     290.7091    XXZ     116.1377    XYZ      18.6887
       YYZ     136.0682    XZZ     -43.1937    YZZ      69.5382
       ZZZ     375.1014
    Hexadecapole Moments (Debye-Ang^3)
      XXXX    -465.0752   XXXY     305.3422   XXYY    -405.4666
      XYYY     195.1821   YYYY   -2143.9601   XXXZ     297.1503
      XXYZ    -219.1505   XYYZ      66.6483   YYYZ    -787.1603
      XXZZ    -440.5812   XYZZ      83.5487   YYZZ    -774.3288
      XZZZ     338.3721   YZZZ    -597.8287   ZZZZ   -2190.0336
 -----------------------------------------------------------------
 Calculating analytic gradient of the SCF energy
 Gradient of SCF Energy
            1           2           3           4           5           6
    1  -0.0017840   0.0010771   0.0001305   0.0008336   0.0014256  -0.0015886
    2  -0.0041907   0.0021471  -0.0002007   0.0020662  -0.0005683  -0.0002009
    3   0.0010183  -0.0005163   0.0008015  -0.0000653  -0.0016015   0.0010455
            7           8           9          10          11          12
    1   0.0018457  -0.0013662  -0.0002072   0.0000370  -0.0001349  -0.0000653
    2   0.0009876   0.0001346  -0.0000727  -0.0002058   0.0000051   0.0001715
    3  -0.0007820  -0.0000880   0.0001238  -0.0001296   0.0003767  -0.0002009
           13
    1  -0.0002031
    2  -0.0000731
    3   0.0000177
 Max gradient component =       4.191E-03
 RMS gradient           =       1.125E-03
 Gradient time:  CPU 413.99 s  wall 8.20 s
 Geometry Optimization Parameters
   NAtoms,    NIC,     NZ,  NCons,   NDum,   NFix, NCnnct, MaxDiis
       13      86       0       0       0       0       0       0

 Cartesian Hessian Update
 Hessian updated using BFGS update


** GEOMETRY OPTIMIZATION IN DELOCALIZED INTERNAL COORDINATES **
   Searching for a Minimum

   Optimization Cycle:   2

                       Coordinates (Angstroms)
     ATOM                X               Y               Z
      1  C         0.3064912893   -0.2106456928   -3.1727932382
      2  N         0.7520274493    0.8340181593   -3.4191490975
      3  C         2.0566334807   -2.6294629907   -3.0405634927
      4  C        -0.1984089638   -1.4645705702   -2.8852761974
      5  C         0.5643655956   -2.7153955998   -3.1786727000
      6  N         0.1338038584   -3.7972687861   -2.2967178565
      7  C         1.2021625870   -4.2788711070   -1.7858047023
      8  C         2.4298227384   -3.5984921923   -2.2062612803
      9  H         2.6765934158   -1.9088431966   -3.5513312710
     10  H        -1.1937406668   -1.5547696687   -2.4757624298
     11  H         0.3200428571   -3.0346128583   -4.2044636689
     12  H         1.1596695816   -5.1179236245   -1.1004824012
     13  H         3.4298200488   -3.8467304255   -1.8858802592
   Point Group: c1    Number of degrees of freedom:    33


   Energy is   -341.051744078

 Hessian updated using BFGS update

 33 Hessian modes will be used to form the next step
  Hessian Eigenvalues:
     0.008856    0.009000    0.009832    0.015806    0.018380    0.019295
     0.023761    0.057701    0.059697    0.087278    0.159511    0.159996
     0.159997    0.160069    0.167650    0.199919    0.200000    0.207858
     0.220097    0.223130    0.296794    0.321177    0.329047    0.334427
     0.350060    0.354339    0.355410    0.356355    0.363318    0.485813
     0.553180    0.670148    1.111983

 Minimum search - taking simple RFO step
 Searching for Lamda that Minimizes Along All modes
 Value Taken    Lamda =  -0.00006062
 Step Taken.  Stepsize is  0.034894

                             Maximum     Tolerance    Cnvgd?
         Gradient           0.002726      0.000300      NO
         Displacement       0.015062      0.001200      NO
         Energy change     -0.001035      0.000001      NO


 New Cartesian Coordinates Obtained by Inverse Iteration

 Displacement from previous Coordinates is:  0.058508
 Adding empirical dispersion correction 
 ----------------------------------------------------------------
 Doing -D3(0) with
 s6  =   1.00000
 s8  =   1.00000
 rs6 =   1.28100
 rs8 =   1.09400
 -D3 energy without 3body term =     -0.0032512930 hartrees
 ----------------------------------------------------------------
             Standard Nuclear Orientation (Angstroms)
    I     Atom           X                Y                Z
 ----------------------------------------------------------------
    1      C       0.3015666269    -0.2054516648    -3.1789171953
    2      N       0.7399745290     0.8383284677    -3.4344011292
    3      C       2.0591163696    -2.6309972817    -3.0376996032
    4      C      -0.1974263689    -1.4616572219    -2.8798819271
    5      C       0.5658551960    -2.7119354874    -3.1742836339
    6      N       0.1365511384    -3.7999463008    -2.3011257405
    7      C       1.2012920444    -4.2837523694    -1.7861533778
    8      C       2.4315276453    -3.6027519427    -2.2049871848
    9      H       2.6810397275    -1.9106771750    -3.5469752365
   10      H      -1.1917147773    -1.5514246464    -2.4678733552
   11      H       0.3235431115    -3.0263556671    -4.2024296078
   12      H       1.1563535468    -5.1249381936    -1.1031809300
   13      H       3.4316044821    -3.8520090701    -1.8852496738
 ----------------------------------------------------------------
 Nuclear Repulsion Energy =         309.71740336 hartrees
 There are       28 alpha and       27 beta electrons
 Applying Cartesian multipole field
    Component          Value
    ---------          -----
     (2,0,0)        1.00000E-11
     (0,2,0)        2.00000E-11
     (0,0,2)       -3.00000E-11
 Nucleus-field energy     =    -0.0000000111 hartrees
 Requested basis set is cc-pVTZ
 There are 110 shells and 310 basis functions
 A cutoff of  1.0D-14 yielded   5705 shell pairs
 There are     45511 function pairs (     59765 Cartesian)
 Smallest overlap matrix eigenvalue = 1.35E-04
 Guess MOs from SCF MO coefficient file
 Reading MOs from coefficient file
 Reading MOs from coefficient file
 Long-range K will be added via erf
 Coulomb attenuation parameter = 0.25 bohr**(-1)
 An unrestricted hybrid HF-DFT SCF calculation will be
 performed using Pulay DIIS extrapolation
 Exchange:     0.1957 Hartree-Fock + 1.0000 wB97X-D3 + LR-HF
 Correlation:  1.0000 wB97X-D3
 Using SG-2 standard quadrature grid
 Dispersion:   Grimme D3
 SCF converges when DIIS error is below 1.0E-08
 Geometry optimization detected.  Setting ReadMinima to 0
 Setting SaveMinima to 0
 using 64 threads for integral computing
 -------------------------------------------------------
 OpenMP Integral computing Module                
 Release: version 1.0, May 2013, Q-Chem Inc. Pittsburgh 
 -------------------------------------------------------
 using 64 threads for integral computing
 -------------------------------------------------------
 OpenMP Integral computing Module                
 Release: version 1.0, May 2013, Q-Chem Inc. Pittsburgh 
 -------------------------------------------------------
 ---------------------------------------
  Cycle       Energy         DIIS Error
 ---------------------------------------
    1    -341.0524512770      2.25E-04
    2    -341.0517628239      2.05E-05
    3    -341.0517715627      1.68E-05
    4    -341.0517746520      6.35E-06
    5    -341.0517755252      2.46E-06
    6    -341.0517757118      1.12E-06
    7    -341.0517757720      5.98E-07
    8    -341.0517758050      2.44E-07
    9    -341.0517758204      1.37E-07
   10    -341.0517758256      6.99E-08
   11    -341.0517758273      2.75E-08
   12    -341.0517758276      1.13E-08
   13    -341.0517758277      4.24E-09 Convergence criterion met
 ---------------------------------------
 <S^2> = 0.7710
 SCF time:  CPU 1940.40 s  wall 34.36 s
 SCF   energy in the final basis set = -341.05177583
 Total energy in the final basis set = -341.05177583
 
 --------------------------------------------------------------
 
                    Orbital Energies (a.u.)
 --------------------------------------------------------------
 
 Alpha MOs
 -- Occupied --
-14.4380 -14.4333 -10.3524 -10.3490 -10.3366 -10.3258 -10.3134 -10.3062
 -1.0948  -1.0414  -0.9354  -0.9069  -0.8256  -0.7084  -0.6889  -0.6474
 -0.6214  -0.5964  -0.5398  -0.5186  -0.5048  -0.4859  -0.4821  -0.4543
 -0.4329  -0.3868  -0.3703  -0.3389
 -- Virtual --
  0.0174   0.0962   0.1200   0.1300   0.1424   0.1510   0.1601   0.1684
  0.1714   0.2224   0.2261   0.2647   0.2759   0.3100   0.3252   0.3405
  0.3558   0.3742   0.3753   0.3877   0.3936   0.4167   0.4416   0.4504
  0.4578   0.4623   0.4697   0.4844   0.4925   0.5096   0.5141   0.5233
  0.5323   0.5386   0.5686   0.5749   0.5765   0.6046   0.6073   0.6176
  0.6395   0.6435   0.6752   0.6871   0.7076   0.7214   0.7386   0.7390
  0.7629   0.7988   0.8086   0.8179   0.8469   0.8609   0.8820   0.8905
  0.9187   0.9611   0.9856   0.9953   1.0154   1.0262   1.0568   1.0709
  1.0917   1.0961   1.1149   1.1196   1.1311   1.1547   1.1843   1.2015
  1.2207   1.2353   1.2500   1.2591   1.2727   1.2962   1.3102   1.3151
  1.3386   1.3668   1.3786   1.3854   1.4113   1.4167   1.4345   1.4431
  1.4774   1.5036   1.5272   1.5636   1.5757   1.6015   1.6289   1.6421
  1.7033   1.7194   1.7436   1.7715   1.8257   1.8363   1.8808   1.9107
  1.9625   1.9972   2.0581   2.0633   2.1185   2.1404   2.1619   2.1876
  2.2290   2.2433   2.3468   2.3604   2.3756   2.4048   2.4274   2.4304
  2.4821   2.5166   2.5444   2.5640   2.5930   2.6116   2.6331   2.6481
  2.6776   2.6987   2.7021   2.7149   2.7325   2.7393   2.7679   2.8121
  2.8229   2.8312   2.8538   2.8639   2.8845   2.9050   2.9162   2.9389
  2.9663   2.9736   2.9963   3.0068   3.0178   3.0383   3.0452   3.0602
  3.0722   3.0866   3.1012   3.1078   3.1185   3.1497   3.1523   3.1664
  3.1948   3.2089   3.2149   3.2278   3.2323   3.2505   3.2634   3.2936
  3.3127   3.3354   3.3469   3.3782   3.3993   3.4204   3.4488   3.4746
  3.4979   3.5124   3.5213   3.5278   3.5537   3.5766   3.6039   3.6305
  3.6455   3.6890   3.6960   3.7026   3.7300   3.7392   3.7543   3.7662
  3.8116   3.8314   3.8375   3.8798   3.9224   3.9296   3.9386   3.9874
  3.9930   4.0190   4.0258   4.0305   4.0441   4.0509   4.0585   4.0972
  4.1354   4.1376   4.1676   4.2085   4.2228   4.2402   4.2500   4.2872
  4.3274   4.3443   4.3673   4.3942   4.4297   4.4531   4.4777   4.5055
  4.5149   4.5315   4.5866   4.5932   4.6256   4.6300   4.6535   4.6895
  4.7014   4.7570   4.7649   4.7758   4.8101   4.8323   4.9229   4.9460
  4.9504   4.9823   4.9868   5.0184   5.0494   5.0689   5.0877   5.1626
  5.1921   5.2069   5.2371   5.2466   5.2963   5.3338   5.3693   5.4141
  5.4475   5.4774   5.5100   5.5247   5.6301   5.6955   5.7182   5.7756
  5.8367   5.8624   5.9437   5.9524   6.1107   6.1714   6.1994   6.4166
  6.4269   6.5379   8.2533   9.6905  11.1666  12.0909  12.9576  13.2513
 14.0703  15.2356
 
 Beta MOs
 -- Occupied --
-14.4331 -14.4321 -10.3496 -10.3441 -10.3367 -10.3282 -10.3131 -10.3063
 -1.0934  -1.0287  -0.9184  -0.9029  -0.8133  -0.7060  -0.6864  -0.6451
 -0.6132  -0.5879  -0.5324  -0.5177  -0.4946  -0.4721  -0.4594  -0.4456
 -0.4273  -0.3863  -0.3698
 -- Virtual --
 -0.0442   0.0197   0.0988   0.1228   0.1298   0.1458   0.1558   0.1608
  0.1720   0.1921   0.2255   0.2280   0.2701   0.2768   0.3086   0.3303
  0.3454   0.3596   0.3731   0.3789   0.3912   0.4040   0.4185   0.4434
  0.4535   0.4585   0.4661   0.4730   0.4865   0.4954   0.5118   0.5160
  0.5243   0.5338   0.5421   0.5703   0.5763   0.5787   0.6047   0.6102
  0.6181   0.6407   0.6454   0.6762   0.6930   0.7088   0.7227   0.7393
  0.7397   0.7646   0.8004   0.8172   0.8233   0.8482   0.8611   0.8833
  0.8916   0.9208   0.9663   0.9871   0.9969   1.0176   1.0296   1.0575
  1.0718   1.0976   1.1008   1.1173   1.1229   1.1350   1.1601   1.1912
  1.2045   1.2227   1.2397   1.2528   1.2633   1.2748   1.2967   1.3105
  1.3173   1.3419   1.3697   1.3794   1.3902   1.4129   1.4212   1.4403
  1.4486   1.4816   1.5088   1.5325   1.5703   1.5774   1.6045   1.6311
  1.6443   1.7094   1.7235   1.7449   1.7724   1.8356   1.8414   1.8839
  1.9128   1.9666   1.9978   2.0597   2.0645   2.1216   2.1427   2.1705
  2.1886   2.2302   2.2463   2.3507   2.3720   2.3843   2.4132   2.4305
  2.4383   2.4911   2.5201   2.5518   2.5708   2.5977   2.6128   2.6368
  2.6505   2.6843   2.7000   2.7103   2.7165   2.7373   2.7411   2.7686
  2.8140   2.8242   2.8401   2.8556   2.8702   2.8886   2.9118   2.9222
  2.9422   2.9718   2.9758   2.9981   3.0088   3.0210   3.0405   3.0531
  3.0629   3.0743   3.0860   3.1044   3.1182   3.1245   3.1518   3.1558
  3.1762   3.1984   3.2133   3.2224   3.2294   3.2339   3.2535   3.2737
  3.3001   3.3239   3.3415   3.3546   3.3801   3.4034   3.4261   3.4522
  3.4781   3.5010   3.5150   3.5242   3.5350   3.5580   3.5813   3.6130
  3.6343   3.6487   3.6918   3.7070   3.7119   3.7330   3.7441   3.7556
  3.7683   3.8141   3.8369   3.8422   3.8845   3.9238   3.9351   3.9438
  3.9918   3.9977   4.0246   4.0288   4.0356   4.0467   4.0722   4.0773
  4.1000   4.1382   4.1454   4.1710   4.2139   4.2247   4.2448   4.2562
  4.2887   4.3311   4.3484   4.3713   4.4026   4.4329   4.4550   4.4825
  4.5072   4.5172   4.5369   4.5936   4.5993   4.6329   4.6520   4.6703
  4.6961   4.7153   4.7640   4.7673   4.7831   4.8170   4.8360   4.9244
  4.9500   4.9521   4.9882   4.9913   5.0264   5.0530   5.0724   5.0902
  5.1663   5.1980   5.2096   5.2427   5.2635   5.2984   5.3376   5.3707
  5.4151   5.4492   5.4789   5.5124   5.5268   5.6317   5.6984   5.7196
  5.7787   5.8404   5.8669   5.9445   5.9529   6.1124   6.1767   6.2147
  6.4210   6.4275   6.5382   8.2564   9.6910  11.1668  12.0933  12.9733
 13.2516  14.0704  15.2432
 --------------------------------------------------------------
 
          Ground-State Mulliken Net Atomic Charges

     Atom                 Charge (a.u.)    Spin (a.u.)
  --------------------------------------------------------
      1 C                    -0.051371      -0.172899
      2 N                    -0.064696       0.377320
      3 C                    -0.148274       0.015952
      4 C                    -0.155691       0.780044
      5 C                     0.094543      -0.039640
      6 N                    -0.212350       0.012124
      7 C                    -0.042697      -0.004018
      8 C                    -0.166910      -0.004321
      9 H                     0.160132      -0.000952
     10 H                     0.177098      -0.011810
     11 H                     0.135690       0.045407
     12 H                     0.133513       0.001401
     13 H                     0.141012       0.001391
  --------------------------------------------------------
  Sum of atomic charges =    -0.000000
  Sum of spin   charges =     1.000000

 -----------------------------------------------------------------
                    Cartesian Multipole Moments
 -----------------------------------------------------------------
    Charge (ESU x 10^10)
                -0.0000
    Dipole Moment (Debye)
         X       1.0374      Y      -3.0951      Z       0.3798
       Tot       3.2864
    Quadrupole Moments (Debye-Ang)
        XX     -40.7592     XY     -10.1933     YY     -43.7996
        XZ      -0.9443     YZ       8.6034     ZZ     -46.6922
    Octopole Moments (Debye-Ang^2)
       XXX    -111.0029    XXY      84.9585    XYY      -5.6672
       YYY     290.4596    XXZ     116.1693    XYZ      18.6511
       YYZ     136.5232    XZZ     -43.1181    YZZ      69.6483
       ZZZ     376.4020
    Hexadecapole Moments (Debye-Ang^3)
      XXXX    -465.0608   XXXY     306.3194   XXYY    -405.9591
      XYYY     195.7748   YYYY   -2144.8528   XXXZ     296.6420
      XXYZ    -219.1299   XYYZ      66.4762   YYYZ    -787.3411
      XXZZ    -440.9785   XYZZ      83.8846   YYZZ    -777.2484
      XZZZ     338.1293   YZZZ    -597.3301   ZZZZ   -2197.6650
 -----------------------------------------------------------------
 Calculating analytic gradient of the SCF energy
 Gradient of SCF Energy
            1           2           3           4           5           6
    1  -0.0003174  -0.0000199  -0.0001488   0.0002670   0.0003728   0.0001718
    2  -0.0001323  -0.0004042  -0.0002635   0.0010295   0.0003711  -0.0005802
    3   0.0001555   0.0000617  -0.0001546   0.0000483  -0.0005141  -0.0001752
            7           8           9          10          11          12
    1   0.0003909  -0.0004168  -0.0000924   0.0000088  -0.0000614  -0.0000404
    2   0.0002750  -0.0001371  -0.0000195  -0.0001064  -0.0000531   0.0000324
    3   0.0003044   0.0000072   0.0000318  -0.0002265   0.0003254   0.0000423
           13
    1  -0.0001142
    2  -0.0000115
    3   0.0000940
 Max gradient component =       1.029E-03
 RMS gradient           =       2.874E-04
 Gradient time:  CPU 412.49 s  wall 8.01 s
 Geometry Optimization Parameters
   NAtoms,    NIC,     NZ,  NCons,   NDum,   NFix, NCnnct, MaxDiis
       13      86       0       0       0       0       0       0

 Cartesian Hessian Update
 Hessian updated using BFGS update


** GEOMETRY OPTIMIZATION IN DELOCALIZED INTERNAL COORDINATES **
   Searching for a Minimum

   Optimization Cycle:   3

                       Coordinates (Angstroms)
     ATOM                X               Y               Z
      1  C         0.3015666269   -0.2054516648   -3.1789171953
      2  N         0.7399745290    0.8383284677   -3.4344011292
      3  C         2.0591163696   -2.6309972817   -3.0376996032
      4  C        -0.1974263689   -1.4616572219   -2.8798819271
      5  C         0.5658551960   -2.7119354874   -3.1742836339
      6  N         0.1365511384   -3.7999463008   -2.3011257405
      7  C         1.2012920444   -4.2837523694   -1.7861533778
      8  C         2.4315276453   -3.6027519427   -2.2049871848
      9  H         2.6810397275   -1.9106771750   -3.5469752365
     10  H        -1.1917147773   -1.5514246464   -2.4678733552
     11  H         0.3235431115   -3.0263556671   -4.2024296078
     12  H         1.1563535468   -5.1249381936   -1.1031809300
     13  H         3.4316044821   -3.8520090701   -1.8852496738
   Point Group: c1    Number of degrees of freedom:    33


   Energy is   -341.051775828

 Hessian updated using BFGS update

 33 Hessian modes will be used to form the next step
  Hessian Eigenvalues:
     0.007123    0.009038    0.011208    0.015852    0.018380    0.020146
     0.023975    0.055770    0.062603    0.088629    0.155708    0.159997
     0.160004    0.160040    0.167653    0.197325    0.200005    0.212192
     0.220067    0.239797    0.294788    0.301709    0.328666    0.331265
     0.350218    0.354642    0.355599    0.356379    0.360984    0.456295
     0.556369    0.669522    1.155446

 Minimum search - taking simple RFO step
 Searching for Lamda that Minimizes Along All modes
 Value Taken    Lamda =  -0.00002523
 Step Taken.  Stepsize is  0.047298

                             Maximum     Tolerance    Cnvgd?
         Gradient           0.000541      0.000300      NO
         Displacement       0.023934      0.001200      NO
         Energy change     -0.000032      0.000001      NO


 New Cartesian Coordinates Obtained by Inverse Iteration

 Displacement from previous Coordinates is:  0.085878
 Adding empirical dispersion correction 
 ----------------------------------------------------------------
 Doing -D3(0) with
 s6  =   1.00000
 s8  =   1.00000
 rs6 =   1.28100
 rs8 =   1.09400
 -D3 energy without 3body term =     -0.0032477849 hartrees
 ----------------------------------------------------------------
             Standard Nuclear Orientation (Angstroms)
    I     Atom           X                Y                Z
 ----------------------------------------------------------------
    1      C       0.2964766689    -0.2022098953    -3.1906700076
    2      N       0.7285981248     0.8406138853    -3.4584172380
    3      C       2.0610829904    -2.6277634054    -3.0282416692
    4      C      -0.1972365959    -1.4587614174    -2.8766465066
    5      C       0.5672808036    -2.7083341171    -3.1673283413
    6      N       0.1366700115    -3.7972233015    -2.2977527310
    7      C       1.2004672433    -4.2909548875    -1.7908599102
    8      C       2.4331038566    -3.6076902177    -2.2044966413
    9      H       2.6844417760    -1.9052529769    -3.5330853628
   10      H      -1.1879640463    -1.5466064788    -2.4554934884
   11      H       0.3287921069    -3.0211816343    -4.1975139692
   12      H       1.1540178172    -5.1371650652    -1.1140489897
   13      H       3.4335525143    -3.8610390412    -1.8886037397
 ----------------------------------------------------------------
 Nuclear Repulsion Energy =         309.56557244 hartrees
 There are       28 alpha and       27 beta electrons
 Applying Cartesian multipole field
    Component          Value
    ---------          -----
     (2,0,0)        1.00000E-11
     (0,2,0)        2.00000E-11
     (0,0,2)       -3.00000E-11
 Nucleus-field energy     =    -0.0000000111 hartrees
 Requested basis set is cc-pVTZ
 There are 110 shells and 310 basis functions
 A cutoff of  1.0D-14 yielded   5700 shell pairs
 There are     45418 function pairs (     59632 Cartesian)
 Smallest overlap matrix eigenvalue = 1.35E-04
 Guess MOs from SCF MO coefficient file
 Reading MOs from coefficient file
 Reading MOs from coefficient file
 Long-range K will be added via erf
 Coulomb attenuation parameter = 0.25 bohr**(-1)
 An unrestricted hybrid HF-DFT SCF calculation will be
 performed using Pulay DIIS extrapolation
 Exchange:     0.1957 Hartree-Fock + 1.0000 wB97X-D3 + LR-HF
 Correlation:  1.0000 wB97X-D3
 Using SG-2 standard quadrature grid
 Dispersion:   Grimme D3
 SCF converges when DIIS error is below 1.0E-08
 Geometry optimization detected.  Setting ReadMinima to 0
 Setting SaveMinima to 0
 using 64 threads for integral computing
 -------------------------------------------------------
 OpenMP Integral computing Module                
 Release: version 1.0, May 2013, Q-Chem Inc. Pittsburgh 
 -------------------------------------------------------
 using 64 threads for integral computing
 -------------------------------------------------------
 OpenMP Integral computing Module                
 Release: version 1.0, May 2013, Q-Chem Inc. Pittsburgh 
 -------------------------------------------------------
 ---------------------------------------
  Cycle       Energy         DIIS Error
 ---------------------------------------
    1    -341.0517581675      2.98E-04
    2    -341.0517633705      2.60E-05
    3    -341.0517834036      1.51E-05
    4    -341.0517863138      1.00E-05
    5    -341.0517879592      2.28E-06
    6    -341.0517881464      1.20E-06
    7    -341.0517881887      5.80E-07
    8    -341.0517882102      2.12E-07
    9    -341.0517882169      1.01E-07
   10    -341.0517882202      5.32E-08
   11    -341.0517882210      2.55E-08
   12    -341.0517882212      1.15E-08
   13    -341.0517882213      4.64E-09 Convergence criterion met
 ---------------------------------------
 <S^2> = 0.7708
 SCF time:  CPU 1934.96 s  wall 33.73 s
 SCF   energy in the final basis set = -341.05178822
 Total energy in the final basis set = -341.05178822
 
 --------------------------------------------------------------
 
                    Orbital Energies (a.u.)
 --------------------------------------------------------------
 
 Alpha MOs
 -- Occupied --
-14.4378 -14.4334 -10.3525 -10.3492 -10.3369 -10.3258 -10.3136 -10.3064
 -1.0949  -1.0413  -0.9354  -0.9068  -0.8253  -0.7082  -0.6890  -0.6473
 -0.6216  -0.5961  -0.5400  -0.5187  -0.5048  -0.4858  -0.4820  -0.4541
 -0.4330  -0.3869  -0.3703  -0.3388
 -- Virtual --
  0.0175   0.0965   0.1197   0.1299   0.1423   0.1508   0.1600   0.1684
  0.1713   0.2221   0.2264   0.2654   0.2759   0.3100   0.3255   0.3405
  0.3556   0.3742   0.3746   0.3873   0.3935   0.4166   0.4414   0.4495
  0.4576   0.4623   0.4696   0.4846   0.4928   0.5098   0.5140   0.5233
  0.5324   0.5387   0.5685   0.5745   0.5764   0.6040   0.6072   0.6171
  0.6388   0.6439   0.6757   0.6874   0.7078   0.7217   0.7382   0.7394
  0.7630   0.7992   0.8075   0.8175   0.8474   0.8608   0.8809   0.8910
  0.9183   0.9611   0.9860   0.9953   1.0153   1.0256   1.0562   1.0706
  1.0914   1.0959   1.1141   1.1199   1.1310   1.1544   1.1845   1.2016
  1.2201   1.2352   1.2496   1.2586   1.2726   1.2961   1.3096   1.3149
  1.3391   1.3659   1.3786   1.3852   1.4110   1.4164   1.4353   1.4448
  1.4769   1.5031   1.5271   1.5633   1.5759   1.6020   1.6293   1.6420
  1.7030   1.7185   1.7437   1.7719   1.8254   1.8366   1.8806   1.9112
  1.9626   1.9962   2.0582   2.0621   2.1188   2.1408   2.1627   2.1863
  2.2291   2.2428   2.3465   2.3587   2.3755   2.4042   2.4264   2.4303
  2.4812   2.5141   2.5450   2.5649   2.5936   2.6112   2.6327   2.6491
  2.6779   2.6980   2.7024   2.7152   2.7329   2.7397   2.7682   2.8113
  2.8228   2.8314   2.8539   2.8640   2.8834   2.9053   2.9159   2.9381
  2.9664   2.9730   2.9957   3.0076   3.0191   3.0382   3.0453   3.0596
  3.0726   3.0868   3.1011   3.1086   3.1186   3.1487   3.1528   3.1665
  3.1940   3.2091   3.2145   3.2277   3.2314   3.2503   3.2626   3.2926
  3.3113   3.3348   3.3466   3.3775   3.4001   3.4194   3.4491   3.4733
  3.4966   3.5117   3.5202   3.5270   3.5535   3.5753   3.6023   3.6300
  3.6452   3.6888   3.6954   3.7016   3.7295   3.7381   3.7540   3.7651
  3.8112   3.8310   3.8355   3.8788   3.9219   3.9291   3.9371   3.9861
  3.9921   4.0193   4.0260   4.0310   4.0435   4.0510   4.0585   4.0984
  4.1353   4.1383   4.1660   4.2084   4.2216   4.2406   4.2480   4.2866
  4.3266   4.3439   4.3659   4.3925   4.4297   4.4523   4.4758   4.5050
  4.5145   4.5306   4.5856   4.5931   4.6256   4.6301   4.6533   4.6896
  4.7004   4.7571   4.7642   4.7749   4.8097   4.8324   4.9224   4.9446
  4.9498   4.9820   4.9870   5.0201   5.0480   5.0678   5.0861   5.1619
  5.1919   5.2055   5.2388   5.2465   5.2957   5.3337   5.3685   5.4131
  5.4473   5.4781   5.5088   5.5240   5.6299   5.6975   5.7181   5.7759
  5.8357   5.8630   5.9421   5.9506   6.1115   6.1733   6.1985   6.4159
  6.4259   6.5364   8.2472   9.6870  11.1550  12.0795  12.9424  13.2502
 14.0613  15.2487
 
 Beta MOs
 -- Occupied --
-14.4331 -14.4320 -10.3497 -10.3441 -10.3369 -10.3282 -10.3132 -10.3065
 -1.0936  -1.0288  -0.9183  -0.9028  -0.8130  -0.7058  -0.6865  -0.6450
 -0.6134  -0.5876  -0.5327  -0.5177  -0.4946  -0.4721  -0.4595  -0.4455
 -0.4274  -0.3864  -0.3698
 -- Virtual --
 -0.0440   0.0197   0.0991   0.1225   0.1297   0.1458   0.1556   0.1608
  0.1719   0.1918   0.2254   0.2282   0.2706   0.2769   0.3086   0.3306
  0.3457   0.3593   0.3728   0.3784   0.3910   0.4038   0.4184   0.4432
  0.4527   0.4583   0.4661   0.4730   0.4868   0.4955   0.5120   0.5160
  0.5243   0.5338   0.5423   0.5701   0.5759   0.5787   0.6040   0.6102
  0.6176   0.6401   0.6454   0.6767   0.6933   0.7090   0.7231   0.7389
  0.7400   0.7647   0.8005   0.8159   0.8234   0.8486   0.8610   0.8823
  0.8921   0.9205   0.9664   0.9875   0.9969   1.0174   1.0290   1.0569
  1.0714   1.0973   1.1008   1.1165   1.1229   1.1350   1.1598   1.1914
  1.2045   1.2222   1.2394   1.2525   1.2629   1.2747   1.2966   1.3099
  1.3171   1.3424   1.3689   1.3793   1.3900   1.4127   1.4209   1.4412
  1.4501   1.4812   1.5084   1.5324   1.5700   1.5776   1.6049   1.6314
  1.6442   1.7091   1.7227   1.7450   1.7728   1.8356   1.8415   1.8836
  1.9133   1.9667   1.9968   2.0597   2.0632   2.1220   2.1431   2.1714
  2.1871   2.2303   2.2459   2.3506   2.3705   2.3842   2.4129   2.4303
  2.4369   2.4902   2.5176   2.5525   2.5718   2.5984   2.6122   2.6363
  2.6514   2.6845   2.6997   2.7105   2.7167   2.7377   2.7416   2.7689
  2.8132   2.8241   2.8405   2.8556   2.8704   2.8876   2.9116   2.9221
  2.9417   2.9720   2.9751   2.9976   3.0094   3.0223   3.0407   3.0528
  3.0629   3.0747   3.0861   3.1051   3.1181   3.1247   3.1519   3.1553
  3.1761   3.1976   3.2130   3.2227   3.2294   3.2329   3.2534   3.2729
  3.2993   3.3224   3.3409   3.3541   3.3793   3.4042   3.4251   3.4526
  3.4768   3.4998   3.5144   3.5231   3.5340   3.5578   3.5800   3.6115
  3.6340   3.6483   3.6917   3.7059   3.7112   3.7326   3.7429   3.7553
  3.7671   3.8137   3.8355   3.8418   3.8833   3.9232   3.9342   3.9427
  3.9912   3.9961   4.0247   4.0293   4.0359   4.0460   4.0721   4.0772
  4.1011   4.1381   4.1460   4.1694   4.2139   4.2235   4.2456   4.2539
  4.2881   4.3304   4.3482   4.3698   4.4007   4.4329   4.4541   4.4808
  4.5067   4.5168   4.5361   4.5929   4.5987   4.6325   4.6520   4.6701
  4.6964   4.7142   4.7640   4.7667   4.7822   4.8166   4.8361   4.9238
  4.9485   4.9516   4.9888   4.9905   5.0283   5.0516   5.0712   5.0885
  5.1656   5.1978   5.2081   5.2447   5.2630   5.2977   5.3375   5.3698
  5.4141   5.4490   5.4797   5.5111   5.5262   5.6315   5.7004   5.7196
  5.7789   5.8395   5.8674   5.9430   5.9511   6.1132   6.1786   6.2137
  6.4201   6.4267   6.5367   8.2504   9.6874  11.1552  12.0822  12.9581
 13.2504  14.0614  15.2563
 --------------------------------------------------------------
 
          Ground-State Mulliken Net Atomic Charges

     Atom                 Charge (a.u.)    Spin (a.u.)
  --------------------------------------------------------
      1 C                    -0.052523      -0.172103
      2 N                    -0.064147       0.374343
      3 C                    -0.147847       0.016475
      4 C                    -0.155401       0.781867
      5 C                     0.093859      -0.039584
      6 N                    -0.211699       0.011736
      7 C                    -0.042709      -0.004025
      8 C                    -0.167634      -0.004372
      9 H                     0.160272      -0.000973
     10 H                     0.177057      -0.011849
     11 H                     0.136092       0.045698
     12 H                     0.133564       0.001352
     13 H                     0.141116       0.001434
  --------------------------------------------------------
  Sum of atomic charges =    -0.000000
  Sum of spin   charges =     1.000000

 -----------------------------------------------------------------
                    Cartesian Multipole Moments
 -----------------------------------------------------------------
    Charge (ESU x 10^10)
                -0.0000
    Dipole Moment (Debye)
         X       1.0541      Y      -3.1100      Z       0.4104
       Tot       3.3093
    Quadrupole Moments (Debye-Ang)
        XX     -40.7390     XY     -10.1959     YY     -43.6729
        XZ      -0.9944     YZ       8.7037     ZZ     -46.9642
    Octopole Moments (Debye-Ang^2)
       XXX    -110.7303    XXY      84.9481    XYY      -5.4180
       YYY     289.3426    XXZ     116.2068    XYZ      18.7469
       YYZ     136.2950    XZZ     -43.0568    YZZ      69.2975
       ZZZ     378.2277
    Hexadecapole Moments (Debye-Ang^3)
      XXXX    -464.7332   XXXY     306.7141   XXYY    -405.7807
      XYYY     195.1900   YYYY   -2139.7620   XXXZ     295.7713
      XXYZ    -218.6117   XYYZ      65.6307   YYYZ    -783.1822
      XXZZ    -441.6996   XYZZ      83.8422   YYZZ    -778.0892
      XZZZ     338.2956   YZZZ    -594.7438   ZZZZ   -2208.8959
 -----------------------------------------------------------------
 Calculating analytic gradient of the SCF energy
 Gradient of SCF Energy
            1           2           3           4           5           6
    1   0.0004102  -0.0003076  -0.0002047  -0.0000512   0.0000159   0.0004220
    2   0.0014788  -0.0009692   0.0002272  -0.0003405  -0.0001606   0.0002708
    3  -0.0002211   0.0002148  -0.0000132   0.0000079  -0.0003786   0.0003953
            7           8           9          10          11          12
    1  -0.0004991   0.0003936   0.0000714  -0.0000748  -0.0001651  -0.0000557
    2  -0.0005547   0.0000671   0.0000007  -0.0000541   0.0000434  -0.0000216
    3  -0.0001485   0.0001685  -0.0000415  -0.0001738   0.0000044   0.0001251
           13
    1   0.0000452
    2   0.0000127
    3   0.0000608
 Max gradient component =       1.479E-03
 RMS gradient           =       3.630E-04
 Gradient time:  CPU 413.42 s  wall 7.88 s
 Geometry Optimization Parameters
   NAtoms,    NIC,     NZ,  NCons,   NDum,   NFix, NCnnct, MaxDiis
       13      86       0       0       0       0       0       0

 Cartesian Hessian Update
 Hessian updated using BFGS update


** GEOMETRY OPTIMIZATION IN DELOCALIZED INTERNAL COORDINATES **
   Searching for a Minimum

   Optimization Cycle:   4

                       Coordinates (Angstroms)
     ATOM                X               Y               Z
      1  C         0.2964766689   -0.2022098953   -3.1906700076
      2  N         0.7285981248    0.8406138853   -3.4584172380
      3  C         2.0610829904   -2.6277634054   -3.0282416692
      4  C        -0.1972365959   -1.4587614174   -2.8766465066
      5  C         0.5672808036   -2.7083341171   -3.1673283413
      6  N         0.1366700115   -3.7972233015   -2.2977527310
      7  C         1.2004672433   -4.2909548875   -1.7908599102
      8  C         2.4331038566   -3.6076902177   -2.2044966413
      9  H         2.6844417760   -1.9052529769   -3.5330853628
     10  H        -1.1879640463   -1.5466064788   -2.4554934884
     11  H         0.3287921069   -3.0211816343   -4.1975139692
     12  H         1.1540178172   -5.1371650652   -1.1140489897
     13  H         3.4335525143   -3.8610390412   -1.8886037397
   Point Group: c1    Number of degrees of freedom:    33


   Energy is   -341.051788221

 Hessian updated using BFGS update

 33 Hessian modes will be used to form the next step
  Hessian Eigenvalues:
     0.004024    0.009043    0.012731    0.016148    0.018404    0.023600
     0.025794    0.055128    0.064800    0.092633    0.156283    0.159997
     0.160023    0.160561    0.167711    0.196951    0.200004    0.212755
     0.219132    0.235088    0.297147    0.317513    0.328928    0.330584
     0.350206    0.354454    0.355523    0.356406    0.368786    0.483166
     0.568381    0.669466    1.160832

 Minimum search - taking simple RFO step
 Searching for Lamda that Minimizes Along All modes
 Value Taken    Lamda =  -0.00001377
 Step Taken.  Stepsize is  0.045170

                             Maximum     Tolerance    Cnvgd?
         Gradient           0.000729      0.000300      NO
         Displacement       0.020929      0.001200      NO
         Energy change     -0.000012      0.000001      NO


 New Cartesian Coordinates Obtained by Inverse Iteration

 Displacement from previous Coordinates is:  0.073936
 Adding empirical dispersion correction 
 ----------------------------------------------------------------
 Doing -D3(0) with
 s6  =   1.00000
 s8  =   1.00000
 rs6 =   1.28100
 rs8 =   1.09400
 -D3 energy without 3body term =     -0.0032456280 hartrees
 ----------------------------------------------------------------
             Standard Nuclear Orientation (Angstroms)
    I     Atom           X                Y                Z
 ----------------------------------------------------------------
    1      C       0.2920892727    -0.2014411029    -3.1998725538
    2      N       0.7181206743     0.8410086576    -3.4795729120
    3      C       2.0629148873    -2.6260455082    -3.0220664212
    4      C      -0.1956940457    -1.4571218066    -2.8717226092
    5      C       0.5689587077    -2.7056995088    -3.1634972122
    6      N       0.1359653444    -3.7981673875    -2.3008585490
    7      C       1.1987464932    -4.2937513587    -1.7936406492
    8      C       2.4330782157    -3.6107853809    -2.2035759302
    9      H       2.6875686596    -1.9016302589    -3.5225917834
   10      H      -1.1812745628    -1.5435435631    -2.4383031548
   11      H       0.3345071283    -3.0148544956    -4.1960539302
   12      H       1.1512017703    -5.1444758326    -1.1227247851
   13      H       3.4331007262    -3.8670610068    -1.8886781048
 ----------------------------------------------------------------
 Nuclear Repulsion Energy =         309.51147195 hartrees
 There are       28 alpha and       27 beta electrons
 Applying Cartesian multipole field
    Component          Value
    ---------          -----
     (2,0,0)        1.00000E-11
     (0,2,0)        2.00000E-11
     (0,0,2)       -3.00000E-11
 Nucleus-field energy     =    -0.0000000112 hartrees
 Requested basis set is cc-pVTZ
 There are 110 shells and 310 basis functions
 A cutoff of  1.0D-14 yielded   5699 shell pairs
 There are     45425 function pairs (     59647 Cartesian)
 Smallest overlap matrix eigenvalue = 1.35E-04
 Guess MOs from SCF MO coefficient file
 Reading MOs from coefficient file
 Reading MOs from coefficient file
 Long-range K will be added via erf
 Coulomb attenuation parameter = 0.25 bohr**(-1)
 An unrestricted hybrid HF-DFT SCF calculation will be
 performed using Pulay DIIS extrapolation
 Exchange:     0.1957 Hartree-Fock + 1.0000 wB97X-D3 + LR-HF
 Correlation:  1.0000 wB97X-D3
 Using SG-2 standard quadrature grid
 Dispersion:   Grimme D3
 SCF converges when DIIS error is below 1.0E-08
 Geometry optimization detected.  Setting ReadMinima to 0
 Setting SaveMinima to 0
 using 64 threads for integral computing
 -------------------------------------------------------
 OpenMP Integral computing Module                
 Release: version 1.0, May 2013, Q-Chem Inc. Pittsburgh 
 -------------------------------------------------------
 using 64 threads for integral computing
 -------------------------------------------------------
 OpenMP Integral computing Module                
 Release: version 1.0, May 2013, Q-Chem Inc. Pittsburgh 
 -------------------------------------------------------
 ---------------------------------------
  Cycle       Energy         DIIS Error
 ---------------------------------------
    1    -341.0517676767      2.47E-04
    2    -341.0517815824      1.98E-05
    3    -341.0517955164      8.57E-06
    4    -341.0517973353      7.26E-06
    5    -341.0517982671      1.95E-06
    6    -341.0517984257      9.02E-07
    7    -341.0517984724      4.79E-07
    8    -341.0517984935      2.19E-07
    9    -341.0517984997      8.69E-08
   10    -341.0517985023      4.23E-08
   11    -341.0517985027      2.07E-08
   12    -341.0517985029      8.98E-09 Convergence criterion met
 ---------------------------------------
 <S^2> = 0.7708
 SCF time:  CPU 1800.90 s  wall 31.67 s
 SCF   energy in the final basis set = -341.05179850
 Total energy in the final basis set = -341.05179850
 
 --------------------------------------------------------------
 
                    Orbital Energies (a.u.)
 --------------------------------------------------------------
 
 Alpha MOs
 -- Occupied --
-14.4378 -14.4334 -10.3524 -10.3492 -10.3369 -10.3258 -10.3137 -10.3065
 -1.0951  -1.0412  -0.9354  -0.9070  -0.8253  -0.7081  -0.6891  -0.6473
 -0.6221  -0.5958  -0.5399  -0.5187  -0.5050  -0.4858  -0.4819  -0.4541
 -0.4330  -0.3870  -0.3705  -0.3387
 -- Virtual --
  0.0175   0.0965   0.1196   0.1297   0.1420   0.1507   0.1600   0.1683
  0.1712   0.2218   0.2269   0.2660   0.2759   0.3098   0.3258   0.3405
  0.3554   0.3735   0.3744   0.3872   0.3933   0.4168   0.4413   0.4487
  0.4574   0.4623   0.4694   0.4847   0.4930   0.5100   0.5140   0.5231
  0.5324   0.5389   0.5683   0.5744   0.5762   0.6033   0.6076   0.6166
  0.6388   0.6441   0.6760   0.6876   0.7078   0.7220   0.7383   0.7397
  0.7634   0.7996   0.8066   0.8172   0.8477   0.8610   0.8805   0.8917
  0.9181   0.9615   0.9864   0.9957   1.0153   1.0252   1.0556   1.0707
  1.0906   1.0959   1.1134   1.1200   1.1318   1.1537   1.1844   1.2014
  1.2198   1.2349   1.2493   1.2582   1.2726   1.2962   1.3097   1.3149
  1.3395   1.3657   1.3790   1.3848   1.4105   1.4162   1.4360   1.4466
  1.4770   1.5027   1.5272   1.5627   1.5764   1.6021   1.6298   1.6418
  1.7024   1.7182   1.7441   1.7714   1.8248   1.8360   1.8804   1.9118
  1.9625   1.9963   2.0581   2.0625   2.1191   2.1406   2.1631   2.1851
  2.2293   2.2433   2.3469   2.3575   2.3755   2.4037   2.4251   2.4307
  2.4813   2.5134   2.5449   2.5652   2.5945   2.6098   2.6331   2.6499
  2.6784   2.6970   2.7026   2.7157   2.7333   2.7395   2.7688   2.8107
  2.8232   2.8314   2.8540   2.8647   2.8827   2.9056   2.9156   2.9382
  2.9664   2.9733   2.9954   3.0081   3.0196   3.0381   3.0453   3.0597
  3.0729   3.0878   3.1005   3.1091   3.1189   3.1477   3.1535   3.1659
  3.1935   3.2090   3.2138   3.2277   3.2312   3.2500   3.2629   3.2922
  3.3104   3.3344   3.3471   3.3777   3.4008   3.4182   3.4497   3.4728
  3.4964   3.5113   3.5204   3.5264   3.5541   3.5748   3.6009   3.6305
  3.6453   3.6889   3.6951   3.7015   3.7301   3.7377   3.7538   3.7652
  3.8106   3.8308   3.8357   3.8788   3.9218   3.9282   3.9366   3.9850
  3.9920   4.0203   4.0269   4.0318   4.0433   4.0509   4.0582   4.1000
  4.1356   4.1385   4.1653   4.2080   4.2212   4.2414   4.2486   4.2868
  4.3258   4.3444   4.3662   4.3915   4.4304   4.4517   4.4757   4.5052
  4.5147   4.5303   4.5854   4.5934   4.6250   4.6304   4.6535   4.6898
  4.6994   4.7572   4.7640   4.7745   4.8095   4.8331   4.9219   4.9433
  4.9500   4.9820   4.9872   5.0227   5.0467   5.0677   5.0863   5.1607
  5.1920   5.2060   5.2405   5.2467   5.2947   5.3335   5.3681   5.4126
  5.4485   5.4783   5.5090   5.5238   5.6296   5.6994   5.7181   5.7772
  5.8345   5.8638   5.9418   5.9513   6.1120   6.1730   6.1970   6.4144
  6.4263   6.5365   8.2467   9.6879  11.1544  12.0776  12.9425  13.2516
 14.0637  15.2445
 
 Beta MOs
 -- Occupied --
-14.4332 -14.4320 -10.3497 -10.3441 -10.3370 -10.3283 -10.3133 -10.3065
 -1.0938  -1.0287  -0.9184  -0.9030  -0.8129  -0.7057  -0.6866  -0.6450
 -0.6139  -0.5873  -0.5327  -0.5178  -0.4947  -0.4720  -0.4596  -0.4453
 -0.4274  -0.3866  -0.3700
 -- Virtual --
 -0.0439   0.0197   0.0991   0.1224   0.1296   0.1457   0.1555   0.1607
  0.1719   0.1913   0.2252   0.2286   0.2711   0.2771   0.3085   0.3308
  0.3460   0.3590   0.3724   0.3780   0.3910   0.4036   0.4186   0.4430
  0.4520   0.4582   0.4660   0.4727   0.4869   0.4958   0.5122   0.5159
  0.5241   0.5339   0.5426   0.5699   0.5757   0.5787   0.6033   0.6107
  0.6171   0.6403   0.6455   0.6770   0.6934   0.7091   0.7234   0.7390
  0.7404   0.7650   0.8007   0.8148   0.8234   0.8488   0.8614   0.8819
  0.8928   0.9203   0.9668   0.9879   0.9972   1.0174   1.0286   1.0565
  1.0716   1.0972   1.0999   1.1158   1.1232   1.1356   1.1591   1.1914
  1.2043   1.2219   1.2390   1.2523   1.2625   1.2748   1.2967   1.3100
  1.3170   1.3427   1.3688   1.3797   1.3897   1.4122   1.4206   1.4420
  1.4520   1.4812   1.5079   1.5324   1.5693   1.5782   1.6051   1.6320
  1.6440   1.7085   1.7225   1.7454   1.7722   1.8348   1.8412   1.8834
  1.9138   1.9667   1.9969   2.0597   2.0636   2.1224   2.1429   2.1719
  2.1859   2.2304   2.2464   2.3508   2.3699   2.3839   2.4126   2.4305
  2.4352   2.4902   2.5170   2.5529   2.5720   2.5991   2.6108   2.6368
  2.6522   2.6850   2.6990   2.7107   2.7171   2.7384   2.7412   2.7696
  2.8126   2.8244   2.8406   2.8556   2.8713   2.8868   2.9115   2.9221
  2.9420   2.9723   2.9752   2.9974   3.0099   3.0229   3.0405   3.0527
  3.0632   3.0748   3.0870   3.1055   3.1172   3.1252   3.1516   3.1554
  3.1755   3.1971   3.2128   3.2222   3.2296   3.2326   3.2530   3.2730
  3.2991   3.3214   3.3407   3.3542   3.3796   3.4050   3.4239   3.4532
  3.4764   3.4997   3.5140   3.5232   3.5334   3.5585   3.5795   3.6101
  3.6344   3.6483   3.6919   3.7056   3.7108   3.7332   3.7426   3.7550
  3.7674   3.8132   3.8354   3.8421   3.8831   3.9230   3.9331   3.9424
  3.9907   3.9955   4.0258   4.0303   4.0366   4.0459   4.0720   4.0770
  4.1027   4.1386   4.1460   4.1687   4.2136   4.2230   4.2469   4.2541
  4.2883   4.3296   4.3488   4.3700   4.3997   4.4337   4.4536   4.4806
  4.5070   4.5170   4.5359   4.5929   4.5989   4.6318   4.6520   4.6702
  4.6968   4.7131   4.7640   4.7664   4.7817   4.8165   4.8368   4.9233
  4.9473   4.9518   4.9886   4.9907   5.0311   5.0503   5.0709   5.0886
  5.1644   5.1977   5.2087   5.2467   5.2628   5.2967   5.3372   5.3695
  5.4136   5.4503   5.4798   5.5113   5.5260   5.6311   5.7024   5.7195
  5.7803   5.8385   5.8681   5.9427   5.9518   6.1138   6.1783   6.2121
  6.4185   6.4271   6.5369   8.2498   9.6884  11.1546  12.0803  12.9582
 13.2519  14.0638  15.2521
 --------------------------------------------------------------
 
          Ground-State Mulliken Net Atomic Charges

     Atom                 Charge (a.u.)    Spin (a.u.)
  --------------------------------------------------------
      1 C                    -0.052885      -0.171969
      2 N                    -0.064269       0.373640
      3 C                    -0.147319       0.017049
      4 C                    -0.155328       0.782120
      5 C                     0.093346      -0.039565
      6 N                    -0.211659       0.011304
      7 C                    -0.042611      -0.004029
      8 C                    -0.167931      -0.004382
      9 H                     0.160394      -0.001004
     10 H                     0.177212      -0.011887
     11 H                     0.136358       0.045928
     12 H                     0.133525       0.001304
     13 H                     0.141167       0.001493
  --------------------------------------------------------
  Sum of atomic charges =     0.000000
  Sum of spin   charges =     1.000000

 -----------------------------------------------------------------
                    Cartesian Multipole Moments
 -----------------------------------------------------------------
    Charge (ESU x 10^10)
                 0.0000
    Dipole Moment (Debye)
         X       1.0740      Y      -3.1096      Z       0.4506
       Tot       3.3205
    Quadrupole Moments (Debye-Ang)
        XX     -40.7221     XY     -10.1972     YY     -43.6484
        XZ      -1.0645     YZ       8.7169     ZZ     -47.2533
    Octopole Moments (Debye-Ang^2)
       XXX    -110.4558    XXY      84.9873    XYY      -5.2170
       YYY     289.0310    XXZ     116.2760    XYZ      18.8567
       YYZ     136.4477    XZZ     -42.8743    YZZ      69.2499
       ZZZ     380.0378
    Hexadecapole Moments (Debye-Ang^3)
      XXXX    -464.1390   XXXY     306.9290   XXYY    -405.6772
      XYYY     194.8040   YYYY   -2138.3499   XXXZ     294.9965
      XXYZ    -218.4599   XYYZ      64.8227   YYYZ    -781.9665
      XXZZ    -442.3871   XYZZ      83.5344   YYZZ    -779.9005
      XZZZ     337.9645   YZZZ    -593.6877   ZZZZ   -2219.9451
 -----------------------------------------------------------------
 Calculating analytic gradient of the SCF energy
 Gradient of SCF Energy
            1           2           3           4           5           6
    1   0.0003629  -0.0001207  -0.0000698  -0.0001033   0.0000249   0.0001642
    2   0.0010444  -0.0003780   0.0001740  -0.0007887  -0.0001643   0.0000772
    3  -0.0001351   0.0000716   0.0000431  -0.0000579   0.0003182   0.0000167
            7           8           9          10          11          12
    1  -0.0007352   0.0005583   0.0001323  -0.0001113  -0.0001381  -0.0000428
    2   0.0000177   0.0000744  -0.0000076  -0.0000051  -0.0000326  -0.0000491
    3   0.0001577  -0.0001787  -0.0000037  -0.0001257  -0.0000847  -0.0000258
           13
    1   0.0000788
    2   0.0000377
    3   0.0000044
 Max gradient component =       1.044E-03
 RMS gradient           =       2.882E-04
 Gradient time:  CPU 413.80 s  wall 8.05 s
 Geometry Optimization Parameters
   NAtoms,    NIC,     NZ,  NCons,   NDum,   NFix, NCnnct, MaxDiis
       13      86       0       0       0       0       0       0

 Cartesian Hessian Update
 Hessian updated using BFGS update


** GEOMETRY OPTIMIZATION IN DELOCALIZED INTERNAL COORDINATES **
   Searching for a Minimum

   Optimization Cycle:   5

                       Coordinates (Angstroms)
     ATOM                X               Y               Z
      1  C         0.2920892727   -0.2014411029   -3.1998725538
      2  N         0.7181206743    0.8410086576   -3.4795729120
      3  C         2.0629148873   -2.6260455082   -3.0220664212
      4  C        -0.1956940457   -1.4571218066   -2.8717226092
      5  C         0.5689587077   -2.7056995088   -3.1634972122
      6  N         0.1359653444   -3.7981673875   -2.3008585490
      7  C         1.1987464932   -4.2937513587   -1.7936406492
      8  C         2.4330782157   -3.6107853809   -2.2035759302
      9  H         2.6875686596   -1.9016302589   -3.5225917834
     10  H        -1.1812745628   -1.5435435631   -2.4383031548
     11  H         0.3345071283   -3.0148544956   -4.1960539302
     12  H         1.1512017703   -5.1444758326   -1.1227247851
     13  H         3.4331007262   -3.8670610068   -1.8886781048
   Point Group: c1    Number of degrees of freedom:    33


   Energy is   -341.051798503

 Hessian updated using BFGS update

 33 Hessian modes will be used to form the next step
  Hessian Eigenvalues:
     0.001311    0.009081    0.012460    0.016151    0.019902    0.024195
     0.030373    0.057400    0.071991    0.091041    0.157323    0.159981
     0.159999    0.160338    0.168825    0.197105    0.200005    0.213017
     0.217260    0.245872    0.296148    0.327579    0.328974    0.342269
     0.352242    0.354991    0.356222    0.356817    0.360485    0.470610
     0.568463    0.673017    1.152458

 Minimum search - taking simple RFO step
 Searching for Lamda that Minimizes Along All modes
 Value Taken    Lamda =  -0.00003075
 Step Taken.  Stepsize is  0.139047

                             Maximum     Tolerance    Cnvgd?
         Gradient           0.000712      0.000300      NO
         Displacement       0.062780      0.001200      NO
         Energy change     -0.000010      0.000001      NO


 New Cartesian Coordinates Obtained by Inverse Iteration

 Displacement from previous Coordinates is:  0.231815
 Adding empirical dispersion correction 
 ----------------------------------------------------------------
 Doing -D3(0) with
 s6  =   1.00000
 s8  =   1.00000
 rs6 =   1.28100
 rs8 =   1.09400
 -D3 energy without 3body term =     -0.0032397255 hartrees
 ----------------------------------------------------------------
             Standard Nuclear Orientation (Angstroms)
    I     Atom           X                Y                Z
 ----------------------------------------------------------------
    1      C       0.2784631095    -0.1995040537    -3.2276774739
    2      N       0.6845721299     0.8405431217    -3.5456462539
    3      C       2.0679306446    -2.6228219804    -3.0055049866
    4      C      -0.1886201392    -1.4504944531    -2.8544122173
    5      C       0.5738565504    -2.6975287745    -3.1541040175
    6      N       0.1349171353    -3.8014199695    -2.3113318844
    7      C       1.1947097850    -4.3063873029    -1.8065511676
    8      C       2.4317370512    -3.6191087674    -2.1986466877
    9      H       2.6959162217    -1.8917351473    -3.4917574710
   10      H      -1.1568130873    -1.5323004017    -2.3827863910
   11      H       0.3495724824    -2.9938505081    -4.1931928251
   12      H       1.1434752392    -5.1672881434    -1.1492589402
   13      H       3.4295661485    -3.8816721729    -1.8822882788
 ----------------------------------------------------------------
 Nuclear Repulsion Energy =         309.35271605 hartrees
 There are       28 alpha and       27 beta electrons
 Applying Cartesian multipole field
    Component          Value
    ---------          -----
     (2,0,0)        1.00000E-11
     (0,2,0)        2.00000E-11
     (0,0,2)       -3.00000E-11
 Nucleus-field energy     =    -0.0000000114 hartrees
 Requested basis set is cc-pVTZ
 There are 110 shells and 310 basis functions
 A cutoff of  1.0D-14 yielded   5695 shell pairs
 There are     45405 function pairs (     59630 Cartesian)
 Smallest overlap matrix eigenvalue = 1.35E-04
 Guess MOs from SCF MO coefficient file
 Reading MOs from coefficient file
 Reading MOs from coefficient file
 Long-range K will be added via erf
 Coulomb attenuation parameter = 0.25 bohr**(-1)
 An unrestricted hybrid HF-DFT SCF calculation will be
 performed using Pulay DIIS extrapolation
 Exchange:     0.1957 Hartree-Fock + 1.0000 wB97X-D3 + LR-HF
 Correlation:  1.0000 wB97X-D3
 Using SG-2 standard quadrature grid
 Dispersion:   Grimme D3
 SCF converges when DIIS error is below 1.0E-08
 Geometry optimization detected.  Setting ReadMinima to 0
 Setting SaveMinima to 0
 using 64 threads for integral computing
 -------------------------------------------------------
 OpenMP Integral computing Module                
 Release: version 1.0, May 2013, Q-Chem Inc. Pittsburgh 
 -------------------------------------------------------
 using 64 threads for integral computing
 -------------------------------------------------------
 OpenMP Integral computing Module                
 Release: version 1.0, May 2013, Q-Chem Inc. Pittsburgh 
 -------------------------------------------------------
 ---------------------------------------
  Cycle       Energy         DIIS Error
 ---------------------------------------
    1    -341.0499314063      7.85E-04
    2    -341.0516454927      6.28E-05
    3    -341.0517879970      2.36E-05
    4    -341.0518083639      1.59E-05
    5    -341.0518141994      7.99E-06
    6    -341.0518158761      2.73E-06
    7    -341.0518164469      1.31E-06
    8    -341.0518166564      6.53E-07
    9    -341.0518167197      3.15E-07
   10    -341.0518167455      1.41E-07
   11    -341.0518167510      6.34E-08
   12    -341.0518167522      3.31E-08
   13    -341.0518167525      1.00E-08
   14    -341.0518167526      4.25E-09 Convergence criterion met
 ---------------------------------------
 <S^2> = 0.7708
 SCF time:  CPU 2106.48 s  wall 37.28 s
 SCF   energy in the final basis set = -341.05181675
 Total energy in the final basis set = -341.05181675
 
 --------------------------------------------------------------
 
                    Orbital Energies (a.u.)
 --------------------------------------------------------------
 
 Alpha MOs
 -- Occupied --
-14.4381 -14.4334 -10.3524 -10.3492 -10.3370 -10.3260 -10.3139 -10.3064
 -1.0954  -1.0411  -0.9356  -0.9073  -0.8254  -0.7079  -0.6894  -0.6473
 -0.6237  -0.5948  -0.5398  -0.5190  -0.5056  -0.4859  -0.4817  -0.4540
 -0.4331  -0.3872  -0.3707  -0.3385
 -- Virtual --
  0.0175   0.0963   0.1195   0.1294   0.1413   0.1505   0.1599   0.1679
  0.1713   0.2208   0.2282   0.2677   0.2761   0.3093   0.3270   0.3408
  0.3542   0.3709   0.3749   0.3874   0.3931   0.4173   0.4411   0.4469
  0.4568   0.4621   0.4693   0.4850   0.4939   0.5104   0.5140   0.5224
  0.5329   0.5391   0.5675   0.5738   0.5756   0.6016   0.6083   0.6154
  0.6394   0.6455   0.6766   0.6881   0.7074   0.7225   0.7383   0.7412
  0.7645   0.8004   0.8036   0.8167   0.8491   0.8622   0.8789   0.8936
  0.9177   0.9629   0.9879   0.9962   1.0148   1.0240   1.0544   1.0709
  1.0875   1.0960   1.1115   1.1203   1.1343   1.1514   1.1845   1.2008
  1.2193   1.2345   1.2483   1.2571   1.2731   1.2967   1.3095   1.3152
  1.3415   1.3649   1.3796   1.3844   1.4092   1.4164   1.4372   1.4527
  1.4773   1.5016   1.5276   1.5611   1.5774   1.6023   1.6307   1.6414
  1.7015   1.7184   1.7447   1.7705   1.8223   1.8340   1.8792   1.9132
  1.9635   1.9966   2.0581   2.0640   2.1204   2.1398   2.1645   2.1822
  2.2295   2.2455   2.3476   2.3544   2.3756   2.4021   2.4222   2.4315
  2.4819   2.5114   2.5453   2.5648   2.5956   2.6074   2.6339   2.6526
  2.6799   2.6945   2.7028   2.7172   2.7348   2.7398   2.7706   2.8089
  2.8245   2.8309   2.8528   2.8668   2.8815   2.9063   2.9150   2.9383
  2.9667   2.9737   2.9935   3.0094   3.0219   3.0388   3.0460   3.0601
  3.0730   3.0911   3.0984   3.1108   3.1199   3.1445   3.1555   3.1645
  3.1922   3.2094   3.2121   3.2264   3.2318   3.2492   3.2639   3.2903
  3.3082   3.3329   3.3488   3.3783   3.4032   3.4134   3.4531   3.4719
  3.4952   3.5109   3.5211   3.5253   3.5567   3.5739   3.5959   3.6316
  3.6460   3.6885   3.6960   3.7019   3.7317   3.7380   3.7542   3.7657
  3.8092   3.8305   3.8359   3.8782   3.9216   3.9263   3.9358   3.9820
  3.9919   4.0226   4.0286   4.0341   4.0435   4.0507   4.0576   4.1046
  4.1349   4.1397   4.1639   4.2062   4.2228   4.2421   4.2526   4.2877
  4.3248   4.3459   4.3671   4.3897   4.4331   4.4507   4.4754   4.5065
  4.5151   4.5305   4.5854   4.5941   4.6224   4.6309   4.6544   4.6902
  4.6970   4.7582   4.7623   4.7740   4.8083   4.8339   4.9217   4.9398
  4.9507   4.9805   4.9866   5.0315   5.0439   5.0677   5.0867   5.1568
  5.1914   5.2076   5.2433   5.2502   5.2917   5.3335   5.3669   5.4130
  5.4519   5.4785   5.5094   5.5231   5.6298   5.7046   5.7187   5.7818
  5.8308   5.8674   5.9426   5.9531   6.1117   6.1726   6.1944   6.4107
  6.4288   6.5376   8.2509   9.6866  11.1590  12.0775  12.9503  13.2514
 14.0711  15.2359
 
 Beta MOs
 -- Occupied --
-14.4332 -14.4323 -10.3497 -10.3441 -10.3370 -10.3284 -10.3135 -10.3065
 -1.0941  -1.0286  -0.9186  -0.9032  -0.8130  -0.7054  -0.6869  -0.6450
 -0.6154  -0.5863  -0.5328  -0.5179  -0.4951  -0.4720  -0.4598  -0.4449
 -0.4275  -0.3868  -0.3701
 -- Virtual --
 -0.0439   0.0196   0.0989   0.1223   0.1293   0.1454   0.1551   0.1607
  0.1720   0.1901   0.2241   0.2301   0.2724   0.2775   0.3079   0.3318
  0.3469   0.3577   0.3706   0.3778   0.3917   0.4028   0.4190   0.4426
  0.4504   0.4580   0.4657   0.4724   0.4874   0.4966   0.5125   0.5159
  0.5234   0.5343   0.5430   0.5691   0.5749   0.5783   0.6015   0.6113
  0.6160   0.6412   0.6462   0.6777   0.6939   0.7089   0.7238   0.7389
  0.7419   0.7660   0.8008   0.8117   0.8234   0.8497   0.8633   0.8801
  0.8951   0.9199   0.9684   0.9894   0.9977   1.0169   1.0276   1.0555
  1.0718   1.0949   1.0985   1.1137   1.1239   1.1377   1.1569   1.1916
  1.2035   1.2214   1.2384   1.2522   1.2614   1.2753   1.2973   1.3098
  1.3170   1.3444   1.3682   1.3804   1.3891   1.4112   1.4205   1.4432
  1.4581   1.4815   1.5067   1.5329   1.5673   1.5794   1.6051   1.6330
  1.6436   1.7074   1.7227   1.7460   1.7713   1.8316   1.8400   1.8821
  1.9151   1.9675   1.9972   2.0598   2.0650   2.1236   2.1421   2.1737
  2.1827   2.2304   2.2487   2.3518   2.3684   2.3832   2.4115   2.4291
  2.4328   2.4903   2.5153   2.5540   2.5716   2.5996   2.6084   2.6377
  2.6549   2.6864   2.6968   2.7109   2.7184   2.7396   2.7417   2.7716
  2.8107   2.8256   2.8404   2.8541   2.8739   2.8853   2.9115   2.9216
  2.9424   2.9730   2.9752   2.9958   3.0110   3.0252   3.0412   3.0529
  3.0647   3.0745   3.0903   3.1061   3.1152   3.1258   3.1501   3.1567
  3.1739   3.1961   3.2126   3.2213   3.2287   3.2332   3.2521   3.2737
  3.2978   3.3186   3.3394   3.3547   3.3803   3.4079   3.4188   3.4565
  3.4760   3.4987   3.5138   3.5235   3.5321   3.5610   3.5784   3.6054
  3.6356   3.6491   3.6926   3.7052   3.7113   3.7344   3.7432   3.7554
  3.7680   3.8119   3.8356   3.8430   3.8820   3.9228   3.9304   3.9418
  3.9888   3.9946   4.0279   4.0325   4.0383   4.0464   4.0715   4.0764
  4.1073   4.1386   4.1465   4.1672   4.2121   4.2244   4.2488   4.2571
  4.2892   4.3286   4.3503   4.3709   4.3976   4.4365   4.4527   4.4803
  4.5087   4.5173   4.5365   4.5937   4.5993   4.6284   4.6522   4.6709
  4.6980   4.7104   4.7639   4.7655   4.7812   4.8157   4.8376   4.9232
  4.9437   4.9526   4.9866   4.9902   5.0390   5.0486   5.0704   5.0888
  5.1605   5.1968   5.2106   5.2529   5.2631   5.2937   5.3372   5.3682
  5.4140   5.4537   5.4800   5.5116   5.5254   5.6312   5.7077   5.7199
  5.7848   5.8351   5.8713   5.9435   5.9536   6.1137   6.1779   6.2091
  6.4147   6.4298   6.5380   8.2540   9.6871  11.1592  12.0803  12.9660
 13.2516  14.0713  15.2435
 --------------------------------------------------------------
 
          Ground-State Mulliken Net Atomic Charges

     Atom                 Charge (a.u.)    Spin (a.u.)
  --------------------------------------------------------
      1 C                    -0.053889      -0.171590
      2 N                    -0.064598       0.372444
      3 C                    -0.145797       0.018769
      4 C                    -0.154615       0.782258
      5 C                     0.091091      -0.039428
      6 N                    -0.211777       0.009934
      7 C                    -0.042274      -0.003985
      8 C                    -0.168495      -0.004359
      9 H                     0.160645      -0.001096
     10 H                     0.177718      -0.011955
     11 H                     0.137247       0.046203
     12 H                     0.133506       0.001143
     13 H                     0.141236       0.001662
  --------------------------------------------------------
  Sum of atomic charges =     0.000000
  Sum of spin   charges =     1.000000

 -----------------------------------------------------------------
                    Cartesian Multipole Moments
 -----------------------------------------------------------------
    Charge (ESU x 10^10)
                 0.0000
    Dipole Moment (Debye)
         X       1.1351      Y      -3.0987      Z       0.5800
       Tot       3.3507
    Quadrupole Moments (Debye-Ang)
        XX     -40.6944     XY     -10.1858     YY     -43.5943
        XZ      -1.2649     YZ       8.7136     ZZ     -48.1592
    Octopole Moments (Debye-Ang^2)
       XXX    -109.7252    XXY      85.2423    XYY      -4.6474
       YYY     288.2762    XXZ     116.6393    XYZ      19.0717
       YYZ     137.0866    XZZ     -42.3640    YZZ      69.2058
       ZZZ     385.7517
    Hexadecapole Moments (Debye-Ang^3)
      XXXX    -462.5002   XXXY     308.2626   XXYY    -405.8998
      XYYY     194.0752   YYYY   -2135.3123   XXXZ     293.1403
      XXYZ    -218.6871   XYYZ      62.7172   YYYZ    -779.5034
      XXZZ    -444.9868   XYZZ      83.0587   YYZZ    -786.1404
      XZZZ     337.0765   YZZZ    -590.8903   ZZZZ   -2255.4719
 -----------------------------------------------------------------
 Calculating analytic gradient of the SCF energy
 Gradient of SCF Energy
            1           2           3           4           5           6
    1   0.0000349   0.0002469   0.0000965  -0.0001129  -0.0001325  -0.0001013
    2  -0.0005676   0.0009623  -0.0003470  -0.0009447   0.0003621   0.0000937
    3   0.0002102  -0.0003206  -0.0004011  -0.0000894   0.0014806  -0.0003873
            7           8           9          10          11          12
    1  -0.0004792   0.0003047   0.0001229  -0.0001317   0.0000966   0.0000336
    2   0.0001211   0.0002889  -0.0000551   0.0001278  -0.0001961   0.0000588
    3  -0.0001061  -0.0000510   0.0000768  -0.0000915  -0.0002627  -0.0000549
           13
    1   0.0000216
    2   0.0000957
    3  -0.0000032
 Max gradient component =       1.481E-03
 RMS gradient           =       3.858E-04
 Gradient time:  CPU 412.72 s  wall 7.91 s
 Geometry Optimization Parameters
   NAtoms,    NIC,     NZ,  NCons,   NDum,   NFix, NCnnct, MaxDiis
       13      86       0       0       0       0       0       0

 Cartesian Hessian Update
 Hessian updated using BFGS update


** GEOMETRY OPTIMIZATION IN DELOCALIZED INTERNAL COORDINATES **
   Searching for a Minimum

   Optimization Cycle:   6

                       Coordinates (Angstroms)
     ATOM                X               Y               Z
      1  C         0.2784631095   -0.1995040537   -3.2276774739
      2  N         0.6845721299    0.8405431217   -3.5456462539
      3  C         2.0679306446   -2.6228219804   -3.0055049866
      4  C        -0.1886201392   -1.4504944531   -2.8544122173
      5  C         0.5738565504   -2.6975287745   -3.1541040175
      6  N         0.1349171353   -3.8014199695   -2.3113318844
      7  C         1.1947097850   -4.3063873029   -1.8065511676
      8  C         2.4317370512   -3.6191087674   -2.1986466877
      9  H         2.6959162217   -1.8917351473   -3.4917574710
     10  H        -1.1568130873   -1.5323004017   -2.3827863910
     11  H         0.3495724824   -2.9938505081   -4.1931928251
     12  H         1.1434752392   -5.1672881434   -1.1492589402
     13  H         3.4295661485   -3.8816721729   -1.8822882788
   Point Group: c1    Number of degrees of freedom:    33


   Energy is   -341.051816753

 Hessian updated using BFGS update

 33 Hessian modes will be used to form the next step
  Hessian Eigenvalues:
     0.000891    0.009105    0.012514    0.016504    0.019990    0.024134
     0.033827    0.057530    0.073472    0.096742    0.157814    0.159457
     0.160007    0.160322    0.168135    0.198277    0.200029    0.213031
     0.217092    0.248097    0.295333    0.323014    0.329307    0.336152
     0.351048    0.355038    0.356099    0.356552    0.363401    0.459534
     0.575932    0.672112    1.231418

 Minimum search - taking simple RFO step
 Searching for Lamda that Minimizes Along All modes
 Value Taken    Lamda =  -0.00001510
 Step Taken.  Stepsize is  0.085252

                             Maximum     Tolerance    Cnvgd?
         Gradient           0.000732      0.000300      NO
         Displacement       0.040234      0.001200      NO
         Energy change     -0.000018      0.000001      NO


 New Cartesian Coordinates Obtained by Inverse Iteration

 Displacement from previous Coordinates is:  0.134427
 Adding empirical dispersion correction 
 ----------------------------------------------------------------
 Doing -D3(0) with
 s6  =   1.00000
 s8  =   1.00000
 rs6 =   1.28100
 rs8 =   1.09400
 -D3 energy without 3body term =     -0.0032373841 hartrees
 ----------------------------------------------------------------
             Standard Nuclear Orientation (Angstroms)
    I     Atom           X                Y                Z
 ----------------------------------------------------------------
    1      C       0.2698622163    -0.1988010269    -3.2437090946
    2      N       0.6644405295     0.8390683035    -3.5821901331
    3      C       2.0704525223    -2.6199382114    -2.9948939282
    4      C      -0.1840784541    -1.4466026948    -2.8461484187
    5      C       0.5769038424    -2.6934022744    -3.1517267895
    6      N       0.1348453977    -3.8029678853    -2.3178150174
    7      C       1.1924424284    -4.3125803203    -1.8125183455
    8      C       2.4306404332    -3.6247295864    -2.1966799701
    9      H       2.6999827963    -1.8845115247    -3.4724384755
   10      H      -1.1394934070    -1.5265274245    -2.3491533844
   11      H       0.3578678948    -2.9819660059    -4.1939038616
   12      H       1.1383988520    -5.1787578580    -1.1623351307
   13      H       3.4270182196    -3.8918520440    -1.8796460457
 ----------------------------------------------------------------
 Nuclear Repulsion Energy =         309.26821893 hartrees
 There are       28 alpha and       27 beta electrons
 Applying Cartesian multipole field
    Component          Value
    ---------          -----
     (2,0,0)        1.00000E-11
     (0,2,0)        2.00000E-11
     (0,0,2)       -3.00000E-11
 Nucleus-field energy     =    -0.0000000116 hartrees
 Requested basis set is cc-pVTZ
 There are 110 shells and 310 basis functions
 A cutoff of  1.0D-14 yielded   5691 shell pairs
 There are     45393 function pairs (     59618 Cartesian)
 Smallest overlap matrix eigenvalue = 1.36E-04
 Guess MOs from SCF MO coefficient file
 Reading MOs from coefficient file
 Reading MOs from coefficient file
 Long-range K will be added via erf
 Coulomb attenuation parameter = 0.25 bohr**(-1)
 An unrestricted hybrid HF-DFT SCF calculation will be
 performed using Pulay DIIS extrapolation
 Exchange:     0.1957 Hartree-Fock + 1.0000 wB97X-D3 + LR-HF
 Correlation:  1.0000 wB97X-D3
 Using SG-2 standard quadrature grid
 Dispersion:   Grimme D3
 SCF converges when DIIS error is below 1.0E-08
 Geometry optimization detected.  Setting ReadMinima to 0
 Setting SaveMinima to 0
 using 64 threads for integral computing
 -------------------------------------------------------
 OpenMP Integral computing Module                
 Release: version 1.0, May 2013, Q-Chem Inc. Pittsburgh 
 -------------------------------------------------------
 using 64 threads for integral computing
 -------------------------------------------------------
 OpenMP Integral computing Module                
 Release: version 1.0, May 2013, Q-Chem Inc. Pittsburgh 
 -------------------------------------------------------
 ---------------------------------------
  Cycle       Energy         DIIS Error
 ---------------------------------------
    1    -341.0512471867      4.38E-04
    2    -341.0517672987      3.47E-05
    3    -341.0518147639      1.20E-05
    4    -341.0518224261      7.76E-06
    5    -341.0518240498      3.93E-06
    6    -341.0518246308      1.54E-06
    7    -341.0518248284      8.26E-07
    8    -341.0518249156      3.14E-07
    9    -341.0518249375      1.76E-07
   10    -341.0518249456      7.84E-08
   11    -341.0518249470      4.17E-08
   12    -341.0518249475      1.46E-08
   13    -341.0518249475      4.87E-09 Convergence criterion met
 ---------------------------------------
 <S^2> = 0.7707
 SCF time:  CPU 1962.36 s  wall 35.22 s
 SCF   energy in the final basis set = -341.05182495
 Total energy in the final basis set = -341.05182495
 
 --------------------------------------------------------------
 
                    Orbital Energies (a.u.)
 --------------------------------------------------------------
 
 Alpha MOs
 -- Occupied --
-14.4381 -14.4334 -10.3524 -10.3492 -10.3370 -10.3259 -10.3141 -10.3064
 -1.0953  -1.0412  -0.9357  -0.9072  -0.8255  -0.7078  -0.6895  -0.6472
 -0.6247  -0.5940  -0.5397  -0.5191  -0.5059  -0.4860  -0.4816  -0.4541
 -0.4332  -0.3870  -0.3706  -0.3385
 -- Virtual --
  0.0173   0.0962   0.1197   0.1291   0.1410   0.1504   0.1598   0.1676
  0.1714   0.2202   0.2290   0.2684   0.2762   0.3089   0.3275   0.3411
  0.3534   0.3694   0.3751   0.3877   0.3929   0.4176   0.4411   0.4458
  0.4563   0.4621   0.4693   0.4854   0.4942   0.5108   0.5141   0.5220
  0.5332   0.5392   0.5670   0.5731   0.5753   0.6008   0.6083   0.6143
  0.6397   0.6464   0.6771   0.6883   0.7075   0.7223   0.7383   0.7422
  0.7647   0.7997   0.8025   0.8165   0.8495   0.8632   0.8784   0.8950
  0.9174   0.9641   0.9885   0.9973   1.0148   1.0234   1.0535   1.0710
  1.0861   1.0960   1.1102   1.1204   1.1359   1.1499   1.1843   1.2009
  1.2190   1.2344   1.2478   1.2565   1.2735   1.2976   1.3096   1.3154
  1.3419   1.3643   1.3794   1.3847   1.4088   1.4168   1.4380   1.4556
  1.4773   1.5010   1.5278   1.5600   1.5781   1.6027   1.6308   1.6413
  1.7006   1.7179   1.7453   1.7698   1.8205   1.8325   1.8785   1.9137
  1.9636   1.9968   2.0586   2.0652   2.1215   2.1389   2.1650   2.1808
  2.2299   2.2474   2.3485   2.3525   2.3751   2.4012   2.4209   2.4325
  2.4817   2.5104   2.5452   2.5646   2.5958   2.6067   2.6344   2.6537
  2.6808   2.6924   2.7028   2.7179   2.7354   2.7409   2.7716   2.8071
  2.8250   2.8310   2.8515   2.8678   2.8806   2.9066   2.9151   2.9380
  2.9665   2.9738   2.9924   3.0101   3.0229   3.0391   3.0469   3.0604
  3.0733   3.0926   3.0972   3.1123   3.1205   3.1428   3.1564   3.1635
  3.1918   3.2093   3.2117   3.2255   3.2325   3.2486   3.2647   3.2892
  3.3074   3.3318   3.3502   3.3784   3.4035   3.4115   3.4553   3.4718
  3.4948   3.5106   3.5218   3.5258   3.5580   3.5728   3.5935   3.6327
  3.6465   3.6883   3.6969   3.7023   3.7324   3.7391   3.7545   3.7664
  3.8085   3.8305   3.8352   3.8787   3.9202   3.9246   3.9362   3.9807
  3.9915   4.0235   4.0291   4.0353   4.0440   4.0507   4.0573   4.1078
  4.1341   4.1396   4.1632   4.2041   4.2235   4.2421   4.2558   4.2889
  4.3237   4.3462   4.3677   4.3889   4.4350   4.4502   4.4746   4.5071
  4.5157   4.5312   4.5858   4.5946   4.6214   4.6318   4.6550   4.6901
  4.6957   4.7588   4.7607   4.7741   4.8077   4.8344   4.9212   4.9381
  4.9504   4.9788   4.9856   5.0372   5.0427   5.0669   5.0875   5.1543
  5.1908   5.2090   5.2442   5.2531   5.2899   5.3334   5.3657   5.4133
  5.4538   5.4786   5.5086   5.5215   5.6307   5.7065   5.7191   5.7849
  5.8294   5.8697   5.9429   5.9529   6.1105   6.1733   6.1948   6.4098
  6.4304   6.5378   8.2559   9.6829  11.1613  12.0809  12.9546  13.2471
 14.0726  15.2420
 
 Beta MOs
 -- Occupied --
-14.4332 -14.4323 -10.3497 -10.3440 -10.3371 -10.3283 -10.3137 -10.3065
 -1.0940  -1.0288  -0.9186  -0.9032  -0.8132  -0.7053  -0.6871  -0.6448
 -0.6164  -0.5855  -0.5328  -0.5180  -0.4954  -0.4720  -0.4600  -0.4450
 -0.4276  -0.3866  -0.3701
 -- Virtual --
 -0.0439   0.0195   0.0989   0.1225   0.1290   0.1453   0.1549   0.1607
  0.1721   0.1895   0.2234   0.2311   0.2730   0.2777   0.3076   0.3322
  0.3476   0.3568   0.3694   0.3776   0.3921   0.4025   0.4193   0.4425
  0.4493   0.4578   0.4654   0.4725   0.4878   0.4969   0.5128   0.5160
  0.5230   0.5346   0.5431   0.5687   0.5742   0.5781   0.6007   0.6113
  0.6150   0.6416   0.6470   0.6782   0.6941   0.7090   0.7236   0.7389
  0.7429   0.7661   0.8005   0.8101   0.8231   0.8500   0.8647   0.8795
  0.8967   0.9197   0.9696   0.9900   0.9988   1.0168   1.0270   1.0548
  1.0718   1.0932   1.0982   1.1124   1.1241   1.1391   1.1554   1.1915
  1.2035   1.2211   1.2381   1.2522   1.2607   1.2757   1.2983   1.3100
  1.3171   1.3448   1.3677   1.3804   1.3892   1.4108   1.4209   1.4440
  1.4610   1.4815   1.5060   1.5330   1.5659   1.5802   1.6055   1.6332
  1.6435   1.7063   1.7223   1.7466   1.7705   1.8297   1.8390   1.8813
  1.9155   1.9677   1.9974   2.0603   2.0663   2.1247   2.1412   2.1744
  2.1814   2.2308   2.2507   2.3526   2.3674   2.3823   2.4109   2.4274
  2.4334   2.4896   2.5148   2.5544   2.5715   2.5994   2.6078   2.6382
  2.6560   2.6873   2.6947   2.7111   2.7193   2.7393   2.7437   2.7728
  2.8089   2.8262   2.8407   2.8528   2.8752   2.8840   2.9116   2.9217
  2.9423   2.9727   2.9754   2.9949   3.0117   3.0263   3.0415   3.0534
  3.0656   3.0746   3.0921   3.1058   3.1150   3.1257   3.1496   3.1576
  3.1729   3.1959   3.2121   3.2215   3.2280   3.2336   3.2515   3.2741
  3.2970   3.3176   3.3385   3.3555   3.3804   3.4086   3.4166   3.4586
  3.4762   3.4984   3.5137   3.5241   3.5324   3.5623   3.5772   3.6031
  3.6368   3.6495   3.6934   3.7052   3.7114   3.7350   3.7446   3.7556
  3.7687   3.8113   3.8355   3.8429   3.8822   3.9221   3.9281   3.9419
  3.9878   3.9940   4.0284   4.0334   4.0390   4.0473   4.0714   4.0762
  4.1105   4.1380   4.1461   4.1665   4.2102   4.2249   4.2491   4.2601
  4.2904   4.3276   4.3504   4.3715   4.3968   4.4383   4.4522   4.4795
  4.5095   4.5179   4.5373   4.5945   4.5996   4.6271   4.6528   4.6711
  4.6983   4.7091   4.7623   4.7659   4.7814   4.8153   4.8380   4.9229
  4.9418   4.9523   4.9845   4.9894   5.0420   5.0502   5.0695   5.0896
  5.1580   5.1960   5.2121   5.2555   5.2643   5.2920   5.3371   5.3670
  5.4143   5.4557   5.4801   5.5108   5.5238   5.6321   5.7097   5.7202
  5.7879   5.8339   5.8734   5.9438   5.9534   6.1126   6.1788   6.2093
  6.4137   6.4316   6.5381   8.2590   9.6834  11.1614  12.0837  12.9704
 13.2472  14.0727  15.2496
 --------------------------------------------------------------
 
          Ground-State Mulliken Net Atomic Charges

     Atom                 Charge (a.u.)    Spin (a.u.)
  --------------------------------------------------------
      1 C                    -0.054384      -0.171091
      2 N                    -0.064555       0.371759
      3 C                    -0.144936       0.019754
      4 C                    -0.154389       0.782429
      5 C                     0.089622      -0.039301
      6 N                    -0.212081       0.009139
      7 C                    -0.042145      -0.003931
      8 C                    -0.168546      -0.004269
      9 H                     0.160698      -0.001152
     10 H                     0.177996      -0.011958
     11 H                     0.137933       0.045818
     12 H                     0.133568       0.001044
     13 H                     0.141219       0.001760
  --------------------------------------------------------
  Sum of atomic charges =     0.000000
  Sum of spin   charges =     1.000000

 -----------------------------------------------------------------
                    Cartesian Multipole Moments
 -----------------------------------------------------------------
    Charge (ESU x 10^10)
                -0.0000
    Dipole Moment (Debye)
         X       1.1720      Y      -3.0918      Z       0.6535
       Tot       3.3705
    Quadrupole Moments (Debye-Ang)
        XX     -40.6944     XY     -10.1781     YY     -43.5488
        XZ      -1.3870     YZ       8.6987     ZZ     -48.6609
    Octopole Moments (Debye-Ang^2)
       XXX    -109.3219    XXY      85.4167    XYY      -4.2908
       YYY     287.7894    XXZ     116.8926    XYZ      19.1690
       YYZ     137.4550    XZZ     -42.0459    YZZ      69.1975
       ZZZ     388.9374
    Hexadecapole Moments (Debye-Ang^3)
      XXXX    -461.6238   XXXY     309.1059   XXYY    -405.9016
      XYYY     193.5095   YYYY   -2132.8806   XXXZ     292.0200
      XXYZ    -218.9534   XYYZ      61.4447   YYYZ    -778.3015
      XXZZ    -446.6493   XYZZ      82.9472   YYZZ    -789.6282
      XZZZ     336.3889   YZZZ    -589.3091   ZZZZ   -2275.8260
 -----------------------------------------------------------------
 Calculating analytic gradient of the SCF energy
 Gradient of SCF Energy
            1           2           3           4           5           6
    1   0.0000372   0.0001071  -0.0000471  -0.0000022  -0.0001938   0.0000387
    2  -0.0008559   0.0007672  -0.0000041  -0.0003327   0.0004443   0.0000584
    3   0.0002490  -0.0002658  -0.0000856  -0.0002092   0.0008242  -0.0004315
            7           8           9          10          11          12
    1   0.0000495  -0.0000685   0.0000181  -0.0000510   0.0000814   0.0000611
    2   0.0002691  -0.0002434  -0.0000194   0.0001039  -0.0001592  -0.0000288
    3   0.0004240  -0.0001821   0.0000902  -0.0000605  -0.0002562  -0.0000789
           13
    1  -0.0000303
    2   0.0000005
    3  -0.0000177
 Max gradient component =       8.559E-04
 RMS gradient           =       2.875E-04
 Gradient time:  CPU 417.22 s  wall 7.99 s
 Geometry Optimization Parameters
   NAtoms,    NIC,     NZ,  NCons,   NDum,   NFix, NCnnct, MaxDiis
       13      86       0       0       0       0       0       0

 Cartesian Hessian Update
 Hessian updated using BFGS update


** GEOMETRY OPTIMIZATION IN DELOCALIZED INTERNAL COORDINATES **
   Searching for a Minimum

   Optimization Cycle:   7

                       Coordinates (Angstroms)
     ATOM                X               Y               Z
      1  C         0.2698622163   -0.1988010269   -3.2437090946
      2  N         0.6644405295    0.8390683035   -3.5821901331
      3  C         2.0704525223   -2.6199382114   -2.9948939282
      4  C        -0.1840784541   -1.4466026948   -2.8461484187
      5  C         0.5769038424   -2.6934022744   -3.1517267895
      6  N         0.1348453977   -3.8029678853   -2.3178150174
      7  C         1.1924424284   -4.3125803203   -1.8125183455
      8  C         2.4306404332   -3.6247295864   -2.1966799701
      9  H         2.6999827963   -1.8845115247   -3.4724384755
     10  H        -1.1394934070   -1.5265274245   -2.3491533844
     11  H         0.3578678948   -2.9819660059   -4.1939038616
     12  H         1.1383988520   -5.1787578580   -1.1623351307
     13  H         3.4270182196   -3.8918520440   -1.8796460457
   Point Group: c1    Number of degrees of freedom:    33


   Energy is   -341.051824948

 Hessian updated using BFGS update

 33 Hessian modes will be used to form the next step
  Hessian Eigenvalues:
     0.000883    0.008985    0.012731    0.016836    0.019926    0.023784
     0.043573    0.054680    0.065851    0.091676    0.151625    0.159567
     0.160005    0.160426    0.164875    0.196515    0.199971    0.213038
     0.217294    0.250025    0.295652    0.319394    0.329404    0.335777
     0.352011    0.354578    0.355474    0.356377    0.365125    0.470382
     0.571608    0.676894    1.149401

 Minimum search - taking simple RFO step
 Searching for Lamda that Minimizes Along All modes
 Value Taken    Lamda =  -0.00000852
 Step Taken.  Stepsize is  0.033587

                             Maximum     Tolerance    Cnvgd?
         Gradient           0.000684      0.000300      NO
         Displacement       0.015727      0.001200      NO
         Energy change     -0.000008      0.000001      NO


 New Cartesian Coordinates Obtained by Inverse Iteration

 Displacement from previous Coordinates is:  0.043580
 Adding empirical dispersion correction 
 ----------------------------------------------------------------
 Doing -D3(0) with
 s6  =   1.00000
 s8  =   1.00000
 rs6 =   1.28100
 rs8 =   1.09400
 -D3 energy without 3body term =     -0.0032384654 hartrees
 ----------------------------------------------------------------
             Standard Nuclear Orientation (Angstroms)
    I     Atom           X                Y                Z
 ----------------------------------------------------------------
    1      C       0.2681781304    -0.1993686523    -3.2467592425
    2      N       0.6604863076     0.8375149639    -3.5898191604
    3      C       2.0709540674    -2.6200802040    -2.9947582834
    4      C      -0.1817684758    -1.4465470759    -2.8437186758
    5      C       0.5775727048    -2.6938399518    -3.1547522653
    6      N       0.1342700245    -3.8048491964    -2.3225595888
    7      C       1.1912603988    -4.3140225551    -1.8155272855
    8      C       2.4295319815    -3.6238055729    -2.1944560801
    9      H       2.7006762473    -1.8836541301    -3.4705911284
   10      H      -1.1306565731    -1.5267494229    -2.3345701241
   11      H       0.3580271783    -2.9786444859    -4.1972349039
   12      H       1.1357056952    -5.1797200343    -1.1647711651
   13      H       3.4250455845    -3.8898022355    -1.8736406917
 ----------------------------------------------------------------
 Nuclear Repulsion Energy =         309.27163061 hartrees
 There are       28 alpha and       27 beta electrons
 Applying Cartesian multipole field
    Component          Value
    ---------          -----
     (2,0,0)        1.00000E-11
     (0,2,0)        2.00000E-11
     (0,0,2)       -3.00000E-11
 Nucleus-field energy     =    -0.0000000117 hartrees
 Requested basis set is cc-pVTZ
 There are 110 shells and 310 basis functions
 A cutoff of  1.0D-14 yielded   5691 shell pairs
 There are     45393 function pairs (     59618 Cartesian)
 Smallest overlap matrix eigenvalue = 1.36E-04
 Guess MOs from SCF MO coefficient file
 Reading MOs from coefficient file
 Reading MOs from coefficient file
 Long-range K will be added via erf
 Coulomb attenuation parameter = 0.25 bohr**(-1)
 An unrestricted hybrid HF-DFT SCF calculation will be
 performed using Pulay DIIS extrapolation
 Exchange:     0.1957 Hartree-Fock + 1.0000 wB97X-D3 + LR-HF
 Correlation:  1.0000 wB97X-D3
 Using SG-2 standard quadrature grid
 Dispersion:   Grimme D3
 SCF converges when DIIS error is below 1.0E-08
 Geometry optimization detected.  Setting ReadMinima to 0
 Setting SaveMinima to 0
 using 64 threads for integral computing
 -------------------------------------------------------
 OpenMP Integral computing Module                
 Release: version 1.0, May 2013, Q-Chem Inc. Pittsburgh 
 -------------------------------------------------------
 using 64 threads for integral computing
 -------------------------------------------------------
 OpenMP Integral computing Module                
 Release: version 1.0, May 2013, Q-Chem Inc. Pittsburgh 
 -------------------------------------------------------
 ---------------------------------------
  Cycle       Energy         DIIS Error
 ---------------------------------------
    1    -341.0518040006      1.15E-04
    2    -341.0518224583      1.09E-05
    3    -341.0518284013      4.84E-06
    4    -341.0518295724      3.62E-06
    5    -341.0518300475      1.21E-06
    6    -341.0518301737      6.05E-07
    7    -341.0518302194      3.03E-07
    8    -341.0518302358      1.51E-07
    9    -341.0518302400      7.99E-08
   10    -341.0518302415      4.55E-08
   11    -341.0518302419      1.79E-08
   12    -341.0518302419      6.43E-09 Convergence criterion met
 ---------------------------------------
 <S^2> = 0.7707
 SCF time:  CPU 1791.40 s  wall 31.69 s
 SCF   energy in the final basis set = -341.05183024
 Total energy in the final basis set = -341.05183024
 
 --------------------------------------------------------------
 
                    Orbital Energies (a.u.)
 --------------------------------------------------------------
 
 Alpha MOs
 -- Occupied --
-14.4380 -14.4334 -10.3524 -10.3492 -10.3370 -10.3258 -10.3142 -10.3065
 -1.0952  -1.0413  -0.9357  -0.9072  -0.8255  -0.7078  -0.6895  -0.6471
 -0.6251  -0.5936  -0.5396  -0.5192  -0.5061  -0.4860  -0.4816  -0.4543
 -0.4332  -0.3870  -0.3706  -0.3385
 -- Virtual --
  0.0172   0.0963   0.1198   0.1291   0.1410   0.1504   0.1598   0.1675
  0.1715   0.2200   0.2292   0.2684   0.2761   0.3088   0.3275   0.3412
  0.3531   0.3689   0.3752   0.3881   0.3931   0.4177   0.4413   0.4455
  0.4560   0.4619   0.4695   0.4854   0.4944   0.5109   0.5142   0.5217
  0.5333   0.5391   0.5669   0.5728   0.5750   0.6006   0.6083   0.6144
  0.6402   0.6467   0.6769   0.6882   0.7071   0.7223   0.7383   0.7422
  0.7649   0.7993   0.8023   0.8164   0.8501   0.8633   0.8782   0.8953
  0.9174   0.9649   0.9890   0.9979   1.0148   1.0233   1.0536   1.0709
  1.0854   1.0960   1.1100   1.1205   1.1366   1.1493   1.1845   1.2004
  1.2191   1.2344   1.2479   1.2561   1.2735   1.2980   1.3094   1.3157
  1.3421   1.3640   1.3792   1.3848   1.4087   1.4174   1.4379   1.4560
  1.4772   1.5013   1.5282   1.5596   1.5784   1.6024   1.6303   1.6410
  1.7003   1.7177   1.7456   1.7697   1.8200   1.8318   1.8783   1.9138
  1.9641   1.9966   2.0585   2.0659   2.1220   2.1385   2.1652   2.1803
  2.2299   2.2482   2.3492   2.3522   2.3748   2.4011   2.4208   2.4325
  2.4824   2.5104   2.5450   2.5638   2.5954   2.6065   2.6344   2.6542
  2.6809   2.6922   2.7026   2.7182   2.7353   2.7413   2.7719   2.8060
  2.8247   2.8312   2.8505   2.8676   2.8806   2.9065   2.9153   2.9374
  2.9666   2.9738   2.9919   3.0102   3.0232   3.0395   3.0474   3.0605
  3.0729   3.0935   3.0968   3.1125   3.1210   3.1423   3.1568   3.1631
  3.1915   3.2093   3.2113   3.2252   3.2325   3.2486   3.2654   3.2884
  3.3079   3.3310   3.3513   3.3783   3.4033   3.4110   3.4559   3.4725
  3.4951   3.5105   3.5222   3.5267   3.5586   3.5722   3.5932   3.6330
  3.6465   3.6883   3.6974   3.7027   3.7325   3.7402   3.7546   3.7667
  3.8082   3.8311   3.8351   3.8784   3.9193   3.9242   3.9371   3.9804
  3.9912   4.0230   4.0292   4.0356   4.0444   4.0508   4.0575   4.1092
  4.1328   4.1382   4.1632   4.2022   4.2240   4.2425   4.2568   4.2890
  4.3233   4.3461   4.3678   4.3887   4.4363   4.4505   4.4750   4.5071
  4.5158   4.5310   4.5866   4.5947   4.6215   4.6320   4.6555   4.6902
  4.6958   4.7587   4.7601   4.7744   4.8075   4.8344   4.9212   4.9376
  4.9498   4.9783   4.9848   5.0389   5.0430   5.0670   5.0878   5.1529
  5.1905   5.2096   5.2448   5.2532   5.2888   5.3333   5.3654   5.4137
  5.4543   5.4779   5.5082   5.5212   5.6302   5.7065   5.7187   5.7855
  5.8293   5.8702   5.9430   5.9525   6.1100   6.1740   6.1957   6.4099
  6.4310   6.5375   8.2589   9.6805  11.1586  12.0820  12.9540  13.2450
 14.0724  15.2509
 
 Beta MOs
 -- Occupied --
-14.4332 -14.4322 -10.3497 -10.3440 -10.3371 -10.3282 -10.3137 -10.3065
 -1.0939  -1.0289  -0.9186  -0.9032  -0.8132  -0.7053  -0.6871  -0.6447
 -0.6169  -0.5852  -0.5327  -0.5181  -0.4954  -0.4720  -0.4601  -0.4452
 -0.4276  -0.3866  -0.3700
 -- Virtual --
 -0.0439   0.0194   0.0989   0.1226   0.1290   0.1453   0.1549   0.1606
  0.1721   0.1894   0.2230   0.2314   0.2731   0.2776   0.3074   0.3322
  0.3478   0.3565   0.3689   0.3778   0.3925   0.4025   0.4193   0.4427
  0.4491   0.4576   0.4652   0.4728   0.4878   0.4971   0.5129   0.5162
  0.5227   0.5348   0.5430   0.5686   0.5739   0.5778   0.6004   0.6111
  0.6152   0.6422   0.6471   0.6780   0.6940   0.7086   0.7236   0.7389
  0.7430   0.7663   0.8004   0.8095   0.8229   0.8506   0.8649   0.8793
  0.8971   0.9198   0.9704   0.9904   0.9994   1.0167   1.0270   1.0549
  1.0718   1.0925   1.0982   1.1122   1.1242   1.1397   1.1548   1.1916
  1.2030   1.2211   1.2381   1.2526   1.2601   1.2757   1.2986   1.3098
  1.3173   1.3449   1.3674   1.3802   1.3893   1.4107   1.4215   1.4440
  1.4615   1.4815   1.5063   1.5334   1.5653   1.5807   1.6052   1.6328
  1.6432   1.7058   1.7222   1.7468   1.7703   1.8291   1.8384   1.8811
  1.9156   1.9682   1.9972   2.0602   2.0670   2.1250   2.1407   2.1747
  2.1808   2.2308   2.2515   2.3530   2.3676   2.3817   2.4108   2.4271
  2.4333   2.4900   2.5150   2.5542   2.5708   2.5989   2.6076   2.6382
  2.6566   2.6874   2.6943   2.7112   2.7196   2.7388   2.7443   2.7732
  2.8078   2.8259   2.8409   2.8517   2.8752   2.8838   2.9114   2.9218
  2.9417   2.9729   2.9755   2.9944   3.0119   3.0265   3.0418   3.0537
  3.0660   3.0741   3.0930   3.1056   3.1148   3.1259   3.1494   3.1580
  3.1726   3.1956   3.2121   3.2213   3.2278   3.2337   3.2514   3.2747
  3.2963   3.3180   3.3380   3.3564   3.3803   3.4084   3.4159   3.4591
  3.4769   3.4987   3.5138   3.5245   3.5332   3.5629   3.5767   3.6028
  3.6370   3.6495   3.6935   3.7057   3.7117   3.7351   3.7457   3.7558
  3.7691   3.8109   3.8362   3.8428   3.8818   3.9216   3.9272   3.9425
  3.9873   3.9941   4.0278   4.0336   4.0391   4.0478   4.0714   4.0763
  4.1118   4.1366   4.1447   4.1664   4.2084   4.2254   4.2495   4.2610
  4.2905   4.3272   4.3502   4.3717   4.3964   4.4396   4.4525   4.4800
  4.5096   4.5180   4.5371   4.5953   4.5997   4.6271   4.6530   4.6715
  4.6987   4.7089   4.7615   4.7660   4.7817   4.8152   4.8380   4.9229
  4.9412   4.9518   4.9839   4.9886   5.0423   5.0516   5.0695   5.0899
  5.1566   5.1957   5.2127   5.2559   5.2645   5.2909   5.3369   5.3666
  5.4147   5.4562   5.4794   5.5105   5.5233   5.6316   5.7097   5.7199
  5.7884   5.8338   5.8739   5.9439   5.9530   6.1119   6.1796   6.2102
  6.4136   6.4324   6.5378   8.2620   9.6810  11.1588  12.0847  12.9698
 13.2451  14.0726  15.2585
 --------------------------------------------------------------
 
          Ground-State Mulliken Net Atomic Charges

     Atom                 Charge (a.u.)    Spin (a.u.)
  --------------------------------------------------------
      1 C                    -0.054343      -0.170750
      2 N                    -0.064426       0.371369
      3 C                    -0.144552       0.020016
      4 C                    -0.154657       0.782714
      5 C                     0.089257      -0.039255
      6 N                    -0.212431       0.008908
      7 C                    -0.041890      -0.003962
      8 C                    -0.168610      -0.004142
      9 H                     0.160721      -0.001176
     10 H                     0.178091      -0.011947
     11 H                     0.138019       0.045412
     12 H                     0.133618       0.001017
     13 H                     0.141203       0.001796
  --------------------------------------------------------
  Sum of atomic charges =    -0.000000
  Sum of spin   charges =     1.000000

 -----------------------------------------------------------------
                    Cartesian Multipole Moments
 -----------------------------------------------------------------
    Charge (ESU x 10^10)
                -0.0000
    Dipole Moment (Debye)
         X       1.1824      Y      -3.0850      Z       0.6783
       Tot       3.3728
    Quadrupole Moments (Debye-Ang)
        XX     -40.7079     XY     -10.1701     YY     -43.5780
        XZ      -1.4219     YZ       8.6525     ZZ     -48.7906
    Octopole Moments (Debye-Ang^2)
       XXX    -109.2276    XXY      85.5374    XYY      -4.2916
       YYY     288.0517    XXZ     117.0532    XYZ      19.1691
       YYZ     137.7537    XZZ     -41.9297    YZZ      69.3393
       ZZZ     389.7099
    Hexadecapole Moments (Debye-Ang^3)
      XXXX    -461.2936   XXXY     309.2686   XXYY    -406.2462
      XYYY     193.7488   YYYY   -2134.2696   XXXZ     291.9594
      XXYZ    -219.4957   XYYZ      61.3958   YYYZ    -779.7184
      XXZZ    -447.3363   XYZZ      82.8636   YYZZ    -791.1028
      XZZZ     336.0869   YZZZ    -589.7783   ZZZZ   -2280.9502
 -----------------------------------------------------------------
 Calculating analytic gradient of the SCF energy
 Gradient of SCF Energy
            1           2           3           4           5           6
    1   0.0001556  -0.0000935   0.0000364  -0.0000546  -0.0000098  -0.0001465
    2  -0.0004595   0.0001475  -0.0000377   0.0001863   0.0002827  -0.0000486
    3   0.0001169  -0.0000544  -0.0001554  -0.0002470   0.0003166  -0.0001038
            7           8           9          10          11          12
    1   0.0003082  -0.0002365  -0.0000108   0.0000117   0.0000719  -0.0000130
    2   0.0001021  -0.0001184   0.0000114   0.0000266  -0.0000852   0.0000125
    3   0.0000235   0.0000977   0.0000355  -0.0000093  -0.0000401  -0.0000005
           13
    1  -0.0000192
    2  -0.0000197
    3   0.0000203
 Max gradient component =       4.595E-04
 RMS gradient           =       1.456E-04
 Gradient time:  CPU 405.36 s  wall 7.87 s
 Geometry Optimization Parameters
   NAtoms,    NIC,     NZ,  NCons,   NDum,   NFix, NCnnct, MaxDiis
       13      86       0       0       0       0       0       0

 Cartesian Hessian Update
 Hessian updated using BFGS update


** GEOMETRY OPTIMIZATION IN DELOCALIZED INTERNAL COORDINATES **
   Searching for a Minimum

   Optimization Cycle:   8

                       Coordinates (Angstroms)
     ATOM                X               Y               Z
      1  C         0.2681781304   -0.1993686523   -3.2467592425
      2  N         0.6604863076    0.8375149639   -3.5898191604
      3  C         2.0709540674   -2.6200802040   -2.9947582834
      4  C        -0.1817684758   -1.4465470759   -2.8437186758
      5  C         0.5775727048   -2.6938399518   -3.1547522653
      6  N         0.1342700245   -3.8048491964   -2.3225595888
      7  C         1.1912603988   -4.3140225551   -1.8155272855
      8  C         2.4295319815   -3.6238055729   -2.1944560801
      9  H         2.7006762473   -1.8836541301   -3.4705911284
     10  H        -1.1306565731   -1.5267494229   -2.3345701241
     11  H         0.3580271783   -2.9786444859   -4.1972349039
     12  H         1.1357056952   -5.1797200343   -1.1647711651
     13  H         3.4250455845   -3.8898022355   -1.8736406917
   Point Group: c1    Number of degrees of freedom:    33


   Energy is   -341.051830242

 Hessian updated using BFGS update

 33 Hessian modes will be used to form the next step
  Hessian Eigenvalues:
     0.000858    0.009835    0.011106    0.016679    0.019396    0.023192
     0.045929    0.049348    0.063011    0.088761    0.152352    0.159692
     0.160037    0.160141    0.164056    0.190411    0.199998    0.214224
     0.217278    0.256075    0.296613    0.320807    0.328830    0.333859
     0.351974    0.353391    0.355471    0.356346    0.360047    0.469343
     0.571819    0.675138    1.156937

 Minimum search - taking simple RFO step
 Searching for Lamda that Minimizes Along All modes
 Value Taken    Lamda =  -0.00000270
 Step Taken.  Stepsize is  0.016999

                             Maximum     Tolerance    Cnvgd?
         Gradient           0.000244      0.000300     YES
         Displacement       0.008317      0.001200      NO
         Energy change     -0.000005      0.000001      NO


 New Cartesian Coordinates Obtained by Inverse Iteration

 Displacement from previous Coordinates is:  0.022391
 Adding empirical dispersion correction 
 ----------------------------------------------------------------
 Doing -D3(0) with
 s6  =   1.00000
 s8  =   1.00000
 rs6 =   1.28100
 rs8 =   1.09400
 -D3 energy without 3body term =     -0.0032388524 hartrees
 ----------------------------------------------------------------
             Standard Nuclear Orientation (Angstroms)
    I     Atom           X                Y                Z
 ----------------------------------------------------------------
    1      C       0.2668434431    -0.1992028287    -3.2482961071
    2      N       0.6577736418     0.8368240120    -3.5950223127
    3      C       2.0714654583    -2.6201844153    -2.9941639322
    4      C      -0.1798384532    -1.4464066658    -2.8407971378
    5      C       0.5781624925    -2.6939454925    -3.1560909046
    6      N       0.1342246709    -3.8055581963    -2.3248358377
    7      C       1.1905297792    -4.3148537462    -1.8167755284
    8      C       2.4293841020    -3.6238909131    -2.1936318520
    9      H       2.7015331491    -1.8834339806    -3.4690742362
   10      H      -1.1269315689    -1.5273476165    -2.3284772837
   11      H       0.3576001455    -2.9757285877    -4.1988891390
   12      H       1.1340192329    -5.1804522439    -1.1659254002
   13      H       3.4245171781    -3.8893878785    -1.8711789234
 ----------------------------------------------------------------
 Nuclear Repulsion Energy =         309.25810633 hartrees
 There are       28 alpha and       27 beta electrons
 Applying Cartesian multipole field
    Component          Value
    ---------          -----
     (2,0,0)        1.00000E-11
     (0,2,0)        2.00000E-11
     (0,0,2)       -3.00000E-11
 Nucleus-field energy     =    -0.0000000117 hartrees
 Requested basis set is cc-pVTZ
 There are 110 shells and 310 basis functions
 A cutoff of  1.0D-14 yielded   5691 shell pairs
 There are     45393 function pairs (     59618 Cartesian)
 Smallest overlap matrix eigenvalue = 1.36E-04
 Guess MOs from SCF MO coefficient file
 Reading MOs from coefficient file
 Reading MOs from coefficient file
 Long-range K will be added via erf
 Coulomb attenuation parameter = 0.25 bohr**(-1)
 An unrestricted hybrid HF-DFT SCF calculation will be
 performed using Pulay DIIS extrapolation
 Exchange:     0.1957 Hartree-Fock + 1.0000 wB97X-D3 + LR-HF
 Correlation:  1.0000 wB97X-D3
 Using SG-2 standard quadrature grid
 Dispersion:   Grimme D3
 SCF converges when DIIS error is below 1.0E-08
 Geometry optimization detected.  Setting ReadMinima to 0
 Setting SaveMinima to 0
 using 64 threads for integral computing
 -------------------------------------------------------
 OpenMP Integral computing Module                
 Release: version 1.0, May 2013, Q-Chem Inc. Pittsburgh 
 -------------------------------------------------------
 using 64 threads for integral computing
 -------------------------------------------------------
 OpenMP Integral computing Module                
 Release: version 1.0, May 2013, Q-Chem Inc. Pittsburgh 
 -------------------------------------------------------
 ---------------------------------------
  Cycle       Energy         DIIS Error
 ---------------------------------------
    1    -341.0518813053      7.95E-05
    2    -341.0518296664      6.35E-06
    3    -341.0518312827      2.62E-06
    4    -341.0518315260      2.30E-06
    5    -341.0518316312      6.07E-07
    6    -341.0518316552      3.34E-07
    7    -341.0518316642      1.75E-07
    8    -341.0518316685      7.60E-08
    9    -341.0518316696      4.19E-08
   10    -341.0518316701      1.87E-08
   11    -341.0518316701      7.50E-09 Convergence criterion met
 ---------------------------------------
 <S^2> = 0.7706
 SCF time:  CPU 1640.31 s  wall 29.10 s
 SCF   energy in the final basis set = -341.05183167
 Total energy in the final basis set = -341.05183167
 
 --------------------------------------------------------------
 
                    Orbital Energies (a.u.)
 --------------------------------------------------------------
 
 Alpha MOs
 -- Occupied --
-14.4380 -14.4334 -10.3524 -10.3492 -10.3371 -10.3258 -10.3142 -10.3065
 -1.0951  -1.0413  -0.9356  -0.9072  -0.8255  -0.7077  -0.6895  -0.6471
 -0.6253  -0.5934  -0.5395  -0.5192  -0.5060  -0.4860  -0.4815  -0.4544
 -0.4332  -0.3870  -0.3707  -0.3385
 -- Virtual --
  0.0172   0.0963   0.1199   0.1291   0.1409   0.1504   0.1597   0.1675
  0.1715   0.2198   0.2292   0.2684   0.2761   0.3086   0.3275   0.3412
  0.3528   0.3684   0.3752   0.3882   0.3930   0.4177   0.4414   0.4456
  0.4559   0.4619   0.4696   0.4854   0.4944   0.5109   0.5143   0.5215
  0.5334   0.5390   0.5669   0.5727   0.5748   0.6004   0.6083   0.6144
  0.6403   0.6468   0.6769   0.6881   0.7070   0.7223   0.7383   0.7423
  0.7648   0.7992   0.8023   0.8163   0.8505   0.8634   0.8781   0.8954
  0.9174   0.9652   0.9892   0.9979   1.0147   1.0233   1.0535   1.0708
  1.0849   1.0960   1.1099   1.1205   1.1367   1.1490   1.1843   1.2004
  1.2192   1.2346   1.2478   1.2558   1.2736   1.2982   1.3093   1.3156
  1.3422   1.3637   1.3791   1.3849   1.4087   1.4177   1.4380   1.4563
  1.4774   1.5008   1.5285   1.5592   1.5783   1.6023   1.6298   1.6408
  1.7003   1.7178   1.7456   1.7695   1.8195   1.8322   1.8783   1.9139
  1.9642   1.9963   2.0585   2.0663   2.1224   2.1382   2.1651   2.1802
  2.2298   2.2488   2.3490   2.3517   2.3747   2.4010   2.4207   2.4325
  2.4826   2.5105   2.5451   2.5631   2.5952   2.6064   2.6345   2.6543
  2.6811   2.6921   2.7024   2.7182   2.7353   2.7414   2.7720   2.8058
  2.8242   2.8307   2.8500   2.8679   2.8806   2.9065   2.9153   2.9372
  2.9664   2.9739   2.9918   3.0103   3.0234   3.0396   3.0477   3.0607
  3.0728   3.0939   3.0967   3.1129   3.1208   3.1422   3.1568   3.1628
  3.1916   3.2090   3.2111   3.2249   3.2325   3.2485   3.2658   3.2878
  3.3079   3.3303   3.3518   3.3782   3.4029   3.4108   3.4562   3.4730
  3.4953   3.5106   3.5224   3.5271   3.5588   3.5722   3.5923   3.6331
  3.6463   3.6881   3.6976   3.7025   3.7329   3.7403   3.7544   3.7667
  3.8078   3.8309   3.8351   3.8784   3.9190   3.9242   3.9366   3.9803
  3.9910   4.0233   4.0287   4.0355   4.0444   4.0508   4.0573   4.1094
  4.1319   4.1374   4.1631   4.2015   4.2242   4.2421   4.2570   4.2890
  4.3231   4.3458   4.3671   4.3889   4.4367   4.4509   4.4749   4.5071
  4.5159   4.5309   4.5869   4.5946   4.6215   4.6322   4.6559   4.6903
  4.6956   4.7586   4.7599   4.7745   4.8070   4.8339   4.9213   4.9374
  4.9494   4.9779   4.9846   5.0393   5.0432   5.0667   5.0878   5.1524
  5.1902   5.2102   5.2447   5.2530   5.2884   5.3332   5.3652   5.4140
  5.4545   5.4777   5.5077   5.5210   5.6300   5.7055   5.7187   5.7856
  5.8290   5.8704   5.9426   5.9519   6.1097   6.1743   6.1959   6.4091
  6.4310   6.5372   8.2574   9.6797  11.1549  12.0822  12.9489  13.2453
 14.0719  15.2559
 
 Beta MOs
 -- Occupied --
-14.4332 -14.4322 -10.3497 -10.3440 -10.3371 -10.3282 -10.3137 -10.3066
 -1.0939  -1.0289  -0.9186  -0.9031  -0.8131  -0.7052  -0.6871  -0.6446
 -0.6170  -0.5850  -0.5326  -0.5181  -0.4954  -0.4721  -0.4601  -0.4453
 -0.4276  -0.3866  -0.3701
 -- Virtual --
 -0.0439   0.0194   0.0990   0.1226   0.1290   0.1453   0.1549   0.1606
  0.1721   0.1893   0.2228   0.2315   0.2730   0.2776   0.3073   0.3322
  0.3478   0.3563   0.3685   0.3778   0.3927   0.4023   0.4193   0.4428
  0.4492   0.4574   0.4652   0.4729   0.4878   0.4971   0.5129   0.5163
  0.5225   0.5349   0.5429   0.5686   0.5737   0.5776   0.6002   0.6111
  0.6154   0.6423   0.6473   0.6779   0.6940   0.7085   0.7236   0.7388
  0.7430   0.7662   0.8003   0.8094   0.8228   0.8509   0.8651   0.8792
  0.8973   0.9197   0.9707   0.9906   0.9994   1.0166   1.0271   1.0548
  1.0717   1.0919   1.0981   1.1121   1.1243   1.1398   1.1546   1.1915
  1.2030   1.2212   1.2382   1.2526   1.2598   1.2757   1.2989   1.3097
  1.3172   1.3450   1.3672   1.3801   1.3893   1.4106   1.4217   1.4441
  1.4619   1.4817   1.5058   1.5337   1.5649   1.5805   1.6051   1.6324
  1.6430   1.7058   1.7222   1.7469   1.7701   1.8286   1.8388   1.8811
  1.9157   1.9683   1.9970   2.0602   2.0674   2.1254   2.1403   2.1747
  2.1809   2.2307   2.2522   2.3528   2.3674   2.3816   2.4108   2.4268
  2.4332   2.4901   2.5154   2.5543   2.5703   2.5986   2.6075   2.6383
  2.6568   2.6876   2.6942   2.7112   2.7194   2.7387   2.7446   2.7734
  2.8076   2.8255   2.8404   2.8512   2.8756   2.8838   2.9114   2.9217
  2.9416   2.9727   2.9756   2.9944   3.0120   3.0268   3.0419   3.0539
  3.0662   3.0739   3.0935   3.1056   3.1150   3.1255   3.1496   3.1580
  3.1723   3.1958   3.2117   3.2211   3.2275   3.2337   3.2514   3.2750
  3.2957   3.3179   3.3375   3.3567   3.3802   3.4082   3.4156   3.4593
  3.4775   3.4988   3.5138   3.5246   3.5336   3.5630   3.5767   3.6019
  3.6370   3.6494   3.6934   3.7054   3.7118   3.7354   3.7458   3.7555
  3.7691   3.8105   3.8362   3.8427   3.8817   3.9214   3.9272   3.9421
  3.9872   3.9940   4.0280   4.0331   4.0390   4.0478   4.0715   4.0763
  4.1120   4.1359   4.1437   4.1663   4.2078   4.2256   4.2490   4.2612
  4.2905   4.3270   4.3498   4.3711   4.3966   4.4399   4.4529   4.4798
  4.5096   4.5181   4.5369   4.5956   4.5998   4.6270   4.6532   4.6718
  4.6989   4.7087   4.7611   4.7661   4.7818   4.8147   4.8375   4.9230
  4.9411   4.9514   4.9836   4.9882   5.0426   5.0519   5.0692   5.0900
  5.1561   5.1954   5.2132   5.2557   5.2646   5.2905   5.3368   5.3665
  5.4150   5.4564   5.4792   5.5101   5.5230   5.6314   5.7087   5.7198
  5.7885   5.8335   5.8742   5.9435   5.9524   6.1117   6.1799   6.2104
  6.4128   6.4324   6.5375   8.2605   9.6801  11.1551  12.0849  12.9646
 13.2455  14.0721  15.2634
 --------------------------------------------------------------
 
          Ground-State Mulliken Net Atomic Charges

     Atom                 Charge (a.u.)    Spin (a.u.)
  --------------------------------------------------------
      1 C                    -0.054544      -0.170557
      2 N                    -0.064232       0.370753
      3 C                    -0.144250       0.020065
      4 C                    -0.154711       0.783276
      5 C                     0.088987      -0.039226
      6 N                    -0.212532       0.008814
      7 C                    -0.041766      -0.003988
      8 C                    -0.168757      -0.004061
      9 H                     0.160717      -0.001182
     10 H                     0.178099      -0.011928
     11 H                     0.138128       0.045225
     12 H                     0.133651       0.001002
     13 H                     0.141210       0.001807
  --------------------------------------------------------
  Sum of atomic charges =    -0.000000
  Sum of spin   charges =     1.000000

 -----------------------------------------------------------------
                    Cartesian Multipole Moments
 -----------------------------------------------------------------
    Charge (ESU x 10^10)
                 0.0000
    Dipole Moment (Debye)
         X       1.1871      Y      -3.0828      Z       0.6916
       Tot       3.3751
    Quadrupole Moments (Debye-Ang)
        XX     -40.7105     XY     -10.1610     YY     -43.5833
        XZ      -1.4339     YZ       8.6355     ZZ     -48.8681
    Octopole Moments (Debye-Ang^2)
       XXX    -109.1823    XXY      85.5877    XYY      -4.2968
       YYY     288.1202    XXZ     117.1139    XYZ      19.1503
       YYZ     137.8897    XZZ     -41.9066    YZZ      69.3848
       ZZZ     390.1719
    Hexadecapole Moments (Debye-Ang^3)
      XXXX    -461.1383   XXXY     309.4167   XXYY    -406.3902
      XYYY     193.9594   YYYY   -2134.6912   XXXZ     291.9224
      XXYZ    -219.6971   XYYZ      61.3960   YYYZ    -780.2373
      XXZZ    -447.6452   XYZZ      82.9337   YYZZ    -791.8755
      XZZZ     336.1115   YZZZ    -589.7971   ZZZZ   -2283.9156
 -----------------------------------------------------------------
 Calculating analytic gradient of the SCF energy
 Gradient of SCF Energy
            1           2           3           4           5           6
    1   0.0001765  -0.0001355   0.0000257  -0.0000058   0.0000157  -0.0000877
    2  -0.0000393  -0.0000956  -0.0000111   0.0001902   0.0000409  -0.0000261
    3  -0.0000369   0.0000126  -0.0000025   0.0000077  -0.0001032   0.0000584
            7           8           9          10          11          12
    1   0.0001646  -0.0001107  -0.0000132  -0.0000012   0.0000208  -0.0000418
    2   0.0000150  -0.0000252   0.0000081  -0.0000241  -0.0000269   0.0000099
    3  -0.0000455   0.0000773   0.0000104  -0.0000577   0.0000262   0.0000230
           13
    1  -0.0000072
    2  -0.0000157
    3   0.0000301
 Max gradient component =       1.902E-04
 RMS gradient           =       6.814E-05
 Gradient time:  CPU 415.31 s  wall 8.09 s
 Geometry Optimization Parameters
   NAtoms,    NIC,     NZ,  NCons,   NDum,   NFix, NCnnct, MaxDiis
       13      86       0       0       0       0       0       0

 Cartesian Hessian Update
 Hessian updated using BFGS update


** GEOMETRY OPTIMIZATION IN DELOCALIZED INTERNAL COORDINATES **
   Searching for a Minimum

   Optimization Cycle:   9

                       Coordinates (Angstroms)
     ATOM                X               Y               Z
      1  C         0.2668434431   -0.1992028287   -3.2482961071
      2  N         0.6577736418    0.8368240120   -3.5950223127
      3  C         2.0714654583   -2.6201844153   -2.9941639322
      4  C        -0.1798384532   -1.4464066658   -2.8407971378
      5  C         0.5781624925   -2.6939454925   -3.1560909046
      6  N         0.1342246709   -3.8055581963   -2.3248358377
      7  C         1.1905297792   -4.3148537462   -1.8167755284
      8  C         2.4293841020   -3.6238909131   -2.1936318520
      9  H         2.7015331491   -1.8834339806   -3.4690742362
     10  H        -1.1269315689   -1.5273476165   -2.3284772837
     11  H         0.3576001455   -2.9757285877   -4.1988891390
     12  H         1.1340192329   -5.1804522439   -1.1659254002
     13  H         3.4245171781   -3.8893878785   -1.8711789234
   Point Group: c1    Number of degrees of freedom:    33


   Energy is   -341.051831670

 Hessian updated using BFGS update

 33 Hessian modes will be used to form the next step
  Hessian Eigenvalues:
     0.000865    0.009437    0.012552    0.016589    0.019400    0.022805
     0.045912    0.051899    0.061771    0.087485    0.152546    0.158903
     0.159788    0.160192    0.162361    0.178081    0.200060    0.213230
     0.219043    0.251981    0.293944    0.322173    0.324652    0.331175
     0.351450    0.353547    0.355107    0.356276    0.359222    0.455335
     0.571985    0.673669    1.175585

 Minimum search - taking simple RFO step
 Searching for Lamda that Minimizes Along All modes
 Value Taken    Lamda =  -0.00000060
 Step Taken.  Stepsize is  0.005515

                             Maximum     Tolerance    Cnvgd?
         Gradient           0.000143      0.000300     YES
         Displacement       0.002346      0.001200      NO
         Energy change     -0.000001      0.000001      NO


 New Cartesian Coordinates Obtained by Inverse Iteration

 Displacement from previous Coordinates is:  0.009154
 Adding empirical dispersion correction 
 ----------------------------------------------------------------
 Doing -D3(0) with
 s6  =   1.00000
 s8  =   1.00000
 rs6 =   1.28100
 rs8 =   1.09400
 -D3 energy without 3body term =     -0.0032396916 hartrees
 ----------------------------------------------------------------
             Standard Nuclear Orientation (Angstroms)
    I     Atom           X                Y                Z
 ----------------------------------------------------------------
    1      C       0.2672000097    -0.1995736503    -3.2477001095
    2      N       0.6597572720     0.8362375242    -3.5932927012
    3      C       2.0710453540    -2.6201941687    -2.9948708122
    4      C      -0.1802669782    -1.4471166075    -2.8414921586
    5      C       0.5777979883    -2.6945890281    -3.1572086199
    6      N       0.1341710914    -3.8060396922    -2.3256680268
    7      C       1.1903285886    -4.3144606483    -1.8165788962
    8      C       2.4292030864    -3.6231123938    -2.1934963389
    9      H       2.7010532054    -1.8835871670    -3.4700943421
   10      H      -1.1264006449    -1.5278781008    -2.3273448643
   11      H       0.3570550776    -2.9760115254    -4.2000408997
   12      H       1.1340013309    -5.1795802863    -1.1650704603
   13      H       3.4243378901    -3.8876628089    -1.8703003653
 ----------------------------------------------------------------
 Nuclear Repulsion Energy =         309.26925205 hartrees
 There are       28 alpha and       27 beta electrons
 Applying Cartesian multipole field
    Component          Value
    ---------          -----
     (2,0,0)        1.00000E-11
     (0,2,0)        2.00000E-11
     (0,0,2)       -3.00000E-11
 Nucleus-field energy     =    -0.0000000117 hartrees
 Requested basis set is cc-pVTZ
 There are 110 shells and 310 basis functions
 A cutoff of  1.0D-14 yielded   5691 shell pairs
 There are     45393 function pairs (     59618 Cartesian)
 Smallest overlap matrix eigenvalue = 1.36E-04
 Guess MOs from SCF MO coefficient file
 Reading MOs from coefficient file
 Reading MOs from coefficient file
 Long-range K will be added via erf
 Coulomb attenuation parameter = 0.25 bohr**(-1)
 An unrestricted hybrid HF-DFT SCF calculation will be
 performed using Pulay DIIS extrapolation
 Exchange:     0.1957 Hartree-Fock + 1.0000 wB97X-D3 + LR-HF
 Correlation:  1.0000 wB97X-D3
 Using SG-2 standard quadrature grid
 Dispersion:   Grimme D3
 SCF converges when DIIS error is below 1.0E-08
 Geometry optimization detected.  Setting ReadMinima to 0
 Setting SaveMinima to 0
 using 64 threads for integral computing
 -------------------------------------------------------
 OpenMP Integral computing Module                
 Release: version 1.0, May 2013, Q-Chem Inc. Pittsburgh 
 -------------------------------------------------------
 using 64 threads for integral computing
 -------------------------------------------------------
 OpenMP Integral computing Module                
 Release: version 1.0, May 2013, Q-Chem Inc. Pittsburgh 
 -------------------------------------------------------
 ---------------------------------------
  Cycle       Energy         DIIS Error
 ---------------------------------------
    1    -341.0518799334      3.77E-05
    2    -341.0518315752      3.02E-06
    3    -341.0518318916      1.42E-06
    4    -341.0518319346      1.11E-06
    5    -341.0518319568      3.40E-07
    6    -341.0518319609      1.44E-07
    7    -341.0518319620      7.74E-08
    8    -341.0518319625      3.58E-08
    9    -341.0518319627      1.41E-08
   10    -341.0518319627      7.57E-09 Convergence criterion met
 ---------------------------------------
 <S^2> = 0.7706
 SCF time:  CPU 1480.41 s  wall 26.29 s
 SCF   energy in the final basis set = -341.05183196
 Total energy in the final basis set = -341.05183196
 
 --------------------------------------------------------------
 
                    Orbital Energies (a.u.)
 --------------------------------------------------------------
 
 Alpha MOs
 -- Occupied --
-14.4380 -14.4334 -10.3524 -10.3492 -10.3371 -10.3258 -10.3142 -10.3065
 -1.0952  -1.0413  -0.9356  -0.9072  -0.8254  -0.7077  -0.6895  -0.6470
 -0.6253  -0.5934  -0.5395  -0.5193  -0.5060  -0.4860  -0.4815  -0.4544
 -0.4332  -0.3870  -0.3707  -0.3385
 -- Virtual --
  0.0172   0.0963   0.1199   0.1291   0.1410   0.1504   0.1597   0.1674
  0.1715   0.2198   0.2292   0.2683   0.2761   0.3087   0.3274   0.3412
  0.3528   0.3684   0.3752   0.3883   0.3930   0.4177   0.4415   0.4456
  0.4559   0.4619   0.4696   0.4853   0.4943   0.5110   0.5143   0.5215
  0.5333   0.5390   0.5669   0.5727   0.5748   0.6004   0.6083   0.6145
  0.6404   0.6468   0.6768   0.6881   0.7069   0.7223   0.7383   0.7421
  0.7648   0.7992   0.8021   0.8162   0.8506   0.8633   0.8782   0.8955
  0.9175   0.9654   0.9892   0.9981   1.0146   1.0233   1.0535   1.0708
  1.0849   1.0960   1.1099   1.1204   1.1367   1.1489   1.1844   1.2003
  1.2191   1.2345   1.2478   1.2557   1.2734   1.2982   1.3094   1.3156
  1.3421   1.3637   1.3791   1.3848   1.4087   1.4177   1.4379   1.4561
  1.4774   1.5009   1.5285   1.5593   1.5784   1.6023   1.6298   1.6408
  1.7001   1.7176   1.7458   1.7694   1.8197   1.8321   1.8785   1.9141
  1.9642   1.9962   2.0585   2.0665   2.1224   2.1381   2.1651   2.1801
  2.2299   2.2488   2.3492   2.3516   2.3745   2.4010   2.4207   2.4324
  2.4828   2.5105   2.5449   2.5631   2.5952   2.6064   2.6345   2.6543
  2.6810   2.6922   2.7024   2.7183   2.7352   2.7414   2.7721   2.8055
  2.8240   2.8309   2.8500   2.8676   2.8806   2.9063   2.9154   2.9370
  2.9664   2.9740   2.9919   3.0104   3.0233   3.0396   3.0477   3.0606
  3.0728   3.0941   3.0966   3.1128   3.1210   3.1423   3.1568   3.1627
  3.1915   3.2090   3.2110   3.2249   3.2324   3.2486   3.2658   3.2878
  3.3081   3.3301   3.3520   3.3782   3.4029   3.4107   3.4561   3.4731
  3.4953   3.5104   3.5224   3.5272   3.5588   3.5720   3.5925   3.6331
  3.6461   3.6881   3.6974   3.7025   3.7327   3.7405   3.7542   3.7668
  3.8078   3.8311   3.8349   3.8783   3.9186   3.9240   3.9370   3.9802
  3.9910   4.0231   4.0288   4.0354   4.0445   4.0508   4.0574   4.1095
  4.1317   4.1370   4.1631   4.2011   4.2240   4.2422   4.2569   4.2890
  4.3227   4.3457   4.3671   4.3885   4.4369   4.4510   4.4750   4.5070
  4.5160   4.5306   4.5871   4.5943   4.6216   4.6322   4.6559   4.6903
  4.6956   4.7585   4.7598   4.7745   4.8070   4.8338   4.9213   4.9373
  4.9493   4.9778   4.9843   5.0393   5.0433   5.0666   5.0879   5.1521
  5.1901   5.2102   5.2446   5.2528   5.2883   5.3332   5.3653   5.4140
  5.4543   5.4776   5.5075   5.5210   5.6300   5.7054   5.7186   5.7855
  5.8291   5.8702   5.9424   5.9518   6.1097   6.1741   6.1957   6.4089
  6.4308   6.5371   8.2564   9.6795  11.1536  12.0811  12.9468  13.2461
 14.0715  15.2555
 
 Beta MOs
 -- Occupied --
-14.4332 -14.4322 -10.3497 -10.3440 -10.3371 -10.3282 -10.3137 -10.3066
 -1.0939  -1.0289  -0.9186  -0.9031  -0.8131  -0.7052  -0.6871  -0.6446
 -0.6171  -0.5849  -0.5326  -0.5181  -0.4954  -0.4721  -0.4600  -0.4453
 -0.4276  -0.3866  -0.3701
 -- Virtual --
 -0.0439   0.0195   0.0990   0.1226   0.1290   0.1454   0.1549   0.1606
  0.1722   0.1893   0.2228   0.2314   0.2730   0.2776   0.3073   0.3321
  0.3477   0.3563   0.3685   0.3777   0.3927   0.4024   0.4193   0.4428
  0.4491   0.4574   0.4651   0.4730   0.4878   0.4971   0.5129   0.5163
  0.5225   0.5348   0.5429   0.5687   0.5738   0.5776   0.6002   0.6110
  0.6154   0.6424   0.6472   0.6778   0.6939   0.7084   0.7236   0.7388
  0.7429   0.7662   0.8004   0.8093   0.8227   0.8510   0.8650   0.8793
  0.8974   0.9198   0.9708   0.9906   0.9996   1.0166   1.0271   1.0548
  1.0717   1.0919   1.0981   1.1121   1.1242   1.1398   1.1545   1.1915
  1.2028   1.2212   1.2382   1.2527   1.2597   1.2756   1.2989   1.3098
  1.3173   1.3450   1.3671   1.3801   1.3893   1.4106   1.4218   1.4440
  1.4617   1.4817   1.5059   1.5337   1.5649   1.5807   1.6050   1.6324
  1.6429   1.7054   1.7221   1.7470   1.7701   1.8288   1.8387   1.8813
  1.9159   1.9683   1.9969   2.0602   2.0675   2.1253   2.1402   2.1746
  2.1808   2.2308   2.2521   2.3527   2.3676   2.3814   2.4107   2.4269
  2.4332   2.4902   2.5154   2.5541   2.5703   2.5987   2.6074   2.6383
  2.6568   2.6875   2.6942   2.7112   2.7196   2.7385   2.7445   2.7736
  2.8073   2.8253   2.8406   2.8512   2.8753   2.8837   2.9112   2.9218
  2.9414   2.9728   2.9757   2.9944   3.0120   3.0267   3.0419   3.0539
  3.0661   3.0739   3.0936   3.1055   3.1150   3.1258   3.1496   3.1581
  3.1722   3.1957   3.2117   3.2211   3.2275   3.2336   3.2514   3.2751
  3.2958   3.3182   3.3373   3.3569   3.3802   3.4081   3.4156   3.4592
  3.4776   3.4989   3.5137   3.5246   3.5337   3.5630   3.5765   3.6021
  3.6371   3.6492   3.6934   3.7055   3.7117   3.7352   3.7460   3.7554
  3.7693   3.8105   3.8363   3.8426   3.8816   3.9212   3.9269   3.9424
  3.9871   3.9940   4.0277   4.0332   4.0389   4.0479   4.0714   4.0763
  4.1121   4.1357   4.1433   4.1663   4.2074   4.2255   4.2491   4.2611
  4.2905   4.3267   4.3497   4.3711   4.3963   4.4401   4.4529   4.4799
  4.5095   4.5182   4.5367   4.5955   4.5997   4.6272   4.6531   4.6717
  4.6988   4.7087   4.7609   4.7660   4.7818   4.8148   4.8375   4.9230
  4.9410   4.9513   4.9835   4.9880   5.0428   5.0520   5.0691   5.0901
  5.1558   5.1954   5.2132   5.2555   5.2644   5.2904   5.3368   5.3666
  5.4150   5.4562   5.4792   5.5099   5.5229   5.6314   5.7085   5.7197
  5.7884   5.8336   5.8739   5.9432   5.9523   6.1117   6.1797   6.2101
  6.4126   6.4321   6.5375   8.2595   9.6799  11.1538  12.0838  12.9625
 13.2462  14.0717  15.2631
 --------------------------------------------------------------
 
          Ground-State Mulliken Net Atomic Charges

     Atom                 Charge (a.u.)    Spin (a.u.)
  --------------------------------------------------------
      1 C                    -0.054480      -0.170556
      2 N                    -0.064231       0.370622
      3 C                    -0.144273       0.020080
      4 C                    -0.154863       0.783451
      5 C                     0.089137      -0.039231
      6 N                    -0.212537       0.008816
      7 C                    -0.041729      -0.004003
      8 C                    -0.168829      -0.004040
      9 H                     0.160735      -0.001186
     10 H                     0.178108      -0.011930
     11 H                     0.138078       0.045164
     12 H                     0.133663       0.001003
     13 H                     0.141220       0.001810
  --------------------------------------------------------
  Sum of atomic charges =    -0.000000
  Sum of spin   charges =     1.000000

 -----------------------------------------------------------------
                    Cartesian Multipole Moments
 -----------------------------------------------------------------
    Charge (ESU x 10^10)
                 0.0000
    Dipole Moment (Debye)
         X       1.1843      Y      -3.0815      Z       0.6916
       Tot       3.3729
    Quadrupole Moments (Debye-Ang)
        XX     -40.7187     XY     -10.1615     YY     -43.5936
        XZ      -1.4251     YZ       8.6203     ZZ     -48.8547
    Octopole Moments (Debye-Ang^2)
       XXX    -109.2013    XXY      85.6061    XYY      -4.3270
       YYY     288.2416    XXZ     117.1508    XYZ      19.1476
       YYZ     137.9394    XZZ     -41.9288    YZZ      69.4442
       ZZZ     390.0656
    Hexadecapole Moments (Debye-Ang^3)
      XXXX    -461.1428   XXXY     309.3145   XXYY    -406.4782
      XYYY     193.9703   YYYY   -2135.2010   XXXZ     292.0339
      XXYZ    -219.8262   XYYZ      61.5028   YYYZ    -780.8178
      XXZZ    -447.7457   XYZZ      82.8806   YYZZ    -791.9381
      XZZZ     336.1890   YZZZ    -590.1758   ZZZZ   -2283.2758
 -----------------------------------------------------------------
 Calculating analytic gradient of the SCF energy
 Gradient of SCF Energy
            1           2           3           4           5           6
    1   0.0001534  -0.0000755  -0.0000085  -0.0000597   0.0000165   0.0000035
    2   0.0000574  -0.0000531  -0.0000022   0.0000403  -0.0000054  -0.0000060
    3  -0.0000431   0.0000034   0.0000293  -0.0000451  -0.0000938   0.0000383
            7           8           9          10          11          12
    1   0.0000134  -0.0000088  -0.0000009   0.0000030  -0.0000000  -0.0000269
    2  -0.0000282   0.0000056  -0.0000012  -0.0000159   0.0000045   0.0000062
    3   0.0000065   0.0000335   0.0000048  -0.0000109   0.0000157   0.0000274
           13
    1  -0.0000095
    2  -0.0000019
    3   0.0000342
 Max gradient component =       1.534E-04
 RMS gradient           =       3.977E-05
 Gradient time:  CPU 426.20 s  wall 8.24 s
 Geometry Optimization Parameters
   NAtoms,    NIC,     NZ,  NCons,   NDum,   NFix, NCnnct, MaxDiis
       13      86       0       0       0       0       0       0

 Cartesian Hessian Update
 Hessian updated using BFGS update


** GEOMETRY OPTIMIZATION IN DELOCALIZED INTERNAL COORDINATES **
   Searching for a Minimum

   Optimization Cycle:  10

                       Coordinates (Angstroms)
     ATOM                X               Y               Z
      1  C         0.2672000097   -0.1995736503   -3.2477001095
      2  N         0.6597572720    0.8362375242   -3.5932927012
      3  C         2.0710453540   -2.6201941687   -2.9948708122
      4  C        -0.1802669782   -1.4471166075   -2.8414921586
      5  C         0.5777979883   -2.6945890281   -3.1572086199
      6  N         0.1341710914   -3.8060396922   -2.3256680268
      7  C         1.1903285886   -4.3144606483   -1.8165788962
      8  C         2.4292030864   -3.6231123938   -2.1934963389
      9  H         2.7010532054   -1.8835871670   -3.4700943421
     10  H        -1.1264006449   -1.5278781008   -2.3273448643
     11  H         0.3570550776   -2.9760115254   -4.2000408997
     12  H         1.1340013309   -5.1795802863   -1.1650704603
     13  H         3.4243378901   -3.8876628089   -1.8703003653
   Point Group: c1    Number of degrees of freedom:    33


   Energy is   -341.051831963

 Hessian updated using BFGS update

 33 Hessian modes will be used to form the next step
  Hessian Eigenvalues:
     0.000854    0.010419    0.016400    0.016887    0.019534    0.022784
     0.045790    0.051690    0.061534    0.086866    0.122169    0.152997
     0.159731    0.160174    0.160288    0.167069    0.200271    0.213585
     0.216410    0.259239    0.294877    0.316553    0.323990    0.330818
     0.351415    0.354102    0.355545    0.356352    0.360562    0.468314
     0.571837    0.672594    1.142354

 Minimum search - taking simple RFO step
 Searching for Lamda that Minimizes Along All modes
 Value Taken    Lamda =  -0.00000018
 Step Taken.  Stepsize is  0.004151

                             Maximum     Tolerance    Cnvgd?
         Gradient           0.000075      0.000300     YES
         Displacement       0.001778      0.001200      NO
         Energy change     -0.000000      0.000001     YES


                       Distance Matrix (Angstroms)
             C (  1)   N (  2)   C (  3)   C (  4)   C (  5)   N (  6)
   N (  2)  1.160362
   C (  3)  3.029387  3.781106
   C (  4)  1.386216  2.546478  2.543235
   C (  5)  2.515902  3.558598  1.503887  1.493495
   N (  6)  3.724841  4.840852  2.367603  2.435049  1.457253
   C (  7)  4.453377  5.474295  2.243785  3.339258  2.190084  1.277941
   C (  8)  4.184044  4.997616  1.332788  3.458929  2.284425  2.306101
   H (  9)  2.967996  3.402868  1.079508  2.981217  2.294305  3.405058
   H ( 10)  2.133909  3.222115  3.444184  1.079833  2.225799  2.603664
   H ( 11)  2.936602  3.872081  2.125277  2.114684  1.102463  2.062013
   H ( 12)  5.467098  6.504709  3.282785  4.297555  3.233134  2.057489
   H ( 13)  5.046459  5.738192  2.168533  4.460118  3.344002  3.322532
             C (  7)   C (  8)   H (  9)   H ( 10)   H ( 11)   H ( 12)
   C (  8)  1.467937
   H (  9)  3.305382  2.174754
   H ( 10)  3.659666  4.129194  4.010213
   H ( 11)  2.857741  2.956139  2.687106  2.793693
   H ( 12)  1.084467  2.271079  4.316521  4.449183  3.830197
   H ( 13)  2.275047  1.079229  2.664357  5.146523  3.958159  2.722506

 
 Final energy is   -341.051831962723     


 ******************************
 **  OPTIMIZATION CONVERGED  **
 ******************************

                       Coordinates (Angstroms)
     ATOM                X               Y               Z
      1  C         0.2672000097   -0.1995736503   -3.2477001095
      2  N         0.6597572720    0.8362375242   -3.5932927012
      3  C         2.0710453540   -2.6201941687   -2.9948708122
      4  C        -0.1802669782   -1.4471166075   -2.8414921586
      5  C         0.5777979883   -2.6945890281   -3.1572086199
      6  N         0.1341710914   -3.8060396922   -2.3256680268
      7  C         1.1903285886   -4.3144606483   -1.8165788962
      8  C         2.4292030864   -3.6231123938   -2.1934963389
      9  H         2.7010532054   -1.8835871670   -3.4700943421
     10  H        -1.1264006449   -1.5278781008   -2.3273448643
     11  H         0.3570550776   -2.9760115254   -4.2000408997
     12  H         1.1340013309   -5.1795802863   -1.1650704603
     13  H         3.4243378901   -3.8876628089   -1.8703003653

Z-matrix Print:
$molecule
0 2
N 
C  1 1.277941
H  2 1.084467 1 120.915503
C  1 1.457253 2 106.210021 3 -178.781690 0
H  4 1.102463 1 106.505677 2 113.114512 0
C  2 1.467937 1 114.068689 3 -179.816979 0
H  6 1.079229 2 125.863288 1 179.699751 0
C  6 1.332788 2 106.379206 1 -0.018250 0
H  8 1.079508 6 128.413574 2 179.576899 0
C  4 1.493495 1 111.217937 2 -129.265319 0
H  10 1.079833 4 118.875914 1 -19.339316 0
C  10 1.386216 4 121.730335 1 163.838940 0
N  12 1.160362 10 178.980132 4 -10.170545 0
$end

 
 --------------------------------------------------------------
 
                    Orbital Energies (a.u.)
 --------------------------------------------------------------
 
 Alpha MOs
 -- Occupied --
-14.4380 -14.4334 -10.3524 -10.3492 -10.3371 -10.3258 -10.3142 -10.3065
 -1.0952  -1.0413  -0.9356  -0.9072  -0.8254  -0.7077  -0.6895  -0.6470
 -0.6253  -0.5934  -0.5395  -0.5193  -0.5060  -0.4860  -0.4815  -0.4544
 -0.4332  -0.3870  -0.3707  -0.3385
 -- Virtual --
  0.0172   0.0963   0.1199   0.1291   0.1410   0.1504   0.1597   0.1674
  0.1715   0.2198   0.2292   0.2683   0.2761   0.3087   0.3274   0.3412
  0.3528   0.3684   0.3752   0.3883   0.3930   0.4177   0.4415   0.4456
  0.4559   0.4619   0.4696   0.4853   0.4943   0.5110   0.5143   0.5215
  0.5333   0.5390   0.5669   0.5727   0.5748   0.6004   0.6083   0.6145
  0.6404   0.6468   0.6768   0.6881   0.7069   0.7223   0.7383   0.7421
  0.7648   0.7992   0.8021   0.8162   0.8506   0.8633   0.8782   0.8955
  0.9175   0.9654   0.9892   0.9981   1.0146   1.0233   1.0535   1.0708
  1.0849   1.0960   1.1099   1.1204   1.1367   1.1489   1.1844   1.2003
  1.2191   1.2345   1.2478   1.2557   1.2734   1.2982   1.3094   1.3156
  1.3421   1.3637   1.3791   1.3848   1.4087   1.4177   1.4379   1.4561
  1.4774   1.5009   1.5285   1.5593   1.5784   1.6023   1.6298   1.6408
  1.7001   1.7176   1.7458   1.7694   1.8197   1.8321   1.8785   1.9141
  1.9642   1.9962   2.0585   2.0665   2.1224   2.1381   2.1651   2.1801
  2.2299   2.2488   2.3492   2.3516   2.3745   2.4010   2.4207   2.4324
  2.4828   2.5105   2.5449   2.5631   2.5952   2.6064   2.6345   2.6543
  2.6810   2.6922   2.7024   2.7183   2.7352   2.7414   2.7721   2.8055
  2.8240   2.8309   2.8500   2.8676   2.8806   2.9063   2.9154   2.9370
  2.9664   2.9740   2.9919   3.0104   3.0233   3.0396   3.0477   3.0606
  3.0728   3.0941   3.0966   3.1128   3.1210   3.1423   3.1568   3.1627
  3.1915   3.2090   3.2110   3.2249   3.2324   3.2486   3.2658   3.2878
  3.3081   3.3301   3.3520   3.3782   3.4029   3.4107   3.4561   3.4731
  3.4953   3.5104   3.5224   3.5272   3.5588   3.5720   3.5925   3.6331
  3.6461   3.6881   3.6974   3.7025   3.7327   3.7405   3.7542   3.7668
  3.8078   3.8311   3.8349   3.8783   3.9186   3.9240   3.9370   3.9802
  3.9910   4.0231   4.0288   4.0354   4.0445   4.0508   4.0574   4.1095
  4.1317   4.1370   4.1631   4.2011   4.2240   4.2422   4.2569   4.2890
  4.3227   4.3457   4.3671   4.3885   4.4369   4.4510   4.4750   4.5070
  4.5160   4.5306   4.5871   4.5943   4.6216   4.6322   4.6559   4.6903
  4.6956   4.7585   4.7598   4.7745   4.8070   4.8338   4.9213   4.9373
  4.9493   4.9778   4.9843   5.0393   5.0433   5.0666   5.0879   5.1521
  5.1901   5.2102   5.2446   5.2528   5.2883   5.3332   5.3653   5.4140
  5.4543   5.4776   5.5075   5.5210   5.6300   5.7054   5.7186   5.7855
  5.8291   5.8702   5.9424   5.9518   6.1097   6.1741   6.1957   6.4089
  6.4308   6.5371   8.2564   9.6795  11.1536  12.0811  12.9468  13.2461
 14.0715  15.2555
 
 Beta MOs
 -- Occupied --
-14.4332 -14.4322 -10.3497 -10.3440 -10.3371 -10.3282 -10.3137 -10.3066
 -1.0939  -1.0289  -0.9186  -0.9031  -0.8131  -0.7052  -0.6871  -0.6446
 -0.6171  -0.5849  -0.5326  -0.5181  -0.4954  -0.4721  -0.4600  -0.4453
 -0.4276  -0.3866  -0.3701
 -- Virtual --
 -0.0439   0.0195   0.0990   0.1226   0.1290   0.1454   0.1549   0.1606
  0.1722   0.1893   0.2228   0.2314   0.2730   0.2776   0.3073   0.3321
  0.3477   0.3563   0.3685   0.3777   0.3927   0.4024   0.4193   0.4428
  0.4491   0.4574   0.4651   0.4730   0.4878   0.4971   0.5129   0.5163
  0.5225   0.5348   0.5429   0.5687   0.5738   0.5776   0.6002   0.6110
  0.6154   0.6424   0.6472   0.6778   0.6939   0.7084   0.7236   0.7388
  0.7429   0.7662   0.8004   0.8093   0.8227   0.8510   0.8650   0.8793
  0.8974   0.9198   0.9708   0.9906   0.9996   1.0166   1.0271   1.0548
  1.0717   1.0919   1.0981   1.1121   1.1242   1.1398   1.1545   1.1915
  1.2028   1.2212   1.2382   1.2527   1.2597   1.2756   1.2989   1.3098
  1.3173   1.3450   1.3671   1.3801   1.3893   1.4106   1.4218   1.4440
  1.4617   1.4817   1.5059   1.5337   1.5649   1.5807   1.6050   1.6324
  1.6429   1.7054   1.7221   1.7470   1.7701   1.8288   1.8387   1.8813
  1.9159   1.9683   1.9969   2.0602   2.0675   2.1253   2.1402   2.1746
  2.1808   2.2308   2.2521   2.3527   2.3676   2.3814   2.4107   2.4269
  2.4332   2.4902   2.5154   2.5541   2.5703   2.5987   2.6074   2.6383
  2.6568   2.6875   2.6942   2.7112   2.7196   2.7385   2.7445   2.7736
  2.8073   2.8253   2.8406   2.8512   2.8753   2.8837   2.9112   2.9218
  2.9414   2.9728   2.9757   2.9944   3.0120   3.0267   3.0419   3.0539
  3.0661   3.0739   3.0936   3.1055   3.1150   3.1258   3.1496   3.1581
  3.1722   3.1957   3.2117   3.2211   3.2275   3.2336   3.2514   3.2751
  3.2958   3.3182   3.3373   3.3569   3.3802   3.4081   3.4156   3.4592
  3.4776   3.4989   3.5137   3.5246   3.5337   3.5630   3.5765   3.6021
  3.6371   3.6492   3.6934   3.7055   3.7117   3.7352   3.7460   3.7554
  3.7693   3.8105   3.8363   3.8426   3.8816   3.9212   3.9269   3.9424
  3.9871   3.9940   4.0277   4.0332   4.0389   4.0479   4.0714   4.0763
  4.1121   4.1357   4.1433   4.1663   4.2074   4.2255   4.2491   4.2611
  4.2905   4.3267   4.3497   4.3711   4.3963   4.4401   4.4529   4.4799
  4.5095   4.5182   4.5367   4.5955   4.5997   4.6272   4.6531   4.6717
  4.6988   4.7087   4.7609   4.7660   4.7818   4.8148   4.8375   4.9230
  4.9410   4.9513   4.9835   4.9880   5.0428   5.0520   5.0691   5.0901
  5.1558   5.1954   5.2132   5.2555   5.2644   5.2904   5.3368   5.3666
  5.4150   5.4562   5.4792   5.5099   5.5229   5.6314   5.7085   5.7197
  5.7884   5.8336   5.8739   5.9432   5.9523   6.1117   6.1797   6.2101
  6.4126   6.4321   6.5375   8.2595   9.6799  11.1538  12.0838  12.9625
 13.2462  14.0717  15.2631
 --------------------------------------------------------------
 
          Ground-State Mulliken Net Atomic Charges

     Atom                 Charge (a.u.)    Spin (a.u.)
  --------------------------------------------------------
      1 C                    -0.054480      -0.170556
      2 N                    -0.064231       0.370622
      3 C                    -0.144273       0.020080
      4 C                    -0.154863       0.783451
      5 C                     0.089137      -0.039231
      6 N                    -0.212537       0.008816
      7 C                    -0.041729      -0.004003
      8 C                    -0.168829      -0.004040
      9 H                     0.160735      -0.001186
     10 H                     0.178108      -0.011930
     11 H                     0.138078       0.045164
     12 H                     0.133663       0.001003
     13 H                     0.141220       0.001810
  --------------------------------------------------------
  Sum of atomic charges =    -0.000000
  Sum of spin   charges =     1.000000

 -----------------------------------------------------------------
                    Cartesian Multipole Moments
 -----------------------------------------------------------------
    Charge (ESU x 10^10)
                 0.0000
    Dipole Moment (Debye)
         X       1.1843      Y      -3.0815      Z       0.6916
       Tot       3.3729
    Quadrupole Moments (Debye-Ang)
        XX     -40.7187     XY     -10.1615     YY     -43.5936
        XZ      -1.4251     YZ       8.6203     ZZ     -48.8547
    Octopole Moments (Debye-Ang^2)
       XXX    -109.2013    XXY      85.6061    XYY      -4.3270
       YYY     288.2416    XXZ     117.1508    XYZ      19.1476
       YYZ     137.9394    XZZ     -41.9288    YZZ      69.4442
       ZZZ     390.0656
    Hexadecapole Moments (Debye-Ang^3)
      XXXX    -461.1428   XXXY     309.3145   XXYY    -406.4782
      XYYY     193.9703   YYYY   -2135.2010   XXXZ     292.0339
      XXYZ    -219.8262   XYYZ      61.5028   YYYZ    -780.8178
      XXZZ    -447.7457   XYZZ      82.8806   YYZZ    -791.9381
      XZZZ     336.1890   YZZZ    -590.1758   ZZZZ   -2283.2758
 -----------------------------------------------------------------
Archival summary:
1\1\c8-57\OPT\ProcedureUnspecified\BasisUnspecified\265(2)\hpark21\FriFeb1718:08:522023FriFeb1718:08:522023\0\\#,OPT,ProcedureUnspecified,BasisUnspecified,\\0,2\N\C,1,1.27794\H,2,1.08447,1,120.916\C,1,1.45725,2,106.21,3,-178.782,0\H,4,1.10246,1,106.506,2,113.115,0\C,2,1.46794,1,114.069,3,-179.817,0\H,6,1.07923,2,125.863,1,179.7,0\C,6,1.33279,2,106.379,1,-0.0182499,0\H,8,1.07951,6,128.414,2,179.577,0\C,4,1.49349,1,111.218,2,-129.265,0\H,10,1.07983,4,118.876,1,-19.3393,0\C,10,1.38622,4,121.73,1,163.839,0\N,12,1.16036,10,178.98,4,-10.1705,0\\\@

 Total job time:  455.84s(wall), 25027.25s(cpu) 
 Fri Feb 17 18:08:52 2023

        *************************************************************
        *                                                           *
        *  Thank you very much for using Q-Chem.  Have a nice day.  *
        *                                                           *
        *************************************************************
