# Supplementary material for: Reactant Discovery with an Ab Initio Nanoreactor: Exploration of Astrophysical N-Heterocycle Precursors and Formation Pathways
Source: ACS Earth Space Chem. 2024 Aug 9;8(9):1771–83. doi: 10.1021/acsearthspacechem.4c00120 (PMC11418024; doi:10.1021/acsearthspacechem.4c00120)
Supplement: Supplementary file 2 — sp4c00120_si_002.zip [file sp4c00120_si_002.zip › nr-si-data/reaction3/Int10/ccsd_sp.out]

Running Job 1 of 1 qchem.in
qchem qchem.in_38016.0 ./qchem38016/ 0
/home/leeping/opt/qchem/5.3.2-openmp/exe/qcprog.exe_s qchem.in_38016.0 ./qchem38016/
                  Welcome to Q-Chem
     A Quantum Leap Into The Future Of Chemistry


 Q-Chem 5.3, Q-Chem, Inc., Pleasanton, CA (2020)

 Yihan Shao,  Zhengting Gan,  E. Epifanovsky,  A. T. B. Gilbert,  M. Wormit,  
 J. Kussmann,  A. W. Lange,  A. Behn,  Jia Deng,  Xintian Feng,  D. Ghosh,  
 M. Goldey,  P. R. Horn,  L. D. Jacobson,  I. Kaliman,  T. Kus,  A. Landau,  
 Jie Liu,  E. I. Proynov,  R. M. Richard,  R. P. Steele,  E. J. Sundstrom,  
 H. L. Woodcock III,  P. M. Zimmerman,  D. Zuev,  B. Alam,  B. Albrecht,  
 A. Aldossary,  E. Alguire,  S. A. Baeppler,  D. Barton,  Z. Benda,  
 Y. A. Bernard,  E. J. Berquist,  K. B. Bravaya,  H. Burton,  K. Carter-Fenk,  
 D. Casanova,  Chun-Min Chang,  Yunqing Chen,  A. Chien,  K. D. Closser,  
 M. P. Coons,  S. Coriani,  S. Dasgupta,  A. L. Dempwolff,  M. Diedenhofen,  
 Hainam Do,  R. G. Edgar,  Po-Tung Fang,  S. Faraji,  S. Fatehi,  
 Qingguo Feng,  J. Fosso-Tande,  J. Gayvert,  Qinghui Ge,  A. Ghysels,  
 G. Gidofalvi,  J. Gomes,  J. Gonthier,  S. Gulania,  A. Gunina,  D. Hait,  
 M. W. D. Hanson-Heine,  S. Hammes-Schiffer,  P. H. P. Harbach,  
 A. W. Hauser,  M. F. Herbst,  J. E. Herr,  E. G. Hohenstein,  Z. C. Holden,  
 S. Houck,  Kerwin Hui,  B. C. Huynh,  M. Ivanov,  T.-C. Jagau,  Hyunjun Ji,  
 B. Kaduk,  K. Khistyaev,  Jaehoon Kim,  P. Klunzinger,  K. Koh,  
 D. Kosenkov,  L. Koulias,  T. Kowalczyk,  C. M. Krauter,  A. Kunitsa,  
 Ka Un Lao,  A. Laurent,  K. V. Lawler,  Joonho Lee,  D. Lefrancois,  
 S. Lehtola,  D. S. Levine,  Yi-Pei Li,  You-Sheng Lin,  Fenglai Liu,  
 Kuan-Yu Liu,  E. Livshits,  M. Loipersberger,  A. Luenser,  A. Manjanath,  
 P. Manohar,  E. Mansoor,  S. F. Manzer,  Shan-Ping Mao,  Yuezhi Mao,  
 N. Mardirossian,  A. V. Marenich,  T. Markovich,  L. A. Martinez-Martinez,  
 S. A. Maurer,  N. J. Mayhall,  S. C. McKenzie,  J.-M. Mewes,  P. Morgante,  
 A. F. Morrison,  J. W. Mullinax,  K. Nanda,  T. S. Nguyen-Beck,  
 R. Olivares-Amaya,  K. J. Oosterbaan,  J. A. Parkhill,  S. K. Paul,  
 F. Pavosevic,  Zheng Pei,  T. M. Perrine,  F. Plasser,  P. Pokhilko,  
 S. Prager,  A. Prociuk,  E. Ramos,  B. Rana,  D. R. Rehn,  F. Rob,  
 E. Rossomme,  M. Scheurer,  M. Schneider,  N. Sergueev,  S. M. Sharada,  
 S. Sharma,  W. Skomorowski,  D. W. Small,  T. Stauch,  C. J. Stein,  
 T. Stein,  Yu-Chuan Su,  S. P. Veccham,  Zhen Tao,  A. J. W. Thom,  
 A. Tkatchenko,  T. Tsuchimochi,  N. M. Tubman,  L. Vogt,  M. L. Vidal,  
 O. Vydrov,  M. A. Watson,  J. Wenzel,  M. de Wergifosse,  T. A. Wesolowski,  
 A. White,  J. Witte,  A. Yamada,  Jun Yang,  K. Yao,  S. Yeganeh,  
 S. R. Yost,  Zhi-Qiang You,  A. Zech,  Igor Ying Zhang,  Xing Zhang,  
 Yan Zhao,  Ying Zhu,  B. R. Brooks,  G. K. L. Chan,  C. J. Cramer,  
 M. S. Gordon,  W. J. Hehre,  A. Klamt,  M. W. Schmidt,  C. D. Sherrill,  
 D. G. Truhlar,  A. Aspuru-Guzik,  R. Baer,  A. T. Bell,  N. A. Besley,  
 Jeng-Da Chai,  A. E. DePrince, III,  R. A. DiStasio Jr.,  A. Dreuw,  
 B. D. Dunietz,  T. R. Furlani,  Chao-Ping Hsu,  Yousung Jung,  Jing Kong,  
 D. S. Lambrecht,  WanZhen Liang,  C. Ochsenfeld,  V. A. Rassolov,  
 L. V. Slipchenko,  J. E. Subotnik,  T. Van Voorhis,  J. M. Herbert,  
 A. I. Krylov,  P. M. W. Gill,  M. Head-Gordon

 Contributors to earlier versions of Q-Chem not listed above: 
 R. D. Adamson,  B. Austin,  J. Baker,  G. J. O. Beran,  K. Brandhorst,  
 S. T. Brown,  E. F. C. Byrd,  A. K. Chakraborty,  C.-L. Cheng,  
 Siu Hung Chien,  D. M. Chipman,  D. L. Crittenden,  H. Dachsel,  
 R. J. Doerksen,  A. D. Dutoi,  L. Fusti-Molnar,  W. A. Goddard III,  
 A. Golubeva-Zadorozhnaya,  S. R. Gwaltney,  G. Hawkins,  A. Heyden,  
 S. Hirata,  G. Kedziora,  F. J. Keil,  C. Kelley,  Jihan Kim,  R. A. King,  
 R. Z. Khaliullin,  P. P. Korambath,  W. Kurlancheek,  A. M. Lee,  M. S. Lee,  
 S. V. Levchenko,  Ching Yeh Lin,  D. Liotard,  R. C. Lochan,  I. Lotan,  
 P. E. Maslen,  N. Nair,  D. P. O'Neill,  D. Neuhauser,  E. Neuscamman,  
 C. M. Oana,  R. Olson,  B. Peters,  R. Peverati,  P. A. Pieniazek,  
 Y. M. Rhee,  J. Ritchie,  M. A. Rohrdanz,  E. Rosta,  N. J. Russ,  
 H. F. Schaefer III,  N. E. Schultz,  N. Shenvi,  A. C. Simmonett,  A. Sodt,  
 D. Stuck,  K. S. Thanthiriwatte,  V. Vanovschi,  Tao Wang,  A. Warshel,  
 C. F. Williams,  Q. Wu,  X. Xu,  W. Zhang

 Please cite Q-Chem as follows:
 Y. Shao et al., Mol. Phys. 113, 184-215 (2015)
 DOI: 10.1080/00268976.2014.952696

 Q-Chem 5.3.2 for Intel X86 EM64T Linux

 Parts of Q-Chem use Armadillo 9.800.1 (Horizon Scraper).
 http://arma.sourceforge.net/

 Q-Chem begins on Fri Jun 21 18:45:46 2024  

Host: 
0

     Scratch files written to ./qchem38016//
 Dec820 |scratch|qcdevops|jenkins|workspace|build_RNUM 5633   
Processing $rem in /home/leeping/opt/qchem/5.3.2-openmp/config/preferences:
Processing $rem in /home/hpark21/.qchemrc:
Core orbitals will be frozen

Checking the input file for inconsistencies... 	...done.

--------------------------------------------------------------
User input:
--------------------------------------------------------------
$molecule
0 2
C         0.2672000097   -0.1995736503   -3.2477001095
N         0.6597572720    0.8362375242   -3.5932927012
C         2.0710453540   -2.6201941687   -2.9948708122
C        -0.1802669782   -1.4471166075   -2.8414921586
C         0.5777979883   -2.6945890281   -3.1572086199
N         0.1341710914   -3.8060396922   -2.3256680268
C         1.1903285886   -4.3144606483   -1.8165788962
C         2.4292030864   -3.6231123938   -2.1934963389
H         2.7010532054   -1.8835871670   -3.4700943421
H        -1.1264006449   -1.5278781008   -2.3273448643
H         0.3570550776   -2.9760115254   -4.2000408997
H         1.1340013309   -5.1795802863   -1.1650704603
H         3.4243378901   -3.8876628089   -1.8703003653
$end

$rem
method                ccsd(t)
basis                 cc-pvtz
unrestricted          true
symmetry              False
sym_ignore            true
scf_convergence       8
thresh                14
jobtype               sp
scf_guess             sad
scf_algorithm         diis
max_scf_cycles        100
geom_opt_max_cycles   100
mem_total             10000
$end
--------------------------------------------------------------
 ----------------------------------------------------------------
             Standard Nuclear Orientation (Angstroms)
    I     Atom           X                Y                Z
 ----------------------------------------------------------------
    1      C       0.2672000097    -0.1995736503    -3.2477001095
    2      N       0.6597572720     0.8362375242    -3.5932927012
    3      C       2.0710453540    -2.6201941687    -2.9948708122
    4      C      -0.1802669782    -1.4471166075    -2.8414921586
    5      C       0.5777979883    -2.6945890281    -3.1572086199
    6      N       0.1341710914    -3.8060396922    -2.3256680268
    7      C       1.1903285886    -4.3144606483    -1.8165788962
    8      C       2.4292030864    -3.6231123938    -2.1934963389
    9      H       2.7010532054    -1.8835871670    -3.4700943421
   10      H      -1.1264006449    -1.5278781008    -2.3273448643
   11      H       0.3570550776    -2.9760115254    -4.2000408997
   12      H       1.1340013309    -5.1795802863    -1.1650704603
   13      H       3.4243378901    -3.8876628089    -1.8703003653
 ----------------------------------------------------------------
 Nuclear Repulsion Energy =         309.27249174 hartrees
 There are       28 alpha and       27 beta electrons
 Requested basis set is cc-pVTZ
 There are 110 shells and 310 basis functions
 Total memory of 10000 MB is distributed as follows: 
   MEM_STATIC is set to 2000 MB
   QALLOC/CCMAN JOB total memory use is  8000 MB
 Warning: actual memory use might exceed 10000 MB

 Total QAlloc Memory Limit  10000 MB
 Mega-Array Size      1956 MB
 MEM_STATIC part      2000 MB

                       Distance Matrix (Angstroms)
             C (  1)   N (  2)   C (  3)   C (  4)   C (  5)   N (  6)
   N (  2)  1.160362
   C (  3)  3.029387  3.781106
   C (  4)  1.386216  2.546478  2.543235
   C (  5)  2.515902  3.558598  1.503887  1.493495
   N (  6)  3.724841  4.840852  2.367603  2.435049  1.457253
   C (  7)  4.453377  5.474295  2.243785  3.339258  2.190084  1.277941
   C (  8)  4.184044  4.997616  1.332788  3.458929  2.284425  2.306101
   H (  9)  2.967996  3.402868  1.079508  2.981217  2.294305  3.405058
   H ( 10)  2.133909  3.222115  3.444184  1.079833  2.225799  2.603664
   H ( 11)  2.936602  3.872081  2.125277  2.114684  1.102463  2.062013
   H ( 12)  5.467098  6.504709  3.282785  4.297555  3.233134  2.057489
   H ( 13)  5.046459  5.738192  2.168533  4.460118  3.344002  3.322532
             C (  7)   C (  8)   H (  9)   H ( 10)   H ( 11)   H ( 12)
   C (  8)  1.467937
   H (  9)  3.305382  2.174754
   H ( 10)  3.659666  4.129194  4.010213
   H ( 11)  2.857741  2.956139  2.687106  2.793693
   H ( 12)  1.084467  2.271079  4.316521  4.449183  3.830197
   H ( 13)  2.275047  1.079229  2.664357  5.146523  3.958159  2.722506

 
 A cutoff of  1.0D-14 yielded   5691 shell pairs
 There are     45393 function pairs (     59618 Cartesian)
 Smallest overlap matrix eigenvalue = 1.36E-04

 Scale SEOQF with 1.000000e-01/1.000000e-01/1.000000e-01

 Standard Electronic Orientation quadrupole field applied
 Nucleus-field energy     =    -0.0000000117 hartrees
 Guess from superposition of atomic densities
 Warning:  Energy on first SCF cycle will be non-variational
 SAD guess density has 55.000000 electrons
 An unrestricted Hartree-Fock SCF calculation will be
 performed using Pulay DIIS extrapolation
 SCF converges when DIIS error is below 1.0E-08
 using 8 threads for integral computing
 -------------------------------------------------------
 OpenMP Integral computing Module                
 Release: version 1.0, May 2013, Q-Chem Inc. Pittsburgh 
 -------------------------------------------------------
 ---------------------------------------
  Cycle       Energy         DIIS Error
 ---------------------------------------
    1    -341.9352944076      3.26E-02
    2    -338.8903452144      2.91E-03
    3    -338.9919521769      2.18E-03
    4    -339.0446332053      4.90E-04
    5    -339.0521082128      1.55E-04
    6    -339.0534902523      6.08E-05
    7    -339.0543112489      3.19E-05
    8    -339.0548556240      2.25E-05
    9    -339.0552608768      1.74E-05
   10    -339.0557896333      1.24E-05
   11    -339.0562747450      5.39E-06
   12    -339.0563895563      2.44E-06
   13    -339.0564199927      1.42E-06
   14    -339.0564506944      1.20E-06
   15    -339.0564755574      1.04E-06
   16    -339.0564944444      8.57E-07
   17    -339.0565182859      4.00E-07
   18    -339.0565181521      1.25E-07
   19    -339.0565188220      9.23E-08
   20    -339.0565189932      4.34E-08
   21    -339.0565193694      3.49E-08
   22    -339.0565195751      3.35E-08
   23    -339.0565192642      3.36E-08
   24    -339.0565181900      2.93E-08
   25    -339.0565167965      2.69E-08
   26    -339.0565167966      2.42E-08
   27    -339.0565165692      1.83E-08
   28    -339.0565162854      1.47E-08
   29    -339.0565163058      1.17E-08
   30    -339.0565163000      8.31E-09 Convergence criterion met
 ---------------------------------------
 <S^2> = 0.9171
 SCF time:  CPU 1201.99 s  wall 325.08 s
 SCF   energy in the final basis set = -339.05651630
 Total energy in the final basis set = -339.05651630


 ------------------------------------------------------------------------------

   CCMAN2: suite of methods based on coupled cluster
           and equation of motion theories.

   Components:
   * libvmm-1.3-trunk
     by Evgeny Epifanovsky, Ilya Kaliman.
   * libtensor-2.5-trunk
     by Evgeny Epifanovsky, Michael Wormit, Dmitry Zuev, Sam Manzer, 
        Ilya Kaliman.
   * libcc-2.5-trunk
     by Evgeny Epifanovsky, Arik Landau, Tomasz Kus, Kirill Khistyaev, 
        Dmitry Zuev, Prashant Manohar, Xintian Feng, Anna Krylov, 
        Matthew Goldey, Alec White, Thomas Jagau, Kaushik Nanda, 
        Anastasia Gunina, Alexander Kunitsa, Joonho Lee.

   CCMAN original authors:
   Anna I. Krylov, C. David Sherrill, Steven R. Gwaltney,
   Edward F. C. Byrd (2000)
   Sergey V. Levchenko, Lyudmila V. Slipchenko, Tao Wang,
   Ana-Maria C. Cristian (2003)
   Piotr A. Pieniazek, C. Melania Oana, Evgeny Epifanovsky (2007)
   Prashant Manohar (2009)

 ------------------------------------------------------------------------------


 Allocating and initializing 8000MB of RAM...
 Calculation will run on 8 cores.

 
 Alpha MOs, Unrestricted
 -- Occupied --                  
-15.592 -15.570 -11.299 -11.293 -11.292 -11.268 -11.265 -11.254
  1 A     2 A     3 A     4 A     5 A     6 A     7 A     8 A                  
 -1.288  -1.251  -1.097  -1.065  -0.954  -0.805  -0.782  -0.726
  9 A    10 A    11 A    12 A    13 A    14 A    15 A    16 A                  
 -0.700  -0.653  -0.605  -0.591  -0.580  -0.564  -0.540  -0.494
 17 A    18 A    19 A    20 A    21 A    22 A    23 A    24 A                  
 -0.467  -0.445  -0.396  -0.376
 25 A    26 A    27 A    28 A                                                  
 -- Virtual --                   
  0.084   0.143   0.159   0.166   0.173   0.187   0.195   0.204
 29 A    30 A    31 A    32 A    33 A    34 A    35 A    36 A                  
  0.244   0.258   0.291   0.319   0.323   0.369   0.377   0.406
 37 A    38 A    39 A    40 A    41 A    42 A    43 A    44 A                  
  0.421   0.438   0.446   0.453   0.461   0.486   0.509   0.510
 45 A    46 A    47 A    48 A    49 A    50 A    51 A    52 A                  
  0.529   0.545   0.549   0.560   0.566   0.579   0.591   0.598
 53 A    54 A    55 A    56 A    57 A    58 A    59 A    60 A                  
  0.605   0.625   0.631   0.649   0.677   0.682   0.702   0.709
 61 A    62 A    63 A    64 A    65 A    66 A    67 A    68 A                  
  0.730   0.740   0.767   0.774   0.796   0.812   0.831   0.842
 69 A    70 A    71 A    72 A    73 A    74 A    75 A    76 A                  
  0.854   0.891   0.897   0.911   0.944   0.964   0.974   0.989
 77 A    78 A    79 A    80 A    81 A    82 A    83 A    84 A                  
  1.015   1.081   1.102   1.103   1.125   1.133   1.162   1.185
 85 A    86 A    87 A    88 A    89 A    90 A    91 A    92 A                  
  1.199   1.210   1.229   1.247   1.270   1.284   1.307   1.316
 93 A    94 A    95 A    96 A    97 A    98 A    99 A   100 A                  
  1.337   1.362   1.382   1.388   1.408   1.422   1.437   1.447
101 A   102 A   103 A   104 A   105 A   106 A   107 A   108 A                  
  1.471   1.507   1.515   1.524   1.540   1.550   1.575   1.588
109 A   110 A   111 A   112 A   113 A   114 A   115 A   116 A                  
  1.622   1.638   1.663   1.704   1.716   1.750   1.781   1.784
117 A   118 A   119 A   120 A   121 A   122 A   123 A   124 A                  
  1.861   1.876   1.903   1.929   1.972   2.001   2.039   2.080
125 A   126 A   127 A   128 A   129 A   130 A   131 A   132 A                  
  2.144   2.168   2.238   2.255   2.322   2.364   2.376   2.403
133 A   134 A   135 A   136 A   137 A   138 A   139 A   140 A                  
  2.458   2.465   2.574   2.582   2.599   2.620   2.643   2.663
141 A   142 A   143 A   144 A   145 A   146 A   147 A   148 A                  
  2.707   2.733   2.767   2.791   2.817   2.837   2.861   2.880
149 A   150 A   151 A   152 A   153 A   154 A   155 A   156 A                  
  2.901   2.914   2.922   2.937   2.969   2.971   3.000   3.038
157 A   158 A   159 A   160 A   161 A   162 A   163 A   164 A                  
  3.057   3.062   3.077   3.103   3.117   3.139   3.151   3.170
165 A   166 A   167 A   168 A   169 A   170 A   171 A   172 A                  
  3.202   3.214   3.230   3.243   3.262   3.281   3.286   3.303
173 A   174 A   175 A   176 A   177 A   178 A   179 A   180 A                  
  3.313   3.330   3.333   3.351   3.366   3.386   3.393   3.399
181 A   182 A   183 A   184 A   185 A   186 A   187 A   188 A                  
  3.427   3.443   3.450   3.457   3.474   3.487   3.514   3.531
189 A   190 A   191 A   192 A   193 A   194 A   195 A   196 A                  
  3.546   3.573   3.585   3.619   3.643   3.648   3.703   3.719
197 A   198 A   199 A   200 A   201 A   202 A   203 A   204 A                  
  3.743   3.757   3.770   3.778   3.812   3.823   3.845   3.865
205 A   206 A   207 A   208 A   209 A   210 A   211 A   212 A                  
  3.887   3.919   3.948   3.954   3.983   3.986   3.993   4.001
213 A   214 A   215 A   216 A   217 A   218 A   219 A   220 A                  
  4.054   4.079   4.099   4.131   4.154   4.164   4.177   4.219
221 A   222 A   223 A   224 A   225 A   226 A   227 A   228 A                  
  4.248   4.260   4.265   4.270   4.296   4.310   4.317   4.354
229 A   230 A   231 A   232 A   233 A   234 A   235 A   236 A                  
  4.382   4.396   4.423   4.443   4.460   4.487   4.516   4.522
237 A   238 A   239 A   240 A   241 A   242 A   243 A   244 A                  
  4.578   4.599   4.623   4.652   4.694   4.723   4.746   4.758
245 A   246 A   247 A   248 A   249 A   250 A   251 A   252 A                  
  4.795   4.809   4.866   4.867   4.891   4.932   4.948   4.967
253 A   254 A   255 A   256 A   257 A   258 A   259 A   260 A                  
  4.980   5.020   5.030   5.051   5.077   5.116   5.201   5.223
261 A   262 A   263 A   264 A   265 A   266 A   267 A   268 A                  
  5.247   5.255   5.281   5.319   5.345   5.351   5.368   5.435
269 A   270 A   271 A   272 A   273 A   274 A   275 A   276 A                  
  5.490   5.498   5.546   5.563   5.579   5.622   5.662   5.704
277 A   278 A   279 A   280 A   281 A   282 A   283 A   284 A                  
  5.740   5.782   5.803   5.820   5.930   6.008   6.049   6.089
285 A   286 A   287 A   288 A   289 A   290 A   291 A   292 A                  
  6.160   6.207   6.246   6.254   6.459   6.516   6.552   6.731
293 A   294 A   295 A   296 A   297 A   298 A   299 A   300 A                  
  6.746   6.848   8.692  10.169  11.708  12.681  13.579  13.870
301 A   302 A   303 A   304 A   305 A   306 A   307 A   308 A                  
 14.731  15.919
309 A   310 A                                                                  
 
 Beta MOs, Unrestricted
 -- Occupied --                  
-15.569 -15.569 -11.296 -11.293 -11.284 -11.277 -11.263 -11.254
  1 A     2 A     3 A     4 A     5 A     6 A     7 A     8 A                  
 -1.286  -1.213  -1.070  -1.048  -0.931  -0.803  -0.780  -0.724
  9 A    10 A    11 A    12 A    13 A    14 A    15 A    16 A                  
 -0.689  -0.642  -0.593  -0.586  -0.549  -0.547  -0.485  -0.473
 17 A    18 A    19 A    20 A    21 A    22 A    23 A    24 A                  
 -0.451  -0.443  -0.374
 25 A    26 A    27 A                                                          
 -- Virtual --                   
  0.062   0.090   0.145   0.162   0.168   0.176   0.186   0.203
 28 A    29 A    30 A    31 A    32 A    33 A    34 A    35 A                  
  0.206   0.257   0.286   0.291   0.321   0.335   0.367   0.393
 36 A    37 A    38 A    39 A    40 A    41 A    42 A    43 A                  
  0.412   0.421   0.437   0.448   0.468   0.474   0.491   0.511
 44 A    45 A    46 A    47 A    48 A    49 A    50 A    51 A                  
  0.519   0.540   0.547   0.558   0.568   0.571   0.583   0.593
 52 A    53 A    54 A    55 A    56 A    57 A    58 A    59 A                  
  0.605   0.608   0.629   0.635   0.651   0.682   0.688   0.708
 60 A    61 A    62 A    63 A    64 A    65 A    66 A    67 A                  
  0.715   0.731   0.747   0.769   0.796   0.805   0.819   0.831
 68 A    69 A    70 A    71 A    72 A    73 A    74 A    75 A                  
  0.842   0.858   0.894   0.908   0.921   0.947   0.967   0.975
 76 A    77 A    78 A    79 A    80 A    81 A    82 A    83 A                  
  0.990   1.019   1.091   1.105   1.106   1.130   1.141   1.163
 84 A    85 A    86 A    87 A    88 A    89 A    90 A    91 A                  
  1.187   1.210   1.219   1.237   1.251   1.282   1.291   1.317
 92 A    93 A    94 A    95 A    96 A    97 A    98 A    99 A                  
  1.327   1.342   1.371   1.387   1.399   1.412   1.424   1.439
100 A   101 A   102 A   103 A   104 A   105 A   106 A   107 A                  
  1.449   1.478   1.512   1.517   1.535   1.545   1.554   1.586
108 A   109 A   110 A   111 A   112 A   113 A   114 A   115 A                  
  1.600   1.629   1.646   1.671   1.713   1.720   1.757   1.782
116 A   117 A   118 A   119 A   120 A   121 A   122 A   123 A                  
  1.788   1.868   1.884   1.905   1.930   1.997   2.008   2.047
124 A   125 A   126 A   127 A   128 A   129 A   130 A   131 A                  
  2.083   2.148   2.168   2.240   2.257   2.328   2.361   2.388
132 A   133 A   134 A   135 A   136 A   137 A   138 A   139 A                  
  2.390   2.459   2.465   2.570   2.595   2.605   2.626   2.654
140 A   141 A   142 A   143 A   144 A   145 A   146 A   147 A                  
  2.663   2.716   2.736   2.774   2.796   2.819   2.837   2.863
148 A   149 A   150 A   151 A   152 A   153 A   154 A   155 A                  
  2.880   2.897   2.910   2.926   2.941   2.969   2.975   2.999
156 A   157 A   158 A   159 A   160 A   161 A   162 A   163 A                  
  3.039   3.060   3.065   3.077   3.108   3.119   3.143   3.155
164 A   165 A   166 A   167 A   168 A   169 A   170 A   171 A                  
  3.173   3.205   3.214   3.233   3.243   3.264   3.283   3.286
172 A   173 A   174 A   175 A   176 A   177 A   178 A   179 A                  
  3.304   3.318   3.328   3.339   3.350   3.364   3.387   3.393
180 A   181 A   182 A   183 A   184 A   185 A   186 A   187 A                  
  3.408   3.430   3.444   3.455   3.460   3.477   3.487   3.523
188 A   189 A   190 A   191 A   192 A   193 A   194 A   195 A                  
  3.538   3.557   3.579   3.590   3.621   3.648   3.651   3.706
196 A   197 A   198 A   199 A   200 A   201 A   202 A   203 A                  
  3.722   3.747   3.760   3.771   3.785   3.815   3.828   3.855
204 A   205 A   206 A   207 A   208 A   209 A   210 A   211 A                  
  3.869   3.892   3.922   3.958   3.969   3.986   3.990   3.997
212 A   213 A   214 A   215 A   216 A   217 A   218 A   219 A                  
  4.003   4.057   4.086   4.106   4.134   4.156   4.165   4.182
220 A   221 A   222 A   223 A   224 A   225 A   226 A   227 A                  
  4.220   4.252   4.261   4.267   4.275   4.302   4.338   4.348
228 A   229 A   230 A   231 A   232 A   233 A   234 A   235 A                  
  4.361   4.386   4.403   4.425   4.448   4.461   4.490   4.520
236 A   237 A   238 A   239 A   240 A   241 A   242 A   243 A                  
  4.524   4.580   4.602   4.626   4.660   4.697   4.724   4.749
244 A   245 A   246 A   247 A   248 A   249 A   250 A   251 A                  
  4.761   4.798   4.816   4.870   4.873   4.898   4.955   4.960
252 A   253 A   254 A   255 A   256 A   257 A   258 A   259 A                  
  5.002   5.007   5.034   5.041   5.063   5.085   5.122   5.204
260 A   261 A   262 A   263 A   264 A   265 A   266 A   267 A                  
  5.225   5.252   5.257   5.284   5.325   5.348   5.352   5.369
268 A   269 A   270 A   271 A   272 A   273 A   274 A   275 A                  
  5.437   5.498   5.500   5.551   5.581   5.585   5.624   5.663
276 A   277 A   278 A   279 A   280 A   281 A   282 A   283 A                  
  5.705   5.741   5.784   5.805   5.822   5.931   6.010   6.050
284 A   285 A   286 A   287 A   288 A   289 A   290 A   291 A                  
  6.090   6.163   6.213   6.246   6.255   6.461   6.532   6.556
292 A   293 A   294 A   295 A   296 A   297 A   298 A   299 A                  
  6.735   6.750   6.848   8.693  10.169  11.708  12.682  13.590
300 A   301 A   302 A   303 A   304 A   305 A   306 A   307 A                  
 13.870  14.732  15.930
308 A   309 A   310 A                                                          

 Occupation and symmetry of molecular orbitals

 Point group: C1 (1 irreducible representation).

                           A     All 
 -------------------------------------
 All molecular orbitals:
  - Alpha                  310   310 
  - Beta                   310   310 
 -------------------------------------
 Alpha orbitals:
  - Frozen occupied        8     8   
  - Active occupied        20    20  
  - Active virtual         282   282 
  - Frozen virtual         0     0   
 -------------------------------------
 Beta orbitals:
  - Frozen occupied        8     8   
  - Active occupied        19    19  
  - Active virtual         283   283 
  - Frozen virtual         0     0   
 -------------------------------------

 Import integrals:   CPU 0.00 s  wall 0.00 s

 Import integrals:   CPU 99204.05 s  wall 23297.43 s

 MP2 amplitudes:   CPU 25.34 s  wall 1018.73 s

Running a double precision version
           CCSD T amplitudes will be solved using DIIS.

           Start     Size      MaxIter   EConv     TConv     
           3         7         100       1.00e-06  1.00e-04  
 ------------------------------------------------------------------------------
           Energy (a.u.)   Ediff      Tdiff       Comment
 ------------------------------------------------------------------------------
          -340.33296547                           
     1    -340.32395142   9.01e-03   1.06e+00     Step took 1:03.45.
     2    -340.36512569   4.12e-02   1.34e-01     
     3    -340.36584426   7.19e-04   5.08e-02     
     4    -340.37092882   5.08e-03   1.66e-02     Switched to DIIS steps.
     5    -340.37389417   2.97e-03   1.74e-02     
     6    -340.37449120   5.97e-04   5.25e-03     
     7    -340.37470983   2.19e-04   3.01e-03     
     8    -340.37478668   7.68e-05   9.49e-04     
     9    -340.37481150   2.48e-05   4.41e-04     
    10    -340.37481824   6.73e-06   2.09e-04     
    11    -340.37482185   3.61e-06   1.66e-04     
    12    -340.37482282   9.78e-07   7.47e-05     
 ------------------------------------------------------------------------------
          -340.37482282                           CCSD T converged.

End of double precision

WARNING: YOUR (T) CALCULATION MAY RUN OUT OF MEMORY
REDUCE CC_MEMORY OR USE CC_BACKEND=XM IF THIS HAPPENS

----------------------------------------
libpt (c) 2016-2019 Ilya Kaliman
Fast Coupled Cluster Triples Corrections
https://github.com/ilyak/libpt
----------------------------------------

 Starting (T) calculation...
 Using double precision libpt code
 Running unrestricted (T) code
 Using 1 integral batch

 (T) calculation completed in 2759.25 sec
 (T) energy is -0.0689952990

 SCF energy                 = -339.05651630
 MP2 energy                 = -340.33296547
 CCSD correlation energy    =   -1.31830652
 CCSD total energy          = -340.37482282
 CCSD(T) correlation energy =   -0.06899530
 CCSD(T) total energy       = -340.44381812

 CCSD  T1^2 = 0.0436  T2^2 = 0.4658  Leading amplitudes:

 Amplitude    Orbitals with energies
  0.0562       23 (A) A                  ->    37 (A) A                   
              -0.5397                          0.2443                     
 -0.0479       24 (A) A                  ->    35 (A) A                   
              -0.4939                          0.1950                     
  0.0476       23 (A) B                  ->    38 (A) B                   
              -0.4852                          0.2859                     
  0.0445       24 (A) B                  ->    38 (A) B                   
              -0.4726                          0.2859                     

 Amplitude    Orbitals with energies
 -0.0761       28 (A) A      27 (A) B    ->    29 (A) A      29 (A) B     
              -0.3763       -0.3739            0.0839        0.0899       
  0.0761       28 (A) A      27 (A) B    ->    29 (A) B      29 (A) A     
              -0.3763       -0.3739            0.0899        0.0839       
  0.0761       27 (A) B      28 (A) A    ->    29 (A) A      29 (A) B     
              -0.3739       -0.3763            0.0839        0.0899       
 -0.0761       27 (A) B      28 (A) A    ->    29 (A) B      29 (A) A     
              -0.3739       -0.3763            0.0899        0.0839       

 CCSD calculation:   CPU 39015.94 s  wall 39842.26 s

 Total ccman2 time:   CPU 138360.56 s  wall 64185.00 s

 
 --------------------------------------------------------------
 
                    Orbital Energies (a.u.)
 --------------------------------------------------------------
 
 Alpha MOs
 -- Occupied --
-15.5924 -15.5696 -11.2993 -11.2931 -11.2925 -11.2679 -11.2648 -11.2536
 -1.2882  -1.2510  -1.0975  -1.0646  -0.9543  -0.8051  -0.7822  -0.7262
 -0.6998  -0.6534  -0.6055  -0.5907  -0.5796  -0.5643  -0.5397  -0.4939
 -0.4671  -0.4447  -0.3958  -0.3763
 -- Virtual --
  0.0839   0.1426   0.1592   0.1663   0.1728   0.1866   0.1950   0.2042
  0.2443   0.2577   0.2906   0.3193   0.3232   0.3686   0.3771   0.4060
  0.4211   0.4378   0.4460   0.4528   0.4613   0.4865   0.5087   0.5097
  0.5290   0.5448   0.5486   0.5604   0.5656   0.5786   0.5913   0.5984
  0.6053   0.6247   0.6314   0.6487   0.6771   0.6821   0.7021   0.7090
  0.7301   0.7397   0.7673   0.7745   0.7963   0.8124   0.8311   0.8416
  0.8543   0.8911   0.8968   0.9115   0.9443   0.9640   0.9740   0.9886
  1.0149   1.0809   1.1019   1.1031   1.1248   1.1332   1.1618   1.1848
  1.1994   1.2103   1.2292   1.2474   1.2701   1.2835   1.3070   1.3165
  1.3368   1.3620   1.3816   1.3877   1.4077   1.4222   1.4368   1.4474
  1.4714   1.5066   1.5145   1.5244   1.5402   1.5502   1.5752   1.5880
  1.6217   1.6380   1.6630   1.7042   1.7161   1.7504   1.7805   1.7842
  1.8611   1.8763   1.9031   1.9289   1.9719   2.0010   2.0394   2.0797
  2.1442   2.1676   2.2379   2.2551   2.3216   2.3638   2.3758   2.4034
  2.4578   2.4651   2.5739   2.5822   2.5993   2.6199   2.6427   2.6631
  2.7074   2.7328   2.7674   2.7913   2.8169   2.8371   2.8610   2.8802
  2.9010   2.9141   2.9215   2.9370   2.9689   2.9712   3.0001   3.0385
  3.0569   3.0621   3.0769   3.1028   3.1166   3.1389   3.1508   3.1696
  3.2023   3.2137   3.2301   3.2433   3.2617   3.2813   3.2864   3.3031
  3.3131   3.3297   3.3325   3.3511   3.3658   3.3855   3.3934   3.3990
  3.4269   3.4429   3.4504   3.4571   3.4738   3.4869   3.5141   3.5310
  3.5464   3.5730   3.5846   3.6187   3.6427   3.6484   3.7031   3.7192
  3.7435   3.7571   3.7701   3.7775   3.8118   3.8228   3.8451   3.8646
  3.8868   3.9186   3.9484   3.9544   3.9831   3.9861   3.9926   4.0009
  4.0536   4.0795   4.0987   4.1312   4.1543   4.1643   4.1772   4.2194
  4.2476   4.2599   4.2653   4.2699   4.2959   4.3103   4.3170   4.3542
  4.3821   4.3962   4.4228   4.4432   4.4600   4.4866   4.5156   4.5222
  4.5775   4.5993   4.6230   4.6519   4.6940   4.7228   4.7457   4.7577
  4.7953   4.8093   4.8660   4.8670   4.8906   4.9317   4.9485   4.9671
  4.9803   5.0198   5.0298   5.0511   5.0773   5.1163   5.2008   5.2226
  5.2467   5.2551   5.2806   5.3189   5.3451   5.3510   5.3676   5.4350
  5.4899   5.4976   5.5459   5.5625   5.5792   5.6218   5.6616   5.7039
  5.7400   5.7823   5.8030   5.8203   5.9303   6.0085   6.0485   6.0889
  6.1601   6.2070   6.2458   6.2544   6.4591   6.5158   6.5515   6.7307
  6.7462   6.8481   8.6920  10.1688  11.7081  12.6808  13.5793  13.8701
 14.7314  15.9194
 
 Beta MOs
 -- Occupied --
-15.5688 -15.5688 -11.2963 -11.2929 -11.2844 -11.2766 -11.2632 -11.2542
 -1.2860  -1.2128  -1.0701  -1.0475  -0.9313  -0.8034  -0.7800  -0.7243
 -0.6895  -0.6416  -0.5926  -0.5860  -0.5493  -0.5467  -0.4852  -0.4726
 -0.4514  -0.4427  -0.3739
 -- Virtual --
  0.0620   0.0899   0.1448   0.1624   0.1675   0.1756   0.1858   0.2032
  0.2059   0.2570   0.2859   0.2912   0.3206   0.3347   0.3672   0.3932
  0.4118   0.4212   0.4367   0.4480   0.4683   0.4741   0.4912   0.5107
  0.5194   0.5401   0.5467   0.5577   0.5681   0.5711   0.5827   0.5929
  0.6049   0.6078   0.6293   0.6348   0.6512   0.6816   0.6876   0.7077
  0.7150   0.7311   0.7469   0.7690   0.7958   0.8052   0.8188   0.8308
  0.8418   0.8576   0.8935   0.9081   0.9213   0.9472   0.9667   0.9753
  0.9903   1.0194   1.0911   1.1045   1.1063   1.1300   1.1413   1.1634
  1.1872   1.2099   1.2188   1.2370   1.2506   1.2824   1.2911   1.3166
  1.3270   1.3423   1.3712   1.3872   1.3987   1.4122   1.4244   1.4385
  1.4488   1.4782   1.5123   1.5168   1.5351   1.5446   1.5544   1.5860
  1.5997   1.6290   1.6463   1.6712   1.7133   1.7204   1.7567   1.7824
  1.7880   1.8682   1.8840   1.9053   1.9302   1.9970   2.0078   2.0474
  2.0830   2.1484   2.1683   2.2395   2.2568   2.3283   2.3606   2.3881
  2.3900   2.4586   2.4649   2.5702   2.5953   2.6052   2.6262   2.6542
  2.6633   2.7159   2.7359   2.7741   2.7959   2.8192   2.8369   2.8635
  2.8796   2.8969   2.9103   2.9258   2.9409   2.9694   2.9753   2.9986
  3.0395   3.0598   3.0649   3.0769   3.1084   3.1192   3.1426   3.1546
  3.1732   3.2054   3.2143   3.2325   3.2429   3.2639   3.2829   3.2857
  3.3042   3.3176   3.3277   3.3393   3.3503   3.3641   3.3873   3.3931
  3.4076   3.4298   3.4443   3.4548   3.4602   3.4769   3.4873   3.5234
  3.5384   3.5567   3.5795   3.5901   3.6212   3.6475   3.6511   3.7059
  3.7222   3.7472   3.7605   3.7713   3.7852   3.8153   3.8280   3.8549
  3.8687   3.8916   3.9216   3.9581   3.9689   3.9863   3.9898   3.9965
  4.0029   4.0575   4.0855   4.1064   4.1344   4.1558   4.1651   4.1820
  4.2202   4.2517   4.2611   4.2672   4.2754   4.3022   4.3380   4.3483
  4.3611   4.3857   4.4031   4.4252   4.4479   4.4611   4.4899   4.5202
  4.5240   4.5804   4.6024   4.6265   4.6605   4.6971   4.7243   4.7494
  4.7608   4.7977   4.8155   4.8702   4.8727   4.8976   4.9545   4.9604
  5.0025   5.0066   5.0344   5.0412   5.0632   5.0847   5.1216   5.2039
  5.2250   5.2522   5.2570   5.2839   5.3254   5.3481   5.3524   5.3693
  5.4374   5.4984   5.4995   5.5515   5.5807   5.5846   5.6242   5.6630
  5.7048   5.7413   5.7840   5.8048   5.8217   5.9312   6.0100   6.0496
  6.0905   6.1632   6.2130   6.2464   6.2551   6.4606   6.5318   6.5564
  6.7346   6.7497   6.8483   8.6927  10.1690  11.7084  12.6815  13.5903
 13.8703  14.7316  15.9303
 --------------------------------------------------------------
 
          Ground-State Mulliken Net Atomic Charges

     Atom                 Charge (a.u.)    Spin (a.u.)
  --------------------------------------------------------
      1 C                    -0.011055      -0.694374
      2 N                    -0.104362       0.776010
      3 C                    -0.180698       0.049570
      4 C                    -0.183769       1.033756
      5 C                     0.130835      -0.115985
      6 N                    -0.281220       0.022903
      7 C                    -0.046638      -0.020672
      8 C                    -0.212721      -0.032678
      9 H                     0.193291      -0.002759
     10 H                     0.202143      -0.071358
     11 H                     0.135367       0.049661
     12 H                     0.176656       0.002271
     13 H                     0.182171       0.003655
  --------------------------------------------------------
  Sum of atomic charges =    -0.000000
  Sum of spin   charges =     1.000000

 -----------------------------------------------------------------
                    Cartesian Multipole Moments
 -----------------------------------------------------------------
    Charge (ESU x 10^10)
                -0.0000
    Dipole Moment (Debye)
         X       1.3146      Y      -3.0746      Z       0.7927
       Tot       3.4366
    Quadrupole Moments (Debye-Ang)
        XX     -41.1073     XY     -10.7641     YY     -44.2747
        XZ      -1.5825     YZ       8.0541     ZZ     -50.0185
    Octopole Moments (Debye-Ang^2)
       XXX    -110.7954    XXY      86.1866    XYY      -2.0274
       YYY     291.0340    XXZ     118.4292    XYZ      19.6844
       YYZ     142.9173    XZZ     -42.4956    YZZ      73.7333
       ZZZ     397.7524
    Hexadecapole Moments (Debye-Ang^3)
      XXXX    -467.3414   XXXY     314.0873   XXYY    -408.5790
      XYYY     184.4385   YYYY   -2149.9460   XXXZ     296.5348
      XXYZ    -222.9068   XYYZ      61.0585   YYYZ    -802.7126
      XXZZ    -453.1909   XYZZ      85.2586   YYZZ    -817.6522
      XZZZ     341.8660   YZZZ    -613.8070   ZZZZ   -2325.3209
 -----------------------------------------------------------------
Archival summary:
1\1\cpu-4-80\SP\ProcedureUnspecified\BasisUnspecified\265(2)\hpark21\SatJun2212:41:432024SatJun2212:41:432024\0\\#,ProcedureUnspecified,BasisUnspecified,\\0,2\N\C,1,1.27794\H,2,1.08447,1,120.916\C,1,1.45725,2,106.21,3,-178.782,0\H,4,1.10246,1,106.506,2,113.115,0\C,2,1.46794,1,114.069,3,-179.817,0\H,6,1.07923,2,125.863,1,179.7,0\C,6,1.33279,2,106.379,1,-0.0182499,0\H,8,1.07951,6,128.414,2,179.577,0\C,4,1.49349,1,111.218,2,-129.265,0\H,10,1.07983,4,118.876,1,-19.3393,0\C,10,1.38622,4,121.73,1,163.839,0\N,12,1.16036,10,178.98,4,-10.1705,0\\HF=-339.056516\\@

 Total job time:  64557.05s(wall), 139579.39s(cpu) 
 Sat Jun 22 12:41:43 2024

        *************************************************************
        *                                                           *
        *  Thank you very much for using Q-Chem.  Have a nice day.  *
        *                                                           *
        *************************************************************
