# Supplementary material for: Reactant Discovery with an Ab Initio Nanoreactor: Exploration of Astrophysical N-Heterocycle Precursors and Formation Pathways
Source: ACS Earth Space Chem. 2024 Aug 9;8(9):1771–83. doi: 10.1021/acsearthspacechem.4c00120 (PMC11418024; doi:10.1021/acsearthspacechem.4c00120)
Supplement: Supplementary file 2 — sp4c00120_si_002.zip [file sp4c00120_si_002.zip › nr-si-data/reaction3/Int10/freq.out]

Running Job 1 of 1 qchem.in
qchem qchem.in_64386.0 ./qchem64386/ 0
/home/leeping/opt/qchem/5.3.2-openmp/exe/qcprog.exe_s qchem.in_64386.0 ./qchem64386/
                  Welcome to Q-Chem
     A Quantum Leap Into The Future Of Chemistry


 Q-Chem 5.3, Q-Chem, Inc., Pleasanton, CA (2020)

 Yihan Shao,  Zhengting Gan,  E. Epifanovsky,  A. T. B. Gilbert,  M. Wormit,  
 J. Kussmann,  A. W. Lange,  A. Behn,  Jia Deng,  Xintian Feng,  D. Ghosh,  
 M. Goldey,  P. R. Horn,  L. D. Jacobson,  I. Kaliman,  T. Kus,  A. Landau,  
 Jie Liu,  E. I. Proynov,  R. M. Richard,  R. P. Steele,  E. J. Sundstrom,  
 H. L. Woodcock III,  P. M. Zimmerman,  D. Zuev,  B. Alam,  B. Albrecht,  
 A. Aldossary,  E. Alguire,  S. A. Baeppler,  D. Barton,  Z. Benda,  
 Y. A. Bernard,  E. J. Berquist,  K. B. Bravaya,  H. Burton,  K. Carter-Fenk,  
 D. Casanova,  Chun-Min Chang,  Yunqing Chen,  A. Chien,  K. D. Closser,  
 M. P. Coons,  S. Coriani,  S. Dasgupta,  A. L. Dempwolff,  M. Diedenhofen,  
 Hainam Do,  R. G. Edgar,  Po-Tung Fang,  S. Faraji,  S. Fatehi,  
 Qingguo Feng,  J. Fosso-Tande,  J. Gayvert,  Qinghui Ge,  A. Ghysels,  
 G. Gidofalvi,  J. Gomes,  J. Gonthier,  S. Gulania,  A. Gunina,  D. Hait,  
 M. W. D. Hanson-Heine,  S. Hammes-Schiffer,  P. H. P. Harbach,  
 A. W. Hauser,  M. F. Herbst,  J. E. Herr,  E. G. Hohenstein,  Z. C. Holden,  
 S. Houck,  Kerwin Hui,  B. C. Huynh,  M. Ivanov,  T.-C. Jagau,  Hyunjun Ji,  
 B. Kaduk,  K. Khistyaev,  Jaehoon Kim,  P. Klunzinger,  K. Koh,  
 D. Kosenkov,  L. Koulias,  T. Kowalczyk,  C. M. Krauter,  A. Kunitsa,  
 Ka Un Lao,  A. Laurent,  K. V. Lawler,  Joonho Lee,  D. Lefrancois,  
 S. Lehtola,  D. S. Levine,  Yi-Pei Li,  You-Sheng Lin,  Fenglai Liu,  
 Kuan-Yu Liu,  E. Livshits,  M. Loipersberger,  A. Luenser,  A. Manjanath,  
 P. Manohar,  E. Mansoor,  S. F. Manzer,  Shan-Ping Mao,  Yuezhi Mao,  
 N. Mardirossian,  A. V. Marenich,  T. Markovich,  L. A. Martinez-Martinez,  
 S. A. Maurer,  N. J. Mayhall,  S. C. McKenzie,  J.-M. Mewes,  P. Morgante,  
 A. F. Morrison,  J. W. Mullinax,  K. Nanda,  T. S. Nguyen-Beck,  
 R. Olivares-Amaya,  K. J. Oosterbaan,  J. A. Parkhill,  S. K. Paul,  
 F. Pavosevic,  Zheng Pei,  T. M. Perrine,  F. Plasser,  P. Pokhilko,  
 S. Prager,  A. Prociuk,  E. Ramos,  B. Rana,  D. R. Rehn,  F. Rob,  
 E. Rossomme,  M. Scheurer,  M. Schneider,  N. Sergueev,  S. M. Sharada,  
 S. Sharma,  W. Skomorowski,  D. W. Small,  T. Stauch,  C. J. Stein,  
 T. Stein,  Yu-Chuan Su,  S. P. Veccham,  Zhen Tao,  A. J. W. Thom,  
 A. Tkatchenko,  T. Tsuchimochi,  N. M. Tubman,  L. Vogt,  M. L. Vidal,  
 O. Vydrov,  M. A. Watson,  J. Wenzel,  M. de Wergifosse,  T. A. Wesolowski,  
 A. White,  J. Witte,  A. Yamada,  Jun Yang,  K. Yao,  S. Yeganeh,  
 S. R. Yost,  Zhi-Qiang You,  A. Zech,  Igor Ying Zhang,  Xing Zhang,  
 Yan Zhao,  Ying Zhu,  B. R. Brooks,  G. K. L. Chan,  C. J. Cramer,  
 M. S. Gordon,  W. J. Hehre,  A. Klamt,  M. W. Schmidt,  C. D. Sherrill,  
 D. G. Truhlar,  A. Aspuru-Guzik,  R. Baer,  A. T. Bell,  N. A. Besley,  
 Jeng-Da Chai,  A. E. DePrince, III,  R. A. DiStasio Jr.,  A. Dreuw,  
 B. D. Dunietz,  T. R. Furlani,  Chao-Ping Hsu,  Yousung Jung,  Jing Kong,  
 D. S. Lambrecht,  WanZhen Liang,  C. Ochsenfeld,  V. A. Rassolov,  
 L. V. Slipchenko,  J. E. Subotnik,  T. Van Voorhis,  J. M. Herbert,  
 A. I. Krylov,  P. M. W. Gill,  M. Head-Gordon

 Contributors to earlier versions of Q-Chem not listed above: 
 R. D. Adamson,  B. Austin,  J. Baker,  G. J. O. Beran,  K. Brandhorst,  
 S. T. Brown,  E. F. C. Byrd,  A. K. Chakraborty,  C.-L. Cheng,  
 Siu Hung Chien,  D. M. Chipman,  D. L. Crittenden,  H. Dachsel,  
 R. J. Doerksen,  A. D. Dutoi,  L. Fusti-Molnar,  W. A. Goddard III,  
 A. Golubeva-Zadorozhnaya,  S. R. Gwaltney,  G. Hawkins,  A. Heyden,  
 S. Hirata,  G. Kedziora,  F. J. Keil,  C. Kelley,  Jihan Kim,  R. A. King,  
 R. Z. Khaliullin,  P. P. Korambath,  W. Kurlancheek,  A. M. Lee,  M. S. Lee,  
 S. V. Levchenko,  Ching Yeh Lin,  D. Liotard,  R. C. Lochan,  I. Lotan,  
 P. E. Maslen,  N. Nair,  D. P. O'Neill,  D. Neuhauser,  E. Neuscamman,  
 C. M. Oana,  R. Olson,  B. Peters,  R. Peverati,  P. A. Pieniazek,  
 Y. M. Rhee,  J. Ritchie,  M. A. Rohrdanz,  E. Rosta,  N. J. Russ,  
 H. F. Schaefer III,  N. E. Schultz,  N. Shenvi,  A. C. Simmonett,  A. Sodt,  
 D. Stuck,  K. S. Thanthiriwatte,  V. Vanovschi,  Tao Wang,  A. Warshel,  
 C. F. Williams,  Q. Wu,  X. Xu,  W. Zhang

 Please cite Q-Chem as follows:
 Y. Shao et al., Mol. Phys. 113, 184-215 (2015)
 DOI: 10.1080/00268976.2014.952696

 Q-Chem 5.3.2 for Intel X86 EM64T Linux

 Parts of Q-Chem use Armadillo 9.800.1 (Horizon Scraper).
 http://arma.sourceforge.net/

 Q-Chem begins on Fri Feb 17 18:41:05 2023  

Host: 
0

     Scratch files written to ./qchem64386//
 Dec820 |scratch|qcdevops|jenkins|workspace|build_RNUM 5633   
Processing $rem in /home/leeping/opt/qchem/5.3.2-openmp/config/preferences:
Processing $rem in /home/hpark21/.qchemrc:

Checking the input file for inconsistencies... 	...done.

--------------------------------------------------------------
User input:
--------------------------------------------------------------
$molecule
0 2
C         0.2672000097   -0.1995736503   -3.2477001095
N         0.6597572720    0.8362375242   -3.5932927012
C         2.0710453540   -2.6201941687   -2.9948708122
C        -0.1802669782   -1.4471166075   -2.8414921586
C         0.5777979883   -2.6945890281   -3.1572086199
N         0.1341710914   -3.8060396922   -2.3256680268
C         1.1903285886   -4.3144606483   -1.8165788962
C         2.4292030864   -3.6231123938   -2.1934963389
H         2.7010532054   -1.8835871670   -3.4700943421
H        -1.1264006449   -1.5278781008   -2.3273448643
H         0.3570550776   -2.9760115254   -4.2000408997
H         1.1340013309   -5.1795802863   -1.1650704603
H         3.4243378901   -3.8876628089   -1.8703003653
$end

$rem
method                wB97X-D3
basis                 cc-pvtz
unrestricted          true
symmetry              False
sym_ignore            true
scf_convergence       8
thresh                14
jobtype               freq
scf_guess             core
scf_algorithm         diis
max_scf_cycles        100
geom_opt_max_cycles   100
mem_total             200000
$end
--------------------------------------------------------------
 Adding empirical dispersion correction 
 ----------------------------------------------------------------
 Doing -D3(0) with
 s6  =   1.00000
 s8  =   1.00000
 rs6 =   1.28100
 rs8 =   1.09400
 -D3 energy without 3body term =     -0.0032396916 hartrees
 ----------------------------------------------------------------
             Standard Nuclear Orientation (Angstroms)
    I     Atom           X                Y                Z
 ----------------------------------------------------------------
    1      C       0.2672000097    -0.1995736503    -3.2477001095
    2      N       0.6597572720     0.8362375242    -3.5932927012
    3      C       2.0710453540    -2.6201941687    -2.9948708122
    4      C      -0.1802669782    -1.4471166075    -2.8414921586
    5      C       0.5777979883    -2.6945890281    -3.1572086199
    6      N       0.1341710914    -3.8060396922    -2.3256680268
    7      C       1.1903285886    -4.3144606483    -1.8165788962
    8      C       2.4292030864    -3.6231123938    -2.1934963389
    9      H       2.7010532054    -1.8835871670    -3.4700943421
   10      H      -1.1264006449    -1.5278781008    -2.3273448643
   11      H       0.3570550776    -2.9760115254    -4.2000408997
   12      H       1.1340013309    -5.1795802863    -1.1650704603
   13      H       3.4243378901    -3.8876628089    -1.8703003653
 ----------------------------------------------------------------
 Nuclear Repulsion Energy =         309.26925205 hartrees
 There are       28 alpha and       27 beta electrons
 Requested basis set is cc-pVTZ
 There are 110 shells and 310 basis functions

 Total QAlloc Memory Limit 200000 MB
 Mega-Array Size      1956 MB
 MEM_STATIC part      2000 MB

                       Distance Matrix (Angstroms)
             C (  1)   N (  2)   C (  3)   C (  4)   C (  5)   N (  6)
   N (  2)  1.160362
   C (  3)  3.029387  3.781106
   C (  4)  1.386216  2.546478  2.543235
   C (  5)  2.515902  3.558598  1.503887  1.493495
   N (  6)  3.724841  4.840852  2.367603  2.435049  1.457253
   C (  7)  4.453377  5.474295  2.243785  3.339258  2.190084  1.277941
   C (  8)  4.184044  4.997616  1.332788  3.458929  2.284425  2.306101
   H (  9)  2.967996  3.402868  1.079508  2.981217  2.294305  3.405058
   H ( 10)  2.133909  3.222115  3.444184  1.079833  2.225799  2.603664
   H ( 11)  2.936602  3.872081  2.125277  2.114684  1.102463  2.062013
   H ( 12)  5.467098  6.504709  3.282785  4.297555  3.233134  2.057489
   H ( 13)  5.046459  5.738192  2.168533  4.460118  3.344002  3.322532
             C (  7)   C (  8)   H (  9)   H ( 10)   H ( 11)   H ( 12)
   C (  8)  1.467937
   H (  9)  3.305382  2.174754
   H ( 10)  3.659666  4.129194  4.010213
   H ( 11)  2.857741  2.956139  2.687106  2.793693
   H ( 12)  1.084467  2.271079  4.316521  4.449183  3.830197
   H ( 13)  2.275047  1.079229  2.664357  5.146523  3.958159  2.722506

 
 A cutoff of  1.0D-14 yielded   5691 shell pairs
 There are     45393 function pairs (     59618 Cartesian)
 Smallest overlap matrix eigenvalue = 1.36E-04
 Guess MOs from core Hamiltonian diagonalization
 Long-range K will be added via erf
 Coulomb attenuation parameter = 0.25 bohr**(-1)
 An unrestricted hybrid HF-DFT SCF calculation will be
 performed using Pulay DIIS extrapolation
 Exchange:     0.1957 Hartree-Fock + 1.0000 wB97X-D3 + LR-HF
 Correlation:  1.0000 wB97X-D3
 Using SG-2 standard quadrature grid
 Dispersion:   Grimme D3
 SCF converges when DIIS error is below 1.0E-08
 using 64 threads for integral computing
 -------------------------------------------------------
 OpenMP Integral computing Module                
 Release: version 1.0, May 2013, Q-Chem Inc. Pittsburgh 
 -------------------------------------------------------
 using 64 threads for integral computing
 -------------------------------------------------------
 OpenMP Integral computing Module                
 Release: version 1.0, May 2013, Q-Chem Inc. Pittsburgh 
 -------------------------------------------------------
 ---------------------------------------
  Cycle       Energy         DIIS Error
 ---------------------------------------
    1    -252.8473595070      8.45E-02
    2    -142.5077650921      9.38E-02
    3    -248.3022134311      6.36E-02
    4    -266.1562913780      5.58E-02
    5    -303.0572134544      3.67E-02
    6    -286.2788185728      4.65E-02
    7    -328.5057320180      2.36E-02
    8    -340.1897835212      6.62E-03
    9    -340.6177010716      4.48E-03
   10    -340.8373330612      1.94E-03
   11    -340.9343743050      9.49E-04
   12    -340.9867900365      1.08E-03
   13    -341.0082558309      9.87E-04
   14    -341.0331537599      7.93E-04
   15    -341.0502259986      2.32E-04
   16    -341.0513811365      4.75E-05
   17    -341.0515286606      8.74E-05
   18    -341.0517438351      3.43E-05
   19    -341.0518009194      2.58E-05
   20    -341.0518268190      3.38E-06
   21    -341.0518294659      3.90E-06
   22    -341.0518309044      4.32E-07
   23    -341.0518314230      3.43E-07
   24    -341.0518317320      7.88E-08
   25    -341.0518318388      1.18E-07
   26    -341.0518318918      2.39E-08
   27    -341.0518319380      1.11E-08
   28    -341.0518319542      4.64E-09 Convergence criterion met
 ---------------------------------------
 <S^2> = 0.7706
 SCF time:  CPU 4700.29 s  wall 85.08 s
 SCF   energy in the final basis set = -341.05183195
 Total energy in the final basis set = -341.05183195
 
 --------------------------------------------------------------
 
                    Orbital Energies (a.u.)
 --------------------------------------------------------------
 
 Alpha MOs
 -- Occupied --
-14.4380 -14.4334 -10.3524 -10.3492 -10.3371 -10.3258 -10.3142 -10.3065
 -1.0952  -1.0413  -0.9356  -0.9072  -0.8254  -0.7077  -0.6895  -0.6470
 -0.6253  -0.5934  -0.5395  -0.5193  -0.5060  -0.4860  -0.4815  -0.4544
 -0.4332  -0.3870  -0.3707  -0.3385
 -- Virtual --
  0.0172   0.0963   0.1199   0.1291   0.1410   0.1504   0.1597   0.1674
  0.1715   0.2198   0.2292   0.2683   0.2761   0.3087   0.3274   0.3412
  0.3528   0.3684   0.3752   0.3883   0.3930   0.4177   0.4415   0.4456
  0.4559   0.4619   0.4696   0.4853   0.4943   0.5110   0.5143   0.5215
  0.5333   0.5390   0.5669   0.5727   0.5748   0.6004   0.6083   0.6145
  0.6404   0.6468   0.6768   0.6881   0.7069   0.7223   0.7383   0.7421
  0.7648   0.7992   0.8021   0.8162   0.8506   0.8633   0.8782   0.8955
  0.9175   0.9654   0.9892   0.9981   1.0146   1.0233   1.0535   1.0708
  1.0849   1.0960   1.1099   1.1204   1.1367   1.1489   1.1844   1.2003
  1.2191   1.2345   1.2478   1.2557   1.2734   1.2982   1.3094   1.3156
  1.3421   1.3637   1.3791   1.3848   1.4087   1.4177   1.4379   1.4561
  1.4774   1.5009   1.5285   1.5593   1.5784   1.6023   1.6298   1.6408
  1.7001   1.7176   1.7458   1.7694   1.8197   1.8321   1.8785   1.9141
  1.9642   1.9962   2.0585   2.0665   2.1224   2.1381   2.1651   2.1801
  2.2299   2.2488   2.3492   2.3516   2.3745   2.4010   2.4207   2.4324
  2.4828   2.5105   2.5449   2.5631   2.5952   2.6064   2.6345   2.6543
  2.6810   2.6922   2.7024   2.7183   2.7352   2.7414   2.7721   2.8055
  2.8240   2.8309   2.8500   2.8676   2.8806   2.9063   2.9154   2.9371
  2.9664   2.9740   2.9919   3.0104   3.0233   3.0396   3.0477   3.0606
  3.0728   3.0941   3.0966   3.1129   3.1210   3.1423   3.1568   3.1627
  3.1915   3.2090   3.2110   3.2249   3.2324   3.2486   3.2658   3.2878
  3.3081   3.3301   3.3520   3.3782   3.4029   3.4107   3.4561   3.4731
  3.4953   3.5104   3.5224   3.5272   3.5588   3.5720   3.5925   3.6331
  3.6461   3.6881   3.6974   3.7025   3.7327   3.7405   3.7542   3.7668
  3.8078   3.8311   3.8349   3.8783   3.9186   3.9240   3.9370   3.9802
  3.9910   4.0231   4.0288   4.0354   4.0445   4.0508   4.0574   4.1095
  4.1317   4.1370   4.1631   4.2011   4.2240   4.2422   4.2569   4.2890
  4.3227   4.3457   4.3671   4.3885   4.4369   4.4510   4.4750   4.5070
  4.5160   4.5306   4.5871   4.5943   4.6216   4.6322   4.6559   4.6903
  4.6956   4.7585   4.7598   4.7745   4.8070   4.8338   4.9213   4.9373
  4.9493   4.9778   4.9843   5.0393   5.0433   5.0666   5.0879   5.1521
  5.1901   5.2102   5.2446   5.2528   5.2883   5.3332   5.3653   5.4140
  5.4543   5.4776   5.5075   5.5210   5.6300   5.7054   5.7186   5.7855
  5.8291   5.8702   5.9424   5.9518   6.1097   6.1741   6.1957   6.4089
  6.4308   6.5371   8.2564   9.6795  11.1536  12.0811  12.9468  13.2461
 14.0715  15.2555
 
 Beta MOs
 -- Occupied --
-14.4332 -14.4322 -10.3497 -10.3440 -10.3371 -10.3282 -10.3137 -10.3066
 -1.0939  -1.0289  -0.9186  -0.9031  -0.8131  -0.7052  -0.6871  -0.6446
 -0.6171  -0.5849  -0.5326  -0.5181  -0.4954  -0.4721  -0.4600  -0.4453
 -0.4276  -0.3866  -0.3701
 -- Virtual --
 -0.0439   0.0195   0.0990   0.1226   0.1290   0.1454   0.1549   0.1606
  0.1722   0.1893   0.2228   0.2314   0.2730   0.2776   0.3073   0.3321
  0.3477   0.3563   0.3685   0.3777   0.3927   0.4024   0.4193   0.4428
  0.4491   0.4574   0.4651   0.4730   0.4878   0.4971   0.5129   0.5163
  0.5225   0.5348   0.5429   0.5687   0.5738   0.5776   0.6002   0.6110
  0.6154   0.6424   0.6472   0.6778   0.6939   0.7084   0.7236   0.7388
  0.7429   0.7662   0.8004   0.8093   0.8227   0.8510   0.8650   0.8793
  0.8974   0.9198   0.9708   0.9906   0.9996   1.0166   1.0271   1.0548
  1.0717   1.0919   1.0981   1.1121   1.1242   1.1398   1.1545   1.1915
  1.2028   1.2212   1.2382   1.2527   1.2597   1.2756   1.2989   1.3098
  1.3173   1.3450   1.3671   1.3801   1.3893   1.4106   1.4218   1.4440
  1.4617   1.4817   1.5059   1.5337   1.5649   1.5807   1.6050   1.6324
  1.6429   1.7054   1.7221   1.7470   1.7701   1.8288   1.8387   1.8813
  1.9159   1.9683   1.9969   2.0602   2.0675   2.1254   2.1402   2.1746
  2.1808   2.2308   2.2521   2.3527   2.3676   2.3814   2.4107   2.4269
  2.4332   2.4902   2.5154   2.5541   2.5703   2.5987   2.6074   2.6383
  2.6568   2.6875   2.6942   2.7112   2.7196   2.7385   2.7445   2.7736
  2.8073   2.8253   2.8406   2.8512   2.8753   2.8837   2.9112   2.9218
  2.9414   2.9728   2.9757   2.9944   3.0120   3.0267   3.0419   3.0539
  3.0661   3.0739   3.0936   3.1055   3.1150   3.1258   3.1496   3.1581
  3.1722   3.1957   3.2117   3.2211   3.2275   3.2336   3.2514   3.2751
  3.2958   3.3182   3.3373   3.3569   3.3802   3.4081   3.4156   3.4592
  3.4776   3.4989   3.5137   3.5246   3.5337   3.5630   3.5765   3.6021
  3.6371   3.6492   3.6934   3.7055   3.7117   3.7352   3.7460   3.7554
  3.7693   3.8105   3.8363   3.8426   3.8816   3.9212   3.9269   3.9424
  3.9871   3.9940   4.0277   4.0332   4.0389   4.0479   4.0714   4.0763
  4.1121   4.1357   4.1433   4.1663   4.2074   4.2255   4.2491   4.2611
  4.2905   4.3267   4.3497   4.3711   4.3963   4.4401   4.4529   4.4800
  4.5095   4.5182   4.5367   4.5955   4.5997   4.6272   4.6531   4.6717
  4.6988   4.7087   4.7609   4.7660   4.7818   4.8148   4.8375   4.9230
  4.9410   4.9513   4.9835   4.9880   5.0428   5.0520   5.0691   5.0901
  5.1558   5.1954   5.2132   5.2555   5.2644   5.2904   5.3368   5.3666
  5.4150   5.4562   5.4792   5.5099   5.5229   5.6314   5.7085   5.7197
  5.7884   5.8336   5.8739   5.9432   5.9523   6.1117   6.1797   6.2101
  6.4126   6.4321   6.5375   8.2595   9.6799  11.1538  12.0838  12.9625
 13.2462  14.0717  15.2631
 --------------------------------------------------------------
 
          Ground-State Mulliken Net Atomic Charges

     Atom                 Charge (a.u.)    Spin (a.u.)
  --------------------------------------------------------
      1 C                    -0.054480      -0.170564
      2 N                    -0.064231       0.370630
      3 C                    -0.144273       0.019770
      4 C                    -0.154863       0.783451
      5 C                     0.089137      -0.039230
      6 N                    -0.212538       0.009053
      7 C                    -0.041728      -0.004196
      8 C                    -0.168829      -0.003782
      9 H                     0.160735      -0.001177
     10 H                     0.178109      -0.011931
     11 H                     0.138078       0.045165
     12 H                     0.133663       0.001009
     13 H                     0.141220       0.001801
  --------------------------------------------------------
  Sum of atomic charges =    -0.000000
  Sum of spin   charges =     1.000000

 -----------------------------------------------------------------
                    Cartesian Multipole Moments
 -----------------------------------------------------------------
    Charge (ESU x 10^10)
                -0.0000
    Dipole Moment (Debye)
         X       1.1843      Y      -3.0815      Z       0.6916
       Tot       3.3729
    Quadrupole Moments (Debye-Ang)
        XX     -40.7187     XY     -10.1615     YY     -43.5936
        XZ      -1.4251     YZ       8.6203     ZZ     -48.8547
    Octopole Moments (Debye-Ang^2)
       XXX    -109.2013    XXY      85.6062    XYY      -4.3270
       YYY     288.2416    XXZ     117.1508    XYZ      19.1476
       YYZ     137.9394    XZZ     -41.9288    YZZ      69.4443
       ZZZ     390.0656
    Hexadecapole Moments (Debye-Ang^3)
      XXXX    -461.1428   XXXY     309.3146   XXYY    -406.4783
      XYYY     193.9703   YYYY   -2135.2010   XXXZ     292.0339
      XXYZ    -219.8262   XYYZ      61.5028   YYYZ    -780.8181
      XXZZ    -447.7457   XYZZ      82.8807   YYZZ    -791.9384
      XZZZ     336.1890   YZZZ    -590.1763   ZZZZ   -2283.2762
 -----------------------------------------------------------------
 Calculating MO derivatives via CPSCF
    1     0    42    0.0273696  
    2     0    42    0.0096394  
    3     0    42    0.0024181  
    4     0    42    0.0008819  
    5     0    42    0.0002274  
    6    10    32    0.0000401  
    7    33     9    0.0000068  
    8    42     0    0.0000009  Converged
 Time for AOints: 1658.8 s (CPU) 29.7 s (wall)
 ------------------------------------------------------------------------------
                     AOints        : Timing summary (seconds)
 ------------------------------------------------------------------------------
     job step          cpu (% of tot)      sys (% of tot)     wall (% of tot)
 ------------------------------------------------------------------------------
  AOints            0.1659E+04 ( 0.5)   0.1385E-01 ( 8.7)   0.2971E+02 ( 0.3)
 ------------------------------------------------------------------------------
   Grand Totals     0.3615E+06          0.1595E+00          0.8642E+04
 ------------------------------------------------------------------------------
 Polarizability Matrix (a.u.)
            1           2           3
    1 -67.8518199   2.4094804  -1.6482188
    2   2.4094804 -91.9723882  19.8837451
    3  -1.6482188  19.8837451 -56.0710829
 Calculating analytic Hessian of the SCF energy
 
 Direct stationary perturbation theory relativistic correction:
 
 rels  =       0.087480781348
 relv  =      -0.418607181522
 rel2e =       0.000000000000
 E_rel =      -0.331126400174
 
 Hessian of the SCF Energy
            1           2           3           4           5           6
    1   0.2493570   0.3724294  -0.1440458  -0.1547423  -0.3063583   0.1038541
    2   0.3724294   1.1367672  -0.3357215  -0.3080713  -0.8546245   0.2717631
    3  -0.1440458  -0.3357215   0.1885917   0.1036560   0.2696182  -0.1259524
    4  -0.1547423  -0.3080713   0.1036560   0.1468101   0.3382837  -0.1120512
    5  -0.3063583  -0.8546245   0.2696182   0.3382837   0.9138168  -0.2980766
    6   0.1038541   0.2717631  -0.1259524  -0.1120512  -0.2980766   0.1187543
    7   0.0010191  -0.0012250   0.0008005  -0.0008238   0.0002364   0.0000781
    8   0.0014638  -0.0003398   0.0004906  -0.0000484   0.0004316  -0.0001875
    9  -0.0001814   0.0005355   0.0001465   0.0000951  -0.0003301   0.0001723
   10  -0.1007459  -0.0567567   0.0410591   0.0094612  -0.0316984   0.0059457
   11  -0.0526719  -0.2415344   0.0533849  -0.0323277  -0.0620359   0.0274372
   12   0.0379362   0.0504933  -0.0661124   0.0069181   0.0292900   0.0054009
   13   0.0108249  -0.0042148  -0.0076217  -0.0037725  -0.0042387   0.0034280
   14   0.0068436  -0.0353027  -0.0014488   0.0015947   0.0071899  -0.0014938
   15  -0.0079122   0.0056511   0.0059235   0.0031249   0.0030162  -0.0008395
   16  -0.0017420   0.0040899   0.0012132   0.0012575   0.0004686  -0.0003849
   17   0.0021965  -0.0033651   0.0005743  -0.0006660  -0.0006220   0.0001599
   18   0.0019872  -0.0000013  -0.0015874  -0.0009669  -0.0011628   0.0007666
   19   0.0004936  -0.0010202   0.0002114  -0.0003464  -0.0000865   0.0000755
   20   0.0008504  -0.0014566  -0.0002975  -0.0003313   0.0000057  -0.0000199
   21  -0.0005382   0.0013120   0.0004676   0.0000675  -0.0001740  -0.0000699
   22   0.0000483  -0.0003532  -0.0003157   0.0003166  -0.0000067  -0.0000279
   23   0.0003907  -0.0001423  -0.0002850   0.0000303  -0.0000621  -0.0000101
   24   0.0001077  -0.0006985   0.0001949   0.0001505   0.0002930  -0.0000301
   25  -0.0008792  -0.0001037   0.0003756   0.0005939   0.0003225  -0.0003461
   26   0.0003690   0.0001552  -0.0000933  -0.0001991  -0.0002528   0.0000995
   27   0.0002099   0.0000325   0.0001703  -0.0001707   0.0000191  -0.0002049
   28  -0.0031220  -0.0037457   0.0037773   0.0009761   0.0023492  -0.0000886
   29  -0.0266686  -0.0020152   0.0148545   0.0021085  -0.0030330  -0.0005287
   30   0.0073372   0.0027644  -0.0008161  -0.0002041  -0.0007092   0.0014580
   31  -0.0002334  -0.0013165   0.0007224   0.0000906   0.0006284  -0.0004253
   32   0.0014172   0.0017747  -0.0011217  -0.0004500  -0.0008356   0.0009010
   33   0.0019061   0.0036185  -0.0011535  -0.0008403  -0.0019351   0.0006107
   34  -0.0002294   0.0002845   0.0001060   0.0001335   0.0000235  -0.0000327
   35  -0.0002548   0.0000609   0.0000865   0.0001052   0.0000585  -0.0000559
   36  -0.0006010   0.0003464   0.0001973   0.0001721   0.0001511  -0.0000742
   37  -0.0000487   0.0000033   0.0000615   0.0000453   0.0000762  -0.0000248
   38  -0.0000069   0.0000225  -0.0000411  -0.0000283  -0.0000366   0.0000119
   39  -0.0000598  -0.0000954  -0.0000700   0.0000491   0.0000003   0.0000081
            7           8           9          10          11          12
    1   0.0010191   0.0014638  -0.0001814  -0.1007459  -0.0526719   0.0379362
    2  -0.0012250  -0.0003398   0.0005355  -0.0567567  -0.2415344   0.0504933
    3   0.0008005   0.0004906   0.0001465   0.0410591   0.0533849  -0.0661124
    4  -0.0008238  -0.0000484   0.0000951   0.0094612  -0.0323277   0.0069181
    5   0.0002364   0.0004316  -0.0003301  -0.0316984  -0.0620359   0.0292900
    6   0.0000781  -0.0001875   0.0001723   0.0059457   0.0274372   0.0054009
    7   0.5431671   0.0703773  -0.0031453  -0.0171641   0.0099690   0.0003439
    8   0.0703773   0.6409326  -0.3580151   0.0290692   0.0021752  -0.0016017
    9  -0.0031453  -0.3580151   0.4179037   0.0072815  -0.0001681  -0.0013689
   10  -0.0171641   0.0290692   0.0072815   0.4921603   0.0206192  -0.2254738
   11   0.0099690   0.0021752  -0.0001681   0.0206192   0.5699701  -0.0580029
   12   0.0003439  -0.0016017  -0.0013689  -0.2254738  -0.0580029   0.2175551
   13  -0.1842040  -0.0009602  -0.0172883  -0.1129061   0.0559042   0.0350016
   14  -0.0201348  -0.0767785   0.0021381   0.0670901  -0.1667656  -0.0294503
   15  -0.0030448   0.0047449  -0.0676697   0.0335675  -0.0212058  -0.0556914
   16  -0.0417673  -0.0172377   0.0084123   0.0076424   0.0138698  -0.0107089
   17  -0.0193728  -0.0236279   0.0219209  -0.0068691  -0.0345883   0.0170189
   18   0.0065850   0.0192264  -0.0092207  -0.0049557  -0.0022359   0.0035135
   19   0.0165527  -0.0394832   0.0336148  -0.0012699  -0.0027346   0.0011095
   20  -0.0186740  -0.0284103   0.0281533  -0.0016214  -0.0027097   0.0033882
   21   0.0136574   0.0255985  -0.0068368   0.0041481   0.0013224  -0.0021930
   22  -0.1438151   0.0909685  -0.0794424  -0.0043073  -0.0037173   0.0002176
   23   0.0799242  -0.3254168   0.2060546  -0.0014996   0.0000756   0.0011349
   24  -0.0700954   0.2088367  -0.2290331  -0.0011132  -0.0030454   0.0011750
   25  -0.1598653  -0.1229314   0.0767677   0.0006952  -0.0007955  -0.0002181
   26  -0.1194572  -0.1883684   0.1001229  -0.0010604   0.0003920   0.0000268
   27   0.0753341   0.0996287  -0.1016682  -0.0004787  -0.0000057  -0.0000526
   28  -0.0001412   0.0014121   0.0007820  -0.2765983  -0.0172860   0.1409146
   29  -0.0007580  -0.0037255  -0.0015379  -0.0176966  -0.0520385   0.0126425
   30  -0.0013485  -0.0007679  -0.0006648   0.1395685   0.0115563  -0.0952033
   31  -0.0094861  -0.0069369  -0.0300129   0.0022674   0.0087951   0.0146033
   32  -0.0027686   0.0012079  -0.0051114   0.0008442  -0.0147835  -0.0243456
   33  -0.0021326  -0.0008902  -0.0036627   0.0021093  -0.0106016  -0.0052801
   34  -0.0050229  -0.0029816   0.0014546   0.0005492   0.0001554  -0.0005154
   35  -0.0005171  -0.0002715   0.0014828   0.0003688   0.0013660  -0.0006785
   36   0.0002545   0.0011668   0.0008133   0.0007073   0.0019800  -0.0017221
   37   0.0015508  -0.0027114   0.0016624   0.0002159   0.0002203  -0.0001287
   38   0.0224003   0.0021915   0.0047545  -0.0007894   0.0004770   0.0000844
   39  -0.0172870   0.0017697   0.0010892  -0.0023658  -0.0004153  -0.0000206
           13          14          15          16          17          18
    1   0.0108249   0.0068436  -0.0079122  -0.0017420   0.0021965   0.0019872
    2  -0.0042148  -0.0353027   0.0056511   0.0040899  -0.0033651  -0.0000013
    3  -0.0076217  -0.0014488   0.0059235   0.0012132   0.0005743  -0.0015874
    4  -0.0037725   0.0015947   0.0031249   0.0012575  -0.0006660  -0.0009669
    5  -0.0042387   0.0071899   0.0030162   0.0004686  -0.0006220  -0.0011628
    6   0.0034280  -0.0014938  -0.0008395  -0.0003849   0.0001599   0.0007666
    7  -0.1842040  -0.0201348  -0.0030448  -0.0417673  -0.0193728   0.0065850
    8  -0.0009602  -0.0767785   0.0047449  -0.0172377  -0.0236279   0.0192264
    9  -0.0172883   0.0021381  -0.0676697   0.0084123   0.0219209  -0.0092207
   10  -0.1129061   0.0670901   0.0335675   0.0076424  -0.0068691  -0.0049557
   11   0.0559042  -0.1667656  -0.0212058   0.0138698  -0.0345883  -0.0022359
   12   0.0350016  -0.0294503  -0.0556914  -0.0107089   0.0170189   0.0035135
   13   0.4804994  -0.0528604   0.0360079  -0.0914467  -0.0560503   0.0503765
   14  -0.0528604   0.4915646  -0.0131695  -0.0101975  -0.1353948   0.0435055
   15   0.0360079  -0.0131695   0.5013145   0.0132100   0.0313495  -0.1082993
   16  -0.0914467  -0.0101975   0.0132100   0.6114884  -0.1127673   0.1365551
   17  -0.0560503  -0.1353948   0.0313495  -0.1127673   0.3476341  -0.1912324
   18   0.0503765   0.0435055  -0.1082993   0.1365551  -0.1912324   0.2772783
   19  -0.0140745   0.0177940  -0.0262575  -0.4119161   0.1678509  -0.1666049
   20   0.0283612  -0.0375741   0.0324391   0.1373042  -0.1736397   0.1002140
   21  -0.0240917   0.0328064  -0.0281305  -0.1429485   0.1036871  -0.1592219
   22  -0.0243037   0.0210893  -0.0134295  -0.0729082   0.0052829  -0.0167327
   23   0.0250183  -0.0092981   0.0184735  -0.0182105   0.0266490  -0.0019691
   24  -0.0247553   0.0110524  -0.0132960   0.0020637   0.0035354   0.0261419
   25  -0.0039675  -0.0157108   0.0130650  -0.0042140  -0.0025771   0.0008895
   26   0.0028215   0.0029552  -0.0024601   0.0021879   0.0014539   0.0009197
   27  -0.0039075  -0.0050312   0.0036223  -0.0022087   0.0008304   0.0016343
   28  -0.0064162  -0.0005054   0.0064175   0.0010039  -0.0021228   0.0001968
   29   0.0219013   0.0043497  -0.0094697  -0.0005173   0.0031654  -0.0001526
   30   0.0080434   0.0024901   0.0043079  -0.0012398   0.0000597   0.0000489
   31  -0.0460259  -0.0149151  -0.0517076   0.0033291  -0.0013824   0.0130795
   32  -0.0161493  -0.0504905  -0.0647989   0.0038424   0.0029528   0.0265126
   33  -0.0515391  -0.0576848  -0.2559788  -0.0049241   0.0030319  -0.0222679
   34  -0.0032443   0.0017667  -0.0031294   0.0039181   0.0268754  -0.0197344
   35   0.0002471   0.0051012   0.0075049   0.0025944  -0.0102234   0.0045498
   36  -0.0025414   0.0078973   0.0096367  -0.0021238   0.0072276  -0.0105795
   37  -0.0009631  -0.0018545   0.0000881  -0.0046451  -0.0003980  -0.0006751
   38   0.0002199   0.0004437   0.0079248  -0.0054269  -0.0003941   0.0018259
   39  -0.0011125   0.0083887   0.0051003   0.0030844   0.0018368   0.0017933
           19          20          21          22          23          24
    1   0.0004936   0.0008504  -0.0005382   0.0000483   0.0003907   0.0001077
    2  -0.0010202  -0.0014566   0.0013120  -0.0003532  -0.0001423  -0.0006985
    3   0.0002114  -0.0002975   0.0004676  -0.0003157  -0.0002850   0.0001949
    4  -0.0003464  -0.0003313   0.0000675   0.0003166   0.0000303   0.0001505
    5  -0.0000865   0.0000057  -0.0001740  -0.0000067  -0.0000621   0.0002930
    6   0.0000755  -0.0000199  -0.0000699  -0.0000279  -0.0000101  -0.0000301
    7   0.0165527  -0.0186740   0.0136574  -0.1438151   0.0799242  -0.0700954
    8  -0.0394832  -0.0284103   0.0255985   0.0909685  -0.3254168   0.2088367
    9   0.0336148   0.0281533  -0.0068368  -0.0794424   0.2060546  -0.2290331
   10  -0.0012699  -0.0016214   0.0041481  -0.0043073  -0.0014996  -0.0011132
   11  -0.0027346  -0.0027097   0.0013224  -0.0037173   0.0000756  -0.0030454
   12   0.0011095   0.0033882  -0.0021930   0.0002176   0.0011349   0.0011750
   13  -0.0140745   0.0283612  -0.0240917  -0.0243037   0.0250183  -0.0247553
   14   0.0177940  -0.0375741   0.0328064   0.0210893  -0.0092981   0.0110524
   15  -0.0262575   0.0324391  -0.0281305  -0.0134295   0.0184735  -0.0132960
   16  -0.4119161   0.1373042  -0.1429485  -0.0729082  -0.0182105   0.0020637
   17   0.1678509  -0.1736397   0.1036871   0.0052829   0.0266490   0.0035354
   18  -0.1666049   0.1002140  -0.1592219  -0.0167327  -0.0019691   0.0261419
   19   0.6678049  -0.0717793   0.1163783  -0.1811773  -0.0418657   0.0193902
   20  -0.0717793   0.5938306  -0.3398394  -0.0575574  -0.1235034   0.0339284
   21   0.1163783  -0.3398394   0.4319736   0.0293271   0.0352078  -0.0922472
   22  -0.1811773  -0.0575574   0.0293271   0.7233353  -0.1061810   0.1529166
   23  -0.0418657  -0.1235034   0.0352078  -0.1061810   0.5071083  -0.3003686
   24   0.0193902   0.0339284  -0.0922472   0.1529166  -0.3003686   0.3761271
   25  -0.0029667   0.0017389  -0.0027632   0.0117171   0.0097775  -0.0065975
   26   0.0001705  -0.0002554   0.0064812  -0.0152800  -0.0041991   0.0067200
   27  -0.0015703   0.0067525   0.0030178   0.0120259   0.0097077   0.0010776
   28  -0.0005280  -0.0000868  -0.0000442  -0.0001374   0.0001428  -0.0002932
   29   0.0009427  -0.0001959  -0.0004528   0.0010908  -0.0004688   0.0006629
   30   0.0000858   0.0003116   0.0000614   0.0002010  -0.0000074   0.0000164
   31  -0.0040511  -0.0031864  -0.0005167  -0.0026003   0.0028623  -0.0005073
   32   0.0017458  -0.0027840   0.0028246  -0.0029473  -0.0008329   0.0031126
   33   0.0036083   0.0014935  -0.0013974   0.0002861  -0.0020876  -0.0003142
   34  -0.0618871  -0.0253322   0.0158976   0.0060834  -0.0166180   0.0127885
   35  -0.0206954  -0.2312769   0.1391386   0.0032680  -0.0012357   0.0052270
   36   0.0129043   0.1387557  -0.1496493  -0.0021413   0.0032190   0.0023927
   37  -0.0066343   0.0103142  -0.0085736  -0.3122515   0.0662287  -0.0840553
   38  -0.0108390   0.0079696  -0.0079123   0.0643435  -0.0686737   0.0307441
   39   0.0070545  -0.0052795   0.0042256  -0.0828849   0.0309304  -0.0722050
           25          26          27          28          29          30
    1  -0.0008792   0.0003690   0.0002099  -0.0031220  -0.0266686   0.0073372
    2  -0.0001037   0.0001552   0.0000325  -0.0037457  -0.0020152   0.0027644
    3   0.0003756  -0.0000933   0.0001703   0.0037773   0.0148545  -0.0008161
    4   0.0005939  -0.0001991  -0.0001707   0.0009761   0.0021085  -0.0002041
    5   0.0003225  -0.0002528   0.0000191   0.0023492  -0.0030330  -0.0007092
    6  -0.0003461   0.0000995  -0.0002049  -0.0000886  -0.0005287   0.0014580
    7  -0.1598653  -0.1194572   0.0753341  -0.0001412  -0.0007580  -0.0013485
    8  -0.1229314  -0.1883684   0.0996287   0.0014121  -0.0037255  -0.0007679
    9   0.0767677   0.1001229  -0.1016682   0.0007820  -0.0015379  -0.0006648
   10   0.0006952  -0.0010604  -0.0004787  -0.2765983  -0.0176966   0.1395685
   11  -0.0007955   0.0003920  -0.0000057  -0.0172860  -0.0520385   0.0115563
   12  -0.0002181   0.0000268  -0.0000526   0.1409146   0.0126425  -0.0952033
   13  -0.0039675   0.0028215  -0.0039075  -0.0064162   0.0219013   0.0080434
   14  -0.0157108   0.0029552  -0.0050312  -0.0005054   0.0043497   0.0024901
   15   0.0130650  -0.0024601   0.0036223   0.0064175  -0.0094697   0.0043079
   16  -0.0042140   0.0021879  -0.0022087   0.0010039  -0.0005173  -0.0012398
   17  -0.0025771   0.0014539   0.0008304  -0.0021228   0.0031654   0.0000597
   18   0.0008895   0.0009197   0.0016343   0.0001968  -0.0001526   0.0000489
   19  -0.0029667   0.0001705  -0.0015703  -0.0005280   0.0009427   0.0000858
   20   0.0017389  -0.0002554   0.0067525  -0.0000868  -0.0001959   0.0003116
   21  -0.0027632   0.0064812   0.0030178  -0.0000442  -0.0004528   0.0000614
   22   0.0117171  -0.0152800   0.0120259  -0.0001374   0.0010908   0.0002010
   23   0.0097775  -0.0041991   0.0097077   0.0001428  -0.0004688  -0.0000074
   24  -0.0065975   0.0067200   0.0010776  -0.0002932   0.0006629   0.0000164
   25   0.1577301   0.1305104  -0.0815245   0.0000357   0.0001611   0.0002015
   26   0.1305104   0.1896561  -0.1092305  -0.0001088   0.0000138  -0.0000390
   27  -0.0815245  -0.1092305   0.0953337  -0.0000237   0.0000414   0.0000315
   28   0.0000357  -0.0001088  -0.0000237   0.2857118   0.0193705  -0.1516434
   29   0.0001611   0.0000138   0.0000414   0.0193705   0.0545278  -0.0160284
   30   0.0002015  -0.0000390   0.0000315  -0.1516434  -0.0160284   0.0909119
   31   0.0001416   0.0001572   0.0014303  -0.0008418   0.0001813  -0.0009329
   32  -0.0001295   0.0000814   0.0000470   0.0005279  -0.0005710   0.0004419
   33  -0.0007483   0.0002560   0.0001046   0.0000960  -0.0006094  -0.0002229
   34   0.0009083  -0.0008741   0.0007876  -0.0000077  -0.0000359  -0.0000024
   35   0.0001564  -0.0001667   0.0001609   0.0000403  -0.0000564  -0.0000524
   36  -0.0001050  -0.0000015  -0.0000077   0.0000372  -0.0000002  -0.0000314
   37   0.0000707   0.0007630   0.0000963   0.0000651  -0.0000797  -0.0000664
   38  -0.0004187  -0.0014651  -0.0029528   0.0000128   0.0000475  -0.0000197
   39   0.0010033  -0.0028016  -0.0030588  -0.0001283   0.0005785   0.0001025
           31          32          33          34          35          36
    1  -0.0002334   0.0014172   0.0019061  -0.0002294  -0.0002548  -0.0006010
    2  -0.0013165   0.0017747   0.0036185   0.0002845   0.0000609   0.0003464
    3   0.0007224  -0.0011217  -0.0011535   0.0001060   0.0000865   0.0001973
    4   0.0000906  -0.0004500  -0.0008403   0.0001335   0.0001052   0.0001721
    5   0.0006284  -0.0008356  -0.0019351   0.0000235   0.0000585   0.0001511
    6  -0.0004253   0.0009010   0.0006107  -0.0000327  -0.0000559  -0.0000742
    7  -0.0094861  -0.0027686  -0.0021326  -0.0050229  -0.0005171   0.0002545
    8  -0.0069369   0.0012079  -0.0008902  -0.0029816  -0.0002715   0.0011668
    9  -0.0300129  -0.0051114  -0.0036627   0.0014546   0.0014828   0.0008133
   10   0.0022674   0.0008442   0.0021093   0.0005492   0.0003688   0.0007073
   11   0.0087951  -0.0147835  -0.0106016   0.0001554   0.0013660   0.0019800
   12   0.0146033  -0.0243456  -0.0052801  -0.0005154  -0.0006785  -0.0017221
   13  -0.0460259  -0.0161493  -0.0515391  -0.0032443   0.0002471  -0.0025414
   14  -0.0149151  -0.0504905  -0.0576848   0.0017667   0.0051012   0.0078973
   15  -0.0517076  -0.0647989  -0.2559788  -0.0031294   0.0075049   0.0096367
   16   0.0033291   0.0038424  -0.0049241   0.0039181   0.0025944  -0.0021238
   17  -0.0013824   0.0029528   0.0030319   0.0268754  -0.0102234   0.0072276
   18   0.0130795   0.0265126  -0.0222679  -0.0197344   0.0045498  -0.0105795
   19  -0.0040511   0.0017458   0.0036083  -0.0618871  -0.0206954   0.0129043
   20  -0.0031864  -0.0027840   0.0014935  -0.0253322  -0.2312769   0.1387557
   21  -0.0005167   0.0028246  -0.0013974   0.0158976   0.1391386  -0.1496493
   22  -0.0026003  -0.0029473   0.0002861   0.0060834   0.0032680  -0.0021413
   23   0.0028623  -0.0008329  -0.0020876  -0.0166180  -0.0012357   0.0032190
   24  -0.0005073   0.0031126  -0.0003142   0.0127885   0.0052270   0.0023927
   25   0.0001416  -0.0001295  -0.0007483   0.0009083   0.0001564  -0.0001050
   26   0.0001572   0.0000814   0.0002560  -0.0008741  -0.0001667  -0.0000015
   27   0.0014303   0.0000470   0.0001046   0.0007876   0.0001609  -0.0000077
   28  -0.0008418   0.0005279   0.0000960  -0.0000077   0.0000403   0.0000372
   29   0.0001813  -0.0005710  -0.0006094  -0.0000359  -0.0000564  -0.0000002
   30  -0.0009329   0.0004419  -0.0002229  -0.0000024  -0.0000524  -0.0000314
   31   0.0574627   0.0132621   0.0529570   0.0002494  -0.0001423  -0.0003614
   32   0.0132621   0.0661995   0.0637972   0.0007240  -0.0018463  -0.0020653
   33   0.0529570   0.0637972   0.2882242  -0.0005616   0.0014205   0.0012446
   34   0.0002494   0.0007240  -0.0005616   0.0587180   0.0154100  -0.0066453
   35  -0.0001423  -0.0018463   0.0014205   0.0154100   0.2388950  -0.1587176
   36  -0.0003614  -0.0020653   0.0012446  -0.0066453  -0.1587176   0.1481614
   37  -0.0003023   0.0000813  -0.0002169  -0.0001684  -0.0005806   0.0004437
   38   0.0019931  -0.0000726   0.0001911   0.0006023  -0.0004046   0.0000407
   39   0.0016715  -0.0001942   0.0000934  -0.0004132  -0.0000668  -0.0003818
           37          38          39
    1  -0.0000487  -0.0000069  -0.0000598
    2   0.0000033   0.0000225  -0.0000954
    3   0.0000615  -0.0000411  -0.0000700
    4   0.0000453  -0.0000283   0.0000491
    5   0.0000762  -0.0000366   0.0000003
    6  -0.0000248   0.0000119   0.0000081
    7   0.0015508   0.0224003  -0.0172870
    8  -0.0027114   0.0021915   0.0017697
    9   0.0016624   0.0047545   0.0010892
   10   0.0002159  -0.0007894  -0.0023658
   11   0.0002203   0.0004770  -0.0004153
   12  -0.0001287   0.0000844  -0.0000206
   13  -0.0009631   0.0002199  -0.0011125
   14  -0.0018545   0.0004437   0.0083887
   15   0.0000881   0.0079248   0.0051003
   16  -0.0046451  -0.0054269   0.0030844
   17  -0.0003980  -0.0003941   0.0018368
   18  -0.0006751   0.0018259   0.0017933
   19  -0.0066343  -0.0108390   0.0070545
   20   0.0103142   0.0079696  -0.0052795
   21  -0.0085736  -0.0079123   0.0042256
   22  -0.3122515   0.0643435  -0.0828849
   23   0.0662287  -0.0686737   0.0309304
   24  -0.0840553   0.0307441  -0.0722050
   25   0.0000707  -0.0004187   0.0010033
   26   0.0007630  -0.0014651  -0.0028016
   27   0.0000963  -0.0029528  -0.0030588
   28   0.0000651   0.0000128  -0.0001283
   29  -0.0000797   0.0000475   0.0005785
   30  -0.0000664  -0.0000197   0.0001025
   31  -0.0003023   0.0019931   0.0016715
   32   0.0000813  -0.0000726  -0.0001942
   33  -0.0002169   0.0001911   0.0000934
   34  -0.0001684   0.0006023  -0.0004132
   35  -0.0005806  -0.0004046  -0.0000668
   36   0.0004437   0.0000407  -0.0003818
   37   0.3230656  -0.0720628   0.0913887
   38  -0.0720628   0.0598948  -0.0346515
   39   0.0913887  -0.0346515   0.0633238
 **********************************************************************
 **                                                                  **
 **                       VIBRATIONAL ANALYSIS                       **
 **                       --------------------                       **
 **                                                                  **
 **        VIBRATIONAL FREQUENCIES (CM**-1) AND NORMAL MODES         **
 **     FORCE CONSTANTS (mDYN/ANGSTROM) AND REDUCED MASSES (AMU)     **
 **                  INFRARED INTENSITIES (KM/MOL)                   **
 **                                                                  **
 **********************************************************************
 

 Mode:                 1                      2                      3
 Frequency:        42.79                 128.57                 178.72
 Force Cnst:      0.0046                 0.0604                 0.0593
 Red. Mass:       4.2901                 6.2003                 3.1501
 IR Active:          YES                    YES                    YES
 IR Intens:        7.837                  9.553                  8.643
 Raman Active:       YES                    YES                    YES
               X      Y      Z        X      Y      Z        X      Y      Z
 C          0.033 -0.060  0.027   -0.013 -0.082  0.057   -0.058  0.039 -0.079
 N          0.161 -0.032  0.252    0.322 -0.271 -0.125    0.041  0.031  0.007
 C         -0.066 -0.010 -0.164   -0.137  0.234  0.088    0.016  0.048  0.132
 C         -0.117 -0.085 -0.225   -0.158 -0.001  0.155   -0.142  0.043 -0.157
 C         -0.066 -0.088 -0.089   -0.125  0.044  0.061    0.016  0.067  0.168
 N          0.007  0.013  0.090    0.010 -0.103 -0.075    0.022  0.048  0.144
 C          0.047  0.135  0.129    0.078 -0.024 -0.130    0.052 -0.117 -0.077
 C          0.005  0.127 -0.025   -0.012  0.201 -0.013    0.049 -0.133 -0.104
 H         -0.111 -0.060 -0.301   -0.244  0.397  0.200    0.010  0.088  0.186
 H         -0.276 -0.109 -0.520   -0.121  0.050  0.223   -0.367  0.011 -0.574
 H         -0.111 -0.245 -0.038   -0.086  0.138  0.028    0.127 -0.079  0.173
 H          0.104  0.232  0.262    0.193 -0.123 -0.251    0.076 -0.226 -0.220
 H          0.028  0.215 -0.024    0.017  0.314 -0.012    0.072 -0.255 -0.273
 TransDip  -0.042 -0.001 -0.079   -0.058  0.071  0.038   -0.030 -0.032 -0.083

 Mode:                 4                      5                      6
 Frequency:       319.29                 413.89                 484.18
 Force Cnst:      0.2936                 0.2696                 0.8188
 Red. Mass:       4.8885                 2.6712                 5.9281
 IR Active:          YES                    YES                    YES
 IR Intens:        1.182                  0.352                  3.752
 Raman Active:       YES                    YES                    YES
               X      Y      Z        X      Y      Z        X      Y      Z
 C          0.245  0.031 -0.153    0.175  0.033  0.280    0.308 -0.300 -0.023
 N         -0.069  0.217  0.033   -0.090 -0.011 -0.156   -0.168 -0.106  0.067
 C         -0.179  0.031  0.029   -0.014 -0.012 -0.028   -0.026  0.220  0.138
 C          0.114  0.068 -0.067    0.004  0.003  0.004    0.084 -0.145 -0.049
 C         -0.149 -0.134  0.057   -0.002 -0.000  0.008    0.021  0.007 -0.024
 N         -0.011 -0.220  0.066   -0.005 -0.025 -0.017   -0.076  0.201  0.067
 C          0.091 -0.140 -0.042   -0.000 -0.002 -0.003   -0.079  0.098 -0.052
 C         -0.021  0.111  0.047   -0.009  0.022  0.011   -0.040 -0.023 -0.174
 H         -0.312  0.188  0.096   -0.017 -0.025 -0.052   -0.078  0.398  0.343
 H          0.160  0.378  0.074   -0.432 -0.075 -0.807    0.225  0.038  0.227
 H         -0.201 -0.200  0.087   -0.057  0.029  0.009    0.212 -0.091 -0.040
 H          0.248 -0.250 -0.174    0.013 -0.012 -0.014   -0.102  0.175  0.047
 H          0.016  0.314  0.097   -0.008  0.046  0.028   -0.047 -0.141 -0.252
 TransDip   0.027  0.019 -0.011   -0.012  0.011 -0.011    0.049 -0.038  0.003

 Mode:                 7                      8                      9
 Frequency:       556.19                 582.57                 658.01
 Force Cnst:      0.4776                 0.5791                 0.6415
 Red. Mass:       2.6206                 2.8961                 2.5147
 IR Active:          YES                    YES                    YES
 IR Intens:       13.100                  5.752                  0.655
 Raman Active:       YES                    YES                    YES
               X      Y      Z        X      Y      Z        X      Y      Z
 C         -0.017  0.125  0.213    0.020  0.033 -0.034   -0.153  0.086 -0.000
 N          0.023  0.018 -0.085    0.013  0.050 -0.008    0.054  0.009 -0.012
 C         -0.021  0.020  0.064   -0.046  0.053  0.108   -0.054  0.048  0.028
 C         -0.072 -0.018 -0.213   -0.039  0.035  0.043    0.216 -0.047  0.067
 C         -0.010 -0.063 -0.091   -0.029 -0.013  0.001    0.030 -0.097 -0.112
 N          0.008 -0.005  0.054    0.028 -0.174 -0.143   -0.035  0.020  0.086
 C          0.021 -0.024  0.017    0.012  0.107  0.191   -0.010 -0.022 -0.007
 C          0.013 -0.042 -0.027    0.034 -0.116 -0.142   -0.025 -0.026 -0.087
 H         -0.036  0.099  0.166   -0.070  0.086  0.128   -0.152  0.430  0.491
 H          0.439 -0.004  0.727   -0.120  0.113 -0.091   -0.042 -0.292 -0.443
 H          0.140 -0.253 -0.067    0.148  0.211 -0.095   -0.087 -0.137 -0.070
 H          0.022  0.015  0.070   -0.019  0.385  0.558    0.008  0.089  0.144
 H          0.022 -0.016 -0.032    0.082 -0.258 -0.406   -0.047  0.206  0.167
 TransDip   0.064 -0.004  0.097   -0.012  0.067  0.035   -0.017  0.016 -0.011

 Mode:                10                     11                     12
 Frequency:       762.94                 846.06                 865.22
 Force Cnst:      0.6245                 1.4583                 2.7152
 Red. Mass:       1.8210                 3.4578                 6.1560
 IR Active:          YES                    YES                    YES
 IR Intens:       40.823                 23.786                 11.275
 Raman Active:       YES                    YES                    YES
               X      Y      Z        X      Y      Z        X      Y      Z
 C          0.060 -0.034 -0.024    0.004  0.002  0.014   -0.029  0.023  0.011
 N         -0.018  0.005  0.007   -0.001 -0.001 -0.002    0.009  0.007 -0.006
 C          0.015 -0.102 -0.027    0.230  0.057 -0.184    0.065 -0.122  0.118
 C         -0.129  0.054  0.037   -0.028 -0.009 -0.063    0.023 -0.013  0.009
 C         -0.071  0.023 -0.078    0.085  0.026  0.184   -0.153 -0.153  0.054
 N          0.074  0.062 -0.003   -0.156 -0.168  0.015   -0.279 -0.010 -0.011
 C          0.037 -0.013 -0.010   -0.068  0.043  0.041    0.013  0.293 -0.218
 C          0.060 -0.088 -0.007   -0.056  0.024 -0.108    0.390 -0.030  0.066
 H          0.043  0.273  0.588    0.181  0.461  0.363   -0.356  0.077 -0.145
 H         -0.131  0.160  0.055    0.075  0.028  0.131   -0.027  0.070 -0.063
 H         -0.268  0.094 -0.052   -0.035  0.027  0.203    0.066 -0.038 -0.024
 H         -0.092  0.119  0.152    0.204  0.008  0.025    0.131  0.260 -0.259
 H          0.008  0.312  0.483   -0.226  0.103  0.489    0.263 -0.305  0.251
 TransDip  -0.081  0.118  0.146    0.039  0.067  0.136    0.096  0.032 -0.036

 Mode:                13                     14                     15
 Frequency:       899.53                 965.71                 999.71
 Force Cnst:      1.5575                 0.7088                 0.9598
 Red. Mass:       3.2670                 1.2900                 1.6299
 IR Active:          YES                    YES                    YES
 IR Intens:        9.972                  4.783                  2.626
 Raman Active:       YES                    YES                    YES
               X      Y      Z        X      Y      Z        X      Y      Z
 C         -0.037 -0.010  0.033    0.005  0.005 -0.002   -0.002  0.002 -0.001
 N         -0.006 -0.041  0.007    0.003  0.009 -0.003    0.001  0.002 -0.001
 C         -0.205 -0.144 -0.055   -0.014  0.036  0.032   -0.037  0.030  0.072
 C          0.099 -0.022 -0.119   -0.012 -0.009 -0.004    0.011 -0.004  0.010
 C          0.075  0.060  0.242    0.035 -0.002  0.047   -0.018 -0.006 -0.007
 N          0.072  0.070 -0.138   -0.022  0.004  0.017    0.036 -0.001 -0.012
 C         -0.015  0.061  0.050   -0.010 -0.091 -0.087    0.073  0.122  0.025
 C          0.034 -0.029 -0.021    0.021 -0.009 -0.043   -0.090 -0.106 -0.082
 H         -0.586  0.288  0.132   -0.072 -0.201 -0.411    0.094 -0.304 -0.264
 H          0.210 -0.129  0.052    0.005 -0.026  0.025   -0.002 -0.012 -0.014
 H          0.127  0.147  0.186    0.168  0.138 -0.020    0.088 -0.072 -0.011
 H         -0.196 -0.077 -0.158   -0.133  0.388  0.539    0.332 -0.181 -0.364
 H          0.105  0.366  0.073   -0.007  0.360  0.350   -0.274  0.103  0.631
 TransDip  -0.023  0.078  0.060    0.005  0.045  0.054    0.043  0.022 -0.020

 Mode:                16                     17                     18
 Frequency:      1008.72                1027.59                1069.20
 Force Cnst:      1.1048                 1.9531                 1.3770
 Red. Mass:       1.8428                 3.1393                 2.0444
 IR Active:          YES                    YES                    YES
 IR Intens:        3.522                 18.098                 14.024
 Raman Active:       YES                    YES                    YES
               X      Y      Z        X      Y      Z        X      Y      Z
 C          0.011 -0.000 -0.008   -0.061 -0.074  0.043    0.064  0.012 -0.038
 N          0.001  0.009 -0.002   -0.044 -0.140  0.042    0.014  0.065 -0.016
 C          0.032  0.049  0.030   -0.041 -0.051  0.050   -0.082 -0.096 -0.023
 C         -0.026  0.002  0.028    0.153  0.143 -0.136   -0.101 -0.061  0.071
 C          0.012 -0.002 -0.057   -0.038  0.212 -0.081    0.122  0.082 -0.071
 N         -0.044 -0.010  0.003   -0.091 -0.105  0.073   -0.088 -0.038  0.077
 C         -0.119 -0.050  0.142    0.051 -0.001 -0.002    0.036  0.026 -0.013
 C          0.142 -0.003 -0.084    0.028 -0.008  0.000   -0.021  0.010  0.019
 H          0.011 -0.080 -0.207    0.340 -0.302  0.170   -0.123  0.045  0.158
 H         -0.041  0.001  0.004    0.177  0.250 -0.102   -0.057 -0.445  0.096
 H          0.036 -0.035 -0.047   -0.143  0.497 -0.130    0.607  0.271 -0.228
 H         -0.305 -0.440 -0.378    0.259  0.036  0.070    0.337 -0.050 -0.087
 H          0.284  0.599  0.006    0.145  0.286 -0.121    0.057  0.137 -0.131
 TransDip  -0.039 -0.045 -0.009    0.102  0.088 -0.024    0.098  0.059 -0.037

 Mode:                19                     20                     21
 Frequency:      1112.42                1144.91                1219.52
 Force Cnst:      0.9603                 0.9564                 1.3295
 Red. Mass:       1.3171                 1.2383                 1.5173
 IR Active:          YES                    YES                    YES
 IR Intens:        5.117                  7.603                  6.223
 Raman Active:       YES                    YES                    YES
               X      Y      Z        X      Y      Z        X      Y      Z
 C          0.019  0.025 -0.011   -0.028 -0.006  0.013   -0.015  0.020  0.008
 N          0.017  0.047 -0.016   -0.009 -0.031  0.009    0.010  0.017 -0.008
 C         -0.008 -0.021  0.038   -0.003 -0.041 -0.017    0.041  0.010 -0.032
 C         -0.002 -0.095 -0.000   -0.001  0.064  0.033    0.030 -0.074 -0.027
 C         -0.040 -0.004  0.070    0.022 -0.077  0.023   -0.132 -0.097  0.050
 N         -0.011  0.006 -0.033   -0.009  0.019 -0.017    0.036  0.040  0.023
 C          0.010  0.047 -0.040    0.007  0.023 -0.027    0.010 -0.015  0.019
 C         -0.021  0.014 -0.019   -0.044  0.018 -0.012   -0.021  0.025 -0.009
 H          0.543 -0.347  0.273    0.211 -0.096  0.189    0.184 -0.020  0.101
 H          0.045 -0.363  0.045   -0.091  0.522 -0.055    0.013  0.108 -0.028
 H         -0.300 -0.107  0.151    0.571 -0.397 -0.007    0.369  0.792 -0.301
 H         -0.027  0.107  0.023    0.023  0.056  0.011   -0.144 -0.099 -0.106
 H          0.140  0.361 -0.247    0.075  0.289 -0.174   -0.040 -0.019  0.007
 TransDip   0.047 -0.047  0.028    0.048  0.073 -0.009    0.028 -0.074 -0.012

 Mode:                22                     23                     24
 Frequency:      1254.18                1332.24                1376.72
 Force Cnst:      1.5636                 1.6651                 2.9200
 Red. Mass:       1.6872                 1.5923                 2.6148
 IR Active:          YES                    YES                    YES
 IR Intens:        2.268                  0.523                  0.972
 Raman Active:       YES                    YES                    YES
               X      Y      Z        X      Y      Z        X      Y      Z
 C         -0.010  0.005  0.007    0.001  0.001 -0.000    0.028 -0.047 -0.009
 N          0.002  0.004 -0.002    0.000 -0.000 -0.000   -0.030 -0.059  0.024
 C          0.001 -0.012  0.052    0.112 -0.013  0.018    0.003  0.013  0.002
 C         -0.050 -0.004 -0.009    0.025 -0.005 -0.005   -0.028  0.311 -0.017
 C          0.173 -0.141 -0.005   -0.130  0.026  0.011    0.020 -0.189  0.030
 N         -0.026  0.040 -0.005   -0.002  0.072 -0.064    0.001  0.023 -0.014
 C         -0.012  0.024 -0.014   -0.041 -0.060  0.035   -0.002 -0.003  0.004
 C         -0.049 -0.013  0.002   -0.032 -0.048  0.034   -0.009  0.028 -0.022
 H         -0.119  0.002 -0.066   -0.240  0.186 -0.160    0.112 -0.049  0.055
 H         -0.066  0.407  0.035    0.030 -0.160 -0.022    0.107 -0.892  0.037
 H         -0.549  0.472 -0.005    0.095 -0.102 -0.011    0.073  0.134 -0.056
 H          0.357 -0.019 -0.046    0.784 -0.021  0.172    0.002 -0.021 -0.019
 H          0.074  0.208 -0.215    0.136  0.290 -0.193   -0.025 -0.022 -0.022
 TransDip   0.021 -0.041 -0.014    0.005 -0.016  0.016   -0.008  0.024 -0.019

 Mode:                25                     26                     27
 Frequency:      1385.20                1602.32                1699.90
 Force Cnst:      2.1176                12.7991                11.2171
 Red. Mass:       1.8731                 8.4612                 6.5885
 IR Active:          YES                    YES                    YES
 IR Intens:       21.341                 15.134                 13.629
 Raman Active:       YES                    YES                    YES
               X      Y      Z        X      Y      Z        X      Y      Z
 C         -0.004  0.005  0.002   -0.000  0.000  0.000    0.000 -0.000 -0.000
 N          0.003  0.005 -0.002    0.000  0.001 -0.001    0.001  0.003 -0.001
 C         -0.127  0.010 -0.026   -0.144  0.323 -0.257    0.136 -0.221  0.187
 C         -0.002 -0.022  0.003    0.002 -0.008  0.006   -0.006 -0.017  0.005
 C          0.030 -0.016  0.018    0.029 -0.042  0.024   -0.015  0.021 -0.012
 N         -0.021  0.068 -0.054   -0.295  0.132 -0.132   -0.244  0.136 -0.133
 C         -0.086 -0.096  0.059    0.366 -0.103  0.123    0.360 -0.156  0.161
 C          0.138  0.092 -0.052    0.047 -0.333  0.259   -0.088  0.251 -0.201
 H          0.363 -0.250  0.235    0.404  0.107 -0.035   -0.313 -0.047 -0.006
 H         -0.013  0.106  0.003   -0.001  0.029  0.002   -0.013  0.029  0.001
 H          0.025 -0.016  0.020   -0.016 -0.008 -0.002   -0.132 -0.100  0.034
 H          0.578 -0.091  0.162   -0.180 -0.132  0.067   -0.417 -0.195  0.100
 H         -0.103 -0.428  0.313    0.321  0.092 -0.033   -0.357 -0.159  0.069
 TransDip   0.014 -0.113  0.095    0.114  0.041 -0.029    0.071 -0.075  0.057

 Mode:                28                     29                     30
 Frequency:      2201.41                2984.58                3195.45
 Force Cnst:     36.0390                 5.6611                 6.5864
 Red. Mass:      12.6218                 1.0787                 1.0948
 IR Active:          YES                    YES                    YES
 IR Intens:        0.045                  0.269                 19.602
 Raman Active:       YES                    YES                    YES
               X      Y      Z        X      Y      Z        X      Y      Z
 C          0.267  0.715 -0.234    0.001  0.002 -0.001    0.000  0.000 -0.000
 N         -0.198 -0.525  0.175   -0.001 -0.001  0.000    0.000 -0.000  0.000
 C         -0.001 -0.000  0.001   -0.001 -0.001 -0.001    0.001  0.001 -0.001
 C         -0.033 -0.094  0.025    0.000 -0.002 -0.001    0.000 -0.000 -0.000
 C          0.004 -0.008  0.004   -0.018 -0.019 -0.076   -0.001  0.001 -0.001
 N         -0.000  0.001  0.001   -0.001  0.001 -0.001   -0.003  0.001 -0.001
 C         -0.000  0.000  0.000    0.002  0.000 -0.000   -0.003 -0.070  0.053
 C         -0.000  0.000 -0.000   -0.000 -0.001  0.000   -0.007  0.005 -0.004
 H         -0.004  0.002  0.000    0.004  0.011 -0.005   -0.011 -0.012  0.007
 H         -0.033 -0.048  0.028    0.000 -0.001 -0.003   -0.001 -0.000  0.000
 H         -0.032  0.008 -0.032    0.206  0.252  0.942    0.002  0.002  0.008
 H          0.000 -0.002 -0.003   -0.001 -0.008  0.006    0.057  0.789 -0.594
 H         -0.000 -0.000 -0.000    0.004 -0.001  0.001    0.104 -0.033  0.038
 TransDip  -0.003  0.005 -0.002    0.009 -0.003 -0.014   -0.010 -0.118  0.078

 Mode:                31                     32                     33
 Frequency:      3241.62                3245.24                3268.25
 Force Cnst:      6.7347                 6.7559                 6.9779
 Red. Mass:       1.0878                 1.0888                 1.1088
 IR Active:          YES                    YES                    YES
 IR Intens:        3.282                  1.661                  1.889
 Raman Active:       YES                    YES                    YES
               X      Y      Z        X      Y      Z        X      Y      Z
 C          0.000  0.001 -0.000    0.000  0.000 -0.000   -0.000  0.000  0.000
 N          0.000  0.001 -0.000   -0.000  0.000 -0.000    0.000  0.000 -0.000
 C         -0.003 -0.004  0.003    0.037  0.042 -0.027   -0.033 -0.048  0.032
 C         -0.074 -0.007  0.041   -0.007 -0.000  0.004   -0.000 -0.000 -0.000
 C          0.001 -0.001 -0.000   -0.001 -0.001 -0.000    0.002  0.000  0.001
 N          0.000  0.000  0.000    0.000 -0.000  0.000    0.001  0.000 -0.000
 C         -0.000 -0.001  0.000    0.002  0.007 -0.005    0.003  0.006 -0.004
 C          0.005 -0.001  0.001   -0.055  0.013 -0.016   -0.061  0.022 -0.024
 H          0.038  0.045 -0.029   -0.419 -0.487  0.315    0.400  0.471 -0.305
 H          0.868  0.077 -0.475    0.079  0.006 -0.043   -0.001  0.001  0.001
 H         -0.000 -0.002 -0.002    0.002  0.001  0.003   -0.004 -0.003 -0.010
 H          0.001  0.007 -0.006   -0.009 -0.072  0.054   -0.008 -0.056  0.041
 H         -0.056  0.015 -0.018    0.630 -0.165  0.203    0.658 -0.177  0.216
 TransDip   0.029  0.040 -0.030   -0.034  0.017 -0.017   -0.037  0.020 -0.012

 STANDARD THERMODYNAMIC QUANTITIES AT   298.15 K  AND     1.00 ATM

   This Molecule has  0 Imaginary Frequencies
   Zero point vibrational energy:       60.146 kcal/mol

   Atom    1 Element C  Has Mass   12.00000
   Atom    2 Element N  Has Mass   14.00307
   Atom    3 Element C  Has Mass   12.00000
   Atom    4 Element C  Has Mass   12.00000
   Atom    5 Element C  Has Mass   12.00000
   Atom    6 Element N  Has Mass   14.00307
   Atom    7 Element C  Has Mass   12.00000
   Atom    8 Element C  Has Mass   12.00000
   Atom    9 Element H  Has Mass    1.00783
   Atom   10 Element H  Has Mass    1.00783
   Atom   11 Element H  Has Mass    1.00783
   Atom   12 Element H  Has Mass    1.00783
   Atom   13 Element H  Has Mass    1.00783
   Molecular Mass:   105.045290 amu
   Principal axes and moments of inertia in amu*Bohr^2:
                             1           2           3
    Eigenvalues --      301.51240  1317.29878  1545.88984
          X              -0.22685     0.97331     0.03461
          Y               0.93226     0.20672     0.29690
          Z              -0.28183    -0.09961     0.95428
   Rotational Symmetry Number is   1
   The Molecule is an Asymmetric Top
   Translational Enthalpy:        0.889 kcal/mol
   Rotational Enthalpy:           0.889 kcal/mol
   Vibrational Enthalpy:         62.715 kcal/mol
   gas constant (RT):             0.592 kcal/mol
   Translational Entropy:        39.865  cal/mol.K
   Rotational Entropy:           27.909  cal/mol.K
   Vibrational Entropy:          16.149  cal/mol.K

   Total Enthalpy:               65.085 kcal/mol
   Total Entropy:                83.922  cal/mol.K
Archival summary:
1\1\c8-57\FREQ\ProcedureUnspecified\BasisUnspecified\265(2)\hpark21\FriFeb1721:20:422023FriFeb1721:20:422023\0\\#,FREQ,ProcedureUnspecified,BasisUnspecified,\\0,2\N\C,1,1.27794\H,2,1.08447,1,120.916\C,1,1.45725,2,106.21,3,-178.782,0\H,4,1.10246,1,106.506,2,113.115,0\C,2,1.46794,1,114.069,3,-179.817,0\H,6,1.07923,2,125.863,1,179.7,0\C,6,1.33279,2,106.379,1,-0.0182499,0\H,8,1.07951,6,128.414,2,179.577,0\C,4,1.49349,1,111.218,2,-129.265,0\H,10,1.07983,4,118.876,1,-19.3393,0\C,10,1.38622,4,121.73,1,163.839,0\N,12,1.16036,10,178.98,4,-10.1705,0\\\@

 Total job time:  9577.12s(wall), 371238.55s(cpu) 
 Fri Feb 17 21:20:42 2023

        *************************************************************
        *                                                           *
        *  Thank you very much for using Q-Chem.  Have a nice day.  *
        *                                                           *
        *************************************************************
