# Supplementary material for: Reactant Discovery with an Ab Initio Nanoreactor: Exploration of Astrophysical N-Heterocycle Precursors and Formation Pathways
Source: ACS Earth Space Chem. 2024 Aug 9;8(9):1771–83. doi: 10.1021/acsearthspacechem.4c00120 (PMC11418024; doi:10.1021/acsearthspacechem.4c00120)
Supplement: Supplementary file 2 — sp4c00120_si_002.zip [file sp4c00120_si_002.zip › nr-si-data/reaction3/TS11/optimized.xyz]

13

C         0.5175319469   -1.2771994879   -2.7613800336
N         0.4965699756   -0.4472199623   -1.9702095193
C         1.9058896994   -2.9889147295   -4.0400079482
C         0.5627924373   -2.3098112306   -3.7872426777
C         0.2231032089   -3.6940599661   -3.4387124699
N         0.5378743799   -4.1621048117   -2.1979045125
C         1.7894290591   -4.0025927361   -1.9026874266
C         2.6155481779   -3.5023426499   -2.9682172391
H         2.3319991078   -2.8836578705   -5.0273631313
H         0.1045878388   -1.9618471912   -4.7063008689
H        -0.3652100485   -4.2988791539   -4.1156291171
H         2.1579806129   -4.2675037793   -0.9204200277
H         3.6874722199   -3.6338091401   -2.9857350195
