# Supplementary material for: Reactant Discovery with an Ab Initio Nanoreactor: Exploration of Astrophysical N-Heterocycle Precursors and Formation Pathways
Source: ACS Earth Space Chem. 2024 Aug 9;8(9):1771–83. doi: 10.1021/acsearthspacechem.4c00120 (PMC11418024; doi:10.1021/acsearthspacechem.4c00120)
Supplement: Supplementary file 2 — sp4c00120_si_002.zip [file sp4c00120_si_002.zip › nr-si-data/reaction3/TS11/optimize.out]

Running Job 1 of 1 qchem.in
qchem qchem.in_8926.0 ./qchem8926/ 0
/home/leeping/opt/qchem/5.3.2-openmp/exe/qcprog.exe_s qchem.in_8926.0 ./qchem8926/
                  Welcome to Q-Chem
     A Quantum Leap Into The Future Of Chemistry


 Q-Chem 5.3, Q-Chem, Inc., Pleasanton, CA (2020)

 Yihan Shao,  Zhengting Gan,  E. Epifanovsky,  A. T. B. Gilbert,  M. Wormit,  
 J. Kussmann,  A. W. Lange,  A. Behn,  Jia Deng,  Xintian Feng,  D. Ghosh,  
 M. Goldey,  P. R. Horn,  L. D. Jacobson,  I. Kaliman,  T. Kus,  A. Landau,  
 Jie Liu,  E. I. Proynov,  R. M. Richard,  R. P. Steele,  E. J. Sundstrom,  
 H. L. Woodcock III,  P. M. Zimmerman,  D. Zuev,  B. Alam,  B. Albrecht,  
 A. Aldossary,  E. Alguire,  S. A. Baeppler,  D. Barton,  Z. Benda,  
 Y. A. Bernard,  E. J. Berquist,  K. B. Bravaya,  H. Burton,  K. Carter-Fenk,  
 D. Casanova,  Chun-Min Chang,  Yunqing Chen,  A. Chien,  K. D. Closser,  
 M. P. Coons,  S. Coriani,  S. Dasgupta,  A. L. Dempwolff,  M. Diedenhofen,  
 Hainam Do,  R. G. Edgar,  Po-Tung Fang,  S. Faraji,  S. Fatehi,  
 Qingguo Feng,  J. Fosso-Tande,  J. Gayvert,  Qinghui Ge,  A. Ghysels,  
 G. Gidofalvi,  J. Gomes,  J. Gonthier,  S. Gulania,  A. Gunina,  D. Hait,  
 M. W. D. Hanson-Heine,  S. Hammes-Schiffer,  P. H. P. Harbach,  
 A. W. Hauser,  M. F. Herbst,  J. E. Herr,  E. G. Hohenstein,  Z. C. Holden,  
 S. Houck,  Kerwin Hui,  B. C. Huynh,  M. Ivanov,  T.-C. Jagau,  Hyunjun Ji,  
 B. Kaduk,  K. Khistyaev,  Jaehoon Kim,  P. Klunzinger,  K. Koh,  
 D. Kosenkov,  L. Koulias,  T. Kowalczyk,  C. M. Krauter,  A. Kunitsa,  
 Ka Un Lao,  A. Laurent,  K. V. Lawler,  Joonho Lee,  D. Lefrancois,  
 S. Lehtola,  D. S. Levine,  Yi-Pei Li,  You-Sheng Lin,  Fenglai Liu,  
 Kuan-Yu Liu,  E. Livshits,  M. Loipersberger,  A. Luenser,  A. Manjanath,  
 P. Manohar,  E. Mansoor,  S. F. Manzer,  Shan-Ping Mao,  Yuezhi Mao,  
 N. Mardirossian,  A. V. Marenich,  T. Markovich,  L. A. Martinez-Martinez,  
 S. A. Maurer,  N. J. Mayhall,  S. C. McKenzie,  J.-M. Mewes,  P. Morgante,  
 A. F. Morrison,  J. W. Mullinax,  K. Nanda,  T. S. Nguyen-Beck,  
 R. Olivares-Amaya,  K. J. Oosterbaan,  J. A. Parkhill,  S. K. Paul,  
 F. Pavosevic,  Zheng Pei,  T. M. Perrine,  F. Plasser,  P. Pokhilko,  
 S. Prager,  A. Prociuk,  E. Ramos,  B. Rana,  D. R. Rehn,  F. Rob,  
 E. Rossomme,  M. Scheurer,  M. Schneider,  N. Sergueev,  S. M. Sharada,  
 S. Sharma,  W. Skomorowski,  D. W. Small,  T. Stauch,  C. J. Stein,  
 T. Stein,  Yu-Chuan Su,  S. P. Veccham,  Zhen Tao,  A. J. W. Thom,  
 A. Tkatchenko,  T. Tsuchimochi,  N. M. Tubman,  L. Vogt,  M. L. Vidal,  
 O. Vydrov,  M. A. Watson,  J. Wenzel,  M. de Wergifosse,  T. A. Wesolowski,  
 A. White,  J. Witte,  A. Yamada,  Jun Yang,  K. Yao,  S. Yeganeh,  
 S. R. Yost,  Zhi-Qiang You,  A. Zech,  Igor Ying Zhang,  Xing Zhang,  
 Yan Zhao,  Ying Zhu,  B. R. Brooks,  G. K. L. Chan,  C. J. Cramer,  
 M. S. Gordon,  W. J. Hehre,  A. Klamt,  M. W. Schmidt,  C. D. Sherrill,  
 D. G. Truhlar,  A. Aspuru-Guzik,  R. Baer,  A. T. Bell,  N. A. Besley,  
 Jeng-Da Chai,  A. E. DePrince, III,  R. A. DiStasio Jr.,  A. Dreuw,  
 B. D. Dunietz,  T. R. Furlani,  Chao-Ping Hsu,  Yousung Jung,  Jing Kong,  
 D. S. Lambrecht,  WanZhen Liang,  C. Ochsenfeld,  V. A. Rassolov,  
 L. V. Slipchenko,  J. E. Subotnik,  T. Van Voorhis,  J. M. Herbert,  
 A. I. Krylov,  P. M. W. Gill,  M. Head-Gordon

 Contributors to earlier versions of Q-Chem not listed above: 
 R. D. Adamson,  B. Austin,  J. Baker,  G. J. O. Beran,  K. Brandhorst,  
 S. T. Brown,  E. F. C. Byrd,  A. K. Chakraborty,  C.-L. Cheng,  
 Siu Hung Chien,  D. M. Chipman,  D. L. Crittenden,  H. Dachsel,  
 R. J. Doerksen,  A. D. Dutoi,  L. Fusti-Molnar,  W. A. Goddard III,  
 A. Golubeva-Zadorozhnaya,  S. R. Gwaltney,  G. Hawkins,  A. Heyden,  
 S. Hirata,  G. Kedziora,  F. J. Keil,  C. Kelley,  Jihan Kim,  R. A. King,  
 R. Z. Khaliullin,  P. P. Korambath,  W. Kurlancheek,  A. M. Lee,  M. S. Lee,  
 S. V. Levchenko,  Ching Yeh Lin,  D. Liotard,  R. C. Lochan,  I. Lotan,  
 P. E. Maslen,  N. Nair,  D. P. O'Neill,  D. Neuhauser,  E. Neuscamman,  
 C. M. Oana,  R. Olson,  B. Peters,  R. Peverati,  P. A. Pieniazek,  
 Y. M. Rhee,  J. Ritchie,  M. A. Rohrdanz,  E. Rosta,  N. J. Russ,  
 H. F. Schaefer III,  N. E. Schultz,  N. Shenvi,  A. C. Simmonett,  A. Sodt,  
 D. Stuck,  K. S. Thanthiriwatte,  V. Vanovschi,  Tao Wang,  A. Warshel,  
 C. F. Williams,  Q. Wu,  X. Xu,  W. Zhang

 Please cite Q-Chem as follows:
 Y. Shao et al., Mol. Phys. 113, 184-215 (2015)
 DOI: 10.1080/00268976.2014.952696

 Q-Chem 5.3.2 for Intel X86 EM64T Linux

 Parts of Q-Chem use Armadillo 9.800.1 (Horizon Scraper).
 http://arma.sourceforge.net/

 Q-Chem begins on Tue Feb 21 16:51:17 2023  

Host: 
0

     Scratch files written to ./qchem8926//
 Dec820 |scratch|qcdevops|jenkins|workspace|build_RNUM 5633   
Processing $rem in /home/leeping/opt/qchem/5.3.2-openmp/config/preferences:
Processing $rem in /home/hpark21/.qchemrc:

Checking the input file for inconsistencies... 	...done.

--------------------------------------------------------------
User input:
--------------------------------------------------------------
$molecule
0 2
C        0.5198114775   -1.2709161367   -2.7671519192
N        0.5098784394   -0.4293423280   -1.9882006933
C        1.9009710200   -2.9905578540   -4.0380960482
C        0.5585109635   -2.3113567017   -3.7842117593
C        0.2261853048   -3.6978788514   -3.4396171733
N        0.5387795292   -4.1715980942   -2.1995492961
C        1.7900881556   -4.0125051243   -1.9045143193
C        2.6136638191   -3.4996484153   -2.9642729902
H        2.3376195777   -2.8673734938   -5.0191159148
H        0.0983747337   -1.9716229967   -4.7048919355
H       -0.3756643346   -4.2978173347   -4.1088890484
H        2.1604861479   -4.2886540293   -0.9266509005
H        3.6868637820   -3.6206713490   -2.9766479934
$end

$rem
method                wB97X-D3
basis                 cc-pvtz
unrestricted          true
symmetry              False
sym_ignore            true
scf_convergence       8
thresh                14
jobtype               ts
scf_guess             core
scf_algorithm         diis
max_scf_cycles        100
geom_opt_max_cycles   100
$end
--------------------------------------------------------------
 Adding empirical dispersion correction 
 ----------------------------------------------------------------
 Doing -D3(0) with
 s6  =   1.00000
 s8  =   1.00000
 rs6 =   1.28100
 rs8 =   1.09400
 -D3 energy without 3body term =     -0.0033007155 hartrees
 ----------------------------------------------------------------
             Standard Nuclear Orientation (Angstroms)
    I     Atom           X                Y                Z
 ----------------------------------------------------------------
    1      C       0.5198114775    -1.2709161367    -2.7671519192
    2      N       0.5098784394    -0.4293423280    -1.9882006933
    3      C       1.9009710200    -2.9905578540    -4.0380960482
    4      C       0.5585109635    -2.3113567017    -3.7842117593
    5      C       0.2261853048    -3.6978788514    -3.4396171733
    6      N       0.5387795292    -4.1715980942    -2.1995492961
    7      C       1.7900881556    -4.0125051243    -1.9045143193
    8      C       2.6136638191    -3.4996484153    -2.9642729902
    9      H       2.3376195777    -2.8673734938    -5.0191159148
   10      H       0.0983747337    -1.9716229967    -4.7048919355
   11      H      -0.3756643346    -4.2978173347    -4.1088890484
   12      H       2.1604861479    -4.2886540293    -0.9266509005
   13      H       3.6868637820    -3.6206713490    -2.9766479934
 ----------------------------------------------------------------
 Nuclear Repulsion Energy =         324.60480625 hartrees
 There are       28 alpha and       27 beta electrons
 Requested basis set is cc-pVTZ
 There are 110 shells and 310 basis functions

 Total QAlloc Memory Limit   8000 MB
 Mega-Array Size      1956 MB
 MEM_STATIC part      2000 MB
 A cutoff of  1.0D-14 yielded   5868 shell pairs
 There are     47078 function pairs (     61934 Cartesian)
 Smallest overlap matrix eigenvalue = 1.86E-04

 Scale SEOQF with 1.000000e-01/1.000000e-01/1.000000e-01

 Standard Electronic Orientation quadrupole field applied
 Nucleus-field energy     =    -0.0000000126 hartrees
 Guess MOs from core Hamiltonian diagonalization
 Long-range K will be added via erf
 Coulomb attenuation parameter = 0.25 bohr**(-1)
 An unrestricted hybrid HF-DFT SCF calculation will be
 performed using Pulay DIIS extrapolation
 Exchange:     0.1957 Hartree-Fock + 1.0000 wB97X-D3 + LR-HF
 Correlation:  1.0000 wB97X-D3
 Using SG-2 standard quadrature grid
 Dispersion:   Grimme D3
 SCF converges when DIIS error is below 1.0E-08
 using 64 threads for integral computing
 -------------------------------------------------------
 OpenMP Integral computing Module                
 Release: version 1.0, May 2013, Q-Chem Inc. Pittsburgh 
 -------------------------------------------------------
 using 64 threads for integral computing
 -------------------------------------------------------
 OpenMP Integral computing Module                
 Release: version 1.0, May 2013, Q-Chem Inc. Pittsburgh 
 -------------------------------------------------------
 ---------------------------------------
  Cycle       Energy         DIIS Error
 ---------------------------------------
    1    -261.7117694448      8.08E-02
    2    -210.0099371419      7.70E-02
    3    -305.7615128603      3.15E-02
    4    -189.8954038952      8.76E-02
    5    -241.0028618393      7.09E-02
    6    -271.9227287086      6.13E-02
    7    -284.4250798920      5.61E-02
    8    -297.2394722553      4.96E-02
    9    -311.1358423901      4.22E-02
   10    -319.7106149428      3.44E-02
   11    -328.9807398180      2.50E-02
   12    -336.0020984140      1.56E-02
   13    -340.4889946933      5.68E-03
   14    -340.7281771894      4.81E-03
   15    -341.0122548799      7.17E-04
   16    -341.0201647252      3.01E-04
   17    -341.0218825363      1.36E-04
   18    -341.0224799053      3.87E-05
   19    -341.0226967313      2.11E-05
   20    -341.0227876217      1.43E-05
   21    -341.0228385749      7.90E-06
   22    -341.0228651502      4.20E-06
   23    -341.0228718664      2.34E-06
   24    -341.0228746761      1.00E-06
   25    -341.0228750706      5.71E-07
   26    -341.0228752181      3.89E-07
   27    -341.0228752614      2.41E-07
   28    -341.0228752906      1.51E-07
   29    -341.0228753007      7.68E-08
   30    -341.0228753027      3.78E-08
   31    -341.0228753031      1.81E-08
   32    -341.0228753032      8.00E-09 Convergence criterion met
 ---------------------------------------
 <S^2> = 0.7693
 SCF time:  CPU 5678.81 s  wall 102.11 s
 SCF   energy in the final basis set = -341.02287530
 Total energy in the final basis set = -341.02287530
 
 --------------------------------------------------------------
 
                    Orbital Energies (a.u.)
 --------------------------------------------------------------
 
 Alpha MOs
 -- Occupied --
-14.4403 -14.4237 -10.3693 -10.3592 -10.3339 -10.3256 -10.3201 -10.3152
 -1.1097  -1.0293  -0.9690  -0.9044  -0.8029  -0.7348  -0.7089  -0.6642
 -0.5978  -0.5827  -0.5734  -0.5283  -0.5160  -0.4927  -0.4687  -0.4417
 -0.4309  -0.4066  -0.3506  -0.3006
 -- Virtual --
  0.0729   0.0910   0.0928   0.1129   0.1293   0.1460   0.1599   0.1636
  0.1817   0.2110   0.2393   0.2738   0.2852   0.3000   0.3140   0.3265
  0.3375   0.3507   0.3677   0.3923   0.4095   0.4183   0.4337   0.4499
  0.4529   0.4610   0.4760   0.4786   0.5063   0.5132   0.5251   0.5338
  0.5446   0.5517   0.5676   0.5788   0.5842   0.5953   0.6108   0.6399
  0.6400   0.6617   0.6712   0.7027   0.7122   0.7194   0.7212   0.7427
  0.7713   0.7954   0.8117   0.8414   0.8852   0.9017   0.9085   0.9318
  0.9479   0.9626   0.9840   1.0340   1.0396   1.0480   1.0622   1.0782
  1.0872   1.0994   1.1214   1.1286   1.1575   1.1675   1.2013   1.2128
  1.2333   1.2478   1.2511   1.2712   1.2819   1.3061   1.3091   1.3270
  1.3475   1.3757   1.3985   1.4153   1.4340   1.4514   1.4584   1.4778
  1.5055   1.5259   1.5322   1.5603   1.5793   1.5962   1.6226   1.6415
  1.6474   1.7045   1.7361   1.7883   1.8588   1.8828   1.9036   1.9224
  1.9663   2.0231   2.0360   2.0818   2.1355   2.1907   2.2006   2.2393
  2.2641   2.2878   2.3021   2.3430   2.3657   2.3834   2.4323   2.4570
  2.4801   2.5204   2.5548   2.5746   2.5988   2.6243   2.6418   2.6706
  2.6834   2.7031   2.7225   2.7367   2.7581   2.7645   2.7985   2.8153
  2.8175   2.8431   2.8656   2.8941   2.9035   2.9240   2.9277   2.9627
  2.9745   2.9966   3.0130   3.0259   3.0417   3.0477   3.0545   3.0846
  3.1062   3.1192   3.1353   3.1516   3.1712   3.1907   3.2034   3.2125
  3.2243   3.2375   3.2468   3.2765   3.2935   3.3104   3.3202   3.3310
  3.3637   3.3693   3.3872   3.3994   3.4231   3.4613   3.4818   3.5037
  3.5132   3.5316   3.5478   3.5748   3.6052   3.6121   3.6342   3.6843
  3.6968   3.7152   3.7222   3.7298   3.7481   3.7800   3.8034   3.8141
  3.8294   3.8570   3.8614   3.8789   3.9081   3.9378   3.9642   3.9825
  4.0249   4.0320   4.0500   4.0757   4.0771   4.0902   4.1081   4.1377
  4.1478   4.1752   4.2033   4.2133   4.2464   4.2653   4.2894   4.2939
  4.3076   4.3327   4.3483   4.3731   4.3893   4.4271   4.4382   4.4679
  4.5100   4.5349   4.5733   4.6154   4.6374   4.6693   4.6726   4.7045
  4.7373   4.7644   4.8086   4.8164   4.8333   4.8792   4.9062   4.9338
  4.9562   4.9669   4.9924   5.0598   5.0644   5.1070   5.1254   5.1730
  5.1985   5.2228   5.2374   5.2609   5.2887   5.3073   5.3458   5.3823
  5.4255   5.5016   5.5276   5.6309   5.6459   5.6864   5.8008   5.8255
  5.8395   5.8759   5.9638   6.0759   6.1138   6.2226   6.2538   6.3075
  6.3693   6.5104   8.2028  10.0123  11.1762  12.1008  12.9560  13.0996
 13.9463  15.9506
 
 Beta MOs
 -- Occupied --
-14.4368 -14.4236 -10.3660 -10.3583 -10.3333 -10.3266 -10.3200 -10.3110
 -1.0995  -1.0283  -0.9634  -0.8889  -0.7960  -0.7235  -0.7031  -0.6585
 -0.5939  -0.5754  -0.5661  -0.5178  -0.5087  -0.4715  -0.4666  -0.4362
 -0.4248  -0.3900  -0.3428
 -- Virtual --
 -0.0516   0.0895   0.0939   0.1061   0.1257   0.1337   0.1490   0.1622
  0.1662   0.1838   0.2116   0.2435   0.2753   0.2876   0.3022   0.3167
  0.3283   0.3378   0.3546   0.3715   0.3948   0.4144   0.4207   0.4380
  0.4545   0.4593   0.4647   0.4806   0.4819   0.5104   0.5161   0.5276
  0.5365   0.5470   0.5549   0.5698   0.5812   0.5855   0.5967   0.6134
  0.6426   0.6446   0.6640   0.6741   0.7048   0.7138   0.7204   0.7237
  0.7443   0.7750   0.7980   0.8153   0.8439   0.8881   0.9043   0.9107
  0.9359   0.9509   0.9643   0.9867   1.0368   1.0427   1.0507   1.0648
  1.0800   1.0886   1.1021   1.1231   1.1320   1.1604   1.1696   1.2031
  1.2168   1.2369   1.2500   1.2552   1.2740   1.2872   1.3087   1.3108
  1.3313   1.3513   1.3776   1.4004   1.4196   1.4362   1.4557   1.4617
  1.4825   1.5087   1.5288   1.5346   1.5623   1.5844   1.5994   1.6279
  1.6441   1.6497   1.7101   1.7426   1.7911   1.8633   1.8848   1.9047
  1.9258   1.9688   2.0285   2.0414   2.0860   2.1413   2.1980   2.2100
  2.2421   2.2697   2.2901   2.3092   2.3475   2.3791   2.3940   2.4355
  2.4655   2.4855   2.5285   2.5584   2.5792   2.6045   2.6288   2.6478
  2.6741   2.6898   2.7122   2.7272   2.7405   2.7611   2.7712   2.8019
  2.8191   2.8221   2.8494   2.8711   2.8998   2.9089   2.9292   2.9362
  2.9708   2.9787   3.0032   3.0191   3.0309   3.0470   3.0541   3.0593
  3.0886   3.1108   3.1231   3.1396   3.1568   3.1774   3.1943   3.2073
  3.2171   3.2323   3.2449   3.2554   3.2812   3.2997   3.3148   3.3244
  3.3373   3.3668   3.3737   3.3972   3.4058   3.4286   3.4678   3.4857
  3.5076   3.5173   3.5348   3.5500   3.5817   3.6120   3.6161   3.6386
  3.6868   3.6995   3.7188   3.7276   3.7341   3.7528   3.7825   3.8064
  3.8174   3.8356   3.8606   3.8663   3.8821   3.9123   3.9417   3.9674
  3.9860   4.0280   4.0363   4.0540   4.0774   4.0780   4.0933   4.1120
  4.1421   4.1521   4.1796   4.2070   4.2162   4.2521   4.2704   4.2934
  4.2974   4.3112   4.3357   4.3526   4.3798   4.3931   4.4320   4.4427
  4.4741   4.5142   4.5403   4.5789   4.6190   4.6414   4.6713   4.6742
  4.7083   4.7408   4.7687   4.8112   4.8204   4.8367   4.8849   4.9097
  4.9405   4.9641   4.9740   4.9982   5.0627   5.0689   5.1121   5.1324
  5.1779   5.2018   5.2263   5.2396   5.2649   5.2932   5.3110   5.3506
  5.3905   5.4326   5.5073   5.5308   5.6349   5.6502   5.6903   5.8042
  5.8283   5.8424   5.8780   5.9680   6.0800   6.1182   6.2249   6.2548
  6.3105   6.3706   6.5149   8.2035  10.0160  11.1816  12.1054  12.9603
 13.1039  13.9520  15.9509
 --------------------------------------------------------------
 
          Ground-State Mulliken Net Atomic Charges

     Atom                 Charge (a.u.)    Spin (a.u.)
  --------------------------------------------------------
      1 C                    -0.101410       0.007797
      2 N                    -0.049804       0.006296
      3 C                    -0.167457      -0.086046
      4 C                    -0.017587       0.062662
      5 C                     0.000720       0.312030
      6 N                    -0.170228       0.200283
      7 C                    -0.075794       0.063508
      8 C                    -0.136594       0.423883
      9 H                     0.140138       0.009616
     10 H                     0.137886      -0.002097
     11 H                     0.153112       0.010268
     12 H                     0.139771       0.000287
     13 H                     0.147246      -0.008487
  --------------------------------------------------------
  Sum of atomic charges =    -0.000000
  Sum of spin   charges =     1.000000

 -----------------------------------------------------------------
                    Cartesian Multipole Moments
 -----------------------------------------------------------------
    Charge (ESU x 10^10)
                -0.0000
    Dipole Moment (Debye)
         X       1.3594      Y      -2.3143      Z      -3.5295
       Tot       4.4341
    Quadrupole Moments (Debye-Ang)
        XX     -39.5008     XY      -6.8356     YY     -42.7055
        XZ      -3.0458     YZ      12.3191     ZZ     -22.8958
    Octopole Moments (Debye-Ang^2)
       XXX    -129.8561    XXY     103.3450    XYY     -29.0437
       YYY     397.4973    XXZ     116.9578    XYZ      10.0452
       YYZ     108.4703    XZZ     -38.7081    YZZ      65.9306
       ZZZ     284.1780
    Hexadecapole Moments (Debye-Ang^3)
      XXXX    -524.4193   XXXY     394.9479   XXYY    -455.8134
      XYYY     425.0290   YYYY   -2811.2839   XXXZ     383.4865
      XXYZ    -319.0639   XYYZ     137.3663   YYYZ   -1109.4965
      XXZZ    -472.9105   XYZZ     136.6967   YYZZ    -723.9410
      XZZZ     386.9514   YZZZ    -838.5362   ZZZZ   -2027.0945
 -----------------------------------------------------------------
 Calculating analytic gradient of the SCF energy
 Gradient of SCF Energy
            1           2           3           4           5           6
    1   0.0002172   0.0001638  -0.0001152  -0.0000291   0.0000852  -0.0000957
    2   0.0000403   0.0000142   0.0002650  -0.0002032  -0.0000858  -0.0002866
    3   0.0001233  -0.0003957  -0.0001447   0.0001835  -0.0000830  -0.0001044
            7           8           9          10          11          12
    1  -0.0001758  -0.0000783   0.0006188   0.0000883  -0.0005235  -0.0001040
    2   0.0001742   0.0005075   0.0006197  -0.0005438  -0.0001125  -0.0001774
    3  -0.0002475  -0.0000417   0.0001471   0.0001600   0.0006810  -0.0004629
           13
    1  -0.0000517
    2  -0.0002115
    3   0.0001850
 Max gradient component =       6.810E-04
 RMS gradient           =       2.840E-04
 Gradient time:  CPU 465.33 s  wall 9.64 s
 Geometry Optimization Parameters
   NAtoms,    NIC,     NZ,  NCons,   NDum,   NFix, NCnnct, MaxDiis
       13     108       0       0       0       0       0       0


** GEOMETRY OPTIMIZATION IN DELOCALIZED INTERNAL COORDINATES **
   Searching for a Transition State

   Optimization Cycle:   1

                       Coordinates (Angstroms)
     ATOM                X               Y               Z
      1  C         0.5198114775   -1.2709161367   -2.7671519192
      2  N         0.5098784394   -0.4293423280   -1.9882006933
      3  C         1.9009710200   -2.9905578540   -4.0380960482
      4  C         0.5585109635   -2.3113567017   -3.7842117593
      5  C         0.2261853048   -3.6978788514   -3.4396171733
      6  N         0.5387795292   -4.1715980942   -2.1995492961
      7  C         1.7900881556   -4.0125051243   -1.9045143193
      8  C         2.6136638191   -3.4996484153   -2.9642729902
      9  H         2.3376195777   -2.8673734938   -5.0191159148
     10  H         0.0983747337   -1.9716229967   -4.7048919355
     11  H        -0.3756643346   -4.2978173347   -4.1088890484
     12  H         2.1604861479   -4.2886540293   -0.9266509005
     13  H         3.6868637820   -3.6206713490   -2.9766479934
   Point Group: c1    Number of degrees of freedom:    33


   Energy is   -341.022875303


 Attempting to generate delocalized internal coordinates
 Initial Hessian constructed with Jon Baker's OPTIMIZE code

 33 Hessian modes will be used to form the next step
  Hessian Eigenvalues:
     0.015197    0.019642    0.020828    0.022230    0.022899    0.024441
     0.034120    0.041066    0.059989    0.066092    0.078187    0.089072
     0.098500    0.141176    0.157830    0.157947    0.159939    0.200000
     0.200000    0.216459    0.258289    0.299659    0.355295    0.357898
     0.358122    0.358918    0.359855    0.368272    0.375358    0.448525
     0.506459    0.632933    1.368488
**WARNING** Hessian does not have the desired local structure
**WARNING** Hessian does not have the desired local structure

 Transition state search - taking P-RFO step
 Searching for Lamda that Maximizes Along the Lowest mode
 Value Taken    Lamda =   0.01520235
 Searching for Lamda that Minimizes Along All other modes
 Value Taken    Lamda =  -0.00006485
 Calculated Step too Large.  Step scaled by  0.005627
 Step Taken.  Stepsize is  0.300000

                             Maximum     Tolerance    Cnvgd?
         Gradient           0.001358      0.000300      NO
         Displacement       0.149968      0.001200      NO
         Energy change     *********      0.000001      NO


 New Cartesian Coordinates Obtained by Inverse Iteration

 Displacement from previous Coordinates is:  0.190123
 Adding empirical dispersion correction 
 ----------------------------------------------------------------
 Doing -D3(0) with
 s6  =   1.00000
 s8  =   1.00000
 rs6 =   1.28100
 rs8 =   1.09400
 -D3 energy without 3body term =     -0.0032986520 hartrees
 ----------------------------------------------------------------
             Standard Nuclear Orientation (Angstroms)
    I     Atom           X                Y                Z
 ----------------------------------------------------------------
    1      C       0.5201230468    -1.2618964087    -2.7785045092
    2      N       0.5115376317    -0.4117381016    -2.0089146053
    3      C       1.9003380710    -2.9941785389    -4.0353089641
    4      C       0.5570304843    -2.3135433140    -3.7840419718
    5      C       0.2224005986    -3.6965336585    -3.4327629232
    6      N       0.5314459161    -4.1560534203    -2.1866585284
    7      C       1.7891577321    -4.0265892901    -1.9054978754
    8      C       2.6119723003    -3.5290609090    -2.9731687376
    9      H       2.3408514086    -2.7941500429    -5.0018334577
   10      H       0.0917483090    -1.9854643936    -4.7063646991
   11      H      -0.3581449827    -4.3202919784    -4.0990718763
   12      H       2.1612544742    -4.2963304265    -0.9264877660
   13      H       3.6858536259    -3.6441122266    -2.9831940775
 ----------------------------------------------------------------
 Nuclear Repulsion Energy =         324.37620224 hartrees
 There are       28 alpha and       27 beta electrons
 Applying Cartesian multipole field
    Component          Value
    ---------          -----
     (2,0,0)        1.00000E-11
     (0,2,0)        2.00000E-11
     (0,0,2)       -3.00000E-11
 Nucleus-field energy     =    -0.0000000126 hartrees
 Requested basis set is cc-pVTZ
 There are 110 shells and 310 basis functions
 A cutoff of  1.0D-14 yielded   5866 shell pairs
 There are     47042 function pairs (     61886 Cartesian)
 Smallest overlap matrix eigenvalue = 1.82E-04
 Guess MOs from SCF MO coefficient file
 Reading MOs from coefficient file
 Reading MOs from coefficient file
 Long-range K will be added via erf
 Coulomb attenuation parameter = 0.25 bohr**(-1)
 An unrestricted hybrid HF-DFT SCF calculation will be
 performed using Pulay DIIS extrapolation
 Exchange:     0.1957 Hartree-Fock + 1.0000 wB97X-D3 + LR-HF
 Correlation:  1.0000 wB97X-D3
 Using SG-2 standard quadrature grid
 Dispersion:   Grimme D3
 SCF converges when DIIS error is below 1.0E-08
 Geometry optimization detected.  Setting ReadMinima to 0
 Setting SaveMinima to 0
 using 64 threads for integral computing
 -------------------------------------------------------
 OpenMP Integral computing Module                
 Release: version 1.0, May 2013, Q-Chem Inc. Pittsburgh 
 -------------------------------------------------------
 using 64 threads for integral computing
 -------------------------------------------------------
 OpenMP Integral computing Module                
 Release: version 1.0, May 2013, Q-Chem Inc. Pittsburgh 
 -------------------------------------------------------
 ---------------------------------------
  Cycle       Energy         DIIS Error
 ---------------------------------------
    1    -341.0209058989      5.28E-04
    2    -341.0221762524      5.06E-05
    3    -341.0222698216      2.21E-05
    4    -341.0222850159      1.47E-05
    5    -341.0222924011      6.16E-06
    6    -341.0222952957      3.82E-06
    7    -341.0222967511      2.09E-06
    8    -341.0222983560      1.44E-06
    9    -341.0222988423      8.41E-07
   10    -341.0222991521      4.83E-07
   11    -341.0222992075      2.62E-07
   12    -341.0222992329      1.64E-07
   13    -341.0222992433      8.94E-08
   14    -341.0222992463      3.51E-08
   15    -341.0222992469      1.51E-08
   16    -341.0222992470      6.95E-09 Convergence criterion met
 ---------------------------------------
 <S^2> = 0.7686
 SCF time:  CPU 2700.05 s  wall 47.58 s
 SCF   energy in the final basis set = -341.02229925
 Total energy in the final basis set = -341.02229925
 
 --------------------------------------------------------------
 
                    Orbital Energies (a.u.)
 --------------------------------------------------------------
 
 Alpha MOs
 -- Occupied --
-14.4405 -14.4238 -10.3700 -10.3590 -10.3342 -10.3262 -10.3202 -10.3145
 -1.1101  -1.0295  -0.9692  -0.9040  -0.8030  -0.7353  -0.7089  -0.6642
 -0.5982  -0.5846  -0.5741  -0.5267  -0.5140  -0.4927  -0.4688  -0.4417
 -0.4310  -0.4076  -0.3530  -0.2970
 -- Virtual --
  0.0687   0.0912   0.0934   0.1130   0.1286   0.1460   0.1592   0.1642
  0.1819   0.2107   0.2400   0.2732   0.2854   0.2995   0.3127   0.3284
  0.3375   0.3522   0.3670   0.3918   0.4106   0.4178   0.4324   0.4499
  0.4531   0.4614   0.4754   0.4786   0.5073   0.5138   0.5238   0.5332
  0.5436   0.5505   0.5665   0.5782   0.5845   0.5935   0.6095   0.6378
  0.6430   0.6610   0.6714   0.7067   0.7135   0.7205   0.7239   0.7460
  0.7750   0.7957   0.8074   0.8428   0.8811   0.8990   0.9047   0.9289
  0.9493   0.9619   0.9792   1.0331   1.0368   1.0505   1.0605   1.0771
  1.0822   1.1038   1.1192   1.1274   1.1662   1.1693   1.2022   1.2142
  1.2301   1.2461   1.2484   1.2725   1.2807   1.3040   1.3090   1.3292
  1.3438   1.3747   1.3944   1.4135   1.4351   1.4498   1.4598   1.4756
  1.5066   1.5263   1.5331   1.5592   1.5799   1.5953   1.6209   1.6400
  1.6466   1.7066   1.7372   1.7872   1.8617   1.8842   1.9043   1.9192
  1.9663   2.0212   2.0373   2.0811   2.1420   2.1902   2.2007   2.2413
  2.2579   2.2887   2.3062   2.3448   2.3624   2.3838   2.4314   2.4613
  2.4797   2.5163   2.5547   2.5758   2.5973   2.6286   2.6403   2.6713
  2.6804   2.7027   2.7256   2.7375   2.7589   2.7635   2.8027   2.8139
  2.8211   2.8401   2.8680   2.8949   2.9027   2.9242   2.9285   2.9668
  2.9739   2.9940   3.0121   3.0224   3.0383   3.0492   3.0551   3.0790
  3.1054   3.1153   3.1345   3.1482   3.1670   3.1896   3.2010   3.2134
  3.2228   3.2388   3.2455   3.2747   3.2836   3.3096   3.3177   3.3251
  3.3623   3.3724   3.3858   3.3936   3.4262   3.4650   3.4764   3.5020
  3.5172   3.5287   3.5450   3.5761   3.6016   3.6127   3.6399   3.6830
  3.6908   3.7108   3.7133   3.7297   3.7441   3.7790   3.8005   3.8080
  3.8226   3.8586   3.8608   3.8807   3.9057   3.9407   3.9725   3.9897
  4.0270   4.0386   4.0503   4.0764   4.0780   4.0872   4.1084   4.1333
  4.1487   4.1738   4.2039   4.2125   4.2513   4.2587   4.2861   4.2935
  4.3089   4.3334   4.3458   4.3743   4.3905   4.4290   4.4379   4.4636
  4.5039   4.5387   4.5808   4.6168   4.6427   4.6700   4.6741   4.7037
  4.7347   4.7689   4.8092   4.8171   4.8348   4.8773   4.9033   4.9335
  4.9548   4.9605   4.9997   5.0507   5.0626   5.1072   5.1255   5.1701
  5.1932   5.2220   5.2364   5.2626   5.2897   5.3155   5.3483   5.3836
  5.4246   5.5023   5.5302   5.6263   5.6467   5.6865   5.8025   5.8255
  5.8441   5.8755   5.9650   6.0712   6.1242   6.2250   6.2543   6.3121
  6.3686   6.5128   8.2113  10.0346  11.1387  12.1006  12.9489  13.1111
 13.9584  15.9618
 
 Beta MOs
 -- Occupied --
-14.4370 -14.4237 -10.3667 -10.3581 -10.3336 -10.3272 -10.3201 -10.3105
 -1.0999  -1.0284  -0.9634  -0.8890  -0.7959  -0.7241  -0.7030  -0.6583
 -0.5942  -0.5774  -0.5668  -0.5168  -0.5069  -0.4714  -0.4663  -0.4362
 -0.4245  -0.3907  -0.3453
 -- Virtual --
 -0.0489   0.0862   0.0940   0.1061   0.1255   0.1334   0.1489   0.1615
  0.1667   0.1842   0.2113   0.2443   0.2748   0.2875   0.3015   0.3155
  0.3307   0.3376   0.3559   0.3708   0.3943   0.4156   0.4202   0.4367
  0.4538   0.4606   0.4648   0.4801   0.4818   0.5117   0.5165   0.5265
  0.5361   0.5460   0.5537   0.5688   0.5804   0.5860   0.5948   0.6122
  0.6412   0.6467   0.6633   0.6747   0.7089   0.7161   0.7211   0.7258
  0.7473   0.7789   0.7978   0.8112   0.8455   0.8843   0.9014   0.9074
  0.9332   0.9518   0.9635   0.9815   1.0364   1.0395   1.0531   1.0632
  1.0789   1.0834   1.1065   1.1209   1.1310   1.1692   1.1714   1.2042
  1.2185   1.2340   1.2482   1.2521   1.2751   1.2861   1.3066   1.3110
  1.3333   1.3474   1.3766   1.3966   1.4173   1.4371   1.4538   1.4636
  1.4808   1.5097   1.5292   1.5356   1.5613   1.5847   1.5986   1.6261
  1.6424   1.6491   1.7124   1.7439   1.7901   1.8663   1.8860   1.9055
  1.9225   1.9688   2.0268   2.0427   2.0855   2.1477   2.2015   2.2068
  2.2441   2.2634   2.2912   2.3122   2.3500   2.3758   2.3933   2.4349
  2.4696   2.4853   2.5242   2.5586   2.5807   2.6026   2.6330   2.6463
  2.6751   2.6867   2.7116   2.7303   2.7406   2.7617   2.7704   2.8060
  2.8166   2.8272   2.8465   2.8739   2.9011   2.9084   2.9290   2.9366
  2.9740   2.9786   3.0002   3.0181   3.0277   3.0439   3.0551   3.0598
  3.0833   3.1102   3.1193   3.1394   3.1527   3.1732   3.1935   3.2047
  3.2185   3.2302   3.2453   3.2544   3.2802   3.2892   3.3146   3.3225
  3.3303   3.3666   3.3763   3.3921   3.4024   3.4318   3.4714   3.4809
  3.5060   3.5212   3.5320   3.5473   3.5829   3.6080   3.6172   3.6440
  3.6864   3.6929   3.7149   3.7190   3.7335   3.7486   3.7818   3.8039
  3.8112   3.8284   3.8614   3.8663   3.8846   3.9095   3.9447   3.9758
  3.9930   4.0302   4.0423   4.0537   4.0777   4.0794   4.0909   4.1123
  4.1379   4.1533   4.1779   4.2074   4.2153   4.2577   4.2635   4.2911
  4.2957   4.3121   4.3365   4.3502   4.3814   4.3943   4.4335   4.4428
  4.4695   4.5087   4.5435   4.5857   4.6206   4.6469   4.6724   4.6759
  4.7075   4.7380   4.7735   4.8113   4.8215   4.8383   4.8827   4.9062
  4.9401   4.9624   4.9682   5.0059   5.0561   5.0651   5.1122   5.1329
  5.1747   5.1965   5.2255   5.2387   5.2660   5.2941   5.3190   5.3531
  5.3923   5.4318   5.5076   5.5337   5.6308   5.6506   5.6904   5.8058
  5.8283   5.8474   5.8776   5.9694   6.0753   6.1286   6.2271   6.2553
  6.3152   6.3700   6.5172   8.2119  10.0383  11.1441  12.1054  12.9535
 13.1152  13.9641  15.9621
 --------------------------------------------------------------
 
          Ground-State Mulliken Net Atomic Charges

     Atom                 Charge (a.u.)    Spin (a.u.)
  --------------------------------------------------------
      1 C                    -0.100274       0.008132
      2 N                    -0.049694       0.007605
      3 C                    -0.165286      -0.076861
      4 C                    -0.020432       0.062721
      5 C                     0.003571       0.317128
      6 N                    -0.171477       0.201470
      7 C                    -0.075456       0.065227
      8 C                    -0.139988       0.405699
      9 H                     0.138644       0.009104
     10 H                     0.138624      -0.002079
     11 H                     0.153937       0.009795
     12 H                     0.139796       0.000184
     13 H                     0.148035      -0.008124
  --------------------------------------------------------
  Sum of atomic charges =     0.000000
  Sum of spin   charges =     1.000000

 -----------------------------------------------------------------
                    Cartesian Multipole Moments
 -----------------------------------------------------------------
    Charge (ESU x 10^10)
                -0.0000
    Dipole Moment (Debye)
         X       1.3360      Y      -2.3379      Z      -3.4948
       Tot       4.4119
    Quadrupole Moments (Debye-Ang)
        XX     -39.6251     XY      -6.6498     YY     -42.5470
        XZ      -2.9361     YZ      12.1939     ZZ     -23.1352
    Octopole Moments (Debye-Ang^2)
       XXX    -129.9687    XXY     104.1337    XYY     -29.8839
       YYY     395.8583    XXZ     117.5277    XYZ       8.9786
       YYZ     109.0138    XZZ     -39.2351    YZZ      67.4676
       ZZZ     286.1150
    Hexadecapole Moments (Debye-Ang^3)
      XXXX    -524.6464   XXXY     397.1605   XXYY    -460.0071
      XYYY     429.0391   YYYY   -2804.7169   XXXZ     384.4552
      XXYZ    -322.6674   XYYZ     142.6932   YYYZ   -1108.1088
      XXZZ    -475.3167   XYZZ     142.8673   YYZZ    -731.7499
      XZZZ     390.6180   YZZZ    -849.4893   ZZZZ   -2039.9623
 -----------------------------------------------------------------
 Calculating analytic gradient of the SCF energy
 Gradient of SCF Energy
            1           2           3           4           5           6
    1   0.0008990  -0.0000381  -0.0016579   0.0004460   0.0020533   0.0000419
    2   0.0008609  -0.0001719  -0.0028952   0.0008562   0.0011227   0.0018400
    3  -0.0003362  -0.0003495  -0.0002117  -0.0002634  -0.0033184   0.0028162
            7           8           9          10          11          12
    1  -0.0018125   0.0010348  -0.0007773  -0.0007678   0.0007364  -0.0002563
    2  -0.0016185  -0.0020800   0.0044709  -0.0010792  -0.0016698   0.0002846
    3   0.0002313  -0.0011202   0.0006789   0.0004967   0.0010733  -0.0003049
           13
    1   0.0000985
    2   0.0000794
    3   0.0006079
 Max gradient component =       4.471E-03
 RMS gradient           =       1.455E-03
 Gradient time:  CPU 464.17 s  wall 9.56 s
 Geometry Optimization Parameters
   NAtoms,    NIC,     NZ,  NCons,   NDum,   NFix, NCnnct, MaxDiis
       13     108       0       0       0       0       0       0

 Cartesian Hessian Update
 Hessian updated using Powell/Murtagh-Sargent update
  Mixing factors:     0.001635 Powell                      0.998365 Murtagh-Sargent


** GEOMETRY OPTIMIZATION IN DELOCALIZED INTERNAL COORDINATES **
   Searching for a Transition State

   Optimization Cycle:   2

                       Coordinates (Angstroms)
     ATOM                X               Y               Z
      1  C         0.5201230468   -1.2618964087   -2.7785045092
      2  N         0.5115376317   -0.4117381016   -2.0089146053
      3  C         1.9003380710   -2.9941785389   -4.0353089641
      4  C         0.5570304843   -2.3135433140   -3.7840419718
      5  C         0.2224005986   -3.6965336585   -3.4327629232
      6  N         0.5314459161   -4.1560534203   -2.1866585284
      7  C         1.7891577321   -4.0265892901   -1.9054978754
      8  C         2.6119723003   -3.5290609090   -2.9731687376
      9  H         2.3408514086   -2.7941500429   -5.0018334577
     10  H         0.0917483090   -1.9854643936   -4.7063646991
     11  H        -0.3581449827   -4.3202919784   -4.0990718763
     12  H         2.1612544742   -4.2963304265   -0.9264877660
     13  H         3.6858536259   -3.6441122266   -2.9831940775
   Point Group: c1    Number of degrees of freedom:    33


   Energy is   -341.022299247

 Hessian updated using Powell/Murtagh-Sargent update
  Mixing factors:     0.919380 Powell                      0.080620 Murtagh-Sargent

 33 Hessian modes will be used to form the next step
  Hessian Eigenvalues:
     0.008009    0.020328    0.020838    0.022452    0.022936    0.024458
     0.034446    0.041081    0.059989    0.066091    0.078184    0.089005
     0.098499    0.140647    0.157817    0.157912    0.159939    0.199986
     0.200000    0.216451    0.258138    0.299596    0.355294    0.357897
     0.358122    0.358905    0.359853    0.368078    0.375353    0.448310
     0.505594    0.632498    1.368486
**WARNING** Hessian does not have the desired local structure
**WARNING** Hessian does not have the desired local structure

 Transition state search - taking P-RFO step
 Searching for Lamda that Maximizes Along the Lowest mode
 Value Taken    Lamda =   0.00885198
 Searching for Lamda that Minimizes Along All other modes
 Value Taken    Lamda =  -0.00029313
 Calculated Step too Large.  Step scaled by  0.092557
 Step Taken.  Stepsize is  0.300000

                             Maximum     Tolerance    Cnvgd?
         Gradient           0.002217      0.000300      NO
         Displacement       0.154242      0.001200      NO
         Energy change      0.000576      0.000001      NO


 New Cartesian Coordinates Obtained by Inverse Iteration

 Displacement from previous Coordinates is:  0.184209
 Adding empirical dispersion correction 
 ----------------------------------------------------------------
 Doing -D3(0) with
 s6  =   1.00000
 s8  =   1.00000
 rs6 =   1.28100
 rs8 =   1.09400
 -D3 energy without 3body term =     -0.0032988069 hartrees
 ----------------------------------------------------------------
             Standard Nuclear Orientation (Angstroms)
    I     Atom           X                Y                Z
 ----------------------------------------------------------------
    1      C       0.5221472580    -1.2527140699    -2.7935267209
    2      N       0.5180476327    -0.3913101825    -2.0364305401
    3      C       1.8983216178    -3.0034899288    -4.0337580516
    4      C       0.5545090487    -2.3184011376    -3.7839768903
    5      C       0.2069062145    -3.6942057343    -3.4204417113
    6      N       0.5278558575    -4.1537680847    -2.1788476211
    7      C       1.7896580138    -4.0360603952    -1.9072551767
    8      C       2.6089926974    -3.5442568668    -2.9768022167
    9      H       2.3538881986    -2.7263559597    -4.9744069013
   10      H       0.0893945494    -2.0014486585    -4.7104727327
   11      H      -0.3557869923    -4.3362171687    -4.0848131428
   12      H       2.1680924279    -4.3205633880    -0.9347600098
   13      H       3.6835420918    -3.6511511345    -2.9863182761
 ----------------------------------------------------------------
 Nuclear Repulsion Energy =         324.11494409 hartrees
 There are       28 alpha and       27 beta electrons
 Applying Cartesian multipole field
    Component          Value
    ---------          -----
     (2,0,0)        1.00000E-11
     (0,2,0)        2.00000E-11
     (0,0,2)       -3.00000E-11
 Nucleus-field energy     =    -0.0000000125 hartrees
 Requested basis set is cc-pVTZ
 There are 110 shells and 310 basis functions
 A cutoff of  1.0D-14 yielded   5865 shell pairs
 There are     47039 function pairs (     61883 Cartesian)
 Smallest overlap matrix eigenvalue = 1.82E-04
 Guess MOs from SCF MO coefficient file
 Reading MOs from coefficient file
 Reading MOs from coefficient file
 Long-range K will be added via erf
 Coulomb attenuation parameter = 0.25 bohr**(-1)
 An unrestricted hybrid HF-DFT SCF calculation will be
 performed using Pulay DIIS extrapolation
 Exchange:     0.1957 Hartree-Fock + 1.0000 wB97X-D3 + LR-HF
 Correlation:  1.0000 wB97X-D3
 Using SG-2 standard quadrature grid
 Dispersion:   Grimme D3
 SCF converges when DIIS error is below 1.0E-08
 Geometry optimization detected.  Setting ReadMinima to 0
 Setting SaveMinima to 0
 using 64 threads for integral computing
 -------------------------------------------------------
 OpenMP Integral computing Module                
 Release: version 1.0, May 2013, Q-Chem Inc. Pittsburgh 
 -------------------------------------------------------
 using 64 threads for integral computing
 -------------------------------------------------------
 OpenMP Integral computing Module                
 Release: version 1.0, May 2013, Q-Chem Inc. Pittsburgh 
 -------------------------------------------------------
 ---------------------------------------
  Cycle       Energy         DIIS Error
 ---------------------------------------
    1    -341.0183440277      4.65E-04
    2    -341.0211037921      5.63E-05
    3    -341.0211877896      4.23E-05
    4    -341.0212176941      1.36E-05
    5    -341.0212318951      8.12E-06
    6    -341.0212376273      4.92E-06
    7    -341.0212418147      3.19E-06
    8    -341.0212453431      2.30E-06
    9    -341.0212469098      1.18E-06
   10    -341.0212475224      6.71E-07
   11    -341.0212476440      3.11E-07
   12    -341.0212476855      1.88E-07
   13    -341.0212477017      1.03E-07
   14    -341.0212477065      3.89E-08
   15    -341.0212477070      1.70E-08
   16    -341.0212477071      7.72E-09 Convergence criterion met
 ---------------------------------------
 <S^2> = 0.7676
 SCF time:  CPU 2690.11 s  wall 47.21 s
 SCF   energy in the final basis set = -341.02124771
 Total energy in the final basis set = -341.02124771
 
 --------------------------------------------------------------
 
                    Orbital Energies (a.u.)
 --------------------------------------------------------------
 
 Alpha MOs
 -- Occupied --
-14.4408 -14.4243 -10.3711 -10.3590 -10.3345 -10.3258 -10.3207 -10.3132
 -1.1100  -1.0299  -0.9688  -0.9045  -0.8034  -0.7362  -0.7087  -0.6640
 -0.5985  -0.5859  -0.5752  -0.5254  -0.5112  -0.4935  -0.4692  -0.4421
 -0.4312  -0.4080  -0.3544  -0.2949
 -- Virtual --
  0.0639   0.0905   0.0938   0.1127   0.1278   0.1459   0.1584   0.1649
  0.1830   0.2101   0.2413   0.2722   0.2861   0.3000   0.3116   0.3309
  0.3384   0.3524   0.3663   0.3914   0.4104   0.4172   0.4317   0.4492
  0.4534   0.4616   0.4742   0.4789   0.5088   0.5144   0.5234   0.5327
  0.5418   0.5497   0.5668   0.5773   0.5845   0.5917   0.6089   0.6373
  0.6444   0.6594   0.6717   0.7071   0.7127   0.7224   0.7268   0.7509
  0.7806   0.7957   0.8053   0.8429   0.8767   0.8969   0.9040   0.9240
  0.9492   0.9602   0.9754   1.0299   1.0332   1.0512   1.0599   1.0752
  1.0801   1.1054   1.1177   1.1248   1.1703   1.1742   1.1979   1.2171
  1.2283   1.2455   1.2472   1.2722   1.2799   1.3026   1.3101   1.3331
  1.3412   1.3754   1.3907   1.4119   1.4353   1.4468   1.4612   1.4725
  1.5054   1.5272   1.5332   1.5610   1.5808   1.5941   1.6192   1.6391
  1.6463   1.7070   1.7345   1.7865   1.8629   1.8864   1.9030   1.9162
  1.9671   2.0239   2.0388   2.0809   2.1475   2.1892   2.2052   2.2432
  2.2537   2.2932   2.3109   2.3455   2.3595   2.3883   2.4329   2.4606
  2.4808   2.5157   2.5570   2.5772   2.5934   2.6326   2.6364   2.6728
  2.6742   2.7007   2.7289   2.7400   2.7594   2.7634   2.8072   2.8162
  2.8244   2.8447   2.8675   2.8936   2.9028   2.9247   2.9300   2.9694
  2.9730   2.9908   3.0066   3.0177   3.0330   3.0476   3.0535   3.0743
  3.1065   3.1129   3.1321   3.1479   3.1628   3.1876   3.1979   3.2146
  3.2236   3.2410   3.2481   3.2721   3.2785   3.3059   3.3150   3.3202
  3.3550   3.3744   3.3846   3.3911   3.4283   3.4649   3.4723   3.4978
  3.5177   3.5227   3.5452   3.5751   3.5967   3.6109   3.6399   3.6735
  3.6855   3.7057   3.7117   3.7345   3.7425   3.7785   3.7976   3.8038
  3.8181   3.8549   3.8647   3.8872   3.9078   3.9471   3.9789   3.9937
  4.0256   4.0454   4.0493   4.0734   4.0788   4.0811   4.1118   4.1307
  4.1509   4.1678   4.2040   4.2164   4.2470   4.2595   4.2825   4.2942
  4.3093   4.3333   4.3427   4.3765   4.3935   4.4239   4.4442   4.4593
  4.4962   4.5444   4.5840   4.6188   4.6485   4.6684   4.6738   4.7022
  4.7362   4.7771   4.8063   4.8204   4.8372   4.8758   4.8969   4.9314
  4.9535   4.9610   5.0047   5.0452   5.0615   5.1048   5.1238   5.1697
  5.1881   5.2177   5.2333   5.2651   5.2902   5.3215   5.3520   5.3816
  5.4254   5.5039   5.5281   5.6171   5.6460   5.6850   5.8031   5.8249
  5.8477   5.8789   5.9620   6.0672   6.1369   6.2283   6.2541   6.3170
  6.3657   6.5239   8.2245  10.0294  11.1143  12.1126  12.9581  13.1164
 13.9898  15.9669
 
 Beta MOs
 -- Occupied --
-14.4374 -14.4241 -10.3677 -10.3581 -10.3337 -10.3266 -10.3205 -10.3095
 -1.0997  -1.0288  -0.9628  -0.8901  -0.7960  -0.7249  -0.7026  -0.6580
 -0.5944  -0.5789  -0.5679  -0.5161  -0.5042  -0.4720  -0.4664  -0.4368
 -0.4243  -0.3910  -0.3469
 -- Virtual --
 -0.0480   0.0827   0.0938   0.1061   0.1247   0.1328   0.1486   0.1608
  0.1673   0.1853   0.2107   0.2456   0.2738   0.2880   0.3020   0.3144
  0.3339   0.3385   0.3557   0.3702   0.3940   0.4152   0.4197   0.4360
  0.4532   0.4613   0.4647   0.4787   0.4824   0.5132   0.5169   0.5264
  0.5357   0.5439   0.5529   0.5689   0.5795   0.5865   0.5926   0.6117
  0.6411   0.6477   0.6617   0.6753   0.7090   0.7156   0.7236   0.7280
  0.7520   0.7846   0.7976   0.8093   0.8456   0.8799   0.8991   0.9071
  0.9281   0.9514   0.9619   0.9774   1.0332   1.0361   1.0541   1.0620
  1.0776   1.0807   1.1080   1.1196   1.1285   1.1724   1.1774   1.2010
  1.2217   1.2317   1.2489   1.2493   1.2746   1.2852   1.3051   1.3125
  1.3370   1.3447   1.3772   1.3934   1.4154   1.4371   1.4504   1.4653
  1.4782   1.5086   1.5299   1.5357   1.5635   1.5852   1.5975   1.6241
  1.6414   1.6489   1.7130   1.7411   1.7894   1.8676   1.8879   1.9042
  1.9196   1.9697   2.0296   2.0439   2.0854   2.1533   2.2015   2.2109
  2.2457   2.2590   2.2961   2.3159   2.3517   2.3725   2.3968   2.4367
  2.4684   2.4871   2.5236   2.5616   2.5824   2.5987   2.6368   2.6428
  2.6771   2.6800   2.7092   2.7327   2.7438   2.7622   2.7700   2.8116
  2.8188   2.8303   2.8507   2.8733   2.9000   2.9089   2.9292   2.9375
  2.9760   2.9788   2.9966   3.0128   3.0237   3.0391   3.0527   3.0581
  3.0794   3.1111   3.1173   3.1379   3.1518   3.1688   3.1921   3.2016
  3.2200   3.2303   3.2467   3.2567   3.2781   3.2839   3.3118   3.3199
  3.3242   3.3606   3.3793   3.3889   3.3996   3.4338   3.4716   3.4768
  3.5021   3.5214   3.5266   3.5479   3.5817   3.6030   3.6156   3.6437
  3.6773   3.6879   3.7117   3.7157   3.7380   3.7467   3.7817   3.8015
  3.8068   3.8232   3.8588   3.8692   3.8910   3.9112   3.9511   3.9821
  3.9973   4.0296   4.0484   4.0519   4.0758   4.0801   4.0840   4.1161
  4.1353   4.1557   4.1718   4.2074   4.2191   4.2532   4.2636   4.2880
  4.2967   4.3119   4.3366   4.3471   4.3838   4.3973   4.4288   4.4488
  4.4650   4.5016   4.5489   4.5883   4.6224   4.6528   4.6714   4.6759
  4.7058   4.7391   4.7819   4.8088   4.8245   4.8411   4.8811   4.8995
  4.9375   4.9601   4.9700   5.0106   5.0510   5.0637   5.1096   5.1313
  5.1738   5.1915   5.2210   5.2359   5.2681   5.2944   5.3248   5.3570
  5.3901   5.4330   5.5086   5.5322   5.6217   5.6499   5.6888   5.8065
  5.8277   5.8509   5.8810   5.9666   6.0713   6.1413   6.2302   6.2552
  6.3203   6.3671   6.5284   8.2252  10.0331  11.1196  12.1175  12.9626
 13.1206  13.9954  15.9673
 --------------------------------------------------------------
 
          Ground-State Mulliken Net Atomic Charges

     Atom                 Charge (a.u.)    Spin (a.u.)
  --------------------------------------------------------
      1 C                    -0.098688       0.008673
      2 N                    -0.049637       0.008771
      3 C                    -0.165444      -0.064445
      4 C                    -0.021102       0.063208
      5 C                     0.003506       0.330600
      6 N                    -0.171516       0.193661
      7 C                    -0.075306       0.078355
      8 C                    -0.140755       0.373889
      9 H                     0.136021       0.008307
     10 H                     0.139267      -0.002101
     11 H                     0.155290       0.008692
     12 H                     0.139385      -0.000063
     13 H                     0.148978      -0.007548
  --------------------------------------------------------
  Sum of atomic charges =    -0.000000
  Sum of spin   charges =     1.000000

 -----------------------------------------------------------------
                    Cartesian Multipole Moments
 -----------------------------------------------------------------
    Charge (ESU x 10^10)
                -0.0000
    Dipole Moment (Debye)
         X       1.2969      Y      -2.3428      Z      -3.4275
       Tot       4.3496
    Quadrupole Moments (Debye-Ang)
        XX     -39.6938     XY      -6.4321     YY     -42.5717
        XZ      -2.7509     YZ      11.9499     ZZ     -23.6173
    Octopole Moments (Debye-Ang^2)
       XXX    -129.7965    XXY     104.6864    XYY     -30.7642
       YYY     395.3903    XXZ     118.0476    XYZ       7.6991
       YYZ     110.3092    XZZ     -40.2107    YZZ      69.7081
       ZZZ     289.5606
    Hexadecapole Moments (Debye-Ang^3)
      XXXX    -524.1836   XXXY     397.7565   XXYY    -463.3221
      XYYY     431.7980   YYYY   -2805.6507   XXXZ     384.4554
      XXYZ    -325.8314   XYYZ     148.5588   YYYZ   -1110.7828
      XXZZ    -477.9668   XYZZ     149.9937   YYZZ    -742.6285
      XZZZ     396.4627   YZZZ    -864.0951   ZZZZ   -2060.9396
 -----------------------------------------------------------------
 Calculating analytic gradient of the SCF energy
 Gradient of SCF Energy
            1           2           3           4           5           6
    1   0.0009662  -0.0001130  -0.0054013   0.0006923   0.0031708   0.0007708
    2   0.0012973  -0.0002243  -0.0095067   0.0030652   0.0039566   0.0020711
    3  -0.0008294  -0.0002587  -0.0007311   0.0003006  -0.0073491   0.0051734
            7           8           9          10          11          12
    1  -0.0018494   0.0021186  -0.0014339  -0.0009311   0.0019579  -0.0000315
    2  -0.0009608  -0.0032445   0.0074966  -0.0014258  -0.0028248  -0.0001205
    3  -0.0003993   0.0002421   0.0017338   0.0005058   0.0013189  -0.0004106
           13
    1   0.0000836
    2   0.0004207
    3   0.0007036
 Max gradient component =       9.507E-03
 RMS gradient           =       2.967E-03
 Gradient time:  CPU 464.01 s  wall 8.97 s
 Geometry Optimization Parameters
   NAtoms,    NIC,     NZ,  NCons,   NDum,   NFix, NCnnct, MaxDiis
       13     108       0       0       0       0       0       0

 Cartesian Hessian Update
 Hessian updated using Powell/Murtagh-Sargent update
  Mixing factors:     0.808659 Powell                      0.191341 Murtagh-Sargent


** GEOMETRY OPTIMIZATION IN DELOCALIZED INTERNAL COORDINATES **
   Searching for a Transition State

   Optimization Cycle:   3

                       Coordinates (Angstroms)
     ATOM                X               Y               Z
      1  C         0.5221472580   -1.2527140699   -2.7935267209
      2  N         0.5180476327   -0.3913101825   -2.0364305401
      3  C         1.8983216178   -3.0034899288   -4.0337580516
      4  C         0.5545090487   -2.3184011376   -3.7839768903
      5  C         0.2069062145   -3.6942057343   -3.4204417113
      6  N         0.5278558575   -4.1537680847   -2.1788476211
      7  C         1.7896580138   -4.0360603952   -1.9072551767
      8  C         2.6089926974   -3.5442568668   -2.9768022167
      9  H         2.3538881986   -2.7263559597   -4.9744069013
     10  H         0.0893945494   -2.0014486585   -4.7104727327
     11  H        -0.3557869923   -4.3362171687   -4.0848131428
     12  H         2.1680924279   -4.3205633880   -0.9347600098
     13  H         3.6835420918   -3.6511511345   -2.9863182761
   Point Group: c1    Number of degrees of freedom:    33


   Energy is   -341.021247707

 Hessian updated using Powell/Murtagh-Sargent update
  Mixing factors:     0.981345 Powell                      0.018655 Murtagh-Sargent

 33 Hessian modes will be used to form the next step
  Hessian Eigenvalues:
     0.003543    0.020365    0.020849    0.022475    0.023113    0.024468
     0.034615    0.041081    0.059989    0.066207    0.078198    0.088998
     0.098498    0.140531    0.157768    0.157911    0.159939    0.199985
     0.200000    0.216450    0.258137    0.299586    0.355294    0.357897
     0.358122    0.358904    0.359853    0.368012    0.375353    0.448269
     0.505103    0.632485    1.368486
**WARNING** Hessian does not have the desired local structure
**WARNING** Hessian does not have the desired local structure

 Transition state search - taking P-RFO step
 Searching for Lamda that Maximizes Along the Lowest mode
 Value Taken    Lamda =   0.00567284
 Searching for Lamda that Minimizes Along All other modes
 Value Taken    Lamda =  -0.00065636
 Calculated Step too Large.  Step scaled by  0.183373
 Step Taken.  Stepsize is  0.300000

                             Maximum     Tolerance    Cnvgd?
         Gradient           0.003439      0.000300      NO
         Displacement       0.135537      0.001200      NO
         Energy change      0.001052      0.000001      NO


 New Cartesian Coordinates Obtained by Inverse Iteration

 Displacement from previous Coordinates is:  0.204731
 Adding empirical dispersion correction 
 ----------------------------------------------------------------
 Doing -D3(0) with
 s6  =   1.00000
 s8  =   1.00000
 rs6 =   1.28100
 rs8 =   1.09400
 -D3 energy without 3body term =     -0.0033057585 hartrees
 ----------------------------------------------------------------
             Standard Nuclear Orientation (Angstroms)
    I     Atom           X                Y                Z
 ----------------------------------------------------------------
    1      C       0.5224020946    -1.2458610357    -2.8106107991
    2      N       0.5213215791    -0.3717197731    -2.0681493845
    3      C       1.9030955352    -3.0056930018    -4.0338778291
    4      C       0.5525345022    -2.3270810777    -3.7837087943
    5      C       0.1861069529    -3.6929440140    -3.4023908893
    6      N       0.5254103283    -4.1579430160    -2.1724791334
    7      C       1.7911587880    -4.0461708320    -1.9115707939
    8      C       2.6069423014    -3.5569212023    -2.9831198852
    9      H       2.3813941787    -2.6562241584    -4.9392005042
   10      H       0.0858520456    -2.0223090297    -4.7139034099
   11      H      -0.3679863250    -4.3440676953    -4.0654175297
   12      H       2.1756030714    -4.3428309181    -0.9450010160
   13      H       3.6817335633    -3.6601769548    -2.9923800228
 ----------------------------------------------------------------
 Nuclear Repulsion Energy =         323.74823197 hartrees
 There are       28 alpha and       27 beta electrons
 Applying Cartesian multipole field
    Component          Value
    ---------          -----
     (2,0,0)        1.00000E-11
     (0,2,0)        2.00000E-11
     (0,0,2)       -3.00000E-11
 Nucleus-field energy     =    -0.0000000125 hartrees
 Requested basis set is cc-pVTZ
 There are 110 shells and 310 basis functions
 A cutoff of  1.0D-14 yielded   5865 shell pairs
 There are     47069 function pairs (     61938 Cartesian)
 Smallest overlap matrix eigenvalue = 1.86E-04
 Guess MOs from SCF MO coefficient file
 Reading MOs from coefficient file
 Reading MOs from coefficient file
 Long-range K will be added via erf
 Coulomb attenuation parameter = 0.25 bohr**(-1)
 An unrestricted hybrid HF-DFT SCF calculation will be
 performed using Pulay DIIS extrapolation
 Exchange:     0.1957 Hartree-Fock + 1.0000 wB97X-D3 + LR-HF
 Correlation:  1.0000 wB97X-D3
 Using SG-2 standard quadrature grid
 Dispersion:   Grimme D3
 SCF converges when DIIS error is below 1.0E-08
 Geometry optimization detected.  Setting ReadMinima to 0
 Setting SaveMinima to 0
 using 64 threads for integral computing
 -------------------------------------------------------
 OpenMP Integral computing Module                
 Release: version 1.0, May 2013, Q-Chem Inc. Pittsburgh 
 -------------------------------------------------------
 using 64 threads for integral computing
 -------------------------------------------------------
 OpenMP Integral computing Module                
 Release: version 1.0, May 2013, Q-Chem Inc. Pittsburgh 
 -------------------------------------------------------
 ---------------------------------------
  Cycle       Energy         DIIS Error
 ---------------------------------------
    1    -341.0158687627      5.37E-04
    2    -341.0200424447      8.00E-05
    3    -341.0201953173      7.46E-05
    4    -341.0202818130      1.96E-05
    5    -341.0203212717      1.31E-05
    6    -341.0203433289      8.31E-06
    7    -341.0203578101      5.46E-06
    8    -341.0203693476      3.98E-06
    9    -341.0203737385      1.95E-06
   10    -341.0203753480      9.96E-07
   11    -341.0203757776      5.23E-07
   12    -341.0203759013      2.64E-07
   13    -341.0203759499      1.60E-07
   14    -341.0203759618      6.35E-08
   15    -341.0203759628      3.01E-08
   16    -341.0203759632      1.23E-08
   17    -341.0203759632      5.63E-09 Convergence criterion met
 ---------------------------------------
 <S^2> = 0.7659
 SCF time:  CPU 2845.66 s  wall 50.13 s
 SCF   energy in the final basis set = -341.02037596
 Total energy in the final basis set = -341.02037596
 
 --------------------------------------------------------------
 
                    Orbital Energies (a.u.)
 --------------------------------------------------------------
 
 Alpha MOs
 -- Occupied --
-14.4414 -14.4249 -10.3715 -10.3588 -10.3354 -10.3252 -10.3213 -10.3116
 -1.1097  -1.0305  -0.9678  -0.9055  -0.8039  -0.7374  -0.7079  -0.6636
 -0.5989  -0.5864  -0.5768  -0.5246  -0.5089  -0.4938  -0.4698  -0.4428
 -0.4314  -0.4086  -0.3553  -0.2930
 -- Virtual --
  0.0560   0.0898   0.0943   0.1127   0.1267   0.1458   0.1579   0.1653
  0.1843   0.2093   0.2437   0.2712   0.2866   0.3006   0.3105   0.3328
  0.3403   0.3526   0.3654   0.3911   0.4093   0.4170   0.4311   0.4490
  0.4534   0.4615   0.4740   0.4793   0.5092   0.5145   0.5229   0.5326
  0.5403   0.5486   0.5679   0.5755   0.5849   0.5908   0.6085   0.6369
  0.6464   0.6574   0.6724   0.7062   0.7107   0.7226   0.7301   0.7559
  0.7882   0.7947   0.8020   0.8414   0.8706   0.8947   0.9036   0.9191
  0.9490   0.9597   0.9738   1.0259   1.0289   1.0485   1.0606   1.0714
  1.0806   1.1076   1.1163   1.1217   1.1696   1.1808   1.1888   1.2197
  1.2291   1.2434   1.2489   1.2711   1.2783   1.3014   1.3137   1.3376
  1.3393   1.3765   1.3876   1.4096   1.4351   1.4440   1.4612   1.4704
  1.5015   1.5296   1.5332   1.5640   1.5808   1.5926   1.6177   1.6384
  1.6446   1.7053   1.7317   1.7860   1.8607   1.8886   1.9000   1.9176
  1.9670   2.0269   2.0414   2.0821   2.1513   2.1902   2.2070   2.2444
  2.2532   2.2981   2.3148   2.3465   2.3579   2.3923   2.4385   2.4533
  2.4836   2.5164   2.5597   2.5814   2.5877   2.6298   2.6379   2.6640
  2.6749   2.6995   2.7291   2.7441   2.7590   2.7636   2.8022   2.8200
  2.8257   2.8513   2.8649   2.8947   2.9067   2.9246   2.9277   2.9684
  2.9757   2.9895   2.9978   3.0137   3.0279   3.0455   3.0516   3.0724
  3.1066   3.1115   3.1300   3.1480   3.1588   3.1847   3.1963   3.2168
  3.2228   3.2440   3.2505   3.2614   3.2814   3.3004   3.3115   3.3164
  3.3479   3.3677   3.3863   3.3937   3.4291   3.4561   3.4704   3.4937
  3.5127   3.5192   3.5464   3.5744   3.5898   3.6065   3.6352   3.6623
  3.6787   3.7033   3.7144   3.7403   3.7420   3.7780   3.7943   3.8016
  3.8120   3.8484   3.8703   3.8911   3.9147   3.9507   3.9821   3.9982
  4.0206   4.0466   4.0503   4.0688   4.0782   4.0789   4.1150   4.1284
  4.1521   4.1615   4.1965   4.2175   4.2368   4.2591   4.2755   4.2969
  4.3065   4.3342   4.3420   4.3802   4.3988   4.4202   4.4473   4.4561
  4.4915   4.5530   4.5823   4.6207   4.6518   4.6665   4.6723   4.6982
  4.7389   4.7864   4.8024   4.8214   4.8418   4.8754   4.8889   4.9279
  4.9533   4.9631   5.0073   5.0430   5.0599   5.1024   5.1205   5.1699
  5.1844   5.2104   5.2294   5.2673   5.2899   5.3228   5.3553   5.3790
  5.4286   5.5020   5.5259   5.6095   5.6457   5.6814   5.7984   5.8225
  5.8489   5.8810   5.9601   6.0653   6.1454   6.2284   6.2525   6.3186
  6.3609   6.5356   8.2365  10.0146  11.0958  12.1361  12.9826  13.1188
 14.0372  15.9625
 
 Beta MOs
 -- Occupied --
-14.4383 -14.4247 -10.3677 -10.3580 -10.3342 -10.3258 -10.3211 -10.3084
 -1.0996  -1.0294  -0.9617  -0.8919  -0.7959  -0.7261  -0.7015  -0.6574
 -0.5945  -0.5797  -0.5696  -0.5157  -0.5021  -0.4725  -0.4667  -0.4378
 -0.4244  -0.3916  -0.3485
 -- Virtual --
 -0.0473   0.0774   0.0935   0.1061   0.1241   0.1319   0.1485   0.1604
  0.1675   0.1866   0.2098   0.2480   0.2727   0.2884   0.3025   0.3133
  0.3362   0.3411   0.3553   0.3692   0.3938   0.4137   0.4197   0.4355
  0.4531   0.4614   0.4646   0.4784   0.4832   0.5134   0.5171   0.5261
  0.5356   0.5422   0.5520   0.5697   0.5776   0.5871   0.5915   0.6114
  0.6411   0.6494   0.6599   0.6759   0.7081   0.7134   0.7239   0.7312
  0.7570   0.7920   0.7960   0.8063   0.8441   0.8738   0.8968   0.9071
  0.9231   0.9512   0.9614   0.9756   1.0296   1.0314   1.0517   1.0623
  1.0737   1.0812   1.1099   1.1185   1.1257   1.1722   1.1839   1.1932
  1.2240   1.2326   1.2468   1.2510   1.2733   1.2835   1.3037   1.3164
  1.3410   1.3432   1.3785   1.3907   1.4127   1.4369   1.4473   1.4657
  1.4763   1.5045   1.5324   1.5357   1.5668   1.5848   1.5963   1.6222
  1.6408   1.6474   1.7114   1.7380   1.7891   1.8653   1.8896   1.9017
  1.9209   1.9697   2.0326   2.0464   2.0867   2.1573   2.2018   2.2136
  2.2472   2.2584   2.3015   2.3195   2.3532   2.3700   2.4000   2.4425
  2.4612   2.4900   2.5242   2.5653   2.5870   2.5929   2.6360   2.6432
  2.6705   2.6787   2.7073   2.7323   2.7488   2.7620   2.7697   2.8071
  2.8226   2.8321   2.8574   2.8701   2.9012   2.9130   2.9286   2.9349
  2.9750   2.9821   2.9947   3.0048   3.0202   3.0350   3.0502   3.0559
  3.0781   3.1113   3.1165   3.1364   3.1517   3.1643   3.1900   3.2007
  3.2224   3.2290   3.2492   3.2573   3.2681   3.2873   3.3067   3.3165
  3.3203   3.3542   3.3722   3.3933   3.3987   3.4345   3.4629   3.4751
  3.4980   3.5168   3.5237   3.5496   3.5807   3.5958   3.6111   3.6390
  3.6661   3.6817   3.7088   3.7187   3.7441   3.7453   3.7816   3.7983
  3.8047   3.8165   3.8529   3.8744   3.8945   3.9180   3.9545   3.9852
  4.0020   4.0253   4.0484   4.0536   4.0718   4.0796   4.0802   4.1193
  4.1330   4.1570   4.1654   4.1999   4.2207   4.2421   4.2627   4.2812
  4.2994   4.3087   4.3374   4.3461   4.3871   4.4023   4.4257   4.4511
  4.4616   4.4972   4.5575   4.5863   4.6241   4.6554   4.6706   4.6744
  4.7015   4.7416   4.7908   4.8057   4.8252   4.8457   4.8807   4.8912
  4.9334   4.9597   4.9719   5.0128   5.0486   5.0623   5.1066   5.1279
  5.1736   5.1876   5.2133   5.2324   5.2701   5.2939   5.3262   5.3601
  5.3869   5.4362   5.5054   5.5311   5.6138   5.6497   5.6852   5.8019
  5.8255   5.8518   5.8832   5.9645   6.0694   6.1496   6.2304   6.2535
  6.3219   6.3623   6.5401   8.2372  10.0181  11.1011  12.1413  12.9866
 13.1233  14.0427  15.9629
 --------------------------------------------------------------
 
          Ground-State Mulliken Net Atomic Charges

     Atom                 Charge (a.u.)    Spin (a.u.)
  --------------------------------------------------------
      1 C                    -0.097486       0.010585
      2 N                    -0.049548       0.008863
      3 C                    -0.167459      -0.042716
      4 C                    -0.019942       0.059429
      5 C                     0.000639       0.359736
      6 N                    -0.169602       0.170124
      7 C                    -0.075220       0.108168
      8 C                    -0.140406       0.320885
      9 H                     0.133553       0.007392
     10 H                     0.140014      -0.001950
     11 H                     0.156337       0.006792
     12 H                     0.139162      -0.000651
     13 H                     0.149958      -0.006657
  --------------------------------------------------------
  Sum of atomic charges =    -0.000000
  Sum of spin   charges =     1.000000

 -----------------------------------------------------------------
                    Cartesian Multipole Moments
 -----------------------------------------------------------------
    Charge (ESU x 10^10)
                 0.0000
    Dipole Moment (Debye)
         X       1.2458      Y      -2.3372      Z      -3.3317
       Tot       4.2562
    Quadrupole Moments (Debye-Ang)
        XX     -39.7644     XY      -6.1721     YY     -42.7179
        XZ      -2.5095     YZ      11.6297     ZZ     -24.2780
    Octopole Moments (Debye-Ang^2)
       XXX    -129.6701    XXY     105.2252    XYY     -31.7451
       YYY     395.9795    XXZ     118.6111    XYZ       6.3160
       YYZ     112.0936    XZZ     -41.4655    YZZ      72.3682
       ZZZ     294.1131
    Hexadecapole Moments (Debye-Ang^3)
      XXXX    -525.1958   XXXY     398.3199   XXYY    -466.6357
      XYYY     434.7407   YYYY   -2814.0439   XXXZ     384.9624
      XXYZ    -328.7997   XYYZ     154.5713   YYYZ   -1116.6642
      XXZZ    -481.0009   XYZZ     157.4798   YYZZ    -755.4715
      XZZZ     404.1966   YZZZ    -880.8315   ZZZZ   -2088.1347
 -----------------------------------------------------------------
 Calculating analytic gradient of the SCF energy
 Gradient of SCF Energy
            1           2           3           4           5           6
    1   0.0005257  -0.0000792  -0.0110825  -0.0005684   0.0076252   0.0011105
    2   0.0013296  -0.0001897  -0.0169906   0.0066895   0.0066987   0.0023802
    3  -0.0014397  -0.0001493  -0.0026473   0.0021934  -0.0119992   0.0082686
            7           8           9          10          11          12
    1  -0.0017610   0.0037028  -0.0016712  -0.0008452   0.0029659   0.0000018
    2  -0.0009543  -0.0040879   0.0094715  -0.0016062  -0.0033041  -0.0003736
    3  -0.0016925   0.0022295   0.0031535   0.0004202   0.0012590  -0.0004391
           13
    1   0.0000755
    2   0.0009368
    3   0.0008428
 Max gradient component =       1.699E-02
 RMS gradient           =       4.978E-03
 Gradient time:  CPU 478.51 s  wall 9.90 s
 Geometry Optimization Parameters
   NAtoms,    NIC,     NZ,  NCons,   NDum,   NFix, NCnnct, MaxDiis
       13     108       0       0       0       0       0       0

 Cartesian Hessian Update
 Hessian updated using Powell/Murtagh-Sargent update
  Mixing factors:     0.929475 Powell                      0.070525 Murtagh-Sargent


** GEOMETRY OPTIMIZATION IN DELOCALIZED INTERNAL COORDINATES **
   Searching for a Transition State

   Optimization Cycle:   4

                       Coordinates (Angstroms)
     ATOM                X               Y               Z
      1  C         0.5224020946   -1.2458610357   -2.8106107991
      2  N         0.5213215791   -0.3717197731   -2.0681493845
      3  C         1.9030955352   -3.0056930018   -4.0338778291
      4  C         0.5525345022   -2.3270810777   -3.7837087943
      5  C         0.1861069529   -3.6929440140   -3.4023908893
      6  N         0.5254103283   -4.1579430160   -2.1724791334
      7  C         1.7911587880   -4.0461708320   -1.9115707939
      8  C         2.6069423014   -3.5569212023   -2.9831198852
      9  H         2.3813941787   -2.6562241584   -4.9392005042
     10  H         0.0858520456   -2.0223090297   -4.7139034099
     11  H        -0.3679863250   -4.3440676953   -4.0654175297
     12  H         2.1756030714   -4.3428309181   -0.9450010160
     13  H         3.6817335633   -3.6601769548   -2.9923800228
   Point Group: c1    Number of degrees of freedom:    33


   Energy is   -341.020375963

 Hessian updated using Powell/Murtagh-Sargent update
  Mixing factors:     0.970024 Powell                      0.029976 Murtagh-Sargent

 33 Hessian modes will be used to form the next step
  Hessian Eigenvalues:
    -0.005146    0.020497    0.020852    0.022524    0.023253    0.024471
     0.034901    0.041078    0.059988    0.066413    0.078206    0.088975
     0.098496    0.140065    0.157668    0.157911    0.159939    0.199985
     0.200000    0.216450    0.258135    0.299579    0.355293    0.357896
     0.358122    0.358902    0.359853    0.367916    0.375351    0.448170
     0.504309    0.632445    1.368486

 Transition state search - taking P-RFO step
 Searching for Lamda that Maximizes Along the Lowest mode
 Value Taken    Lamda =   0.00001965
 Searching for Lamda that Minimizes Along All other modes
 Value Taken    Lamda =  -0.00186282
 Step Taken.  Stepsize is  0.181432

                             Maximum     Tolerance    Cnvgd?
         Gradient           0.005826      0.000300      NO
         Displacement       0.092721      0.001200      NO
         Energy change      0.000872      0.000001      NO


 New Cartesian Coordinates Obtained by Inverse Iteration

 Displacement from previous Coordinates is:  0.123313
 Adding empirical dispersion correction 
 ----------------------------------------------------------------
 Doing -D3(0) with
 s6  =   1.00000
 s8  =   1.00000
 rs6 =   1.28100
 rs8 =   1.09400
 -D3 energy without 3body term =     -0.0033240283 hartrees
 ----------------------------------------------------------------
             Standard Nuclear Orientation (Angstroms)
    I     Atom           X                Y                Z
 ----------------------------------------------------------------
    1      C       0.5201028148    -1.2531670163    -2.8144614833
    2      N       0.5149498188    -0.3767544071    -2.0745649260
    3      C       1.9187924328    -2.9945648186    -4.0341550094
    4      C       0.5559190306    -2.3374463868    -3.7845079194
    5      C       0.1655529913    -3.6930829845    -3.3878208226
    6      N       0.5274530790    -4.1750775776    -2.1777762801
    7      C       1.7925615889    -4.0391310134    -1.9128503211
    8      C       2.6102502600    -3.5470076663    -2.9838447698
    9      H       2.4076617802    -2.6477858151    -4.9354557621
   10      H       0.0911846137    -2.0314894033    -4.7160928950
   11      H      -0.4022521276    -4.3289413350    -4.0548569602
   12      H       2.1795507942    -4.3432109628    -0.9491271861
   13      H       3.6838415390    -3.6622833226    -2.9962956565
 ----------------------------------------------------------------
 Nuclear Repulsion Energy =         323.52989938 hartrees
 There are       28 alpha and       27 beta electrons
 Applying Cartesian multipole field
    Component          Value
    ---------          -----
     (2,0,0)        1.00000E-11
     (0,2,0)        2.00000E-11
     (0,0,2)       -3.00000E-11
 Nucleus-field energy     =    -0.0000000124 hartrees
 Requested basis set is cc-pVTZ
 There are 110 shells and 310 basis functions
 A cutoff of  1.0D-14 yielded   5867 shell pairs
 There are     47075 function pairs (     61944 Cartesian)
 Smallest overlap matrix eigenvalue = 1.89E-04
 Guess MOs from SCF MO coefficient file
 Reading MOs from coefficient file
 Reading MOs from coefficient file
 Long-range K will be added via erf
 Coulomb attenuation parameter = 0.25 bohr**(-1)
 An unrestricted hybrid HF-DFT SCF calculation will be
 performed using Pulay DIIS extrapolation
 Exchange:     0.1957 Hartree-Fock + 1.0000 wB97X-D3 + LR-HF
 Correlation:  1.0000 wB97X-D3
 Using SG-2 standard quadrature grid
 Dispersion:   Grimme D3
 SCF converges when DIIS error is below 1.0E-08
 Geometry optimization detected.  Setting ReadMinima to 0
 Setting SaveMinima to 0
 using 64 threads for integral computing
 -------------------------------------------------------
 OpenMP Integral computing Module                
 Release: version 1.0, May 2013, Q-Chem Inc. Pittsburgh 
 -------------------------------------------------------
 using 64 threads for integral computing
 -------------------------------------------------------
 OpenMP Integral computing Module                
 Release: version 1.0, May 2013, Q-Chem Inc. Pittsburgh 
 -------------------------------------------------------
 ---------------------------------------
  Cycle       Energy         DIIS Error
 ---------------------------------------
    1    -341.0191341262      5.03E-04
    2    -341.0220587915      7.03E-05
    3    -341.0222596305      6.19E-05
    4    -341.0223399735      2.19E-05
    5    -341.0224042097      1.42E-05
    6    -341.0224476916      9.14E-06
    7    -341.0224686267      6.40E-06
    8    -341.0224870613      3.82E-06
    9    -341.0224922972      2.46E-06
   10    -341.0224945630      1.23E-06
   11    -341.0224954093      6.12E-07
   12    -341.0224956286      3.23E-07
   13    -341.0224957163      1.93E-07
   14    -341.0224957330      8.76E-08
   15    -341.0224957354      4.84E-08
   16    -341.0224957360      2.05E-08
   17    -341.0224957361      1.01E-08
   18    -341.0224957361      6.04E-09 Convergence criterion met
 ---------------------------------------
 <S^2> = 0.7639
 SCF time:  CPU 3021.06 s  wall 54.30 s
 SCF   energy in the final basis set = -341.02249574
 Total energy in the final basis set = -341.02249574
 
 --------------------------------------------------------------
 
                    Orbital Energies (a.u.)
 --------------------------------------------------------------
 
 Alpha MOs
 -- Occupied --
-14.4418 -14.4252 -10.3700 -10.3582 -10.3368 -10.3246 -10.3217 -10.3100
 -1.1084  -1.0307  -0.9660  -0.9066  -0.8041  -0.7385  -0.7063  -0.6628
 -0.5990  -0.5850  -0.5780  -0.5242  -0.5106  -0.4934  -0.4700  -0.4433
 -0.4314  -0.4082  -0.3539  -0.2944
 -- Virtual --
  0.0506   0.0898   0.0943   0.1138   0.1265   0.1460   0.1582   0.1650
  0.1846   0.2088   0.2461   0.2723   0.2863   0.3011   0.3106   0.3314
  0.3413   0.3512   0.3651   0.3922   0.4078   0.4163   0.4309   0.4504
  0.4526   0.4618   0.4753   0.4782   0.5095   0.5128   0.5235   0.5335
  0.5405   0.5481   0.5701   0.5743   0.5851   0.5919   0.6100   0.6366
  0.6488   0.6579   0.6714   0.7060   0.7129   0.7228   0.7308   0.7526
  0.7900   0.7923   0.8015   0.8383   0.8694   0.8939   0.9059   0.9162
  0.9474   0.9589   0.9762   1.0234   1.0297   1.0487   1.0595   1.0714
  1.0801   1.1059   1.1176   1.1182   1.1664   1.1799   1.1855   1.2204
  1.2315   1.2427   1.2493   1.2700   1.2762   1.3024   1.3158   1.3392
  1.3417   1.3768   1.3872   1.4086   1.4342   1.4438   1.4618   1.4685
  1.4990   1.5279   1.5365   1.5644   1.5808   1.5936   1.6178   1.6385
  1.6452   1.7018   1.7289   1.7845   1.8588   1.8888   1.8966   1.9227
  1.9656   2.0324   2.0391   2.0849   2.1524   2.1939   2.2053   2.2427
  2.2595   2.3000   2.3166   2.3447   2.3601   2.3932   2.4413   2.4429
  2.4821   2.5183   2.5625   2.5855   2.5866   2.6267   2.6376   2.6564
  2.6751   2.7017   2.7279   2.7458   2.7589   2.7647   2.7988   2.8178
  2.8293   2.8512   2.8650   2.8947   2.9062   2.9238   2.9272   2.9625
  2.9805   2.9867   2.9973   3.0084   3.0212   3.0414   3.0498   3.0724
  3.1090   3.1125   3.1324   3.1472   3.1610   3.1825   3.1994   3.2176
  3.2246   3.2403   3.2515   3.2600   3.2851   3.2979   3.3065   3.3183
  3.3527   3.3640   3.3844   3.3914   3.4302   3.4522   3.4721   3.4850
  3.5083   3.5224   3.5463   3.5727   3.5867   3.6055   3.6254   3.6599
  3.6709   3.7056   3.7171   3.7355   3.7497   3.7745   3.7925   3.8040
  3.8096   3.8454   3.8711   3.8820   3.9179   3.9508   3.9755   3.9981
  4.0187   4.0434   4.0478   4.0667   4.0771   4.0784   4.1072   4.1331
  4.1505   4.1584   4.1820   4.2151   4.2327   4.2602   4.2691   4.2938
  4.3062   4.3319   4.3434   4.3818   4.4025   4.4219   4.4505   4.4605
  4.4918   4.5589   4.5796   4.6167   4.6495   4.6653   4.6725   4.6960
  4.7387   4.7905   4.8053   4.8185   4.8447   4.8764   4.8870   4.9235
  4.9515   4.9654   5.0006   5.0448   5.0562   5.0984   5.1204   5.1667
  5.1802   5.2058   5.2294   5.2688   5.2896   5.3171   5.3520   5.3735
  5.4325   5.4987   5.5214   5.6144   5.6516   5.6727   5.7888   5.8191
  5.8500   5.8811   5.9599   6.0710   6.1465   6.2253   6.2511   6.3148
  6.3551   6.5468   8.2263   9.9820  11.0850  12.1491  13.0193  13.1414
 14.0612  15.9585
 
 Beta MOs
 -- Occupied --
-14.4394 -14.4251 -10.3658 -10.3575 -10.3351 -10.3249 -10.3214 -10.3075
 -1.0987  -1.0297  -0.9601  -0.8937  -0.7953  -0.7269  -0.6996  -0.6568
 -0.5942  -0.5785  -0.5711  -0.5152  -0.5039  -0.4728  -0.4669  -0.4386
 -0.4251  -0.3917  -0.3483
 -- Virtual --
 -0.0484   0.0745   0.0935   0.1065   0.1247   0.1316   0.1487   0.1609
  0.1671   0.1867   0.2092   0.2502   0.2739   0.2879   0.3030   0.3133
  0.3350   0.3424   0.3538   0.3685   0.3951   0.4120   0.4190   0.4358
  0.4542   0.4607   0.4647   0.4796   0.4829   0.5138   0.5154   0.5266
  0.5363   0.5422   0.5516   0.5713   0.5765   0.5870   0.5928   0.6128
  0.6410   0.6519   0.6601   0.6746   0.7078   0.7154   0.7243   0.7318
  0.7536   0.7935   0.7942   0.8055   0.8410   0.8724   0.8959   0.9092
  0.9200   0.9497   0.9607   0.9780   1.0274   1.0319   1.0517   1.0614
  1.0739   1.0806   1.1082   1.1202   1.1221   1.1700   1.1827   1.1900
  1.2242   1.2357   1.2464   1.2516   1.2720   1.2810   1.3047   1.3184
  1.3425   1.3459   1.3793   1.3901   1.4117   1.4363   1.4468   1.4669
  1.4739   1.5019   1.5305   1.5391   1.5671   1.5847   1.5973   1.6220
  1.6411   1.6478   1.7077   1.7344   1.7877   1.8629   1.8897   1.8983
  1.9262   1.9683   2.0378   2.0445   2.0894   2.1589   2.2049   2.2123
  2.2464   2.2648   2.3038   2.3218   2.3514   2.3714   2.4008   2.4462
  2.4502   2.4881   2.5268   2.5688   2.5912   2.5923   2.6333   2.6437
  2.6639   2.6785   2.7085   2.7314   2.7510   2.7623   2.7706   2.8039
  2.8230   2.8336   2.8575   2.8699   2.9014   2.9127   2.9278   2.9352
  2.9693   2.9879   2.9919   3.0042   3.0156   3.0292   3.0472   3.0533
  3.0785   3.1143   3.1177   3.1391   3.1512   3.1662   3.1886   3.2041
  3.2234   3.2310   3.2450   3.2571   3.2670   3.2911   3.3043   3.3121
  3.3228   3.3585   3.3687   3.3912   3.3963   3.4356   3.4582   3.4767
  3.4902   3.5122   3.5271   3.5495   3.5792   3.5924   3.6102   3.6296
  3.6636   3.6744   3.7109   3.7214   3.7396   3.7527   3.7782   3.7963
  3.8073   3.8143   3.8495   3.8758   3.8846   3.9210   3.9540   3.9787
  4.0024   4.0233   4.0456   4.0503   4.0696   4.0780   4.0797   4.1116
  4.1372   4.1552   4.1619   4.1856   4.2186   4.2371   4.2641   4.2740
  4.2960   4.3085   4.3351   4.3472   4.3876   4.4058   4.4273   4.4547
  4.4652   4.4974   4.5639   4.5829   4.6200   4.6528   4.6684   4.6755
  4.6988   4.7410   4.7937   4.8096   4.8222   4.8480   4.8816   4.8894
  4.9284   4.9577   4.9731   5.0058   5.0491   5.0590   5.1018   5.1273
  5.1697   5.1831   5.2084   5.2322   5.2717   5.2934   5.3205   5.3566
  5.3801   5.4397   5.5012   5.5271   5.6184   5.6554   5.6763   5.7924
  5.8221   5.8524   5.8833   5.9640   6.0751   6.1504   6.2273   6.2521
  6.3180   6.3565   6.5515   8.2270   9.9854  11.0903  12.1549  13.0223
 13.1465  14.0666  15.9588
 --------------------------------------------------------------
 
          Ground-State Mulliken Net Atomic Charges

     Atom                 Charge (a.u.)    Spin (a.u.)
  --------------------------------------------------------
      1 C                    -0.098816       0.014481
      2 N                    -0.049285       0.005764
      3 C                    -0.167366      -0.014224
      4 C                    -0.015486       0.048378
      5 C                    -0.006772       0.400952
      6 N                    -0.166269       0.128275
      7 C                    -0.072822       0.156148
      8 C                    -0.140865       0.258002
      9 H                     0.133372       0.006686
     10 H                     0.139622      -0.001472
     11 H                     0.155887       0.004084
     12 H                     0.138904      -0.001556
     13 H                     0.149896      -0.005518
  --------------------------------------------------------
  Sum of atomic charges =    -0.000000
  Sum of spin   charges =     1.000000

 -----------------------------------------------------------------
                    Cartesian Multipole Moments
 -----------------------------------------------------------------
    Charge (ESU x 10^10)
                -0.0000
    Dipole Moment (Debye)
         X       1.2241      Y      -2.3025      Z      -3.2976
       Tot       4.2041
    Quadrupole Moments (Debye-Ang)
        XX     -39.7812     XY      -6.0883     YY     -43.0604
        XZ      -2.4385     YZ      11.4692     ZZ     -24.4111
    Octopole Moments (Debye-Ang^2)
       XXX    -129.7340    XXY     105.1960    XYY     -31.9366
       YYY     398.7991    XXZ     118.6631    XYZ       6.1007
       YYZ     113.3017    XZZ     -41.5978    YZZ      72.9146
       ZZZ     294.5088
    Hexadecapole Moments (Debye-Ang^3)
      XXXX    -528.6179   XXXY     397.5414   XXYY    -466.3322
      XYYY     434.5569   YYYY   -2831.5024   XXXZ     385.5818
      XXYZ    -328.4383   XYYZ     155.2078   YYYZ   -1124.8618
      XXZZ    -481.1525   XYZZ     157.6149   YYZZ    -759.0656
      XZZZ     404.3419   YZZZ    -881.7024   ZZZZ   -2087.9696
 -----------------------------------------------------------------
 Calculating analytic gradient of the SCF energy
 Gradient of SCF Energy
            1           2           3           4           5           6
    1  -0.0005896   0.0001647  -0.0161972  -0.0031800   0.0133441   0.0001095
    2   0.0002595   0.0001213  -0.0209672   0.0094408   0.0088254   0.0010589
    3  -0.0016404   0.0000300  -0.0037428   0.0046597  -0.0146654   0.0095324
            7           8           9          10          11          12
    1  -0.0002333   0.0049179  -0.0013652  -0.0002323   0.0029431   0.0002003
    2  -0.0002734  -0.0035434   0.0077445  -0.0010952  -0.0022295  -0.0007755
    3  -0.0023695   0.0054987   0.0023083  -0.0000946   0.0001191  -0.0002447
           13
    1   0.0001180
    2   0.0014338
    3   0.0006092
 Max gradient component =       2.097E-02
 RMS gradient           =       6.327E-03
 Gradient time:  CPU 460.90 s  wall 9.05 s
 Geometry Optimization Parameters
   NAtoms,    NIC,     NZ,  NCons,   NDum,   NFix, NCnnct, MaxDiis
       13     108       0       0       0       0       0       0

 Cartesian Hessian Update
 Hessian updated using Powell/Murtagh-Sargent update
  Mixing factors:     0.221162 Powell                      0.778838 Murtagh-Sargent


** GEOMETRY OPTIMIZATION IN DELOCALIZED INTERNAL COORDINATES **
   Searching for a Transition State

   Optimization Cycle:   5

                       Coordinates (Angstroms)
     ATOM                X               Y               Z
      1  C         0.5201028148   -1.2531670163   -2.8144614833
      2  N         0.5149498188   -0.3767544071   -2.0745649260
      3  C         1.9187924328   -2.9945648186   -4.0341550094
      4  C         0.5559190306   -2.3374463868   -3.7845079194
      5  C         0.1655529913   -3.6930829845   -3.3878208226
      6  N         0.5274530790   -4.1750775776   -2.1777762801
      7  C         1.7925615889   -4.0391310134   -1.9128503211
      8  C         2.6102502600   -3.5470076663   -2.9838447698
      9  H         2.4076617802   -2.6477858151   -4.9354557621
     10  H         0.0911846137   -2.0314894033   -4.7160928950
     11  H        -0.4022521276   -4.3289413350   -4.0548569602
     12  H         2.1795507942   -4.3432109628   -0.9491271861
     13  H         3.6838415390   -3.6622833226   -2.9962956565
   Point Group: c1    Number of degrees of freedom:    33


   Energy is   -341.022495736

 Hessian updated using Powell/Murtagh-Sargent update
  Mixing factors:     0.582671 Powell                      0.417329 Murtagh-Sargent

 33 Hessian modes will be used to form the next step
  Hessian Eigenvalues:
    -0.032695    0.007918    0.020847    0.021687    0.023330    0.024557
     0.027474    0.041010    0.057072    0.060874    0.077226    0.087644
     0.097614    0.107686    0.156594    0.157927    0.159939    0.199988
     0.200001    0.216455    0.257905    0.299589    0.355286    0.357873
     0.358124    0.358901    0.359852    0.366472    0.375290    0.445267
     0.490383    0.632208    1.368485

 Transition state search - taking P-RFO step
 Searching for Lamda that Maximizes Along the Lowest mode
 Value Taken    Lamda =   0.00515211
 Searching for Lamda that Minimizes Along All other modes
 Value Taken    Lamda =  -0.00473678
 Calculated Step too Large.  Step scaled by  0.456897
 Step Taken.  Stepsize is  0.300000

                             Maximum     Tolerance    Cnvgd?
         Gradient           0.007464      0.000300      NO
         Displacement       0.150085      0.001200      NO
         Energy change     -0.002120      0.000001      NO


 New Cartesian Coordinates Obtained by Inverse Iteration

 Displacement from previous Coordinates is:  0.216233
 Adding empirical dispersion correction 
 ----------------------------------------------------------------
 Doing -D3(0) with
 s6  =   1.00000
 s8  =   1.00000
 rs6 =   1.28100
 rs8 =   1.09400
 -D3 energy without 3body term =     -0.0033121227 hartrees
 ----------------------------------------------------------------
             Standard Nuclear Orientation (Angstroms)
    I     Atom           X                Y                Z
 ----------------------------------------------------------------
    1      C       0.5192050532    -1.2594442059    -2.7964568418
    2      N       0.5107053708    -0.3964664218    -2.0410189269
    3      C       1.9112174487    -2.9980411444    -4.0349725622
    4      C       0.5577388128    -2.3274433826    -3.7846055884
    5      C       0.1863086280    -3.6938198374    -3.4066928739
    6      N       0.5319345066    -4.1731211989    -2.1852395004
    7      C       1.7918985220    -4.0276616870    -1.9081356649
    8      C       2.6121104870    -3.5330506635    -2.9764069975
    9      H       2.3790751055    -2.7224930769    -4.9704338286
   10      H       0.0968593139    -2.0081472555    -4.7132917122
   11      H      -0.3898278551    -4.3193798781    -4.0758557871
   12      H       2.1728276578    -4.3205144430    -0.9385429008
   13      H       3.6855155646    -3.6503595142    -2.9901568067
 ----------------------------------------------------------------
 Nuclear Repulsion Energy =         323.90527498 hartrees
 There are       28 alpha and       27 beta electrons
 Applying Cartesian multipole field
    Component          Value
    ---------          -----
     (2,0,0)        1.00000E-11
     (0,2,0)        2.00000E-11
     (0,0,2)       -3.00000E-11
 Nucleus-field energy     =    -0.0000000125 hartrees
 Requested basis set is cc-pVTZ
 There are 110 shells and 310 basis functions
 A cutoff of  1.0D-14 yielded   5865 shell pairs
 There are     47039 function pairs (     61883 Cartesian)
 Smallest overlap matrix eigenvalue = 1.85E-04
 Guess MOs from SCF MO coefficient file
 Reading MOs from coefficient file
 Reading MOs from coefficient file
 Long-range K will be added via erf
 Coulomb attenuation parameter = 0.25 bohr**(-1)
 An unrestricted hybrid HF-DFT SCF calculation will be
 performed using Pulay DIIS extrapolation
 Exchange:     0.1957 Hartree-Fock + 1.0000 wB97X-D3 + LR-HF
 Correlation:  1.0000 wB97X-D3
 Using SG-2 standard quadrature grid
 Dispersion:   Grimme D3
 SCF converges when DIIS error is below 1.0E-08
 Geometry optimization detected.  Setting ReadMinima to 0
 Setting SaveMinima to 0
 using 64 threads for integral computing
 -------------------------------------------------------
 OpenMP Integral computing Module                
 Release: version 1.0, May 2013, Q-Chem Inc. Pittsburgh 
 -------------------------------------------------------
 using 64 threads for integral computing
 -------------------------------------------------------
 OpenMP Integral computing Module                
 Release: version 1.0, May 2013, Q-Chem Inc. Pittsburgh 
 -------------------------------------------------------
 ---------------------------------------
  Cycle       Energy         DIIS Error
 ---------------------------------------
    1    -341.0222808028      5.74E-04
    2    -341.0220324246      7.73E-05
    3    -341.0222204780      6.25E-05
    4    -341.0222913420      2.29E-05
    5    -341.0223353367      1.40E-05
    6    -341.0223631352      8.78E-06
    7    -341.0223792001      5.90E-06
    8    -341.0223941285      4.90E-06
    9    -341.0224021893      2.25E-06
   10    -341.0224046900      1.30E-06
   11    -341.0224053254      5.94E-07
   12    -341.0224055031      3.11E-07
   13    -341.0224055523      1.68E-07
   14    -341.0224055621      6.38E-08
   15    -341.0224055635      3.63E-08
   16    -341.0224055640      1.22E-08
   17    -341.0224055640      5.80E-09 Convergence criterion met
 ---------------------------------------
 <S^2> = 0.7660
 SCF time:  CPU 2863.51 s  wall 50.26 s
 SCF   energy in the final basis set = -341.02240556
 Total energy in the final basis set = -341.02240556
 
 --------------------------------------------------------------
 
                    Orbital Energies (a.u.)
 --------------------------------------------------------------
 
 Alpha MOs
 -- Occupied --
-14.4411 -14.4246 -10.3707 -10.3586 -10.3359 -10.3249 -10.3210 -10.3116
 -1.1088  -1.0301  -0.9670  -0.9058  -0.8036  -0.7371  -0.7075  -0.6634
 -0.5985  -0.5842  -0.5768  -0.5251  -0.5124  -0.4933  -0.4695  -0.4427
 -0.4312  -0.4078  -0.3524  -0.2964
 -- Virtual --
  0.0591   0.0899   0.0935   0.1134   0.1276   0.1460   0.1586   0.1647
  0.1834   0.2098   0.2434   0.2731   0.2859   0.3009   0.3112   0.3301
  0.3389   0.3506   0.3660   0.3925   0.4087   0.4164   0.4317   0.4506
  0.4525   0.4619   0.4748   0.4780   0.5092   0.5129   0.5239   0.5334
  0.5416   0.5494   0.5693   0.5764   0.5841   0.5927   0.6104   0.6383
  0.6459   0.6597   0.6707   0.7069   0.7138   0.7219   0.7270   0.7478
  0.7817   0.7935   0.8061   0.8398   0.8761   0.8974   0.9059   0.9204
  0.9484   0.9591   0.9777   1.0280   1.0320   1.0506   1.0595   1.0745
  1.0812   1.1036   1.1190   1.1211   1.1684   1.1727   1.1938   1.2182
  1.2300   1.2448   1.2481   1.2707   1.2779   1.3038   1.3124   1.3358
  1.3431   1.3760   1.3898   1.4119   1.4340   1.4463   1.4626   1.4688
  1.5025   1.5260   1.5364   1.5614   1.5811   1.5951   1.6186   1.6397
  1.6465   1.7043   1.7306   1.7848   1.8593   1.8880   1.8992   1.9201
  1.9661   2.0296   2.0355   2.0838   2.1489   2.1925   2.2046   2.2413
  2.2594   2.2956   2.3127   2.3442   2.3610   2.3896   2.4361   2.4503
  2.4793   2.5184   2.5605   2.5800   2.5911   2.6312   2.6355   2.6653
  2.6742   2.7024   2.7287   2.7415   2.7591   2.7634   2.8045   2.8188
  2.8244   2.8469   2.8680   2.8902   2.9032   2.9255   2.9286   2.9645
  2.9785   2.9874   3.0041   3.0140   3.0264   3.0430   3.0501   3.0743
  3.1085   3.1142   3.1339   3.1485   3.1642   3.1856   3.2013   3.2151
  3.2256   3.2413   3.2488   3.2675   3.2824   3.3027   3.3118   3.3209
  3.3618   3.3683   3.3828   3.3891   3.4297   3.4612   3.4744   3.4879
  3.5127   3.5244   3.5457   3.5725   3.5947   3.6096   3.6308   3.6697
  3.6803   3.7089   3.7141   3.7360   3.7437   3.7759   3.7991   3.8040
  3.8156   3.8522   3.8659   3.8796   3.9104   3.9487   3.9710   3.9948
  4.0217   4.0383   4.0489   4.0702   4.0776   4.0806   4.1066   4.1347
  4.1501   4.1655   4.1930   4.2172   4.2402   4.2633   4.2759   4.2908
  4.3081   4.3308   4.3420   4.3786   4.3985   4.4252   4.4452   4.4619
  4.4947   4.5515   4.5811   4.6153   4.6474   4.6651   4.6726   4.6995
  4.7392   4.7833   4.8076   4.8164   4.8395   4.8775   4.8933   4.9268
  4.9522   4.9636   4.9988   5.0480   5.0583   5.1010   5.1227   5.1665
  5.1843   5.2129   5.2329   5.2667   5.2896   5.3160   5.3493   5.3745
  5.4288   5.5057   5.5182   5.6198   5.6511   5.6767   5.7959   5.8219
  5.8483   5.8805   5.9618   6.0730   6.1394   6.2253   6.2527   6.3149
  6.3586   6.5359   8.2163   9.9932  11.1064  12.1269  13.0022  13.1244
 14.0155  15.9614
 
 Beta MOs
 -- Occupied --
-14.4383 -14.4245 -10.3668 -10.3579 -10.3346 -10.3255 -10.3208 -10.3085
 -1.0988  -1.0291  -0.9612  -0.8920  -0.7955  -0.7257  -0.7011  -0.6575
 -0.5941  -0.5774  -0.5698  -0.5156  -0.5056  -0.4723  -0.4667  -0.4376
 -0.4249  -0.3910  -0.3461
 -- Virtual --
 -0.0500   0.0804   0.0935   0.1062   0.1250   0.1324   0.1488   0.1611
  0.1670   0.1856   0.2102   0.2476   0.2747   0.2878   0.3030   0.3140
  0.3335   0.3391   0.3539   0.3695   0.3953   0.4133   0.4188   0.4363
  0.4544   0.4606   0.4648   0.4797   0.4819   0.5135   0.5156   0.5267
  0.5362   0.5436   0.5528   0.5709   0.5787   0.5859   0.5936   0.6132
  0.6426   0.6490   0.6621   0.6739   0.7088   0.7165   0.7233   0.7281
  0.7488   0.7855   0.7957   0.8099   0.8424   0.8791   0.8996   0.9087
  0.9243   0.9508   0.9609   0.9798   1.0320   1.0343   1.0533   1.0619
  1.0768   1.0817   1.1061   1.1213   1.1247   1.1711   1.1757   1.1976
  1.2225   1.2338   1.2488   1.2499   1.2731   1.2829   1.3062   1.3148
  1.3397   1.3466   1.3781   1.3924   1.4156   1.4362   1.4495   1.4668
  1.4746   1.5055   1.5287   1.5389   1.5639   1.5855   1.5985   1.6233
  1.6421   1.6491   1.7100   1.7367   1.7879   1.8636   1.8892   1.9006
  1.9237   1.9688   2.0349   2.0411   2.0883   2.1551   2.2045   2.2107
  2.2445   2.2646   2.2989   2.3181   2.3505   2.3734   2.3978   2.4399
  2.4581   2.4856   2.5269   2.5658   2.5853   2.5966   2.6360   2.6426
  2.6727   2.6774   2.7101   2.7323   2.7462   2.7621   2.7700   2.8093
  2.8234   2.8286   2.8529   2.8730   2.8968   2.9094   2.9293   2.9374
  2.9718   2.9837   2.9939   3.0104   3.0208   3.0330   3.0488   3.0541
  3.0797   3.1135   3.1191   3.1401   3.1525   3.1702   3.1908   3.2054
  3.2206   3.2323   3.2469   3.2559   3.2736   3.2881   3.3086   3.3172
  3.3254   3.3670   3.3740   3.3876   3.3964   3.4351   3.4675   3.4788
  3.4929   3.5162   3.5286   3.5485   3.5792   3.6007   3.6142   3.6351
  3.6734   3.6830   3.7144   3.7182   3.7402   3.7471   3.7790   3.8029
  3.8072   3.8208   3.8559   3.8709   3.8827   3.9137   3.9523   3.9743
  3.9987   4.0261   4.0412   4.0511   4.0729   4.0785   4.0830   4.1106
  4.1390   4.1546   4.1694   4.1965   4.2201   4.2460   4.2672   4.2811
  4.2930   4.3104   4.3341   4.3463   4.3849   4.4019   4.4304   4.4497
  4.4671   4.5000   4.5565   4.5849   4.6186   4.6513   4.6682   4.6748
  4.7027   4.7417   4.7876   4.8107   4.8202   4.8431   4.8826   4.8958
  4.9324   4.9586   4.9715   5.0043   5.0525   5.0612   5.1047   5.1300
  5.1700   5.1875   5.2159   5.2354   5.2699   5.2935   5.3195   5.3542
  5.3819   5.4361   5.5092   5.5230   5.6242   5.6549   5.6803   5.7995
  5.8248   5.8510   5.8826   5.9660   6.0771   6.1435   6.2272   6.2537
  6.3182   6.3599   6.5405   8.2169   9.9967  11.1117  12.1323  13.0055
 13.1293  14.0210  15.9617
 --------------------------------------------------------------
 
          Ground-State Mulliken Net Atomic Charges

     Atom                 Charge (a.u.)    Spin (a.u.)
  --------------------------------------------------------
      1 C                    -0.099732       0.012000
      2 N                    -0.049329       0.006182
      3 C                    -0.167520      -0.045744
      4 C                    -0.016561       0.054500
      5 C                    -0.002030       0.371019
      6 N                    -0.168902       0.155930
      7 C                    -0.073004       0.123248
      8 C                    -0.140921       0.318143
      9 H                     0.135532       0.007658
     10 H                     0.138965      -0.001766
     11 H                     0.155331       0.006296
     12 H                     0.139122      -0.000866
     13 H                     0.149050      -0.006598
  --------------------------------------------------------
  Sum of atomic charges =    -0.000000
  Sum of spin   charges =     1.000000

 -----------------------------------------------------------------
                    Cartesian Multipole Moments
 -----------------------------------------------------------------
    Charge (ESU x 10^10)
                -0.0000
    Dipole Moment (Debye)
         X       1.2658      Y      -2.3022      Z      -3.3906
       Tot       4.2894
    Quadrupole Moments (Debye-Ang)
        XX     -39.7067     XY      -6.2987     YY     -42.9537
        XZ      -2.6288     YZ      11.7535     ZZ     -23.7904
    Octopole Moments (Debye-Ang^2)
       XXX    -129.8006    XXY     104.6711    XYY     -31.1766
       YYY     398.4918    XXZ     118.1291    XYZ       7.2646
       YYZ     111.6985    XZZ     -40.5861    YZZ      70.5018
       ZZZ     290.2487
    Hexadecapole Moments (Debye-Ang^3)
      XXXX    -527.0700   XXXY     397.0268   XXYY    -463.1472
      XYYY     432.7911   YYYY   -2825.0404   XXXZ     384.8828
      XXYZ    -325.6716   XYYZ     150.0725   YYYZ   -1120.2540
      XXZZ    -478.3303   XYZZ     151.1371   YYZZ    -747.3369
      XZZZ     397.6584   YZZZ    -866.6772   ZZZZ   -2062.7425
 -----------------------------------------------------------------
 Calculating analytic gradient of the SCF energy
 Gradient of SCF Energy
            1           2           3           4           5           6
    1  -0.0004783   0.0001660  -0.0112265  -0.0014004   0.0080272   0.0004081
    2   0.0002428   0.0001134  -0.0143573   0.0059237   0.0066962  -0.0003160
    3  -0.0010278  -0.0000491  -0.0021269   0.0023813  -0.0100127   0.0062519
            7           8           9          10          11          12
    1   0.0001948   0.0034454  -0.0009970  -0.0001910   0.0017368   0.0002234
    2   0.0006262  -0.0027362   0.0058128  -0.0007834  -0.0015515  -0.0005934
    3  -0.0014881   0.0043549   0.0013022  -0.0001120   0.0002997  -0.0001930
           13
    1   0.0000915
    2   0.0009227
    3   0.0004195
 Max gradient component =       1.436E-02
 RMS gradient           =       4.281E-03
 Gradient time:  CPU 457.91 s  wall 9.26 s
 Geometry Optimization Parameters
   NAtoms,    NIC,     NZ,  NCons,   NDum,   NFix, NCnnct, MaxDiis
       13     108       0       0       0       0       0       0

 Cartesian Hessian Update
 Hessian updated using Powell/Murtagh-Sargent update
  Mixing factors:     0.775665 Powell                      0.224335 Murtagh-Sargent


** GEOMETRY OPTIMIZATION IN DELOCALIZED INTERNAL COORDINATES **
   Searching for a Transition State

   Optimization Cycle:   6

                       Coordinates (Angstroms)
     ATOM                X               Y               Z
      1  C         0.5192050532   -1.2594442059   -2.7964568418
      2  N         0.5107053708   -0.3964664218   -2.0410189269
      3  C         1.9112174487   -2.9980411444   -4.0349725622
      4  C         0.5577388128   -2.3274433826   -3.7846055884
      5  C         0.1863086280   -3.6938198374   -3.4066928739
      6  N         0.5319345066   -4.1731211989   -2.1852395004
      7  C         1.7918985220   -4.0276616870   -1.9081356649
      8  C         2.6121104870   -3.5330506635   -2.9764069975
      9  H         2.3790751055   -2.7224930769   -4.9704338286
     10  H         0.0968593139   -2.0081472555   -4.7132917122
     11  H        -0.3898278551   -4.3193798781   -4.0758557871
     12  H         2.1728276578   -4.3205144430   -0.9385429008
     13  H         3.6855155646   -3.6503595142   -2.9901568067
   Point Group: c1    Number of degrees of freedom:    33


   Energy is   -341.022405564

 Hessian updated using Powell/Murtagh-Sargent update
  Mixing factors:     0.999326 Powell                      0.000674 Murtagh-Sargent

 33 Hessian modes will be used to form the next step
  Hessian Eigenvalues:
    -0.031480    0.008049    0.020863    0.021836    0.023342    0.024607
     0.027411    0.041011    0.056850    0.060822    0.077180    0.087557
     0.097550    0.107188    0.156595    0.157927    0.159939    0.199989
     0.200001    0.216455    0.257923    0.299589    0.355286    0.357873
     0.358124    0.358901    0.359852    0.366456    0.375290    0.445240
     0.490291    0.632215    1.368485

 Transition state search - taking P-RFO step
 Searching for Lamda that Maximizes Along the Lowest mode
 Value Taken    Lamda =   0.00227736
 Searching for Lamda that Minimizes Along All other modes
 Value Taken    Lamda =  -0.00276359
 Calculated Step too Large.  Step scaled by  0.573066
 Step Taken.  Stepsize is  0.300000

                             Maximum     Tolerance    Cnvgd?
         Gradient           0.005029      0.000300      NO
         Displacement       0.133570      0.001200      NO
         Energy change      0.000090      0.000001      NO


 New Cartesian Coordinates Obtained by Inverse Iteration

 Displacement from previous Coordinates is:  0.212187
 Adding empirical dispersion correction 
 ----------------------------------------------------------------
 Doing -D3(0) with
 s6  =   1.00000
 s8  =   1.00000
 rs6 =   1.28100
 rs8 =   1.09400
 -D3 energy without 3body term =     -0.0033044685 hartrees
 ----------------------------------------------------------------
             Standard Nuclear Orientation (Angstroms)
    I     Atom           X                Y                Z
 ----------------------------------------------------------------
    1      C       0.5160949106    -1.2659179930    -2.7782157654
    2      N       0.5019405380    -0.4166999096    -2.0074667178
    3      C       1.9069895101    -2.9968714757    -4.0367129898
    4      C       0.5597103127    -2.3176502931    -3.7837789722
    5      C       0.2064787716    -3.6940648995    -3.4229021085
    6      N       0.5351409669    -4.1673829297    -2.1912948935
    7      C       1.7907708050    -4.0162441336    -1.9055491148
    8      C       2.6136963838    -3.5188914602    -2.9725375077
    9      H       2.3574331969    -2.8006598346    -4.9995590837
   10      H       0.1014486063    -1.9857992442    -4.7089724223
   11      H      -0.3759273911    -4.3098930094    -4.0953259329
   12      H       2.1655200476    -4.2964937233    -0.9299003651
   13      H       3.6862719572    -3.6433738032    -2.9895941180
 ----------------------------------------------------------------
 Nuclear Repulsion Energy =         324.30183193 hartrees
 There are       28 alpha and       27 beta electrons
 Applying Cartesian multipole field
    Component          Value
    ---------          -----
     (2,0,0)        1.00000E-11
     (0,2,0)        2.00000E-11
     (0,0,2)       -3.00000E-11
 Nucleus-field energy     =    -0.0000000125 hartrees
 Requested basis set is cc-pVTZ
 There are 110 shells and 310 basis functions
 A cutoff of  1.0D-14 yielded   5864 shell pairs
 There are     47032 function pairs (     61874 Cartesian)
 Smallest overlap matrix eigenvalue = 1.84E-04
 Guess MOs from SCF MO coefficient file
 Reading MOs from coefficient file
 Reading MOs from coefficient file
 Long-range K will be added via erf
 Coulomb attenuation parameter = 0.25 bohr**(-1)
 An unrestricted hybrid HF-DFT SCF calculation will be
 performed using Pulay DIIS extrapolation
 Exchange:     0.1957 Hartree-Fock + 1.0000 wB97X-D3 + LR-HF
 Correlation:  1.0000 wB97X-D3
 Using SG-2 standard quadrature grid
 Dispersion:   Grimme D3
 SCF converges when DIIS error is below 1.0E-08
 Geometry optimization detected.  Setting ReadMinima to 0
 Setting SaveMinima to 0
 using 64 threads for integral computing
 -------------------------------------------------------
 OpenMP Integral computing Module                
 Release: version 1.0, May 2013, Q-Chem Inc. Pittsburgh 
 -------------------------------------------------------
 using 64 threads for integral computing
 -------------------------------------------------------
 OpenMP Integral computing Module                
 Release: version 1.0, May 2013, Q-Chem Inc. Pittsburgh 
 -------------------------------------------------------
 ---------------------------------------
  Cycle       Energy         DIIS Error
 ---------------------------------------
    1    -341.0229034684      5.44E-04
    2    -341.0223805541      6.71E-05
    3    -341.0225424901      4.70E-05
    4    -341.0225923012      2.06E-05
    5    -341.0226266032      1.30E-05
    6    -341.0226467626      7.88E-06
    7    -341.0226593048      5.24E-06
    8    -341.0226716805      4.29E-06
    9    -341.0226774256      1.92E-06
   10    -341.0226792811      1.14E-06
   11    -341.0226796641      4.66E-07
   12    -341.0226797689      2.60E-07
   13    -341.0226797978      1.43E-07
   14    -341.0226798055      6.00E-08
   15    -341.0226798068      3.09E-08
   16    -341.0226798072      1.09E-08
   17    -341.0226798072      4.21E-09 Convergence criterion met
 ---------------------------------------
 <S^2> = 0.7678
 SCF time:  CPU 2862.72 s  wall 50.58 s
 SCF   energy in the final basis set = -341.02267981
 Total energy in the final basis set = -341.02267981
 
 --------------------------------------------------------------
 
                    Orbital Energies (a.u.)
 --------------------------------------------------------------
 
 Alpha MOs
 -- Occupied --
-14.4405 -14.4242 -10.3702 -10.3590 -10.3350 -10.3252 -10.3206 -10.3130
 -1.1095  -1.0296  -0.9678  -0.9052  -0.8034  -0.7356  -0.7084  -0.6639
 -0.5980  -0.5836  -0.5754  -0.5264  -0.5147  -0.4928  -0.4691  -0.4421
 -0.4311  -0.4074  -0.3515  -0.2980
 -- Virtual --
  0.0665   0.0903   0.0930   0.1131   0.1284   0.1461   0.1591   0.1640
  0.1825   0.2106   0.2413   0.2740   0.2853   0.3006   0.3124   0.3281
  0.3376   0.3505   0.3668   0.3929   0.4094   0.4172   0.4323   0.4508
  0.4525   0.4620   0.4755   0.4780   0.5078   0.5130   0.5240   0.5336
  0.5434   0.5508   0.5685   0.5780   0.5842   0.5936   0.6109   0.6393
  0.6431   0.6613   0.6705   0.7070   0.7149   0.7194   0.7231   0.7441
  0.7753   0.7946   0.8098   0.8410   0.8809   0.9004   0.9057   0.9261
  0.9493   0.9606   0.9810   1.0329   1.0343   1.0501   1.0610   1.0762
  1.0842   1.1016   1.1198   1.1248   1.1639   1.1688   1.1995   1.2153
  1.2316   1.2461   1.2487   1.2712   1.2792   1.3058   1.3099   1.3315
  1.3457   1.3758   1.3943   1.4141   1.4341   1.4490   1.4607   1.4728
  1.5041   1.5258   1.5342   1.5601   1.5798   1.5962   1.6199   1.6402
  1.6476   1.7052   1.7343   1.7860   1.8605   1.8861   1.9025   1.9216
  1.9663   2.0251   2.0345   2.0825   2.1428   2.1917   2.2017   2.2393
  2.2609   2.2903   2.3086   2.3436   2.3635   2.3856   2.4330   2.4557
  2.4780   2.5189   2.5580   2.5762   2.5959   2.6279   2.6393   2.6722
  2.6756   2.7030   2.7272   2.7378   2.7595   2.7634   2.8044   2.8188
  2.8213   2.8420   2.8682   2.8908   2.9019   2.9252   2.9290   2.9642
  2.9772   2.9906   3.0092   3.0211   3.0329   3.0451   3.0517   3.0788
  3.1071   3.1171   3.1352   3.1498   3.1681   3.1869   3.2029   3.2141
  3.2264   3.2393   3.2455   3.2754   3.2843   3.3070   3.3160   3.3247
  3.3672   3.3713   3.3808   3.3933   3.4268   3.4630   3.4783   3.4954
  3.5144   3.5283   3.5456   3.5732   3.6015   3.6120   3.6348   3.6787
  3.6896   3.7119   3.7153   3.7333   3.7434   3.7787   3.8037   3.8074
  3.8221   3.8559   3.8623   3.8768   3.9077   3.9438   3.9676   3.9894
  4.0250   4.0331   4.0500   4.0743   4.0772   4.0849   4.1058   4.1363
  4.1491   4.1717   4.2006   4.2159   4.2463   4.2639   4.2831   4.2910
  4.3085   4.3304   4.3436   4.3767   4.3943   4.4311   4.4356   4.4656
  4.5023   4.5439   4.5801   4.6146   4.6422   4.6673   4.6725   4.7029
  4.7386   4.7734   4.8100   4.8149   4.8358   4.8783   4.9000   4.9300
  4.9554   4.9631   4.9967   5.0533   5.0617   5.1042   5.1257   5.1682
  5.1898   5.2191   5.2364   5.2643   5.2895   5.3123   5.3471   5.3776
  5.4267   5.5053   5.5229   5.6263   5.6512   5.6805   5.8002   5.8240
  5.8458   5.8786   5.9644   6.0747   6.1296   6.2240   6.2533   6.3109
  6.3634   6.5239   8.2046  10.0059  11.1345  12.1112  12.9974  13.1116
 13.9873  15.9549
 
 Beta MOs
 -- Occupied --
-14.4373 -14.4240 -10.3666 -10.3582 -10.3340 -10.3260 -10.3204 -10.3093
 -1.0994  -1.0286  -0.9621  -0.8906  -0.7958  -0.7243  -0.7022  -0.6580
 -0.5939  -0.5766  -0.5681  -0.5163  -0.5077  -0.4717  -0.4666  -0.4368
 -0.4249  -0.3906  -0.3445
 -- Virtual --
 -0.0505   0.0854   0.0937   0.1058   0.1254   0.1331   0.1490   0.1615
  0.1665   0.1847   0.2112   0.2455   0.2755   0.2874   0.3027   0.3152
  0.3307   0.3377   0.3542   0.3703   0.3955   0.4142   0.4194   0.4367
  0.4547   0.4602   0.4652   0.4805   0.4814   0.5120   0.5159   0.5267
  0.5363   0.5456   0.5541   0.5705   0.5803   0.5857   0.5947   0.6136
  0.6434   0.6463   0.6637   0.6735   0.7090   0.7176   0.7199   0.7251
  0.7454   0.7791   0.7971   0.8134   0.8436   0.8840   0.9027   0.9082
  0.9302   0.9520   0.9624   0.9835   1.0358   1.0375   1.0527   1.0637
  1.0781   1.0852   1.1042   1.1218   1.1283   1.1669   1.1711   1.2021
  1.2195   1.2356   1.2489   1.2519   1.2738   1.2844   1.3083   1.3119
  1.3356   1.3493   1.3777   1.3964   1.4182   1.4362   1.4526   1.4646
  1.4780   1.5072   1.5287   1.5366   1.5623   1.5845   1.5995   1.6250
  1.6427   1.6501   1.7108   1.7407   1.7890   1.8649   1.8877   1.9036
  1.9253   1.9690   2.0304   2.0402   2.0869   2.1488   2.2019   2.2090
  2.2423   2.2661   2.2931   2.3148   2.3490   2.3767   2.3948   2.4364
  2.4637   2.4841   2.5274   2.5623   2.5811   2.6015   2.6327   2.6458
  2.6759   2.6822   2.7113   2.7314   2.7419   2.7623   2.7702   2.8084
  2.8230   2.8257   2.8482   2.8735   2.8969   2.9077   2.9298   2.9377
  2.9722   2.9813   2.9975   3.0152   3.0269   3.0390   3.0510   3.0562
  3.0834   3.1120   3.1214   3.1406   3.1543   3.1746   3.1913   3.2067
  3.2192   3.2336   3.2459   3.2535   3.2812   3.2898   3.3124   3.3206
  3.3300   3.3714   3.3750   3.3889   3.4006   3.4322   3.4696   3.4825
  3.4998   3.5182   3.5318   3.5479   3.5802   3.6079   3.6164   3.6391
  3.6821   3.6918   3.7168   3.7202   3.7372   3.7477   3.7814   3.8071
  3.8107   3.8280   3.8588   3.8677   3.8801   3.9115   3.9475   3.9709
  3.9930   4.0286   4.0367   4.0529   4.0761   4.0783   4.0883   4.1096
  4.1406   4.1536   4.1758   4.2042   4.2186   4.2528   4.2682   4.2879
  4.2934   4.3113   4.3337   4.3480   4.3833   4.3981   4.4359   4.4403
  4.4713   4.5071   4.5490   4.5846   4.6180   4.6464   4.6699   4.6741
  4.7065   4.7413   4.7779   4.8123   4.8193   4.8393   4.8836   4.9029
  4.9364   4.9624   4.9705   5.0025   5.0575   5.0651   5.1084   5.1330
  5.1724   5.1931   5.2223   5.2387   5.2679   5.2938   5.3158   5.3520
  5.3856   5.4339   5.5103   5.5265   5.6308   5.6551   5.6842   5.8037
  5.8269   5.8486   5.8807   5.9686   6.0788   6.1339   6.2261   6.2543
  6.3141   6.3647   6.5284   8.2052  10.0095  11.1398  12.1163  13.0009
 13.1165  13.9930  15.9552
 --------------------------------------------------------------
 
          Ground-State Mulliken Net Atomic Charges

     Atom                 Charge (a.u.)    Spin (a.u.)
  --------------------------------------------------------
      1 C                    -0.100599       0.009860
      2 N                    -0.049321       0.006167
      3 C                    -0.167518      -0.068003
      4 C                    -0.017545       0.058895
      5 C                     0.000988       0.343191
      6 N                    -0.169993       0.178363
      7 C                    -0.074036       0.093806
      8 C                    -0.140240       0.370822
      9 H                     0.138115       0.008580
     10 H                     0.138264      -0.001922
     11 H                     0.154361       0.008103
     12 H                     0.139369      -0.000297
     13 H                     0.148155      -0.007565
  --------------------------------------------------------
  Sum of atomic charges =     0.000000
  Sum of spin   charges =     1.000000

 -----------------------------------------------------------------
                    Cartesian Multipole Moments
 -----------------------------------------------------------------
    Charge (ESU x 10^10)
                -0.0000
    Dipole Moment (Debye)
         X       1.3218      Y      -2.3111      Z      -3.4799
       Tot       4.3815
    Quadrupole Moments (Debye-Ang)
        XX     -39.6294     XY      -6.5690     YY     -42.7579
        XZ      -2.8845     YZ      12.0966     ZZ     -23.2176
    Octopole Moments (Debye-Ang^2)
       XXX    -129.7875    XXY     104.0572    XYY     -30.0410
       YYY     397.5171    XXZ     117.5036    XYZ       8.7998
       YYZ     109.6233    XZZ     -39.3147    YZZ      67.7887
       ZZZ     286.3643
    Hexadecapole Moments (Debye-Ang^3)
      XXXX    -525.8800   XXXY     396.1794   XXYY    -459.2322
      XYYY     429.0794   YYYY   -2813.9203   XXXZ     384.0042
      XXYZ    -322.1776   XYYZ     142.9986   YYYZ   -1112.6591
      XXZZ    -475.0833   XYZZ     142.9139   YYZZ    -733.0941
      XZZZ     390.4730   YZZZ    -850.1737   ZZZZ   -2039.8931
 -----------------------------------------------------------------
 Calculating analytic gradient of the SCF energy
 Gradient of SCF Energy
            1           2           3           4           5           6
    1  -0.0005941   0.0001927  -0.0048952  -0.0006975   0.0039034   0.0003301
    2   0.0001976   0.0001485  -0.0080959   0.0029920   0.0033409  -0.0001241
    3  -0.0004134  -0.0000755  -0.0005294   0.0015043  -0.0044035   0.0026901
            7           8           9          10          11          12
    1  -0.0003834   0.0014213  -0.0001103  -0.0000656   0.0008266   0.0000725
    2   0.0005461  -0.0008581   0.0032299  -0.0005240  -0.0009097  -0.0003515
    3  -0.0009732   0.0012801   0.0007089  -0.0000557   0.0002809  -0.0001239
           13
    1  -0.0000006
    2   0.0004082
    3   0.0001103
 Max gradient component =       8.096E-03
 RMS gradient           =       2.113E-03
 Gradient time:  CPU 465.94 s  wall 8.87 s
 Geometry Optimization Parameters
   NAtoms,    NIC,     NZ,  NCons,   NDum,   NFix, NCnnct, MaxDiis
       13     108       0       0       0       0       0       0

 Cartesian Hessian Update
 Hessian updated using Powell/Murtagh-Sargent update
  Mixing factors:     0.978101 Powell                      0.021899 Murtagh-Sargent


** GEOMETRY OPTIMIZATION IN DELOCALIZED INTERNAL COORDINATES **
   Searching for a Transition State

   Optimization Cycle:   7

                       Coordinates (Angstroms)
     ATOM                X               Y               Z
      1  C         0.5160949106   -1.2659179930   -2.7782157654
      2  N         0.5019405380   -0.4166999096   -2.0074667178
      3  C         1.9069895101   -2.9968714757   -4.0367129898
      4  C         0.5597103127   -2.3176502931   -3.7837789722
      5  C         0.2064787716   -3.6940648995   -3.4229021085
      6  N         0.5351409669   -4.1673829297   -2.1912948935
      7  C         1.7907708050   -4.0162441336   -1.9055491148
      8  C         2.6136963838   -3.5188914602   -2.9725375077
      9  H         2.3574331969   -2.8006598346   -4.9995590837
     10  H         0.1014486063   -1.9857992442   -4.7089724223
     11  H        -0.3759273911   -4.3098930094   -4.0953259329
     12  H         2.1655200476   -4.2964937233   -0.9299003651
     13  H         3.6862719572   -3.6433738032   -2.9895941180
   Point Group: c1    Number of degrees of freedom:    33


   Energy is   -341.022679807

 Hessian updated using Powell/Murtagh-Sargent update
  Mixing factors:     0.999831 Powell                      0.000169 Murtagh-Sargent

 33 Hessian modes will be used to form the next step
  Hessian Eigenvalues:
    -0.032210    0.008755    0.020863    0.021859    0.023355    0.024594
     0.027385    0.041010    0.056705    0.060797    0.077223    0.087576
     0.097490    0.107143    0.156601    0.157926    0.159940    0.199987
     0.200001    0.216462    0.257914    0.299589    0.355286    0.357873
     0.358124    0.358900    0.359852    0.366449    0.375291    0.445298
     0.490368    0.632210    1.368485

 Transition state search - taking P-RFO step
 Searching for Lamda that Maximizes Along the Lowest mode
 Value Taken    Lamda =   0.00044686
 Searching for Lamda that Minimizes Along All other modes
 Value Taken    Lamda =  -0.00090429
 Calculated Step too Large.  Step scaled by  0.975428
 Step Taken.  Stepsize is  0.300000

                             Maximum     Tolerance    Cnvgd?
         Gradient           0.002653      0.000300      NO
         Displacement       0.147242      0.001200      NO
         Energy change     -0.000274      0.000001      NO


 New Cartesian Coordinates Obtained by Inverse Iteration

 Displacement from previous Coordinates is:  0.200619
 Adding empirical dispersion correction 
 ----------------------------------------------------------------
 Doing -D3(0) with
 s6  =   1.00000
 s8  =   1.00000
 rs6 =   1.28100
 rs8 =   1.09400
 -D3 energy without 3body term =     -0.0033028487 hartrees
 ----------------------------------------------------------------
             Standard Nuclear Orientation (Angstroms)
    I     Atom           X                Y                Z
 ----------------------------------------------------------------
    1      C       0.5142505451    -1.2742129224    -2.7627534036
    2      N       0.4942562210    -0.4394903645    -1.9765419216
    3      C       1.9055271500    -2.9887183331    -4.0390998017
    4      C       0.5617954618    -2.3095765728    -3.7850714057
    5      C       0.2220861166    -3.6945387432    -3.4365906831
    6      N       0.5396268115    -4.1652210461    -2.1982999664
    7      C       1.7907106399    -4.0050486038    -1.9028808405
    8      C       2.6152727907    -3.5033367698    -2.9688296616
    9      H       2.3388072291    -2.8768916587    -5.0225575212
   10      H       0.1044795651    -1.9648728172    -4.7058919911
   11      H      -0.3681096053    -4.2979876232    -4.1132576939
   12      H       2.1600837822    -4.2723652316    -0.9215624760
   13      H       3.6867819082    -3.6376820228    -2.9884726249
 ----------------------------------------------------------------
 Nuclear Repulsion Energy =         324.61853807 hartrees
 There are       28 alpha and       27 beta electrons
 Applying Cartesian multipole field
    Component          Value
    ---------          -----
     (2,0,0)        1.00000E-11
     (0,2,0)        2.00000E-11
     (0,0,2)       -3.00000E-11
 Nucleus-field energy     =    -0.0000000126 hartrees
 Requested basis set is cc-pVTZ
 There are 110 shells and 310 basis functions
 A cutoff of  1.0D-14 yielded   5870 shell pairs
 There are     47120 function pairs (     61994 Cartesian)
 Smallest overlap matrix eigenvalue = 1.85E-04
 Guess MOs from SCF MO coefficient file
 Reading MOs from coefficient file
 Reading MOs from coefficient file
 Long-range K will be added via erf
 Coulomb attenuation parameter = 0.25 bohr**(-1)
 An unrestricted hybrid HF-DFT SCF calculation will be
 performed using Pulay DIIS extrapolation
 Exchange:     0.1957 Hartree-Fock + 1.0000 wB97X-D3 + LR-HF
 Correlation:  1.0000 wB97X-D3
 Using SG-2 standard quadrature grid
 Dispersion:   Grimme D3
 SCF converges when DIIS error is below 1.0E-08
 Geometry optimization detected.  Setting ReadMinima to 0
 Setting SaveMinima to 0
 using 64 threads for integral computing
 -------------------------------------------------------
 OpenMP Integral computing Module                
 Release: version 1.0, May 2013, Q-Chem Inc. Pittsburgh 
 -------------------------------------------------------
 using 64 threads for integral computing
 -------------------------------------------------------
 OpenMP Integral computing Module                
 Release: version 1.0, May 2013, Q-Chem Inc. Pittsburgh 
 -------------------------------------------------------
 ---------------------------------------
  Cycle       Energy         DIIS Error
 ---------------------------------------
    1    -341.0225134282      5.26E-04
    2    -341.0227148543      5.83E-05
    3    -341.0228326718      3.44E-05
    4    -341.0228627751      1.75E-05
    5    -341.0228819440      1.14E-05
    6    -341.0228926793      6.11E-06
    7    -341.0229003417      3.82E-06
    8    -341.0229082118      3.16E-06
    9    -341.0229113943      1.40E-06
   10    -341.0229124846      8.45E-07
   11    -341.0229126481      3.49E-07
   12    -341.0229127095      2.31E-07
   13    -341.0229127273      1.09E-07
   14    -341.0229127326      5.51E-08
   15    -341.0229127336      2.78E-08
   16    -341.0229127339      1.15E-08
   17    -341.0229127339      4.81E-09 Convergence criterion met
 ---------------------------------------
 <S^2> = 0.7691
 SCF time:  CPU 2877.15 s  wall 50.81 s
 SCF   energy in the final basis set = -341.02291273
 Total energy in the final basis set = -341.02291273
 
 --------------------------------------------------------------
 
                    Orbital Energies (a.u.)
 --------------------------------------------------------------
 
 Alpha MOs
 -- Occupied --
-14.4402 -14.4237 -10.3693 -10.3593 -10.3345 -10.3254 -10.3202 -10.3144
 -1.1096  -1.0292  -0.9683  -0.9044  -0.8031  -0.7346  -0.7087  -0.6638
 -0.5979  -0.5824  -0.5740  -0.5283  -0.5167  -0.4919  -0.4687  -0.4416
 -0.4309  -0.4067  -0.3502  -0.2999
 -- Virtual --
  0.0715   0.0911   0.0927   0.1128   0.1293   0.1462   0.1597   0.1633
  0.1818   0.2112   0.2396   0.2744   0.2847   0.3001   0.3145   0.3265
  0.3371   0.3501   0.3678   0.3933   0.4091   0.4183   0.4328   0.4503
  0.4528   0.4616   0.4757   0.4788   0.5058   0.5129   0.5245   0.5338
  0.5451   0.5517   0.5679   0.5788   0.5844   0.5949   0.6117   0.6400
  0.6405   0.6622   0.6703   0.7016   0.7122   0.7203   0.7219   0.7429
  0.7705   0.7948   0.8123   0.8414   0.8830   0.9026   0.9068   0.9322
  0.9503   0.9627   0.9851   1.0342   1.0396   1.0485   1.0623   1.0775
  1.0886   1.0991   1.1201   1.1283   1.1547   1.1677   1.2011   1.2134
  1.2336   1.2478   1.2507   1.2710   1.2794   1.3075   1.3099   1.3273
  1.3482   1.3759   1.3988   1.4159   1.4340   1.4508   1.4575   1.4772
  1.5036   1.5265   1.5323   1.5598   1.5776   1.5970   1.6214   1.6413
  1.6493   1.7038   1.7373   1.7871   1.8596   1.8849   1.9036   1.9245
  1.9656   2.0200   2.0352   2.0826   2.1344   2.1887   2.2002   2.2380
  2.2645   2.2863   2.3024   2.3435   2.3661   2.3831   2.4345   2.4567
  2.4800   2.5208   2.5552   2.5747   2.6004   2.6234   2.6431   2.6704
  2.6829   2.7034   2.7231   2.7360   2.7589   2.7642   2.7959   2.8149
  2.8190   2.8436   2.8674   2.8924   2.9018   2.9240   2.9282   2.9599
  2.9763   2.9961   3.0120   3.0270   3.0409   3.0450   3.0553   3.0854
  3.1049   3.1196   3.1356   3.1515   3.1714   3.1885   3.2039   3.2142
  3.2265   3.2361   3.2453   3.2759   3.2929   3.3092   3.3191   3.3297
  3.3625   3.3712   3.3880   3.3992   3.4214   3.4592   3.4818   3.5027
  3.5130   3.5323   3.5470   3.5740   3.6063   3.6128   3.6339   3.6826
  3.6970   3.7165   3.7211   3.7291   3.7450   3.7809   3.8055   3.8135
  3.8283   3.8543   3.8618   3.8762   3.9104   3.9362   3.9628   3.9819
  4.0238   4.0332   4.0486   4.0748   4.0772   4.0896   4.1095   4.1367
  4.1469   4.1754   4.2038   4.2105   4.2436   4.2653   4.2875   4.2946
  4.3058   4.3322   4.3450   4.3759   4.3899   4.4253   4.4370   4.4687
  4.5083   4.5372   4.5729   4.6144   4.6348   4.6690   4.6719   4.7049
  4.7370   4.7644   4.8085   4.8145   4.8339   4.8791   4.9054   4.9321
  4.9555   4.9666   4.9911   5.0560   5.0654   5.1068   5.1280   5.1708
  5.1973   5.2234   5.2379   5.2609   5.2898   5.3042   5.3440   5.3805
  5.4249   5.5018   5.5275   5.6325   5.6457   5.6864   5.8013   5.8243
  5.8407   5.8763   5.9633   6.0756   6.1145   6.2202   6.2533   6.3048
  6.3675   6.5106   8.1972  10.0104  11.1695  12.0947  12.9806  13.0908
 13.9546  15.9449
 
 Beta MOs
 -- Occupied --
-14.4369 -14.4236 -10.3659 -10.3584 -10.3338 -10.3264 -10.3200 -10.3104
 -1.0995  -1.0283  -0.9627  -0.8892  -0.7960  -0.7232  -0.7028  -0.6581
 -0.5939  -0.5753  -0.5668  -0.5179  -0.5095  -0.4710  -0.4664  -0.4361
 -0.4249  -0.3901  -0.3426
 -- Virtual --
 -0.0511   0.0888   0.0939   0.1058   0.1256   0.1337   0.1493   0.1620
  0.1658   0.1839   0.2118   0.2438   0.2759   0.2870   0.3024   0.3173
  0.3283   0.3373   0.3542   0.3712   0.3959   0.4139   0.4207   0.4371
  0.4547   0.4595   0.4653   0.4801   0.4823   0.5097   0.5159   0.5270
  0.5365   0.5476   0.5550   0.5701   0.5812   0.5856   0.5963   0.6142
  0.6430   0.6449   0.6646   0.6730   0.7037   0.7138   0.7215   0.7243
  0.7445   0.7742   0.7974   0.8157   0.8439   0.8859   0.9050   0.9090
  0.9363   0.9533   0.9644   0.9879   1.0364   1.0432   1.0512   1.0649
  1.0794   1.0899   1.1018   1.1218   1.1317   1.1576   1.1698   1.2030
  1.2171   1.2373   1.2499   1.2550   1.2738   1.2848   1.3100   1.3117
  1.3315   1.3520   1.3778   1.4007   1.4202   1.4362   1.4549   1.4608
  1.4818   1.5069   1.5295   1.5346   1.5618   1.5826   1.6002   1.6266
  1.6439   1.6517   1.7095   1.7436   1.7900   1.8640   1.8867   1.9047
  1.9281   1.9682   2.0254   2.0408   2.0868   2.1403   2.1949   2.2107
  2.2409   2.2701   2.2887   2.3095   2.3480   2.3796   2.3936   2.4376
  2.4651   2.4855   2.5290   2.5589   2.5793   2.6063   2.6281   2.6492
  2.6738   2.6894   2.7121   2.7279   2.7400   2.7619   2.7709   2.7995
  2.8206   2.8219   2.8500   2.8728   2.8981   2.9071   2.9295   2.9365
  2.9681   2.9802   3.0030   3.0180   3.0320   3.0461   3.0513   3.0601
  3.0895   3.1098   3.1235   3.1400   3.1566   3.1778   3.1925   3.2080
  3.2189   3.2343   3.2438   3.2533   3.2808   3.2993   3.3139   3.3233
  3.3359   3.3658   3.3754   3.3976   3.4058   3.4269   3.4656   3.4856
  3.5067   3.5170   3.5356   3.5491   3.5810   3.6129   3.6168   3.6383
  3.6853   3.6996   3.7200   3.7268   3.7330   3.7498   3.7835   3.8086
  3.8168   3.8347   3.8575   3.8672   3.8790   3.9146   3.9398   3.9661
  3.9855   4.0270   4.0375   4.0527   4.0766   4.0779   4.0925   4.1133
  4.1410   4.1512   4.1798   4.2078   4.2135   4.2493   4.2704   4.2920
  4.2975   4.3091   4.3351   4.3493   4.3824   4.3936   4.4302   4.4414
  4.4747   4.5126   4.5426   4.5785   4.6178   4.6388   4.6709   4.6734
  4.7087   4.7402   4.7688   4.8112   4.8184   4.8373   4.8845   4.9090
  4.9391   4.9628   4.9734   4.9970   5.0594   5.0693   5.1117   5.1350
  5.1757   5.2005   5.2269   5.2400   5.2649   5.2943   5.3078   5.3487
  5.3886   5.4320   5.5075   5.5306   5.6367   5.6499   5.6901   5.8047
  5.8273   5.8435   5.8785   5.9675   6.0797   6.1188   6.2225   6.2543
  6.3078   6.3688   6.5151   8.1978  10.0141  11.1749  12.0995  12.9845
 13.0954  13.9603  15.9451
 --------------------------------------------------------------
 
          Ground-State Mulliken Net Atomic Charges

     Atom                 Charge (a.u.)    Spin (a.u.)
  --------------------------------------------------------
      1 C                    -0.101893       0.008613
      2 N                    -0.049609       0.005371
      3 C                    -0.168694      -0.083001
      4 C                    -0.016185       0.059985
      5 C                     0.001129       0.323448
      6 N                    -0.169952       0.192552
      7 C                    -0.074823       0.072849
      8 C                    -0.138596       0.411744
      9 H                     0.140672       0.009492
     10 H                     0.137653      -0.001951
     11 H                     0.153247       0.009135
     12 H                     0.139846       0.000109
     13 H                     0.147206      -0.008345
  --------------------------------------------------------
  Sum of atomic charges =    -0.000000
  Sum of spin   charges =     1.000000

 -----------------------------------------------------------------
                    Cartesian Multipole Moments
 -----------------------------------------------------------------
    Charge (ESU x 10^10)
                -0.0000
    Dipole Moment (Debye)
         X       1.3675      Y      -2.3162      Z      -3.5495
       Tot       4.4535
    Quadrupole Moments (Debye-Ang)
        XX     -39.5839     XY      -6.8343     YY     -42.5876
        XZ      -3.0678     YZ      12.3925     ZZ     -22.7617
    Octopole Moments (Debye-Ang^2)
       XXX    -129.9541    XXY     103.4726    XYY     -28.8324
       YYY     396.8431    XXZ     117.1303    XYZ      10.2185
       YYZ     107.7300    XZZ     -38.4584    YZZ      65.3087
       ZZZ     283.2065
    Hexadecapole Moments (Debye-Ang^3)
      XXXX    -525.9304   XXXY     395.3816   XXYY    -455.1689
      XYYY     424.5191   YYYY   -2804.9875   XXXZ     384.0877
      XXYZ    -319.0779   XYYZ     135.9253   YYYZ   -1105.8038
      XXZZ    -473.2957   XYZZ     135.3521   YYZZ    -719.4101
      XZZZ     385.6480   YZZZ    -834.6176   ZZZZ   -2021.5377
 -----------------------------------------------------------------
 Calculating analytic gradient of the SCF energy
 Gradient of SCF Energy
            1           2           3           4           5           6
    1  -0.0005374   0.0001936  -0.0007770  -0.0001920   0.0005114   0.0006174
    2  -0.0002095   0.0001470  -0.0007520   0.0010246  -0.0000573  -0.0000575
    3   0.0000576  -0.0001207  -0.0004157   0.0006734  -0.0001475  -0.0001410
            7           8           9          10          11          12
    1  -0.0002168  -0.0001139   0.0004799   0.0001165  -0.0000458   0.0000147
    2   0.0000331   0.0001391  -0.0000255  -0.0000959  -0.0000110  -0.0000336
    3   0.0000922  -0.0001781   0.0002881  -0.0000888  -0.0000175   0.0000062
           13
    1  -0.0000505
    2  -0.0001014
    3  -0.0000083
 Max gradient component =       1.025E-03
 RMS gradient           =       3.383E-04
 Gradient time:  CPU 466.23 s  wall 9.07 s
 Geometry Optimization Parameters
   NAtoms,    NIC,     NZ,  NCons,   NDum,   NFix, NCnnct, MaxDiis
       13     108       0       0       0       0       0       0

 Cartesian Hessian Update
 Hessian updated using Powell/Murtagh-Sargent update
  Mixing factors:     0.992853 Powell                      0.007147 Murtagh-Sargent


** GEOMETRY OPTIMIZATION IN DELOCALIZED INTERNAL COORDINATES **
   Searching for a Transition State

   Optimization Cycle:   8

                       Coordinates (Angstroms)
     ATOM                X               Y               Z
      1  C         0.5142505451   -1.2742129224   -2.7627534036
      2  N         0.4942562210   -0.4394903645   -1.9765419216
      3  C         1.9055271500   -2.9887183331   -4.0390998017
      4  C         0.5617954618   -2.3095765728   -3.7850714057
      5  C         0.2220861166   -3.6945387432   -3.4365906831
      6  N         0.5396268115   -4.1652210461   -2.1982999664
      7  C         1.7907106399   -4.0050486038   -1.9028808405
      8  C         2.6152727907   -3.5033367698   -2.9688296616
      9  H         2.3388072291   -2.8768916587   -5.0225575212
     10  H         0.1044795651   -1.9648728172   -4.7058919911
     11  H        -0.3681096053   -4.2979876232   -4.1132576939
     12  H         2.1600837822   -4.2723652316   -0.9215624760
     13  H         3.6867819082   -3.6376820228   -2.9884726249
   Point Group: c1    Number of degrees of freedom:    33


   Energy is   -341.022912734

 Hessian updated using Powell/Murtagh-Sargent update
  Mixing factors:     0.960472 Powell                      0.039528 Murtagh-Sargent

 33 Hessian modes will be used to form the next step
  Hessian Eigenvalues:
    -0.031702    0.009412    0.020862    0.021860    0.023359    0.024582
     0.027374    0.041009    0.056620    0.060787    0.077246    0.087687
     0.097524    0.107071    0.156601    0.157930    0.159940    0.200001
     0.200050    0.216518    0.258032    0.299657    0.355286    0.357874
     0.358124    0.358903    0.359853    0.366450    0.375295    0.445309
     0.490388    0.632288    1.368485

 Transition state search - taking P-RFO step
 Searching for Lamda that Maximizes Along the Lowest mode
 Value Taken    Lamda =   0.00000474
 Searching for Lamda that Minimizes Along All other modes
 Value Taken    Lamda =  -0.00001332
 Step Taken.  Stepsize is  0.020903

                             Maximum     Tolerance    Cnvgd?
         Gradient           0.000675      0.000300      NO
         Displacement       0.010937      0.001200      NO
         Energy change     -0.000233      0.000001      NO


 New Cartesian Coordinates Obtained by Inverse Iteration

 Displacement from previous Coordinates is:  0.020787
 Adding empirical dispersion correction 
 ----------------------------------------------------------------
 Doing -D3(0) with
 s6  =   1.00000
 s8  =   1.00000
 rs6 =   1.28100
 rs8 =   1.09400
 -D3 energy without 3body term =     -0.0033033273 hartrees
 ----------------------------------------------------------------
             Standard Nuclear Orientation (Angstroms)
    I     Atom           X                Y                Z
 ----------------------------------------------------------------
    1      C       0.5161112989    -1.2762688042    -2.7617583478
    2      N       0.4962110195    -0.4437151546    -1.9732570132
    3      C       1.9052965034    -2.9888175782    -4.0396072582
    4      C       0.5623572436    -2.3098114347    -3.7861020489
    5      C       0.2232449230    -3.6945916882    -3.4381305778
    6      N       0.5386097547    -4.1638435965    -2.1982214130
    7      C       1.7899620205    -4.0039109662    -1.9027759675
    8      C       2.6155508712    -3.5020533599    -2.9681135599
    9      H       2.3348896919    -2.8811447293    -5.0252305859
   10      H       0.1042953132    -1.9635288997    -4.7059386049
   11      H      -0.3669156545    -4.2977371241    -4.1149455987
   12      H       2.1586380961    -4.2695681340    -0.9207763369
   13      H       3.6873175343    -3.6349512394    -2.9869526789
 ----------------------------------------------------------------
 Nuclear Repulsion Energy =         324.69070878 hartrees
 There are       28 alpha and       27 beta electrons
 Applying Cartesian multipole field
    Component          Value
    ---------          -----
     (2,0,0)        1.00000E-11
     (0,2,0)        2.00000E-11
     (0,0,2)       -3.00000E-11
 Nucleus-field energy     =    -0.0000000126 hartrees
 Requested basis set is cc-pVTZ
 There are 110 shells and 310 basis functions
 A cutoff of  1.0D-14 yielded   5870 shell pairs
 There are     47120 function pairs (     61994 Cartesian)
 Smallest overlap matrix eigenvalue = 1.85E-04
 Guess MOs from SCF MO coefficient file
 Reading MOs from coefficient file
 Reading MOs from coefficient file
 Long-range K will be added via erf
 Coulomb attenuation parameter = 0.25 bohr**(-1)
 An unrestricted hybrid HF-DFT SCF calculation will be
 performed using Pulay DIIS extrapolation
 Exchange:     0.1957 Hartree-Fock + 1.0000 wB97X-D3 + LR-HF
 Correlation:  1.0000 wB97X-D3
 Using SG-2 standard quadrature grid
 Dispersion:   Grimme D3
 SCF converges when DIIS error is below 1.0E-08
 Geometry optimization detected.  Setting ReadMinima to 0
 Setting SaveMinima to 0
 using 64 threads for integral computing
 -------------------------------------------------------
 OpenMP Integral computing Module                
 Release: version 1.0, May 2013, Q-Chem Inc. Pittsburgh 
 -------------------------------------------------------
 using 64 threads for integral computing
 -------------------------------------------------------
 OpenMP Integral computing Module                
 Release: version 1.0, May 2013, Q-Chem Inc. Pittsburgh 
 -------------------------------------------------------
 ---------------------------------------
  Cycle       Energy         DIIS Error
 ---------------------------------------
    1    -341.0229871353      6.59E-05
    2    -341.0229166071      6.86E-06
    3    -341.0229179046      5.32E-06
    4    -341.0229183618      2.10E-06
    5    -341.0229186147      1.05E-06
    6    -341.0229187465      6.71E-07
    7    -341.0229188216      4.51E-07
    8    -341.0229189063      3.63E-07
    9    -341.0229189464      1.84E-07
   10    -341.0229189634      9.15E-08
   11    -341.0229189663      3.79E-08
   12    -341.0229189669      1.84E-08
   13    -341.0229189670      1.07E-08
   14    -341.0229189671      4.33E-09 Convergence criterion met
 ---------------------------------------
 <S^2> = 0.7693
 SCF time:  CPU 2307.98 s  wall 41.29 s
 SCF   energy in the final basis set = -341.02291897
 Total energy in the final basis set = -341.02291897
 
 --------------------------------------------------------------
 
                    Orbital Energies (a.u.)
 --------------------------------------------------------------
 
 Alpha MOs
 -- Occupied --
-14.4403 -14.4236 -10.3692 -10.3592 -10.3345 -10.3255 -10.3201 -10.3147
 -1.1096  -1.0291  -0.9685  -0.9044  -0.8029  -0.7345  -0.7088  -0.6638
 -0.5978  -0.5825  -0.5739  -0.5285  -0.5168  -0.4919  -0.4686  -0.4415
 -0.4308  -0.4068  -0.3502  -0.3001
 -- Virtual --
  0.0717   0.0912   0.0927   0.1128   0.1294   0.1462   0.1598   0.1633
  0.1816   0.2112   0.2394   0.2743   0.2847   0.3001   0.3147   0.3264
  0.3370   0.3503   0.3680   0.3933   0.4091   0.4184   0.4328   0.4503
  0.4529   0.4614   0.4757   0.4789   0.5058   0.5130   0.5247   0.5338
  0.5450   0.5517   0.5678   0.5788   0.5843   0.5951   0.6117   0.6399
  0.6403   0.6621   0.6701   0.7011   0.7121   0.7206   0.7219   0.7429
  0.7703   0.7948   0.8123   0.8417   0.8832   0.9026   0.9074   0.9328
  0.9505   0.9628   0.9851   1.0344   1.0403   1.0486   1.0621   1.0778
  1.0889   1.0989   1.1200   1.1285   1.1544   1.1675   1.2012   1.2135
  1.2336   1.2480   1.2507   1.2711   1.2795   1.3073   1.3104   1.3269
  1.3484   1.3758   1.3988   1.4158   1.4341   1.4510   1.4571   1.4777
  1.5035   1.5266   1.5323   1.5599   1.5776   1.5970   1.6218   1.6417
  1.6498   1.7037   1.7375   1.7872   1.8595   1.8847   1.9037   1.9242
  1.9655   2.0197   2.0349   2.0825   2.1339   2.1883   2.2000   2.2381
  2.2648   2.2861   2.3019   2.3437   2.3662   2.3832   2.4348   2.4571
  2.4801   2.5206   2.5552   2.5746   2.6009   2.6234   2.6433   2.6702
  2.6838   2.7032   2.7228   2.7361   2.7588   2.7643   2.7954   2.8147
  2.8187   2.8436   2.8674   2.8928   2.9017   2.9240   2.9284   2.9598
  2.9763   2.9966   3.0122   3.0273   3.0416   3.0451   3.0557   3.0860
  3.1046   3.1199   3.1353   3.1514   3.1714   3.1890   3.2042   3.2143
  3.2265   3.2357   3.2457   3.2761   3.2933   3.3101   3.3192   3.3301
  3.3619   3.3715   3.3884   3.3993   3.4209   3.4593   3.4822   3.5034
  3.5132   3.5324   3.5475   3.5742   3.6062   3.6132   3.6344   3.6828
  3.6978   3.7164   3.7216   3.7289   3.7455   3.7813   3.8055   3.8138
  3.8288   3.8545   3.8616   3.8768   3.9102   3.9353   3.9628   3.9817
  4.0240   4.0335   4.0484   4.0749   4.0773   4.0900   4.1103   4.1366
  4.1470   4.1756   4.2037   4.2099   4.2437   4.2654   4.2881   4.2948
  4.3057   4.3326   4.3445   4.3755   4.3893   4.4248   4.4375   4.4684
  4.5093   4.5366   4.5722   4.6149   4.6344   4.6694   4.6719   4.7048
  4.7367   4.7635   4.8083   4.8146   4.8338   4.8792   4.9060   4.9326
  4.9551   4.9664   4.9905   5.0562   5.0652   5.1073   5.1279   5.1706
  5.1981   5.2237   5.2385   5.2607   5.2901   5.3036   5.3440   5.3805
  5.4247   5.5013   5.5285   5.6329   5.6449   5.6858   5.8012   5.8244
  5.8406   5.8761   5.9631   6.0758   6.1134   6.2196   6.2538   6.3048
  6.3682   6.5089   8.1967  10.0140  11.1713  12.0913  12.9740  13.0942
 13.9471  15.9454
 
 Beta MOs
 -- Occupied --
-14.4369 -14.4235 -10.3658 -10.3584 -10.3338 -10.3265 -10.3199 -10.3106
 -1.0995  -1.0282  -0.9629  -0.8891  -0.7959  -0.7232  -0.7029  -0.6581
 -0.5938  -0.5753  -0.5667  -0.5180  -0.5095  -0.4709  -0.4664  -0.4359
 -0.4249  -0.3902  -0.3425
 -- Virtual --
 -0.0511   0.0889   0.0940   0.1060   0.1256   0.1338   0.1493   0.1621
  0.1658   0.1837   0.2118   0.2436   0.2758   0.2871   0.3023   0.3176
  0.3282   0.3372   0.3544   0.3715   0.3959   0.4138   0.4208   0.4371
  0.4546   0.4596   0.4652   0.4801   0.4825   0.5097   0.5160   0.5273
  0.5366   0.5476   0.5550   0.5701   0.5812   0.5855   0.5965   0.6142
  0.6427   0.6448   0.6645   0.6728   0.7032   0.7137   0.7217   0.7242
  0.7445   0.7739   0.7974   0.8157   0.8443   0.8860   0.9050   0.9097
  0.9370   0.9535   0.9645   0.9879   1.0367   1.0440   1.0512   1.0646
  1.0797   1.0902   1.1016   1.1217   1.1320   1.1573   1.1696   1.2032
  1.2171   1.2373   1.2500   1.2551   1.2740   1.2850   1.3098   1.3122
  1.3312   1.3522   1.3778   1.4007   1.4201   1.4364   1.4551   1.4604
  1.4823   1.5067   1.5295   1.5346   1.5620   1.5826   1.6003   1.6270
  1.6444   1.6521   1.7093   1.7438   1.7901   1.8639   1.8866   1.9048
  1.9278   1.9680   2.0251   2.0405   2.0867   2.1397   2.1945   2.2105
  2.2409   2.2704   2.2884   2.3091   2.3481   2.3797   2.3938   2.4379
  2.4655   2.4855   2.5287   2.5588   2.5793   2.6068   2.6280   2.6494
  2.6736   2.6903   2.7119   2.7276   2.7400   2.7618   2.7709   2.7990
  2.8199   2.8220   2.8500   2.8728   2.8984   2.9071   2.9297   2.9364
  2.9680   2.9802   3.0035   3.0182   3.0323   3.0467   3.0516   3.0606
  3.0901   3.1095   3.1238   3.1396   3.1566   3.1777   3.1930   3.2082
  3.2189   3.2344   3.2435   3.2537   3.2809   3.2997   3.3147   3.3235
  3.3364   3.3652   3.3756   3.3981   3.4059   3.4264   3.4657   3.4860
  3.5073   3.5172   3.5357   3.5496   3.5812   3.6128   3.6172   3.6387
  3.6854   3.7005   3.7199   3.7272   3.7329   3.7502   3.7839   3.8085
  3.8172   3.8352   3.8577   3.8670   3.8795   3.9145   3.9390   3.9661
  3.9853   4.0272   4.0378   4.0526   4.0766   4.0781   4.0928   4.1141
  4.1409   4.1512   4.1800   4.2077   4.2130   4.2493   4.2706   4.2925
  4.2977   4.3090   4.3355   4.3488   4.3821   4.3931   4.4297   4.4419
  4.4744   4.5136   4.5419   4.5779   4.6183   4.6384   4.6713   4.6734
  4.7086   4.7400   4.7678   4.8109   4.8184   4.8371   4.8846   4.9096
  4.9397   4.9623   4.9731   4.9964   5.0596   5.0691   5.1121   5.1348
  5.1755   5.2013   5.2273   5.2407   5.2647   5.2947   5.3071   5.3487
  5.3888   5.4317   5.5070   5.5316   5.6370   5.6492   5.6895   5.8047
  5.8273   5.8434   5.8783   5.9673   6.0799   6.1177   6.2219   6.2547
  6.3077   6.3695   6.5134   8.1973  10.0177  11.1767  12.0960  12.9781
 13.0986  13.9528  15.9456
 --------------------------------------------------------------
 
          Ground-State Mulliken Net Atomic Charges

     Atom                 Charge (a.u.)    Spin (a.u.)
  --------------------------------------------------------
      1 C                    -0.102426       0.008534
      2 N                    -0.049655       0.005274
      3 C                    -0.168655      -0.084037
      4 C                    -0.015459       0.060210
      5 C                     0.001078       0.320804
      6 N                    -0.170290       0.194648
      7 C                    -0.074681       0.070227
      8 C                    -0.138546       0.415724
      9 H                     0.140800       0.009581
     10 H                     0.137589      -0.001951
     11 H                     0.153171       0.009249
     12 H                     0.139869       0.000150
     13 H                     0.147204      -0.008413
  --------------------------------------------------------
  Sum of atomic charges =    -0.000000
  Sum of spin   charges =     1.000000

 -----------------------------------------------------------------
                    Cartesian Multipole Moments
 -----------------------------------------------------------------
    Charge (ESU x 10^10)
                -0.0000
    Dipole Moment (Debye)
         X       1.3696      Y      -2.3129      Z      -3.5591
       Tot       4.4601
    Quadrupole Moments (Debye-Ang)
        XX     -39.5800     XY      -6.8463     YY     -42.5813
        XZ      -3.0785     YZ      12.4111     ZZ     -22.7079
    Octopole Moments (Debye-Ang^2)
       XXX    -129.9908    XXY     103.4848    XYY     -28.8249
       YYY     396.8725    XXZ     117.1148    XYZ      10.2819
       YYZ     107.6054    XZZ     -38.4367    YZZ      65.1560
       ZZZ     282.8823
    Hexadecapole Moments (Debye-Ang^3)
      XXXX    -525.7931   XXXY     395.3392   XXYY    -455.1457
      XYYY     424.5263   YYYY   -2804.2790   XXXZ     384.2102
      XXYZ    -319.0914   XYYZ     135.7102   YYYZ   -1105.5467
      XXZZ    -473.3496   XYZZ     135.0333   YYZZ    -718.5598
      XZZZ     385.5717   YZZZ    -833.7126   ZZZZ   -2019.9122
 -----------------------------------------------------------------
 Calculating analytic gradient of the SCF energy
 Gradient of SCF Energy
            1           2           3           4           5           6
    1  -0.0003283   0.0001474  -0.0004262   0.0001186   0.0001660   0.0000996
    2  -0.0002959   0.0001275  -0.0000706   0.0003404  -0.0001237  -0.0000119
    3   0.0001005  -0.0001061  -0.0002127   0.0002883   0.0000813  -0.0001202
            7           8           9          10          11          12
    1  -0.0000891   0.0000673   0.0002638   0.0000349  -0.0000648   0.0000002
    2  -0.0000571   0.0001976  -0.0000280  -0.0000645   0.0000684   0.0000004
    3   0.0000475  -0.0000635   0.0000975  -0.0000520   0.0000027  -0.0000120
           13
    1   0.0000107
    2  -0.0000826
    3  -0.0000512
 Max gradient component =       4.262E-04
 RMS gradient           =       1.553E-04
 Gradient time:  CPU 466.05 s  wall 9.30 s
 Geometry Optimization Parameters
   NAtoms,    NIC,     NZ,  NCons,   NDum,   NFix, NCnnct, MaxDiis
       13     108       0       0       0       0       0       0

 Cartesian Hessian Update
 Hessian updated using Powell/Murtagh-Sargent update
  Mixing factors:     0.643183 Powell                      0.356817 Murtagh-Sargent


** GEOMETRY OPTIMIZATION IN DELOCALIZED INTERNAL COORDINATES **
   Searching for a Transition State

   Optimization Cycle:   9

                       Coordinates (Angstroms)
     ATOM                X               Y               Z
      1  C         0.5161112989   -1.2762688042   -2.7617583478
      2  N         0.4962110195   -0.4437151546   -1.9732570132
      3  C         1.9052965034   -2.9888175782   -4.0396072582
      4  C         0.5623572436   -2.3098114347   -3.7861020489
      5  C         0.2232449230   -3.6945916882   -3.4381305778
      6  N         0.5386097547   -4.1638435965   -2.1982214130
      7  C         1.7899620205   -4.0039109662   -1.9027759675
      8  C         2.6155508712   -3.5020533599   -2.9681135599
      9  H         2.3348896919   -2.8811447293   -5.0252305859
     10  H         0.1042953132   -1.9635288997   -4.7059386049
     11  H        -0.3669156545   -4.2977371241   -4.1149455987
     12  H         2.1586380961   -4.2695681340   -0.9207763369
     13  H         3.6873175343   -3.6349512394   -2.9869526789
   Point Group: c1    Number of degrees of freedom:    33


   Energy is   -341.022918967

 Hessian updated using Powell/Murtagh-Sargent update
  Mixing factors:     0.852905 Powell                      0.147095 Murtagh-Sargent

 33 Hessian modes will be used to form the next step
  Hessian Eigenvalues:
    -0.029249    0.010477    0.020625    0.022060    0.023250    0.023894
     0.027364    0.040865    0.049775    0.060850    0.076655    0.085006
     0.095033    0.106854    0.156597    0.157932    0.159932    0.195802
     0.200002    0.216544    0.257576    0.299628    0.355280    0.357876
     0.358124    0.358909    0.359849    0.366397    0.374658    0.445292
     0.490023    0.631877    1.368480

 Transition state search - taking P-RFO step
 Searching for Lamda that Maximizes Along the Lowest mode
 Value Taken    Lamda =   0.00000001
 Searching for Lamda that Minimizes Along All other modes
 Value Taken    Lamda =  -0.00000326
 Step Taken.  Stepsize is  0.010540

                             Maximum     Tolerance    Cnvgd?
         Gradient           0.000208      0.000300     YES
         Displacement       0.006919      0.001200      NO
         Energy change     -0.000006      0.000001      NO


 New Cartesian Coordinates Obtained by Inverse Iteration

 Displacement from previous Coordinates is:  0.008862
 Adding empirical dispersion correction 
 ----------------------------------------------------------------
 Doing -D3(0) with
 s6  =   1.00000
 s8  =   1.00000
 rs6 =   1.28100
 rs8 =   1.09400
 -D3 energy without 3body term =     -0.0033042943 hartrees
 ----------------------------------------------------------------
             Standard Nuclear Orientation (Angstroms)
    I     Atom           X                Y                Z
 ----------------------------------------------------------------
    1      C       0.5170769865    -1.2771132630    -2.7615566243
    2      N       0.4967546179    -0.4459327061    -1.9716287953
    3      C       1.9059582213    -2.9884349605    -4.0398415165
    4      C       0.5627026588    -2.3100996874    -3.7868796490
    5      C       0.2228407611    -3.6945178092    -3.4383591355
    6      N       0.5382858915    -4.1634981743    -2.1982880796
    7      C       1.7896224824    -4.0029147987    -1.9027150937
    8      C       2.6156081517    -3.5020530546    -2.9681382148
    9      H       2.3335725960    -2.8822824030    -5.0264602902
   10      H       0.1043332109    -1.9627132750    -4.7061180662
   11      H      -0.3668171623    -4.2981208317    -4.1152238543
   12      H       2.1581924246    -4.2680000448    -0.9205046108
   13      H       3.6874377754    -3.6342617010    -2.9860960613
 ----------------------------------------------------------------
 Nuclear Repulsion Energy =         324.70787803 hartrees
 There are       28 alpha and       27 beta electrons
 Applying Cartesian multipole field
    Component          Value
    ---------          -----
     (2,0,0)        1.00000E-11
     (0,2,0)        2.00000E-11
     (0,0,2)       -3.00000E-11
 Nucleus-field energy     =    -0.0000000126 hartrees
 Requested basis set is cc-pVTZ
 There are 110 shells and 310 basis functions
 A cutoff of  1.0D-14 yielded   5870 shell pairs
 There are     47120 function pairs (     61994 Cartesian)
 Smallest overlap matrix eigenvalue = 1.85E-04
 Guess MOs from SCF MO coefficient file
 Reading MOs from coefficient file
 Reading MOs from coefficient file
 Long-range K will be added via erf
 Coulomb attenuation parameter = 0.25 bohr**(-1)
 An unrestricted hybrid HF-DFT SCF calculation will be
 performed using Pulay DIIS extrapolation
 Exchange:     0.1957 Hartree-Fock + 1.0000 wB97X-D3 + LR-HF
 Correlation:  1.0000 wB97X-D3
 Using SG-2 standard quadrature grid
 Dispersion:   Grimme D3
 SCF converges when DIIS error is below 1.0E-08
 Geometry optimization detected.  Setting ReadMinima to 0
 Setting SaveMinima to 0
 using 64 threads for integral computing
 -------------------------------------------------------
 OpenMP Integral computing Module                
 Release: version 1.0, May 2013, Q-Chem Inc. Pittsburgh 
 -------------------------------------------------------
 using 64 threads for integral computing
 -------------------------------------------------------
 OpenMP Integral computing Module                
 Release: version 1.0, May 2013, Q-Chem Inc. Pittsburgh 
 -------------------------------------------------------
 ---------------------------------------
  Cycle       Energy         DIIS Error
 ---------------------------------------
    1    -341.0227863557      3.85E-05
    2    -341.0229209247      3.03E-06
    3    -341.0229211720      2.10E-06
    4    -341.0229212318      1.18E-06
    5    -341.0229212655      4.60E-07
    6    -341.0229212751      2.13E-07
    7    -341.0229212818      1.26E-07
    8    -341.0229212873      8.63E-08
    9    -341.0229212915      6.99E-08
   10    -341.0229212930      2.65E-08
   11    -341.0229212933      1.30E-08
   12    -341.0229212934      8.03E-09 Convergence criterion met
 ---------------------------------------
 <S^2> = 0.7693
 SCF time:  CPU 1954.47 s  wall 34.39 s
 SCF   energy in the final basis set = -341.02292129
 Total energy in the final basis set = -341.02292129
 
 --------------------------------------------------------------
 
                    Orbital Energies (a.u.)
 --------------------------------------------------------------
 
 Alpha MOs
 -- Occupied --
-14.4403 -14.4236 -10.3692 -10.3592 -10.3345 -10.3255 -10.3200 -10.3147
 -1.1095  -1.0291  -0.9684  -0.9044  -0.8029  -0.7346  -0.7087  -0.6638
 -0.5978  -0.5825  -0.5739  -0.5285  -0.5168  -0.4918  -0.4686  -0.4415
 -0.4308  -0.4068  -0.3501  -0.3001
 -- Virtual --
  0.0716   0.0912   0.0928   0.1128   0.1295   0.1462   0.1598   0.1633
  0.1816   0.2112   0.2393   0.2742   0.2847   0.3001   0.3148   0.3264
  0.3369   0.3502   0.3681   0.3934   0.4090   0.4184   0.4327   0.4503
  0.4529   0.4614   0.4756   0.4790   0.5057   0.5131   0.5249   0.5338
  0.5450   0.5516   0.5679   0.5788   0.5842   0.5951   0.6118   0.6399
  0.6404   0.6622   0.6699   0.7009   0.7122   0.7206   0.7220   0.7429
  0.7702   0.7948   0.8122   0.8419   0.8830   0.9028   0.9077   0.9330
  0.9505   0.9627   0.9851   1.0346   1.0404   1.0486   1.0621   1.0780
  1.0891   1.0988   1.1199   1.1287   1.1543   1.1675   1.2014   1.2136
  1.2336   1.2480   1.2506   1.2712   1.2794   1.3074   1.3106   1.3268
  1.3485   1.3757   1.3987   1.4158   1.4341   1.4508   1.4569   1.4777
  1.5033   1.5266   1.5323   1.5599   1.5776   1.5971   1.6218   1.6419
  1.6502   1.7036   1.7374   1.7871   1.8594   1.8848   1.9037   1.9241
  1.9653   2.0199   2.0348   2.0826   2.1336   2.1881   2.1999   2.2380
  2.2648   2.2859   2.3018   2.3437   2.3663   2.3833   2.4351   2.4573
  2.4799   2.5204   2.5553   2.5748   2.6009   2.6234   2.6434   2.6700
  2.6837   2.7033   2.7228   2.7361   2.7588   2.7643   2.7951   2.8147
  2.8187   2.8437   2.8677   2.8925   2.9016   2.9240   2.9285   2.9594
  2.9764   2.9965   3.0121   3.0274   3.0416   3.0449   3.0559   3.0863
  3.1043   3.1201   3.1351   3.1514   3.1716   3.1890   3.2043   3.2144
  3.2266   3.2354   3.2459   3.2762   3.2933   3.3101   3.3189   3.3304
  3.3616   3.3717   3.3884   3.3993   3.4205   3.4591   3.4823   3.5035
  3.5132   3.5324   3.5478   3.5742   3.6062   3.6134   3.6343   3.6827
  3.6982   3.7164   3.7215   3.7290   3.7453   3.7814   3.8052   3.8138
  3.8288   3.8544   3.8613   3.8769   3.9101   3.9348   3.9626   3.9817
  4.0240   4.0337   4.0484   4.0748   4.0774   4.0899   4.1107   4.1362
  4.1469   4.1754   4.2037   4.2095   4.2437   4.2655   4.2879   4.2948
  4.3054   4.3326   4.3440   4.3756   4.3892   4.4248   4.4375   4.4682
  4.5097   4.5369   4.5723   4.6151   4.6343   4.6695   4.6718   4.7045
  4.7364   4.7632   4.8082   4.8143   4.8338   4.8793   4.9061   4.9327
  4.9549   4.9661   4.9900   5.0561   5.0648   5.1071   5.1280   5.1701
  5.1985   5.2237   5.2388   5.2606   5.2904   5.3030   5.3439   5.3803
  5.4247   5.5011   5.5289   5.6331   5.6444   5.6857   5.8011   5.8242
  5.8407   5.8761   5.9632   6.0757   6.1133   6.2192   6.2538   6.3050
  6.3680   6.5089   8.1949  10.0140  11.1720  12.0905  12.9738  13.0939
 13.9463  15.9455
 
 Beta MOs
 -- Occupied --
-14.4369 -14.4235 -10.3658 -10.3584 -10.3338 -10.3265 -10.3199 -10.3106
 -1.0994  -1.0281  -0.9629  -0.8891  -0.7959  -0.7233  -0.7028  -0.6581
 -0.5938  -0.5753  -0.5667  -0.5180  -0.5096  -0.4709  -0.4663  -0.4359
 -0.4249  -0.3902  -0.3424
 -- Virtual --
 -0.0511   0.0888   0.0940   0.1060   0.1256   0.1339   0.1493   0.1621
  0.1658   0.1837   0.2118   0.2435   0.2757   0.2870   0.3023   0.3177
  0.3282   0.3371   0.3544   0.3716   0.3960   0.4137   0.4209   0.4370
  0.4546   0.4596   0.4652   0.4801   0.4825   0.5096   0.5160   0.5274
  0.5366   0.5476   0.5549   0.5702   0.5812   0.5854   0.5966   0.6144
  0.6427   0.6448   0.6646   0.6726   0.7030   0.7138   0.7219   0.7243
  0.7445   0.7739   0.7973   0.8157   0.8444   0.8859   0.9052   0.9099
  0.9372   0.9535   0.9644   0.9879   1.0368   1.0440   1.0512   1.0646
  1.0799   1.0904   1.1015   1.1216   1.1321   1.1572   1.1695   1.2033
  1.2172   1.2373   1.2500   1.2551   1.2740   1.2849   1.3098   1.3124
  1.3311   1.3523   1.3777   1.4005   1.4201   1.4364   1.4550   1.4601
  1.4823   1.5066   1.5295   1.5346   1.5619   1.5826   1.6003   1.6271
  1.6445   1.6525   1.7092   1.7437   1.7900   1.8638   1.8867   1.9048
  1.9277   1.9678   2.0253   2.0403   2.0869   2.1395   2.1942   2.2105
  2.2409   2.2704   2.2883   2.3089   2.3482   2.3798   2.3940   2.4382
  2.4657   2.4854   2.5285   2.5589   2.5794   2.6069   2.6280   2.6494
  2.6734   2.6902   2.7119   2.7277   2.7400   2.7618   2.7708   2.7987
  2.8200   2.8222   2.8501   2.8731   2.8981   2.9070   2.9298   2.9364
  2.9677   2.9802   3.0034   3.0181   3.0323   3.0467   3.0514   3.0609
  3.0904   3.1092   3.1240   3.1394   3.1566   3.1779   3.1930   3.2084
  3.2190   3.2344   3.2431   3.2538   3.2811   3.2997   3.3148   3.3233
  3.3366   3.3649   3.3758   3.3980   3.4059   3.4260   3.4655   3.4861
  3.5075   3.5172   3.5356   3.5498   3.5811   3.6129   3.6174   3.6387
  3.6854   3.7009   3.7199   3.7272   3.7329   3.7501   3.7839   3.8083
  3.8172   3.8353   3.8576   3.8668   3.8795   3.9143   3.9384   3.9659
  3.9852   4.0272   4.0380   4.0525   4.0765   4.0782   4.0927   4.1146
  4.1405   4.1511   4.1798   4.2078   4.2125   4.2493   4.2706   4.2924
  4.2977   4.3087   4.3355   4.3482   4.3821   4.3929   4.4297   4.4419
  4.4742   4.5139   4.5423   4.5779   4.6185   4.6383   4.6713   4.6734
  4.7084   4.7397   4.7676   4.8109   4.8181   4.8371   4.8847   4.9097
  4.9397   4.9621   4.9729   4.9960   5.0595   5.0688   5.1120   5.1350
  5.1750   5.2017   5.2274   5.2410   5.2646   5.2950   5.3066   5.3486
  5.3886   5.4317   5.5068   5.5319   5.6371   5.6488   5.6895   5.8046
  5.8272   5.8435   5.8782   5.9674   6.0798   6.1176   6.2216   6.2548
  6.3079   6.3693   6.5135   8.1955  10.0178  11.1774  12.0952  12.9779
 13.0983  13.9520  15.9457
 --------------------------------------------------------------
 
          Ground-State Mulliken Net Atomic Charges

     Atom                 Charge (a.u.)    Spin (a.u.)
  --------------------------------------------------------
      1 C                    -0.102729       0.008645
      2 N                    -0.049612       0.005138
      3 C                    -0.168794      -0.083925
      4 C                    -0.014955       0.059901
      5 C                     0.000866       0.321769
      6 N                    -0.170314       0.194239
      7 C                    -0.074563       0.070876
      8 C                    -0.138624       0.414766
      9 H                     0.140889       0.009614
     10 H                     0.137569      -0.001931
     11 H                     0.153170       0.009160
     12 H                     0.139859       0.000140
     13 H                     0.147237      -0.008393
  --------------------------------------------------------
  Sum of atomic charges =     0.000000
  Sum of spin   charges =     1.000000

 -----------------------------------------------------------------
                    Cartesian Multipole Moments
 -----------------------------------------------------------------
    Charge (ESU x 10^10)
                 0.0000
    Dipole Moment (Debye)
         X       1.3680      Y      -2.3104      Z      -3.5626
       Tot       4.4611
    Quadrupole Moments (Debye-Ang)
        XX     -39.5884     XY      -6.8407     YY     -42.5823
        XZ      -3.0720     YZ      12.4126     ZZ     -22.6859
    Octopole Moments (Debye-Ang^2)
       XXX    -130.0375    XXY     103.5230    XYY     -28.8612
       YYY     396.9143    XXZ     117.1568    XYZ      10.2646
       YYZ     107.5765    XZZ     -38.4681    YZZ      65.1153
       ZZZ     282.7446
    Hexadecapole Moments (Debye-Ang^3)
      XXXX    -525.9261   XXXY     395.4082   XXYY    -455.2492
      XYYY     424.6871   YYYY   -2804.1265   XXXZ     384.4427
      XXYZ    -319.2578   XYYZ     135.7942   YYYZ   -1105.5471
      XXZZ    -473.5866   XYZZ     135.0611   YYZZ    -718.2918
      XZZZ     385.7011   YZZZ    -833.4195   ZZZZ   -2019.2340
 -----------------------------------------------------------------
 Calculating analytic gradient of the SCF energy
 Gradient of SCF Energy
            1           2           3           4           5           6
    1  -0.0002224   0.0001130  -0.0003926   0.0001194   0.0002375   0.0000190
    2  -0.0002079   0.0000967   0.0000459   0.0001978  -0.0000389  -0.0001004
    3   0.0001624  -0.0000854  -0.0001139  -0.0000000  -0.0000817   0.0000103
            7           8           9          10          11          12
    1   0.0000113   0.0001075   0.0000682  -0.0000054  -0.0000629   0.0000108
    2   0.0000286  -0.0000128  -0.0000539   0.0000042   0.0000571  -0.0000046
    3  -0.0000028   0.0001247   0.0000217  -0.0000047  -0.0000013  -0.0000064
           13
    1  -0.0000034
    2  -0.0000118
    3  -0.0000230
 Max gradient component =       3.926E-04
 RMS gradient           =       1.122E-04
 Gradient time:  CPU 459.55 s  wall 9.07 s
 Geometry Optimization Parameters
   NAtoms,    NIC,     NZ,  NCons,   NDum,   NFix, NCnnct, MaxDiis
       13     108       0       0       0       0       0       0

 Cartesian Hessian Update
 Hessian updated using Powell/Murtagh-Sargent update
  Mixing factors:     0.832847 Powell                      0.167153 Murtagh-Sargent


** GEOMETRY OPTIMIZATION IN DELOCALIZED INTERNAL COORDINATES **
   Searching for a Transition State

   Optimization Cycle:  10

                       Coordinates (Angstroms)
     ATOM                X               Y               Z
      1  C         0.5170769865   -1.2771132630   -2.7615566243
      2  N         0.4967546179   -0.4459327061   -1.9716287953
      3  C         1.9059582213   -2.9884349605   -4.0398415165
      4  C         0.5627026588   -2.3100996874   -3.7868796490
      5  C         0.2228407611   -3.6945178092   -3.4383591355
      6  N         0.5382858915   -4.1634981743   -2.1982880796
      7  C         1.7896224824   -4.0029147987   -1.9027150937
      8  C         2.6156081517   -3.5020530546   -2.9681382148
      9  H         2.3335725960   -2.8822824030   -5.0264602902
     10  H         0.1043332109   -1.9627132750   -4.7061180662
     11  H        -0.3668171623   -4.2981208317   -4.1152238543
     12  H         2.1581924246   -4.2680000448   -0.9205046108
     13  H         3.6874377754   -3.6342617010   -2.9860960613
   Point Group: c1    Number of degrees of freedom:    33


   Energy is   -341.022921293

 Hessian updated using Powell/Murtagh-Sargent update
  Mixing factors:     0.856692 Powell                      0.143308 Murtagh-Sargent

 33 Hessian modes will be used to form the next step
  Hessian Eigenvalues:
    -0.033909    0.013280    0.017092    0.021415    0.023195    0.023624
     0.027915    0.039692    0.044977    0.060843    0.076685    0.083603
     0.093871    0.106664    0.156573    0.157932    0.159927    0.188416
     0.200000    0.216544    0.257602    0.299595    0.355266    0.357875
     0.358125    0.358909    0.359852    0.366430    0.374442    0.444153
     0.489773    0.631886    1.368479

 Transition state search - taking P-RFO step
 Searching for Lamda that Maximizes Along the Lowest mode
 Value Taken    Lamda =   0.00000061
 Searching for Lamda that Minimizes Along All other modes
 Value Taken    Lamda =  -0.00000159
 Step Taken.  Stepsize is  0.009377

                             Maximum     Tolerance    Cnvgd?
         Gradient           0.000169      0.000300     YES
         Displacement       0.004019      0.001200      NO
         Energy change     -0.000002      0.000001      NO


 New Cartesian Coordinates Obtained by Inverse Iteration

 Displacement from previous Coordinates is:  0.007865
 Adding empirical dispersion correction 
 ----------------------------------------------------------------
 Doing -D3(0) with
 s6  =   1.00000
 s8  =   1.00000
 rs6 =   1.28100
 rs8 =   1.09400
 -D3 energy without 3body term =     -0.0033042571 hartrees
 ----------------------------------------------------------------
             Standard Nuclear Orientation (Angstroms)
    I     Atom           X                Y                Z
 ----------------------------------------------------------------
    1      C       0.5175319469    -1.2771994879    -2.7613800336
    2      N       0.4965699756    -0.4472199623    -1.9702095193
    3      C       1.9058896994    -2.9889147295    -4.0400079482
    4      C       0.5627924373    -2.3098112306    -3.7872426777
    5      C       0.2231032089    -3.6940599661    -3.4387124699
    6      N       0.5378743799    -4.1621048117    -2.1979045125
    7      C       1.7894290591    -4.0025927361    -1.9026874266
    8      C       2.6155481779    -3.5023426499    -2.9682172391
    9      H       2.3319991078    -2.8836578705    -5.0273631313
   10      H       0.1045878388    -1.9618471912    -4.7063008689
   11      H      -0.3652100485    -4.2988791539    -4.1156291171
   12      H       2.1579806129    -4.2675037793    -0.9204200277
   13      H       3.6874722199    -3.6338091401    -2.9857350195
 ----------------------------------------------------------------
 Nuclear Repulsion Energy =         324.72790613 hartrees
 There are       28 alpha and       27 beta electrons
 Applying Cartesian multipole field
    Component          Value
    ---------          -----
     (2,0,0)        1.00000E-11
     (0,2,0)        2.00000E-11
     (0,0,2)       -3.00000E-11
 Nucleus-field energy     =    -0.0000000127 hartrees
 Requested basis set is cc-pVTZ
 There are 110 shells and 310 basis functions
 A cutoff of  1.0D-14 yielded   5870 shell pairs
 There are     47120 function pairs (     61994 Cartesian)
 Smallest overlap matrix eigenvalue = 1.84E-04
 Guess MOs from SCF MO coefficient file
 Reading MOs from coefficient file
 Reading MOs from coefficient file
 Long-range K will be added via erf
 Coulomb attenuation parameter = 0.25 bohr**(-1)
 An unrestricted hybrid HF-DFT SCF calculation will be
 performed using Pulay DIIS extrapolation
 Exchange:     0.1957 Hartree-Fock + 1.0000 wB97X-D3 + LR-HF
 Correlation:  1.0000 wB97X-D3
 Using SG-2 standard quadrature grid
 Dispersion:   Grimme D3
 SCF converges when DIIS error is below 1.0E-08
 Geometry optimization detected.  Setting ReadMinima to 0
 Setting SaveMinima to 0
 using 64 threads for integral computing
 -------------------------------------------------------
 OpenMP Integral computing Module                
 Release: version 1.0, May 2013, Q-Chem Inc. Pittsburgh 
 -------------------------------------------------------
 using 64 threads for integral computing
 -------------------------------------------------------
 OpenMP Integral computing Module                
 Release: version 1.0, May 2013, Q-Chem Inc. Pittsburgh 
 -------------------------------------------------------
 ---------------------------------------
  Cycle       Energy         DIIS Error
 ---------------------------------------
    1    -341.0229500780      3.52E-05
    2    -341.0229214145      3.18E-06
    3    -341.0229217061      2.51E-06
    4    -341.0229217996      1.04E-06
    5    -341.0229218506      4.07E-07
    6    -341.0229218699      2.50E-07
    7    -341.0229218803      1.82E-07
    8    -341.0229218910      1.34E-07
    9    -341.0229218962      7.60E-08
   10    -341.0229218995      3.44E-08
   11    -341.0229219000      1.90E-08
   12    -341.0229219002      7.45E-09 Convergence criterion met
 ---------------------------------------
 <S^2> = 0.7693
 SCF time:  CPU 1973.89 s  wall 35.26 s
 SCF   energy in the final basis set = -341.02292190
 Total energy in the final basis set = -341.02292190
 
 --------------------------------------------------------------
 
                    Orbital Energies (a.u.)
 --------------------------------------------------------------
 
 Alpha MOs
 -- Occupied --
-14.4403 -14.4236 -10.3691 -10.3592 -10.3344 -10.3255 -10.3200 -10.3147
 -1.1095  -1.0291  -0.9685  -0.9044  -0.8028  -0.7346  -0.7087  -0.6638
 -0.5977  -0.5826  -0.5739  -0.5285  -0.5169  -0.4918  -0.4685  -0.4414
 -0.4308  -0.4068  -0.3501  -0.3000
 -- Virtual --
  0.0716   0.0913   0.0928   0.1128   0.1295   0.1462   0.1598   0.1633
  0.1815   0.2112   0.2392   0.2742   0.2847   0.3000   0.3149   0.3264
  0.3368   0.3503   0.3682   0.3935   0.4090   0.4184   0.4326   0.4503
  0.4529   0.4614   0.4756   0.4790   0.5057   0.5131   0.5249   0.5338
  0.5450   0.5516   0.5679   0.5787   0.5842   0.5951   0.6119   0.6398
  0.6403   0.6622   0.6698   0.7007   0.7121   0.7208   0.7221   0.7431
  0.7702   0.7949   0.8123   0.8421   0.8829   0.9027   0.9079   0.9331
  0.9506   0.9626   0.9850   1.0347   1.0406   1.0486   1.0621   1.0780
  1.0892   1.0987   1.1198   1.1289   1.1542   1.1674   1.2016   1.2136
  1.2337   1.2480   1.2507   1.2712   1.2793   1.3072   1.3108   1.3267
  1.3486   1.3757   1.3987   1.4158   1.4342   1.4508   1.4567   1.4779
  1.5033   1.5265   1.5321   1.5600   1.5776   1.5970   1.6219   1.6420
  1.6505   1.7036   1.7376   1.7871   1.8597   1.8848   1.9038   1.9239
  1.9653   2.0200   2.0347   2.0825   2.1336   2.1880   2.1997   2.2379
  2.2647   2.2857   2.3016   2.3438   2.3663   2.3834   2.4351   2.4576
  2.4801   2.5202   2.5552   2.5746   2.6011   2.6235   2.6435   2.6699
  2.6838   2.7032   2.7228   2.7362   2.7589   2.7642   2.7949   2.8148
  2.8188   2.8438   2.8679   2.8927   2.9014   2.9239   2.9286   2.9595
  2.9764   2.9966   3.0121   3.0274   3.0418   3.0451   3.0560   3.0864
  3.1042   3.1201   3.1350   3.1513   3.1715   3.1890   3.2043   3.2145
  3.2266   3.2352   3.2460   3.2763   3.2933   3.3105   3.3189   3.3305
  3.3614   3.3717   3.3885   3.3990   3.4202   3.4592   3.4823   3.5038
  3.5134   3.5324   3.5479   3.5743   3.6063   3.6136   3.6345   3.6828
  3.6983   3.7163   3.7216   3.7289   3.7454   3.7817   3.8050   3.8139
  3.8289   3.8545   3.8612   3.8770   3.9100   3.9344   3.9629   3.9817
  4.0241   4.0339   4.0485   4.0748   4.0774   4.0900   4.1112   4.1360
  4.1469   4.1755   4.2039   4.2092   4.2439   4.2654   4.2883   4.2950
  4.3054   4.3327   4.3437   4.3755   4.3890   4.4248   4.4376   4.4681
  4.5099   4.5368   4.5725   4.6152   4.6344   4.6696   4.6719   4.7046
  4.7363   4.7629   4.8083   4.8141   4.8337   4.8793   4.9062   4.9328
  4.9548   4.9659   4.9900   5.0562   5.0646   5.1074   5.1280   5.1700
  5.1989   5.2238   5.2391   5.2607   5.2907   5.3028   5.3440   5.3804
  5.4247   5.5010   5.5293   5.6330   5.6441   5.6858   5.8013   5.8243
  5.8410   5.8761   5.9632   6.0753   6.1135   6.2191   6.2539   6.3053
  6.3682   6.5088   8.1941  10.0155  11.1722  12.0895  12.9731  13.0944
 13.9460  15.9453
 
 Beta MOs
 -- Occupied --
-14.4369 -14.4235 -10.3658 -10.3584 -10.3338 -10.3265 -10.3199 -10.3106
 -1.0994  -1.0281  -0.9629  -0.8891  -0.7958  -0.7232  -0.7028  -0.6581
 -0.5938  -0.5754  -0.5667  -0.5180  -0.5096  -0.4708  -0.4663  -0.4358
 -0.4249  -0.3902  -0.3424
 -- Virtual --
 -0.0510   0.0888   0.0940   0.1061   0.1255   0.1339   0.1493   0.1621
  0.1658   0.1836   0.2119   0.2434   0.2757   0.2870   0.3023   0.3178
  0.3282   0.3370   0.3545   0.3716   0.3961   0.4137   0.4209   0.4369
  0.4545   0.4596   0.4652   0.4801   0.4826   0.5096   0.5161   0.5274
  0.5366   0.5476   0.5548   0.5702   0.5811   0.5854   0.5965   0.6144
  0.6426   0.6448   0.6645   0.6725   0.7028   0.7137   0.7220   0.7243
  0.7447   0.7739   0.7974   0.8157   0.8447   0.8858   0.9052   0.9101
  0.9374   0.9535   0.9643   0.9878   1.0369   1.0443   1.0513   1.0645
  1.0800   1.0905   1.1014   1.1214   1.1324   1.1571   1.1695   1.2035
  1.2172   1.2373   1.2499   1.2551   1.2741   1.2848   1.3096   1.3126
  1.3309   1.3524   1.3776   1.4005   1.4201   1.4365   1.4550   1.4600
  1.4825   1.5066   1.5295   1.5345   1.5620   1.5826   1.6003   1.6271
  1.6447   1.6528   1.7093   1.7439   1.7900   1.8641   1.8868   1.9049
  1.9275   1.9679   2.0255   2.0403   2.0867   2.1394   2.1940   2.2103
  2.2408   2.2703   2.2881   2.3087   2.3483   2.3798   2.3940   2.4382
  2.4659   2.4855   2.5283   2.5588   2.5793   2.6071   2.6281   2.6495
  2.6733   2.6903   2.7118   2.7277   2.7401   2.7619   2.7707   2.7986
  2.8198   2.8224   2.8502   2.8733   2.8983   2.9068   2.9299   2.9364
  2.9677   2.9802   3.0035   3.0181   3.0322   3.0468   3.0515   3.0610
  3.0905   3.1091   3.1240   3.1392   3.1565   3.1778   3.1930   3.2083
  3.2192   3.2345   3.2430   3.2539   3.2811   3.2997   3.3152   3.3233
  3.3368   3.3648   3.3758   3.3981   3.4056   3.4257   3.4656   3.4861
  3.5077   3.5174   3.5357   3.5499   3.5812   3.6130   3.6176   3.6389
  3.6854   3.7010   3.7198   3.7273   3.7328   3.7502   3.7842   3.8081
  3.8172   3.8353   3.8577   3.8667   3.8797   3.9143   3.9381   3.9663
  3.9853   4.0273   4.0382   4.0526   4.0766   4.0782   4.0928   4.1150
  4.1403   4.1512   4.1798   4.2079   4.2122   4.2495   4.2706   4.2927
  4.2978   4.3086   4.3357   4.3479   4.3821   4.3928   4.4298   4.4420
  4.4742   4.5141   4.5421   4.5781   4.6186   4.6384   4.6713   4.6735
  4.7085   4.7396   4.7673   4.8109   4.8179   4.8370   4.8847   4.9098
  4.9399   4.9620   4.9726   4.9960   5.0597   5.0685   5.1122   5.1350
  5.1749   5.2020   5.2275   5.2412   5.2646   5.2954   5.3064   5.3487
  5.3887   5.4316   5.5068   5.5324   5.6370   5.6485   5.6896   5.8048
  5.8271   5.8438   5.8782   5.9674   6.0794   6.1178   6.2215   6.2548
  6.3083   6.3695   6.5133   8.1947  10.0192  11.1776  12.0942  12.9773
 13.0988  13.9517  15.9456
 --------------------------------------------------------------
 
          Ground-State Mulliken Net Atomic Charges

     Atom                 Charge (a.u.)    Spin (a.u.)
  --------------------------------------------------------
      1 C                    -0.102827       0.008572
      2 N                    -0.049574       0.005162
      3 C                    -0.168743      -0.083999
      4 C                    -0.014905       0.060178
      5 C                     0.001003       0.320550
      6 N                    -0.170449       0.195423
      7 C                    -0.074595       0.069627
      8 C                    -0.138667       0.415854
      9 H                     0.140926       0.009637
     10 H                     0.137565      -0.001933
     11 H                     0.153170       0.009184
     12 H                     0.139847       0.000158
     13 H                     0.147249      -0.008412
  --------------------------------------------------------
  Sum of atomic charges =    -0.000000
  Sum of spin   charges =     1.000000

 -----------------------------------------------------------------
                    Cartesian Multipole Moments
 -----------------------------------------------------------------
    Charge (ESU x 10^10)
                 0.0000
    Dipole Moment (Debye)
         X       1.3699      Y      -2.3101      Z      -3.5672
       Tot       4.4652
    Quadrupole Moments (Debye-Ang)
        XX     -39.5915     XY      -6.8446     YY     -42.5652
        XZ      -3.0797     YZ      12.4233     ZZ     -22.6618
    Octopole Moments (Debye-Ang^2)
       XXX    -130.0420    XXY     103.5417    XYY     -28.8493
       YYY     396.7816    XXZ     117.1670    XYZ      10.2875
       YYZ     107.4859    XZZ     -38.4376    YZZ      65.0424
       ZZZ     282.6063
    Hexadecapole Moments (Debye-Ang^3)
      XXXX    -525.8667   XXXY     395.4544   XXYY    -455.2737
      XYYY     424.6692   YYYY   -2802.9165   XXXZ     384.4913
      XXYZ    -319.3256   XYYZ     135.7078   YYYZ   -1105.0445
      XXZZ    -473.6551   XYZZ     134.9404   YYZZ    -717.8218
      XZZZ     385.5662   YZZZ    -833.0098   ZZZZ   -2018.5573
 -----------------------------------------------------------------
 Calculating analytic gradient of the SCF energy
 Gradient of SCF Energy
            1           2           3           4           5           6
    1  -0.0001397   0.0000766   0.0000349   0.0000789   0.0000128  -0.0000004
    2  -0.0001235   0.0000688   0.0000788  -0.0000136   0.0000099  -0.0000104
    3   0.0001703  -0.0000557   0.0000549  -0.0000960  -0.0000500   0.0000310
            7           8           9          10          11          12
    1  -0.0000258   0.0000048  -0.0000242  -0.0000232  -0.0000075   0.0000142
    2  -0.0000147   0.0000047  -0.0000172   0.0000232  -0.0000086  -0.0000090
    3  -0.0000117  -0.0000404  -0.0000190   0.0000298   0.0000141  -0.0000092
           13
    1  -0.0000013
    2   0.0000116
    3  -0.0000182
 Max gradient component =       1.703E-04
 RMS gradient           =       5.417E-05
 Gradient time:  CPU 468.41 s  wall 9.82 s
 Geometry Optimization Parameters
   NAtoms,    NIC,     NZ,  NCons,   NDum,   NFix, NCnnct, MaxDiis
       13     108       0       0       0       0       0       0

 Cartesian Hessian Update
 Hessian updated using Powell/Murtagh-Sargent update
  Mixing factors:     0.825764 Powell                      0.174236 Murtagh-Sargent


** GEOMETRY OPTIMIZATION IN DELOCALIZED INTERNAL COORDINATES **
   Searching for a Transition State

   Optimization Cycle:  11

                       Coordinates (Angstroms)
     ATOM                X               Y               Z
      1  C         0.5175319469   -1.2771994879   -2.7613800336
      2  N         0.4965699756   -0.4472199623   -1.9702095193
      3  C         1.9058896994   -2.9889147295   -4.0400079482
      4  C         0.5627924373   -2.3098112306   -3.7872426777
      5  C         0.2231032089   -3.6940599661   -3.4387124699
      6  N         0.5378743799   -4.1621048117   -2.1979045125
      7  C         1.7894290591   -4.0025927361   -1.9026874266
      8  C         2.6155481779   -3.5023426499   -2.9682172391
      9  H         2.3319991078   -2.8836578705   -5.0273631313
     10  H         0.1045878388   -1.9618471912   -4.7063008689
     11  H        -0.3652100485   -4.2988791539   -4.1156291171
     12  H         2.1579806129   -4.2675037793   -0.9204200277
     13  H         3.6874722199   -3.6338091401   -2.9857350195
   Point Group: c1    Number of degrees of freedom:    33


   Energy is   -341.022921900

 Hessian updated using Powell/Murtagh-Sargent update
  Mixing factors:     0.981757 Powell                      0.018243 Murtagh-Sargent

 33 Hessian modes will be used to form the next step
  Hessian Eigenvalues:
    -0.034311    0.013666    0.016182    0.021437    0.023147    0.023602
     0.027890    0.039538    0.045402    0.060833    0.076661    0.083748
     0.093546    0.106876    0.156575    0.157930    0.159926    0.183832
     0.199997    0.216549    0.257500    0.299607    0.355268    0.357875
     0.358124    0.358907    0.359850    0.366435    0.374450    0.444295
     0.489731    0.631874    1.368478

 Transition state search - taking P-RFO step
 Searching for Lamda that Maximizes Along the Lowest mode
 Value Taken    Lamda =   0.00000001
 Searching for Lamda that Minimizes Along All other modes
 Value Taken    Lamda =  -0.00000022
 Step Taken.  Stepsize is  0.001990

                             Maximum     Tolerance    Cnvgd?
         Gradient           0.000081      0.000300     YES
         Displacement       0.001035      0.001200     YES
         Energy change     -0.000001      0.000001     YES


                       Distance Matrix (Angstroms)
             C (  1)   N (  2)   C (  3)   C (  4)   C (  5)   N (  6)
   N (  2)  1.146846
   C (  3)  2.548018  3.567977
   C (  4)  1.456273  2.602929  1.526100
   C (  5)  2.527189  3.573969  1.921082  1.467313
   N (  6)  2.939489  3.722086  2.577050  2.440821  1.362993
   C (  7)  3.127754  3.783744  2.368385  2.814551  2.215388  1.295757
   C (  8)  3.065243  3.849657  1.384182  2.511322  2.445795  2.312011
   H (  9)  3.317782  4.318706  1.080518  2.235462  2.761884  3.585965
   H ( 10)  2.102851  3.151816  2.177958  1.084296  2.149741  3.364658
   H ( 11)  3.426919  4.492301  2.622903  2.219328  1.081728  2.124132
   H ( 12)  3.875839  4.296151  3.380853  3.820453  3.227133  2.065870
   H ( 13)  3.956320  4.622499  2.168275  3.486977  3.494377  3.289337
             C (  7)   C (  8)   H (  9)   H ( 10)   H ( 11)   H ( 12)
   C (  8)  1.438081
   H (  9)  3.363034  2.168698
   H ( 10)  3.855331  3.420378  2.431908
   H ( 11)  3.102800  3.291800  3.179473  2.455875
   H ( 12)  1.082062  2.233453  4.337314  4.885219  4.071466
   H ( 13)  2.216204  1.080098  2.562866  4.311944  4.259485  2.646968

 
 Final energy is   -341.022921900155     


 ******************************
 **  OPTIMIZATION CONVERGED  **
 ******************************

                       Coordinates (Angstroms)
     ATOM                X               Y               Z
      1  C         0.5175319469   -1.2771994879   -2.7613800336
      2  N         0.4965699756   -0.4472199623   -1.9702095193
      3  C         1.9058896994   -2.9889147295   -4.0400079482
      4  C         0.5627924373   -2.3098112306   -3.7872426777
      5  C         0.2231032089   -3.6940599661   -3.4387124699
      6  N         0.5378743799   -4.1621048117   -2.1979045125
      7  C         1.7894290591   -4.0025927361   -1.9026874266
      8  C         2.6155481779   -3.5023426499   -2.9682172391
      9  H         2.3319991078   -2.8836578705   -5.0273631313
     10  H         0.1045878388   -1.9618471912   -4.7063008689
     11  H        -0.3652100485   -4.2988791539   -4.1156291171
     12  H         2.1579806129   -4.2675037793   -0.9204200277
     13  H         3.6874722199   -3.6338091401   -2.9857350195

Z-matrix Print:
$molecule
0 2
N 
C  1 1.295757
H  2 1.082062 1 120.375540
C  1 1.362993 2 112.842507 3 175.694366 0
H  4 1.081728 1 120.217025 2 132.825938 0
C  2 1.438081 1 115.396165 3 178.198346 0
H  6 1.080098 2 122.669253 1 -158.677171 0
C  6 1.384182 2 114.093583 1 13.748886 0
H  8 1.080518 6 122.785930 2 -158.988129 0
C  4 1.467313 1 119.125732 2 -53.878703 0
H  10 1.084296 4 113.969353 1 -168.316697 0
C  10 1.456273 4 119.631285 1 -33.760615 0
N  12 1.146846 10 178.607832 4 164.718859 0
$end

 
 --------------------------------------------------------------
 
                    Orbital Energies (a.u.)
 --------------------------------------------------------------
 
 Alpha MOs
 -- Occupied --
-14.4403 -14.4236 -10.3691 -10.3592 -10.3344 -10.3255 -10.3200 -10.3147
 -1.1095  -1.0291  -0.9685  -0.9044  -0.8028  -0.7346  -0.7087  -0.6638
 -0.5977  -0.5826  -0.5739  -0.5285  -0.5169  -0.4918  -0.4685  -0.4414
 -0.4308  -0.4068  -0.3501  -0.3000
 -- Virtual --
  0.0716   0.0913   0.0928   0.1128   0.1295   0.1462   0.1598   0.1633
  0.1815   0.2112   0.2392   0.2742   0.2847   0.3000   0.3149   0.3264
  0.3368   0.3503   0.3682   0.3935   0.4090   0.4184   0.4326   0.4503
  0.4529   0.4614   0.4756   0.4790   0.5057   0.5131   0.5249   0.5338
  0.5450   0.5516   0.5679   0.5787   0.5842   0.5951   0.6119   0.6398
  0.6403   0.6622   0.6698   0.7007   0.7121   0.7208   0.7221   0.7431
  0.7702   0.7949   0.8123   0.8421   0.8829   0.9027   0.9079   0.9331
  0.9506   0.9626   0.9850   1.0347   1.0406   1.0486   1.0621   1.0780
  1.0892   1.0987   1.1198   1.1289   1.1542   1.1674   1.2016   1.2136
  1.2337   1.2480   1.2507   1.2712   1.2793   1.3072   1.3108   1.3267
  1.3486   1.3757   1.3987   1.4158   1.4342   1.4508   1.4567   1.4779
  1.5033   1.5265   1.5321   1.5600   1.5776   1.5970   1.6219   1.6420
  1.6505   1.7036   1.7376   1.7871   1.8597   1.8848   1.9038   1.9239
  1.9653   2.0200   2.0347   2.0825   2.1336   2.1880   2.1997   2.2379
  2.2647   2.2857   2.3016   2.3438   2.3663   2.3834   2.4351   2.4576
  2.4801   2.5202   2.5552   2.5746   2.6011   2.6235   2.6435   2.6699
  2.6838   2.7032   2.7228   2.7362   2.7589   2.7642   2.7949   2.8148
  2.8188   2.8438   2.8679   2.8927   2.9014   2.9239   2.9286   2.9595
  2.9764   2.9966   3.0121   3.0274   3.0418   3.0451   3.0560   3.0864
  3.1042   3.1201   3.1350   3.1513   3.1715   3.1890   3.2043   3.2145
  3.2266   3.2352   3.2460   3.2763   3.2933   3.3105   3.3189   3.3305
  3.3614   3.3717   3.3885   3.3990   3.4202   3.4592   3.4823   3.5038
  3.5134   3.5324   3.5479   3.5743   3.6063   3.6136   3.6345   3.6828
  3.6983   3.7163   3.7216   3.7289   3.7454   3.7817   3.8050   3.8139
  3.8289   3.8545   3.8612   3.8770   3.9100   3.9344   3.9629   3.9817
  4.0241   4.0339   4.0485   4.0748   4.0774   4.0900   4.1112   4.1360
  4.1469   4.1755   4.2039   4.2092   4.2439   4.2654   4.2883   4.2950
  4.3054   4.3327   4.3437   4.3755   4.3890   4.4248   4.4376   4.4681
  4.5099   4.5368   4.5725   4.6152   4.6344   4.6696   4.6719   4.7046
  4.7363   4.7629   4.8083   4.8141   4.8337   4.8793   4.9062   4.9328
  4.9548   4.9659   4.9900   5.0562   5.0646   5.1074   5.1280   5.1700
  5.1989   5.2238   5.2391   5.2607   5.2907   5.3028   5.3440   5.3804
  5.4247   5.5010   5.5293   5.6330   5.6441   5.6858   5.8013   5.8243
  5.8410   5.8761   5.9632   6.0753   6.1135   6.2191   6.2539   6.3053
  6.3682   6.5088   8.1941  10.0155  11.1722  12.0895  12.9731  13.0944
 13.9460  15.9453
 
 Beta MOs
 -- Occupied --
-14.4369 -14.4235 -10.3658 -10.3584 -10.3338 -10.3265 -10.3199 -10.3106
 -1.0994  -1.0281  -0.9629  -0.8891  -0.7958  -0.7232  -0.7028  -0.6581
 -0.5938  -0.5754  -0.5667  -0.5180  -0.5096  -0.4708  -0.4663  -0.4358
 -0.4249  -0.3902  -0.3424
 -- Virtual --
 -0.0510   0.0888   0.0940   0.1061   0.1255   0.1339   0.1493   0.1621
  0.1658   0.1836   0.2119   0.2434   0.2757   0.2870   0.3023   0.3178
  0.3282   0.3370   0.3545   0.3716   0.3961   0.4137   0.4209   0.4369
  0.4545   0.4596   0.4652   0.4801   0.4826   0.5096   0.5161   0.5274
  0.5366   0.5476   0.5548   0.5702   0.5811   0.5854   0.5965   0.6144
  0.6426   0.6448   0.6645   0.6725   0.7028   0.7137   0.7220   0.7243
  0.7447   0.7739   0.7974   0.8157   0.8447   0.8858   0.9052   0.9101
  0.9374   0.9535   0.9643   0.9878   1.0369   1.0443   1.0513   1.0645
  1.0800   1.0905   1.1014   1.1214   1.1324   1.1571   1.1695   1.2035
  1.2172   1.2373   1.2499   1.2551   1.2741   1.2848   1.3096   1.3126
  1.3309   1.3524   1.3776   1.4005   1.4201   1.4365   1.4550   1.4600
  1.4825   1.5066   1.5295   1.5345   1.5620   1.5826   1.6003   1.6271
  1.6447   1.6528   1.7093   1.7439   1.7900   1.8641   1.8868   1.9049
  1.9275   1.9679   2.0255   2.0403   2.0867   2.1394   2.1940   2.2103
  2.2408   2.2703   2.2881   2.3087   2.3483   2.3798   2.3940   2.4382
  2.4659   2.4855   2.5283   2.5588   2.5793   2.6071   2.6281   2.6495
  2.6733   2.6903   2.7118   2.7277   2.7401   2.7619   2.7707   2.7986
  2.8198   2.8224   2.8502   2.8733   2.8983   2.9068   2.9299   2.9364
  2.9677   2.9802   3.0035   3.0181   3.0322   3.0468   3.0515   3.0610
  3.0905   3.1091   3.1240   3.1392   3.1565   3.1778   3.1930   3.2083
  3.2192   3.2345   3.2430   3.2539   3.2811   3.2997   3.3152   3.3233
  3.3368   3.3648   3.3758   3.3981   3.4056   3.4257   3.4656   3.4861
  3.5077   3.5174   3.5357   3.5499   3.5812   3.6130   3.6176   3.6389
  3.6854   3.7010   3.7198   3.7273   3.7328   3.7502   3.7842   3.8081
  3.8172   3.8353   3.8577   3.8667   3.8797   3.9143   3.9381   3.9663
  3.9853   4.0273   4.0382   4.0526   4.0766   4.0782   4.0928   4.1150
  4.1403   4.1512   4.1798   4.2079   4.2122   4.2495   4.2706   4.2927
  4.2978   4.3086   4.3357   4.3479   4.3821   4.3928   4.4298   4.4420
  4.4742   4.5141   4.5421   4.5781   4.6186   4.6384   4.6713   4.6735
  4.7085   4.7396   4.7673   4.8109   4.8179   4.8370   4.8847   4.9098
  4.9399   4.9620   4.9726   4.9960   5.0597   5.0685   5.1122   5.1350
  5.1749   5.2020   5.2275   5.2412   5.2646   5.2954   5.3064   5.3487
  5.3887   5.4316   5.5068   5.5324   5.6370   5.6485   5.6896   5.8048
  5.8271   5.8438   5.8782   5.9674   6.0794   6.1178   6.2215   6.2548
  6.3083   6.3695   6.5133   8.1947  10.0192  11.1776  12.0942  12.9773
 13.0988  13.9517  15.9456
 --------------------------------------------------------------
 
          Ground-State Mulliken Net Atomic Charges

     Atom                 Charge (a.u.)    Spin (a.u.)
  --------------------------------------------------------
      1 C                    -0.102827       0.008572
      2 N                    -0.049574       0.005162
      3 C                    -0.168743      -0.083999
      4 C                    -0.014905       0.060178
      5 C                     0.001003       0.320550
      6 N                    -0.170449       0.195423
      7 C                    -0.074595       0.069627
      8 C                    -0.138667       0.415854
      9 H                     0.140926       0.009637
     10 H                     0.137565      -0.001933
     11 H                     0.153170       0.009184
     12 H                     0.139847       0.000158
     13 H                     0.147249      -0.008412
  --------------------------------------------------------
  Sum of atomic charges =    -0.000000
  Sum of spin   charges =     1.000000

 -----------------------------------------------------------------
                    Cartesian Multipole Moments
 -----------------------------------------------------------------
    Charge (ESU x 10^10)
                 0.0000
    Dipole Moment (Debye)
         X       1.3699      Y      -2.3101      Z      -3.5672
       Tot       4.4652
    Quadrupole Moments (Debye-Ang)
        XX     -39.5915     XY      -6.8446     YY     -42.5652
        XZ      -3.0797     YZ      12.4233     ZZ     -22.6618
    Octopole Moments (Debye-Ang^2)
       XXX    -130.0420    XXY     103.5417    XYY     -28.8493
       YYY     396.7816    XXZ     117.1670    XYZ      10.2875
       YYZ     107.4859    XZZ     -38.4376    YZZ      65.0424
       ZZZ     282.6063
    Hexadecapole Moments (Debye-Ang^3)
      XXXX    -525.8667   XXXY     395.4544   XXYY    -455.2737
      XYYY     424.6692   YYYY   -2802.9165   XXXZ     384.4913
      XXYZ    -319.3256   XYYZ     135.7078   YYYZ   -1105.0445
      XXZZ    -473.6551   XYZZ     134.9404   YYZZ    -717.8218
      XZZZ     385.5662   YZZZ    -833.0098   ZZZZ   -2018.5573
 -----------------------------------------------------------------
Archival summary:
1\1\c8-60\TS\ProcedureUnspecified\BasisUnspecified\265(2)\hpark21\TueFeb2117:02:342023TueFeb2117:02:342023\0\\#,TS,ProcedureUnspecified,BasisUnspecified,\\0,2\N\C,1,1.29576\H,2,1.08206,1,120.376\C,1,1.36299,2,112.843,3,175.694,0\H,4,1.08173,1,120.217,2,132.826,0\C,2,1.43808,1,115.396,3,178.198,0\H,6,1.0801,2,122.669,1,-158.677,0\C,6,1.38418,2,114.094,1,13.7489,0\H,8,1.08052,6,122.786,2,-158.988,0\C,4,1.46731,1,119.126,2,-53.8787,0\H,10,1.0843,4,113.969,1,-168.317,0\C,10,1.45627,4,119.631,1,-33.7606,0\N,12,1.14685,10,178.608,4,164.719,0\\\@

 Total job time:  677.85s(wall), 37406.78s(cpu) 
 Tue Feb 21 17:02:34 2023

        *************************************************************
        *                                                           *
        *  Thank you very much for using Q-Chem.  Have a nice day.  *
        *                                                           *
        *************************************************************
