# Supplementary material for: Reactant Discovery with an Ab Initio Nanoreactor: Exploration of Astrophysical N-Heterocycle Precursors and Formation Pathways
Source: ACS Earth Space Chem. 2024 Aug 9;8(9):1771–83. doi: 10.1021/acsearthspacechem.4c00120 (PMC11418024; doi:10.1021/acsearthspacechem.4c00120)
Supplement: Supplementary file 2 — sp4c00120_si_002.zip [file sp4c00120_si_002.zip › nr-si-data/reaction3/TS11/irc.out]

Running Job 1 of 2 qchem.in
qchem qchem.in_45831.0 ./qchem45831/ 0
/home/leeping/opt/qchem/5.3.2-openmp/exe/qcprog.exe_s qchem.in_45831.0 ./qchem45831/
                  Welcome to Q-Chem
     A Quantum Leap Into The Future Of Chemistry


 Q-Chem 5.3, Q-Chem, Inc., Pleasanton, CA (2020)

 Yihan Shao,  Zhengting Gan,  E. Epifanovsky,  A. T. B. Gilbert,  M. Wormit,  
 J. Kussmann,  A. W. Lange,  A. Behn,  Jia Deng,  Xintian Feng,  D. Ghosh,  
 M. Goldey,  P. R. Horn,  L. D. Jacobson,  I. Kaliman,  T. Kus,  A. Landau,  
 Jie Liu,  E. I. Proynov,  R. M. Richard,  R. P. Steele,  E. J. Sundstrom,  
 H. L. Woodcock III,  P. M. Zimmerman,  D. Zuev,  B. Alam,  B. Albrecht,  
 A. Aldossary,  E. Alguire,  S. A. Baeppler,  D. Barton,  Z. Benda,  
 Y. A. Bernard,  E. J. Berquist,  K. B. Bravaya,  H. Burton,  K. Carter-Fenk,  
 D. Casanova,  Chun-Min Chang,  Yunqing Chen,  A. Chien,  K. D. Closser,  
 M. P. Coons,  S. Coriani,  S. Dasgupta,  A. L. Dempwolff,  M. Diedenhofen,  
 Hainam Do,  R. G. Edgar,  Po-Tung Fang,  S. Faraji,  S. Fatehi,  
 Qingguo Feng,  J. Fosso-Tande,  J. Gayvert,  Qinghui Ge,  A. Ghysels,  
 G. Gidofalvi,  J. Gomes,  J. Gonthier,  S. Gulania,  A. Gunina,  D. Hait,  
 M. W. D. Hanson-Heine,  S. Hammes-Schiffer,  P. H. P. Harbach,  
 A. W. Hauser,  M. F. Herbst,  J. E. Herr,  E. G. Hohenstein,  Z. C. Holden,  
 S. Houck,  Kerwin Hui,  B. C. Huynh,  M. Ivanov,  T.-C. Jagau,  Hyunjun Ji,  
 B. Kaduk,  K. Khistyaev,  Jaehoon Kim,  P. Klunzinger,  K. Koh,  
 D. Kosenkov,  L. Koulias,  T. Kowalczyk,  C. M. Krauter,  A. Kunitsa,  
 Ka Un Lao,  A. Laurent,  K. V. Lawler,  Joonho Lee,  D. Lefrancois,  
 S. Lehtola,  D. S. Levine,  Yi-Pei Li,  You-Sheng Lin,  Fenglai Liu,  
 Kuan-Yu Liu,  E. Livshits,  M. Loipersberger,  A. Luenser,  A. Manjanath,  
 P. Manohar,  E. Mansoor,  S. F. Manzer,  Shan-Ping Mao,  Yuezhi Mao,  
 N. Mardirossian,  A. V. Marenich,  T. Markovich,  L. A. Martinez-Martinez,  
 S. A. Maurer,  N. J. Mayhall,  S. C. McKenzie,  J.-M. Mewes,  P. Morgante,  
 A. F. Morrison,  J. W. Mullinax,  K. Nanda,  T. S. Nguyen-Beck,  
 R. Olivares-Amaya,  K. J. Oosterbaan,  J. A. Parkhill,  S. K. Paul,  
 F. Pavosevic,  Zheng Pei,  T. M. Perrine,  F. Plasser,  P. Pokhilko,  
 S. Prager,  A. Prociuk,  E. Ramos,  B. Rana,  D. R. Rehn,  F. Rob,  
 E. Rossomme,  M. Scheurer,  M. Schneider,  N. Sergueev,  S. M. Sharada,  
 S. Sharma,  W. Skomorowski,  D. W. Small,  T. Stauch,  C. J. Stein,  
 T. Stein,  Yu-Chuan Su,  S. P. Veccham,  Zhen Tao,  A. J. W. Thom,  
 A. Tkatchenko,  T. Tsuchimochi,  N. M. Tubman,  L. Vogt,  M. L. Vidal,  
 O. Vydrov,  M. A. Watson,  J. Wenzel,  M. de Wergifosse,  T. A. Wesolowski,  
 A. White,  J. Witte,  A. Yamada,  Jun Yang,  K. Yao,  S. Yeganeh,  
 S. R. Yost,  Zhi-Qiang You,  A. Zech,  Igor Ying Zhang,  Xing Zhang,  
 Yan Zhao,  Ying Zhu,  B. R. Brooks,  G. K. L. Chan,  C. J. Cramer,  
 M. S. Gordon,  W. J. Hehre,  A. Klamt,  M. W. Schmidt,  C. D. Sherrill,  
 D. G. Truhlar,  A. Aspuru-Guzik,  R. Baer,  A. T. Bell,  N. A. Besley,  
 Jeng-Da Chai,  A. E. DePrince, III,  R. A. DiStasio Jr.,  A. Dreuw,  
 B. D. Dunietz,  T. R. Furlani,  Chao-Ping Hsu,  Yousung Jung,  Jing Kong,  
 D. S. Lambrecht,  WanZhen Liang,  C. Ochsenfeld,  V. A. Rassolov,  
 L. V. Slipchenko,  J. E. Subotnik,  T. Van Voorhis,  J. M. Herbert,  
 A. I. Krylov,  P. M. W. Gill,  M. Head-Gordon

 Contributors to earlier versions of Q-Chem not listed above: 
 R. D. Adamson,  B. Austin,  J. Baker,  G. J. O. Beran,  K. Brandhorst,  
 S. T. Brown,  E. F. C. Byrd,  A. K. Chakraborty,  C.-L. Cheng,  
 Siu Hung Chien,  D. M. Chipman,  D. L. Crittenden,  H. Dachsel,  
 R. J. Doerksen,  A. D. Dutoi,  L. Fusti-Molnar,  W. A. Goddard III,  
 A. Golubeva-Zadorozhnaya,  S. R. Gwaltney,  G. Hawkins,  A. Heyden,  
 S. Hirata,  G. Kedziora,  F. J. Keil,  C. Kelley,  Jihan Kim,  R. A. King,  
 R. Z. Khaliullin,  P. P. Korambath,  W. Kurlancheek,  A. M. Lee,  M. S. Lee,  
 S. V. Levchenko,  Ching Yeh Lin,  D. Liotard,  R. C. Lochan,  I. Lotan,  
 P. E. Maslen,  N. Nair,  D. P. O'Neill,  D. Neuhauser,  E. Neuscamman,  
 C. M. Oana,  R. Olson,  B. Peters,  R. Peverati,  P. A. Pieniazek,  
 Y. M. Rhee,  J. Ritchie,  M. A. Rohrdanz,  E. Rosta,  N. J. Russ,  
 H. F. Schaefer III,  N. E. Schultz,  N. Shenvi,  A. C. Simmonett,  A. Sodt,  
 D. Stuck,  K. S. Thanthiriwatte,  V. Vanovschi,  Tao Wang,  A. Warshel,  
 C. F. Williams,  Q. Wu,  X. Xu,  W. Zhang

 Please cite Q-Chem as follows:
 Y. Shao et al., Mol. Phys. 113, 184-215 (2015)
 DOI: 10.1080/00268976.2014.952696

 Q-Chem 5.3.2 for Intel X86 EM64T Linux

 Parts of Q-Chem use Armadillo 9.800.1 (Horizon Scraper).
 http://arma.sourceforge.net/

 Q-Chem begins on Wed Apr 26 15:01:36 2023  

Host: 
0

     Scratch files written to ./qchem45831//
 Dec820 |scratch|qcdevops|jenkins|workspace|build_RNUM 5633   
Processing $rem in /home/leeping/opt/qchem/5.3.2-openmp/config/preferences:
Processing $rem in /home/hpark21/.qchemrc:

Checking the input file for inconsistencies... 	...done.

--------------------------------------------------------------
User input:
--------------------------------------------------------------
$molecule
0 2
C         0.5175319469   -1.2771994879   -2.7613800336
N         0.4965699756   -0.4472199623   -1.9702095193
C         1.9058896994   -2.9889147295   -4.0400079482
C         0.5627924373   -2.3098112306   -3.7872426777
C         0.2231032089   -3.6940599661   -3.4387124699
N         0.5378743799   -4.1621048117   -2.1979045125
C         1.7894290591   -4.0025927361   -1.9026874266
C         2.6155481779   -3.5023426499   -2.9682172391
H         2.3319991078   -2.8836578705   -5.0273631313
H         0.1045878388   -1.9618471912   -4.7063008689
H        -0.3652100485   -4.2988791539   -4.1156291171
H         2.1579806129   -4.2675037793   -0.9204200277
H         3.6874722199   -3.6338091401   -2.9857350195
$end

$rem
method                wB97X-D3
basis                 cc-pvtz
unrestricted          true
symmetry              False
sym_ignore            true
scf_convergence       8
thresh                14
jobtype               freq
scf_guess             core
scf_algorithm         diis
max_scf_cycles        100
geom_opt_max_cycles   100
mem_total             200000
$end

--------------------------------------------------------------
 Adding empirical dispersion correction 
 ----------------------------------------------------------------
 Doing -D3(0) with
 s6  =   1.00000
 s8  =   1.00000
 rs6 =   1.28100
 rs8 =   1.09400
 -D3 energy without 3body term =     -0.0033042571 hartrees
 ----------------------------------------------------------------
             Standard Nuclear Orientation (Angstroms)
    I     Atom           X                Y                Z
 ----------------------------------------------------------------
    1      C       0.5175319469    -1.2771994879    -2.7613800336
    2      N       0.4965699756    -0.4472199623    -1.9702095193
    3      C       1.9058896994    -2.9889147295    -4.0400079482
    4      C       0.5627924373    -2.3098112306    -3.7872426777
    5      C       0.2231032089    -3.6940599661    -3.4387124699
    6      N       0.5378743799    -4.1621048117    -2.1979045125
    7      C       1.7894290591    -4.0025927361    -1.9026874266
    8      C       2.6155481779    -3.5023426499    -2.9682172391
    9      H       2.3319991078    -2.8836578705    -5.0273631313
   10      H       0.1045878388    -1.9618471912    -4.7063008689
   11      H      -0.3652100485    -4.2988791539    -4.1156291171
   12      H       2.1579806129    -4.2675037793    -0.9204200277
   13      H       3.6874722199    -3.6338091401    -2.9857350195
 ----------------------------------------------------------------
 Nuclear Repulsion Energy =         324.72790614 hartrees
 There are       28 alpha and       27 beta electrons
 Requested basis set is cc-pVTZ
 There are 110 shells and 310 basis functions

 Total QAlloc Memory Limit 200000 MB
 Mega-Array Size      1956 MB
 MEM_STATIC part      2000 MB

                       Distance Matrix (Angstroms)
             C (  1)   N (  2)   C (  3)   C (  4)   C (  5)   N (  6)
   N (  2)  1.146846
   C (  3)  2.548018  3.567977
   C (  4)  1.456273  2.602929  1.526100
   C (  5)  2.527189  3.573969  1.921082  1.467313
   N (  6)  2.939489  3.722086  2.577050  2.440821  1.362993
   C (  7)  3.127754  3.783744  2.368385  2.814551  2.215388  1.295757
   C (  8)  3.065243  3.849657  1.384182  2.511322  2.445795  2.312011
   H (  9)  3.317782  4.318706  1.080518  2.235462  2.761884  3.585965
   H ( 10)  2.102851  3.151816  2.177958  1.084296  2.149741  3.364658
   H ( 11)  3.426919  4.492301  2.622903  2.219328  1.081728  2.124132
   H ( 12)  3.875839  4.296151  3.380853  3.820453  3.227133  2.065870
   H ( 13)  3.956320  4.622499  2.168275  3.486977  3.494377  3.289337
             C (  7)   C (  8)   H (  9)   H ( 10)   H ( 11)   H ( 12)
   C (  8)  1.438081
   H (  9)  3.363034  2.168698
   H ( 10)  3.855331  3.420378  2.431908
   H ( 11)  3.102800  3.291800  3.179473  2.455875
   H ( 12)  1.082062  2.233453  4.337314  4.885219  4.071466
   H ( 13)  2.216204  1.080098  2.562866  4.311944  4.259485  2.646968

 
 A cutoff of  1.0D-14 yielded   5870 shell pairs
 There are     47120 function pairs (     61994 Cartesian)
 Smallest overlap matrix eigenvalue = 1.84E-04
 Guess MOs from core Hamiltonian diagonalization
 Long-range K will be added via erf
 Coulomb attenuation parameter = 0.25 bohr**(-1)
 An unrestricted hybrid HF-DFT SCF calculation will be
 performed using Pulay DIIS extrapolation
 Exchange:     0.1957 Hartree-Fock + 1.0000 wB97X-D3 + LR-HF
 Correlation:  1.0000 wB97X-D3
 Using SG-2 standard quadrature grid
 Dispersion:   Grimme D3
 SCF converges when DIIS error is below 1.0E-08
 using 64 threads for integral computing
 -------------------------------------------------------
 OpenMP Integral computing Module                
 Release: version 1.0, May 2013, Q-Chem Inc. Pittsburgh 
 -------------------------------------------------------
 using 64 threads for integral computing
 -------------------------------------------------------
 OpenMP Integral computing Module                
 Release: version 1.0, May 2013, Q-Chem Inc. Pittsburgh 
 -------------------------------------------------------
 ---------------------------------------
  Cycle       Energy         DIIS Error
 ---------------------------------------
    1    -261.7788291383      8.08E-02
    2    -210.1968972552      7.70E-02
    3    -305.9405497415      3.15E-02
    4    -190.0773774161      8.77E-02
    5    -241.3153970259      7.08E-02
    6    -272.1096436693      6.16E-02
    7    -284.7446474907      5.63E-02
    8    -297.6115747229      4.97E-02
    9    -311.3583867383      4.20E-02
   10    -320.8956221655      3.34E-02
   11    -329.3415510181      2.46E-02
   12    -337.1983616199      1.40E-02
   13    -340.2588687836      7.15E-03
   14    -340.8334875107      3.91E-03
   15    -341.0143487969      5.38E-04
   16    -341.0208503387      2.33E-04
   17    -341.0222157216      8.26E-05
   18    -341.0226479622      3.80E-05
   19    -341.0227838235      1.99E-05
   20    -341.0228621433      1.14E-05
   21    -341.0228993009      7.00E-06
   22    -341.0229145803      3.53E-06
   23    -341.0229198207      2.21E-06
   24    -341.0229213065      1.01E-06
   25    -341.0229216337      6.63E-07
   26    -341.0229217596      3.72E-07
   27    -341.0229218454      2.84E-07
   28    -341.0229218884      1.07E-07
   29    -341.0229218977      4.33E-08
   30    -341.0229218992      2.28E-08
   31    -341.0229218997      1.20E-08
   32    -341.0229218997      5.24E-09 Convergence criterion met
 ---------------------------------------
 <S^2> = 0.7693
 SCF time:  CPU 5706.31 s  wall 106.22 s
 SCF   energy in the final basis set = -341.02292190
 Total energy in the final basis set = -341.02292190
 
 --------------------------------------------------------------
 
                    Orbital Energies (a.u.)
 --------------------------------------------------------------
 
 Alpha MOs
 -- Occupied --
-14.4403 -14.4236 -10.3691 -10.3592 -10.3344 -10.3255 -10.3200 -10.3147
 -1.1095  -1.0291  -0.9685  -0.9044  -0.8028  -0.7346  -0.7087  -0.6638
 -0.5977  -0.5826  -0.5739  -0.5285  -0.5169  -0.4918  -0.4685  -0.4414
 -0.4308  -0.4068  -0.3501  -0.3000
 -- Virtual --
  0.0716   0.0913   0.0928   0.1128   0.1295   0.1462   0.1598   0.1633
  0.1815   0.2112   0.2392   0.2742   0.2847   0.3000   0.3149   0.3264
  0.3368   0.3503   0.3682   0.3935   0.4090   0.4184   0.4326   0.4503
  0.4529   0.4614   0.4756   0.4790   0.5057   0.5131   0.5249   0.5338
  0.5450   0.5516   0.5679   0.5787   0.5842   0.5951   0.6119   0.6398
  0.6403   0.6622   0.6698   0.7007   0.7121   0.7208   0.7221   0.7431
  0.7702   0.7949   0.8123   0.8421   0.8829   0.9027   0.9079   0.9331
  0.9506   0.9626   0.9850   1.0347   1.0406   1.0486   1.0621   1.0780
  1.0892   1.0987   1.1198   1.1289   1.1542   1.1674   1.2016   1.2136
  1.2337   1.2480   1.2507   1.2712   1.2793   1.3072   1.3108   1.3267
  1.3486   1.3757   1.3987   1.4158   1.4342   1.4508   1.4567   1.4779
  1.5033   1.5265   1.5321   1.5600   1.5776   1.5970   1.6219   1.6420
  1.6505   1.7036   1.7376   1.7871   1.8597   1.8848   1.9038   1.9239
  1.9653   2.0200   2.0347   2.0825   2.1336   2.1880   2.1997   2.2379
  2.2647   2.2857   2.3016   2.3438   2.3663   2.3834   2.4351   2.4576
  2.4801   2.5202   2.5552   2.5746   2.6011   2.6235   2.6434   2.6699
  2.6838   2.7032   2.7228   2.7362   2.7589   2.7642   2.7949   2.8148
  2.8188   2.8438   2.8679   2.8927   2.9014   2.9239   2.9286   2.9595
  2.9764   2.9966   3.0121   3.0274   3.0418   3.0451   3.0560   3.0864
  3.1042   3.1201   3.1350   3.1513   3.1715   3.1890   3.2043   3.2145
  3.2266   3.2352   3.2460   3.2763   3.2933   3.3105   3.3189   3.3305
  3.3614   3.3717   3.3885   3.3990   3.4202   3.4592   3.4823   3.5038
  3.5134   3.5324   3.5479   3.5743   3.6063   3.6136   3.6345   3.6828
  3.6983   3.7163   3.7216   3.7289   3.7454   3.7817   3.8050   3.8139
  3.8289   3.8545   3.8612   3.8770   3.9100   3.9344   3.9629   3.9817
  4.0241   4.0339   4.0485   4.0748   4.0774   4.0900   4.1112   4.1360
  4.1469   4.1755   4.2039   4.2092   4.2439   4.2654   4.2883   4.2950
  4.3054   4.3327   4.3437   4.3755   4.3890   4.4248   4.4376   4.4681
  4.5099   4.5368   4.5725   4.6152   4.6344   4.6696   4.6719   4.7046
  4.7363   4.7629   4.8083   4.8141   4.8337   4.8793   4.9062   4.9328
  4.9548   4.9659   4.9900   5.0562   5.0646   5.1074   5.1280   5.1700
  5.1989   5.2238   5.2391   5.2607   5.2907   5.3028   5.3440   5.3804
  5.4247   5.5010   5.5293   5.6330   5.6441   5.6858   5.8013   5.8243
  5.8410   5.8761   5.9632   6.0753   6.1135   6.2191   6.2539   6.3053
  6.3682   6.5088   8.1941  10.0155  11.1722  12.0895  12.9731  13.0944
 13.9460  15.9453
 
 Beta MOs
 -- Occupied --
-14.4369 -14.4235 -10.3658 -10.3584 -10.3338 -10.3265 -10.3199 -10.3106
 -1.0994  -1.0281  -0.9629  -0.8891  -0.7958  -0.7232  -0.7028  -0.6581
 -0.5938  -0.5754  -0.5667  -0.5180  -0.5096  -0.4708  -0.4663  -0.4358
 -0.4249  -0.3902  -0.3424
 -- Virtual --
 -0.0510   0.0888   0.0940   0.1061   0.1255   0.1339   0.1493   0.1621
  0.1658   0.1836   0.2119   0.2434   0.2757   0.2870   0.3023   0.3178
  0.3282   0.3370   0.3545   0.3716   0.3961   0.4137   0.4209   0.4369
  0.4545   0.4596   0.4652   0.4801   0.4826   0.5096   0.5161   0.5274
  0.5366   0.5476   0.5548   0.5702   0.5811   0.5854   0.5965   0.6144
  0.6426   0.6448   0.6645   0.6725   0.7028   0.7137   0.7220   0.7243
  0.7447   0.7739   0.7974   0.8157   0.8447   0.8858   0.9052   0.9101
  0.9374   0.9535   0.9643   0.9878   1.0369   1.0443   1.0513   1.0645
  1.0800   1.0905   1.1014   1.1214   1.1324   1.1571   1.1695   1.2035
  1.2172   1.2373   1.2499   1.2551   1.2741   1.2848   1.3096   1.3126
  1.3309   1.3524   1.3776   1.4005   1.4201   1.4365   1.4550   1.4600
  1.4825   1.5066   1.5295   1.5345   1.5620   1.5826   1.6003   1.6271
  1.6447   1.6528   1.7093   1.7439   1.7900   1.8641   1.8868   1.9049
  1.9275   1.9679   2.0255   2.0403   2.0867   2.1394   2.1940   2.2103
  2.2408   2.2703   2.2881   2.3087   2.3483   2.3798   2.3940   2.4382
  2.4659   2.4855   2.5283   2.5588   2.5793   2.6071   2.6281   2.6495
  2.6733   2.6903   2.7118   2.7277   2.7401   2.7619   2.7707   2.7986
  2.8198   2.8224   2.8502   2.8733   2.8983   2.9068   2.9299   2.9364
  2.9677   2.9802   3.0035   3.0181   3.0322   3.0468   3.0515   3.0610
  3.0905   3.1091   3.1240   3.1392   3.1565   3.1778   3.1930   3.2083
  3.2192   3.2345   3.2430   3.2539   3.2811   3.2997   3.3152   3.3233
  3.3368   3.3648   3.3758   3.3981   3.4056   3.4257   3.4656   3.4861
  3.5077   3.5174   3.5357   3.5499   3.5812   3.6130   3.6176   3.6389
  3.6854   3.7010   3.7198   3.7273   3.7328   3.7502   3.7842   3.8081
  3.8172   3.8353   3.8577   3.8667   3.8797   3.9143   3.9381   3.9663
  3.9853   4.0273   4.0382   4.0526   4.0766   4.0782   4.0928   4.1150
  4.1403   4.1512   4.1798   4.2079   4.2122   4.2495   4.2706   4.2927
  4.2978   4.3086   4.3357   4.3479   4.3821   4.3928   4.4298   4.4420
  4.4742   4.5141   4.5421   4.5781   4.6186   4.6384   4.6713   4.6735
  4.7085   4.7396   4.7673   4.8109   4.8179   4.8370   4.8847   4.9098
  4.9399   4.9620   4.9726   4.9960   5.0597   5.0685   5.1122   5.1350
  5.1749   5.2020   5.2275   5.2412   5.2646   5.2954   5.3064   5.3487
  5.3887   5.4316   5.5068   5.5324   5.6370   5.6485   5.6896   5.8048
  5.8271   5.8438   5.8782   5.9674   6.0794   6.1178   6.2215   6.2548
  6.3083   6.3695   6.5133   8.1947  10.0192  11.1776  12.0942  12.9773
 13.0988  13.9517  15.9456
 --------------------------------------------------------------
 
          Ground-State Mulliken Net Atomic Charges

     Atom                 Charge (a.u.)    Spin (a.u.)
  --------------------------------------------------------
      1 C                    -0.102827       0.008564
      2 N                    -0.049574       0.005169
      3 C                    -0.168743      -0.084016
      4 C                    -0.014905       0.060179
      5 C                     0.001002       0.320563
      6 N                    -0.170448       0.195420
      7 C                    -0.074595       0.069624
      8 C                    -0.138665       0.415864
      9 H                     0.140926       0.009637
     10 H                     0.137565      -0.001933
     11 H                     0.153169       0.009184
     12 H                     0.139847       0.000158
     13 H                     0.147249      -0.008413
  --------------------------------------------------------
  Sum of atomic charges =    -0.000000
  Sum of spin   charges =     1.000000

 -----------------------------------------------------------------
                    Cartesian Multipole Moments
 -----------------------------------------------------------------
    Charge (ESU x 10^10)
                 0.0000
    Dipole Moment (Debye)
         X       1.3699      Y      -2.3101      Z      -3.5672
       Tot       4.4652
    Quadrupole Moments (Debye-Ang)
        XX     -39.5914     XY      -6.8447     YY     -42.5652
        XZ      -3.0797     YZ      12.4233     ZZ     -22.6618
    Octopole Moments (Debye-Ang^2)
       XXX    -130.0418    XXY     103.5416    XYY     -28.8490
       YYY     396.7817    XXZ     117.1669    XYZ      10.2877
       YYZ     107.4859    XZZ     -38.4375    YZZ      65.0424
       ZZZ     282.6064
    Hexadecapole Moments (Debye-Ang^3)
      XXXX    -525.8662   XXXY     395.4538   XXYY    -455.2730
      XYYY     424.6681   YYYY   -2802.9171   XXXZ     384.4909
      XXYZ    -319.3252   XYYZ     135.7071   YYYZ   -1105.0445
      XXZZ    -473.6548   XYZZ     134.9400   YYZZ    -717.8220
      XZZZ     385.5660   YZZZ    -833.0103   ZZZZ   -2018.5581
 -----------------------------------------------------------------
 Calculating MO derivatives via CPSCF
    1     0    42    0.0228180  
    2     0    42    0.0088525  
    3     0    42    0.0032412  
    4     0    42    0.0013408  
    5     0    42    0.0003088  
    6     9    33    0.0000496  
    7    29    13    0.0000068  
    8    42     0    0.0000009  Converged
 Time for AOints: 1794.1 s (CPU) 29.6 s (wall)
 ------------------------------------------------------------------------------
                     AOints        : Timing summary (seconds)
 ------------------------------------------------------------------------------
     job step          cpu (% of tot)      sys (% of tot)     wall (% of tot)
 ------------------------------------------------------------------------------
  AOints            0.1794E+04 ( 0.1)   0.7171E-02 ( 3.7)   0.2965E+02 ( 0.1)
 ------------------------------------------------------------------------------
   Grand Totals     0.1753E+07          0.1945E+00          0.3083E+05
 ------------------------------------------------------------------------------
 Polarizability Matrix (a.u.)
            1           2           3
    1 -74.2654023   2.5833605  -2.2090737
    2   2.5833605 -68.3590693   1.6868519
    3  -2.2090737   1.6868519 -71.8886913
 Calculating analytic Hessian of the SCF energy
 
 Direct stationary perturbation theory relativistic correction:
 
 rels  =       0.087507551480
 relv  =      -0.423907274290
 rel2e =       0.000000000000
 E_rel =      -0.336399722810
 
 Hessian of the SCF Energy
            1           2           3           4           5           6
    1   0.1051790  -0.0219722  -0.0187266  -0.0369607   0.0174797   0.0180992
    2  -0.0219722   0.9041230   0.7600444   0.0159026  -0.7001948  -0.6339691
    3  -0.0187266   0.7600444   0.8299641   0.0165427  -0.6329387  -0.6360825
    4  -0.0369607   0.0159026   0.0165427   0.0183045  -0.0175569  -0.0174547
    5   0.0174797  -0.7001948  -0.6329387  -0.0175569   0.6917078   0.6433487
    6   0.0180992  -0.6339691  -0.6360825  -0.0174547   0.6433487   0.6297382
    7  -0.0112676   0.0200544   0.0098706   0.0014771  -0.0018218   0.0000800
    8   0.0211001  -0.0154348  -0.0130913  -0.0015896   0.0022609   0.0016570
    9   0.0212106  -0.0010214  -0.0035690  -0.0029843  -0.0010478   0.0001343
   10  -0.0634476  -0.0047526  -0.0065759   0.0177932   0.0009492   0.0002013
   11   0.0021473  -0.1649357  -0.0878162   0.0009330   0.0078093  -0.0138403
   12   0.0002687  -0.0996774  -0.1785655   0.0005535  -0.0098468   0.0085277
   13   0.0014343  -0.0036227   0.0026207  -0.0000177  -0.0007121  -0.0021238
   14  -0.0074995  -0.0340935  -0.0083822   0.0005518   0.0036547   0.0024571
   15  -0.0224244  -0.0174139   0.0138846   0.0041296   0.0007892  -0.0043166
   16   0.0033836  -0.0021970   0.0001208  -0.0008312  -0.0003083  -0.0013192
   17   0.0039597   0.0017445   0.0017108  -0.0006180  -0.0005967   0.0002341
   18   0.0036696  -0.0048056  -0.0017182  -0.0009087   0.0005489   0.0009537
   19  -0.0028640  -0.0007978  -0.0019811   0.0006410   0.0003942   0.0012688
   20  -0.0017469   0.0002961  -0.0018737   0.0004396   0.0000522   0.0011583
   21   0.0006197   0.0020010  -0.0001099  -0.0000616  -0.0003539  -0.0000023
   22   0.0042191  -0.0007231  -0.0018140  -0.0007213  -0.0001458  -0.0001796
   23  -0.0005307   0.0022329   0.0034934   0.0004470   0.0001885   0.0003101
   24   0.0041801  -0.0068892  -0.0002894  -0.0002906   0.0002620  -0.0010718
   25  -0.0022583  -0.0014760  -0.0006420   0.0004139   0.0005331   0.0004052
   26   0.0024562   0.0008337  -0.0004720  -0.0006645  -0.0010161  -0.0004719
   27   0.0004370  -0.0000419  -0.0002026  -0.0000854  -0.0000786  -0.0000022
   28   0.0011477  -0.0024420   0.0005956   0.0001482   0.0010288   0.0002940
   29  -0.0115718   0.0082014  -0.0238264   0.0017153  -0.0033533   0.0008039
   30  -0.0087755   0.0024986  -0.0222925   0.0008693  -0.0009598   0.0017809
   31   0.0010853   0.0023678  -0.0000096  -0.0002572   0.0000785   0.0006358
   32  -0.0033706  -0.0025787   0.0026412   0.0006203  -0.0002694  -0.0011686
   33   0.0010606  -0.0000383  -0.0007956  -0.0002398   0.0001660   0.0002716
   34   0.0001006  -0.0000769   0.0000716  -0.0000208   0.0000234   0.0000501
   35   0.0000044   0.0001526  -0.0001365  -0.0001011  -0.0000907  -0.0001734
   36  -0.0000244  -0.0001113  -0.0001951   0.0000215   0.0000490   0.0001144
   37   0.0002487  -0.0002645  -0.0000729   0.0000309   0.0000579   0.0000430
   38  -0.0004556  -0.0003468   0.0006472  -0.0000795  -0.0001524  -0.0003457
   39   0.0004055  -0.0005759  -0.0000283  -0.0000915   0.0000619  -0.0000452
            7           8           9          10          11          12
    1  -0.0112676   0.0211001   0.0212106  -0.0634476   0.0021473   0.0002687
    2   0.0200544  -0.0154348  -0.0010214  -0.0047526  -0.1649357  -0.0996774
    3   0.0098706  -0.0130913  -0.0035690  -0.0065759  -0.0878162  -0.1785655
    4   0.0014771  -0.0015896  -0.0029843   0.0177932   0.0009330   0.0005535
    5  -0.0018218   0.0022609  -0.0010478   0.0009492   0.0078093  -0.0098468
    6   0.0000800   0.0016570   0.0001343   0.0002013  -0.0138403   0.0085277
    7   0.3383974  -0.1595466  -0.0621240  -0.1442442   0.1130347   0.0371940
    8  -0.1595466   0.1914232  -0.1513075   0.0332841  -0.0379380   0.0063840
    9  -0.0621240  -0.1513075   0.7068564   0.0352795  -0.0084461  -0.0743316
   10  -0.1442442   0.0332841   0.0352795   0.3514166  -0.0456385   0.0979630
   11   0.1130347  -0.0379380  -0.0084461  -0.0456385   0.5471404  -0.0243020
   12   0.0371940   0.0063840  -0.0743316   0.0979630  -0.0243020   0.5918911
   13   0.0655256   0.0411199   0.0271497  -0.0282028  -0.1040945  -0.0289251
   14  -0.0084861  -0.0114475   0.0065592  -0.0468572  -0.2494194   0.0322521
   15  -0.0914896  -0.0236761  -0.0389412  -0.0080988   0.0668677  -0.0700931
   16   0.0110758  -0.0101714  -0.0037707  -0.0160676  -0.0041291  -0.0028992
   17   0.0100745   0.0025821   0.0046683   0.0050593  -0.0159528   0.0346165
   18   0.0719894   0.0159287  -0.0073169  -0.0025765  -0.0031984  -0.0181084
   19   0.0037684   0.0080936   0.0120969   0.0162043   0.0032339  -0.0036100
   20  -0.0308971  -0.0024569   0.0189343   0.0071098   0.0078882   0.0071045
   21  -0.0085709   0.0085891  -0.0449083  -0.0121979   0.0021588   0.0030139
   22  -0.1458992   0.0725539  -0.1106947  -0.0268454  -0.0045359  -0.0196841
   23   0.0488872  -0.1008654   0.0910799   0.0144129  -0.0037743   0.0149349
   24  -0.0541723   0.1186299  -0.2527568   0.0037648  -0.0170328  -0.0079690
   25  -0.1009593  -0.0115181   0.1062698  -0.0162349   0.0018730   0.0221939
   26  -0.0178798  -0.0344456   0.0283059   0.0063800   0.0023904  -0.0137240
   27   0.1048912   0.0309625  -0.3033425  -0.0026527   0.0010582   0.0003709
   28  -0.0126048   0.0118432  -0.0261082  -0.0905449   0.0404306  -0.1041085
   29   0.0025506  -0.0029723   0.0046209   0.0396412  -0.0786721   0.0711754
   30   0.0047634  -0.0036624   0.0072576  -0.1063914   0.0772586  -0.2555218
   31   0.0011858  -0.0053992  -0.0037021   0.0000087  -0.0018183   0.0025256
   32   0.0044182   0.0019264   0.0023846  -0.0122504  -0.0151341  -0.0175818
   33   0.0010243   0.0026399   0.0035414   0.0030364   0.0082024   0.0047848
   34  -0.0017487  -0.0007409   0.0026271   0.0002329  -0.0004587  -0.0002528
   35  -0.0023702   0.0013842   0.0014324  -0.0024023   0.0010508  -0.0014320
   36   0.0020637   0.0000444  -0.0018656  -0.0008888   0.0002279  -0.0002841
   37  -0.0047062   0.0009710   0.0047505  -0.0000683  -0.0009775  -0.0012191
   38   0.0219819   0.0059837   0.0038374   0.0050645  -0.0004526   0.0000965
   39  -0.0155198   0.0069018   0.0092423  -0.0008629  -0.0011377  -0.0037149
           13          14          15          16          17          18
    1   0.0014343  -0.0074995  -0.0224244   0.0033836   0.0039597   0.0036696
    2  -0.0036227  -0.0340935  -0.0174139  -0.0021970   0.0017445  -0.0048056
    3   0.0026207  -0.0083822   0.0138846   0.0001208   0.0017108  -0.0017182
    4  -0.0000177   0.0005518   0.0041296  -0.0008312  -0.0006180  -0.0009087
    5  -0.0007121   0.0036547   0.0007892  -0.0003083  -0.0005967   0.0005489
    6  -0.0021238   0.0024571  -0.0043166  -0.0013192   0.0002341   0.0009537
    7   0.0655256  -0.0084861  -0.0914896   0.0110758   0.0100745   0.0719894
    8   0.0411199  -0.0114475  -0.0236761  -0.0101714   0.0025821   0.0159287
    9   0.0271497   0.0065592  -0.0389412  -0.0037707   0.0046683  -0.0073169
   10  -0.0282028  -0.0468572  -0.0080988  -0.0160676   0.0050593  -0.0025765
   11  -0.1040945  -0.2494194   0.0668677  -0.0041291  -0.0159528  -0.0031984
   12  -0.0289251   0.0322521  -0.0700931  -0.0028992   0.0346165  -0.0181084
   13   0.2463524   0.1243061   0.3010686  -0.0790930   0.0001078  -0.0921676
   14   0.1243061   0.5448754  -0.0078639   0.0386205  -0.1129285   0.0667596
   15   0.3010686  -0.0078639   0.4802330  -0.0607495   0.0690750  -0.2049235
   16  -0.0790930   0.0386205  -0.0607495   0.6226248   0.0566715   0.1520193
   17   0.0001078  -0.1129285   0.0690750   0.0566715   0.1611600  -0.0980596
   18  -0.0921676   0.0667596  -0.2049235   0.1520193  -0.0980596   0.3709045
   19  -0.0434531  -0.0038242  -0.0513257  -0.4521579  -0.0598832  -0.1022778
   20   0.0208928  -0.0022532  -0.0032721  -0.0555652  -0.0632944  -0.0035262
   21  -0.0322026   0.0168774  -0.0607763  -0.0843826   0.0082887  -0.0993459
   22  -0.0443847   0.0010618   0.0301028  -0.0803196  -0.0215472  -0.0035068
   23   0.0110103  -0.0026743  -0.0132278  -0.0328325   0.0268681   0.0115495
   24  -0.0679658  -0.0148792   0.0497339   0.0256548  -0.0081746  -0.0243635
   25   0.0072285   0.0087585  -0.0063574   0.0017819  -0.0005226   0.0064123
   26   0.0108048   0.0039229  -0.0060658   0.0032709  -0.0006112   0.0104036
   27   0.0017415   0.0021581  -0.0011746   0.0005211  -0.0003873   0.0042509
   28   0.0047315  -0.0049004   0.0165552   0.0021114  -0.0034398  -0.0002200
   29   0.0132815  -0.0067070   0.0254137  -0.0001780  -0.0050732  -0.0005654
   30  -0.0028048   0.0019323  -0.0072396  -0.0013003   0.0016552   0.0010673
   31  -0.1237766  -0.0983234  -0.1110151   0.0028999   0.0010084  -0.0018498
   32  -0.1040543  -0.1448084  -0.0970441   0.0069094   0.0109459   0.0059881
   33  -0.1013480  -0.1031686  -0.1583004  -0.0243310  -0.0128699  -0.0195218
   34  -0.0043982  -0.0036120  -0.0021981  -0.0146961   0.0095917  -0.0317665
   35  -0.0005315   0.0129966   0.0000659  -0.0001343  -0.0037195  -0.0039920
   36   0.0003223   0.0037324   0.0016694  -0.0054697  -0.0025551  -0.0014893
   37  -0.0019462   0.0002041   0.0018023  -0.0007121  -0.0004621   0.0011832
   38  -0.0085079  -0.0011176   0.0063522   0.0000435  -0.0011244   0.0029690
   39  -0.0053650   0.0015657   0.0002444   0.0059064   0.0017980  -0.0003888
           19          20          21          22          23          24
    1  -0.0028640  -0.0017469   0.0006197   0.0042191  -0.0005307   0.0041801
    2  -0.0007978   0.0002961   0.0020010  -0.0007231   0.0022329  -0.0068892
    3  -0.0019811  -0.0018737  -0.0001099  -0.0018140   0.0034934  -0.0002894
    4   0.0006410   0.0004396  -0.0000616  -0.0007213   0.0004470  -0.0002906
    5   0.0003942   0.0000522  -0.0003539  -0.0001458   0.0001885   0.0002620
    6   0.0012688   0.0011583  -0.0000023  -0.0001796   0.0003101  -0.0010718
    7   0.0037684  -0.0308971  -0.0085709  -0.1458992   0.0488872  -0.0541723
    8   0.0080936  -0.0024569   0.0085891   0.0725539  -0.1008654   0.1186299
    9   0.0120969   0.0189343  -0.0449083  -0.1106947   0.0910799  -0.2527568
   10   0.0162043   0.0071098  -0.0121979  -0.0268454   0.0144129   0.0037648
   11   0.0032339   0.0078882   0.0021588  -0.0045359  -0.0037743  -0.0170328
   12  -0.0036100   0.0071045   0.0030139  -0.0196841   0.0149349  -0.0079690
   13  -0.0434531   0.0208928  -0.0322026  -0.0443847   0.0110103  -0.0679658
   14  -0.0038242  -0.0022532   0.0168774   0.0010618  -0.0026743  -0.0148792
   15  -0.0513257  -0.0032721  -0.0607763   0.0301028  -0.0132278   0.0497339
   16  -0.4521579  -0.0555652  -0.0843826  -0.0803196  -0.0328325   0.0256548
   17  -0.0598832  -0.0632944   0.0082887  -0.0215472   0.0268681  -0.0081746
   18  -0.1022778  -0.0035262  -0.0993459  -0.0035068   0.0115495  -0.0243635
   19   0.7062584   0.0610267   0.1476954  -0.1253679  -0.0132779   0.0601410
   20   0.0610267   0.2087371  -0.1712784  -0.0202490  -0.0942256   0.0802492
   21   0.1476954  -0.1712784   0.6936420   0.0725535   0.0530784  -0.1939096
   22  -0.1253679  -0.0202490   0.0725535   0.7437487  -0.0682387   0.0241382
   23  -0.0132779  -0.0942256   0.0530784  -0.0682387   0.2052325  -0.1743549
   24   0.0601410   0.0802492  -0.1939096   0.0241382  -0.1743549   0.5090746
   25  -0.0038984   0.0007879  -0.0023472   0.0154674   0.0023421  -0.0116165
   26  -0.0030299   0.0002638   0.0051569  -0.0007001  -0.0017573   0.0132231
   27  -0.0043120   0.0000334  -0.0024768   0.0125258   0.0015496  -0.0126863
   28  -0.0008817  -0.0010025   0.0005738  -0.0041497   0.0017829   0.0026708
   29  -0.0008160  -0.0004917   0.0004162   0.0002061  -0.0007845  -0.0009295
   30   0.0010190   0.0006202  -0.0001522   0.0014893  -0.0007271   0.0000306
   31  -0.0039781  -0.0028073   0.0005731   0.0010356   0.0008356  -0.0051986
   32   0.0037122   0.0008786   0.0018273  -0.0009937   0.0006107   0.0010007
   33   0.0062846   0.0025099  -0.0067530  -0.0011561  -0.0005433   0.0023461
   34  -0.0846953   0.0189590  -0.0780548   0.0113896  -0.0045153   0.0146269
   35   0.0220352  -0.0592136   0.0725917   0.0023787   0.0003977   0.0099483
   36  -0.0815938   0.0737925  -0.2972155  -0.0107577   0.0027842  -0.0081570
   37  -0.0095758   0.0030523  -0.0041980  -0.3481727   0.0396773   0.0040672
   38  -0.0168668   0.0038193   0.0006467   0.0409331  -0.0314490  -0.0010531
   39   0.0165950  -0.0044518   0.0089937   0.0069833   0.0100732  -0.0599816
           25          26          27          28          29          30
    1  -0.0022583   0.0024562   0.0004370   0.0011477  -0.0115718  -0.0087755
    2  -0.0014760   0.0008337  -0.0000419  -0.0024420   0.0082014   0.0024986
    3  -0.0006420  -0.0004720  -0.0002026   0.0005956  -0.0238264  -0.0222925
    4   0.0004139  -0.0006645  -0.0000854   0.0001482   0.0017153   0.0008693
    5   0.0005331  -0.0010161  -0.0000786   0.0010288  -0.0033533  -0.0009598
    6   0.0004052  -0.0004719  -0.0000022   0.0002940   0.0008039   0.0017809
    7  -0.1009593  -0.0178798   0.1048912  -0.0126048   0.0025506   0.0047634
    8  -0.0115181  -0.0344456   0.0309625   0.0118432  -0.0029723  -0.0036624
    9   0.1062698   0.0283059  -0.3033425  -0.0261082   0.0046209   0.0072576
   10  -0.0162349   0.0063800  -0.0026527  -0.0905449   0.0396412  -0.1063914
   11   0.0018730   0.0023904   0.0010582   0.0404306  -0.0786721   0.0772586
   12   0.0221939  -0.0137240   0.0003709  -0.1041085   0.0711754  -0.2555218
   13   0.0072285   0.0108048   0.0017415   0.0047315   0.0132815  -0.0028048
   14   0.0087585   0.0039229   0.0021581  -0.0049004  -0.0067070   0.0019323
   15  -0.0063574  -0.0060658  -0.0011746   0.0165552   0.0254137  -0.0072396
   16   0.0017819   0.0032709   0.0005211   0.0021114  -0.0001780  -0.0013003
   17  -0.0005226  -0.0006112  -0.0003873  -0.0034398  -0.0050732   0.0016552
   18   0.0064123   0.0104036   0.0042509  -0.0002200  -0.0005654   0.0010673
   19  -0.0038984  -0.0030299  -0.0043120  -0.0008817  -0.0008160   0.0010190
   20   0.0007879   0.0002638   0.0000334  -0.0010025  -0.0004917   0.0006202
   21  -0.0023472   0.0051569  -0.0024768   0.0005738   0.0004162  -0.0001522
   22   0.0154674  -0.0007001   0.0125258  -0.0041497   0.0002061   0.0014893
   23   0.0023421  -0.0017573   0.0015496   0.0017829  -0.0007845  -0.0007271
   24  -0.0116165   0.0132231  -0.0126863   0.0026708  -0.0009295   0.0000306
   25   0.0945583  -0.0002877  -0.1140737   0.0018418   0.0004940  -0.0000036
   26  -0.0002877   0.0317962  -0.0355612  -0.0008594   0.0007898   0.0001281
   27  -0.1140737  -0.0355612   0.3142461  -0.0000688   0.0000513   0.0010288
   28   0.0018418  -0.0008594  -0.0000688   0.0987197  -0.0447015   0.1103897
   29   0.0004940   0.0007898   0.0000513  -0.0447015   0.0872478  -0.0776483
   30  -0.0000036   0.0001281   0.0010288   0.1103897  -0.0776483   0.2731390
   31   0.0009603   0.0009676   0.0007459  -0.0003137  -0.0006476   0.0005818
   32  -0.0004609   0.0001726  -0.0000452   0.0014001   0.0010719  -0.0006782
   33  -0.0003919  -0.0005095  -0.0001840   0.0001995  -0.0000028   0.0006232
   34   0.0007142  -0.0004145   0.0006729   0.0000646   0.0000359   0.0000021
   35   0.0005222   0.0001893   0.0005705   0.0002398   0.0006253  -0.0002464
   36  -0.0005451   0.0005922  -0.0003128   0.0000915   0.0002962  -0.0000019
   37   0.0003846  -0.0000436  -0.0003427  -0.0002702  -0.0000097   0.0001611
   38  -0.0010454  -0.0025284  -0.0002694   0.0006201   0.0001179  -0.0001706
   39   0.0006962  -0.0010055   0.0004851  -0.0008647   0.0001948   0.0002806
           31          32          33          34          35          36
    1   0.0010853  -0.0033706   0.0010606   0.0001006   0.0000044  -0.0000244
    2   0.0023678  -0.0025787  -0.0000383  -0.0000769   0.0001526  -0.0001113
    3  -0.0000096   0.0026412  -0.0007956   0.0000716  -0.0001365  -0.0001951
    4  -0.0002572   0.0006203  -0.0002398  -0.0000208  -0.0001011   0.0000215
    5   0.0000785  -0.0002694   0.0001660   0.0000234  -0.0000907   0.0000490
    6   0.0006358  -0.0011686   0.0002716   0.0000501  -0.0001734   0.0001144
    7   0.0011858   0.0044182   0.0010243  -0.0017487  -0.0023702   0.0020637
    8  -0.0053992   0.0019264   0.0026399  -0.0007409   0.0013842   0.0000444
    9  -0.0037021   0.0023846   0.0035414   0.0026271   0.0014324  -0.0018656
   10   0.0000087  -0.0122504   0.0030364   0.0002329  -0.0024023  -0.0008888
   11  -0.0018183  -0.0151341   0.0082024  -0.0004587   0.0010508   0.0002279
   12   0.0025256  -0.0175818   0.0047848  -0.0002528  -0.0014320  -0.0002841
   13  -0.1237766  -0.1040543  -0.1013480  -0.0043982  -0.0005315   0.0003223
   14  -0.0983234  -0.1448084  -0.1031686  -0.0036120   0.0129966   0.0037324
   15  -0.1110151  -0.0970441  -0.1583004  -0.0021981   0.0000659   0.0016694
   16   0.0028999   0.0069094  -0.0243310  -0.0146961  -0.0001343  -0.0054697
   17   0.0010084   0.0109459  -0.0128699   0.0095917  -0.0037195  -0.0025551
   18  -0.0018498   0.0059881  -0.0195218  -0.0317665  -0.0039920  -0.0014893
   19  -0.0039781   0.0037122   0.0062846  -0.0846953   0.0220352  -0.0815938
   20  -0.0028073   0.0008786   0.0025099   0.0189590  -0.0592136   0.0737925
   21   0.0005731   0.0018273  -0.0067530  -0.0780548   0.0725917  -0.2972155
   22   0.0010356  -0.0009937  -0.0011561   0.0113896   0.0023787  -0.0107577
   23   0.0008356   0.0006107  -0.0005433  -0.0045153   0.0003977   0.0027842
   24  -0.0051986   0.0010007   0.0023461   0.0146269   0.0099483  -0.0081570
   25   0.0009603  -0.0004609  -0.0003919   0.0007142   0.0005222  -0.0005451
   26   0.0009676   0.0001726  -0.0005095  -0.0004145   0.0001893   0.0005922
   27   0.0007459  -0.0000452  -0.0001840   0.0006729   0.0005705  -0.0003128
   28  -0.0003137   0.0014001   0.0001995   0.0000646   0.0002398   0.0000915
   29  -0.0006476   0.0010719  -0.0000028   0.0000359   0.0006253   0.0002962
   30   0.0005818  -0.0006782   0.0006232   0.0000021  -0.0002464  -0.0000019
   31   0.1213670   0.1034222   0.1170884  -0.0003072   0.0006257   0.0000203
   32   0.1034222   0.1483764   0.1028684   0.0007101  -0.0008891  -0.0000843
   33   0.1170884   0.1028684   0.1733880  -0.0011426   0.0005850   0.0002923
   34  -0.0003072   0.0007101  -0.0011426   0.0933690  -0.0198000   0.0962627
   35   0.0006257  -0.0008891   0.0005850  -0.0198000   0.0481839  -0.0786895
   36   0.0000203  -0.0000843   0.0002923   0.0962627  -0.0786895   0.3075238
   37   0.0000902  -0.0000626  -0.0000842  -0.0000046  -0.0004666   0.0004975
   38  -0.0003099  -0.0003028   0.0001609   0.0002982  -0.0010675  -0.0000784
   39  -0.0003957  -0.0001081   0.0003072  -0.0008987  -0.0005240  -0.0000787
           37          38          39
    1   0.0002487  -0.0004556   0.0004055
    2  -0.0002645  -0.0003468  -0.0005759
    3  -0.0000729   0.0006472  -0.0000283
    4   0.0000309  -0.0000795  -0.0000915
    5   0.0000579  -0.0001524   0.0000619
    6   0.0000430  -0.0003457  -0.0000452
    7  -0.0047062   0.0219819  -0.0155198
    8   0.0009710   0.0059837   0.0069018
    9   0.0047505   0.0038374   0.0092423
   10  -0.0000683   0.0050645  -0.0008629
   11  -0.0009775  -0.0004526  -0.0011377
   12  -0.0012191   0.0000965  -0.0037149
   13  -0.0019462  -0.0085079  -0.0053650
   14   0.0002041  -0.0011176   0.0015657
   15   0.0018023   0.0063522   0.0002444
   16  -0.0007121   0.0000435   0.0059064
   17  -0.0004621  -0.0011244   0.0017980
   18   0.0011832   0.0029690  -0.0003888
   19  -0.0095758  -0.0168668   0.0165950
   20   0.0030523   0.0038193  -0.0044518
   21  -0.0041980   0.0006467   0.0089937
   22  -0.3481727   0.0409331   0.0069833
   23   0.0396773  -0.0314490   0.0100732
   24   0.0040672  -0.0010531  -0.0599816
   25   0.0003846  -0.0010454   0.0006962
   26  -0.0000436  -0.0025284  -0.0010055
   27  -0.0003427  -0.0002694   0.0004851
   28  -0.0002702   0.0006201  -0.0008647
   29  -0.0000097   0.0001179   0.0001948
   30   0.0001611  -0.0001706   0.0002806
   31   0.0000902  -0.0003099  -0.0003957
   32  -0.0000626  -0.0003028  -0.0001081
   33  -0.0000842   0.0001609   0.0003072
   34  -0.0000046   0.0002982  -0.0008987
   35  -0.0004666  -0.0010675  -0.0005240
   36   0.0004975  -0.0000784  -0.0000787
   37   0.3647017  -0.0416758  -0.0065879
   38  -0.0416758   0.0286205  -0.0127926
   39  -0.0065879  -0.0127926   0.0446842
 **********************************************************************
 **                                                                  **
 **                       VIBRATIONAL ANALYSIS                       **
 **                       --------------------                       **
 **                                                                  **
 **        VIBRATIONAL FREQUENCIES (CM**-1) AND NORMAL MODES         **
 **     FORCE CONSTANTS (mDYN/ANGSTROM) AND REDUCED MASSES (AMU)     **
 **                  INFRARED INTENSITIES (KM/MOL)                   **
 **                                                                  **
 **********************************************************************
 

 Mode:                 1                      2                      3
 Frequency:      -649.76                 127.28                 158.60
 Force Cnst:      1.2139                 0.0676                 0.0928
 Red. Mass:       4.8799                 7.0840                 6.2620
 IR Active:          YES                    YES                    YES
 IR Intens:       20.752                  2.948                  4.187
 Raman Active:       YES                    YES                    YES
               X      Y      Z        X      Y      Z        X      Y      Z
 C         -0.019  0.038  0.026   -0.033  0.152  0.065   -0.067 -0.027  0.021
 N          0.004  0.025  0.031   -0.221  0.395 -0.193    0.356  0.135 -0.136
 C         -0.292 -0.234 -0.017    0.008  0.030  0.079   -0.059  0.148  0.090
 C         -0.061  0.140  0.023    0.040  0.056  0.161   -0.175 -0.069  0.063
 C          0.343  0.015 -0.216    0.021  0.038  0.064    0.009 -0.147 -0.061
 N          0.010  0.053  0.043    0.057 -0.160 -0.016    0.003 -0.263 -0.109
 C          0.025 -0.060  0.015    0.094 -0.329 -0.081   -0.053 -0.040  0.012
 C          0.001  0.007  0.092    0.045 -0.182 -0.040   -0.062  0.241  0.137
 H         -0.417 -0.460 -0.096   -0.019  0.132  0.077    0.021  0.318  0.142
 H         -0.023  0.131  0.006    0.040  0.047  0.154   -0.202 -0.083  0.071
 H          0.243  0.072 -0.172   -0.029  0.135  0.020    0.139 -0.149 -0.172
 H          0.013 -0.056  0.021    0.148 -0.554 -0.161   -0.078 -0.081  0.010
 H          0.041  0.343  0.139    0.039 -0.226 -0.136   -0.029  0.495  0.250
 TransDip   0.135  0.018 -0.053    0.027 -0.038  0.029   -0.053  0.018  0.034

 Mode:                 4                      5                      6
 Frequency:       343.82                 406.31                 509.41
 Force Cnst:      0.4022                 0.5243                 0.5823
 Red. Mass:       5.7754                 5.3909                 3.8084
 IR Active:          YES                    YES                    YES
 IR Intens:        1.500                  7.238                  0.787
 Raman Active:       YES                    YES                    YES
               X      Y      Z        X      Y      Z        X      Y      Z
 C          0.204 -0.214  0.338    0.335  0.164 -0.149   -0.110  0.254 -0.108
 N         -0.102  0.182 -0.082   -0.140 -0.053  0.067    0.029  0.043  0.137
 C          0.008 -0.106 -0.118   -0.065 -0.140 -0.101    0.015 -0.016 -0.005
 C          0.088 -0.068  0.143    0.077  0.024 -0.018    0.015  0.014  0.040
 C         -0.018 -0.093 -0.098   -0.106  0.056  0.126    0.071 -0.076 -0.015
 N         -0.032 -0.057 -0.092    0.021 -0.240 -0.032    0.038 -0.217 -0.055
 C         -0.094  0.257  0.002   -0.012 -0.031  0.002   -0.054  0.187  0.083
 C         -0.005  0.024 -0.073   -0.060  0.234  0.075   -0.002 -0.127 -0.072
 H         -0.087 -0.117 -0.156   -0.013 -0.191 -0.084   -0.086 -0.182 -0.065
 H          0.034  0.232  0.283   -0.070 -0.058  0.023    0.006 -0.157 -0.021
 H         -0.073  0.006 -0.134   -0.302  0.232  0.139    0.095  0.009 -0.112
 H         -0.160  0.577  0.112    0.045 -0.135 -0.048   -0.098  0.503  0.185
 H         -0.014 -0.053  0.000   -0.016  0.559  0.255   -0.058 -0.561 -0.229
 TransDip   0.020 -0.000  0.034    0.030  0.077  0.025    0.015  0.024 -0.006

 Mode:                 7                      8                      9
 Frequency:       576.19                 666.63                 690.13
 Force Cnst:      0.6894                 0.4906                 1.5177
 Red. Mass:       3.5242                 1.8739                 5.4086
 IR Active:          YES                    YES                    YES
 IR Intens:       10.614                  9.554                  6.016
 Raman Active:       YES                    YES                    YES
               X      Y      Z        X      Y      Z        X      Y      Z
 C          0.243 -0.031 -0.042    0.050  0.110 -0.028    0.251  0.009 -0.081
 N         -0.062 -0.050 -0.043   -0.017  0.035  0.068   -0.062 -0.060 -0.036
 C         -0.037  0.245 -0.006    0.020 -0.017 -0.039   -0.153  0.030  0.295
 C         -0.047  0.018 -0.020   -0.027 -0.081  0.051   -0.228  0.008  0.029
 C          0.175 -0.050  0.018    0.024 -0.124 -0.036   -0.117 -0.040 -0.113
 N         -0.074 -0.036  0.136   -0.047  0.084  0.027    0.162  0.091 -0.202
 C         -0.047 -0.016  0.038   -0.001 -0.019 -0.052    0.084  0.041  0.070
 C         -0.148 -0.021 -0.058   -0.014 -0.098 -0.045    0.098 -0.112  0.057
 H         -0.037  0.103 -0.023    0.235  0.549  0.109   -0.139  0.236  0.331
 H         -0.215 -0.003  0.057   -0.053 -0.133  0.043    0.002  0.125 -0.039
 H          0.610 -0.212 -0.210    0.012 -0.142 -0.013   -0.356  0.004  0.048
 H          0.089 -0.068 -0.025   -0.021  0.230  0.020   -0.194  0.212  0.219
 H         -0.193 -0.367 -0.264    0.076  0.596  0.314    0.073 -0.244 -0.298
 TransDip   0.045 -0.026 -0.090    0.002  0.082  0.056   -0.061 -0.014  0.047

 Mode:                10                     11                     12
 Frequency:       751.67                 795.60                 821.92
 Force Cnst:      0.7505                 0.5730                 1.2927
 Red. Mass:       2.2545                 1.5364                 3.2479
 IR Active:          YES                    YES                    YES
 IR Intens:       39.591                  2.270                 11.935
 Raman Active:       YES                    YES                    YES
               X      Y      Z        X      Y      Z        X      Y      Z
 C         -0.042 -0.098 -0.004   -0.004 -0.024  0.013   -0.010 -0.032 -0.115
 N          0.012 -0.056 -0.076    0.001 -0.004 -0.012    0.006 -0.111 -0.088
 C         -0.040  0.033 -0.028   -0.010 -0.035  0.030   -0.020  0.083  0.115
 C          0.041  0.097 -0.016   -0.026  0.047 -0.031    0.056 -0.009  0.222
 C          0.093  0.110  0.030   -0.085  0.094  0.085    0.030  0.063  0.033
 N          0.054 -0.086 -0.007    0.025 -0.036 -0.045   -0.124 -0.040  0.057
 C          0.010  0.031  0.104    0.029  0.047  0.002   -0.061  0.010 -0.163
 C         -0.110 -0.131 -0.041   -0.002 -0.098 -0.019    0.171 -0.004 -0.057
 H          0.216  0.453  0.125   -0.061 -0.083  0.003   -0.521 -0.154 -0.120
 H         -0.087  0.036  0.025    0.038  0.081 -0.049    0.149 -0.072  0.156
 H         -0.432  0.417  0.218    0.754 -0.244 -0.335   -0.081  0.332 -0.105
 H          0.023  0.216  0.149    0.024  0.055  0.005   -0.096  0.442 -0.035
 H         -0.050  0.348  0.109    0.058  0.377  0.205    0.203  0.225  0.131
 TransDip   0.027  0.168  0.108    0.001  0.048  0.000    0.036  0.094 -0.045

 Mode:                13                     14                     15
 Frequency:       867.75                 897.12                 933.84
 Force Cnst:      0.7061                 1.0173                 2.2127
 Red. Mass:       1.5916                 2.1454                 4.3065
 IR Active:          YES                    YES                    YES
 IR Intens:       10.147                  9.163                 42.718
 Raman Active:       YES                    YES                    YES
               X      Y      Z        X      Y      Z        X      Y      Z
 C         -0.023 -0.004 -0.035   -0.021  0.004  0.019   -0.048  0.023 -0.076
 N          0.007 -0.031 -0.022    0.007  0.020  0.014    0.012 -0.049 -0.026
 C         -0.090 -0.117  0.039   -0.108  0.065  0.069   -0.034  0.041 -0.093
 C          0.086 -0.003  0.077    0.174  0.018 -0.082    0.161 -0.126  0.247
 C         -0.004  0.013  0.008   -0.091 -0.084 -0.053    0.004  0.032  0.050
 N         -0.015 -0.005  0.010    0.020 -0.016  0.067    0.114  0.172 -0.207
 C         -0.001  0.081 -0.039    0.048 -0.100  0.006    0.018 -0.120  0.108
 C         -0.019  0.064 -0.007   -0.071  0.035 -0.035   -0.200  0.045  0.021
 H          0.181  0.670  0.242   -0.073 -0.103  0.069   -0.164 -0.224 -0.173
 H          0.266  0.016 -0.004    0.568  0.214 -0.205   -0.226 -0.308  0.379
 H          0.216 -0.034 -0.137   -0.023 -0.183 -0.028    0.294 -0.002 -0.158
 H          0.124 -0.286 -0.189    0.016  0.534  0.192   -0.261  0.084  0.266
 H         -0.068 -0.270 -0.243   -0.056  0.213 -0.247   -0.214 -0.005 -0.129
 TransDip   0.081  0.042 -0.046    0.091  0.024 -0.023   -0.109 -0.128  0.125

 Mode:                16                     17                     18
 Frequency:       935.05                1043.53                1080.06
 Force Cnst:      0.7948                 1.2842                 1.3647
 Red. Mass:       1.5429                 2.0016                 1.9856
 IR Active:          YES                    YES                    YES
 IR Intens:        9.293                  1.893                  1.020
 Raman Active:       YES                    YES                    YES
               X      Y      Z        X      Y      Z        X      Y      Z
 C          0.001 -0.015  0.016   -0.003  0.003 -0.003   -0.009  0.010 -0.060
 N         -0.002  0.004 -0.003    0.001  0.001  0.001    0.002 -0.049 -0.037
 C          0.017 -0.081 -0.040   -0.022  0.012 -0.074    0.060  0.003 -0.135
 C         -0.057  0.041 -0.035    0.018  0.009 -0.013   -0.062  0.095  0.107
 C          0.016  0.053  0.056   -0.022 -0.009 -0.007   -0.093 -0.041 -0.086
 N         -0.025 -0.004  0.001   -0.045 -0.010  0.010    0.033 -0.012  0.063
 C          0.008 -0.125 -0.039   -0.061 -0.038  0.197    0.047 -0.035  0.070
 C          0.054  0.073  0.033    0.172  0.018 -0.083    0.000 -0.002  0.047
 H          0.211  0.280  0.077   -0.200  0.272 -0.131   -0.172  0.226 -0.219
 H         -0.266 -0.055  0.031   -0.003  0.050  0.011    0.240  0.604  0.141
 H          0.186  0.030 -0.068    0.073 -0.074 -0.031    0.003 -0.110 -0.116
 H         -0.212  0.690  0.266   -0.437 -0.370  0.261    0.148  0.064  0.069
 H          0.008 -0.297 -0.167    0.215  0.313 -0.474   -0.023 -0.298  0.442
 TransDip  -0.062  0.069  0.031   -0.000 -0.013  0.042    0.025  0.017  0.012

 Mode:                19                     20                     21
 Frequency:      1138.48                1174.40                1194.26
 Force Cnst:      1.0065                 1.4496                 1.3086
 Red. Mass:       1.3180                 1.7839                 1.5572
 IR Active:          YES                    YES                    YES
 IR Intens:       10.904                 13.984                 11.977
 Raman Active:       YES                    YES                    YES
               X      Y      Z        X      Y      Z        X      Y      Z
 C         -0.012  0.008 -0.025    0.012  0.004 -0.005    0.017 -0.001  0.027
 N          0.002 -0.020 -0.014   -0.003 -0.003 -0.000   -0.004  0.029  0.026
 C          0.050 -0.025  0.025    0.112 -0.047 -0.005    0.007  0.011 -0.020
 C         -0.004  0.033  0.054   -0.160 -0.047  0.076   -0.030 -0.126 -0.031
 C         -0.061 -0.015 -0.086    0.082  0.052  0.043   -0.042  0.089 -0.084
 N         -0.030 -0.009  0.054   -0.021  0.001 -0.029   -0.014 -0.011  0.043
 C          0.047  0.011  0.021   -0.009 -0.020  0.012    0.063 -0.015  0.069
 C         -0.013 -0.000 -0.006   -0.076  0.031 -0.042   -0.005 -0.000  0.023
 H          0.466 -0.320  0.170    0.128 -0.150 -0.009   -0.275  0.194 -0.119
 H         -0.337  0.135  0.254    0.743  0.196 -0.275    0.126 -0.435 -0.221
 H         -0.009  0.199 -0.331    0.005  0.045  0.124    0.006  0.490 -0.483
 H          0.177 -0.006 -0.030   -0.018  0.051  0.032    0.291  0.070  0.016
 H          0.010  0.242 -0.434   -0.064  0.217 -0.389   -0.011 -0.069  0.040
 TransDip   0.040  0.035 -0.091    0.029  0.096 -0.066    0.044  0.047 -0.090

 Mode:                22                     23                     24
 Frequency:      1312.30                1382.36                1402.06
 Force Cnst:      1.2324                 1.6882                 2.2362
 Red. Mass:       1.2146                 1.4994                 1.9308
 IR Active:          YES                    YES                    YES
 IR Intens:        1.218                 14.515                 20.607
 Raman Active:       YES                    YES                    YES
               X      Y      Z        X      Y      Z        X      Y      Z
 C         -0.000  0.004 -0.004    0.012 -0.011  0.009   -0.013  0.009 -0.008
 N         -0.000 -0.001  0.001   -0.001 -0.010 -0.012    0.002  0.009  0.010
 C          0.066 -0.033  0.033   -0.076  0.036 -0.042   -0.062  0.006  0.019
 C          0.023  0.011 -0.008   -0.013  0.041  0.078    0.004 -0.052 -0.064
 C          0.005  0.035 -0.033   -0.024  0.048 -0.051    0.056 -0.093  0.140
 N         -0.049 -0.005 -0.045   -0.042 -0.007 -0.028   -0.068  0.046 -0.109
 C         -0.021 -0.014  0.035   -0.016 -0.029  0.083   -0.029 -0.037  0.089
 C         -0.013 -0.008  0.043    0.074  0.023 -0.068    0.061  0.029 -0.068
 H         -0.387  0.184 -0.132    0.475 -0.227  0.158    0.091 -0.063  0.078
 H         -0.202  0.005  0.102    0.152 -0.465 -0.187    0.025  0.523  0.137
 H         -0.008 -0.343  0.311    0.031 -0.317  0.226   -0.002  0.408 -0.247
 H          0.592  0.182 -0.139    0.363  0.081 -0.011    0.555  0.087 -0.086
 H         -0.001  0.135 -0.307    0.075 -0.125  0.258    0.061 -0.092  0.212
 TransDip   0.021  0.020 -0.020    0.066  0.007  0.103    0.031 -0.075  0.120

 Mode:                25                     26                     27
 Frequency:      1404.88                1501.45                1577.48
 Force Cnst:      3.1365                 5.8305                 8.7909
 Red. Mass:       2.6972                 4.3897                 5.9959
 IR Active:          YES                    YES                    YES
 IR Intens:        6.359                  4.112                  3.489
 Raman Active:       YES                    YES                    YES
               X      Y      Z        X      Y      Z        X      Y      Z
 C          0.011 -0.033  0.024   -0.001 -0.006  0.006   -0.005  0.002 -0.001
 N         -0.001 -0.017 -0.027    0.001 -0.004 -0.006    0.001 -0.001 -0.001
 C          0.088 -0.048  0.020   -0.143  0.143 -0.243    0.008 -0.007  0.036
 C         -0.010  0.276  0.033    0.004  0.003  0.020    0.027  0.018 -0.005
 C         -0.021 -0.216  0.087   -0.009 -0.059  0.106    0.037 -0.016  0.017
 N         -0.005  0.051 -0.042   -0.059 -0.002 -0.062   -0.372 -0.042 -0.114
 C         -0.007 -0.010  0.012    0.048  0.067 -0.088    0.504  0.079  0.044
 C         -0.040  0.020 -0.019    0.097 -0.159  0.367   -0.066  0.019 -0.027
 H         -0.255  0.049 -0.117    0.263 -0.044 -0.131   -0.150 -0.022 -0.016
 H          0.073 -0.657 -0.362    0.310 -0.047 -0.153   -0.061  0.013  0.038
 H         -0.067  0.255 -0.319   -0.018  0.096 -0.019   -0.106 -0.180  0.253
 H          0.105 -0.050 -0.045    0.157  0.073 -0.147   -0.454 -0.185  0.349
 H         -0.040  0.065 -0.074    0.144  0.129 -0.621   -0.089 -0.153  0.211
 TransDip  -0.052 -0.052  0.033    0.031 -0.048  0.030    0.046  0.036 -0.014

 Mode:                28                     29                     30
 Frequency:      2405.11                3174.92                3216.08
 Force Cnst:     43.1429                 6.4503                 6.6361
 Red. Mass:      12.6588                 1.0861                 1.0890
 IR Active:          YES                    YES                    YES
 IR Intens:        7.463                  0.391                  2.694
 Raman Active:       YES                    YES                    YES
               X      Y      Z        X      Y      Z        X      Y      Z
 C         -0.015  0.578  0.551   -0.000  0.000 -0.000    0.000  0.000  0.000
 N          0.011 -0.428 -0.407   -0.000  0.000  0.000   -0.000 -0.000 -0.000
 C          0.004 -0.007  0.003   -0.002 -0.001  0.007   -0.010 -0.003  0.025
 C         -0.002 -0.068 -0.071   -0.035  0.027 -0.071   -0.001  0.002 -0.003
 C          0.004 -0.005  0.001    0.005  0.005  0.007   -0.024 -0.026 -0.027
 N          0.000  0.001 -0.001    0.000 -0.000  0.000    0.000  0.000 -0.000
 C         -0.001 -0.001  0.000   -0.000 -0.000  0.000   -0.021  0.016 -0.059
 C         -0.001  0.002 -0.002    0.001 -0.000  0.000    0.024 -0.004  0.001
 H         -0.018  0.011 -0.009    0.035  0.010 -0.084    0.122  0.031 -0.290
 H         -0.010 -0.020 -0.046    0.413 -0.309  0.839    0.013 -0.012  0.029
 H         -0.003  0.011 -0.019   -0.067 -0.067 -0.078    0.277  0.288  0.324
 H          0.002 -0.000  0.001   -0.001  0.000 -0.002    0.248 -0.183  0.667
 H         -0.001  0.002 -0.001   -0.007  0.000  0.001   -0.292  0.037  0.002
 TransDip  -0.028  0.075  0.035   -0.012  0.006 -0.015   -0.022  0.013 -0.046

 Mode:                31                     32                     33
 Frequency:      3220.05                3224.46                3247.25
 Force Cnst:      6.6790                 6.6819                 6.8177
 Red. Mass:       1.0933                 1.0908                 1.0974
 IR Active:          YES                    YES                    YES
 IR Intens:        2.046                  3.013                  3.987
 Raman Active:       YES                    YES                    YES
               X      Y      Z        X      Y      Z        X      Y      Z
 C          0.000  0.001  0.000   -0.000  0.000  0.000    0.000 -0.000 -0.000
 N         -0.000 -0.000 -0.000    0.000 -0.000 -0.000    0.000  0.000  0.000
 C          0.000 -0.001  0.004    0.029  0.008 -0.070   -0.009 -0.005  0.030
 C         -0.004  0.004 -0.007   -0.004  0.004 -0.008    0.002 -0.001  0.002
 C         -0.039 -0.040 -0.045   -0.009 -0.011 -0.010    0.002  0.002  0.001
 N         -0.002 -0.000  0.000    0.001  0.000  0.001    0.002  0.000  0.000
 C          0.018 -0.012  0.043   -0.010  0.007 -0.027   -0.006  0.006 -0.021
 C         -0.013  0.003 -0.001   -0.020  0.001  0.003   -0.081  0.010 -0.000
 H          0.014  0.004 -0.036   -0.340 -0.086  0.806    0.123  0.033 -0.303
 H          0.039 -0.034  0.083    0.047 -0.035  0.091   -0.012  0.009 -0.023
 H          0.444  0.459  0.516    0.107  0.111  0.123   -0.016 -0.016 -0.018
 H         -0.180  0.130 -0.483    0.110 -0.082  0.300    0.076 -0.060  0.218
 H          0.155 -0.021  0.001    0.242 -0.027 -0.008    0.901 -0.110 -0.014
 TransDip   0.023 -0.031  0.025   -0.009  0.001 -0.055   -0.053  0.025 -0.026

 STANDARD THERMODYNAMIC QUANTITIES AT   298.15 K  AND     1.00 ATM

   This Molecule has  1 Imaginary Frequencies
   Zero point vibrational energy:       60.300 kcal/mol

   Atom    1 Element C  Has Mass   12.00000
   Atom    2 Element N  Has Mass   14.00307
   Atom    3 Element C  Has Mass   12.00000
   Atom    4 Element C  Has Mass   12.00000
   Atom    5 Element C  Has Mass   12.00000
   Atom    6 Element N  Has Mass   14.00307
   Atom    7 Element C  Has Mass   12.00000
   Atom    8 Element C  Has Mass   12.00000
   Atom    9 Element H  Has Mass    1.00783
   Atom   10 Element H  Has Mass    1.00783
   Atom   11 Element H  Has Mass    1.00783
   Atom   12 Element H  Has Mass    1.00783
   Atom   13 Element H  Has Mass    1.00783
   Molecular Mass:   105.045290 amu
   Principal axes and moments of inertia in amu*Bohr^2:
                             1           2           3
    Eigenvalues --      490.04097   905.18334   934.92496
          X              -0.34999    -0.14550     0.92539
          Y               0.93437    -0.12460     0.33380
          Z               0.06674     0.98148     0.17956
   Rotational Symmetry Number is   1
   The Molecule is an Asymmetric Top
   Translational Enthalpy:        0.889 kcal/mol
   Rotational Enthalpy:           0.889 kcal/mol
   Vibrational Enthalpy:         62.327 kcal/mol
   gas constant (RT):             0.592 kcal/mol
   Translational Entropy:        39.865  cal/mol.K
   Rotational Entropy:           27.519  cal/mol.K
   Vibrational Entropy:          11.064  cal/mol.K

   Total Enthalpy:               64.697 kcal/mol
   Total Entropy:                78.448  cal/mol.K
Archival summary:
1\1\c8-57\FREQ\ProcedureUnspecified\BasisUnspecified\265(2)\hpark21\WedApr2623:52:572023WedApr2623:52:572023\0\\#,FREQ,ProcedureUnspecified,BasisUnspecified,\\0,2\N\C,1,1.29576\H,2,1.08206,1,120.376\C,1,1.36299,2,112.843,3,175.694,0\H,4,1.08173,1,120.217,2,132.826,0\C,2,1.43808,1,115.396,3,178.198,0\H,6,1.0801,2,122.669,1,-158.677,0\C,6,1.38418,2,114.094,1,13.7489,0\H,8,1.08052,6,122.786,2,-158.988,0\C,4,1.46731,1,119.126,2,-53.8787,0\H,10,1.0843,4,113.969,1,-168.317,0\C,10,1.45627,4,119.631,1,-33.7606,0\N,12,1.14685,10,178.608,4,164.719,0\\\@

 Total job time:  31880.94s(wall), 1764376.71s(cpu) 
 Wed Apr 26 23:52:57 2023

        *************************************************************
        *                                                           *
        *  Thank you very much for using Q-Chem.  Have a nice day.  *
        *                                                           *
        *************************************************************


Running Job 2 of 2 qchem.in
qchem qchem.in_45831.1 ./qchem45831/ 0
/home/leeping/opt/qchem/5.3.2-openmp/exe/qcprog.exe_s qchem.in_45831.1 ./qchem45831/
                  Welcome to Q-Chem
     A Quantum Leap Into The Future Of Chemistry


 Q-Chem 5.3, Q-Chem, Inc., Pleasanton, CA (2020)

 Yihan Shao,  Zhengting Gan,  E. Epifanovsky,  A. T. B. Gilbert,  M. Wormit,  
 J. Kussmann,  A. W. Lange,  A. Behn,  Jia Deng,  Xintian Feng,  D. Ghosh,  
 M. Goldey,  P. R. Horn,  L. D. Jacobson,  I. Kaliman,  T. Kus,  A. Landau,  
 Jie Liu,  E. I. Proynov,  R. M. Richard,  R. P. Steele,  E. J. Sundstrom,  
 H. L. Woodcock III,  P. M. Zimmerman,  D. Zuev,  B. Alam,  B. Albrecht,  
 A. Aldossary,  E. Alguire,  S. A. Baeppler,  D. Barton,  Z. Benda,  
 Y. A. Bernard,  E. J. Berquist,  K. B. Bravaya,  H. Burton,  K. Carter-Fenk,  
 D. Casanova,  Chun-Min Chang,  Yunqing Chen,  A. Chien,  K. D. Closser,  
 M. P. Coons,  S. Coriani,  S. Dasgupta,  A. L. Dempwolff,  M. Diedenhofen,  
 Hainam Do,  R. G. Edgar,  Po-Tung Fang,  S. Faraji,  S. Fatehi,  
 Qingguo Feng,  J. Fosso-Tande,  J. Gayvert,  Qinghui Ge,  A. Ghysels,  
 G. Gidofalvi,  J. Gomes,  J. Gonthier,  S. Gulania,  A. Gunina,  D. Hait,  
 M. W. D. Hanson-Heine,  S. Hammes-Schiffer,  P. H. P. Harbach,  
 A. W. Hauser,  M. F. Herbst,  J. E. Herr,  E. G. Hohenstein,  Z. C. Holden,  
 S. Houck,  Kerwin Hui,  B. C. Huynh,  M. Ivanov,  T.-C. Jagau,  Hyunjun Ji,  
 B. Kaduk,  K. Khistyaev,  Jaehoon Kim,  P. Klunzinger,  K. Koh,  
 D. Kosenkov,  L. Koulias,  T. Kowalczyk,  C. M. Krauter,  A. Kunitsa,  
 Ka Un Lao,  A. Laurent,  K. V. Lawler,  Joonho Lee,  D. Lefrancois,  
 S. Lehtola,  D. S. Levine,  Yi-Pei Li,  You-Sheng Lin,  Fenglai Liu,  
 Kuan-Yu Liu,  E. Livshits,  M. Loipersberger,  A. Luenser,  A. Manjanath,  
 P. Manohar,  E. Mansoor,  S. F. Manzer,  Shan-Ping Mao,  Yuezhi Mao,  
 N. Mardirossian,  A. V. Marenich,  T. Markovich,  L. A. Martinez-Martinez,  
 S. A. Maurer,  N. J. Mayhall,  S. C. McKenzie,  J.-M. Mewes,  P. Morgante,  
 A. F. Morrison,  J. W. Mullinax,  K. Nanda,  T. S. Nguyen-Beck,  
 R. Olivares-Amaya,  K. J. Oosterbaan,  J. A. Parkhill,  S. K. Paul,  
 F. Pavosevic,  Zheng Pei,  T. M. Perrine,  F. Plasser,  P. Pokhilko,  
 S. Prager,  A. Prociuk,  E. Ramos,  B. Rana,  D. R. Rehn,  F. Rob,  
 E. Rossomme,  M. Scheurer,  M. Schneider,  N. Sergueev,  S. M. Sharada,  
 S. Sharma,  W. Skomorowski,  D. W. Small,  T. Stauch,  C. J. Stein,  
 T. Stein,  Yu-Chuan Su,  S. P. Veccham,  Zhen Tao,  A. J. W. Thom,  
 A. Tkatchenko,  T. Tsuchimochi,  N. M. Tubman,  L. Vogt,  M. L. Vidal,  
 O. Vydrov,  M. A. Watson,  J. Wenzel,  M. de Wergifosse,  T. A. Wesolowski,  
 A. White,  J. Witte,  A. Yamada,  Jun Yang,  K. Yao,  S. Yeganeh,  
 S. R. Yost,  Zhi-Qiang You,  A. Zech,  Igor Ying Zhang,  Xing Zhang,  
 Yan Zhao,  Ying Zhu,  B. R. Brooks,  G. K. L. Chan,  C. J. Cramer,  
 M. S. Gordon,  W. J. Hehre,  A. Klamt,  M. W. Schmidt,  C. D. Sherrill,  
 D. G. Truhlar,  A. Aspuru-Guzik,  R. Baer,  A. T. Bell,  N. A. Besley,  
 Jeng-Da Chai,  A. E. DePrince, III,  R. A. DiStasio Jr.,  A. Dreuw,  
 B. D. Dunietz,  T. R. Furlani,  Chao-Ping Hsu,  Yousung Jung,  Jing Kong,  
 D. S. Lambrecht,  WanZhen Liang,  C. Ochsenfeld,  V. A. Rassolov,  
 L. V. Slipchenko,  J. E. Subotnik,  T. Van Voorhis,  J. M. Herbert,  
 A. I. Krylov,  P. M. W. Gill,  M. Head-Gordon

 Contributors to earlier versions of Q-Chem not listed above: 
 R. D. Adamson,  B. Austin,  J. Baker,  G. J. O. Beran,  K. Brandhorst,  
 S. T. Brown,  E. F. C. Byrd,  A. K. Chakraborty,  C.-L. Cheng,  
 Siu Hung Chien,  D. M. Chipman,  D. L. Crittenden,  H. Dachsel,  
 R. J. Doerksen,  A. D. Dutoi,  L. Fusti-Molnar,  W. A. Goddard III,  
 A. Golubeva-Zadorozhnaya,  S. R. Gwaltney,  G. Hawkins,  A. Heyden,  
 S. Hirata,  G. Kedziora,  F. J. Keil,  C. Kelley,  Jihan Kim,  R. A. King,  
 R. Z. Khaliullin,  P. P. Korambath,  W. Kurlancheek,  A. M. Lee,  M. S. Lee,  
 S. V. Levchenko,  Ching Yeh Lin,  D. Liotard,  R. C. Lochan,  I. Lotan,  
 P. E. Maslen,  N. Nair,  D. P. O'Neill,  D. Neuhauser,  E. Neuscamman,  
 C. M. Oana,  R. Olson,  B. Peters,  R. Peverati,  P. A. Pieniazek,  
 Y. M. Rhee,  J. Ritchie,  M. A. Rohrdanz,  E. Rosta,  N. J. Russ,  
 H. F. Schaefer III,  N. E. Schultz,  N. Shenvi,  A. C. Simmonett,  A. Sodt,  
 D. Stuck,  K. S. Thanthiriwatte,  V. Vanovschi,  Tao Wang,  A. Warshel,  
 C. F. Williams,  Q. Wu,  X. Xu,  W. Zhang

 Please cite Q-Chem as follows:
 Y. Shao et al., Mol. Phys. 113, 184-215 (2015)
 DOI: 10.1080/00268976.2014.952696

 Q-Chem 5.3.2 for Intel X86 EM64T Linux

 Parts of Q-Chem use Armadillo 9.800.1 (Horizon Scraper).
 http://arma.sourceforge.net/

 Q-Chem begins on Wed Apr 26 23:52:57 2023  

Host: 
0

     Scratch files written to ./qchem45831//
 Dec820 |scratch|qcdevops|jenkins|workspace|build_RNUM 5633   
Processing $rem in /home/leeping/opt/qchem/5.3.2-openmp/config/preferences:
Processing $rem in /home/hpark21/.qchemrc:
The previous job contains 0 fragments, simply inherited here

Checking the input file for inconsistencies... 	...done.

--------------------------------------------------------------
User input:
--------------------------------------------------------------

$molecule
read
$end

$rem
jobtype               rpath
method                wB97X-D3
basis                 cc-pvtz
unrestricted          true
scf_guess             read
rpath_max_cycles      200
rpath_tol_displacement 2500
mem_total             200000
$end

--------------------------------------------------------------
 Adding empirical dispersion correction 
 ----------------------------------------------------------------
 Doing -D3(0) with
 s6  =   1.00000
 s8  =   1.00000
 rs6 =   1.28100
 rs8 =   1.09400
 -D3 energy without 3body term =     -0.0033042571 hartrees
 ----------------------------------------------------------------
             Standard Nuclear Orientation (Angstroms)
    I     Atom           X                Y                Z
 ----------------------------------------------------------------
    1      C       0.5175319469    -1.2771994879    -2.7613800336
    2      N       0.4965699756    -0.4472199623    -1.9702095193
    3      C       1.9058896994    -2.9889147295    -4.0400079482
    4      C       0.5627924373    -2.3098112306    -3.7872426777
    5      C       0.2231032089    -3.6940599661    -3.4387124699
    6      N       0.5378743799    -4.1621048117    -2.1979045125
    7      C       1.7894290591    -4.0025927361    -1.9026874266
    8      C       2.6155481779    -3.5023426499    -2.9682172391
    9      H       2.3319991078    -2.8836578705    -5.0273631313
   10      H       0.1045878388    -1.9618471912    -4.7063008689
   11      H      -0.3652100485    -4.2988791539    -4.1156291171
   12      H       2.1579806129    -4.2675037793    -0.9204200277
   13      H       3.6874722199    -3.6338091401    -2.9857350195
 ----------------------------------------------------------------
 Nuclear Repulsion Energy =         324.72790614 hartrees
 There are       28 alpha and       27 beta electrons
 Requested basis set is cc-pVTZ
 There are 110 shells and 310 basis functions

 Total QAlloc Memory Limit 200000 MB
 Mega-Array Size      1956 MB
 MEM_STATIC part      2000 MB
 Starting direction for rxn path = 1

                       Distance Matrix (Angstroms)
             C (  1)   N (  2)   C (  3)   C (  4)   C (  5)   N (  6)
   N (  2)  1.146846
   C (  3)  2.548018  3.567977
   C (  4)  1.456273  2.602929  1.526100
   C (  5)  2.527189  3.573969  1.921082  1.467313
   N (  6)  2.939489  3.722086  2.577050  2.440821  1.362993
   C (  7)  3.127754  3.783744  2.368385  2.814551  2.215388  1.295757
   C (  8)  3.065243  3.849657  1.384182  2.511322  2.445795  2.312011
   H (  9)  3.317782  4.318706  1.080518  2.235462  2.761884  3.585965
   H ( 10)  2.102851  3.151816  2.177958  1.084296  2.149741  3.364658
   H ( 11)  3.426919  4.492301  2.622903  2.219328  1.081728  2.124132
   H ( 12)  3.875839  4.296151  3.380853  3.820453  3.227133  2.065870
   H ( 13)  3.956320  4.622499  2.168275  3.486977  3.494377  3.289337
             C (  7)   C (  8)   H (  9)   H ( 10)   H ( 11)   H ( 12)
   C (  8)  1.438081
   H (  9)  3.363034  2.168698
   H ( 10)  3.855331  3.420378  2.431908
   H ( 11)  3.102800  3.291800  3.179473  2.455875
   H ( 12)  1.082062  2.233453  4.337314  4.885219  4.071466
   H ( 13)  2.216204  1.080098  2.562866  4.311944  4.259485  2.646968

 
 A cutoff of  1.0D-11 yielded   5715 shell pairs
 There are     45653 function pairs (     60024 Cartesian)
 Smallest overlap matrix eigenvalue = 1.84E-04

 Scale SEOQF with 1.000000e-01/1.000000e-01/1.000000e-01

 Standard Electronic Orientation quadrupole field applied
 Nucleus-field energy     =    -0.0000000127 hartrees
 Guess MOs from SCF MO coefficient file
 Reading MOs from coefficient file
 Reading MOs from coefficient file
 Long-range K will be added via erf
 Coulomb attenuation parameter = 0.25 bohr**(-1)
 An unrestricted hybrid HF-DFT SCF calculation will be
 performed using Pulay DIIS extrapolation
 Exchange:     0.1957 Hartree-Fock + 1.0000 wB97X-D3 + LR-HF
 Correlation:  1.0000 wB97X-D3
 Using SG-2 standard quadrature grid
 Dispersion:   Grimme D3
 SCF converges when DIIS error is below 1.0E-08
 Using Q-Chem read-in guess as SCF_GUESS READ specified.

 using 64 threads for integral computing
 -------------------------------------------------------
 OpenMP Integral computing Module                
 Release: version 1.0, May 2013, Q-Chem Inc. Pittsburgh 
 -------------------------------------------------------
 using 64 threads for integral computing
 -------------------------------------------------------
 OpenMP Integral computing Module                
 Release: version 1.0, May 2013, Q-Chem Inc. Pittsburgh 
 -------------------------------------------------------
 ---------------------------------------
  Cycle       Energy         DIIS Error
 ---------------------------------------
    1    -341.0229219011      2.40E-09
    2    -341.0229219002      1.65E-09 Convergence criterion met
 ---------------------------------------
 <S^2> = 0.7693
 SCF time:  CPU 301.20 s  wall 5.55 s
 SCF   energy in the final basis set = -341.02292190
 Total energy in the final basis set = -341.02292190
 
 --------------------------------------------------------------
 
                    Orbital Energies (a.u.)
 --------------------------------------------------------------
 
 Alpha MOs
 -- Occupied --
-14.4403 -14.4236 -10.3691 -10.3592 -10.3344 -10.3255 -10.3200 -10.3147
 -1.1095  -1.0291  -0.9685  -0.9044  -0.8028  -0.7346  -0.7087  -0.6638
 -0.5977  -0.5826  -0.5739  -0.5285  -0.5169  -0.4918  -0.4685  -0.4414
 -0.4308  -0.4068  -0.3501  -0.3000
 -- Virtual --
  0.0716   0.0913   0.0928   0.1128   0.1295   0.1462   0.1598   0.1633
  0.1815   0.2112   0.2392   0.2742   0.2847   0.3000   0.3149   0.3264
  0.3368   0.3503   0.3682   0.3935   0.4090   0.4184   0.4326   0.4503
  0.4529   0.4614   0.4756   0.4790   0.5057   0.5131   0.5249   0.5338
  0.5450   0.5516   0.5679   0.5787   0.5842   0.5951   0.6119   0.6398
  0.6403   0.6622   0.6698   0.7007   0.7121   0.7208   0.7221   0.7431
  0.7702   0.7949   0.8123   0.8421   0.8829   0.9027   0.9079   0.9331
  0.9506   0.9626   0.9850   1.0347   1.0406   1.0486   1.0621   1.0780
  1.0892   1.0987   1.1198   1.1289   1.1542   1.1674   1.2016   1.2136
  1.2337   1.2480   1.2507   1.2712   1.2793   1.3072   1.3108   1.3267
  1.3486   1.3757   1.3987   1.4158   1.4342   1.4508   1.4567   1.4779
  1.5033   1.5265   1.5321   1.5600   1.5776   1.5970   1.6219   1.6420
  1.6505   1.7036   1.7376   1.7871   1.8597   1.8848   1.9038   1.9239
  1.9653   2.0200   2.0347   2.0825   2.1336   2.1880   2.1997   2.2379
  2.2647   2.2857   2.3016   2.3438   2.3663   2.3834   2.4351   2.4576
  2.4801   2.5202   2.5552   2.5746   2.6011   2.6235   2.6434   2.6699
  2.6838   2.7032   2.7228   2.7362   2.7589   2.7642   2.7949   2.8148
  2.8188   2.8438   2.8679   2.8927   2.9014   2.9239   2.9286   2.9595
  2.9764   2.9966   3.0121   3.0274   3.0418   3.0451   3.0560   3.0864
  3.1042   3.1201   3.1350   3.1513   3.1715   3.1890   3.2043   3.2145
  3.2266   3.2352   3.2460   3.2763   3.2933   3.3105   3.3189   3.3305
  3.3614   3.3717   3.3885   3.3990   3.4202   3.4592   3.4823   3.5038
  3.5134   3.5324   3.5479   3.5743   3.6063   3.6136   3.6345   3.6828
  3.6983   3.7163   3.7216   3.7289   3.7454   3.7817   3.8050   3.8139
  3.8289   3.8545   3.8612   3.8770   3.9100   3.9344   3.9629   3.9817
  4.0241   4.0339   4.0485   4.0748   4.0774   4.0900   4.1112   4.1360
  4.1469   4.1755   4.2039   4.2092   4.2439   4.2654   4.2883   4.2950
  4.3054   4.3327   4.3437   4.3755   4.3890   4.4248   4.4376   4.4681
  4.5099   4.5368   4.5725   4.6152   4.6344   4.6696   4.6719   4.7046
  4.7363   4.7629   4.8083   4.8141   4.8337   4.8793   4.9062   4.9328
  4.9548   4.9659   4.9900   5.0562   5.0646   5.1074   5.1280   5.1700
  5.1989   5.2238   5.2391   5.2607   5.2907   5.3028   5.3440   5.3804
  5.4247   5.5010   5.5293   5.6330   5.6441   5.6858   5.8013   5.8243
  5.8410   5.8761   5.9632   6.0753   6.1135   6.2191   6.2539   6.3053
  6.3682   6.5088   8.1941  10.0155  11.1722  12.0895  12.9731  13.0944
 13.9460  15.9453
 
 Beta MOs
 -- Occupied --
-14.4369 -14.4235 -10.3658 -10.3584 -10.3338 -10.3265 -10.3199 -10.3106
 -1.0994  -1.0281  -0.9629  -0.8891  -0.7958  -0.7232  -0.7028  -0.6581
 -0.5938  -0.5754  -0.5667  -0.5180  -0.5096  -0.4708  -0.4663  -0.4358
 -0.4249  -0.3902  -0.3424
 -- Virtual --
 -0.0510   0.0888   0.0940   0.1061   0.1255   0.1339   0.1493   0.1621
  0.1658   0.1836   0.2119   0.2434   0.2757   0.2870   0.3023   0.3178
  0.3282   0.3370   0.3545   0.3716   0.3961   0.4137   0.4209   0.4369
  0.4545   0.4596   0.4652   0.4801   0.4826   0.5096   0.5161   0.5274
  0.5366   0.5476   0.5548   0.5702   0.5811   0.5854   0.5965   0.6144
  0.6426   0.6448   0.6645   0.6725   0.7028   0.7137   0.7220   0.7243
  0.7447   0.7739   0.7974   0.8157   0.8447   0.8858   0.9052   0.9101
  0.9374   0.9535   0.9643   0.9878   1.0369   1.0443   1.0513   1.0645
  1.0800   1.0905   1.1014   1.1214   1.1324   1.1571   1.1695   1.2035
  1.2172   1.2373   1.2499   1.2551   1.2741   1.2848   1.3096   1.3126
  1.3309   1.3524   1.3776   1.4005   1.4201   1.4365   1.4550   1.4600
  1.4825   1.5066   1.5295   1.5345   1.5620   1.5826   1.6003   1.6271
  1.6447   1.6528   1.7093   1.7439   1.7900   1.8641   1.8868   1.9049
  1.9275   1.9679   2.0255   2.0403   2.0867   2.1394   2.1940   2.2103
  2.2408   2.2703   2.2881   2.3087   2.3483   2.3798   2.3940   2.4382
  2.4659   2.4855   2.5283   2.5588   2.5793   2.6071   2.6281   2.6495
  2.6733   2.6903   2.7118   2.7277   2.7401   2.7619   2.7707   2.7986
  2.8198   2.8224   2.8502   2.8733   2.8983   2.9068   2.9299   2.9364
  2.9677   2.9802   3.0035   3.0181   3.0322   3.0468   3.0515   3.0610
  3.0905   3.1091   3.1240   3.1392   3.1565   3.1778   3.1930   3.2083
  3.2192   3.2345   3.2430   3.2539   3.2811   3.2997   3.3152   3.3233
  3.3368   3.3648   3.3758   3.3981   3.4056   3.4257   3.4656   3.4861
  3.5077   3.5174   3.5357   3.5499   3.5812   3.6130   3.6176   3.6389
  3.6854   3.7010   3.7198   3.7273   3.7328   3.7502   3.7842   3.8081
  3.8172   3.8353   3.8577   3.8667   3.8797   3.9143   3.9381   3.9663
  3.9853   4.0273   4.0382   4.0526   4.0766   4.0782   4.0928   4.1150
  4.1403   4.1512   4.1798   4.2079   4.2122   4.2495   4.2706   4.2927
  4.2978   4.3086   4.3357   4.3479   4.3821   4.3928   4.4298   4.4420
  4.4742   4.5141   4.5421   4.5781   4.6186   4.6384   4.6713   4.6735
  4.7085   4.7396   4.7673   4.8109   4.8179   4.8370   4.8847   4.9098
  4.9399   4.9620   4.9726   4.9960   5.0597   5.0685   5.1122   5.1350
  5.1749   5.2020   5.2275   5.2412   5.2646   5.2954   5.3064   5.3487
  5.3887   5.4316   5.5068   5.5324   5.6370   5.6485   5.6896   5.8048
  5.8271   5.8438   5.8782   5.9674   6.0794   6.1178   6.2215   6.2548
  6.3083   6.3695   6.5133   8.1947  10.0192  11.1776  12.0942  12.9773
 13.0988  13.9517  15.9456
 --------------------------------------------------------------
 
          Ground-State Mulliken Net Atomic Charges

     Atom                 Charge (a.u.)    Spin (a.u.)
  --------------------------------------------------------
      1 C                    -0.102827       0.008567
      2 N                    -0.049574       0.005167
      3 C                    -0.168743      -0.084014
      4 C                    -0.014905       0.060179
      5 C                     0.001002       0.320561
      6 N                    -0.170448       0.195421
      7 C                    -0.074595       0.069623
      8 C                    -0.138666       0.415863
      9 H                     0.140926       0.009637
     10 H                     0.137565      -0.001933
     11 H                     0.153169       0.009184
     12 H                     0.139847       0.000158
     13 H                     0.147249      -0.008413
  --------------------------------------------------------
  Sum of atomic charges =     0.000000
  Sum of spin   charges =     1.000000

 -----------------------------------------------------------------
                    Cartesian Multipole Moments
 -----------------------------------------------------------------
    Charge (ESU x 10^10)
                 0.0000
    Dipole Moment (Debye)
         X       1.3699      Y      -2.3101      Z      -3.5672
       Tot       4.4652
    Quadrupole Moments (Debye-Ang)
        XX     -39.5914     XY      -6.8447     YY     -42.5652
        XZ      -3.0797     YZ      12.4233     ZZ     -22.6618
    Octopole Moments (Debye-Ang^2)
       XXX    -130.0418    XXY     103.5416    XYY     -28.8491
       YYY     396.7816    XXZ     117.1669    XYZ      10.2877
       YYZ     107.4859    XZZ     -38.4375    YZZ      65.0424
       ZZZ     282.6064
    Hexadecapole Moments (Debye-Ang^3)
      XXXX    -525.8662   XXXY     395.4539   XXYY    -455.2731
      XYYY     424.6682   YYYY   -2802.9168   XXXZ     384.4910
      XXYZ    -319.3252   XYYZ     135.7072   YYYZ   -1105.0444
      XXZZ    -473.6548   XYZZ     134.9401   YYZZ    -717.8219
      XZZZ     385.5660   YZZZ    -833.0102   ZZZZ   -2018.5579
 -----------------------------------------------------------------
 Calculating analytic gradient of the SCF energy
 Gradient of SCF Energy
            1           2           3           4           5           6
    1  -0.0001396   0.0000766   0.0000352   0.0000786   0.0000127  -0.0000009
    2  -0.0001235   0.0000686   0.0000786  -0.0000136   0.0000097  -0.0000098
    3   0.0001704  -0.0000558   0.0000551  -0.0000959  -0.0000490   0.0000300
            7           8           9          10          11          12
    1  -0.0000251   0.0000046  -0.0000242  -0.0000233  -0.0000075   0.0000141
    2  -0.0000147   0.0000046  -0.0000172   0.0000232  -0.0000086  -0.0000089
    3  -0.0000119  -0.0000403  -0.0000190   0.0000298   0.0000140  -0.0000091
           13
    1  -0.0000013
    2   0.0000117
    3  -0.0000182
 Max gradient component =       1.704E-04
 RMS gradient           =       5.410E-05
 Gradient time:  CPU 356.04 s  wall 9.49 s
rPathMan2.  file_steps = 951
 ------------------------------------------------------------------------
 Reaction path following.  The coordinates are cartesian              
 Step   1 E=    -341.022922 |G|=  0.000338 S_lin= 0.0000 S_tot= 0.0000
 ------------------------------------------------------------------------
 IRC -- neg. force constant =  -0.135909637775163     
 IRC -- max trans/rot const =  -8.086486502705349E-005
 In first_irc_step: ISign =            1
 Adding empirical dispersion correction 
 ----------------------------------------------------------------
 Doing -D3(0) with
 s6  =   1.00000
 s8  =   1.00000
 rs6 =   1.28100
 rs8 =   1.09400
 -D3 energy without 3body term =     -0.0032814147 hartrees
 ----------------------------------------------------------------
             Standard Nuclear Orientation (Angstroms)
    I     Atom           X                Y                Z
 ----------------------------------------------------------------
    1      C       0.5140932337    -1.2714730259    -2.7581177201
    2      N       0.4971633935    -0.4435307553    -1.9654358627
    3      C       1.8721737427    -3.0184636993    -4.0427580158
    4      C       0.5563705543    -2.2930281303    -3.7845106191
    5      C       0.2677181914    -3.6943869746    -3.4672646280
    6      N       0.5395942053    -4.1530069140    -2.1923637783
    7      C       1.7928825021    -4.0110135928    -1.9011005723
    8      C       2.6155861425    -3.5050902251    -2.9579635447
    9      H       2.3159009826    -2.8969765441    -5.0244911495
   10      H       0.1029092044    -1.9555704070    -4.7078012694
   11      H      -0.3566494678    -4.2930029494    -4.1201651363
   12      H       2.1591264996    -4.2702119759    -0.9175417469
   13      H       3.6886994328    -3.6241875144    -2.9822959488
 ----------------------------------------------------------------
 Nuclear Repulsion Energy =         325.05183052 hartrees
 There are       28 alpha and       27 beta electrons

                       Distance Matrix (Angstroms)
             C (  1)   N (  2)   C (  3)   C (  4)   C (  5)   N (  6)
   N (  2)  1.146351
   C (  3)  2.558644  3.582764
   C (  4)  1.448739  2.594837  1.524561
   C (  5)  2.536553  3.588342  1.833669  1.465528
   N (  6)  2.936659  3.716653  2.546942  2.448415  1.381890
   C (  7)  3.142429  3.796045  2.361808  2.833314  2.208902  1.294499
   C (  8)  3.073314  3.853047  1.402229  2.528368  2.409918  2.305576
   H (  9)  3.320425  4.322617  1.084183  2.235677  2.693672  3.571250
   H ( 10)  2.106734  3.156306  2.168484  1.082576  2.142330  3.368508
   H ( 11)  3.426807  4.493361  2.568676  2.223998  1.083723  2.130556
   H ( 12)  3.884107  4.301592  3.378786  3.833744  3.226467  2.064411
   H ( 13)  3.957732  4.619143  2.188892  3.496715  3.455899  3.289454
             C (  7)   C (  8)   H (  9)   H ( 10)   H ( 11)   H ( 12)
   C (  8)  1.431698
   H (  9)  3.357111  2.174891
   H ( 10)  3.867612  3.431689  2.425669
   H ( 11)  3.102298  3.287203  3.147892  2.453589
   H ( 12)  1.081067  2.226452  4.333288  4.894044  4.072646
   H ( 13)  2.216470  1.079976  2.565925  4.315037  4.255221  2.649557

 
 Applying Cartesian multipole field
    Component          Value
    ---------          -----
     (2,0,0)        1.00000E-11
     (0,2,0)        2.00000E-11
     (0,0,2)       -3.00000E-11
 Nucleus-field energy     =    -0.0000000127 hartrees
 Requested basis set is cc-pVTZ
 There are 110 shells and 310 basis functions
 A cutoff of  1.0D-11 yielded   5710 shell pairs
 There are     45596 function pairs (     59945 Cartesian)
 Smallest overlap matrix eigenvalue = 1.87E-04
 Guess MOs from SCF MO coefficient file
 Reading MOs from coefficient file
 Reading MOs from coefficient file
 Long-range K will be added via erf
 Coulomb attenuation parameter = 0.25 bohr**(-1)
 An unrestricted hybrid HF-DFT SCF calculation will be
 performed using Pulay DIIS extrapolation
 Exchange:     0.1957 Hartree-Fock + 1.0000 wB97X-D3 + LR-HF
 Correlation:  1.0000 wB97X-D3
 Using SG-2 standard quadrature grid
 Dispersion:   Grimme D3
 SCF converges when DIIS error is below 1.0E-08
 Using Q-Chem read-in guess as SCF_GUESS READ specified.

 using 64 threads for integral computing
 -------------------------------------------------------
 OpenMP Integral computing Module                
 Release: version 1.0, May 2013, Q-Chem Inc. Pittsburgh 
 -------------------------------------------------------
 using 64 threads for integral computing
 -------------------------------------------------------
 OpenMP Integral computing Module                
 Release: version 1.0, May 2013, Q-Chem Inc. Pittsburgh 
 -------------------------------------------------------
 ---------------------------------------
  Cycle       Energy         DIIS Error
 ---------------------------------------
    1    -341.0225090300      1.09E-03
    2    -341.0225533391      1.78E-04
    3    -341.0232671177      1.91E-04
    4    -341.0237913728      4.38E-05
    5    -341.0240360467      2.93E-05
    6    -341.0242331211      1.93E-05
    7    -341.0243321868      1.31E-05
    8    -341.0244007258      1.02E-05
    9    -341.0244282050      3.96E-06
   10    -341.0244344559      2.01E-06
   11    -341.0244354837      7.85E-07
   12    -341.0244357323      4.40E-07
   13    -341.0244358003      2.24E-07
   14    -341.0244358210      1.09E-07
   15    -341.0244358253      4.82E-08
   16    -341.0244358263      2.20E-08
   17    -341.0244358265      1.19E-08
   18    -341.0244358265      4.96E-09 Convergence criterion met
 ---------------------------------------
 <S^2> = 0.7697
 SCF time:  CPU 2462.23 s  wall 43.53 s
 SCF   energy in the final basis set = -341.02443583
 Total energy in the final basis set = -341.02443583
 
 --------------------------------------------------------------
 
                    Orbital Energies (a.u.)
 --------------------------------------------------------------
 
 Alpha MOs
 -- Occupied --
-14.4403 -14.4232 -10.3674 -10.3589 -10.3311 -10.3283 -10.3199 -10.3193
 -1.1099  -1.0292  -0.9722  -0.9026  -0.8021  -0.7327  -0.7106  -0.6655
 -0.5976  -0.5843  -0.5673  -0.5272  -0.5142  -0.4934  -0.4685  -0.4408
 -0.4304  -0.4059  -0.3551  -0.3037
 -- Virtual --
  0.0812   0.0923   0.0989   0.1130   0.1284   0.1456   0.1615   0.1643
  0.1814   0.2124   0.2358   0.2720   0.2843   0.2969   0.3132   0.3279
  0.3400   0.3541   0.3676   0.3918   0.4089   0.4196   0.4361   0.4489
  0.4529   0.4588   0.4756   0.4794   0.5069   0.5139   0.5228   0.5336
  0.5439   0.5508   0.5617   0.5770   0.5866   0.5993   0.6090   0.6310
  0.6409   0.6590   0.6705   0.7030   0.7102   0.7191   0.7219   0.7450
  0.7699   0.7978   0.8135   0.8445   0.8889   0.8993   0.9106   0.9344
  0.9492   0.9665   0.9857   1.0351   1.0451   1.0500   1.0625   1.0785
  1.0891   1.1018   1.1221   1.1301   1.1563   1.1693   1.1997   1.2077
  1.2345   1.2462   1.2553   1.2712   1.2863   1.3019   1.3115   1.3246
  1.3473   1.3765   1.4012   1.4131   1.4350   1.4534   1.4591   1.4867
  1.5088   1.5223   1.5315   1.5609   1.5799   1.5922   1.6254   1.6404
  1.6459   1.7011   1.7387   1.7917   1.8597   1.8790   1.9034   1.9178
  1.9691   2.0166   2.0362   2.0724   2.1334   2.1884   2.2099   2.2453
  2.2678   2.2889   2.3087   2.3446   2.3625   2.3805   2.4216   2.4499
  2.4927   2.5267   2.5491   2.5706   2.6019   2.6280   2.6424   2.6719
  2.6904   2.7014   2.7141   2.7388   2.7553   2.7652   2.7955   2.8033
  2.8197   2.8417   2.8564   2.9046   2.9063   2.9242   2.9277   2.9656
  2.9763   2.9979   3.0219   3.0266   3.0499   3.0564   3.0573   3.0864
  3.1043   3.1191   3.1342   3.1483   3.1736   3.1958   3.2038   3.2124
  3.2208   3.2374   3.2483   3.2714   3.2998   3.3143   3.3297   3.3354
  3.3630   3.3707   3.3983   3.4063   3.4240   3.4658   3.4807   3.5098
  3.5204   3.5364   3.5482   3.5811   3.6029   3.6091   3.6479   3.6864
  3.7005   3.7098   3.7161   3.7346   3.7695   3.7885   3.8045   3.8166
  3.8385   3.8488   3.8653   3.9047   3.9071   3.9404   3.9686   3.9790
  4.0256   4.0343   4.0530   4.0767   4.0790   4.0955   4.1051   4.1371
  4.1441   4.1738   4.2042   4.2194   4.2437   4.2614   4.2924   4.2976
  4.3147   4.3460   4.3690   4.3762   4.3873   4.4299   4.4426   4.4713
  4.5024   4.5204   4.5683   4.6141   4.6347   4.6741   4.6743   4.7070
  4.7310   4.7576   4.8064   4.8257   4.8296   4.8739   4.9119   4.9344
  4.9564   4.9644   5.0031   5.0605   5.0682   5.1086   5.1233   5.1740
  5.2109   5.2232   5.2386   5.2603   5.2849   5.3149   5.3493   5.3845
  5.4174   5.4913   5.5302   5.6210   5.6364   5.6837   5.8081   5.8266
  5.8362   5.8717   5.9560   6.0588   6.1043   6.2246   6.2537   6.3023
  6.3899   6.4826   8.2297  10.0447  11.1954  12.0314  12.7775  13.1183
 13.8295  15.9520
 
 Beta MOs
 -- Occupied --
-14.4360 -14.4230 -10.3650 -10.3577 -10.3314 -10.3295 -10.3192 -10.3146
 -1.0997  -1.0281  -0.9664  -0.8853  -0.7966  -0.7218  -0.7056  -0.6599
 -0.5942  -0.5766  -0.5596  -0.5162  -0.5061  -0.4725  -0.4665  -0.4347
 -0.4232  -0.3903  -0.3464
 -- Virtual --
 -0.0501   0.0917   0.1008   0.1053   0.1281   0.1326   0.1486   0.1637
  0.1673   0.1840   0.2131   0.2401   0.2737   0.2872   0.2993   0.3151
  0.3289   0.3405   0.3577   0.3723   0.3938   0.4140   0.4227   0.4402
  0.4547   0.4575   0.4633   0.4797   0.4819   0.5113   0.5165   0.5252
  0.5364   0.5464   0.5542   0.5646   0.5788   0.5879   0.6013   0.6114
  0.6332   0.6456   0.6609   0.6740   0.7049   0.7121   0.7208   0.7233
  0.7467   0.7739   0.8005   0.8169   0.8472   0.8924   0.9015   0.9132
  0.9385   0.9518   0.9682   0.9883   1.0376   1.0480   1.0525   1.0648
  1.0807   1.0906   1.1046   1.1235   1.1337   1.1593   1.1711   1.2009
  1.2121   1.2375   1.2486   1.2589   1.2740   1.2908   1.3044   1.3131
  1.3290   1.3515   1.3784   1.4029   1.4171   1.4369   1.4568   1.4639
  1.4914   1.5120   1.5245   1.5347   1.5630   1.5853   1.5955   1.6306
  1.6424   1.6487   1.7071   1.7455   1.7944   1.8647   1.8818   1.9050
  1.9201   1.9715   2.0228   2.0406   2.0762   2.1385   2.2002   2.2138
  2.2475   2.2746   2.2911   2.3144   2.3486   2.3769   2.3915   2.4254
  2.4589   2.4977   2.5338   2.5523   2.5749   2.6069   2.6316   2.6472
  2.6755   2.6975   2.7099   2.7195   2.7412   2.7587   2.7727   2.7985
  2.8060   2.8238   2.8475   2.8624   2.9092   2.9121   2.9294   2.9359
  2.9694   2.9840   3.0045   3.0270   3.0310   3.0559   3.0615   3.0636
  3.0900   3.1082   3.1221   3.1385   3.1534   3.1793   3.1978   3.2076
  3.2165   3.2307   3.2449   3.2590   3.2748   3.3063   3.3182   3.3331
  3.3411   3.3664   3.3754   3.4065   3.4138   3.4295   3.4725   3.4848
  3.5138   3.5234   3.5388   3.5514   3.5876   3.6082   3.6146   3.6517
  3.6884   3.7033   3.7144   3.7197   3.7397   3.7742   3.7918   3.8083
  3.8197   3.8443   3.8529   3.8681   3.9087   3.9115   3.9459   3.9721
  3.9823   4.0289   4.0388   4.0574   4.0783   4.0804   4.0988   4.1095
  4.1405   4.1501   4.1787   4.2076   4.2222   4.2489   4.2663   4.2972
  4.3024   4.3203   4.3484   4.3723   4.3836   4.3925   4.4352   4.4475
  4.4781   4.5062   4.5264   4.5743   4.6183   4.6383   4.6756   4.6760
  4.7108   4.7365   4.7615   4.8085   4.8280   4.8344   4.8804   4.9158
  4.9412   4.9663   4.9731   5.0082   5.0655   5.0719   5.1150   5.1301
  5.1799   5.2154   5.2273   5.2405   5.2646   5.2892   5.3185   5.3544
  5.3934   5.4246   5.4978   5.5336   5.6254   5.6405   5.6880   5.8110
  5.8294   5.8399   5.8739   5.9601   6.0626   6.1089   6.2272   6.2547
  6.3048   6.3911   6.4866   8.2305  10.0488  11.2009  12.0353  12.7837
 13.1218  13.8352  15.9523
 --------------------------------------------------------------
 
          Ground-State Mulliken Net Atomic Charges

     Atom                 Charge (a.u.)    Spin (a.u.)
  --------------------------------------------------------
      1 C                    -0.097953       0.002113
      2 N                    -0.050877       0.009579
      3 C                    -0.158470      -0.093999
      4 C                    -0.029320       0.080967
      5 C                     0.008256       0.218421
      6 N                    -0.176148       0.259854
      7 C                    -0.079429      -0.016298
      8 C                    -0.129200       0.526134
      9 H                     0.138133       0.009697
     10 H                     0.138657      -0.002821
     11 H                     0.149575       0.014602
     12 H                     0.139499       0.001724
     13 H                     0.147278      -0.009975
  --------------------------------------------------------
  Sum of atomic charges =     0.000000
  Sum of spin   charges =     1.000000

 -----------------------------------------------------------------
                    Cartesian Multipole Moments
 -----------------------------------------------------------------
    Charge (ESU x 10^10)
                 0.0000
    Dipole Moment (Debye)
         X       1.5525      Y      -2.2755      Z      -3.6161
       Tot       4.5458
    Quadrupole Moments (Debye-Ang)
        XX     -39.0075     XY      -7.4071     YY     -42.7137
        XZ      -3.7431     YZ      12.4191     ZZ     -22.5395
    Octopole Moments (Debye-Ang^2)
       XXX    -128.2794    XXY     101.9285    XYY     -26.9623
       YYY     396.9850    XXZ     114.9028    XYZ      12.2888
       YYZ     107.6777    XZZ     -36.1828    YZZ      65.4544
       ZZZ     282.7922
    Hexadecapole Moments (Debye-Ang^3)
      XXXX    -516.2296   XXXY     392.2696   XXYY    -449.9489
      XYYY     419.2382   YYYY   -2802.8345   XXXZ     376.5631
      XXYZ    -313.1327   XYYZ     128.6308   YYYZ   -1106.0593
      XXZZ    -464.9347   XYZZ     128.8877   YYZZ    -721.2891
      XZZZ     377.3578   YZZZ    -838.5448   ZZZZ   -2024.4227
 -----------------------------------------------------------------
 Calculating analytic gradient of the SCF energy
 Gradient of SCF Energy
            1           2           3           4           5           6
    1   0.0007279  -0.0000652   0.0092110   0.0008615  -0.0104255   0.0005461
    2  -0.0013260  -0.0009036   0.0075435  -0.0042093   0.0003029  -0.0013664
    3  -0.0006079  -0.0012737   0.0000411  -0.0002842   0.0070094   0.0002018
            7           8           9          10          11          12
    1  -0.0022935  -0.0005331   0.0040474   0.0004466  -0.0019922  -0.0002932
    2   0.0009246   0.0006086   0.0034593  -0.0016293  -0.0018306   0.0007615
    3  -0.0004660  -0.0032024  -0.0007934   0.0003768   0.0005764  -0.0007256
           13
    1  -0.0002379
    2  -0.0023350
    3  -0.0008524
 Max gradient component =       1.043E-02
 RMS gradient           =       3.161E-03
 Gradient time:  CPU 346.91 s  wall 6.59 s
rPathMan2.  file_steps = 951
 IRC --- Status = 2.  Assess steepest descent step
 IRC --- Previous SD length =   0.150000
 IRC --- Point 1 E =     -341.022922 |G| =   0.000338 G.D1 =  -0.000026
 IRC --- Point 2 E =     -341.024436 |G| =   0.019744 G.D1 =  -0.019457
 IRC --- Angle(G1/G2) =    9.77 Deg.  Curvature =  -0.1295
 IRC --- Corrector step required
 IRC --- equal length displacement: B_eq =   0.025557
 IRC --- chosen bisector length  : B_len =   0.015000
 Adding empirical dispersion correction 
 ----------------------------------------------------------------
 Doing -D3(0) with
 s6  =   1.00000
 s8  =   1.00000
 rs6 =   1.28100
 rs8 =   1.09400
 -D3 energy without 3body term =     -0.0032812477 hartrees
 ----------------------------------------------------------------
             Standard Nuclear Orientation (Angstroms)
    I     Atom           X                Y                Z
 ----------------------------------------------------------------
    1      C       0.5143939976    -1.2717051835    -2.7585980278
    2      N       0.4969688771    -0.4435637508    -1.9652321847
    3      C       1.8702275918    -3.0189208506    -4.0412409364
    4      C       0.5581067985    -2.2929459274    -3.7854435597
    5      C       0.2661331846    -3.6949096905    -3.4670465145
    6      N       0.5372961534    -4.1551225074    -2.1960919084
    7      C       1.7962673787    -4.0082530430    -1.9009323538
    8      C       2.6168216939    -3.5049135972    -2.9564251428
    9      H       2.3157989365    -2.8973221917    -5.0243045620
   10      H       0.1028405553    -1.9554097707    -4.7078097419
   11      H      -0.3569729818    -4.2921321773    -4.1188630201
   12      H       2.1591458611    -4.2704192508    -0.9175189859
   13      H       3.6885405697    -3.6243247676    -2.9823030538
 ----------------------------------------------------------------
 Nuclear Repulsion Energy =         325.01926293 hartrees
 There are       28 alpha and       27 beta electrons

                       Distance Matrix (Angstroms)
             C (  1)   N (  2)   C (  3)   C (  4)   C (  5)   N (  6)
   N (  2)  1.146975
   C (  3)  2.556603  3.581636
   C (  4)  1.448881  2.595597  1.521227
   C (  5)  2.536819  3.588869  1.832970  1.467013
   N (  6)  2.937862  3.718950  2.544059  2.448300  1.378641
   C (  7)  3.141255  3.794644  2.359061  2.833144  2.211834  1.301422
   C (  8)  3.073525  3.853324  1.403715  2.528724  2.413000  2.307662
   H (  9)  3.319807  4.322846  1.086156  2.233725  2.694871  3.569863
   H ( 10)  2.106242  3.156382  2.167724  1.082570  2.142899  3.366930
   H ( 11)  3.425285  4.492084  2.566615  2.223800  1.081573  2.124979
   H ( 12)  3.884207  4.301785  3.377478  3.833891  3.227197  2.068439
   H ( 13)  3.957281  4.619286  2.189549  3.495314  3.457287  3.290929
             C (  7)   C (  8)   H (  9)   H ( 10)   H ( 11)   H ( 12)
   C (  8)  1.428539
   H (  9)  3.355523  2.176214
   H ( 10)  3.867870  3.433426  2.425810
   H ( 11)  3.104231  3.288530  3.147861  2.453275
   H ( 12)  1.080516  2.225445  4.333085  4.894279  4.071846
   H ( 13)  2.213021  1.078661  2.565682  4.315078  4.254870  2.649494

 
 Applying Cartesian multipole field
    Component          Value
    ---------          -----
     (2,0,0)        1.00000E-11
     (0,2,0)        2.00000E-11
     (0,0,2)       -3.00000E-11
 Nucleus-field energy     =    -0.0000000127 hartrees
 Requested basis set is cc-pVTZ
 There are 110 shells and 310 basis functions
 A cutoff of  1.0D-11 yielded   5711 shell pairs
 There are     45599 function pairs (     59948 Cartesian)
 Smallest overlap matrix eigenvalue = 1.87E-04
 Guess MOs from SCF MO coefficient file
 Reading MOs from coefficient file
 Reading MOs from coefficient file
 Long-range K will be added via erf
 Coulomb attenuation parameter = 0.25 bohr**(-1)
 An unrestricted hybrid HF-DFT SCF calculation will be
 performed using Pulay DIIS extrapolation
 Exchange:     0.1957 Hartree-Fock + 1.0000 wB97X-D3 + LR-HF
 Correlation:  1.0000 wB97X-D3
 Using SG-2 standard quadrature grid
 Dispersion:   Grimme D3
 SCF converges when DIIS error is below 1.0E-08
 Using Q-Chem read-in guess as SCF_GUESS READ specified.

 using 64 threads for integral computing
 -------------------------------------------------------
 OpenMP Integral computing Module                
 Release: version 1.0, May 2013, Q-Chem Inc. Pittsburgh 
 -------------------------------------------------------
 using 64 threads for integral computing
 -------------------------------------------------------
 OpenMP Integral computing Module                
 Release: version 1.0, May 2013, Q-Chem Inc. Pittsburgh 
 -------------------------------------------------------
 ---------------------------------------
  Cycle       Energy         DIIS Error
 ---------------------------------------
    1    -341.0236206193      1.95E-04
    2    -341.0243622208      3.39E-05
    3    -341.0243684342      3.09E-05
    4    -341.0243782685      5.68E-06
    5    -341.0243789671      2.75E-06
    6    -341.0243793269      1.02E-06
    7    -341.0243795944      7.17E-07
    8    -341.0243797284      5.18E-07
    9    -341.0243798069      2.83E-07
   10    -341.0243798278      1.98E-07
   11    -341.0243798396      1.00E-07
   12    -341.0243798441      4.53E-08
   13    -341.0243798448      2.76E-08
   14    -341.0243798447      1.40E-08
   15    -341.0243798460      8.07E-09 Convergence criterion met
 ---------------------------------------
 <S^2> = 0.7699
 SCF time:  CPU 1913.61 s  wall 32.84 s
 SCF   energy in the final basis set = -341.02437985
 Total energy in the final basis set = -341.02437985
 
 --------------------------------------------------------------
 
                    Orbital Energies (a.u.)
 --------------------------------------------------------------
 
 Alpha MOs
 -- Occupied --
-14.4409 -14.4233 -10.3670 -10.3589 -10.3314 -10.3280 -10.3204 -10.3194
 -1.1094  -1.0289  -0.9716  -0.9035  -0.8019  -0.7327  -0.7108  -0.6657
 -0.5974  -0.5847  -0.5672  -0.5273  -0.5139  -0.4932  -0.4685  -0.4407
 -0.4304  -0.4065  -0.3538  -0.3050
 -- Virtual --
  0.0806   0.0922   0.0991   0.1132   0.1283   0.1456   0.1617   0.1643
  0.1813   0.2123   0.2364   0.2718   0.2846   0.2970   0.3132   0.3281
  0.3401   0.3538   0.3674   0.3921   0.4089   0.4200   0.4364   0.4487
  0.4530   0.4590   0.4759   0.4795   0.5070   0.5135   0.5230   0.5338
  0.5429   0.5507   0.5615   0.5771   0.5855   0.5993   0.6087   0.6311
  0.6410   0.6591   0.6700   0.7031   0.7103   0.7183   0.7220   0.7449
  0.7701   0.7972   0.8134   0.8439   0.8892   0.9000   0.9104   0.9344
  0.9495   0.9659   0.9856   1.0353   1.0454   1.0503   1.0615   1.0787
  1.0892   1.1015   1.1221   1.1299   1.1565   1.1699   1.1996   1.2079
  1.2347   1.2460   1.2548   1.2709   1.2861   1.3018   1.3113   1.3249
  1.3474   1.3765   1.4009   1.4128   1.4350   1.4534   1.4593   1.4869
  1.5090   1.5221   1.5310   1.5615   1.5801   1.5923   1.6245   1.6405
  1.6461   1.7007   1.7378   1.7920   1.8588   1.8787   1.9037   1.9179
  1.9691   2.0152   2.0359   2.0719   2.1326   2.1889   2.2103   2.2457
  2.2686   2.2897   2.3091   2.3444   2.3625   2.3813   2.4216   2.4485
  2.4923   2.5277   2.5497   2.5707   2.6022   2.6274   2.6424   2.6718
  2.6902   2.7022   2.7151   2.7387   2.7547   2.7649   2.7963   2.8043
  2.8200   2.8419   2.8564   2.9033   2.9061   2.9248   2.9280   2.9657
  2.9761   2.9971   3.0209   3.0265   3.0493   3.0544   3.0580   3.0872
  3.1046   3.1194   3.1336   3.1483   3.1746   3.1964   3.2043   3.2126
  3.2207   3.2381   3.2478   3.2721   3.2991   3.3131   3.3312   3.3351
  3.3632   3.3697   3.3982   3.4067   3.4241   3.4664   3.4798   3.5102
  3.5197   3.5362   3.5479   3.5814   3.6008   3.6090   3.6481   3.6861
  3.7006   3.7097   3.7157   3.7362   3.7690   3.7881   3.8048   3.8168
  3.8394   3.8487   3.8663   3.9047   3.9075   3.9406   3.9686   3.9798
  4.0259   4.0338   4.0539   4.0766   4.0790   4.0956   4.1042   4.1378
  4.1439   4.1737   4.2045   4.2205   4.2423   4.2618   4.2926   4.2981
  4.3164   4.3458   4.3702   4.3780   4.3883   4.4312   4.4417   4.4708
  4.5026   4.5226   4.5691   4.6142   4.6338   4.6739   4.6740   4.7067
  4.7317   4.7583   4.8067   4.8265   4.8307   4.8746   4.9103   4.9332
  4.9545   4.9654   5.0029   5.0619   5.0686   5.1092   5.1225   5.1727
  5.2088   5.2243   5.2382   5.2603   5.2840   5.3147   5.3466   5.3818
  5.4171   5.4872   5.5301   5.6215   5.6363   5.6822   5.8078   5.8250
  5.8339   5.8720   5.9582   6.0585   6.1051   6.2240   6.2515   6.3001
  6.3881   6.4777   8.2280  10.0470  11.1956  12.0589  12.7534  13.1186
 13.7888  15.9361
 
 Beta MOs
 -- Occupied --
-14.4364 -14.4231 -10.3647 -10.3577 -10.3317 -10.3292 -10.3193 -10.3152
 -1.0990  -1.0277  -0.9657  -0.8861  -0.7966  -0.7218  -0.7057  -0.6602
 -0.5941  -0.5770  -0.5594  -0.5164  -0.5055  -0.4726  -0.4664  -0.4343
 -0.4233  -0.3906  -0.3452
 -- Virtual --
 -0.0514   0.0917   0.1004   0.1053   0.1282   0.1323   0.1485   0.1639
  0.1673   0.1839   0.2130   0.2407   0.2734   0.2876   0.2995   0.3151
  0.3291   0.3406   0.3577   0.3719   0.3940   0.4138   0.4231   0.4405
  0.4547   0.4576   0.4634   0.4801   0.4821   0.5113   0.5161   0.5255
  0.5366   0.5453   0.5543   0.5644   0.5789   0.5868   0.6013   0.6111
  0.6334   0.6457   0.6611   0.6735   0.7051   0.7122   0.7204   0.7233
  0.7466   0.7742   0.7999   0.8168   0.8466   0.8927   0.9022   0.9130
  0.9385   0.9521   0.9676   0.9883   1.0378   1.0483   1.0528   1.0639
  1.0809   1.0908   1.1043   1.1235   1.1335   1.1595   1.1716   1.2008
  1.2123   1.2376   1.2484   1.2585   1.2738   1.2905   1.3043   1.3129
  1.3294   1.3516   1.3783   1.4026   1.4167   1.4369   1.4567   1.4641
  1.4916   1.5122   1.5242   1.5343   1.5636   1.5854   1.5957   1.6298
  1.6426   1.6489   1.7068   1.7447   1.7947   1.8639   1.8814   1.9053
  1.9203   1.9715   2.0214   2.0403   2.0757   2.1377   2.2007   2.2141
  2.2478   2.2753   2.2919   2.3148   2.3485   2.3768   2.3920   2.4253
  2.4575   2.4973   2.5348   2.5529   2.5750   2.6071   2.6309   2.6471
  2.6754   2.6972   2.7109   2.7203   2.7411   2.7582   2.7725   2.7993
  2.8070   2.8241   2.8477   2.8623   2.9085   2.9115   2.9302   2.9360
  2.9695   2.9838   3.0036   3.0259   3.0309   3.0552   3.0603   3.0634
  3.0908   3.1084   3.1225   3.1380   3.1534   3.1803   3.1984   3.2080
  3.2167   3.2307   3.2454   3.2586   3.2754   3.3055   3.3170   3.3346
  3.3409   3.3666   3.3744   3.4068   3.4141   3.4295   3.4731   3.4838
  3.5142   3.5226   3.5387   3.5511   3.5879   3.6061   3.6149   3.6520
  3.6881   3.7034   3.7143   3.7194   3.7412   3.7736   3.7913   3.8087
  3.8199   3.8451   3.8528   3.8693   3.9089   3.9118   3.9463   3.9721
  3.9831   4.0292   4.0385   4.0581   4.0782   4.0805   4.0987   4.1087
  4.1412   4.1499   4.1786   4.2081   4.2234   4.2475   4.2667   4.2974
  4.3029   4.3221   4.3483   4.3735   4.3855   4.3936   4.4366   4.4466
  4.4776   4.5064   4.5287   4.5750   4.6183   4.6375   4.6754   4.6757
  4.7106   4.7370   4.7624   4.8089   4.8289   4.8355   4.8810   4.9142
  4.9407   4.9641   4.9743   5.0077   5.0671   5.0724   5.1156   5.1296
  5.1789   5.2131   5.2283   5.2403   5.2647   5.2884   5.3185   5.3520
  5.3906   5.4243   5.4940   5.5335   5.6258   5.6407   5.6865   5.8109
  5.8277   5.8374   5.8741   5.9623   6.0624   6.1098   6.2265   6.2525
  6.3027   6.3893   6.4817   8.2288  10.0511  11.2011  12.0625  12.7597
 13.1222  13.7946  15.9364
 --------------------------------------------------------------
 
          Ground-State Mulliken Net Atomic Charges

     Atom                 Charge (a.u.)    Spin (a.u.)
  --------------------------------------------------------
      1 C                    -0.097871       0.001962
      2 N                    -0.051288       0.009509
      3 C                    -0.158682      -0.093526
      4 C                    -0.028702       0.081253
      5 C                     0.007180       0.215054
      6 N                    -0.177465       0.267395
      7 C                    -0.079577      -0.018333
      8 C                    -0.127220       0.523020
      9 H                     0.137088       0.009730
     10 H                     0.138569      -0.002875
     11 H                     0.150310       0.014820
     12 H                     0.139680       0.001774
     13 H                     0.147977      -0.009782
  --------------------------------------------------------
  Sum of atomic charges =     0.000000
  Sum of spin   charges =     1.000000

 -----------------------------------------------------------------
                    Cartesian Multipole Moments
 -----------------------------------------------------------------
    Charge (ESU x 10^10)
                 0.0000
    Dipole Moment (Debye)
         X       1.5652      Y      -2.2739      Z      -3.6097
       Tot       4.5443
    Quadrupole Moments (Debye-Ang)
        XX     -38.9400     XY      -7.4521     YY     -42.7381
        XZ      -3.7595     YZ      12.3942     ZZ     -22.5990
    Octopole Moments (Debye-Ang^2)
       XXX    -128.0102    XXY     101.6697    XYY     -26.8050
       YYY     397.2004    XXZ     114.7533    XYZ      12.3672
       YYZ     107.8119    XZZ     -36.2404    YZZ      65.6418
       ZZZ     283.2259
    Hexadecapole Moments (Debye-Ang^3)
      XXXX    -515.3844   XXXY     391.1627   XXYY    -448.9876
      XYYY     418.6679   YYYY   -2804.3754   XXXZ     375.7842
      XXYZ    -312.5026   XYYZ     128.2643   YYYZ   -1106.8876
      XXZZ    -464.7253   XYZZ     128.8874   YYZZ    -721.9547
      XZZZ     377.9980   YZZZ    -839.9270   ZZZZ   -2026.9962
 -----------------------------------------------------------------
 Calculating analytic gradient of the SCF energy
 Gradient of SCF Energy
            1           2           3           4           5           6
    1   0.0006539  -0.0000557   0.0065434   0.0024759  -0.0115639  -0.0064553
    2  -0.0025495   0.0002236   0.0080469  -0.0040608  -0.0013645  -0.0022208
    3  -0.0017041  -0.0002084   0.0019027  -0.0011809   0.0078494  -0.0038214
            7           8           9          10          11          12
    1   0.0051838   0.0011960   0.0045173   0.0002836  -0.0012205  -0.0004075
    2   0.0030839  -0.0003047   0.0036127  -0.0015849  -0.0011417   0.0006867
    3   0.0003288  -0.0016592  -0.0019431   0.0004777   0.0017425  -0.0009172
           13
    1  -0.0011509
    2  -0.0024269
    3  -0.0008670
 Max gradient component =       1.156E-02
 RMS gradient           =       3.579E-03
 Gradient time:  CPU 358.15 s  wall 7.03 s
rPathMan2.  file_steps = 951
 IRC --- Status = 3.  Assess initial corrector step
 IRC --- bisector search: b =  0.000000 E =     -341.024436 G.B =  -0.001682
 IRC --- bisector search: b =  0.015000 E =     -341.024380 G.B =   0.009108
 IRC --- performed gradient/energy interpolation
 IRC --- bisector search:  estimate b(min) =   2.330019806346495E-003
 Adding empirical dispersion correction 
 ----------------------------------------------------------------
 Doing -D3(0) with
 s6  =   1.00000
 s8  =   1.00000
 rs6 =   1.28100
 rs8 =   1.09400
 -D3 energy without 3body term =     -0.0032813878 hartrees
 ----------------------------------------------------------------
             Standard Nuclear Orientation (Angstroms)
    I     Atom           X                Y                Z
 ----------------------------------------------------------------
    1      C       0.5141399527    -1.2715090880    -2.7581923285
    2      N       0.4971331783    -0.4435358807    -1.9654042244
    3      C       1.8718714380    -3.0185347107    -4.0425223608
    4      C       0.5566402532    -2.2930153613    -3.7846555371
    5      C       0.2674719849    -3.6944681705    -3.4672307474
    6      N       0.5392372382    -4.1533355390    -2.1929428861
    7      C       1.7934082907    -4.0105847838    -1.9010744422
    8      C       2.6157780664    -3.5050627887    -2.9577245775
    9      H       2.3158851313    -2.8970302352    -5.0244621660
   10      H       0.1028985409    -1.9555454546    -4.7078025855
   11      H      -0.3566997207    -4.2928676883    -4.1199628725
   12      H       2.1591295072    -4.2702441729    -0.9175382113
   13      H       3.6886747559    -3.6242088346    -2.9822970524
 ----------------------------------------------------------------
 Nuclear Repulsion Energy =         325.04672067 hartrees
 There are       28 alpha and       27 beta electrons

                       Distance Matrix (Angstroms)
             C (  1)   N (  2)   C (  3)   C (  4)   C (  5)   N (  6)
   N (  2)  1.146447
   C (  3)  2.558327  3.582589
   C (  4)  1.448761  2.594955  1.524043
   C (  5)  2.536594  3.588424  1.833560  1.465758
   N (  6)  2.936845  3.717010  2.546494  2.448396  1.381385
   C (  7)  3.142247  3.795827  2.361381  2.833287  2.209357  1.295573
   C (  8)  3.073346  3.853090  1.402460  2.528423  2.410397  2.305899
   H (  9)  3.320329  4.322653  1.084489  2.235374  2.693858  3.571034
   H ( 10)  2.106657  3.156318  2.168366  1.082575  2.142418  3.368262
   H ( 11)  3.426571  4.493162  2.568356  2.223967  1.083389  2.129690
   H ( 12)  3.884123  4.301622  3.378583  3.833767  3.226580  2.065036
   H ( 13)  3.957662  4.619165  2.188994  3.496498  3.456114  3.289683
             C (  7)   C (  8)   H (  9)   H ( 10)   H ( 11)   H ( 12)
   C (  8)  1.431207
   H (  9)  3.356864  2.175096
   H ( 10)  3.867652  3.431959  2.425691
   H ( 11)  3.102598  3.287409  3.147887  2.453541
   H ( 12)  1.080980  2.226295  4.333257  4.894080  4.072522
   H ( 13)  2.215934  1.079772  2.565887  4.315043  4.255167  2.649547

 
 Applying Cartesian multipole field
    Component          Value
    ---------          -----
     (2,0,0)        1.00000E-11
     (0,2,0)        2.00000E-11
     (0,0,2)       -3.00000E-11
 Nucleus-field energy     =    -0.0000000127 hartrees
 Requested basis set is cc-pVTZ
 There are 110 shells and 310 basis functions
 A cutoff of  1.0D-11 yielded   5710 shell pairs
 There are     45596 function pairs (     59945 Cartesian)
 Smallest overlap matrix eigenvalue = 1.87E-04
 Guess MOs from SCF MO coefficient file
 Reading MOs from coefficient file
 Reading MOs from coefficient file
 Long-range K will be added via erf
 Coulomb attenuation parameter = 0.25 bohr**(-1)
 An unrestricted hybrid HF-DFT SCF calculation will be
 performed using Pulay DIIS extrapolation
 Exchange:     0.1957 Hartree-Fock + 1.0000 wB97X-D3 + LR-HF
 Correlation:  1.0000 wB97X-D3
 Using SG-2 standard quadrature grid
 Dispersion:   Grimme D3
 SCF converges when DIIS error is below 1.0E-08
 Using Q-Chem read-in guess as SCF_GUESS READ specified.

 using 64 threads for integral computing
 -------------------------------------------------------
 OpenMP Integral computing Module                
 Release: version 1.0, May 2013, Q-Chem Inc. Pittsburgh 
 -------------------------------------------------------
 using 64 threads for integral computing
 -------------------------------------------------------
 OpenMP Integral computing Module                
 Release: version 1.0, May 2013, Q-Chem Inc. Pittsburgh 
 -------------------------------------------------------
 ---------------------------------------
  Cycle       Energy         DIIS Error
 ---------------------------------------
    1    -341.0252636653      1.64E-04
    2    -341.0244254157      2.83E-05
    3    -341.0244298670      2.57E-05
    4    -341.0244366563      4.71E-06
    5    -341.0244371513      2.30E-06
    6    -341.0244374093      8.58E-07
    7    -341.0244376006      5.97E-07
    8    -341.0244376970      4.19E-07
    9    -341.0244377509      2.18E-07
   10    -341.0244377644      1.63E-07
   11    -341.0244377713      8.12E-08
   12    -341.0244377746      3.63E-08
   13    -341.0244377755      2.17E-08
   14    -341.0244377758      1.09E-08
   15    -341.0244377745      6.39E-09 Convergence criterion met
 ---------------------------------------
 <S^2> = 0.7697
 SCF time:  CPU 1893.35 s  wall 32.57 s
 SCF   energy in the final basis set = -341.02443777
 Total energy in the final basis set = -341.02443777
 
 --------------------------------------------------------------
 
                    Orbital Energies (a.u.)
 --------------------------------------------------------------
 
 Alpha MOs
 -- Occupied --
-14.4404 -14.4232 -10.3673 -10.3589 -10.3311 -10.3283 -10.3200 -10.3193
 -1.1098  -1.0291  -0.9722  -0.9028  -0.8020  -0.7327  -0.7106  -0.6655
 -0.5975  -0.5844  -0.5672  -0.5272  -0.5142  -0.4934  -0.4685  -0.4408
 -0.4304  -0.4060  -0.3549  -0.3039
 -- Virtual --
  0.0811   0.0923   0.0990   0.1130   0.1284   0.1456   0.1616   0.1643
  0.1814   0.2123   0.2359   0.2720   0.2843   0.2969   0.3132   0.3279
  0.3400   0.3541   0.3676   0.3918   0.4089   0.4197   0.4361   0.4489
  0.4529   0.4588   0.4757   0.4794   0.5069   0.5138   0.5228   0.5336
  0.5437   0.5508   0.5616   0.5770   0.5864   0.5993   0.6089   0.6310
  0.6409   0.6590   0.6704   0.7030   0.7102   0.7189   0.7219   0.7450
  0.7700   0.7977   0.8134   0.8444   0.8890   0.8994   0.9106   0.9344
  0.9493   0.9664   0.9857   1.0351   1.0452   1.0500   1.0623   1.0785
  1.0891   1.1018   1.1221   1.1300   1.1563   1.1694   1.1997   1.2077
  1.2345   1.2462   1.2552   1.2711   1.2863   1.3019   1.3115   1.3247
  1.3473   1.3765   1.4011   1.4131   1.4350   1.4534   1.4592   1.4867
  1.5088   1.5223   1.5314   1.5610   1.5799   1.5922   1.6253   1.6404
  1.6459   1.7010   1.7385   1.7918   1.8595   1.8789   1.9034   1.9178
  1.9691   2.0164   2.0361   2.0723   2.1333   2.1884   2.2099   2.2454
  2.2679   2.2890   2.3088   2.3446   2.3625   2.3806   2.4216   2.4497
  2.4927   2.5268   2.5492   2.5706   2.6019   2.6279   2.6424   2.6719
  2.6904   2.7015   2.7143   2.7388   2.7552   2.7652   2.7956   2.8034
  2.8198   2.8417   2.8564   2.9044   2.9063   2.9243   2.9277   2.9656
  2.9762   2.9978   3.0217   3.0266   3.0498   3.0561   3.0574   3.0865
  3.1044   3.1191   3.1341   3.1483   3.1737   3.1959   3.2039   3.2124
  3.2208   3.2375   3.2482   3.2715   3.2997   3.3141   3.3299   3.3353
  3.3630   3.3706   3.3982   3.4063   3.4240   3.4659   3.4806   3.5099
  3.5203   3.5364   3.5481   3.5811   3.6026   3.6091   3.6480   3.6864
  3.7005   3.7098   3.7160   3.7349   3.7694   3.7884   3.8045   3.8166
  3.8387   3.8488   3.8654   3.9047   3.9071   3.9404   3.9686   3.9791
  4.0256   4.0342   4.0532   4.0767   4.0790   4.0955   4.1050   4.1372
  4.1440   4.1738   4.2042   4.2195   4.2435   4.2615   4.2924   4.2976
  4.3150   4.3459   4.3692   4.3765   4.3875   4.4301   4.4425   4.4712
  4.5024   4.5208   4.5684   4.6142   4.6345   4.6741   4.6742   4.7069
  4.7311   4.7577   4.8065   4.8258   4.8297   4.8740   4.9117   4.9342
  4.9561   4.9645   5.0031   5.0607   5.0683   5.1087   5.1231   5.1738
  5.2106   5.2233   5.2385   5.2603   5.2847   5.3149   5.3489   5.3841
  5.4173   5.4906   5.5302   5.6211   5.6363   5.6835   5.8081   5.8264
  5.8359   5.8717   5.9563   6.0587   6.1044   6.2245   6.2533   6.3020
  6.3896   6.4818   8.2295  10.0451  11.1956  12.0358  12.7737  13.1183
 13.8228  15.9495
 
 Beta MOs
 -- Occupied --
-14.4361 -14.4230 -10.3650 -10.3577 -10.3315 -10.3294 -10.3193 -10.3147
 -1.0996  -1.0280  -0.9663  -0.8854  -0.7966  -0.7218  -0.7056  -0.6600
 -0.5942  -0.5767  -0.5596  -0.5163  -0.5060  -0.4725  -0.4665  -0.4347
 -0.4232  -0.3904  -0.3462
 -- Virtual --
 -0.0503   0.0917   0.1007   0.1053   0.1281   0.1325   0.1486   0.1637
  0.1673   0.1840   0.2131   0.2402   0.2736   0.2873   0.2994   0.3151
  0.3289   0.3405   0.3577   0.3722   0.3938   0.4139   0.4228   0.4402
  0.4547   0.4575   0.4634   0.4798   0.4819   0.5113   0.5164   0.5252
  0.5364   0.5462   0.5542   0.5646   0.5788   0.5878   0.6013   0.6113
  0.6332   0.6456   0.6609   0.6740   0.7049   0.7121   0.7208   0.7233
  0.7467   0.7739   0.8004   0.8169   0.8471   0.8925   0.9016   0.9131
  0.9385   0.9518   0.9681   0.9883   1.0376   1.0480   1.0526   1.0647
  1.0807   1.0907   1.1046   1.1235   1.1336   1.1594   1.1712   1.2009
  1.2121   1.2375   1.2486   1.2589   1.2740   1.2908   1.3044   1.3130
  1.3291   1.3515   1.3784   1.4029   1.4170   1.4369   1.4568   1.4639
  1.4915   1.5120   1.5245   1.5347   1.5631   1.5853   1.5955   1.6305
  1.6424   1.6487   1.7070   1.7454   1.7944   1.8646   1.8818   1.9050
  1.9201   1.9715   2.0226   2.0405   2.0761   2.1384   2.2002   2.2139
  2.2476   2.2747   2.2912   2.3144   2.3486   2.3769   2.3916   2.4254
  2.4587   2.4976   2.5339   2.5524   2.5749   2.6069   2.6315   2.6472
  2.6755   2.6975   2.7101   2.7196   2.7412   2.7586   2.7727   2.7986
  2.8062   2.8238   2.8475   2.8624   2.9091   2.9120   2.9295   2.9359
  2.9694   2.9840   3.0044   3.0268   3.0310   3.0558   3.0614   3.0634
  3.0902   3.1082   3.1222   3.1384   3.1534   3.1794   3.1979   3.2077
  3.2165   3.2307   3.2449   3.2589   3.2749   3.3062   3.3180   3.3333
  3.3411   3.3664   3.3753   3.4066   3.4139   3.4295   3.4726   3.4847
  3.5139   3.5232   3.5388   3.5514   3.5877   3.6078   3.6147   3.6518
  3.6883   3.7033   3.7144   3.7197   3.7399   3.7741   3.7917   3.8084
  3.8197   3.8445   3.8529   3.8683   3.9088   3.9115   3.9459   3.9721
  3.9824   4.0290   4.0387   4.0575   4.0783   4.0805   4.0988   4.1094
  4.1406   4.1500   4.1787   4.2077   4.2224   4.2487   4.2663   4.2972
  4.3025   4.3205   4.3484   4.3725   4.3839   4.3927   4.4354   4.4474
  4.4780   4.5062   4.5268   4.5744   4.6183   4.6382   4.6756   4.6760
  4.7108   4.7366   4.7616   4.8086   4.8282   4.8345   4.8805   4.9155
  4.9411   4.9660   4.9732   5.0081   5.0657   5.0720   5.1151   5.1300
  5.1798   5.2151   5.2274   5.2405   5.2646   5.2891   5.3185   5.3540
  5.3929   5.4245   5.4972   5.5336   5.6255   5.6405   5.6877   5.8110
  5.8291   5.8395   5.8739   5.9605   6.0626   6.1091   6.2271   6.2543
  6.3045   6.3908   6.4858   8.2302  10.0491  11.2011  12.0396  12.7800
 13.1218  13.8285  15.9498
 --------------------------------------------------------------
 
          Ground-State Mulliken Net Atomic Charges

     Atom                 Charge (a.u.)    Spin (a.u.)
  --------------------------------------------------------
      1 C                    -0.097940       0.002091
      2 N                    -0.050941       0.009567
      3 C                    -0.158502      -0.093924
      4 C                    -0.029224       0.081006
      5 C                     0.008091       0.217907
      6 N                    -0.176362       0.261007
      7 C                    -0.079447      -0.016597
      8 C                    -0.128892       0.525647
      9 H                     0.137970       0.009701
     10 H                     0.138643      -0.002829
     11 H                     0.149688       0.014636
     12 H                     0.139528       0.001732
     13 H                     0.147387      -0.009944
  --------------------------------------------------------
  Sum of atomic charges =     0.000000
  Sum of spin   charges =     1.000000

 -----------------------------------------------------------------
                    Cartesian Multipole Moments
 -----------------------------------------------------------------
    Charge (ESU x 10^10)
                 0.0000
    Dipole Moment (Debye)
         X       1.5545      Y      -2.2752      Z      -3.6151
       Tot       4.5456
    Quadrupole Moments (Debye-Ang)
        XX     -38.9969     XY      -7.4142     YY     -42.7176
        XZ      -3.7457     YZ      12.4152     ZZ     -22.5487
    Octopole Moments (Debye-Ang^2)
       XXX    -128.2374    XXY     101.8879    XYY     -26.9373
       YYY     397.0196    XXZ     114.8794    XYZ      12.3012
       YYZ     107.6988    XZZ     -36.1915    YZZ      65.4833
       ZZZ     282.8591
    Hexadecapole Moments (Debye-Ang^3)
      XXXX    -516.0974   XXXY     392.0966   XXYY    -449.7978
      XYYY     419.1474   YYYY   -2803.0811   XXXZ     376.4418
      XXYZ    -313.0342   XYYZ     128.5729   YYYZ   -1106.1902
      XXZZ    -464.9017   XYZZ     128.8868   YYZZ    -721.3919
      XZZZ     377.4563   YZZZ    -838.7575   ZZZZ   -2024.8196
 -----------------------------------------------------------------
 Calculating analytic gradient of the SCF energy
 Gradient of SCF Energy
            1           2           3           4           5           6
    1   0.0007161  -0.0000636   0.0087957   0.0011111  -0.0106015  -0.0005617
    2  -0.0015161  -0.0007282   0.0076201  -0.0041838   0.0000452  -0.0014999
    3  -0.0007784  -0.0011079   0.0003297  -0.0004228   0.0071364  -0.0004236
            7           8           9          10          11          12
    1  -0.0011112  -0.0002632   0.0041204   0.0004213  -0.0018731  -0.0003110
    2   0.0012595   0.0004663   0.0034831  -0.0016225  -0.0017241   0.0007496
    3  -0.0003368  -0.0029622  -0.0009731   0.0003926   0.0007567  -0.0007558
           13
    1  -0.0003793
    2  -0.0023490
    3  -0.0008547
 Max gradient component =       1.060E-02
 RMS gradient           =       3.144E-03
 Gradient time:  CPU 353.26 s  wall 6.90 s
rPathMan2.  file_steps = 951
 IRC --- Status = 4.  Checking bisector search.
 IRC --- Bisector search finished successfully.
 ------------------------------------------------------------------------
 Reaction path following.  The coordinates are cartesian              
 Step   2 E=    -341.024438 |G|=  0.019631 S_lin= 0.1498 S_tot= 0.1498
 ------------------------------------------------------------------------
  IRC -- SD step length =   0.150000000000000     
 Adding empirical dispersion correction 
 ----------------------------------------------------------------
 Doing -D3(0) with
 s6  =   1.00000
 s8  =   1.00000
 rs6 =   1.28100
 rs8 =   1.09400
 -D3 energy without 3body term =     -0.0032640443 hartrees
 ----------------------------------------------------------------
             Standard Nuclear Orientation (Angstroms)
    I     Atom           X                Y                Z
 ----------------------------------------------------------------
    1      C       0.5112444596    -1.2653787852    -2.7550449612
    2      N       0.4973903192    -0.4405913662    -1.9609244243
    3      C       1.8363075993    -3.0493454303    -4.0438553492
    4      C       0.5521478806    -2.2760987980    -3.7829458168
    5      C       0.3103375342    -3.6946507492    -3.4960854612
    6      N       0.5415084508    -4.1472710541    -2.1912299505
    7      C       1.7979011161    -4.0156774145    -1.8997127219
    8      C       2.6168421784    -3.5069480723    -2.9457475569
    9      H       2.2992248911    -2.9111133749    -5.0205276518
   10      H       0.1011951612    -1.9489850170    -4.7093899008
   11      H      -0.3491261555    -4.2858966458    -4.1230225101
   12      H       2.1603868690    -4.2732750423    -0.9144824012
   13      H       3.6902083129    -3.6147109584    -2.9788412864
 ----------------------------------------------------------------
 Nuclear Repulsion Energy =         325.40009696 hartrees
 There are       28 alpha and       27 beta electrons

                       Distance Matrix (Angstroms)
             C (  1)   N (  2)   C (  3)   C (  4)   C (  5)   N (  6)
   N (  2)  1.145030
   C (  3)  2.568922  3.596790
   C (  4)  1.442154  2.586861  1.521529
   C (  5)  2.547718  3.602861  1.745009  1.467328
   N (  6)  2.936683  3.714090  2.512801  2.456615  1.400340
   C (  7)  3.154556  3.804775  2.352152  2.850369  2.205518  1.296465
   C (  8)  3.081321  3.855450  1.422841  2.545359  2.378669  2.299200
   H (  9)  3.322308  4.325651  1.089628  2.233188  2.625553  3.552827
   H ( 10)  2.110669  3.160108  2.159709  1.081046  2.136164  3.371567
   H ( 11)  3.425657  4.491952  2.512259  2.228729  1.085133  2.131729
   H ( 12)  3.892914  4.306978  3.375797  3.847496  3.228337  2.065606
   H ( 13)  3.959199  4.615764  2.211525  3.505123  3.420155  3.289113
             C (  7)   C (  8)   H (  9)   H ( 10)   H ( 11)   H ( 12)
   C (  8)  1.422554
   H (  9)  3.348264  2.181883
   H ( 10)  3.878700  3.444730  2.419469
   H ( 11)  3.102556  3.284769  3.115976  2.451076
   H ( 12)  1.080940  2.218478  4.328322  4.903460  4.073395
   H ( 13)  2.214976  1.079270  2.568729  4.318617  4.251572  2.652478

 
 Applying Cartesian multipole field
    Component          Value
    ---------          -----
     (2,0,0)        1.00000E-11
     (0,2,0)        2.00000E-11
     (0,0,2)       -3.00000E-11
 Nucleus-field energy     =    -0.0000000127 hartrees
 Requested basis set is cc-pVTZ
 There are 110 shells and 310 basis functions
 A cutoff of  1.0D-11 yielded   5708 shell pairs
 There are     45574 function pairs (     59914 Cartesian)
 Smallest overlap matrix eigenvalue = 1.89E-04
 Guess MOs from SCF MO coefficient file
 Reading MOs from coefficient file
 Reading MOs from coefficient file
 Long-range K will be added via erf
 Coulomb attenuation parameter = 0.25 bohr**(-1)
 An unrestricted hybrid HF-DFT SCF calculation will be
 performed using Pulay DIIS extrapolation
 Exchange:     0.1957 Hartree-Fock + 1.0000 wB97X-D3 + LR-HF
 Correlation:  1.0000 wB97X-D3
 Using SG-2 standard quadrature grid
 Dispersion:   Grimme D3
 SCF converges when DIIS error is below 1.0E-08
 Using Q-Chem read-in guess as SCF_GUESS READ specified.

 using 64 threads for integral computing
 -------------------------------------------------------
 OpenMP Integral computing Module                
 Release: version 1.0, May 2013, Q-Chem Inc. Pittsburgh 
 -------------------------------------------------------
 using 64 threads for integral computing
 -------------------------------------------------------
 OpenMP Integral computing Module                
 Release: version 1.0, May 2013, Q-Chem Inc. Pittsburgh 
 -------------------------------------------------------
 ---------------------------------------
  Cycle       Energy         DIIS Error
 ---------------------------------------
    1    -341.0290663522      1.16E-03
    2    -341.0268098702      1.85E-04
    3    -341.0274405999      1.96E-04
    4    -341.0279441954      4.19E-05
    5    -341.0281231599      2.62E-05
    6    -341.0282627657      1.70E-05
    7    -341.0283208965      1.10E-05
    8    -341.0283628177      8.12E-06
    9    -341.0283799420      3.09E-06
   10    -341.0283837013      1.59E-06
   11    -341.0283844365      6.05E-07
   12    -341.0283845975      3.50E-07
   13    -341.0283846399      1.63E-07
   14    -341.0283846494      7.54E-08
   15    -341.0283846505      3.42E-08
   16    -341.0283846511      1.70E-08
   17    -341.0283846514      9.73E-09 Convergence criterion met
 ---------------------------------------
 <S^2> = 0.7710
 SCF time:  CPU 2268.37 s  wall 39.39 s
 SCF   energy in the final basis set = -341.02838465
 Total energy in the final basis set = -341.02838465
 
 --------------------------------------------------------------
 
                    Orbital Energies (a.u.)
 --------------------------------------------------------------
 
 Alpha MOs
 -- Occupied --
-14.4408 -14.4224 -10.3633 -10.3575 -10.3314 -10.3285 -10.3235 -10.3186
 -1.1104  -1.0295  -0.9759  -0.9006  -0.8018  -0.7307  -0.7118  -0.6668
 -0.5972  -0.5866  -0.5596  -0.5246  -0.5114  -0.4946  -0.4683  -0.4406
 -0.4295  -0.4053  -0.3613  -0.3093
 -- Virtual --
  0.0833   0.0922   0.1055   0.1221   0.1291   0.1452   0.1639   0.1667
  0.1817   0.2129   0.2323   0.2689   0.2822   0.2938   0.3125   0.3323
  0.3438   0.3568   0.3684   0.3912   0.4084   0.4213   0.4394   0.4467
  0.4532   0.4573   0.4755   0.4801   0.5072   0.5143   0.5203   0.5331
  0.5427   0.5498   0.5562   0.5743   0.5880   0.6035   0.6062   0.6229
  0.6407   0.6556   0.6709   0.7065   0.7093   0.7179   0.7237   0.7468
  0.7695   0.7995   0.8156   0.8460   0.8881   0.9027   0.9129   0.9356
  0.9493   0.9684   0.9861   1.0354   1.0483   1.0505   1.0650   1.0787
  1.0889   1.1044   1.1243   1.1327   1.1580   1.1715   1.1970   1.2000
  1.2343   1.2454   1.2577   1.2725   1.2920   1.2981   1.3148   1.3241
  1.3457   1.3772   1.4029   1.4100   1.4360   1.4515   1.4651   1.4940
  1.5042   1.5260   1.5377   1.5604   1.5843   1.5907   1.6263   1.6346
  1.6503   1.6962   1.7400   1.7932   1.8573   1.8708   1.8985   1.9126
  1.9720   2.0127   2.0339   2.0669   2.1337   2.1834   2.2242   2.2538
  2.2713   2.2954   2.3301   2.3480   2.3654   2.3789   2.4137   2.4393
  2.5066   2.5368   2.5449   2.5711   2.6034   2.6309   2.6433   2.6737
  2.6858   2.6989   2.7169   2.7408   2.7521   2.7662   2.7891   2.7976
  2.8165   2.8423   2.8563   2.9038   2.9160   2.9240   2.9284   2.9559
  2.9868   2.9913   3.0198   3.0368   3.0569   3.0582   3.0662   3.0872
  3.1002   3.1212   3.1329   3.1457   3.1804   3.1905   3.2014   3.2198
  3.2235   3.2323   3.2513   3.2645   3.3029   3.3119   3.3310   3.3480
  3.3675   3.3728   3.4001   3.4222   3.4273   3.4695   3.4781   3.5088
  3.5228   3.5359   3.5585   3.5872   3.6007   3.6114   3.6573   3.6884
  3.6968   3.7049   3.7142   3.7489   3.7863   3.7980   3.8084   3.8174
  3.8370   3.8543   3.8708   3.9012   3.9385   3.9471   3.9689   3.9770
  4.0298   4.0328   4.0558   4.0741   4.0803   4.0964   4.1052   4.1218
  4.1467   4.1678   4.2094   4.2293   4.2372   4.2482   4.2867   4.3045
  4.3161   4.3606   4.3664   4.3864   4.4012   4.4404   4.4494   4.4846
  4.5006   4.5223   4.5706   4.6187   4.6391   4.6727   4.6769   4.6953
  4.7468   4.7667   4.8046   4.8230   4.8490   4.8670   4.9127   4.9337
  4.9565   4.9705   5.0192   5.0582   5.0696   5.1006   5.1275   5.1713
  5.2199   5.2302   5.2399   5.2622   5.2827   5.3183   5.3611   5.3902
  5.4167   5.4800   5.5304   5.6060   5.6272   5.6796   5.8138   5.8206
  5.8397   5.8669   5.9515   6.0300   6.0989   6.2348   6.2570   6.3033
  6.4095   6.4614   8.2593  10.0424  11.2537  11.9719  12.5821  13.1291
 13.7200  15.9748
 
 Beta MOs
 -- Occupied --
-14.4357 -14.4222 -10.3620 -10.3561 -10.3324 -10.3296 -10.3186 -10.3174
 -1.1002  -1.0282  -0.9698  -0.8814  -0.7977  -0.7202  -0.7076  -0.6614
 -0.5943  -0.5785  -0.5516  -0.5132  -0.5018  -0.4755  -0.4664  -0.4339
 -0.4211  -0.3910  -0.3533
 -- Virtual --
 -0.0488   0.0920   0.1038   0.1083   0.1307   0.1362   0.1482   0.1667
  0.1696   0.1851   0.2138   0.2364   0.2711   0.2850   0.2965   0.3138
  0.3333   0.3445   0.3593   0.3743   0.3928   0.4134   0.4249   0.4433
  0.4538   0.4566   0.4613   0.4788   0.4824   0.5119   0.5168   0.5225
  0.5355   0.5459   0.5535   0.5586   0.5758   0.5895   0.6060   0.6083
  0.6249   0.6455   0.6572   0.6749   0.7083   0.7114   0.7193   0.7254
  0.7485   0.7736   0.8026   0.8189   0.8491   0.8921   0.9053   0.9152
  0.9395   0.9512   0.9702   0.9887   1.0381   1.0507   1.0532   1.0670
  1.0809   1.0907   1.1072   1.1257   1.1363   1.1613   1.1731   1.1983
  1.2048   1.2364   1.2480   1.2614   1.2750   1.2953   1.3005   1.3163
  1.3289   1.3501   1.3795   1.4050   1.4132   1.4377   1.4545   1.4699
  1.4986   1.5069   1.5286   1.5418   1.5626   1.5896   1.5945   1.6305
  1.6372   1.6537   1.7023   1.7467   1.7959   1.8629   1.8745   1.9002
  1.9143   1.9744   2.0190   2.0374   2.0706   2.1385   2.1947   2.2267
  2.2552   2.2802   2.2977   2.3351   2.3514   2.3781   2.3899   2.4186
  2.4489   2.5121   2.5428   2.5477   2.5749   2.6078   2.6336   2.6473
  2.6773   2.6967   2.7029   2.7221   2.7426   2.7574   2.7728   2.7919
  2.8005   2.8212   2.8470   2.8617   2.9083   2.9192   2.9297   2.9376
  2.9599   2.9934   2.9986   3.0234   3.0400   3.0610   3.0639   3.0761
  3.0907   3.1026   3.1234   3.1387   3.1494   3.1857   3.1948   3.2046
  3.2225   3.2329   3.2408   3.2628   3.2671   3.3088   3.3155   3.3352
  3.3516   3.3715   3.3774   3.4070   3.4300   3.4326   3.4756   3.4834
  3.5128   3.5238   3.5388   3.5633   3.5926   3.6062   3.6168   3.6605
  3.6908   3.7010   3.7087   3.7186   3.7528   3.7903   3.8032   3.8123
  3.8205   3.8409   3.8574   3.8752   3.9058   3.9425   3.9539   3.9724
  3.9812   4.0331   4.0382   4.0598   4.0764   4.0822   4.0988   4.1092
  4.1271   4.1520   4.1730   4.2125   4.2323   4.2414   4.2533   4.2924
  4.3118   4.3215   4.3628   4.3701   4.3934   4.4075   4.4481   4.4543
  4.4901   4.5076   4.5276   4.5759   4.6229   4.6426   4.6748   4.6783
  4.6993   4.7501   4.7730   4.8067   4.8256   4.8530   4.8738   4.9177
  4.9408   4.9665   4.9818   5.0236   5.0650   5.0737   5.1087   5.1334
  5.1783   5.2244   5.2355   5.2416   5.2668   5.2875   5.3223   5.3664
  5.3984   5.4237   5.4875   5.5345   5.6101   5.6316   5.6842   5.8156
  5.8244   5.8437   5.8692   5.9554   6.0334   6.1033   6.2379   6.2580
  6.3054   6.4105   6.4650   8.2602  10.0468  11.2592  11.9748  12.5899
 13.1322  13.7255  15.9751
 --------------------------------------------------------------
 
          Ground-State Mulliken Net Atomic Charges

     Atom                 Charge (a.u.)    Spin (a.u.)
  --------------------------------------------------------
      1 C                    -0.092276      -0.002966
      2 N                    -0.052398       0.013018
      3 C                    -0.139238      -0.082123
      4 C                    -0.047717       0.097473
      5 C                     0.012508       0.126698
      6 N                    -0.179872       0.317315
      7 C                    -0.082123      -0.083394
      8 C                    -0.123844       0.598184
      9 H                     0.134425       0.009694
     10 H                     0.139914      -0.003438
     11 H                     0.144733       0.017439
     12 H                     0.138689       0.002905
     13 H                     0.147199      -0.010806
  --------------------------------------------------------
  Sum of atomic charges =    -0.000000
  Sum of spin   charges =     1.000000

 -----------------------------------------------------------------
                    Cartesian Multipole Moments
 -----------------------------------------------------------------
    Charge (ESU x 10^10)
                -0.0000
    Dipole Moment (Debye)
         X       1.7379      Y      -2.2451      Z      -3.6584
       Tot       4.6308
    Quadrupole Moments (Debye-Ang)
        XX     -38.4962     XY      -8.0124     YY     -42.8589
        XZ      -4.4556     YZ      12.4153     ZZ     -22.3740
    Octopole Moments (Debye-Ang^2)
       XXX    -126.8393    XXY     100.5055    XYY     -24.7893
       YYY     397.3567    XXZ     112.8544    XYZ      14.5746
       YYZ     107.8540    XZZ     -33.5680    YZZ      65.5375
       ZZZ     282.4910
    Hexadecapole Moments (Debye-Ang^3)
      XXXX    -508.1702   XXXY     389.9028   XXYY    -445.1604
      XYYY     412.1319   YYYY   -2804.5959   XXXZ     369.6026
      XXYZ    -307.5509   XYYZ     120.0250   YYYZ   -1107.3533
      XXZZ    -456.8122   XYZZ     121.0630   YYZZ    -723.1509
      XZZZ     366.9845   YZZZ    -841.2482   ZZZZ   -2026.9885
 -----------------------------------------------------------------
 Calculating analytic gradient of the SCF energy
 Gradient of SCF Energy
            1           2           3           4           5           6
    1   0.0011496  -0.0000823   0.0118289   0.0021206  -0.0164776  -0.0002374
    2  -0.0000870  -0.0034298   0.0132394  -0.0074940   0.0010051  -0.0021594
    3   0.0004876  -0.0038982  -0.0004732  -0.0002036   0.0107835   0.0015544
            7           8           9          10          11          12
    1  -0.0030557   0.0000785   0.0080663   0.0007906  -0.0031004  -0.0003132
    2   0.0019832  -0.0003660   0.0069622  -0.0032816  -0.0033540   0.0012771
    3  -0.0023568  -0.0031608  -0.0023586   0.0006922   0.0013302  -0.0008891
           13
    1  -0.0007679
    2  -0.0042952
    3  -0.0015075
 Max gradient component =       1.648E-02
 RMS gradient           =       5.081E-03
 Gradient time:  CPU 356.88 s  wall 6.61 s
rPathMan2.  file_steps = 951
 IRC --- Status = 2.  Assess steepest descent step
 IRC --- Previous SD length =   0.150000
 IRC --- Point 1 E =     -341.024438 |G| =   0.019631 G.D1 =  -0.019631
 IRC --- Point 2 E =     -341.028385 |G| =   0.031733 G.D1 =  -0.030967
 IRC --- Angle(G1/G2) =   12.61 Deg.  Curvature =  -0.0756
 IRC --- Corrector step required
 IRC --- equal length displacement: B_eq =   0.032959
 IRC --- chosen bisector length  : B_len =   0.016479
 Adding empirical dispersion correction 
 ----------------------------------------------------------------
 Doing -D3(0) with
 s6  =   1.00000
 s8  =   1.00000
 rs6 =   1.28100
 rs8 =   1.09400
 -D3 energy without 3body term =     -0.0032624730 hartrees
 ----------------------------------------------------------------
             Standard Nuclear Orientation (Angstroms)
    I     Atom           X                Y                Z
 ----------------------------------------------------------------
    1      C       0.5112543824    -1.2683350666    -2.7572284658
    2      N       0.4973646249    -0.4377739884    -1.9582888407
    3      C       1.8392952590    -3.0504984473    -4.0425969832
    4      C       0.5517418666    -2.2751844513    -3.7835459877
    5      C       0.3095131674    -3.6958165378    -3.4951448576
    6      N       0.5406697162    -4.1476026100    -2.1940304797
    7      C       1.7994764529    -4.0156114675    -1.8974460041
    8      C       2.6162119572    -3.5055476983    -2.9477828648
    9      H       2.2974666226    -2.9127793845    -5.0195450623
   10      H       0.1010580031    -1.9481609383    -4.7094619933
   11      H      -0.3490352869    -4.2851873965    -4.1231563962
   12      H       2.1601499471    -4.2733568187    -0.9148982577
   13      H       3.6904019045    -3.6140879030    -2.9786837991
 ----------------------------------------------------------------
 Nuclear Repulsion Energy =         325.25649218 hartrees
 There are       28 alpha and       27 beta electrons

                       Distance Matrix (Angstroms)
             C (  1)   N (  2)   C (  3)   C (  4)   C (  5)   N (  6)
   N (  2)  1.152532
   C (  3)  2.567483  3.601590
   C (  4)  1.438302  2.590482  1.525127
   C (  5)  2.545169  3.607223  1.748248  1.469709
   N (  6)  2.933980  3.717563  2.511427  2.456142  1.396582
   C (  7)  3.153771  3.807902  2.352595  2.853647  2.207918  1.299992
   C (  8)  3.077707  3.857441  1.417493  2.544471  2.378375  2.299620
   H (  9)  3.318558  4.328661  1.087803  2.231989  2.624672  3.548895
   H ( 10)  2.107520  3.163429  2.163637  1.080454  2.138298  3.370193
   H ( 11)  3.421587  4.495068  2.513909  2.228642  1.084178  2.128857
   H ( 12)  3.891426  4.308737  3.373549  3.848222  3.227396  2.067537
   H ( 13)  3.957092  4.617972  2.208198  3.505945  3.421085  3.289549
             C (  7)   C (  8)   H (  9)   H ( 10)   H ( 11)   H ( 12)
   C (  8)  1.424931
   H (  9)  3.348393  2.178341
   H ( 10)  3.881547  3.443104  2.418853
   H ( 11)  3.105247  3.283600  3.113035  2.451128
   H ( 12)  1.077923  2.220393  4.326448  4.903581  4.072968
   H ( 13)  2.214926  1.080102  2.568505  4.319062  4.251734  2.652455

 
 Applying Cartesian multipole field
    Component          Value
    ---------          -----
     (2,0,0)        1.00000E-11
     (0,2,0)        2.00000E-11
     (0,0,2)       -3.00000E-11
 Nucleus-field energy     =    -0.0000000127 hartrees
 Requested basis set is cc-pVTZ
 There are 110 shells and 310 basis functions
 A cutoff of  1.0D-11 yielded   5708 shell pairs
 There are     45568 function pairs (     59905 Cartesian)
 Smallest overlap matrix eigenvalue = 1.88E-04
 Guess MOs from SCF MO coefficient file
 Reading MOs from coefficient file
 Reading MOs from coefficient file
 Long-range K will be added via erf
 Coulomb attenuation parameter = 0.25 bohr**(-1)
 An unrestricted hybrid HF-DFT SCF calculation will be
 performed using Pulay DIIS extrapolation
 Exchange:     0.1957 Hartree-Fock + 1.0000 wB97X-D3 + LR-HF
 Correlation:  1.0000 wB97X-D3
 Using SG-2 standard quadrature grid
 Dispersion:   Grimme D3
 SCF converges when DIIS error is below 1.0E-08
 Using Q-Chem read-in guess as SCF_GUESS READ specified.

 using 64 threads for integral computing
 -------------------------------------------------------
 OpenMP Integral computing Module                
 Release: version 1.0, May 2013, Q-Chem Inc. Pittsburgh 
 -------------------------------------------------------
 using 64 threads for integral computing
 -------------------------------------------------------
 OpenMP Integral computing Module                
 Release: version 1.0, May 2013, Q-Chem Inc. Pittsburgh 
 -------------------------------------------------------
 ---------------------------------------
  Cycle       Energy         DIIS Error
 ---------------------------------------
    1    -341.0273393232      2.76E-04
    2    -341.0282059058      4.92E-05
    3    -341.0282182998      4.96E-05
    4    -341.0282405767      1.31E-05
    5    -341.0282425499      3.45E-06
    6    -341.0282430556      1.33E-06
    7    -341.0282432786      8.50E-07
    8    -341.0282434176      4.16E-07
    9    -341.0282434920      2.86E-07
   10    -341.0282435163      1.41E-07
   11    -341.0282435238      9.59E-08
   12    -341.0282435261      4.08E-08
   13    -341.0282435268      2.21E-08
   14    -341.0282435267      1.05E-08
   15    -341.0282435272      5.79E-09 Convergence criterion met
 ---------------------------------------
 <S^2> = 0.7710
 SCF time:  CPU 1918.64 s  wall 33.16 s
 SCF   energy in the final basis set = -341.02824353
 Total energy in the final basis set = -341.02824353
 
 --------------------------------------------------------------
 
                    Orbital Energies (a.u.)
 --------------------------------------------------------------
 
 Alpha MOs
 -- Occupied --
-14.4410 -14.4245 -10.3635 -10.3576 -10.3311 -10.3289 -10.3233 -10.3205
 -1.1101  -1.0271  -0.9749  -0.9012  -0.8030  -0.7305  -0.7126  -0.6669
 -0.5981  -0.5863  -0.5601  -0.5243  -0.5123  -0.4951  -0.4688  -0.4390
 -0.4280  -0.4050  -0.3608  -0.3088
 -- Virtual --
  0.0822   0.0912   0.1035   0.1219   0.1280   0.1450   0.1638   0.1664
  0.1815   0.2131   0.2328   0.2689   0.2817   0.2932   0.3126   0.3323
  0.3436   0.3567   0.3684   0.3915   0.4084   0.4213   0.4393   0.4467
  0.4535   0.4579   0.4757   0.4799   0.5074   0.5135   0.5206   0.5331
  0.5424   0.5499   0.5565   0.5741   0.5874   0.6031   0.6062   0.6228
  0.6409   0.6556   0.6706   0.7061   0.7089   0.7173   0.7236   0.7466
  0.7695   0.7995   0.8152   0.8454   0.8880   0.9028   0.9124   0.9351
  0.9490   0.9682   0.9861   1.0352   1.0478   1.0493   1.0643   1.0780
  1.0884   1.1035   1.1217   1.1324   1.1575   1.1705   1.1971   1.2007
  1.2343   1.2446   1.2573   1.2722   1.2914   1.2979   1.3136   1.3236
  1.3452   1.3771   1.4029   1.4101   1.4356   1.4518   1.4646   1.4941
  1.5035   1.5257   1.5379   1.5609   1.5829   1.5902   1.6264   1.6341
  1.6501   1.6954   1.7392   1.7945   1.8567   1.8713   1.9006   1.9144
  1.9712   2.0117   2.0336   2.0653   2.1311   2.1840   2.2236   2.2548
  2.2705   2.2950   2.3289   2.3457   2.3649   2.3788   2.4133   2.4395
  2.5059   2.5357   2.5442   2.5706   2.6029   2.6301   2.6430   2.6740
  2.6855   2.6988   2.7165   2.7403   2.7516   2.7660   2.7894   2.7979
  2.8168   2.8430   2.8554   2.9015   2.9153   2.9235   2.9276   2.9563
  2.9860   2.9910   3.0207   3.0369   3.0575   3.0578   3.0658   3.0875
  3.0999   3.1213   3.1323   3.1456   3.1800   3.1901   3.2014   3.2180
  3.2236   3.2328   3.2517   3.2644   3.3017   3.3110   3.3306   3.3477
  3.3669   3.3718   3.3997   3.4223   3.4272   3.4689   3.4772   3.5080
  3.5237   3.5361   3.5577   3.5855   3.5997   3.6097   3.6575   3.6875
  3.6962   3.7053   3.7133   3.7486   3.7860   3.7993   3.8082   3.8165
  3.8375   3.8547   3.8720   3.9011   3.9365   3.9467   3.9672   3.9772
  4.0311   4.0327   4.0552   4.0723   4.0787   4.0964   4.1046   4.1227
  4.1452   4.1677   4.2098   4.2289   4.2371   4.2498   4.2889   4.3057
  4.3161   4.3579   4.3659   4.3851   4.4022   4.4418   4.4482   4.4846
  4.4999   4.5232   4.5699   4.6191   4.6385   4.6713   4.6733   4.6961
  4.7471   4.7645   4.7976   4.8192   4.8480   4.8665   4.9131   4.9329
  4.9567   4.9704   5.0205   5.0595   5.0706   5.1017   5.1269   5.1706
  5.2191   5.2297   5.2388   5.2608   5.2804   5.3168   5.3606   5.3905
  5.4163   5.4779   5.5322   5.6095   5.6262   5.6812   5.8078   5.8198
  5.8391   5.8647   5.9520   6.0261   6.0956   6.2244   6.2375   6.2910
  6.3944   6.4608   8.2739  10.0597  11.2340  12.0057  12.6198  13.1272
 13.7040  15.7791
 
 Beta MOs
 -- Occupied --
-14.4359 -14.4242 -10.3621 -10.3561 -10.3322 -10.3300 -10.3206 -10.3174
 -1.0998  -1.0258  -0.9687  -0.8823  -0.7987  -0.7198  -0.7084  -0.6615
 -0.5951  -0.5781  -0.5522  -0.5129  -0.5031  -0.4754  -0.4668  -0.4323
 -0.4196  -0.3905  -0.3528
 -- Virtual --
 -0.0492   0.0912   0.1020   0.1068   0.1301   0.1358   0.1480   0.1665
  0.1695   0.1850   0.2139   0.2369   0.2711   0.2845   0.2959   0.3138
  0.3334   0.3443   0.3593   0.3742   0.3930   0.4135   0.4248   0.4432
  0.4539   0.4567   0.4620   0.4792   0.4822   0.5122   0.5160   0.5228
  0.5356   0.5453   0.5537   0.5590   0.5756   0.5889   0.6058   0.6082
  0.6249   0.6457   0.6573   0.6747   0.7079   0.7110   0.7188   0.7253
  0.7483   0.7736   0.8025   0.8186   0.8485   0.8920   0.9053   0.9146
  0.9389   0.9511   0.9700   0.9888   1.0379   1.0505   1.0518   1.0663
  1.0802   1.0902   1.1061   1.1233   1.1359   1.1607   1.1722   1.1983
  1.2055   1.2365   1.2472   1.2610   1.2746   1.2946   1.3003   1.3151
  1.3285   1.3496   1.3794   1.4048   1.4134   1.4372   1.4548   1.4695
  1.4989   1.5062   1.5284   1.5420   1.5631   1.5879   1.5941   1.6307
  1.6367   1.6534   1.7016   1.7459   1.7973   1.8624   1.8750   1.9023
  1.9162   1.9736   2.0179   2.0371   2.0691   2.1360   2.1952   2.2261
  2.2562   2.2793   2.2974   2.3337   2.3490   2.3780   2.3900   2.4180
  2.4490   2.5113   2.5418   2.5471   2.5744   2.6074   2.6328   2.6470
  2.6777   2.6958   2.7033   2.7218   2.7421   2.7570   2.7726   2.7922
  2.8007   2.8215   2.8476   2.8609   2.9061   2.9185   2.9287   2.9372
  2.9603   2.9927   2.9983   3.0244   3.0402   3.0613   3.0636   3.0755
  3.0910   3.1024   3.1235   3.1379   3.1495   3.1853   3.1942   3.2047
  3.2207   3.2332   3.2410   3.2631   3.2668   3.3076   3.3148   3.3348
  3.3514   3.3709   3.3763   3.4068   3.4303   3.4322   3.4751   3.4824
  3.5121   3.5248   3.5390   3.5625   3.5909   3.6046   3.6159   3.6607
  3.6897   3.7007   3.7088   3.7178   3.7526   3.7902   3.8044   3.8121
  3.8197   3.8414   3.8579   3.8763   3.9057   3.9405   3.9535   3.9708
  3.9814   4.0340   4.0384   4.0592   4.0746   4.0806   4.0988   4.1086
  4.1282   4.1504   4.1730   4.2131   4.2319   4.2413   4.2550   4.2945
  4.3128   4.3214   4.3602   4.3696   4.3921   4.4085   4.4494   4.4531
  4.4901   4.5069   4.5285   4.5752   4.6234   4.6420   4.6735   4.6748
  4.7001   4.7504   4.7708   4.7997   4.8221   4.8521   4.8735   4.9180
  4.9403   4.9667   4.9816   5.0248   5.0668   5.0740   5.1097   5.1329
  5.1778   5.2237   5.2349   5.2404   5.2652   5.2856   5.3209   5.3659
  5.3986   5.4232   5.4853   5.5363   5.6136   5.6307   5.6858   5.8094
  5.8239   5.8431   5.8669   5.9560   6.0295   6.1000   6.2256   6.2402
  6.2934   6.3955   6.4644   8.2747  10.0641  11.2396  12.0088  12.6271
 13.1304  13.7096  15.7795
 --------------------------------------------------------------
 
          Ground-State Mulliken Net Atomic Charges

     Atom                 Charge (a.u.)    Spin (a.u.)
  --------------------------------------------------------
      1 C                    -0.087744      -0.003605
      2 N                    -0.058737       0.014349
      3 C                    -0.139597      -0.082729
      4 C                    -0.046467       0.099721
      5 C                     0.011967       0.129409
      6 N                    -0.180381       0.316338
      7 C                    -0.082726      -0.081153
      8 C                    -0.123850       0.591820
      9 H                     0.135013       0.009682
     10 H                     0.140557      -0.003454
     11 H                     0.145314       0.017622
     12 H                     0.139902       0.002811
     13 H                     0.146748      -0.010811
  --------------------------------------------------------
  Sum of atomic charges =    -0.000000
  Sum of spin   charges =     1.000000

 -----------------------------------------------------------------
                    Cartesian Multipole Moments
 -----------------------------------------------------------------
    Charge (ESU x 10^10)
                -0.0000
    Dipole Moment (Debye)
         X       1.7340      Y      -2.2555      Z      -3.6563
       Tot       4.6328
    Quadrupole Moments (Debye-Ang)
        XX     -38.5347     XY      -8.0126     YY     -42.8293
        XZ      -4.4149     YZ      12.4289     ZZ     -22.3578
    Octopole Moments (Debye-Ang^2)
       XXX    -126.9653    XXY     100.5410    XYY     -24.7815
       YYY     397.2570    XXZ     113.0423    XYZ      14.4647
       YYZ     107.8880    XZZ     -33.7343    YZZ      65.3863
       ZZZ     282.2906
    Hexadecapole Moments (Debye-Ang^3)
      XXXX    -508.8426   XXXY     390.1184   XXYY    -445.2642
      XYYY     412.0857   YYYY   -2804.6749   XXXZ     370.2693
      XXYZ    -308.0175   XYYZ     120.4778   YYYZ   -1107.8585
      XXZZ    -457.5556   XYZZ     121.4690   YYZZ    -722.8925
      XZZZ     367.6175   YZZZ    -840.2573   ZZZZ   -2025.4896
 -----------------------------------------------------------------
 Calculating analytic gradient of the SCF energy
 Gradient of SCF Energy
            1           2           3           4           5           6
    1   0.0013682  -0.0003030   0.0147683   0.0013421  -0.0167734  -0.0037136
    2  -0.0149685   0.0097276   0.0116309  -0.0038292  -0.0010568  -0.0017144
    3  -0.0135957   0.0086594   0.0010635   0.0005323   0.0115542  -0.0015789
            7           8           9          10          11          12
    1   0.0010404  -0.0018137   0.0072168   0.0008203  -0.0027803  -0.0008999
    2   0.0009890   0.0014389   0.0066886  -0.0032426  -0.0028745   0.0016414
    3   0.0028195  -0.0069191  -0.0014962   0.0011364   0.0017416  -0.0026285
           13
    1  -0.0002721
    2  -0.0044304
    3  -0.0012886
 Max gradient component =       1.677E-02
 RMS gradient           =       6.430E-03
 Gradient time:  CPU 354.91 s  wall 6.81 s
rPathMan2.  file_steps = 951
 IRC --- Status = 3.  Assess initial corrector step
 IRC --- bisector search: b =  0.000000 E =     -341.028385 G.B =  -0.003486
 IRC --- bisector search: b =  0.016479 E =     -341.028244 G.B =   0.020492
 IRC --- performed gradient/energy interpolation
 IRC --- bisector search:  estimate b(min) =   2.383914250589073E-003
 Adding empirical dispersion correction 
 ----------------------------------------------------------------
 Doing -D3(0) with
 s6  =   1.00000
 s8  =   1.00000
 rs6 =   1.28100
 rs8 =   1.09400
 -D3 energy without 3body term =     -0.0032638166 hartrees
 ----------------------------------------------------------------
             Standard Nuclear Orientation (Angstroms)
    I     Atom           X                Y                Z
 ----------------------------------------------------------------
    1      C       0.5112458950    -1.2658064410    -2.7553608271
    2      N       0.4973866022    -0.4401838041    -1.9605431606
    3      C       1.8367397943    -3.0495122258    -4.0436733140
    4      C       0.5520891466    -2.2759665285    -3.7830326376
    5      C       0.3102182812    -3.6948193922    -3.4959493935
    6      N       0.5413871194    -4.1473190170    -2.1916350752
    7      C       1.7981290044    -4.0156678746    -1.8993848184
    8      C       2.6167510106    -3.5067454941    -2.9460419846
    9      H       2.2989705399    -2.9113543799    -5.0203855103
   10      H       0.1011753199    -1.9488658057    -4.7094003297
   11      H      -0.3491130105    -4.2857940458    -4.1230418780
   12      H       2.1603525958    -4.2732868720    -0.9145425590
   13      H       3.6902363179    -3.6146208272    -2.9788185043
 ----------------------------------------------------------------
 Nuclear Repulsion Energy =         325.37915621 hartrees
 There are       28 alpha and       27 beta electrons

                       Distance Matrix (Angstroms)
             C (  1)   N (  2)   C (  3)   C (  4)   C (  5)   N (  6)
   N (  2)  1.146115
   C (  3)  2.568714  3.597484
   C (  4)  1.441597  2.587384  1.522049
   C (  5)  2.547349  3.603492  1.745477  1.467672
   N (  6)  2.936292  3.714592  2.512601  2.456547  1.399797
   C (  7)  3.154441  3.805228  2.352216  2.850843  2.205865  1.296974
   C (  8)  3.080798  3.855738  1.422067  2.545231  2.378626  2.299261
   H (  9)  3.321765  4.326086  1.089363  2.233015  2.625425  3.552258
   H ( 10)  2.110213  3.160589  2.160278  1.080960  2.136473  3.371368
   H ( 11)  3.425068  4.492403  2.512498  2.228717  1.084995  2.131314
   H ( 12)  3.892699  4.307233  3.375472  3.847601  3.228201  2.065885
   H ( 13)  3.958894  4.616083  2.211043  3.505242  3.420289  3.289176
             C (  7)   C (  8)   H (  9)   H ( 10)   H ( 11)   H ( 12)
   C (  8)  1.422897
   H (  9)  3.348283  2.181370
   H ( 10)  3.879112  3.444495  2.419380
   H ( 11)  3.102945  3.284600  3.115551  2.451083
   H ( 12)  1.080503  2.218755  4.328051  4.903477  4.073333
   H ( 13)  2.214969  1.079390  2.568696  4.318682  4.251595  2.652474

 
 Applying Cartesian multipole field
    Component          Value
    ---------          -----
     (2,0,0)        1.00000E-11
     (0,2,0)        2.00000E-11
     (0,0,2)       -3.00000E-11
 Nucleus-field energy     =    -0.0000000127 hartrees
 Requested basis set is cc-pVTZ
 There are 110 shells and 310 basis functions
 A cutoff of  1.0D-11 yielded   5708 shell pairs
 There are     45574 function pairs (     59914 Cartesian)
 Smallest overlap matrix eigenvalue = 1.89E-04
 Guess MOs from SCF MO coefficient file
 Reading MOs from coefficient file
 Reading MOs from coefficient file
 Long-range K will be added via erf
 Coulomb attenuation parameter = 0.25 bohr**(-1)
 An unrestricted hybrid HF-DFT SCF calculation will be
 performed using Pulay DIIS extrapolation
 Exchange:     0.1957 Hartree-Fock + 1.0000 wB97X-D3 + LR-HF
 Correlation:  1.0000 wB97X-D3
 Using SG-2 standard quadrature grid
 Dispersion:   Grimme D3
 SCF converges when DIIS error is below 1.0E-08
 Using Q-Chem read-in guess as SCF_GUESS READ specified.

 using 64 threads for integral computing
 -------------------------------------------------------
 OpenMP Integral computing Module                
 Release: version 1.0, May 2013, Q-Chem Inc. Pittsburgh 
 -------------------------------------------------------
 using 64 threads for integral computing
 -------------------------------------------------------
 OpenMP Integral computing Module                
 Release: version 1.0, May 2013, Q-Chem Inc. Pittsburgh 
 -------------------------------------------------------
 ---------------------------------------
  Cycle       Energy         DIIS Error
 ---------------------------------------
    1    -341.0295904423      2.36E-04
    2    -341.0283615926      4.17E-05
    3    -341.0283711232      4.15E-05
    4    -341.0283866696      1.09E-05
    5    -341.0283880576      2.97E-06
    6    -341.0283884288      1.13E-06
    7    -341.0283885919      7.23E-07
    8    -341.0283886931      3.52E-07
    9    -341.0283887468      2.38E-07
   10    -341.0283887637      1.17E-07
   11    -341.0283887686      7.98E-08
   12    -341.0283887700      3.42E-08
   13    -341.0283887705      1.84E-08
   14    -341.0283887708      8.66E-09 Convergence criterion met
 ---------------------------------------
 <S^2> = 0.7710
 SCF time:  CPU 1770.10 s  wall 30.81 s
 SCF   energy in the final basis set = -341.02838877
 Total energy in the final basis set = -341.02838877
 
 --------------------------------------------------------------
 
                    Orbital Energies (a.u.)
 --------------------------------------------------------------
 
 Alpha MOs
 -- Occupied --
-14.4409 -14.4227 -10.3634 -10.3575 -10.3313 -10.3286 -10.3235 -10.3188
 -1.1103  -1.0291  -0.9758  -0.9007  -0.8020  -0.7307  -0.7119  -0.6668
 -0.5973  -0.5865  -0.5597  -0.5246  -0.5115  -0.4947  -0.4684  -0.4403
 -0.4292  -0.4053  -0.3613  -0.3092
 -- Virtual --
  0.0831   0.0921   0.1052   0.1221   0.1289   0.1452   0.1639   0.1667
  0.1816   0.2130   0.2323   0.2689   0.2821   0.2937   0.3125   0.3323
  0.3437   0.3568   0.3684   0.3912   0.4084   0.4213   0.4393   0.4467
  0.4533   0.4574   0.4755   0.4800   0.5072   0.5142   0.5203   0.5331
  0.5427   0.5498   0.5562   0.5743   0.5879   0.6034   0.6062   0.6229
  0.6408   0.6556   0.6708   0.7064   0.7092   0.7178   0.7236   0.7468
  0.7695   0.7995   0.8155   0.8459   0.8881   0.9027   0.9128   0.9355
  0.9492   0.9684   0.9861   1.0354   1.0482   1.0503   1.0649   1.0786
  1.0889   1.1043   1.1239   1.1327   1.1579   1.1713   1.1970   1.2001
  1.2343   1.2453   1.2576   1.2725   1.2919   1.2981   1.3147   1.3240
  1.3456   1.3772   1.4029   1.4100   1.4359   1.4516   1.4650   1.4940
  1.5041   1.5259   1.5377   1.5605   1.5841   1.5906   1.6263   1.6345
  1.6503   1.6960   1.7399   1.7934   1.8573   1.8709   1.8988   1.9128
  1.9719   2.0126   2.0339   2.0667   2.1334   2.1835   2.2241   2.2540
  2.2712   2.2953   2.3299   2.3476   2.3653   2.3789   2.4137   2.4393
  2.5065   2.5366   2.5448   2.5710   2.6033   2.6308   2.6433   2.6737
  2.6858   2.6989   2.7169   2.7407   2.7520   2.7662   2.7892   2.7976
  2.8166   2.8424   2.8561   2.9035   2.9159   2.9239   2.9283   2.9559
  2.9867   2.9913   3.0199   3.0368   3.0570   3.0581   3.0661   3.0872
  3.1001   3.1212   3.1328   3.1457   3.1803   3.1904   3.2014   3.2195
  3.2235   3.2324   3.2514   3.2645   3.3028   3.3117   3.3309   3.3479
  3.3674   3.3727   3.4001   3.4223   3.4273   3.4694   3.4780   3.5087
  3.5230   3.5359   3.5584   3.5870   3.6006   3.6111   3.6573   3.6883
  3.6967   3.7049   3.7141   3.7489   3.7862   3.7982   3.8084   3.8173
  3.8371   3.8543   3.8710   3.9012   3.9382   3.9470   3.9686   3.9770
  4.0300   4.0328   4.0557   4.0738   4.0801   4.0964   4.1051   4.1220
  4.1464   4.1678   4.2094   4.2292   4.2372   4.2484   4.2870   4.3046
  4.3161   4.3602   4.3663   4.3862   4.4013   4.4406   4.4492   4.4846
  4.5005   4.5224   4.5705   4.6188   4.6390   4.6725   4.6764   4.6954
  4.7469   4.7664   4.8036   4.8224   4.8488   4.8669   4.9127   4.9336
  4.9566   4.9705   5.0194   5.0584   5.0697   5.1007   5.1274   5.1712
  5.2198   5.2301   5.2397   5.2620   5.2824   5.3180   5.3611   5.3903
  5.4166   5.4797   5.5307   5.6065   5.6270   5.6798   5.8130   5.8205
  5.8396   5.8665   5.9516   6.0295   6.0984   6.2347   6.2529   6.3014
  6.4073   6.4613   8.2614  10.0449  11.2509  11.9768  12.5875  13.1287
 13.7175  15.9465
 
 Beta MOs
 -- Occupied --
-14.4357 -14.4225 -10.3620 -10.3561 -10.3324 -10.3297 -10.3189 -10.3174
 -1.1001  -1.0279  -0.9696  -0.8815  -0.7978  -0.7201  -0.7077  -0.6614
 -0.5944  -0.5784  -0.5517  -0.5131  -0.5020  -0.4755  -0.4665  -0.4337
 -0.4209  -0.3909  -0.3533
 -- Virtual --
 -0.0489   0.0919   0.1036   0.1081   0.1306   0.1362   0.1481   0.1667
  0.1696   0.1851   0.2138   0.2364   0.2711   0.2849   0.2964   0.3138
  0.3333   0.3445   0.3593   0.3743   0.3928   0.4134   0.4249   0.4433
  0.4538   0.4566   0.4614   0.4789   0.4824   0.5119   0.5167   0.5225
  0.5355   0.5459   0.5535   0.5587   0.5758   0.5894   0.6060   0.6083
  0.6249   0.6455   0.6572   0.6749   0.7082   0.7113   0.7193   0.7253
  0.7485   0.7736   0.8025   0.8189   0.8490   0.8920   0.9053   0.9151
  0.9395   0.9512   0.9702   0.9887   1.0381   1.0507   1.0530   1.0669
  1.0808   1.0906   1.1070   1.1253   1.1362   1.1612   1.1729   1.1983
  1.2049   1.2364   1.2479   1.2613   1.2750   1.2952   1.3004   1.3161
  1.3288   1.3501   1.3795   1.4050   1.4133   1.4376   1.4545   1.4699
  1.4986   1.5068   1.5285   1.5418   1.5627   1.5893   1.5944   1.6305
  1.6371   1.6536   1.7022   1.7466   1.7961   1.8628   1.8746   1.9005
  1.9146   1.9743   2.0188   2.0373   2.0704   2.1382   2.1948   2.2266
  2.2554   2.2801   2.2976   2.3349   2.3510   2.3781   2.3899   2.4185
  2.4489   2.5120   2.5426   2.5476   2.5748   2.6077   2.6335   2.6473
  2.6774   2.6966   2.7030   2.7220   2.7425   2.7573   2.7728   2.7919
  2.8005   2.8212   2.8471   2.8616   2.9080   2.9191   2.9295   2.9376
  2.9600   2.9933   2.9986   3.0236   3.0400   3.0610   3.0638   3.0760
  3.0908   3.1026   3.1234   3.1386   3.1494   3.1856   3.1947   3.2046
  3.2223   3.2329   3.2409   3.2629   3.2670   3.3087   3.3154   3.3352
  3.3515   3.3714   3.3772   3.4070   3.4301   3.4325   3.4755   3.4832
  3.5127   3.5240   3.5389   3.5632   3.5923   3.6060   3.6167   3.6605
  3.6906   3.7010   3.7087   3.7185   3.7528   3.7903   3.8034   3.8122
  3.8204   3.8409   3.8575   3.8754   3.9057   3.9422   3.9538   3.9722
  3.9812   4.0333   4.0382   4.0597   4.0761   4.0820   4.0988   4.1091
  4.1272   4.1517   4.1730   4.2126   4.2322   4.2414   4.2535   4.2927
  4.3119   4.3215   4.3625   4.3700   4.3932   4.4076   4.4483   4.4542
  4.4901   4.5075   4.5277   4.5758   4.6230   4.6425   4.6746   4.6778
  4.6994   4.7502   4.7727   4.8057   4.8251   4.8529   4.8738   4.9177
  4.9407   4.9666   4.9817   5.0237   5.0653   5.0737   5.1088   5.1333
  5.1783   5.2243   5.2354   5.2414   5.2666   5.2872   5.3221   5.3663
  5.3984   5.4236   5.4872   5.5348   5.6106   5.6315   5.6844   5.8147
  5.8243   5.8436   5.8689   5.9554   6.0328   6.1029   6.2377   6.2539
  6.3035   6.4083   6.4649   8.2623  10.0493  11.2564  11.9798  12.5952
 13.1318  13.7230  15.9468
 --------------------------------------------------------------
 
          Ground-State Mulliken Net Atomic Charges

     Atom                 Charge (a.u.)    Spin (a.u.)
  --------------------------------------------------------
      1 C                    -0.091608      -0.003049
      2 N                    -0.053324       0.013198
      3 C                    -0.139292      -0.082213
      4 C                    -0.047536       0.097798
      5 C                     0.012431       0.127090
      6 N                    -0.179948       0.317173
      7 C                    -0.082208      -0.083075
      8 C                    -0.123846       0.597275
      9 H                     0.134510       0.009692
     10 H                     0.140006      -0.003440
     11 H                     0.144817       0.017465
     12 H                     0.138864       0.002892
     13 H                     0.147134      -0.010807
  --------------------------------------------------------
  Sum of atomic charges =    -0.000000
  Sum of spin   charges =     1.000000

 -----------------------------------------------------------------
                    Cartesian Multipole Moments
 -----------------------------------------------------------------
    Charge (ESU x 10^10)
                -0.0000
    Dipole Moment (Debye)
         X       1.7374      Y      -2.2465      Z      -3.6580
       Tot       4.6311
    Quadrupole Moments (Debye-Ang)
        XX     -38.5018     XY      -8.0124     YY     -42.8547
        XZ      -4.4497     YZ      12.4172     ZZ     -22.3717
    Octopole Moments (Debye-Ang^2)
       XXX    -126.8576    XXY     100.5106    XYY     -24.7880
       YYY     397.3426    XXZ     112.8817    XYZ      14.5586
       YYZ     107.8594    XZZ     -33.5922    YZZ      65.5161
       ZZZ     282.4627
    Hexadecapole Moments (Debye-Ang^3)
      XXXX    -508.2675   XXXY     389.9338   XXYY    -445.1750
      XYYY     412.1243   YYYY   -2804.6086   XXXZ     369.6993
      XXYZ    -307.6186   XYYZ     120.0908   YYYZ   -1107.4283
      XXZZ    -456.9201   XYZZ     121.1223   YYZZ    -723.1156
      XZZZ     367.0770   YZZZ    -841.1074   ZZZZ   -2026.7752
 -----------------------------------------------------------------
 Calculating analytic gradient of the SCF energy
 Gradient of SCF Energy
            1           2           3           4           5           6
    1   0.0011822  -0.0001150   0.0122549   0.0020059  -0.0165227  -0.0007443
    2  -0.0022773  -0.0014876   0.0130077  -0.0069628   0.0007060  -0.0020962
    3  -0.0015867  -0.0020429  -0.0002554  -0.0000988   0.0108943   0.0011023
            7           8           9          10          11          12
    1  -0.0024599  -0.0001914   0.0079432   0.0007948  -0.0030541  -0.0003973
    2   0.0018402  -0.0001064   0.0069229  -0.0032759  -0.0032846   0.0013290
    3  -0.0016093  -0.0037008  -0.0022341   0.0007563   0.0013895  -0.0011383
           13
    1  -0.0006962
    2  -0.0043150
    3  -0.0014759
 Max gradient component =       1.652E-02
 RMS gradient           =       5.028E-03
 Gradient time:  CPU 356.91 s  wall 6.99 s
rPathMan2.  file_steps = 951
 IRC --- Status = 4.  Checking bisector search.
 IRC --- Bisector search finished successfully.
 ------------------------------------------------------------------------
 Reaction path following.  The coordinates are cartesian              
 Step   3 E=    -341.028389 |G|=  0.031402 S_lin= 0.2993 S_tot= 0.2996
 ------------------------------------------------------------------------
  IRC -- SD step length =   0.150000000000000     
 Adding empirical dispersion correction 
 ----------------------------------------------------------------
 Doing -D3(0) with
 s6  =   1.00000
 s8  =   1.00000
 rs6 =   1.28100
 rs8 =   1.09400
 -D3 energy without 3body term =     -0.0032493050 hartrees
 ----------------------------------------------------------------
             Standard Nuclear Orientation (Angstroms)
    I     Atom           X                Y                Z
 ----------------------------------------------------------------
    1      C       0.5082576366    -1.2600499574    -2.7513500784
    2      N       0.4976772970    -0.4364234748    -1.9553790655
    3      C       1.8057622871    -3.0823926519    -4.0430276038
    4      C       0.5470186089    -2.2583661267    -3.7827828015
    5      C       0.3519838829    -3.6966040397    -3.5234875780
    6      N       0.5432685343    -4.1420202487    -2.1944214261
    7      C       1.8043469720    -4.0203194686    -1.8953169099
    8      C       2.6172349344    -3.5064764864    -2.9366871732
    9      H       2.2788921054    -2.9288538470    -5.0147381734
   10      H       0.0991662940    -1.9405850611    -4.7113121098
   11      H      -0.3413929165    -4.2774913955    -4.1265541016
   12      H       2.1613568369    -4.2766463088    -0.9116652201
   13      H       3.6919961438    -3.6037136415    -2.9750877512
 ----------------------------------------------------------------
 Nuclear Repulsion Energy =         325.64248962 hartrees
 There are       28 alpha and       27 beta electrons

                       Distance Matrix (Angstroms)
             C (  1)   N (  2)   C (  3)   C (  4)   C (  5)   N (  6)
   N (  2)  1.145444
   C (  3)  2.583192  3.615317
   C (  4)  1.435963  2.580952  1.526821
   C (  5)  2.560745  3.620631  1.661520  1.474382
   N (  6)  2.935498  3.713579  2.476701  2.463952  1.414709
   C (  7)  3.167290  3.815141  2.343581  2.871913  2.205695  1.301766
   C (  8)  3.086838  3.857553  1.436079  2.561143  2.347732  2.292643
   H (  9)  3.323098  4.329505  1.091626  2.228599  2.554651  3.526804
   H ( 10)  2.114695  3.164882  2.159351  1.078760  2.135052  3.373171
   H ( 11)  3.423163  4.491307  2.458763  2.232559  1.087148  2.129346
   H ( 12)  3.900901  4.313291  3.370181  3.863012  3.229845  2.069250
   H ( 13)  3.959673  4.612505  2.229383  3.514714  3.386008  3.288419
             C (  7)   C (  8)   H (  9)   H ( 10)   H ( 11)   H ( 12)
   C (  8)  1.417488
   H (  9)  3.338754  2.183213
   H ( 10)  3.893940  3.455717  2.412457
   H ( 11)  3.106245  3.280812  3.077919  2.448911
   H ( 12)  1.077372  2.213978  4.320367  4.913973  4.074220
   H ( 13)  2.214201  1.079834  2.571473  4.323066  4.248303  2.655825

 
 Applying Cartesian multipole field
    Component          Value
    ---------          -----
     (2,0,0)        1.00000E-11
     (0,2,0)        2.00000E-11
     (0,0,2)       -3.00000E-11
 Nucleus-field energy     =    -0.0000000127 hartrees
 Requested basis set is cc-pVTZ
 There are 110 shells and 310 basis functions
 A cutoff of  1.0D-11 yielded   5707 shell pairs
 There are     45573 function pairs (     59911 Cartesian)
 Smallest overlap matrix eigenvalue = 1.87E-04
 Guess MOs from SCF MO coefficient file
 Reading MOs from coefficient file
 Reading MOs from coefficient file
 Long-range K will be added via erf
 Coulomb attenuation parameter = 0.25 bohr**(-1)
 An unrestricted hybrid HF-DFT SCF calculation will be
 performed using Pulay DIIS extrapolation
 Exchange:     0.1957 Hartree-Fock + 1.0000 wB97X-D3 + LR-HF
 Correlation:  1.0000 wB97X-D3
 Using SG-2 standard quadrature grid
 Dispersion:   Grimme D3
 SCF converges when DIIS error is below 1.0E-08
 Using Q-Chem read-in guess as SCF_GUESS READ specified.

 using 64 threads for integral computing
 -------------------------------------------------------
 OpenMP Integral computing Module                
 Release: version 1.0, May 2013, Q-Chem Inc. Pittsburgh 
 -------------------------------------------------------
 using 64 threads for integral computing
 -------------------------------------------------------
 OpenMP Integral computing Module                
 Release: version 1.0, May 2013, Q-Chem Inc. Pittsburgh 
 -------------------------------------------------------
 ---------------------------------------
  Cycle       Energy         DIIS Error
 ---------------------------------------
    1    -341.0359226080      1.16E-03
    2    -341.0321473701      1.83E-04
    3    -341.0326084652      1.85E-04
    4    -341.0330163077      3.73E-05
    5    -341.0331072557      2.16E-05
    6    -341.0331692188      1.26E-05
    7    -341.0331942377      7.92E-06
    8    -341.0332106348      5.88E-06
    9    -341.0332191485      2.24E-06
   10    -341.0332210179      1.19E-06
   11    -341.0332214818      4.23E-07
   12    -341.0332215614      2.23E-07
   13    -341.0332215787      9.18E-08
   14    -341.0332215812      4.41E-08
   15    -341.0332215807      1.88E-08
   16    -341.0332215813      9.34E-09 Convergence criterion met
 ---------------------------------------
 <S^2> = 0.7743
 SCF time:  CPU 2150.34 s  wall 38.00 s
 SCF   energy in the final basis set = -341.03322158
 Total energy in the final basis set = -341.03322158
 
 --------------------------------------------------------------
 
                    Orbital Energies (a.u.)
 --------------------------------------------------------------
 
 Alpha MOs
 -- Occupied --
-14.4415 -14.4221 -10.3593 -10.3559 -10.3337 -10.3273 -10.3250 -10.3185
 -1.1110  -1.0290  -0.9784  -0.8985  -0.8033  -0.7280  -0.7129  -0.6677
 -0.5978  -0.5884  -0.5522  -0.5212  -0.5094  -0.4963  -0.4681  -0.4401
 -0.4275  -0.4049  -0.3693  -0.3130
 -- Virtual --
  0.0825   0.0922   0.1050   0.1242   0.1399   0.1459   0.1651   0.1725
  0.1843   0.2133   0.2286   0.2648   0.2782   0.2926   0.3121   0.3374
  0.3478   0.3580   0.3709   0.3915   0.4075   0.4230   0.4419   0.4445
  0.4525   0.4593   0.4752   0.4808   0.5070   0.5121   0.5173   0.5321
  0.5399   0.5515   0.5537   0.5716   0.5884   0.6038   0.6058   0.6174
  0.6400   0.6526   0.6713   0.7082   0.7098   0.7171   0.7260   0.7483
  0.7691   0.8011   0.8179   0.8465   0.8854   0.9068   0.9137   0.9378
  0.9515   0.9692   0.9870   1.0344   1.0496   1.0499   1.0675   1.0791
  1.0903   1.1057   1.1254   1.1362   1.1590   1.1734   1.1899   1.1974
  1.2319   1.2433   1.2577   1.2743   1.2921   1.2989   1.3201   1.3247
  1.3447   1.3789   1.4026   1.4078   1.4369   1.4496   1.4708   1.4949
  1.4999   1.5344   1.5461   1.5598   1.5888   1.5920   1.6246   1.6341
  1.6568   1.6895   1.7421   1.7938   1.8514   1.8614   1.8932   1.9075
  1.9739   2.0091   2.0286   2.0659   2.1337   2.1835   2.2308   2.2568
  2.2799   2.3039   2.3407   2.3510   2.3724   2.3775   2.4169   2.4366
  2.5172   2.5410   2.5484   2.5758   2.6043   2.6305   2.6503   2.6718
  2.6855   2.6944   2.7181   2.7412   2.7519   2.7682   2.7830   2.7940
  2.8087   2.8435   2.8644   2.8908   2.9204   2.9247   2.9320   2.9471
  2.9920   2.9943   3.0164   3.0413   3.0539   3.0610   3.0727   3.0864
  3.0999   3.1187   3.1364   3.1436   3.1815   3.1838   3.1980   3.2241
  3.2279   3.2367   3.2514   3.2608   3.2953   3.3118   3.3297   3.3598
  3.3727   3.3754   3.4005   3.4260   3.4405   3.4673   3.4767   3.5053
  3.5104   3.5429   3.5664   3.5924   3.6035   3.6157   3.6637   3.6827
  3.6955   3.7085   3.7141   3.7615   3.7928   3.8042   3.8149   3.8199
  3.8456   3.8638   3.8837   3.8921   3.9482   3.9628   3.9710   3.9752
  4.0287   4.0373   4.0538   4.0668   4.0813   4.0892   4.1014   4.1184
  4.1452   4.1654   4.2167   4.2245   4.2352   4.2519   4.2830   4.3046
  4.3276   4.3607   4.3764   4.3923   4.4167   4.4359   4.4560   4.4852
  4.5038   4.5308   4.5699   4.6316   4.6490   4.6678   4.6771   4.6894
  4.7441   4.7958   4.8002   4.8341   4.8576   4.8707   4.9152   4.9375
  4.9561   4.9824   5.0352   5.0539   5.0699   5.0946   5.1338   5.1727
  5.2135   5.2366   5.2504   5.2646   5.2845   5.3129   5.3711   5.4051
  5.4241   5.4698   5.5368   5.5926   5.6195   5.6744   5.8033   5.8084
  5.8505   5.8762   5.9530   6.0021   6.0908   6.2517   6.2551   6.3014
  6.4197   6.4534   8.2822  10.0177  11.3249  11.9403  12.4826  13.0931
 13.6216  15.9436
 
 Beta MOs
 -- Occupied --
-14.4358 -14.4218 -10.3586 -10.3542 -10.3347 -10.3288 -10.3186 -10.3186
 -1.1009  -1.0277  -0.9719  -0.8782  -0.7998  -0.7177  -0.7094  -0.6625
 -0.5951  -0.5799  -0.5440  -0.5089  -0.4992  -0.4798  -0.4662  -0.4331
 -0.4175  -0.3912  -0.3620
 -- Virtual --
 -0.0472   0.0919   0.1022   0.1101   0.1291   0.1440   0.1491   0.1689
  0.1746   0.1896   0.2144   0.2325   0.2678   0.2804   0.2954   0.3130
  0.3386   0.3490   0.3597   0.3770   0.3931   0.4125   0.4269   0.4452
  0.4510   0.4576   0.4614   0.4782   0.4831   0.5118   0.5154   0.5192
  0.5342   0.5437   0.5542   0.5557   0.5731   0.5901   0.6052   0.6094
  0.6192   0.6449   0.6542   0.6756   0.7107   0.7112   0.7184   0.7280
  0.7500   0.7732   0.8044   0.8211   0.8500   0.8892   0.9103   0.9156
  0.9416   0.9529   0.9710   0.9898   1.0374   1.0509   1.0539   1.0691
  1.0813   1.0920   1.1084   1.1269   1.1396   1.1624   1.1750   1.1932
  1.2006   1.2339   1.2458   1.2615   1.2761   1.2951   1.3004   1.3214
  1.3300   1.3493   1.3818   1.4059   1.4096   1.4386   1.4522   1.4750
  1.4976   1.5039   1.5378   1.5510   1.5621   1.5931   1.5970   1.6277
  1.6374   1.6611   1.6954   1.7483   1.7969   1.8569   1.8662   1.8949
  1.9091   1.9766   2.0148   2.0315   2.0695   2.1387   2.1936   2.2327
  2.2587   2.2883   2.3060   2.3470   2.3535   2.3822   2.3888   2.4244
  2.4451   2.5235   2.5441   2.5527   2.5790   2.6089   2.6323   2.6541
  2.6771   2.6951   2.6976   2.7214   2.7440   2.7589   2.7734   2.7848
  2.7970   2.8149   2.8483   2.8689   2.8937   2.9244   2.9300   2.9416
  2.9511   2.9977   3.0015   3.0190   3.0445   3.0582   3.0663   3.0800
  3.0921   3.1026   3.1213   3.1424   3.1465   3.1850   3.1920   3.2001
  3.2300   3.2356   3.2430   3.2600   3.2664   3.3004   3.3160   3.3330
  3.3632   3.3759   3.3809   3.4069   3.4315   3.4466   3.4723   3.4827
  3.5069   3.5142   3.5463   3.5724   3.5962   3.6098   3.6200   3.6665
  3.6876   3.6984   3.7133   3.7176   3.7651   3.7965   3.8101   3.8180
  3.8233   3.8487   3.8667   3.8895   3.8965   3.9530   3.9687   3.9761
  3.9802   4.0341   4.0407   4.0581   4.0698   4.0833   4.0913   4.1048
  4.1242   4.1502   4.1706   4.2196   4.2290   4.2383   4.2561   4.2892
  4.3128   4.3337   4.3638   4.3794   4.3998   4.4226   4.4435   4.4612
  4.4907   4.5122   4.5367   4.5751   4.6358   4.6533   4.6706   4.6788
  4.6931   4.7475   4.7990   4.8031   4.8398   4.8622   4.8772   4.9202
  4.9459   4.9655   4.9946   5.0396   5.0637   5.0730   5.1036   5.1384
  5.1809   5.2176   5.2389   5.2559   5.2700   5.2903   5.3175   5.3769
  5.4120   5.4302   5.4779   5.5415   5.5966   5.6240   5.6793   5.8071
  5.8105   5.8544   5.8791   5.9567   6.0047   6.0950   6.2537   6.2576
  6.3033   6.4207   6.4567   8.2832  10.0226  11.3312  11.9428  12.4905
 13.0960  13.6270  15.9440
 --------------------------------------------------------------
 
          Ground-State Mulliken Net Atomic Charges

     Atom                 Charge (a.u.)    Spin (a.u.)
  --------------------------------------------------------
      1 C                    -0.084721      -0.007044
      2 N                    -0.055794       0.016963
      3 C                    -0.115590      -0.069917
      4 C                    -0.069508       0.113584
      5 C                     0.017709       0.065562
      6 N                    -0.183031       0.360062
      7 C                    -0.083143      -0.126451
      8 C                    -0.124602       0.630474
      9 H                     0.131619       0.009691
     10 H                     0.141882      -0.003808
     11 H                     0.139477       0.018554
     12 H                     0.139413       0.003533
     13 H                     0.146287      -0.011203
  --------------------------------------------------------
  Sum of atomic charges =    -0.000000
  Sum of spin   charges =     1.000000

 -----------------------------------------------------------------
                    Cartesian Multipole Moments
 -----------------------------------------------------------------
    Charge (ESU x 10^10)
                 0.0000
    Dipole Moment (Debye)
         X       1.8774      Y      -2.2495      Z      -3.6918
       Tot       4.7132
    Quadrupole Moments (Debye-Ang)
        XX     -38.2106     XY      -8.5188     YY     -42.8210
        XZ      -4.9962     YZ      12.4849     ZZ     -22.1232
    Octopole Moments (Debye-Ang^2)
       XXX    -126.2623    XXY      99.7040    XYY     -22.8518
       YYY     396.9895    XXZ     111.6809    XYZ      16.4505
       YYZ     107.6190    XZZ     -31.4176    YZZ      64.8583
       ZZZ     281.2324
    Hexadecapole Moments (Debye-Ang^3)
      XXXX    -503.7221   XXXY     390.1091   XXYY    -442.5074
      XYYY     405.5863   YYYY   -2804.2646   XXXZ     366.0503
      XXYZ    -304.6136   XYYZ     112.6155   YYYZ   -1107.2851
      XXZZ    -451.8011   XYZZ     114.0491   YYZZ    -721.4881
      XZZZ     357.5617   YZZZ    -838.4807   ZZZZ   -2022.8741
 -----------------------------------------------------------------
 Calculating analytic gradient of the SCF energy
 Gradient of SCF Energy
            1           2           3           4           5           6
    1   0.0010444  -0.0000416   0.0115230   0.0011016  -0.0138201  -0.0033882
    2  -0.0010389  -0.0029239   0.0125114  -0.0055053   0.0006886  -0.0014990
    3  -0.0006212  -0.0036686  -0.0008547  -0.0001041   0.0105332   0.0021746
            7           8           9          10          11          12
    1  -0.0005840  -0.0013299   0.0100588   0.0012261  -0.0044507  -0.0009121
    2   0.0001693   0.0008389   0.0096827  -0.0048272  -0.0043482   0.0021295
    3   0.0018664  -0.0057291  -0.0022192   0.0014508   0.0018114  -0.0030663
           13
    1  -0.0004273
    2  -0.0058779
    3  -0.0015733
 Max gradient component =       1.382E-02
 RMS gradient           =       5.131E-03
 Gradient time:  CPU 354.56 s  wall 6.91 s
rPathMan2.  file_steps = 951
 IRC --- Status = 2.  Assess steepest descent step
 IRC --- Previous SD length =   0.150000
 IRC --- Point 1 E =     -341.028389 |G| =   0.031402 G.D1 =  -0.031402
 IRC --- Point 2 E =     -341.033222 |G| =   0.032045 G.D1 =  -0.030818
 IRC --- Angle(G1/G2) =   15.91 Deg.  Curvature =   0.0039
 IRC --- Minimum along SD direction =   8.071447
 IRC --- Corrector step required
 IRC --- equal length displacement: B_eq =   0.041511
 IRC --- chosen bisector length  : B_len =   0.020755
 Adding empirical dispersion correction 
 ----------------------------------------------------------------
 Doing -D3(0) with
 s6  =   1.00000
 s8  =   1.00000
 rs6 =   1.28100
 rs8 =   1.09400
 -D3 energy without 3body term =     -0.0032470017 hartrees
 ----------------------------------------------------------------
             Standard Nuclear Orientation (Angstroms)
    I     Atom           X                Y                Z
 ----------------------------------------------------------------
    1      C       0.5084583149    -1.2616415357    -2.7525860388
    2      N       0.4975835001    -0.4346823767    -1.9534175999
    3      C       1.8069797405    -3.0814478343    -4.0422918868
    4      C       0.5481895105    -2.2603479941    -3.7827787964
    5      C       0.3482173024    -3.6965645056    -3.5227638730
    6      N       0.5465241174    -4.1428131524    -2.1957215422
    7      C       1.8019613073    -4.0182034002    -1.8996624399
    8      C       2.6186400602    -3.5076499653    -2.9342690710
    9      H       2.2764734731    -2.9320961395    -5.0148134094
   10      H       0.0986522882    -1.9387469777    -4.7121530429
   11      H      -0.3397407910    -4.2762574254    -4.1270414143
   12      H       2.1619843071    -4.2776039823    -0.9093062329
   13      H       3.6916454862    -3.6018874187    -2.9750046449
 ----------------------------------------------------------------
 Nuclear Repulsion Energy =         325.70535698 hartrees
 There are       28 alpha and       27 beta electrons

                       Distance Matrix (Angstroms)
             C (  1)   N (  2)   C (  3)   C (  4)   C (  5)   N (  6)
   N (  2)  1.150065
   C (  3)  2.580929  3.617082
   C (  4)  1.435371  2.584991  1.525157
   C (  5)  2.558848  3.622849  1.666213  1.473199
   N (  6)  2.934740  3.716361  2.474887  2.462200  1.414038
   C (  7)  3.162161  3.813911  2.338460  2.864983  2.202562  1.295879
   C (  8)  3.087139  3.860580  1.438108  2.561737  2.353048  2.289661
   H (  9)  3.321742  4.332859  1.090196  2.226235  2.555151  3.522192
   H ( 10)  2.113366  3.167330  2.161680  1.081317  2.137019  3.375044
   H ( 11)  3.420011  4.492600  2.458284  2.229535  1.083735  2.129148
   H ( 12)  3.902289  4.316068  3.372301  3.864001  3.233809  2.069479
   H ( 13)  3.957133  4.612685  2.227538  3.511914  3.389324  3.285068
             C (  7)   C (  8)   H (  9)   H ( 10)   H ( 11)   H ( 12)
   C (  8)  1.413520
   H (  9)  3.333010  2.185636
   H ( 10)  3.890438  3.460154  2.412727
   H ( 11)  3.100757  3.281079  3.072375  2.449183
   H ( 12)  1.085224  2.214010  4.321885  4.918255  4.075837
   H ( 13)  2.213727  1.077906  2.571411  4.323577  4.246650  2.657737

 
 Applying Cartesian multipole field
    Component          Value
    ---------          -----
     (2,0,0)        1.00000E-11
     (0,2,0)        2.00000E-11
     (0,0,2)       -3.00000E-11
 Nucleus-field energy     =    -0.0000000127 hartrees
 Requested basis set is cc-pVTZ
 There are 110 shells and 310 basis functions
 A cutoff of  1.0D-11 yielded   5708 shell pairs
 There are     45578 function pairs (     59917 Cartesian)
 Smallest overlap matrix eigenvalue = 1.87E-04
 Guess MOs from SCF MO coefficient file
 Reading MOs from coefficient file
 Reading MOs from coefficient file
 Long-range K will be added via erf
 Coulomb attenuation parameter = 0.25 bohr**(-1)
 An unrestricted hybrid HF-DFT SCF calculation will be
 performed using Pulay DIIS extrapolation
 Exchange:     0.1957 Hartree-Fock + 1.0000 wB97X-D3 + LR-HF
 Correlation:  1.0000 wB97X-D3
 Using SG-2 standard quadrature grid
 Dispersion:   Grimme D3
 SCF converges when DIIS error is below 1.0E-08
 Using Q-Chem read-in guess as SCF_GUESS READ specified.

 using 64 threads for integral computing
 -------------------------------------------------------
 OpenMP Integral computing Module                
 Release: version 1.0, May 2013, Q-Chem Inc. Pittsburgh 
 -------------------------------------------------------
 using 64 threads for integral computing
 -------------------------------------------------------
 OpenMP Integral computing Module                
 Release: version 1.0, May 2013, Q-Chem Inc. Pittsburgh 
 -------------------------------------------------------
 ---------------------------------------
  Cycle       Energy         DIIS Error
 ---------------------------------------
    1    -341.0327981561      2.34E-04
    2    -341.0331079667      4.00E-05
    3    -341.0331155857      4.03E-05
    4    -341.0331313090      8.41E-06
    5    -341.0331321063      3.42E-06
    6    -341.0331323280      1.57E-06
    7    -341.0331324098      5.49E-07
    8    -341.0331324653      3.77E-07
    9    -341.0331324952      2.20E-07
   10    -341.0331325209      8.99E-08
   11    -341.0331325245      3.68E-08
   12    -341.0331325247      1.72E-08
   13    -341.0331325249      8.13E-09 Convergence criterion met
 ---------------------------------------
 <S^2> = 0.7736
 SCF time:  CPU 1635.03 s  wall 28.52 s
 SCF   energy in the final basis set = -341.03313252
 Total energy in the final basis set = -341.03313252
 
 --------------------------------------------------------------
 
                    Orbital Energies (a.u.)
 --------------------------------------------------------------
 
 Alpha MOs
 -- Occupied --
-14.4409 -14.4233 -10.3592 -10.3561 -10.3334 -10.3270 -10.3246 -10.3198
 -1.1122  -1.0277  -0.9787  -0.8990  -0.8034  -0.7292  -0.7123  -0.6680
 -0.5970  -0.5893  -0.5533  -0.5217  -0.5097  -0.4956  -0.4684  -0.4394
 -0.4267  -0.4050  -0.3686  -0.3133
 -- Virtual --
  0.0838   0.0915   0.1040   0.1241   0.1393   0.1455   0.1650   0.1720
  0.1838   0.2129   0.2288   0.2651   0.2786   0.2926   0.3124   0.3371
  0.3476   0.3576   0.3707   0.3915   0.4075   0.4230   0.4417   0.4445
  0.4524   0.4591   0.4750   0.4808   0.5070   0.5125   0.5179   0.5324
  0.5410   0.5517   0.5538   0.5714   0.5893   0.6036   0.6064   0.6178
  0.6404   0.6529   0.6714   0.7088   0.7095   0.7174   0.7258   0.7484
  0.7687   0.8010   0.8183   0.8471   0.8857   0.9069   0.9141   0.9372
  0.9509   0.9686   0.9866   1.0348   1.0485   1.0505   1.0678   1.0791
  1.0909   1.1051   1.1238   1.1362   1.1580   1.1724   1.1902   1.1978
  1.2323   1.2432   1.2579   1.2740   1.2919   1.2986   1.3186   1.3244
  1.3446   1.3782   1.4040   1.4075   1.4356   1.4485   1.4701   1.4952
  1.5005   1.5330   1.5445   1.5592   1.5899   1.5912   1.6239   1.6339
  1.6567   1.6899   1.7427   1.7938   1.8530   1.8633   1.8953   1.9091
  1.9738   2.0106   2.0298   2.0652   2.1331   2.1818   2.2304   2.2567
  2.2786   2.3034   2.3419   2.3530   2.3711   2.3782   2.4174   2.4359
  2.5169   2.5420   2.5484   2.5750   2.6048   2.6317   2.6495   2.6720
  2.6849   2.6954   2.7180   2.7417   2.7519   2.7678   2.7831   2.7949
  2.8093   2.8442   2.8639   2.8927   2.9203   2.9250   2.9313   2.9477
  2.9920   2.9953   3.0160   3.0405   3.0550   3.0613   3.0721   3.0864
  3.1005   3.1186   3.1365   3.1431   3.1813   3.1836   3.1984   3.2245
  3.2269   3.2367   3.2514   3.2612   3.2949   3.3130   3.3298   3.3604
  3.3714   3.3760   3.3998   3.4252   3.4403   3.4686   3.4776   3.5064
  3.5131   3.5426   3.5653   3.5922   3.6032   3.6141   3.6630   3.6822
  3.6945   3.7089   3.7160   3.7615   3.7916   3.8031   3.8139   3.8191
  3.8447   3.8621   3.8839   3.8926   3.9486   3.9638   3.9713   3.9741
  4.0290   4.0361   4.0550   4.0656   4.0801   4.0884   4.1027   4.1193
  4.1457   4.1678   4.2167   4.2258   4.2349   4.2513   4.2828   4.3057
  4.3276   4.3616   4.3745   4.3922   4.4172   4.4384   4.4558   4.4855
  4.5053   4.5323   4.5685   4.6322   4.6462   4.6672   4.6743   4.6893
  4.7401   4.7926   4.7964   4.8362   4.8574   4.8686   4.9177   4.9361
  4.9562   4.9826   5.0321   5.0545   5.0631   5.0973   5.1349   5.1707
  5.2184   5.2336   5.2506   5.2655   5.2838   5.3133   5.3730   5.4085
  5.4240   5.4736   5.5377   5.5909   5.6208   5.6738   5.8022   5.8091
  5.8524   5.8774   5.9544   6.0020   6.0971   6.2363   6.2521   6.2925
  6.4076   6.4599   8.2813  10.0136  11.3687  11.9474  12.5020  13.1037
 13.6822  15.8261
 
 Beta MOs
 -- Occupied --
-14.4353 -14.4231 -10.3584 -10.3545 -10.3344 -10.3286 -10.3199 -10.3183
 -1.1021  -1.0263  -0.9723  -0.8786  -0.7999  -0.7189  -0.7088  -0.6628
 -0.5942  -0.5809  -0.5452  -0.5092  -0.4988  -0.4795  -0.4665  -0.4324
 -0.4169  -0.3916  -0.3613
 -- Virtual --
 -0.0475   0.0915   0.1023   0.1097   0.1292   0.1437   0.1488   0.1689
  0.1741   0.1890   0.2140   0.2326   0.2681   0.2808   0.2954   0.3133
  0.3383   0.3489   0.3594   0.3768   0.3930   0.4125   0.4270   0.4451
  0.4511   0.4576   0.4609   0.4780   0.4831   0.5120   0.5157   0.5199
  0.5342   0.5451   0.5541   0.5559   0.5729   0.5912   0.6050   0.6098
  0.6196   0.6453   0.6544   0.6757   0.7107   0.7114   0.7188   0.7277
  0.7502   0.7728   0.8043   0.8216   0.8505   0.8895   0.9104   0.9159
  0.9411   0.9523   0.9704   0.9894   1.0378   1.0505   1.0537   1.0692
  1.0816   1.0925   1.1077   1.1254   1.1396   1.1613   1.1741   1.1934
  1.2011   1.2343   1.2458   1.2616   1.2759   1.2949   1.3002   1.3199
  1.3298   1.3491   1.3809   1.4075   1.4093   1.4372   1.4512   1.4744
  1.4983   1.5041   1.5363   1.5493   1.5615   1.5940   1.5962   1.6270
  1.6374   1.6608   1.6960   1.7489   1.7969   1.8581   1.8686   1.8969
  1.9107   1.9763   2.0165   2.0327   2.0688   2.1381   2.1921   2.2324
  2.2587   2.2869   2.3056   2.3481   2.3553   2.3815   2.3895   2.4246
  2.4445   2.5232   2.5449   2.5527   2.5782   2.6094   2.6336   2.6531
  2.6771   2.6949   2.6986   2.7213   2.7443   2.7591   2.7731   2.7849
  2.7978   2.8153   2.8490   2.8685   2.8955   2.9243   2.9307   2.9411
  2.9515   2.9976   3.0025   3.0186   3.0436   3.0594   3.0665   3.0805
  3.0915   3.1031   3.1212   3.1426   3.1461   3.1847   3.1917   3.2007
  3.2299   3.2344   3.2442   3.2602   3.2664   3.2999   3.3171   3.3332
  3.3639   3.3746   3.3814   3.4064   3.4308   3.4465   3.4735   3.4836
  3.5083   3.5165   3.5459   3.5710   3.5961   3.6095   3.6186   3.6658
  3.6870   3.6977   3.7135   3.7198   3.7651   3.7954   3.8089   3.8171
  3.8225   3.8477   3.8650   3.8895   3.8972   3.9534   3.9696   3.9764
  3.9789   4.0338   4.0397   4.0593   4.0686   4.0822   4.0904   4.1063
  4.1252   4.1508   4.1730   4.2196   4.2302   4.2379   4.2555   4.2890
  4.3139   4.3335   4.3647   4.3774   4.4001   4.4230   4.4459   4.4611
  4.4909   4.5136   4.5384   4.5737   4.6362   4.6504   4.6698   4.6759
  4.6930   4.7434   4.7955   4.7994   4.8419   4.8622   4.8747   4.9226
  4.9442   4.9655   4.9946   5.0368   5.0613   5.0693   5.1064   5.1394
  5.1787   5.2225   5.2363   5.2558   5.2707   5.2892   5.3180   5.3792
  5.4154   5.4302   5.4819   5.5424   5.5949   5.6253   5.6785   5.8043
  5.8128   5.8563   5.8802   5.9582   6.0047   6.1013   6.2372   6.2556
  6.2946   6.4086   6.4633   8.2823  10.0183  11.3746  11.9497  12.5105
 13.1065  13.6876  15.8265
 --------------------------------------------------------------
 
          Ground-State Mulliken Net Atomic Charges

     Atom                 Charge (a.u.)    Spin (a.u.)
  --------------------------------------------------------
      1 C                    -0.082834      -0.006997
      2 N                    -0.059201       0.016946
      3 C                    -0.117578      -0.070385
      4 C                    -0.067576       0.111816
      5 C                     0.016504       0.067775
      6 N                    -0.180402       0.355475
      7 C                    -0.082606      -0.122721
      8 C                    -0.124029       0.631636
      9 H                     0.131971       0.009604
     10 H                     0.141344      -0.003834
     11 H                     0.140519       0.018067
     12 H                     0.136778       0.003666
     13 H                     0.147111      -0.011048
  --------------------------------------------------------
  Sum of atomic charges =    -0.000000
  Sum of spin   charges =     1.000000

 -----------------------------------------------------------------
                    Cartesian Multipole Moments
 -----------------------------------------------------------------
    Charge (ESU x 10^10)
                 0.0000
    Dipole Moment (Debye)
         X       1.8672      Y      -2.2551      Z      -3.6995
       Tot       4.7179
    Quadrupole Moments (Debye-Ang)
        XX     -38.2173     XY      -8.4786     YY     -42.8025
        XZ      -4.9810     YZ      12.5507     ZZ     -22.1139
    Octopole Moments (Debye-Ang^2)
       XXX    -126.2114    XXY      99.6996    XYY     -23.0319
       YYY     396.8609    XXZ     111.6670    XYZ      16.4486
       YYZ     107.3170    XZZ     -31.5343    YZZ      64.6386
       ZZZ     281.2543
    Hexadecapole Moments (Debye-Ang^3)
      XXXX    -503.3392   XXXY     389.9308   XXYY    -442.5552
      XYYY     406.3490   YYYY   -2803.3967   XXXZ     365.7379
      XXYZ    -304.3983   XYYZ     112.5127   YYYZ   -1105.8662
      XXZZ    -451.9042   XYZZ     114.1044   YYZZ    -720.3083
      XZZZ     358.2720   YZZZ    -837.8517   ZZZZ   -2022.8520
 -----------------------------------------------------------------
 Calculating analytic gradient of the SCF energy
 Gradient of SCF Energy
            1           2           3           4           5           6
    1   0.0011191  -0.0001400   0.0113279   0.0022884  -0.0166498   0.0027985
    2  -0.0095915   0.0052087   0.0132835  -0.0067613  -0.0000534  -0.0012000
    3  -0.0090957   0.0042471  -0.0015732   0.0015464   0.0097959   0.0033506
            7           8           9          10          11          12
    1  -0.0069838   0.0000992   0.0093990   0.0004216  -0.0029039   0.0008567
    2   0.0030510  -0.0014867   0.0092976  -0.0040364  -0.0031177   0.0008362
    3  -0.0081706  -0.0010076  -0.0016339   0.0001586   0.0027653   0.0016067
           13
    1  -0.0016329
    2  -0.0054301
    3  -0.0019897
 Max gradient component =       1.665E-02
 RMS gradient           =       5.913E-03
 Gradient time:  CPU 357.71 s  wall 6.64 s
rPathMan2.  file_steps = 951
 IRC --- Status = 3.  Assess initial corrector step
 IRC --- bisector search: b =  0.000000 E =     -341.033222 G.B =  -0.004434
 IRC --- bisector search: b =  0.020755 E =     -341.033133 G.B =   0.012973
 IRC --- performed gradient/energy interpolation
 IRC --- bisector search:  estimate b(min) =   5.274134033424240E-003
 Adding empirical dispersion correction 
 ----------------------------------------------------------------
 Doing -D3(0) with
 s6  =   1.00000
 s8  =   1.00000
 rs6 =   1.28100
 rs8 =   1.09400
 -D3 energy without 3body term =     -0.0032487201 hartrees
 ----------------------------------------------------------------
             Standard Nuclear Orientation (Angstroms)
    I     Atom           X                Y                Z
 ----------------------------------------------------------------
    1      C       0.5083086306    -1.2604543904    -2.7516641460
    2      N       0.4976534625    -0.4359810476    -1.9548806411
    3      C       1.8060716519    -3.0821525660    -4.0428406521
    4      C       0.5473161446    -2.2588697354    -3.7827817838
    5      C       0.3510267641    -3.6965939938    -3.5233036787
    6      N       0.5440958045    -4.1422217320    -2.1947517962
    7      C       1.8037407551    -4.0197817584    -1.8964211445
    8      C       2.6175919883    -3.5067746769    -2.9360727138
    9      H       2.2782775112    -2.9296777399    -5.0147572915
   10      H       0.0990356809    -1.9401179891    -4.7115257977
   11      H      -0.3409730979    -4.2771778336    -4.1266779317
   12      H       2.1615162821    -4.2768896614    -0.9110657823
   13      H       3.6919070388    -3.6032495834    -2.9750666332
 ----------------------------------------------------------------
 Nuclear Repulsion Energy =         325.65835690 hartrees
 There are       28 alpha and       27 beta electrons

                       Distance Matrix (Angstroms)
             C (  1)   N (  2)   C (  3)   C (  4)   C (  5)   N (  6)
   N (  2)  1.146618
   C (  3)  2.582617  3.615765
   C (  4)  1.435813  2.581978  1.526398
   C (  5)  2.560262  3.621194  1.662712  1.474079
   N (  6)  2.935305  3.714285  2.476240  2.463507  1.414535
   C (  7)  3.165987  3.814828  2.342279  2.870152  2.204898  1.300268
   C (  8)  3.086914  3.858322  1.436595  2.561294  2.349083  2.291885
   H (  9)  3.322753  4.330357  1.091260  2.227998  2.554778  3.525632
   H ( 10)  2.114357  3.165504  2.159943  1.079409  2.135551  3.373647
   H ( 11)  3.422362  4.491636  2.458641  2.231791  1.086279  2.129295
   H ( 12)  3.901254  4.313997  3.370720  3.863263  3.230852  2.069308
   H ( 13)  3.959027  4.612551  2.228914  3.514002  3.386851  3.287567
             C (  7)   C (  8)   H (  9)   H ( 10)   H ( 11)   H ( 12)
   C (  8)  1.416476
   H (  9)  3.337294  2.183828
   H ( 10)  3.893050  3.456844  2.412524
   H ( 11)  3.104850  3.280879  3.076510  2.448980
   H ( 12)  1.079367  2.213986  4.320752  4.915061  4.074631
   H ( 13)  2.214079  1.079343  2.571456  4.323196  4.247883  2.656311

 
 Applying Cartesian multipole field
    Component          Value
    ---------          -----
     (2,0,0)        1.00000E-11
     (0,2,0)        2.00000E-11
     (0,0,2)       -3.00000E-11
 Nucleus-field energy     =    -0.0000000127 hartrees
 Requested basis set is cc-pVTZ
 There are 110 shells and 310 basis functions
 A cutoff of  1.0D-11 yielded   5707 shell pairs
 There are     45573 function pairs (     59911 Cartesian)
 Smallest overlap matrix eigenvalue = 1.87E-04
 Guess MOs from SCF MO coefficient file
 Reading MOs from coefficient file
 Reading MOs from coefficient file
 Long-range K will be added via erf
 Coulomb attenuation parameter = 0.25 bohr**(-1)
 An unrestricted hybrid HF-DFT SCF calculation will be
 performed using Pulay DIIS extrapolation
 Exchange:     0.1957 Hartree-Fock + 1.0000 wB97X-D3 + LR-HF
 Correlation:  1.0000 wB97X-D3
 Using SG-2 standard quadrature grid
 Dispersion:   Grimme D3
 SCF converges when DIIS error is below 1.0E-08
 Using Q-Chem read-in guess as SCF_GUESS READ specified.

 using 64 threads for integral computing
 -------------------------------------------------------
 OpenMP Integral computing Module                
 Release: version 1.0, May 2013, Q-Chem Inc. Pittsburgh 
 -------------------------------------------------------
 using 64 threads for integral computing
 -------------------------------------------------------
 OpenMP Integral computing Module                
 Release: version 1.0, May 2013, Q-Chem Inc. Pittsburgh 
 -------------------------------------------------------
 ---------------------------------------
  Cycle       Energy         DIIS Error
 ---------------------------------------
    1    -341.0337461792      1.75E-04
    2    -341.0332194019      3.00E-05
    3    -341.0332236260      3.04E-05
    4    -341.0332325592      6.22E-06
    5    -341.0332329980      2.53E-06
    6    -341.0332331209      1.16E-06
    7    -341.0332331663      4.14E-07
    8    -341.0332331971      2.83E-07
    9    -341.0332332139      1.65E-07
   10    -341.0332332285      6.73E-08
   11    -341.0332332305      2.72E-08
   12    -341.0332332307      1.27E-08
   13    -341.0332332307      5.95E-09 Convergence criterion met
 ---------------------------------------
 <S^2> = 0.7741
 SCF time:  CPU 1672.20 s  wall 29.45 s
 SCF   energy in the final basis set = -341.03323323
 Total energy in the final basis set = -341.03323323
 
 --------------------------------------------------------------
 
                    Orbital Energies (a.u.)
 --------------------------------------------------------------
 
 Alpha MOs
 -- Occupied --
-14.4414 -14.4224 -10.3593 -10.3559 -10.3337 -10.3272 -10.3249 -10.3188
 -1.1113  -1.0287  -0.9785  -0.8986  -0.8033  -0.7283  -0.7128  -0.6678
 -0.5976  -0.5887  -0.5525  -0.5214  -0.5095  -0.4961  -0.4682  -0.4399
 -0.4273  -0.4049  -0.3691  -0.3130
 -- Virtual --
  0.0828   0.0920   0.1047   0.1242   0.1397   0.1458   0.1651   0.1724
  0.1842   0.2132   0.2287   0.2649   0.2783   0.2926   0.3122   0.3373
  0.3478   0.3579   0.3708   0.3915   0.4075   0.4230   0.4419   0.4445
  0.4524   0.4593   0.4751   0.4808   0.5070   0.5122   0.5175   0.5322
  0.5401   0.5516   0.5537   0.5715   0.5886   0.6037   0.6060   0.6175
  0.6401   0.6527   0.6713   0.7084   0.7097   0.7171   0.7259   0.7483
  0.7690   0.8011   0.8180   0.8467   0.8855   0.9069   0.9138   0.9377
  0.9513   0.9690   0.9869   1.0345   1.0494   1.0501   1.0676   1.0791
  1.0904   1.1056   1.1250   1.1362   1.1587   1.1731   1.1899   1.1975
  1.2320   1.2432   1.2578   1.2742   1.2920   1.2988   1.3197   1.3246
  1.3447   1.3787   1.4030   1.4077   1.4366   1.4493   1.4706   1.4950
  1.5000   1.5341   1.5457   1.5596   1.5893   1.5915   1.6244   1.6340
  1.6568   1.6896   1.7423   1.7938   1.8518   1.8619   1.8938   1.9079
  1.9739   2.0094   2.0289   2.0657   2.1336   2.1830   2.2307   2.2568
  2.2795   2.3037   2.3410   2.3515   2.3721   2.3777   2.4170   2.4364
  2.5172   2.5413   2.5484   2.5756   2.6044   2.6308   2.6501   2.6719
  2.6854   2.6947   2.7181   2.7413   2.7519   2.7681   2.7831   2.7942
  2.8089   2.8437   2.8643   2.8913   2.9204   2.9248   2.9318   2.9473
  2.9920   2.9946   3.0163   3.0411   3.0542   3.0611   3.0725   3.0863
  3.1001   3.1187   3.1364   3.1435   3.1815   3.1837   3.1981   3.2242
  3.2276   3.2367   3.2514   3.2608   3.2952   3.3121   3.3297   3.3599
  3.3723   3.3756   3.4003   3.4258   3.4404   3.4676   3.4769   3.5056
  3.5111   3.5429   3.5661   3.5925   3.6034   3.6152   3.6635   3.6826
  3.6952   3.7086   3.7146   3.7615   3.7925   3.8039   3.8146   3.8197
  3.8454   3.8634   3.8838   3.8922   3.9483   3.9630   3.9710   3.9749
  4.0288   4.0370   4.0541   4.0665   4.0810   4.0890   4.1017   4.1186
  4.1453   4.1660   4.2167   4.2248   4.2351   4.2518   4.2829   4.3049
  4.3276   4.3610   4.3759   4.3922   4.4168   4.4365   4.4560   4.4853
  4.5042   4.5312   4.5696   4.6318   4.6483   4.6677   4.6764   4.6894
  4.7431   4.7950   4.7992   4.8347   4.8576   4.8701   4.9158   4.9372
  4.9561   4.9825   5.0344   5.0542   5.0680   5.0953   5.1341   5.1723
  5.2147   5.2358   5.2505   5.2648   5.2843   5.3130   5.3716   5.4060
  5.4240   5.4707   5.5371   5.5921   5.6197   5.6742   5.8033   5.8082
  5.8510   5.8765   5.9534   6.0020   6.0924   6.2488   6.2533   6.2991
  6.4166   6.4550   8.2819  10.0167  11.3361  11.9422  12.4873  13.0957
 13.6367  15.9138
 
 Beta MOs
 -- Occupied --
-14.4357 -14.4221 -10.3586 -10.3543 -10.3346 -10.3288 -10.3189 -10.3185
 -1.1012  -1.0273  -0.9720  -0.8783  -0.7998  -0.7180  -0.7093  -0.6626
 -0.5949  -0.5801  -0.5444  -0.5090  -0.4991  -0.4798  -0.4663  -0.4329
 -0.4173  -0.3913  -0.3618
 -- Virtual --
 -0.0473   0.0918   0.1023   0.1100   0.1291   0.1439   0.1490   0.1689
  0.1745   0.1894   0.2143   0.2325   0.2679   0.2805   0.2954   0.3131
  0.3385   0.3490   0.3596   0.3770   0.3931   0.4125   0.4270   0.4452
  0.4510   0.4576   0.4613   0.4782   0.4831   0.5119   0.5155   0.5194
  0.5342   0.5440   0.5542   0.5557   0.5731   0.5904   0.6051   0.6095
  0.6193   0.6450   0.6543   0.6756   0.7107   0.7112   0.7185   0.7279
  0.7501   0.7731   0.8044   0.8213   0.8502   0.8893   0.9103   0.9157
  0.9415   0.9528   0.9708   0.9897   1.0375   1.0509   1.0538   1.0691
  1.0814   1.0921   1.1082   1.1265   1.1396   1.1621   1.1748   1.1932
  1.2008   1.2340   1.2458   1.2615   1.2761   1.2951   1.3004   1.3210
  1.3299   1.3492   1.3816   1.4063   1.4095   1.4383   1.4520   1.4749
  1.4979   1.5039   1.5375   1.5506   1.5619   1.5934   1.5966   1.6275
  1.6374   1.6611   1.6955   1.7484   1.7969   1.8572   1.8668   1.8954
  1.9095   1.9766   2.0152   2.0318   2.0693   2.1386   2.1932   2.2327
  2.2587   2.2879   2.3059   2.3473   2.3540   2.3820   2.3890   2.4245
  2.4449   2.5235   2.5443   2.5527   2.5788   2.6090   2.6326   2.6538
  2.6771   2.6951   2.6978   2.7214   2.7441   2.7589   2.7734   2.7848
  2.7972   2.8150   2.8485   2.8688   2.8941   2.9244   2.9302   2.9415
  2.9512   2.9977   3.0017   3.0189   3.0442   3.0585   3.0664   3.0802
  3.0919   3.1027   3.1213   3.1424   3.1464   3.1849   3.1919   3.2003
  3.2300   3.2353   3.2433   3.2600   3.2664   3.3003   3.3163   3.3331
  3.3634   3.3756   3.3811   3.4067   3.4313   3.4465   3.4726   3.4829
  3.5073   3.5148   3.5462   3.5721   3.5962   3.6097   3.6196   3.6663
  3.6875   3.6982   3.7134   3.7181   3.7651   3.7963   3.8099   3.8178
  3.8231   3.8484   3.8662   3.8895   3.8966   3.9531   3.9689   3.9762
  3.9798   4.0340   4.0404   4.0584   4.0695   4.0830   4.0910   4.1052
  4.1244   4.1504   4.1712   4.2196   4.2293   4.2382   4.2559   4.2892
  4.3131   4.3336   4.3640   4.3789   4.3998   4.4227   4.4442   4.4611
  4.4907   4.5126   4.5371   4.5748   4.6359   4.6526   4.6704   4.6780
  4.6930   4.7464   4.7981   4.8021   4.8404   4.8622   4.8766   4.9208
  4.9454   4.9655   4.9947   5.0389   5.0636   5.0715   5.1043   5.1386
  5.1804   5.2188   5.2382   5.2559   5.2701   5.2900   5.3176   5.3774
  5.4129   5.4302   5.4789   5.5417   5.5962   5.6242   5.6791   5.8066
  5.8109   5.8549   5.8794   5.9570   6.0047   6.0966   6.2498   6.2567
  6.3010   6.4176   6.4583   8.2829  10.0215  11.3423  11.9446  12.4954
 13.0986  13.6420  15.9142
 --------------------------------------------------------------
 
          Ground-State Mulliken Net Atomic Charges

     Atom                 Charge (a.u.)    Spin (a.u.)
  --------------------------------------------------------
      1 C                    -0.084237      -0.007030
      2 N                    -0.056664       0.016957
      3 C                    -0.116092      -0.070033
      4 C                    -0.069016       0.113134
      5 C                     0.017404       0.066122
      6 N                    -0.182371       0.358896
      7 C                    -0.082992      -0.125499
      8 C                    -0.124461       0.630764
      9 H                     0.131708       0.009668
     10 H                     0.141743      -0.003815
     11 H                     0.139741       0.018430
     12 H                     0.138740       0.003568
     13 H                     0.146496      -0.011163
  --------------------------------------------------------
  Sum of atomic charges =    -0.000000
  Sum of spin   charges =     1.000000

 -----------------------------------------------------------------
                    Cartesian Multipole Moments
 -----------------------------------------------------------------
    Charge (ESU x 10^10)
                 0.0000
    Dipole Moment (Debye)
         X       1.8748      Y      -2.2509      Z      -3.6937
       Tot       4.7144
    Quadrupole Moments (Debye-Ang)
        XX     -38.2122     XY      -8.5087     YY     -42.8162
        XZ      -4.9923     YZ      12.5015     ZZ     -22.1210
    Octopole Moments (Debye-Ang^2)
       XXX    -126.2493    XXY      99.7025    XYY     -22.8969
       YYY     396.9562    XXZ     111.6775    XYZ      16.4497
       YYZ     107.5428    XZZ     -31.4477    YZZ      64.8030
       ZZZ     281.2384
    Hexadecapole Moments (Debye-Ang^3)
      XXXX    -503.6241   XXXY     390.0629   XXYY    -442.5177
      XYYY     405.7770   YYYY   -2804.0404   XXXZ     365.9713
      XXYZ    -304.5592   XYYZ     112.5903   YYYZ   -1106.9265
      XXZZ    -451.8278   XYZZ     114.0646   YYZZ    -721.1902
      XZZZ     357.7438   YZZZ    -838.3225   ZZZZ   -2022.8695
 -----------------------------------------------------------------
 Calculating analytic gradient of the SCF energy
 Gradient of SCF Energy
            1           2           3           4           5           6
    1   0.0010631  -0.0000664   0.0114756   0.0014040  -0.0145417  -0.0018347
    2  -0.0032348  -0.0008347   0.0127101  -0.0058248   0.0005015  -0.0014272
    3  -0.0027969  -0.0016350  -0.0010397   0.0003174   0.0103499   0.0024684
            7           8           9          10          11          12
    1  -0.0022046  -0.0009611   0.0098905   0.0010209  -0.0040588  -0.0004540
    2   0.0009090   0.0002489   0.0095841  -0.0046263  -0.0040379   0.0017960
    3  -0.0007010  -0.0045296  -0.0020704   0.0011203   0.0020509  -0.0018549
           13
    1  -0.0007328
    2  -0.0057640
    3  -0.0016795
 Max gradient component =       1.454E-02
 RMS gradient           =       5.087E-03
 Gradient time:  CPU 358.97 s  wall 7.28 s
rPathMan2.  file_steps = 951
 IRC --- Status = 4.  Checking bisector search.
 IRC --- Bisector search finished successfully.
 ------------------------------------------------------------------------
 Reaction path following.  The coordinates are cartesian              
 Step   4 E=    -341.033233 |G|=  0.031768 S_lin= 0.4473 S_tot= 0.4489
 ------------------------------------------------------------------------
  IRC -- SD step length =   0.150000000000000     
 Adding empirical dispersion correction 
 ----------------------------------------------------------------
 Doing -D3(0) with
 s6  =   1.00000
 s8  =   1.00000
 rs6 =   1.28100
 rs8 =   1.09400
 -D3 energy without 3body term =     -0.0032376148 hartrees
 ----------------------------------------------------------------
             Standard Nuclear Orientation (Angstroms)
    I     Atom           X                Y                Z
 ----------------------------------------------------------------
    1      C       0.5056524079    -1.2523719846    -2.7446758344
    2      N       0.4978194699    -0.4338955032    -1.9507953134
    3      C       1.7773984699    -3.1139101483    -4.0402427616
    4      C       0.5438081785    -2.2443157853    -3.7835748424
    5      C       0.3873608326    -3.6978471283    -3.5491642140
    6      N       0.5486800045    -4.1386557864    -2.2009195062
    7      C       1.8092491641    -4.0220530239    -1.8946695825
    8      C       2.6199933222    -3.5073965187    -2.9247549740
    9      H       2.2535649515    -2.9536246762    -5.0095842653
   10      H       0.0964847438    -1.9285586857    -4.7143251107
   11      H      -0.3308317459    -4.2670886408    -4.1318024270
   12      H       2.1626506708    -4.2813772284    -0.9064310054
   13      H       3.6937381470    -3.5888475978    -2.9708701559
 ----------------------------------------------------------------
 Nuclear Repulsion Energy =         326.04575578 hartrees
 There are       28 alpha and       27 beta electrons

                       Distance Matrix (Angstroms)
             C (  1)   N (  2)   C (  3)   C (  4)   C (  5)   N (  6)
   N (  2)  1.140268
   C (  3)  2.600222  3.631197
   C (  4)  1.436913  2.576590  1.530953
   C (  5)  2.577119  3.635982  1.585669  1.480600
   N (  6)  2.937372  3.713542  2.437819  2.468470  1.427620
   C (  7)  3.176950  3.820716  2.330069  2.886114  2.205500  1.302467
   C (  8)  3.096450  3.859874  1.452278  2.577497  2.326114  2.283148
   H (  9)  3.328554  4.334497  1.091810  2.220245  2.483830  3.492782
   H ( 10)  2.122302  3.167362  2.164467  1.079860  2.138362  3.377309
   H ( 11)  3.422330  4.487407  2.404753  2.231114  1.085958  2.125640
   H ( 12)  3.911478  4.320356  3.366330  3.879204  3.236696  2.073878
   H ( 13)  3.959062  4.605233  2.245324  3.519988  3.358338  3.284281
             C (  7)   C (  8)   H (  9)   H ( 10)   H ( 11)   H ( 12)
   C (  8)  1.408280
   H (  9)  3.322898  2.188023
   H ( 10)  3.907267  3.473239  2.406436
   H ( 11)  3.105600  3.277417  3.028992  2.447581
   H ( 12)  1.081091  2.209489  4.313590  4.929995  4.076847
   H ( 13)  2.212956  1.077817  2.575648  4.328559  4.243223  2.661904

 
 Applying Cartesian multipole field
    Component          Value
    ---------          -----
     (2,0,0)        1.00000E-11
     (0,2,0)        2.00000E-11
     (0,0,2)       -3.00000E-11
 Nucleus-field energy     =    -0.0000000128 hartrees
 Requested basis set is cc-pVTZ
 There are 110 shells and 310 basis functions
 A cutoff of  1.0D-11 yielded   5708 shell pairs
 There are     45570 function pairs (     59904 Cartesian)
 Smallest overlap matrix eigenvalue = 1.80E-04
 Guess MOs from SCF MO coefficient file
 Reading MOs from coefficient file
 Reading MOs from coefficient file
 Long-range K will be added via erf
 Coulomb attenuation parameter = 0.25 bohr**(-1)
 An unrestricted hybrid HF-DFT SCF calculation will be
 performed using Pulay DIIS extrapolation
 Exchange:     0.1957 Hartree-Fock + 1.0000 wB97X-D3 + LR-HF
 Correlation:  1.0000 wB97X-D3
 Using SG-2 standard quadrature grid
 Dispersion:   Grimme D3
 SCF converges when DIIS error is below 1.0E-08
 Using Q-Chem read-in guess as SCF_GUESS READ specified.

 using 64 threads for integral computing
 -------------------------------------------------------
 OpenMP Integral computing Module                
 Release: version 1.0, May 2013, Q-Chem Inc. Pittsburgh 
 -------------------------------------------------------
 using 64 threads for integral computing
 -------------------------------------------------------
 OpenMP Integral computing Module                
 Release: version 1.0, May 2013, Q-Chem Inc. Pittsburgh 
 -------------------------------------------------------
 ---------------------------------------
  Cycle       Energy         DIIS Error
 ---------------------------------------
    1    -341.0418517131      1.15E-03
    2    -341.0364694393      1.71E-04
    3    -341.0368307109      1.63E-04
    4    -341.0371190258      3.71E-05
    5    -341.0371695773      1.96E-05
    6    -341.0371997405      1.29E-05
    7    -341.0372125023      5.74E-06
    8    -341.0372204781      4.27E-06
    9    -341.0372252457      1.63E-06
   10    -341.0372263205      8.48E-07
   11    -341.0372265577      3.31E-07
   12    -341.0372266013      1.56E-07
   13    -341.0372266082      5.20E-08
   14    -341.0372266091      2.41E-08
   15    -341.0372266082      8.44E-09 Convergence criterion met
 ---------------------------------------
 <S^2> = 0.7774
 SCF time:  CPU 2014.68 s  wall 35.13 s
 SCF   energy in the final basis set = -341.03722661
 Total energy in the final basis set = -341.03722661
 
 --------------------------------------------------------------
 
                    Orbital Energies (a.u.)
 --------------------------------------------------------------
 
 Alpha MOs
 -- Occupied --
-14.4418 -14.4200 -10.3552 -10.3547 -10.3348 -10.3264 -10.3252 -10.3172
 -1.1132  -1.0302  -0.9814  -0.8963  -0.8044  -0.7263  -0.7125  -0.6688
 -0.5973  -0.5912  -0.5464  -0.5194  -0.5068  -0.4970  -0.4674  -0.4412
 -0.4263  -0.4058  -0.3772  -0.3154
 -- Virtual --
  0.0829   0.0929   0.1057   0.1242   0.1435   0.1505   0.1657   0.1763
  0.1941   0.2125   0.2255   0.2605   0.2754   0.2930   0.3122   0.3408
  0.3524   0.3583   0.3733   0.3924   0.4061   0.4246   0.4428   0.4435
  0.4513   0.4626   0.4747   0.4824   0.5055   0.5092   0.5147   0.5313
  0.5382   0.5514   0.5588   0.5695   0.5890   0.6019   0.6071   0.6157
  0.6389   0.6513   0.6718   0.7088   0.7116   0.7170   0.7284   0.7503
  0.7685   0.8022   0.8210   0.8474   0.8846   0.9098   0.9139   0.9398
  0.9553   0.9700   0.9881   1.0329   1.0497   1.0517   1.0694   1.0817
  1.0946   1.1068   1.1277   1.1415   1.1590   1.1758   1.1817   1.1983
  1.2284   1.2410   1.2589   1.2738   1.2911   1.2996   1.3241   1.3280
  1.3456   1.3810   1.4010   1.4075   1.4367   1.4472   1.4752   1.4890
  1.5053   1.5403   1.5496   1.5614   1.5937   1.5967   1.6272   1.6343
  1.6635   1.6834   1.7483   1.7924   1.8427   1.8556   1.8882   1.9040
  1.9756   2.0078   2.0239   2.0686   2.1359   2.1869   2.2327   2.2559
  2.2891   2.3119   2.3459   2.3546   2.3725   2.3813   2.4181   2.4455
  2.5244   2.5422   2.5595   2.5828   2.6039   2.6328   2.6600   2.6705
  2.6851   2.6947   2.7192   2.7436   2.7519   2.7722   2.7817   2.7886
  2.8080   2.8418   2.8698   2.8832   2.9196   2.9280   2.9395   2.9407
  2.9920   3.0038   3.0131   3.0387   3.0508   3.0625   3.0691   3.0888
  3.1018   3.1138   3.1401   3.1446   3.1764   3.1800   3.1987   3.2173
  3.2356   3.2424   3.2564   3.2621   3.2864   3.3150   3.3297   3.3693
  3.3725   3.3808   3.3987   3.4294   3.4504   3.4654   3.4761   3.4958
  3.5132   3.5445   3.5717   3.5992   3.6078   3.6217   3.6678   3.6744
  3.6991   3.7129   3.7191   3.7696   3.7932   3.8044   3.8193   3.8270
  3.8538   3.8755   3.8827   3.8995   3.9546   3.9678   3.9779   3.9835
  4.0260   4.0379   4.0520   4.0630   4.0812   4.0858   4.1003   4.1219
  4.1437   4.1710   4.2182   4.2256   4.2374   4.2597   4.2780   4.3068
  4.3427   4.3653   4.3869   4.3969   4.4304   4.4381   4.4653   4.4935
  4.5070   4.5367   4.5654   4.6390   4.6552   4.6700   4.6798   4.6887
  4.7382   4.7956   4.8026   4.8393   4.8725   4.8742   4.9345   4.9435
  4.9630   4.9944   5.0421   5.0551   5.0642   5.0971   5.1413   5.1814
  5.2127   5.2350   5.2582   5.2716   5.2899   5.3113   5.3736   5.4187
  5.4452   5.4679   5.5481   5.5765   5.6149   5.6695   5.7851   5.8085
  5.8589   5.9036   5.9572   5.9986   6.0926   6.2725   6.2757   6.3087
  6.4325   6.4674   8.2692   9.9541  11.4866  11.9087  12.4608  13.0261
 13.6003  16.0526
 
 Beta MOs
 -- Occupied --
-14.4356 -14.4197 -10.3549 -10.3530 -10.3356 -10.3282 -10.3187 -10.3174
 -1.1032  -1.0288  -0.9746  -0.8754  -0.8012  -0.7165  -0.7095  -0.6636
 -0.5945  -0.5826  -0.5381  -0.5053  -0.4960  -0.4849  -0.4654  -0.4339
 -0.4146  -0.3925  -0.3693
 -- Virtual --
 -0.0461   0.0924   0.1025   0.1117   0.1285   0.1459   0.1526   0.1699
  0.1780   0.2005   0.2142   0.2290   0.2641   0.2774   0.2957   0.3129
  0.3421   0.3543   0.3599   0.3787   0.3946   0.4111   0.4292   0.4457
  0.4486   0.4572   0.4637   0.4779   0.4844   0.5112   0.5126   0.5165
  0.5331   0.5414   0.5530   0.5610   0.5713   0.5910   0.6028   0.6113
  0.6172   0.6437   0.6532   0.6762   0.7110   0.7131   0.7185   0.7305
  0.7520   0.7727   0.8058   0.8242   0.8513   0.8882   0.9136   0.9157
  0.9435   0.9569   0.9714   0.9910   1.0361   1.0510   1.0558   1.0706
  1.0841   1.0960   1.1095   1.1292   1.1448   1.1627   1.1774   1.1856
  1.2012   1.2307   1.2434   1.2624   1.2754   1.2941   1.3007   1.3264
  1.3325   1.3503   1.3845   1.4047   1.4088   1.4387   1.4496   1.4787
  1.4917   1.5090   1.5442   1.5542   1.5643   1.5973   1.6026   1.6301
  1.6381   1.6690   1.6889   1.7534   1.7962   1.8474   1.8621   1.8898
  1.9054   1.9786   2.0133   2.0268   2.0720   2.1413   2.1956   2.2347
  2.2584   2.2965   2.3137   2.3513   2.3575   2.3835   2.3913   2.4282
  2.4518   2.5311   2.5450   2.5625   2.5861   2.6085   2.6347   2.6646
  2.6755   2.6915   2.6996   2.7215   2.7469   2.7590   2.7763   2.7845
  2.7917   2.8144   2.8466   2.8738   2.8863   2.9260   2.9331   2.9437
  2.9474   2.9969   3.0101   3.0152   3.0422   3.0555   3.0677   3.0731
  3.0959   3.1058   3.1167   3.1444   3.1493   3.1797   3.1874   3.2025
  3.2228   3.2425   3.2539   3.2589   3.2698   3.2908   3.3189   3.3324
  3.3731   3.3763   3.3864   3.4053   3.4335   3.4559   3.4700   3.4812
  3.4970   3.5186   3.5487   3.5782   3.6022   3.6147   3.6245   3.6713
  3.6792   3.7027   3.7181   3.7219   3.7723   3.7968   3.8102   3.8222
  3.8303   3.8579   3.8788   3.8870   3.9050   3.9603   3.9738   3.9830
  3.9900   4.0311   4.0408   4.0569   4.0660   4.0830   4.0879   4.1033
  4.1270   4.1493   4.1760   4.2223   4.2282   4.2413   4.2627   4.2843
  4.3157   4.3493   4.3689   4.3902   4.4050   4.4357   4.4448   4.4711
  4.4993   4.5150   4.5428   4.5708   4.6431   4.6599   4.6731   4.6820
  4.6921   4.7417   4.7979   4.8058   4.8441   4.8781   4.8840   4.9408
  4.9529   4.9692   5.0068   5.0475   5.0663   5.0678   5.1059   5.1447
  5.1897   5.2163   5.2372   5.2643   5.2783   5.2968   5.3156   5.3799
  5.4266   5.4497   5.4765   5.5530   5.5806   5.6190   5.6747   5.7894
  5.8106   5.8625   5.9069   5.9604   6.0008   6.0967   6.2763   6.2766
  6.3104   6.4336   6.4704   8.2703   9.9594  11.4943  11.9107  12.4680
 13.0289  13.6053  16.0531
 --------------------------------------------------------------
 
          Ground-State Mulliken Net Atomic Charges

     Atom                 Charge (a.u.)    Spin (a.u.)
  --------------------------------------------------------
      1 C                    -0.082165      -0.009506
      2 N                    -0.053442       0.019162
      3 C                    -0.092617      -0.062367
      4 C                    -0.091871       0.125707
      5 C                     0.023497       0.027099
      6 N                    -0.183795       0.391604
      7 C                    -0.082112      -0.152258
      8 C                    -0.128100       0.643825
      9 H                     0.128601       0.009573
     10 H                     0.142505      -0.004069
     11 H                     0.135137       0.018192
     12 H                     0.137802       0.004043
     13 H                     0.146559      -0.011006
  --------------------------------------------------------
  Sum of atomic charges =     0.000000
  Sum of spin   charges =     1.000000

 -----------------------------------------------------------------
                    Cartesian Multipole Moments
 -----------------------------------------------------------------
    Charge (ESU x 10^10)
                 0.0000
    Dipole Moment (Debye)
         X       1.9717      Y      -2.2773      Z      -3.7203
       Tot       4.7869
    Quadrupole Moments (Debye-Ang)
        XX     -38.0277     XY      -8.8994     YY     -42.6342
        XZ      -5.3777     YZ      12.6514     ZZ     -21.8775
    Octopole Moments (Debye-Ang^2)
       XXX    -125.9906    XXY      99.2189    XYY     -21.3273
       YYY     395.9595    XXZ     110.9632    XYZ      17.9821
       YYZ     106.6748    XZZ     -29.9102    YZZ      63.6510
       ZZZ     279.8388
    Hexadecapole Moments (Debye-Ang^3)
      XXXX    -500.3894   XXXY     391.2462   XXYY    -441.0362
      XYYY     400.5577   YYYY   -2801.0979   XXXZ     363.7768
      XXYZ    -302.8701   XYYZ     105.9898   YYYZ   -1103.8239
      XXZZ    -448.9025   XYZZ     108.1554   YYZZ    -716.0796
      XZZZ     350.6957   YZZZ    -832.6482   ZZZZ   -2016.9887
 -----------------------------------------------------------------
 Calculating analytic gradient of the SCF energy
 Gradient of SCF Energy
            1           2           3           4           5           6
    1   0.0002805   0.0002075   0.0017311   0.0011903  -0.0055817  -0.0007881
    2   0.0115501  -0.0125901   0.0081639  -0.0068083   0.0023220  -0.0005229
    3   0.0108729  -0.0131454  -0.0012474  -0.0004554   0.0045791   0.0042974
            7           8           9          10          11          12
    1  -0.0030107   0.0005283   0.0106873   0.0005553  -0.0043881   0.0002362
    2   0.0011009  -0.0008624   0.0114636  -0.0051623  -0.0037544   0.0016472
    3  -0.0032828  -0.0007485  -0.0015973   0.0003757   0.0030591  -0.0008340
           13
    1  -0.0016480
    2  -0.0065473
    3  -0.0018734
 Max gradient component =       1.315E-02
 RMS gradient           =       5.483E-03
 Gradient time:  CPU 364.48 s  wall 6.89 s
rPathMan2.  file_steps = 951
 IRC --- Status = 2.  Assess steepest descent step
 IRC --- Previous SD length =   0.150000
 IRC --- Point 1 E =     -341.033233 |G| =   0.031768 G.D1 =  -0.031768
 IRC --- Point 2 E =     -341.037227 |G| =   0.034239 G.D1 =  -0.019367
 IRC --- Angle(G1/G2) =   55.55 Deg.  Curvature =   0.0827
 IRC --- Minimum along SD direction =   0.384242
 IRC --- Corrector step required
 IRC --- equal length displacement: B_eq =   0.139809
 IRC --- chosen bisector length  : B_len =   0.069905
 Adding empirical dispersion correction 
 ----------------------------------------------------------------
 Doing -D3(0) with
 s6  =   1.00000
 s8  =   1.00000
 rs6 =   1.28100
 rs8 =   1.09400
 -D3 energy without 3body term =     -0.0032295704 hartrees
 ----------------------------------------------------------------
             Standard Nuclear Orientation (Angstroms)
    I     Atom           X                Y                Z
 ----------------------------------------------------------------
    1      C       0.5066553389    -1.2698015380    -2.7607734297
    2      N       0.4974959403    -0.4203443440    -1.9376003584
    3      C       1.7897283969    -3.1074946535    -4.0400957851
    4      C       0.5441823774    -2.2437008157    -3.7826504599
    5      C       0.3756639215    -3.6999121448    -3.5415418263
    6      N       0.5473014681    -4.1398325902    -2.2028170063
    7      C       1.8099848142    -4.0221935293    -1.8917400606
    8      C       2.6181802190    -3.5060859266    -2.9295462684
    9      H       2.2535329580    -2.9549393111    -5.0103192180
   10      H       0.0971165188    -1.9283544588    -4.7133609284
   11      H      -0.3308159077    -4.2677813046    -4.1327861697
   12      H       2.1618097368    -4.2810428333    -0.9077816688
   13      H       3.6947328348    -3.5884592578    -2.9707968132
 ----------------------------------------------------------------
 Nuclear Repulsion Energy =         325.33463517 hartrees
 There are       28 alpha and       27 beta electrons

                       Distance Matrix (Angstroms)
             C (  1)   N (  2)   C (  3)   C (  4)   C (  5)   N (  6)
   N (  2)  1.182910
   C (  3)  2.580709  3.648442
   C (  4)  1.412133  2.594421  1.537466
   C (  5)  2.555816  3.652812  1.612170  1.485626
   N (  6)  2.924046  3.729264  2.446414  2.468035  1.419568
   C (  7)  3.166946  3.833803  2.335062  2.888050  2.209748  1.305748
   C (  8)  3.080258  3.873378  1.441710  2.573494  2.332592  2.284362
   H (  9)  3.309339  4.353095  1.086150  2.221466  2.497736  3.492459
   H ( 10)  2.100955  3.184218  2.169929  1.079599  2.142234  3.375816
   H ( 11)  3.401714  4.506408  2.419001  2.232738  1.082201  2.124204
   H ( 12)  3.903932  4.328448  3.365569  3.877158  3.234922  2.074535
   H ( 13)  3.947673  4.618092  2.236911  3.520433  3.369628  3.286355
             C (  7)   C (  8)   H (  9)   H ( 10)   H ( 11)   H ( 12)
   C (  8)  1.413007
   H (  9)  3.325854  2.183196
   H ( 10)  3.908916  3.467996  2.406697
   H ( 11)  3.108959  3.274835  3.028610  2.448083
   H ( 12)  1.076549  2.212773  4.312514  4.927528  4.076029
   H ( 13)  2.214670  1.080487  2.576443  4.328432  4.244613  2.661871

 
 Applying Cartesian multipole field
    Component          Value
    ---------          -----
     (2,0,0)        1.00000E-11
     (0,2,0)        2.00000E-11
     (0,0,2)       -3.00000E-11
 Nucleus-field energy     =    -0.0000000127 hartrees
 Requested basis set is cc-pVTZ
 There are 110 shells and 310 basis functions
 A cutoff of  1.0D-11 yielded   5703 shell pairs
 There are     45539 function pairs (     59868 Cartesian)
 Smallest overlap matrix eigenvalue = 1.81E-04
 Guess MOs from SCF MO coefficient file
 Reading MOs from coefficient file
 Reading MOs from coefficient file
 Long-range K will be added via erf
 Coulomb attenuation parameter = 0.25 bohr**(-1)
 An unrestricted hybrid HF-DFT SCF calculation will be
 performed using Pulay DIIS extrapolation
 Exchange:     0.1957 Hartree-Fock + 1.0000 wB97X-D3 + LR-HF
 Correlation:  1.0000 wB97X-D3
 Using SG-2 standard quadrature grid
 Dispersion:   Grimme D3
 SCF converges when DIIS error is below 1.0E-08
 Using Q-Chem read-in guess as SCF_GUESS READ specified.

 using 64 threads for integral computing
 -------------------------------------------------------
 OpenMP Integral computing Module                
 Release: version 1.0, May 2013, Q-Chem Inc. Pittsburgh 
 -------------------------------------------------------
 using 64 threads for integral computing
 -------------------------------------------------------
 OpenMP Integral computing Module                
 Release: version 1.0, May 2013, Q-Chem Inc. Pittsburgh 
 -------------------------------------------------------
 ---------------------------------------
  Cycle       Energy         DIIS Error
 ---------------------------------------
    1    -341.0278507580      1.30E-03
    2    -341.0325738908      2.67E-04
    3    -341.0327499631      2.94E-04
    4    -341.0335253707      7.24E-05
    5    -341.0335792526      1.48E-05
    6    -341.0335846937      4.71E-06
    7    -341.0335862575      2.56E-06
    8    -341.0335871529      1.57E-06
    9    -341.0335876201      8.21E-07
   10    -341.0335879442      4.83E-07
   11    -341.0335880330      2.03E-07
   12    -341.0335880491      8.89E-08
   13    -341.0335880523      4.91E-08
   14    -341.0335880529      1.71E-08
   15    -341.0335880536      8.92E-09 Convergence criterion met
 ---------------------------------------
 <S^2> = 0.7769
 SCF time:  CPU 1980.31 s  wall 34.43 s
 SCF   energy in the final basis set = -341.03358805
 Total energy in the final basis set = -341.03358805
 
 --------------------------------------------------------------
 
                    Orbital Energies (a.u.)
 --------------------------------------------------------------
 
 Alpha MOs
 -- Occupied --
-14.4421 -14.4311 -10.3572 -10.3544 -10.3350 -10.3273 -10.3273 -10.3256
 -1.1125  -1.0176  -0.9776  -0.8981  -0.8097  -0.7275  -0.7152  -0.6691
 -0.5996  -0.5913  -0.5492  -0.5197  -0.5090  -0.4987  -0.4698  -0.4331
 -0.4190  -0.4027  -0.3739  -0.3146
 -- Virtual --
  0.0798   0.0863   0.0951   0.1202   0.1416   0.1486   0.1656   0.1752
  0.1884   0.2136   0.2265   0.2612   0.2752   0.2902   0.3121   0.3396
  0.3521   0.3577   0.3726   0.3927   0.4069   0.4246   0.4419   0.4431
  0.4518   0.4625   0.4748   0.4808   0.5046   0.5091   0.5172   0.5312
  0.5390   0.5509   0.5559   0.5684   0.5880   0.6001   0.6061   0.6157
  0.6396   0.6508   0.6699   0.7078   0.7098   0.7156   0.7279   0.7490
  0.7673   0.8014   0.8191   0.8465   0.8823   0.9087   0.9119   0.9368
  0.9510   0.9688   0.9848   1.0320   1.0413   1.0514   1.0675   1.0779
  1.0913   1.1031   1.1165   1.1382   1.1552   1.1700   1.1859   1.1968
  1.2281   1.2403   1.2555   1.2730   1.2868   1.2988   1.3179   1.3240
  1.3427   1.3776   1.4020   1.4083   1.4329   1.4457   1.4704   1.4842
  1.5050   1.5363   1.5486   1.5630   1.5890   1.5917   1.6214   1.6309
  1.6612   1.6821   1.7442   1.7965   1.8454   1.8575   1.8990   1.9140
  1.9705   2.0030   2.0213   2.0596   2.1248   2.1847   2.2335   2.2588
  2.2859   2.3077   2.3417   2.3490   2.3680   2.3810   2.4197   2.4371
  2.5220   2.5401   2.5544   2.5785   2.6022   2.6309   2.6557   2.6692
  2.6870   2.6929   2.7166   2.7439   2.7479   2.7695   2.7823   2.7879
  2.8072   2.8428   2.8680   2.8782   2.9180   2.9250   2.9333   2.9437
  2.9903   3.0002   3.0166   3.0427   3.0525   3.0608   3.0718   3.0866
  3.0993   3.1191   3.1390   3.1427   3.1710   3.1804   3.1968   3.2196
  3.2319   3.2387   3.2549   3.2588   3.2834   3.3112   3.3275   3.3674
  3.3702   3.3772   3.3941   3.4278   3.4464   3.4645   3.4734   3.5028
  3.5121   3.5423   3.5674   3.5895   3.5995   3.6122   3.6616   3.6747
  3.6922   3.7092   3.7199   3.7661   3.7936   3.8044   3.8141   3.8211
  3.8502   3.8733   3.8842   3.8960   3.9512   3.9700   3.9737   3.9755
  4.0249   4.0383   4.0489   4.0620   4.0722   4.0764   4.0988   4.1233
  4.1439   4.1685   4.2194   4.2257   4.2333   4.2598   4.2830   4.3061
  4.3357   4.3634   4.3782   4.3948   4.4287   4.4369   4.4576   4.4889
  4.5067   4.5318   4.5556   4.6359   4.6505   4.6557   4.6632   4.6855
  4.7290   4.7583   4.7790   4.8427   4.8582   4.8676   4.9285   4.9394
  4.9591   4.9910   5.0401   5.0519   5.0668   5.1000   5.1324   5.1725
  5.2119   5.2274   5.2540   5.2658   5.2775   5.3038   5.3687   5.4195
  5.4356   5.4638   5.5480   5.5857   5.6087   5.6667   5.7585   5.7996
  5.8505   5.8942   5.9345   5.9851   6.0678   6.1358   6.2182   6.2735
  6.3513   6.4628   8.3747  10.0293  11.4153  12.0254  12.4932  13.1588
 13.5914  14.9632
 
 Beta MOs
 -- Occupied --
-14.4360 -14.4307 -10.3568 -10.3526 -10.3360 -10.3291 -10.3275 -10.3192
 -1.1024  -1.0155  -0.9713  -0.8777  -0.8064  -0.7175  -0.7122  -0.6639
 -0.5972  -0.5823  -0.5412  -0.5063  -0.4988  -0.4830  -0.4676  -0.4249
 -0.4082  -0.3902  -0.3666
 -- Virtual --
 -0.0476   0.0865   0.0942   0.1048   0.1261   0.1442   0.1510   0.1694
  0.1768   0.1951   0.2144   0.2306   0.2648   0.2774   0.2930   0.3128
  0.3408   0.3539   0.3594   0.3781   0.3944   0.4121   0.4285   0.4455
  0.4479   0.4577   0.4636   0.4784   0.4827   0.5110   0.5118   0.5189
  0.5331   0.5424   0.5526   0.5582   0.5699   0.5898   0.6013   0.6102
  0.6174   0.6445   0.6526   0.6743   0.7099   0.7114   0.7170   0.7301
  0.7508   0.7715   0.8048   0.8225   0.8503   0.8857   0.9121   0.9141
  0.9403   0.9525   0.9703   0.9879   1.0348   1.0434   1.0545   1.0685
  1.0809   1.0923   1.1049   1.1194   1.1413   1.1585   1.1721   1.1893
  1.1999   1.2304   1.2427   1.2592   1.2746   1.2894   1.3001   1.3194
  1.3298   1.3470   1.3810   1.4055   1.4098   1.4344   1.4483   1.4743
  1.4870   1.5088   1.5403   1.5539   1.5650   1.5930   1.5970   1.6242
  1.6348   1.6662   1.6883   1.7496   1.7998   1.8504   1.8637   1.9007
  1.9155   1.9730   2.0078   2.0247   2.0635   2.1302   2.1936   2.2355
  2.2623   2.2915   2.3100   2.3463   2.3511   2.3817   2.3912   2.4274
  2.4444   2.5283   2.5429   2.5586   2.5813   2.6068   2.6324   2.6588
  2.6756   2.6939   2.6975   2.7191   2.7467   2.7555   2.7743   2.7843
  2.7907   2.8136   2.8477   2.8718   2.8809   2.9242   2.9296   2.9417
  2.9471   2.9957   3.0066   3.0185   3.0465   3.0567   3.0660   3.0761
  3.0937   3.1027   3.1220   3.1446   3.1455   3.1742   3.1877   3.2002
  3.2252   3.2400   3.2478   3.2579   3.2671   3.2880   3.3156   3.3302
  3.3716   3.3731   3.3825   3.4012   3.4321   3.4520   3.4692   3.4788
  3.5044   3.5166   3.5469   3.5737   3.5926   3.6026   3.6189   3.6646
  3.6799   3.6961   3.7147   3.7225   3.7693   3.7972   3.8097   3.8178
  3.8243   3.8538   3.8761   3.8892   3.9015   3.9564   3.9756   3.9791
  3.9817   4.0300   4.0412   4.0539   4.0648   4.0745   4.0791   4.1022
  4.1285   4.1494   4.1735   4.2238   4.2284   4.2367   4.2634   4.2892
  4.3149   4.3417   4.3667   4.3813   4.4034   4.4339   4.4436   4.4635
  4.4943   4.5151   4.5381   4.5605   4.6396   4.6554   4.6582   4.6661
  4.6896   4.7324   4.7611   4.7818   4.8478   4.8637   4.8775   4.9343
  4.9476   4.9673   5.0034   5.0452   5.0631   5.0695   5.1087   5.1360
  5.1815   5.2157   5.2294   5.2590   5.2720   5.2846   5.3091   5.3752
  5.4271   5.4404   5.4721   5.5527   5.5899   5.6130   5.6715   5.7615
  5.8031   5.8538   5.8972   5.9385   5.9875   6.0709   6.1380   6.2203
  6.2773   6.3525   6.4660   8.3759  10.0345  11.4227  12.0273  12.5003
 13.1616  13.5965  14.9639
 --------------------------------------------------------------
 
          Ground-State Mulliken Net Atomic Charges

     Atom                 Charge (a.u.)    Spin (a.u.)
  --------------------------------------------------------
      1 C                    -0.060814      -0.013309
      2 N                    -0.088375       0.026877
      3 C                    -0.100427      -0.066168
      4 C                    -0.079042       0.126882
      5 C                     0.020480       0.036785
      6 N                    -0.183670       0.383510
      7 C                    -0.083178      -0.146056
      8 C                    -0.125449       0.635711
      9 H                     0.131616       0.009331
     10 H                     0.145345      -0.004100
     11 H                     0.138253       0.017955
     12 H                     0.139805       0.003776
     13 H                     0.145457      -0.011196
  --------------------------------------------------------
  Sum of atomic charges =     0.000000
  Sum of spin   charges =     1.000000

 -----------------------------------------------------------------
                    Cartesian Multipole Moments
 -----------------------------------------------------------------
    Charge (ESU x 10^10)
                 0.0000
    Dipole Moment (Debye)
         X       1.9593      Y      -2.3315      Z      -3.7397
       Tot       4.8229
    Quadrupole Moments (Debye-Ang)
        XX     -38.1604     XY      -8.8773     YY     -42.4839
        XZ      -5.2885     YZ      12.8637     ZZ     -21.7550
    Octopole Moments (Debye-Ang^2)
       XXX    -126.1919    XXY      99.2576    XYY     -21.4797
       YYY     395.3132    XXZ     111.3945    XYZ      17.7157
       YYZ     106.2149    XZZ     -30.2604    YZZ      62.6689
       ZZZ     278.9796
    Hexadecapole Moments (Debye-Ang^3)
      XXXX    -501.8537   XXXY     390.9160   XXYY    -441.1607
      XYYY     401.0243   YYYY   -2799.0670   XXXZ     364.9239
      XXYZ    -303.4342   XYYZ     107.4643   YYYZ   -1102.5080
      XXZZ    -450.3710   XYZZ     109.0447   YYZZ    -713.7200
      XZZZ     352.0034   YZZZ    -827.8257   ZZZZ   -2011.3304
 -----------------------------------------------------------------
 Calculating analytic gradient of the SCF energy
 Gradient of SCF Energy
            1           2           3           4           5           6
    1   0.0015846  -0.0006266   0.0120928   0.0002407  -0.0137248  -0.0036914
    2  -0.0695274   0.0559695   0.0099352   0.0076028  -0.0031967   0.0001964
    3  -0.0676122   0.0531127  -0.0024051   0.0102787   0.0069831   0.0000185
            7           8           9          10          11          12
    1   0.0017895  -0.0035480   0.0084378   0.0006385  -0.0025279  -0.0007467
    2  -0.0005735   0.0012102   0.0099720  -0.0046973  -0.0025429   0.0021924
    3   0.0046399  -0.0058205   0.0009092   0.0011900   0.0039204  -0.0034624
           13
    1   0.0000814
    2  -0.0065407
    3  -0.0017523
 Max gradient component =       6.953E-02
 RMS gradient           =       2.050E-02
 Gradient time:  CPU 360.33 s  wall 6.84 s
rPathMan2.  file_steps = 951
 IRC --- Status = 3.  Assess initial corrector step
 IRC --- bisector search: b =  0.000000 E =     -341.037227 G.B =  -0.015956
 IRC --- bisector search: b =  0.069905 E =     -341.033588 G.B =   0.114944
 IRC --- performed gradient/energy interpolation
 IRC --- bisector search:  estimate b(min) =   8.200848036596969E-003
 Adding empirical dispersion correction 
 ----------------------------------------------------------------
 Doing -D3(0) with
 s6  =   1.00000
 s8  =   1.00000
 rs6 =   1.28100
 rs8 =   1.09400
 -D3 energy without 3body term =     -0.0032366570 hartrees
 ----------------------------------------------------------------
             Standard Nuclear Orientation (Angstroms)
    I     Atom           X                Y                Z
 ----------------------------------------------------------------
    1      C       0.5057700666    -1.2544167297    -2.7465643210
    2      N       0.4977815151    -0.4323057512    -1.9492473495
    3      C       1.7788449532    -3.1131575156    -4.0402255190
    4      C       0.5438520776    -2.2442436403    -3.7834663986
    5      C       0.3859886115    -3.6980893854    -3.5482699948
    6      N       0.5485182817    -4.1387938430    -2.2011421111
    7      C       1.8093354668    -4.0220695073    -1.8943259062
    8      C       2.6197806183    -3.5072427668    -2.9253170638
    9      H       2.2535611982    -2.9537789024    -5.0096704862
   10      H       0.0965588603    -1.9285347269    -4.7142119978
   11      H      -0.3308298878    -4.2671699006    -4.1319178347
   12      H       2.1625520168    -4.2813379989    -0.9065894583
   13      H       3.6938548386    -3.5888020398    -2.9708615517
 ----------------------------------------------------------------
 Nuclear Repulsion Energy =         325.95881313 hartrees
 There are       28 alpha and       27 beta electrons

                       Distance Matrix (Angstroms)
             C (  1)   N (  2)   C (  3)   C (  4)   C (  5)   N (  6)
   N (  2)  1.145271
   C (  3)  2.597922  3.633219
   C (  4)  1.434006  2.578682  1.531713
   C (  5)  2.574610  3.637955  1.588778  1.481184
   N (  6)  2.935804  3.715384  2.438824  2.468419  1.426671
   C (  7)  3.175767  3.822250  2.330651  2.886341  2.205994  1.302851
   C (  8)  3.094547  3.861454  1.451033  2.577027  2.326869  2.283290
   H (  9)  3.326298  4.336678  1.091137  2.220388  2.485461  3.492744
   H ( 10)  2.119794  3.169339  2.165104  1.079829  2.138811  3.377134
   H ( 11)  3.419910  4.489636  2.406425  2.231304  1.085507  2.125471
   H ( 12)  3.910586  4.321301  3.366237  3.878964  3.236485  2.073955
   H ( 13)  3.957720  4.606740  2.244335  3.520040  3.359661  3.284524
             C (  7)   C (  8)   H (  9)   H ( 10)   H ( 11)   H ( 12)
   C (  8)  1.408833
   H (  9)  3.323244  2.187457
   H ( 10)  3.907461  3.472623  2.406466
   H ( 11)  3.105994  3.277114  3.028947  2.447640
   H ( 12)  1.080558  2.209874  4.313464  4.929706  4.076751
   H ( 13)  2.213157  1.078129  2.575741  4.328544  4.243386  2.661900

 
 Applying Cartesian multipole field
    Component          Value
    ---------          -----
     (2,0,0)        1.00000E-11
     (0,2,0)        2.00000E-11
     (0,0,2)       -3.00000E-11
 Nucleus-field energy     =    -0.0000000128 hartrees
 Requested basis set is cc-pVTZ
 There are 110 shells and 310 basis functions
 A cutoff of  1.0D-11 yielded   5708 shell pairs
 There are     45570 function pairs (     59904 Cartesian)
 Smallest overlap matrix eigenvalue = 1.80E-04
 Guess MOs from SCF MO coefficient file
 Reading MOs from coefficient file
 Reading MOs from coefficient file
 Long-range K will be added via erf
 Coulomb attenuation parameter = 0.25 bohr**(-1)
 An unrestricted hybrid HF-DFT SCF calculation will be
 performed using Pulay DIIS extrapolation
 Exchange:     0.1957 Hartree-Fock + 1.0000 wB97X-D3 + LR-HF
 Correlation:  1.0000 wB97X-D3
 Using SG-2 standard quadrature grid
 Dispersion:   Grimme D3
 SCF converges when DIIS error is below 1.0E-08
 Using Q-Chem read-in guess as SCF_GUESS READ specified.

 using 64 threads for integral computing
 -------------------------------------------------------
 OpenMP Integral computing Module                
 Release: version 1.0, May 2013, Q-Chem Inc. Pittsburgh 
 -------------------------------------------------------
 using 64 threads for integral computing
 -------------------------------------------------------
 OpenMP Integral computing Module                
 Release: version 1.0, May 2013, Q-Chem Inc. Pittsburgh 
 -------------------------------------------------------
 ---------------------------------------
  Cycle       Energy         DIIS Error
 ---------------------------------------
    1    -341.0526043252      1.15E-03
    2    -341.0365670904      2.22E-04
    3    -341.0368115292      2.24E-04
    4    -341.0372469630      5.79E-05
    5    -341.0372806793      1.38E-05
    6    -341.0372850597      3.91E-06
    7    -341.0372862333      2.17E-06
    8    -341.0372868712      1.29E-06
    9    -341.0372872155      6.83E-07
   10    -341.0372874180      4.06E-07
   11    -341.0372874747      1.67E-07
   12    -341.0372874849      7.41E-08
   13    -341.0372874870      4.10E-08
   14    -341.0372874874      1.35E-08
   15    -341.0372874869      6.89E-09 Convergence criterion met
 ---------------------------------------
 <S^2> = 0.7773
 SCF time:  CPU 1992.00 s  wall 34.87 s
 SCF   energy in the final basis set = -341.03728749
 Total energy in the final basis set = -341.03728749
 
 --------------------------------------------------------------
 
                    Orbital Energies (a.u.)
 --------------------------------------------------------------
 
 Alpha MOs
 -- Occupied --
-14.4418 -14.4214 -10.3555 -10.3547 -10.3348 -10.3265 -10.3253 -10.3184
 -1.1131  -1.0287  -0.9810  -0.8965  -0.8051  -0.7264  -0.7128  -0.6688
 -0.5975  -0.5913  -0.5467  -0.5194  -0.5070  -0.4972  -0.4677  -0.4402
 -0.4254  -0.4055  -0.3768  -0.3153
 -- Virtual --
  0.0826   0.0922   0.1044   0.1236   0.1433   0.1503   0.1657   0.1762
  0.1934   0.2127   0.2256   0.2606   0.2754   0.2927   0.3122   0.3407
  0.3524   0.3583   0.3732   0.3925   0.4062   0.4246   0.4427   0.4435
  0.4513   0.4626   0.4747   0.4822   0.5054   0.5091   0.5150   0.5313
  0.5383   0.5513   0.5584   0.5694   0.5889   0.6016   0.6070   0.6157
  0.6390   0.6512   0.6716   0.7086   0.7114   0.7168   0.7283   0.7501
  0.7683   0.8022   0.8208   0.8473   0.8844   0.9098   0.9136   0.9396
  0.9549   0.9699   0.9876   1.0328   1.0489   1.0516   1.0692   1.0813
  1.0942   1.1063   1.1262   1.1409   1.1585   1.1747   1.1821   1.1981
  1.2284   1.2409   1.2585   1.2738   1.2906   1.2995   1.3235   1.3274
  1.3453   1.3806   1.4011   1.4076   1.4363   1.4470   1.4746   1.4885
  1.5053   1.5399   1.5496   1.5615   1.5931   1.5961   1.6264   1.6338
  1.6632   1.6831   1.7478   1.7929   1.8431   1.8559   1.8897   1.9054
  1.9753   2.0075   2.0235   2.0675   2.1343   2.1865   2.2328   2.2563
  2.2885   2.3113   2.3454   2.3541   2.3718   2.3812   2.4183   2.4444
  2.5242   2.5419   2.5589   2.5823   2.6037   2.6326   2.6597   2.6703
  2.6853   2.6946   2.7188   2.7436   2.7515   2.7719   2.7817   2.7884
  2.8078   2.8419   2.8696   2.8826   2.9195   2.9276   2.9388   2.9410
  2.9918   3.0034   3.0135   3.0392   3.0510   3.0623   3.0694   3.0886
  3.1015   3.1143   3.1402   3.1442   3.1757   3.1801   3.1984   3.2176
  3.2351   3.2421   3.2560   3.2617   3.2859   3.3145   3.3294   3.3691
  3.3722   3.3804   3.3981   3.4292   3.4500   3.4653   3.4758   3.4965
  3.5130   3.5442   3.5713   3.5984   3.6071   3.6199   3.6673   3.6743
  3.6981   3.7124   3.7192   3.7692   3.7932   3.8044   3.8187   3.8262
  3.8534   3.8753   3.8827   3.8990   3.9542   3.9680   3.9774   3.9826
  4.0259   4.0379   4.0516   4.0629   4.0802   4.0844   4.1000   4.1221
  4.1437   4.1707   4.2184   4.2257   4.2368   4.2597   4.2786   4.3067
  4.3420   4.3650   4.3859   4.3965   4.4302   4.4379   4.4645   4.4930
  4.5068   4.5363   4.5644   4.6388   4.6550   4.6690   4.6773   4.6881
  4.7371   4.7908   4.7999   4.8396   4.8709   4.8730   4.9338   4.9431
  4.9624   4.9940   5.0418   5.0548   5.0645   5.0975   5.1402   5.1803
  5.2126   5.2341   5.2578   5.2710   5.2885   5.3103   5.3730   5.4188
  5.4440   5.4674   5.5482   5.5776   5.6141   5.6694   5.7833   5.8066
  5.8579   5.9028   5.9543   5.9971   6.0913   6.2549   6.2717   6.2987
  6.4229   6.4664   8.2816   9.9628  11.4779  11.9231  12.4638  13.0393
 13.5987  15.9252
 
 Beta MOs
 -- Occupied --
-14.4357 -14.4211 -10.3551 -10.3529 -10.3357 -10.3283 -10.3188 -10.3186
 -1.1031  -1.0272  -0.9742  -0.8756  -0.8018  -0.7166  -0.7098  -0.6637
 -0.5948  -0.5826  -0.5384  -0.5053  -0.4964  -0.4846  -0.4657  -0.4329
 -0.4138  -0.3923  -0.3690
 -- Virtual --
 -0.0462   0.0919   0.1016   0.1107   0.1282   0.1456   0.1524   0.1698
  0.1778   0.1998   0.2142   0.2291   0.2642   0.2773   0.2954   0.3129
  0.3419   0.3543   0.3598   0.3786   0.3946   0.4112   0.4291   0.4457
  0.4485   0.4573   0.4637   0.4780   0.4842   0.5113   0.5124   0.5167
  0.5331   0.5416   0.5530   0.5606   0.5711   0.5909   0.6026   0.6112
  0.6172   0.6438   0.6531   0.6760   0.7109   0.7129   0.7183   0.7304
  0.7519   0.7725   0.8057   0.8240   0.8512   0.8880   0.9137   0.9153
  0.9433   0.9564   0.9713   0.9906   1.0360   1.0504   1.0555   1.0703
  1.0838   1.0955   1.1089   1.1278   1.1442   1.1621   1.1764   1.1860
  1.2010   1.2306   1.2434   1.2620   1.2753   1.2935   1.3006   1.3257
  1.3321   1.3499   1.3841   1.4048   1.4089   1.4382   1.4494   1.4782
  1.4912   1.5089   1.5437   1.5542   1.5642   1.5968   1.6019   1.6293
  1.6376   1.6687   1.6887   1.7529   1.7966   1.8479   1.8624   1.8914
  1.9068   1.9782   2.0129   2.0265   2.0709   2.1397   2.1952   2.2347
  2.2590   2.2957   2.3132   2.3508   2.3567   2.3832   2.3913   2.4281
  2.4507   2.5309   2.5447   2.5621   2.5855   2.6083   2.6344   2.6641
  2.6754   2.6917   2.6994   2.7211   2.7469   2.7586   2.7761   2.7844
  2.7915   2.8143   2.8467   2.8735   2.8857   2.9258   2.9327   2.9440
  2.9467   2.9968   3.0097   3.0155   3.0427   3.0557   3.0675   3.0735
  3.0956   3.1054   3.1173   3.1446   3.1488   3.1791   3.1874   3.2022
  3.2231   3.2423   3.2533   3.2587   3.2694   3.2904   3.3185   3.3321
  3.3729   3.3759   3.3860   3.4048   3.4332   3.4554   3.4700   3.4810
  3.4977   3.5183   3.5484   3.5777   3.6014   3.6136   3.6231   3.6706
  3.6792   3.7018   3.7177   3.7219   3.7720   3.7969   3.8102   3.8216
  3.8295   3.8574   3.8785   3.8872   3.9046   3.9599   3.9740   3.9825
  3.9891   4.0309   4.0409   4.0565   4.0659   4.0820   4.0866   4.1030
  4.1271   4.1493   4.1757   4.2226   4.2283   4.2407   4.2628   4.2849
  4.3156   4.3485   4.3686   4.3891   4.4048   4.4354   4.4447   4.4703
  4.4987   4.5149   4.5424   4.5697   4.6429   4.6597   4.6720   4.6795
  4.6917   4.7406   4.7930   4.8029   4.8444   4.8763   4.8832   4.9400
  4.9524   4.9689   5.0064   5.0472   5.0665   5.0675   5.1063   5.1436
  5.1887   5.2162   5.2363   5.2639   5.2776   5.2953   5.3147   5.3793
  5.4266   5.4486   5.4760   5.5531   5.5818   5.6183   5.6745   5.7874
  5.8089   5.8615   5.9061   5.9577   5.9993   6.0954   6.2557   6.2755
  6.3006   6.4239   6.4695   8.2826   9.9681  11.4855  11.9252  12.4711
 13.0421  13.6038  15.9256
 --------------------------------------------------------------
 
          Ground-State Mulliken Net Atomic Charges

     Atom                 Charge (a.u.)    Spin (a.u.)
  --------------------------------------------------------
      1 C                    -0.079244      -0.009846
      2 N                    -0.057821       0.019912
      3 C                    -0.093538      -0.062780
      4 C                    -0.090440       0.125855
      5 C                     0.023139       0.028171
      6 N                    -0.183792       0.390707
      7 C                    -0.082238      -0.151597
      8 C                    -0.127797       0.642955
      9 H                     0.128954       0.009546
     10 H                     0.142810      -0.004072
     11 H                     0.135503       0.018166
     12 H                     0.138035       0.004012
     13 H                     0.146428      -0.011030
  --------------------------------------------------------
  Sum of atomic charges =     0.000000
  Sum of spin   charges =     1.000000

 -----------------------------------------------------------------
                    Cartesian Multipole Moments
 -----------------------------------------------------------------
    Charge (ESU x 10^10)
                 0.0000
    Dipole Moment (Debye)
         X       1.9702      Y      -2.2832      Z      -3.7224
       Tot       4.7908
    Quadrupole Moments (Debye-Ang)
        XX     -38.0439     XY      -8.8965     YY     -42.6193
        XZ      -5.3671     YZ      12.6747     ZZ     -21.8647
    Octopole Moments (Debye-Ang^2)
       XXX    -126.0154    XXY      99.2248    XYY     -21.3465
       YYY     395.8947    XXZ     111.0150    XYZ      17.9500
       YYZ     106.6290    XZZ     -29.9522    YZZ      63.5432
       ZZZ     279.7487
    Hexadecapole Moments (Debye-Ang^3)
      XXXX    -500.5635   XXXY     391.2106   XXYY    -441.0543
      XYYY     400.6170   YYYY   -2800.9013   XXXZ     363.9132
      XXYZ    -302.9388   XYYZ     106.1666   YYYZ   -1103.7009
      XXZZ    -449.0777   XYZZ     108.2642   YYZZ    -715.8341
      XZZZ     350.8555   YZZZ    -832.1183   ZZZZ   -2016.3811
 -----------------------------------------------------------------
 Calculating analytic gradient of the SCF energy
 Gradient of SCF Energy
            1           2           3           4           5           6
    1   0.0004360   0.0001073   0.0030186   0.0010692  -0.0066049  -0.0011270
    2   0.0010888  -0.0035270   0.0083988  -0.0051796   0.0016468  -0.0004396
    3   0.0007435  -0.0043764  -0.0014006   0.0007298   0.0048902   0.0037910
            7           8           9          10          11          12
    1  -0.0024541   0.0000542   0.0104230   0.0005641  -0.0041648   0.0001224
    2   0.0009034  -0.0006217   0.0112889  -0.0051080  -0.0036129   0.0017105
    3  -0.0023523  -0.0013479  -0.0013061   0.0004688   0.0031583  -0.0011377
           13
    1  -0.0014441
    2  -0.0065481
    3  -0.0018605
 Max gradient component =       1.129E-02
 RMS gradient           =       3.928E-03
 Gradient time:  CPU 356.65 s  wall 6.74 s
rPathMan2.  file_steps = 951
 IRC --- Status = 4.  Checking bisector search.
 IRC --- Bisector search finished successfully.
 ------------------------------------------------------------------------
 Reaction path following.  The coordinates are cartesian              
 Step   5 E=    -341.037287 |G|=  0.024531 S_lin= 0.5901 S_tot= 0.5953
 ------------------------------------------------------------------------
  IRC -- SD step length =   0.150000000000000     
 Adding empirical dispersion correction 
 ----------------------------------------------------------------
 Doing -D3(0) with
 s6  =   1.00000
 s8  =   1.00000
 rs6 =   1.28100
 rs8 =   1.09400
 -D3 energy without 3body term =     -0.0032240887 hartrees
 ----------------------------------------------------------------
             Standard Nuclear Orientation (Angstroms)
    I     Atom           X                Y                Z
 ----------------------------------------------------------------
    1      C       0.5043591066    -1.2579397464    -2.7489700750
    2      N       0.4974342556    -0.4208929875    -1.9350862578
    3      C       1.7690772854    -3.1403341596    -4.0356933209
    4      C       0.5403925128    -2.2274834442    -3.7858277559
    5      C       0.4073606934    -3.7034181476    -3.5640937185
    6      N       0.5521648931    -4.1373714726    -2.2134088671
    7      C       1.8172764157    -4.0249925844    -1.8867142716
    8      C       2.6196052340    -3.5052310560    -2.9209556954
    9      H       2.2198344878    -2.9903072724    -5.0054440893
   10      H       0.0947335509    -1.9120062473    -4.7157288922
   11      H      -0.3173534832    -4.2554792745    -4.1421374483
   12      H       2.1621558843    -4.2868726777    -0.9029080957
   13      H       3.6985277802    -3.5676136375    -2.9648415053
 ----------------------------------------------------------------
 Nuclear Repulsion Energy =         325.63284927 hartrees
 There are       28 alpha and       27 beta electrons

                       Distance Matrix (Angstroms)
             C (  1)   N (  2)   C (  3)   C (  4)   C (  5)   N (  6)
   N (  2)  1.167520
   C (  3)  2.607408  3.664012
   C (  4)  1.419996  2.586669  1.550934
   C (  5)  2.579574  3.665617  1.547172  1.498415
   N (  6)  2.929204  3.727287  2.407422  2.473926  1.426055
   C (  7)  3.181795  3.838471  2.324447  2.910001  2.214695  1.311436
   C (  8)  3.090981  3.871523  1.448857  2.589164  2.312343  2.274760
   H (  9)  3.321992  4.358400  1.079864  2.211309  2.423031  3.448527
   H ( 10)  2.112756  3.180811  2.185101  1.078357  2.152477  3.379808
   H ( 11)  3.406078  4.498778  2.368137  2.230572  1.078942  2.118963
   H ( 12)  3.915440  4.333877  3.359078  3.896463  3.240623  2.081306
   H ( 13)  3.947646  4.605350  2.247681  3.527575  3.348033  3.284642
             C (  7)   C (  8)   H (  9)   H ( 10)   H ( 11)   H ( 12)
   C (  8)  1.408382
   H (  9)  3.310453  2.184046
   H ( 10)  3.928764  3.483469  2.400567
   H ( 11)  3.113953  3.268009  2.963660  2.447588
   H ( 12)  1.074894  2.211954  4.302930  4.944879  4.079407
   H ( 13)  2.216001  1.081615  2.585319  4.335202  4.241048  2.670083

 
 Applying Cartesian multipole field
    Component          Value
    ---------          -----
     (2,0,0)        1.00000E-11
     (0,2,0)        2.00000E-11
     (0,0,2)       -3.00000E-11
 Nucleus-field energy     =    -0.0000000127 hartrees
 Requested basis set is cc-pVTZ
 There are 110 shells and 310 basis functions
 A cutoff of  1.0D-11 yielded   5704 shell pairs
 There are     45568 function pairs (     59906 Cartesian)
 Smallest overlap matrix eigenvalue = 1.71E-04
 Guess MOs from SCF MO coefficient file
 Reading MOs from coefficient file
 Reading MOs from coefficient file
 Long-range K will be added via erf
 Coulomb attenuation parameter = 0.25 bohr**(-1)
 An unrestricted hybrid HF-DFT SCF calculation will be
 performed using Pulay DIIS extrapolation
 Exchange:     0.1957 Hartree-Fock + 1.0000 wB97X-D3 + LR-HF
 Correlation:  1.0000 wB97X-D3
 Using SG-2 standard quadrature grid
 Dispersion:   Grimme D3
 SCF converges when DIIS error is below 1.0E-08
 Using Q-Chem read-in guess as SCF_GUESS READ specified.

 using 64 threads for integral computing
 -------------------------------------------------------
 OpenMP Integral computing Module                
 Release: version 1.0, May 2013, Q-Chem Inc. Pittsburgh 
 -------------------------------------------------------
 using 64 threads for integral computing
 -------------------------------------------------------
 OpenMP Integral computing Module                
 Release: version 1.0, May 2013, Q-Chem Inc. Pittsburgh 
 -------------------------------------------------------
 ---------------------------------------
  Cycle       Energy         DIIS Error
 ---------------------------------------
    1    -341.0365131008      1.04E-03
    2    -341.0382453436      1.98E-04
    3    -341.0385334831      1.85E-04
    4    -341.0388764453      4.66E-05
    5    -341.0389073392      1.90E-05
    6    -341.0389213242      9.47E-06
    7    -341.0389269859      3.75E-06
    8    -341.0389304565      2.91E-06
    9    -341.0389321117      1.39E-06
   10    -341.0389328818      6.24E-07
   11    -341.0389330193      2.79E-07
   12    -341.0389330496      1.26E-07
   13    -341.0389330559      4.68E-08
   14    -341.0389330565      1.90E-08
   15    -341.0389330564      6.98E-09 Convergence criterion met
 ---------------------------------------
 <S^2> = 0.7801
 SCF time:  CPU 2014.83 s  wall 35.41 s
 SCF   energy in the final basis set = -341.03893306
 Total energy in the final basis set = -341.03893306
 
 --------------------------------------------------------------
 
                    Orbital Energies (a.u.)
 --------------------------------------------------------------
 
 Alpha MOs
 -- Occupied --
-14.4423 -14.4265 -10.3545 -10.3533 -10.3347 -10.3273 -10.3255 -10.3236
 -1.1137  -1.0212  -0.9788  -0.8962  -0.8106  -0.7253  -0.7144  -0.6697
 -0.5999  -0.5931  -0.5445  -0.5182  -0.5061  -0.5015  -0.4685  -0.4361
 -0.4202  -0.4039  -0.3799  -0.3150
 -- Virtual --
  0.0792   0.0891   0.0982   0.1214   0.1428   0.1532   0.1661   0.1764
  0.2010   0.2137   0.2241   0.2575   0.2727   0.2900   0.3127   0.3420
  0.3548   0.3602   0.3746   0.3931   0.4049   0.4264   0.4412   0.4437
  0.4519   0.4643   0.4761   0.4823   0.4987   0.5084   0.5150   0.5306
  0.5379   0.5503   0.5640   0.5681   0.5877   0.5990   0.6062   0.6162
  0.6388   0.6499   0.6697   0.7080   0.7105   0.7144   0.7302   0.7514
  0.7671   0.8029   0.8224   0.8465   0.8833   0.9104   0.9133   0.9393
  0.9545   0.9719   0.9876   1.0304   1.0453   1.0515   1.0684   1.0810
  1.0980   1.1035   1.1207   1.1443   1.1552   1.1712   1.1806   1.1985
  1.2230   1.2407   1.2560   1.2731   1.2868   1.2978   1.3233   1.3274
  1.3446   1.3795   1.3996   1.4104   1.4348   1.4454   1.4739   1.4801
  1.5114   1.5404   1.5485   1.5664   1.5938   1.5978   1.6299   1.6326
  1.6657   1.6760   1.7526   1.7970   1.8369   1.8537   1.8933   1.9147
  1.9731   2.0020   2.0186   2.0632   2.1265   2.1916   2.2317   2.2564
  2.2917   2.3116   2.3432   2.3495   2.3697   2.3845   2.4183   2.4441
  2.5250   2.5417   2.5635   2.5852   2.5972   2.6351   2.6621   2.6717
  2.6862   2.6969   2.7188   2.7470   2.7479   2.7702   2.7807   2.7867
  2.8058   2.8416   2.8577   2.8858   2.9169   2.9271   2.9375   2.9413
  2.9860   3.0089   3.0169   3.0385   3.0505   3.0608   3.0674   3.0874
  3.0987   3.1141   3.1413   3.1462   3.1667   3.1772   3.1970   3.2154
  3.2380   3.2392   3.2606   3.2637   3.2798   3.3157   3.3257   3.3707
  3.3732   3.3799   3.3909   3.4332   3.4495   3.4605   3.4781   3.4987
  3.5152   3.5408   3.5716   3.5984   3.6034   3.6161   3.6645   3.6725
  3.6946   3.7164   3.7258   3.7693   3.7930   3.8079   3.8197   3.8273
  3.8529   3.8712   3.8917   3.9121   3.9604   3.9691   3.9780   3.9904
  4.0199   4.0359   4.0519   4.0681   4.0730   4.0787   4.0988   4.1221
  4.1495   4.1753   4.2136   4.2340   4.2402   4.2696   4.2815   4.3090
  4.3488   4.3700   4.3840   4.3985   4.4339   4.4427   4.4749   4.5014
  4.5168   4.5385   4.5579   4.6399   4.6550   4.6626   4.6740   4.6850
  4.7299   4.7629   4.7880   4.8352   4.8634   4.8799   4.9292   4.9563
  4.9754   4.9982   5.0408   5.0609   5.0702   5.1103   5.1372   5.1830
  5.2134   5.2328   5.2598   5.2695   5.2838   5.3093   5.3631   5.4294
  5.4578   5.4663   5.5629   5.5890   5.6020   5.6748   5.7575   5.8058
  5.8534   5.9205   5.9419   6.0008   6.0819   6.1716   6.2436   6.2931
  6.3826   6.4858   8.3188   9.9485  11.5347  12.0378  12.5693  13.0044
 13.5493  15.3277
 
 Beta MOs
 -- Occupied --
-14.4358 -14.4261 -10.3533 -10.3525 -10.3356 -10.3292 -10.3239 -10.3191
 -1.1036  -1.0193  -0.9719  -0.8756  -0.8072  -0.7158  -0.7114  -0.6645
 -0.5975  -0.5839  -0.5365  -0.5042  -0.4967  -0.4880  -0.4663  -0.4279
 -0.4073  -0.3908  -0.3714
 -- Virtual --
 -0.0465   0.0892   0.0956   0.1066   0.1265   0.1452   0.1544   0.1699
  0.1782   0.2077   0.2149   0.2280   0.2615   0.2749   0.2925   0.3133
  0.3432   0.3568   0.3625   0.3791   0.3956   0.4102   0.4310   0.4447
  0.4464   0.4580   0.4656   0.4799   0.4837   0.5052   0.5114   0.5168
  0.5327   0.5404   0.5519   0.5658   0.5699   0.5896   0.6000   0.6106
  0.6178   0.6433   0.6523   0.6740   0.7100   0.7122   0.7159   0.7324
  0.7532   0.7714   0.8066   0.8258   0.8507   0.8865   0.9127   0.9169
  0.9429   0.9563   0.9729   0.9909   1.0333   1.0475   1.0549   1.0693
  1.0840   1.0989   1.1056   1.1230   1.1474   1.1587   1.1731   1.1844
  1.2015   1.2255   1.2431   1.2592   1.2748   1.2892   1.2991   1.3253
  1.3331   1.3491   1.3833   1.4020   1.4125   1.4367   1.4479   1.4774
  1.4827   1.5152   1.5446   1.5536   1.5690   1.5975   1.6038   1.6324
  1.6367   1.6723   1.6816   1.7568   1.8011   1.8415   1.8608   1.8950
  1.9163   1.9759   2.0066   2.0221   2.0668   2.1323   2.1991   2.2337
  2.2599   2.2970   2.3137   2.3479   2.3513   2.3844   2.3942   2.4267
  2.4499   2.5316   2.5447   2.5664   2.5884   2.6009   2.6375   2.6683
  2.6751   2.6917   2.7019   2.7208   2.7495   2.7551   2.7748   2.7826
  2.7907   2.8123   2.8461   2.8607   2.8895   2.9245   2.9325   2.9411
  2.9464   2.9910   3.0138   3.0193   3.0428   3.0545   3.0659   3.0702
  3.0941   3.1033   3.1170   3.1462   3.1498   3.1700   3.1839   3.2015
  3.2204   3.2453   3.2500   3.2632   3.2716   3.2840   3.3196   3.3286
  3.3755   3.3768   3.3853   3.3979   3.4364   3.4545   3.4650   3.4828
  3.4999   3.5205   3.5463   3.5783   3.6017   3.6070   3.6208   3.6709
  3.6753   3.6991   3.7215   3.7284   3.7715   3.7970   3.8126   3.8233
  3.8304   3.8574   3.8764   3.8943   3.9180   3.9667   3.9759   3.9835
  3.9963   4.0256   4.0390   4.0556   4.0715   4.0751   4.0811   4.1020
  4.1268   4.1556   4.1802   4.2179   4.2365   4.2440   4.2728   4.2878
  4.3182   4.3551   4.3740   4.3868   4.4076   4.4391   4.4494   4.4812
  4.5071   4.5243   4.5445   4.5628   4.6437   4.6594   4.6651   4.6782
  4.6893   4.7332   4.7656   4.7912   4.8393   4.8708   4.8896   4.9395
  4.9667   4.9801   5.0109   5.0482   5.0703   5.0736   5.1181   5.1407
  5.1906   5.2165   5.2359   5.2655   5.2761   5.2919   5.3139   5.3699
  5.4386   5.4622   5.4735   5.5670   5.5937   5.6062   5.6800   5.7610
  5.8089   5.8566   5.9236   5.9454   6.0032   6.0856   6.1730   6.2457
  6.2969   6.3838   6.4887   8.3200   9.9542  11.5444  12.0396  12.5741
 13.0074  13.5543  15.3284
 --------------------------------------------------------------
 
          Ground-State Mulliken Net Atomic Charges

     Atom                 Charge (a.u.)    Spin (a.u.)
  --------------------------------------------------------
      1 C                    -0.063362      -0.015476
      2 N                    -0.077713       0.029311
      3 C                    -0.079331      -0.062652
      4 C                    -0.103980       0.145674
      5 C                     0.027282       0.008724
      6 N                    -0.185823       0.410355
      7 C                    -0.082582      -0.165376
      8 C                    -0.130659       0.634218
      9 H                     0.130299       0.009088
     10 H                     0.145748      -0.004283
     11 H                     0.135239       0.017545
     12 H                     0.140414       0.003961
     13 H                     0.144469      -0.011087
  --------------------------------------------------------
  Sum of atomic charges =     0.000000
  Sum of spin   charges =     1.000000

 -----------------------------------------------------------------
                    Cartesian Multipole Moments
 -----------------------------------------------------------------
    Charge (ESU x 10^10)
                 0.0000
    Dipole Moment (Debye)
         X       2.0214      Y      -2.3663      Z      -3.7554
       Tot       4.8773
    Quadrupole Moments (Debye-Ang)
        XX     -38.0865     XY      -9.1810     YY     -42.2298
        XZ      -5.4922     YZ      13.0063     ZZ     -21.4892
    Octopole Moments (Debye-Ang^2)
       XXX    -126.3837    XXY      99.1466    XYY     -20.1764
       YYY     394.0596    XXZ     111.2795    XYZ      18.7634
       YYZ     105.1931    XZZ     -29.4538    YZZ      61.2126
       ZZZ     277.0821
    Hexadecapole Moments (Debye-Ang^3)
      XXXX    -500.7193   XXXY     393.6017   XXYY    -441.1575
      XYYY     396.8500   YYYY   -2795.8201   XXXZ     364.9257
      XXYZ    -303.6302   XYYZ     102.4388   YYYZ   -1098.8503
      XXZZ    -450.0912   XYZZ     104.8269   YYZZ    -706.4500
      XZZZ     347.7913   YZZZ    -818.9831   ZZZZ   -2001.0678
 -----------------------------------------------------------------
 Calculating analytic gradient of the SCF energy
 Gradient of SCF Energy
            1           2           3           4           5           6
    1   0.0002847  -0.0001265   0.0057976  -0.0022650  -0.0039717  -0.0042414
    2  -0.0399015   0.0330069   0.0017340   0.0085326  -0.0050440   0.0021861
    3  -0.0392021   0.0307124  -0.0023831   0.0046274  -0.0001510  -0.0022605
            7           8           9          10          11          12
    1   0.0048517  -0.0056744   0.0060667   0.0003758  -0.0014085  -0.0006877
    2  -0.0022032   0.0020680   0.0103476  -0.0050857  -0.0007907   0.0023368
    3   0.0092166  -0.0057045   0.0044950   0.0013917   0.0054008  -0.0043788
           13
    1   0.0009986
    2  -0.0071868
    3  -0.0017639
 Max gradient component =       3.990E-02
 RMS gradient           =       1.226E-02
 Gradient time:  CPU 355.43 s  wall 6.63 s
rPathMan2.  file_steps = 951
 IRC --- Status = 2.  Assess steepest descent step
 IRC --- Previous SD length =   0.150000
 IRC --- Point 1 E =     -341.037287 |G| =   0.024531 G.D1 =  -0.024531
 IRC --- Point 2 E =     -341.038933 |G| =   0.076548 G.D1 =   0.002593
 IRC --- Angle(G1/G2) =   91.94 Deg.  Curvature =   0.1808
 IRC --- Minimum along SD direction =   0.135662
 IRC --- Corrector step required
 IRC --- equal length displacement: B_eq =   0.215694
 IRC --- chosen bisector length  : B_len =   0.106066
 Adding empirical dispersion correction 
 ----------------------------------------------------------------
 Doing -D3(0) with
 s6  =   1.00000
 s8  =   1.00000
 rs6 =   1.28100
 rs8 =   1.09400
 -D3 energy without 3body term =     -0.0032435197 hartrees
 ----------------------------------------------------------------
             Standard Nuclear Orientation (Angstroms)
    I     Atom           X                Y                Z
 ----------------------------------------------------------------
    1      C       0.5049077790    -1.2358609112    -2.7277972977
    2      N       0.4976695312    -0.4433358693    -1.9577105817
    3      C       1.7709241706    -3.1278544303    -4.0367068295
    4      C       0.5432486617    -2.2400760674    -3.7870261505
    5      C       0.3988763779    -3.6982257381    -3.5562355314
    6      N       0.5525344326    -4.1391856477    -2.2062241451
    7      C       1.8108975757    -4.0224317140    -1.8951569167
    8      C       2.6225849585    -3.5072748077    -2.9201915418
    9      H       2.2333258236    -2.9776211182    -5.0098144780
   10      H       0.0954395039    -1.9175407239    -4.7156926408
   11      H      -0.3232622038    -4.2608248686    -4.1398659774
   12      H       2.1627013273    -4.2853426293    -0.9024855417
   13      H       3.6957206785    -3.5743681819    -2.9669023605
 ----------------------------------------------------------------
 Nuclear Repulsion Energy =         326.58227934 hartrees
 There are       28 alpha and       27 beta electrons

                       Distance Matrix (Angstroms)
             C (  1)   N (  2)   C (  3)   C (  4)   C (  5)   N (  6)
   N (  2)  1.105071
   C (  3)  2.625963  3.626299
   C (  4)  1.460097  2.564517  1.535473
   C (  5)  2.600153  3.627582  1.561631  1.483344
   N (  6)  2.950187  3.704602  2.420316  2.470959  1.428491
   C (  7)  3.188083  3.812926  2.321229  2.891867  2.204109  1.301488
   C (  8)  3.111413  3.850890  1.454611  2.584731  2.320753  2.279072
   H (  9)  3.350934  4.330178  1.087807  2.212588  2.448952  3.469065
   H ( 10)  2.141046  3.153020  2.175576  1.080270  2.146451  3.382613
   H ( 11)  3.439507  4.473137  2.383250  2.226828  1.085646  2.126214
   H ( 12)  3.921655  4.318199  3.364017  3.889257  3.240089  2.076953
   H ( 13)  3.963215  4.587958  2.246931  3.520088  3.351393  3.282875
             C (  7)   C (  8)   H (  9)   H ( 10)   H ( 11)   H ( 12)
   C (  8)  1.405318
   H (  9)  3.312275  2.190566
   H ( 10)  3.915199  3.483898  2.404337
   H ( 11)  3.106475  3.276196  2.989910  2.449055
   H ( 12)  1.085488  2.210887  4.311064  4.941721  4.081819
   H ( 13)  2.214036  1.076245  2.582285  4.331901  4.242557  2.667855

 
 Applying Cartesian multipole field
    Component          Value
    ---------          -----
     (2,0,0)        1.00000E-11
     (0,2,0)        2.00000E-11
     (0,0,2)       -3.00000E-11
 Nucleus-field energy     =    -0.0000000127 hartrees
 Requested basis set is cc-pVTZ
 There are 110 shells and 310 basis functions
 A cutoff of  1.0D-11 yielded   5707 shell pairs
 There are     45597 function pairs (     59940 Cartesian)
 Smallest overlap matrix eigenvalue = 1.76E-04
 Guess MOs from SCF MO coefficient file
 Reading MOs from coefficient file
 Reading MOs from coefficient file
 Long-range K will be added via erf
 Coulomb attenuation parameter = 0.25 bohr**(-1)
 An unrestricted hybrid HF-DFT SCF calculation will be
 performed using Pulay DIIS extrapolation
 Exchange:     0.1957 Hartree-Fock + 1.0000 wB97X-D3 + LR-HF
 Correlation:  1.0000 wB97X-D3
 Using SG-2 standard quadrature grid
 Dispersion:   Grimme D3
 SCF converges when DIIS error is below 1.0E-08
 Using Q-Chem read-in guess as SCF_GUESS READ specified.

 using 64 threads for integral computing
 -------------------------------------------------------
 OpenMP Integral computing Module                
 Release: version 1.0, May 2013, Q-Chem Inc. Pittsburgh 
 -------------------------------------------------------
 using 64 threads for integral computing
 -------------------------------------------------------
 OpenMP Integral computing Module                
 Release: version 1.0, May 2013, Q-Chem Inc. Pittsburgh 
 -------------------------------------------------------
 ---------------------------------------
  Cycle       Energy         DIIS Error
 ---------------------------------------
    1    -341.0576704814      1.98E-03
    2    -341.0323619791      3.66E-04
    3    -341.0330831265      3.56E-04
    4    -341.0342067167      8.19E-05
    5    -341.0342716977      2.36E-05
    6    -341.0342814684      7.25E-06
    7    -341.0342834967      3.05E-06
    8    -341.0342846529      1.80E-06
    9    -341.0342851515      9.55E-07
   10    -341.0342855061      5.26E-07
   11    -341.0342855941      2.09E-07
   12    -341.0342856103      1.01E-07
   13    -341.0342856144      4.65E-08
   14    -341.0342856152      1.62E-08
   15    -341.0342856154      7.95E-09 Convergence criterion met
 ---------------------------------------
 <S^2> = 0.7781
 SCF time:  CPU 2010.44 s  wall 35.28 s
 SCF   energy in the final basis set = -341.03428562
 Total energy in the final basis set = -341.03428562
 
 --------------------------------------------------------------
 
                    Orbital Energies (a.u.)
 --------------------------------------------------------------
 
 Alpha MOs
 -- Occupied --
-14.4412 -14.4100 -10.3562 -10.3528 -10.3335 -10.3262 -10.3247 -10.3084
 -1.1140  -1.0413  -0.9820  -0.8955  -0.8006  -0.7250  -0.7100  -0.6686
 -0.5965  -0.5905  -0.5447  -0.5187  -0.5065  -0.4973  -0.4651  -0.4488
 -0.4319  -0.4081  -0.3788  -0.3155
 -- Virtual --
  0.0837   0.0973   0.1142   0.1296   0.1459   0.1535   0.1656   0.1767
  0.2005   0.2114   0.2257   0.2606   0.2751   0.2941   0.3129   0.3420
  0.3527   0.3586   0.3742   0.3916   0.4044   0.4253   0.4429   0.4441
  0.4521   0.4626   0.4749   0.4836   0.5039   0.5083   0.5134   0.5316
  0.5385   0.5514   0.5627   0.5700   0.5901   0.6042   0.6075   0.6163
  0.6387   0.6515   0.6724   0.7094   0.7120   0.7169   0.7297   0.7526
  0.7693   0.8033   0.8233   0.8478   0.8874   0.9111   0.9155   0.9406
  0.9583   0.9717   0.9929   1.0332   1.0517   1.0556   1.0703   1.0857
  1.0997   1.1077   1.1361   1.1482   1.1603   1.1791   1.1896   1.2004
  1.2279   1.2406   1.2629   1.2736   1.2957   1.2996   1.3278   1.3319
  1.3482   1.3819   1.4012   1.4087   1.4391   1.4493   1.4793   1.4931
  1.5090   1.5423   1.5478   1.5623   1.5969   1.6017   1.6374   1.6412
  1.6648   1.6846   1.7527   1.7925   1.8382   1.8543   1.8765   1.8979
  1.9760   2.0096   2.0262   2.0741   2.1468   2.1921   2.2311   2.2514
  2.2925   2.3143   2.3488   2.3561   2.3786   2.3833   2.4172   2.4523
  2.5251   2.5451   2.5638   2.5861   2.6035   2.6363   2.6604   2.6734
  2.6864   2.6993   2.7208   2.7443   2.7547   2.7746   2.7809   2.7902
  2.8076   2.8433   2.8673   2.8857   2.9184   2.9302   2.9377   2.9444
  2.9915   3.0066   3.0131   3.0347   3.0518   3.0632   3.0643   3.0875
  3.1023   3.1102   3.1399   3.1470   3.1781   3.1793   3.2005   3.2169
  3.2391   3.2437   3.2618   3.2634   3.2900   3.3211   3.3302   3.3718
  3.3757   3.3824   3.3984   3.4321   3.4536   3.4656   3.4831   3.4967
  3.5178   3.5450   3.5738   3.6034   3.6110   3.6345   3.6687   3.6784
  3.7070   3.7160   3.7267   3.7703   3.7913   3.8073   3.8222   3.8338
  3.8589   3.8751   3.8891   3.9073   3.9610   3.9673   3.9796   3.9863
  4.0249   4.0382   4.0553   4.0621   4.0870   4.0969   4.1041   4.1242
  4.1444   4.1753   4.2163   4.2278   4.2426   4.2634   4.2764   4.3083
  4.3462   4.3656   4.3917   4.3989   4.4344   4.4425   4.4724   4.5003
  4.5136   4.5429   4.5703   4.6422   4.6540   4.6757   4.6922   4.6972
  4.7474   4.8164   4.8314   4.8442   4.8804   4.8904   4.9407   4.9537
  4.9721   4.9992   5.0438   5.0604   5.0628   5.1043   5.1484   5.1892
  5.2149   5.2394   5.2616   5.2754   5.2989   5.3191   5.3753   5.4257
  5.4546   5.4700   5.5591   5.5779   5.6158   5.6760   5.7970   5.8223
  5.8663   5.9220   5.9790   6.0062   6.1026   6.2834   6.3728   6.4389
  6.4756   6.5115   8.1495   9.8926  11.5611  11.8394  12.5085  12.8788
 13.6107  16.9193
 
 Beta MOs
 -- Occupied --
-14.4349 -14.4097 -10.3543 -10.3526 -10.3343 -10.3281 -10.3181 -10.3085
 -1.1040  -1.0402  -0.9747  -0.8744  -0.7973  -0.7153  -0.7070  -0.6634
 -0.5929  -0.5828  -0.5364  -0.5044  -0.4958  -0.4874  -0.4632  -0.4419
 -0.4188  -0.3941  -0.3705
 -- Virtual --
 -0.0451   0.0951   0.1074   0.1190   0.1326   0.1478   0.1554   0.1700
  0.1785   0.2062   0.2140   0.2287   0.2644   0.2769   0.2967   0.3135
  0.3430   0.3552   0.3602   0.3790   0.3943   0.4092   0.4304   0.4451
  0.4489   0.4580   0.4638   0.4782   0.4855   0.5104   0.5109   0.5156
  0.5334   0.5413   0.5529   0.5647   0.5721   0.5923   0.6050   0.6118
  0.6178   0.6432   0.6537   0.6767   0.7114   0.7138   0.7185   0.7317
  0.7544   0.7734   0.8070   0.8265   0.8519   0.8910   0.9143   0.9180
  0.9442   0.9603   0.9728   0.9956   1.0365   1.0537   1.0591   1.0716
  1.0883   1.1010   1.1111   1.1373   1.1513   1.1643   1.1825   1.1912
  1.2031   1.2304   1.2430   1.2659   1.2754   1.2988   1.3006   1.3313
  1.3352   1.3530   1.3856   1.4039   1.4106   1.4416   1.4512   1.4827
  1.4958   1.5126   1.5460   1.5523   1.5656   1.6003   1.6079   1.6413
  1.6442   1.6707   1.6895   1.7575   1.7966   1.8420   1.8611   1.8786
  1.8995   1.9791   2.0152   2.0294   2.0774   2.1524   2.2003   2.2331
  2.2535   2.3004   2.3159   2.3541   2.3606   2.3869   2.3943   2.4278
  2.4581   2.5321   2.5479   2.5660   2.5898   2.6078   2.6384   2.6665
  2.6774   2.6928   2.7033   2.7230   2.7475   2.7616   2.7778   2.7847
  2.7938   2.8140   2.8480   2.8709   2.8894   2.9258   2.9359   2.9408
  2.9505   2.9963   3.0121   3.0160   3.0379   3.0563   3.0673   3.0695
  3.0946   3.1062   3.1131   3.1446   3.1513   3.1830   3.1858   3.2045
  3.2222   3.2442   3.2567   3.2650   3.2716   3.2938   3.3246   3.3334
  3.3751   3.3800   3.3883   3.4051   3.4355   3.4590   3.4698   3.4882
  3.4980   3.5233   3.5491   3.5807   3.6061   3.6185   3.6369   3.6745
  3.6813   3.7104   3.7199   3.7305   3.7726   3.7955   3.8127   3.8252
  3.8371   3.8634   3.8800   3.8917   3.9129   3.9667   3.9741   3.9846
  3.9928   4.0301   4.0411   4.0597   4.0653   4.0890   4.0985   4.1066
  4.1290   4.1505   4.1803   4.2206   4.2303   4.2465   4.2666   4.2828
  4.3172   4.3526   4.3697   4.3950   4.4070   4.4396   4.4493   4.4784
  4.5064   4.5213   4.5486   4.5758   4.6463   4.6588   4.6801   4.6948
  4.6987   4.7507   4.8204   4.8338   4.8490   4.8875   4.8978   4.9504
  4.9624   4.9767   5.0114   5.0493   5.0654   5.0733   5.1127   5.1518
  5.1965   5.2186   5.2424   5.2677   5.2827   5.3063   5.3221   5.3818
  5.4341   5.4589   5.4786   5.5640   5.5823   5.6199   5.6815   5.8017
  5.8240   5.8701   5.9253   5.9818   6.0082   6.1068   6.2876   6.3744
  6.4395   6.4784   6.5126   8.1504   9.8980  11.5694  11.8416  12.5149
 12.8816  13.6157  16.9196
 --------------------------------------------------------------
 
          Ground-State Mulliken Net Atomic Charges

     Atom                 Charge (a.u.)    Spin (a.u.)
  --------------------------------------------------------
      1 C                    -0.106531      -0.008639
      2 N                    -0.019398       0.016138
      3 C                    -0.084832      -0.060592
      4 C                    -0.105217       0.133864
      5 C                     0.026886       0.016408
      6 N                    -0.183235       0.399433
      7 C                    -0.081687      -0.157768
      8 C                    -0.131422       0.643830
      9 H                     0.128150       0.009639
     10 H                     0.140609      -0.004123
     11 H                     0.133344       0.018350
     12 H                     0.136359       0.004221
     13 H                     0.146973      -0.010762
  --------------------------------------------------------
  Sum of atomic charges =     0.000000
  Sum of spin   charges =     1.000000

 -----------------------------------------------------------------
                    Cartesian Multipole Moments
 -----------------------------------------------------------------
    Charge (ESU x 10^10)
                -0.0000
    Dipole Moment (Debye)
         X       1.9792      Y      -2.2475      Z      -3.7137
       Tot       4.7708
    Quadrupole Moments (Debye-Ang)
        XX     -37.9599     XY      -8.9469     YY     -42.6843
        XZ      -5.4004     YZ      12.5521     ZZ     -21.8212
    Octopole Moments (Debye-Ang^2)
       XXX    -126.0804    XXY      99.3347    XYY     -21.0778
       YYY     396.2664    XXZ     110.9156    XYZ      18.2379
       YYZ     106.6522    XZZ     -29.8818    YZZ      63.6226
       ZZZ     279.2086
    Hexadecapole Moments (Debye-Ang^3)
      XXXX    -499.9849   XXXY     392.9232   XXYY    -441.9005
      XYYY     400.1940   YYYY   -2803.5040   XXXZ     363.9995
      XXYZ    -303.3993   XYYZ     104.2913   YYYZ   -1103.9229
      XXZZ    -449.3045   XYZZ     107.1023   YYZZ    -714.1677
      XZZZ     350.4224   YZZZ    -830.6529   ZZZZ   -2012.4751
 -----------------------------------------------------------------
 Calculating analytic gradient of the SCF energy
 Gradient of SCF Energy
            1           2           3           4           5           6
    1  -0.0012459   0.0009960   0.0007326   0.0001008  -0.0012309   0.0020002
    2   0.0947306  -0.0849773   0.0039895  -0.0145190   0.0019361   0.0001823
    3   0.0920484  -0.0835549  -0.0002792  -0.0109403   0.0036999   0.0033247
            7           8           9          10          11          12
    1  -0.0056634   0.0012001   0.0087005  -0.0000345  -0.0042999   0.0013007
    2   0.0021787  -0.0014595   0.0112097  -0.0047204  -0.0030147   0.0008391
    3  -0.0073826   0.0007003   0.0001149  -0.0002489   0.0027788   0.0018377
           13
    1  -0.0025563
    2  -0.0063752
    3  -0.0020987
 Max gradient component =       9.473E-02
 RMS gradient           =       2.884E-02
 Gradient time:  CPU 359.97 s  wall 7.00 s
rPathMan2.  file_steps = 951
 IRC --- Status = 3.  Assess initial corrector step
 IRC --- bisector search: b =  0.000000 E =     -341.038933 G.B =  -0.055036
 IRC --- bisector search: b =  0.106066 E =     -341.034286 G.B =   0.154300
 IRC --- performed gradient/energy interpolation
 IRC --- bisector search:  estimate b(min) =   2.952612867475000E-002
 Adding empirical dispersion correction 
 ----------------------------------------------------------------
 Doing -D3(0) with
 s6  =   1.00000
 s8  =   1.00000
 rs6 =   1.28100
 rs8 =   1.09400
 -D3 energy without 3body term =     -0.0032294889 hartrees
 ----------------------------------------------------------------
             Standard Nuclear Orientation (Angstroms)
    I     Atom           X                Y                Z
 ----------------------------------------------------------------
    1      C       0.5045118433    -1.2517935504    -2.7430761029
    2      N       0.4974997504    -0.4271405250    -1.9413843042
    3      C       1.7695914121    -3.1368601149    -4.0359754564
    4      C       0.5411875933    -2.2309889158    -3.7861613590
    5      C       0.4049988720    -3.7019727105    -3.5619061956
    6      N       0.5522677637    -4.1378764936    -2.2114088201
    7      C       1.8155007061    -4.0242797021    -1.8890644930
    8      C       2.6204347149    -3.5057999854    -2.9207429741
    9      H       2.2235901385    -2.9867757641    -5.0066606963
   10      H       0.0949300706    -1.9135469073    -4.7157188007
   11      H      -0.3189983233    -4.2569673543    -4.1415051276
   12      H       2.1623077220    -4.2864467504    -0.9027904672
   13      H       3.6977463533    -3.5694939339    -2.9654151959
 ----------------------------------------------------------------
 Nuclear Repulsion Energy =         325.88264953 hartrees
 There are       28 alpha and       27 beta electrons

                       Distance Matrix (Angstroms)
             C (  1)   N (  2)   C (  3)   C (  4)   C (  5)   N (  6)
   N (  2)  1.150135
   C (  3)  2.612564  3.653506
   C (  4)  1.431152  2.580500  1.546605
   C (  5)  2.585298  3.655020  1.551195  1.494199
   N (  6)  2.935034  3.720951  2.411007  2.473093  1.426725
   C (  7)  3.183505  3.831354  2.323542  2.904951  2.211741  1.308651
   C (  8)  3.096650  3.865765  1.450446  2.587926  2.314677  2.275959
   H (  9)  3.330046  4.350522  1.082067  2.211631  2.430246  3.454242
   H ( 10)  2.120612  3.173074  2.182438  1.078885  2.150789  3.380587
   H ( 11)  3.415383  4.491634  2.372337  2.229524  1.080799  2.120981
   H ( 12)  3.917149  4.329493  3.360450  3.894453  3.240469  2.080092
   H ( 13)  3.951951  4.600500  2.247455  3.525490  3.348961  3.284147
             C (  7)   C (  8)   H (  9)   H ( 10)   H ( 11)   H ( 12)
   C (  8)  1.407516
   H (  9)  3.310945  2.185846
   H ( 10)  3.924988  3.483587  2.401596
   H ( 11)  3.111867  3.270287  2.970966  2.447995
   H ( 12)  1.077842  2.211656  4.305189  4.943999  4.080076
   H ( 13)  2.215448  1.080117  2.584450  4.334283  4.241467  2.669459

 
 Applying Cartesian multipole field
    Component          Value
    ---------          -----
     (2,0,0)        1.00000E-11
     (0,2,0)        2.00000E-11
     (0,0,2)       -3.00000E-11
 Nucleus-field energy     =    -0.0000000127 hartrees
 Requested basis set is cc-pVTZ
 There are 110 shells and 310 basis functions
 A cutoff of  1.0D-11 yielded   5706 shell pairs
 There are     45576 function pairs (     59915 Cartesian)
 Smallest overlap matrix eigenvalue = 1.72E-04
 Guess MOs from SCF MO coefficient file
 Reading MOs from coefficient file
 Reading MOs from coefficient file
 Long-range K will be added via erf
 Coulomb attenuation parameter = 0.25 bohr**(-1)
 An unrestricted hybrid HF-DFT SCF calculation will be
 performed using Pulay DIIS extrapolation
 Exchange:     0.1957 Hartree-Fock + 1.0000 wB97X-D3 + LR-HF
 Correlation:  1.0000 wB97X-D3
 Using SG-2 standard quadrature grid
 Dispersion:   Grimme D3
 SCF converges when DIIS error is below 1.0E-08
 Using Q-Chem read-in guess as SCF_GUESS READ specified.

 using 64 threads for integral computing
 -------------------------------------------------------
 OpenMP Integral computing Module                
 Release: version 1.0, May 2013, Q-Chem Inc. Pittsburgh 
 -------------------------------------------------------
 using 64 threads for integral computing
 -------------------------------------------------------
 OpenMP Integral computing Module                
 Release: version 1.0, May 2013, Q-Chem Inc. Pittsburgh 
 -------------------------------------------------------
 ---------------------------------------
  Cycle       Energy         DIIS Error
 ---------------------------------------
    1    -341.0397168904      1.43E-03
    2    -341.0386690350      2.87E-04
    3    -341.0388859681      3.10E-04
    4    -341.0397562395      6.87E-05
    5    -341.0398034609      1.63E-05
    6    -341.0398083163      5.89E-06
    7    -341.0398094653      2.27E-06
    8    -341.0398101235      1.44E-06
    9    -341.0398104039      7.28E-07
   10    -341.0398106255      3.94E-07
   11    -341.0398106798      1.63E-07
   12    -341.0398106909      7.64E-08
   13    -341.0398106939      3.52E-08
   14    -341.0398106945      1.32E-08
   15    -341.0398106948      6.04E-09 Convergence criterion met
 ---------------------------------------
 <S^2> = 0.7795
 SCF time:  CPU 1995.86 s  wall 34.56 s
 SCF   energy in the final basis set = -341.03981069
 Total energy in the final basis set = -341.03981069
 
 --------------------------------------------------------------
 
                    Orbital Energies (a.u.)
 --------------------------------------------------------------
 
 Alpha MOs
 -- Occupied --
-14.4420 -14.4221 -10.3550 -10.3531 -10.3343 -10.3269 -10.3253 -10.3196
 -1.1137  -1.0266  -0.9799  -0.8960  -0.8078  -0.7252  -0.7132  -0.6693
 -0.5987  -0.5925  -0.5446  -0.5182  -0.5062  -0.5003  -0.4676  -0.4394
 -0.4233  -0.4054  -0.3796  -0.3152
 -- Virtual --
  0.0807   0.0918   0.1025   0.1234   0.1434   0.1532   0.1660   0.1765
  0.2008   0.2132   0.2245   0.2583   0.2734   0.2910   0.3128   0.3420
  0.3545   0.3596   0.3745   0.3929   0.4048   0.4261   0.4420   0.4436
  0.4519   0.4640   0.4759   0.4826   0.5001   0.5083   0.5145   0.5309
  0.5382   0.5507   0.5637   0.5688   0.5884   0.6002   0.6065   0.6162
  0.6388   0.6503   0.6704   0.7084   0.7108   0.7151   0.7299   0.7517
  0.7677   0.8031   0.8228   0.8468   0.8848   0.9119   0.9129   0.9398
  0.9558   0.9718   0.9891   1.0313   1.0489   1.0515   1.0688   1.0825
  1.0986   1.1048   1.1251   1.1447   1.1565   1.1736   1.1804   1.1991
  1.2243   1.2405   1.2578   1.2732   1.2894   1.2981   1.3248   1.3282
  1.3456   1.3802   1.4000   1.4099   1.4362   1.4464   1.4754   1.4837
  1.5108   1.5411   1.5484   1.5650   1.5946   1.5988   1.6322   1.6340
  1.6653   1.6778   1.7526   1.7956   1.8377   1.8542   1.8897   1.9107
  1.9751   2.0052   2.0209   2.0663   2.1310   2.1910   2.2312   2.2558
  2.2908   2.3121   2.3448   2.3514   2.3718   2.3838   2.4179   2.4462
  2.5251   2.5426   2.5635   2.5854   2.5989   2.6354   2.6618   2.6723
  2.6864   2.6975   2.7190   2.7464   2.7492   2.7717   2.7807   2.7874
  2.8062   2.8420   2.8605   2.8853   2.9175   2.9279   2.9376   2.9419
  2.9876   3.0085   3.0158   3.0375   3.0511   3.0616   3.0665   3.0873
  3.0998   3.1127   3.1410   3.1464   3.1701   3.1775   3.1978   3.2158
  3.2392   3.2401   3.2614   3.2632   3.2819   3.3169   3.3269   3.3722
  3.3733   3.3802   3.3928   3.4329   3.4506   3.4619   3.4795   3.4976
  3.5159   3.5421   3.5725   3.6006   3.6069   3.6192   3.6655   3.6752
  3.6965   3.7169   3.7246   3.7695   3.7925   3.8080   3.8205   3.8288
  3.8544   3.8722   3.8909   3.9108   3.9604   3.9684   3.9782   3.9890
  4.0213   4.0365   4.0528   4.0664   4.0771   4.0833   4.0995   4.1230
  4.1477   4.1752   4.2145   4.2327   4.2405   4.2678   4.2800   4.3089
  4.3484   4.3688   4.3855   4.3982   4.4347   4.4427   4.4741   4.5014
  4.5154   4.5405   4.5611   4.6423   4.6548   4.6702   4.6774   4.6865
  4.7348   4.7800   4.7975   4.8366   4.8673   4.8818   4.9320   4.9556
  4.9745   4.9986   5.0418   5.0606   5.0673   5.1090   5.1400   5.1851
  5.2141   5.2340   5.2602   5.2713   5.2882   5.3113   5.3665   5.4286
  5.4572   5.4665   5.5625   5.5857   5.6057   5.6755   5.7717   5.8073
  5.8576   5.9273   5.9465   6.0007   6.0910   6.2337   6.2792   6.2922
  6.4141   6.4839   8.2717   9.9342  11.5429  11.9832  12.5501  12.9551
 13.5653  15.7765
 
 Beta MOs
 -- Occupied --
-14.4355 -14.4218 -10.3532 -10.3529 -10.3352 -10.3289 -10.3198 -10.3188
 -1.1037  -1.0250  -0.9728  -0.8752  -0.8044  -0.7156  -0.7103  -0.6642
 -0.5961  -0.5836  -0.5365  -0.5037  -0.4966  -0.4877  -0.4655  -0.4318
 -0.4103  -0.3921  -0.3712
 -- Virtual --
 -0.0461   0.0915   0.0991   0.1097   0.1279   0.1457   0.1546   0.1699
  0.1783   0.2073   0.2148   0.2281   0.2623   0.2755   0.2935   0.3133
  0.3431   0.3566   0.3617   0.3791   0.3954   0.4100   0.4309   0.4449
  0.4470   0.4580   0.4652   0.4796   0.4840   0.5066   0.5113   0.5164
  0.5329   0.5407   0.5522   0.5655   0.5707   0.5903   0.6012   0.6109
  0.6178   0.6433   0.6526   0.6747   0.7104   0.7126   0.7166   0.7321
  0.7535   0.7719   0.8067   0.8261   0.8510   0.8881   0.9141   0.9164
  0.9434   0.9576   0.9729   0.9923   1.0343   1.0505   1.0555   1.0698
  1.0854   1.0996   1.1073   1.1268   1.1478   1.1601   1.1753   1.1842
  1.2019   1.2269   1.2429   1.2609   1.2750   1.2919   1.2992   1.3270
  1.3335   1.3501   1.3839   1.4025   1.4119   1.4382   1.4488   1.4789
  1.4863   1.5146   1.5453   1.5533   1.5677   1.5982   1.6048   1.6349
  1.6381   1.6717   1.6832   1.7569   1.7997   1.8422   1.8612   1.8914
  1.9122   1.9780   2.0101   2.0242   2.0697   2.1367   2.1987   2.2331
  2.2588   2.2970   2.3139   2.3497   2.3537   2.3851   2.3937   2.4269
  2.4520   2.5318   2.5456   2.5663   2.5887   2.6029   2.6377   2.6680
  2.6758   2.6922   2.7022   2.7210   2.7489   2.7566   2.7761   2.7830
  2.7913   2.8127   2.8466   2.8635   2.8891   2.9251   2.9333   2.9411
  2.9474   2.9926   3.0135   3.0184   3.0415   3.0553   3.0668   3.0695
  3.0943   3.1040   3.1156   3.1458   3.1502   3.1735   3.1845   3.2022
  3.2209   3.2451   3.2526   3.2637   3.2714   3.2859   3.3207   3.3299
  3.3760   3.3774   3.3859   3.3997   3.4361   3.4557   3.4663   3.4844
  3.4988   3.5214   3.5470   3.5793   3.6033   3.6124   3.6226   3.6718
  3.6778   3.7008   3.7218   3.7273   3.7717   3.7966   3.8130   3.8238
  3.8320   3.8589   3.8773   3.8935   3.9167   3.9666   3.9752   3.9836
  3.9951   4.0270   4.0395   4.0567   4.0697   4.0790   4.0854   4.1026
  4.1277   4.1538   4.1801   4.2187   4.2352   4.2444   4.2710   4.2863
  4.3180   4.3548   4.3728   4.3881   4.4073   4.4398   4.4494   4.4803
  4.5071   4.5231   4.5464   4.5662   4.6463   4.6591   4.6729   4.6811
  4.6903   4.7381   4.7824   4.8007   4.8407   4.8746   4.8911   4.9420
  4.9655   4.9792   5.0113   5.0486   5.0694   5.0723   5.1169   5.1435
  5.1925   5.2175   5.2369   5.2661   5.2784   5.2957   5.3155   5.3733
  5.4376   5.4615   5.4743   5.5668   5.5904   5.6098   5.6808   5.7753
  5.8102   5.8610   5.9302   5.9500   6.0030   6.0951   6.2347   6.2813
  6.2960   6.4152   6.4869   8.2728   9.9398  11.5522  11.9851  12.5553
 12.9581  13.5703  15.7770
 --------------------------------------------------------------
 
          Ground-State Mulliken Net Atomic Charges

     Atom                 Charge (a.u.)    Spin (a.u.)
  --------------------------------------------------------
      1 C                    -0.073678      -0.013049
      2 N                    -0.062572       0.024779
      3 C                    -0.080968      -0.061974
      4 C                    -0.104519       0.142361
      5 C                     0.027103       0.010860
      6 N                    -0.185131       0.407439
      7 C                    -0.082364      -0.163315
      8 C                    -0.130890       0.637056
      9 H                     0.129686       0.009248
     10 H                     0.144203      -0.004233
     11 H                     0.134683       0.017786
     12 H                     0.139287       0.004039
     13 H                     0.145161      -0.010999
  --------------------------------------------------------
  Sum of atomic charges =     0.000000
  Sum of spin   charges =     1.000000

 -----------------------------------------------------------------
                    Cartesian Multipole Moments
 -----------------------------------------------------------------
    Charge (ESU x 10^10)
                 0.0000
    Dipole Moment (Debye)
         X       2.0091      Y      -2.3302      Z      -3.7423
       Tot       4.8447
    Quadrupole Moments (Debye-Ang)
        XX     -38.0552     XY      -9.1126     YY     -42.3718
        XZ      -5.4641     YZ      12.8680     ZZ     -21.5941
    Octopole Moments (Debye-Ang^2)
       XXX    -126.3089    XXY      99.2102    XYY     -20.4400
       YYY     394.7350    XXZ     111.1909    XYZ      18.6058
       YYZ     105.6520    XZZ     -29.5860    YZZ      61.9361
       ZZZ     277.7461
    Hexadecapole Moments (Debye-Ang^3)
      XXXX    -500.5430   XXXY     393.4408   XXYY    -441.3989
      XYYY     397.8271   YYYY   -2798.1933   XXXZ     364.6969
      XXYZ    -303.6006   XYYZ     102.9962   YYYZ   -1100.4641
      XXZZ    -449.9174   XYZZ     105.5070   YYZZ    -708.8046
      XZZZ     348.5905   YZZZ    -822.4704   ZZZZ   -2004.6034
 -----------------------------------------------------------------
 Calculating analytic gradient of the SCF energy
 Gradient of SCF Energy
            1           2           3           4           5           6
    1  -0.0000923   0.0001276   0.0045054  -0.0016573  -0.0032254  -0.0025668
    2  -0.0067260   0.0047710   0.0022919   0.0019654  -0.0032184   0.0016235
    3  -0.0067662   0.0033621  -0.0017807  -0.0000670   0.0009897  -0.0007322
            7           8           9          10          11          12
    1   0.0019618  -0.0037773   0.0068012   0.0002577  -0.0022308  -0.0001206
    2  -0.0009587   0.0010910   0.0106067  -0.0049895  -0.0014018   0.0019074
    3   0.0045432  -0.0039357   0.0032567   0.0009262   0.0046650  -0.0026000
           13
    1   0.0000170
    2  -0.0069626
    3  -0.0018612
 Max gradient component =       1.061E-02
 RMS gradient           =       3.702E-03
 Gradient time:  CPU 358.61 s  wall 6.72 s
rPathMan2.  file_steps = 951
 IRC --- Status = 4.  Checking bisector search.
 IRC --- Bisector search finished successfully.
 ------------------------------------------------------------------------
 Reaction path following.  The coordinates are cartesian              
 Step   6 E=    -341.039811 |G|=  0.023120 S_lin= 0.7013 S_tot= 0.7257
 ------------------------------------------------------------------------
  IRC -- SD step length =   0.150000000000000     
 Adding empirical dispersion correction 
 ----------------------------------------------------------------
 Doing -D3(0) with
 s6  =   1.00000
 s8  =   1.00000
 rs6 =   1.28100
 rs8 =   1.09400
 -D3 energy without 3body term =     -0.0032388816 hartrees
 ----------------------------------------------------------------
             Standard Nuclear Orientation (Angstroms)
    I     Atom           X                Y                Z
 ----------------------------------------------------------------
    1      C       0.5048287273    -1.2287019917    -2.7198462710
    2      N       0.4970617635    -0.4435202481    -1.9529270447
    3      C       1.7541235185    -3.1447287936    -4.0298621179
    4      C       0.5468773389    -2.2377365893    -3.7859311685
    5      C       0.4160724431    -3.6909233914    -3.5653040865
    6      N       0.5610800760    -4.1434502702    -2.2088950691
    7      C       1.8087655309    -4.0209882507    -1.9046623156
    8      C       2.6334030098    -3.5095456942    -2.9072309304
    9      H       2.2002403208    -3.0231907468    -5.0178416834
   10      H       0.0940453516    -1.8964168771    -4.7188986722
   11      H      -0.3113395560    -4.2521545445    -4.1575209874
   12      H       2.1627219344    -4.2929952929    -0.8938642969
   13      H       3.6976881579    -3.5455900171    -2.9590253495
 ----------------------------------------------------------------
 Nuclear Repulsion Energy =         327.12005545 hartrees
 There are       28 alpha and       27 beta electrons

                       Distance Matrix (Angstroms)
             C (  1)   N (  2)   C (  3)   C (  4)   C (  5)   N (  6)
   N (  2)  1.097605
   C (  3)  2.635913  3.631858
   C (  4)  1.468488  2.565463  1.529569
   C (  5)  2.604844  3.626561  1.518066  1.475648
   N (  6)  2.959729  3.709326  2.395145  2.473659  1.437238
   C (  7)  3.187733  3.810666  2.299411  2.882971  2.192320  1.290067
   C (  8)  3.125410  3.856833  1.471912  2.596768  2.320024  2.276847
   H (  9)  3.372743  4.353070  1.090823  2.206389  2.395618  3.439769
   H ( 10)  2.147277  3.150227  2.188359  1.091780  2.157484  3.401088
   H ( 11)  3.445911  4.474309  2.347089  2.220922  1.093083  2.137774
   H ( 12)  3.933537  4.326025  3.364513  3.898601  3.248056  2.077721
   H ( 13)  3.952155  4.569363  2.254956  3.510251  3.340314  3.280006
             C (  7)   C (  8)   H (  9)   H ( 10)   H ( 11)   H ( 12)
   C (  8)  1.395258
   H (  9)  3.292528  2.208812
   H ( 10)  3.920969  3.511789  2.407290
   H ( 11)  3.102202  3.284235  2.925498  2.455398
   H ( 12)  1.104982  2.211104  4.315206  4.965269  4.095620
   H ( 13)  2.214885  1.066154  2.598841  4.336262  4.243575  2.679482

 
 Applying Cartesian multipole field
    Component          Value
    ---------          -----
     (2,0,0)        1.00000E-11
     (0,2,0)        2.00000E-11
     (0,0,2)       -3.00000E-11
 Nucleus-field energy     =    -0.0000000127 hartrees
 Requested basis set is cc-pVTZ
 There are 110 shells and 310 basis functions
 A cutoff of  1.0D-11 yielded   5706 shell pairs
 There are     45604 function pairs (     59955 Cartesian)
 Smallest overlap matrix eigenvalue = 1.73E-04
 Guess MOs from SCF MO coefficient file
 Reading MOs from coefficient file
 Reading MOs from coefficient file
 Long-range K will be added via erf
 Coulomb attenuation parameter = 0.25 bohr**(-1)
 An unrestricted hybrid HF-DFT SCF calculation will be
 performed using Pulay DIIS extrapolation
 Exchange:     0.1957 Hartree-Fock + 1.0000 wB97X-D3 + LR-HF
 Correlation:  1.0000 wB97X-D3
 Using SG-2 standard quadrature grid
 Dispersion:   Grimme D3
 SCF converges when DIIS error is below 1.0E-08
 Using Q-Chem read-in guess as SCF_GUESS READ specified.

 using 64 threads for integral computing
 -------------------------------------------------------
 OpenMP Integral computing Module                
 Release: version 1.0, May 2013, Q-Chem Inc. Pittsburgh 
 -------------------------------------------------------
 using 64 threads for integral computing
 -------------------------------------------------------
 OpenMP Integral computing Module                
 Release: version 1.0, May 2013, Q-Chem Inc. Pittsburgh 
 -------------------------------------------------------
 ---------------------------------------
  Cycle       Energy         DIIS Error
 ---------------------------------------
    1    -341.0484846169      1.93E-03
    2    -341.0314783029      3.18E-04
    3    -341.0319756613      3.22E-04
    4    -341.0328883135      7.15E-05
    5    -341.0329406417      2.03E-05
    6    -341.0329499255      5.19E-06
    7    -341.0329522831      3.19E-06
    8    -341.0329532477      1.36E-06
    9    -341.0329538017      8.95E-07
   10    -341.0329539918      4.53E-07
   11    -341.0329540424      2.21E-07
   12    -341.0329540554      9.97E-08
   13    -341.0329540583      4.69E-08
   14    -341.0329540589      1.61E-08
   15    -341.0329540587      8.59E-09 Convergence criterion met
 ---------------------------------------
 <S^2> = 0.7779
 SCF time:  CPU 2005.13 s  wall 35.04 s
 SCF   energy in the final basis set = -341.03295406
 Total energy in the final basis set = -341.03295406
 
 --------------------------------------------------------------
 
                    Orbital Energies (a.u.)
 --------------------------------------------------------------
 
 Alpha MOs
 -- Occupied --
-14.4406 -14.4075 -10.3568 -10.3496 -10.3327 -10.3261 -10.3246 -10.3066
 -1.1184  -1.0436  -0.9869  -0.8948  -0.7993  -0.7248  -0.7075  -0.6694
 -0.5992  -0.5882  -0.5426  -0.5191  -0.5050  -0.4933  -0.4644  -0.4507
 -0.4321  -0.4122  -0.3823  -0.3174
 -- Virtual --
  0.0866   0.0971   0.1166   0.1316   0.1461   0.1562   0.1648   0.1760
  0.2052   0.2124   0.2255   0.2600   0.2739   0.2945   0.3128   0.3420
  0.3542   0.3594   0.3748   0.3927   0.4023   0.4253   0.4423   0.4439
  0.4512   0.4614   0.4774   0.4859   0.5021   0.5084   0.5124   0.5303
  0.5395   0.5496   0.5667   0.5700   0.5940   0.6035   0.6093   0.6176
  0.6374   0.6517   0.6713   0.7092   0.7124   0.7185   0.7314   0.7590
  0.7691   0.8027   0.8274   0.8498   0.8885   0.9138   0.9164   0.9379
  0.9594   0.9746   0.9945   1.0313   1.0536   1.0579   1.0705   1.0879
  1.1047   1.1094   1.1386   1.1538   1.1568   1.1776   1.1925   1.2011
  1.2256   1.2406   1.2644   1.2744   1.2954   1.2991   1.3272   1.3321
  1.3478   1.3783   1.3979   1.4105   1.4349   1.4430   1.4797   1.4926
  1.5107   1.5439   1.5448   1.5626   1.5952   1.6134   1.6406   1.6484
  1.6669   1.6830   1.7639   1.7884   1.8305   1.8543   1.8740   1.8980
  1.9755   2.0104   2.0247   2.0776   2.1492   2.1926   2.2281   2.2497
  2.2989   2.3190   2.3553   2.3608   2.3846   2.3873   2.4222   2.4594
  2.5266   2.5534   2.5701   2.5891   2.6042   2.6424   2.6590   2.6754
  2.6855   2.7038   2.7234   2.7493   2.7578   2.7714   2.7801   2.7949
  2.8128   2.8482   2.8631   2.8881   2.9133   2.9315   2.9377   2.9487
  2.9922   3.0066   3.0178   3.0300   3.0512   3.0586   3.0646   3.0847
  3.1023   3.1116   3.1369   3.1509   3.1746   3.1792   3.2001   3.2144
  3.2386   3.2454   3.2628   3.2721   3.2842   3.3294   3.3314   3.3756
  3.3770   3.3801   3.3988   3.4300   3.4567   3.4651   3.4909   3.4992
  3.5230   3.5450   3.5761   3.6065   3.6151   3.6355   3.6655   3.6808
  3.7099   3.7162   3.7333   3.7661   3.7858   3.8081   3.8223   3.8372
  3.8605   3.8688   3.8989   3.9208   3.9601   3.9713   3.9801   3.9853
  4.0211   4.0360   4.0549   4.0663   4.0880   4.0997   4.1048   4.1214
  4.1416   4.1812   4.2110   4.2350   4.2463   4.2636   4.2723   4.3076
  4.3466   4.3686   4.3937   4.3996   4.4354   4.4505   4.4840   4.5055
  4.5260   4.5502   4.5611   4.6397   4.6501   4.6796   4.6917   4.6997
  4.7355   4.8088   4.8346   4.8447   4.8765   4.9014   4.9423   4.9578
  4.9795   4.9941   5.0319   5.0455   5.0653   5.1119   5.1532   5.1927
  5.2131   5.2349   5.2569   5.2797   5.3070   5.3206   5.3690   5.4271
  5.4609   5.4778   5.5566   5.5699   5.6077   5.6774   5.7889   5.8264
  5.8742   5.9419   5.9835   6.0077   6.1141   6.2877   6.3868   6.4680
  6.4896   6.5300   8.0891   9.8444  11.6959  11.7782  12.5597  12.8872
 13.7101  17.0828
 
 Beta MOs
 -- Occupied --
-14.4343 -14.4073 -10.3549 -10.3496 -10.3335 -10.3280 -10.3180 -10.3067
 -1.1087  -1.0426  -0.9797  -0.8728  -0.7960  -0.7157  -0.7046  -0.6643
 -0.5913  -0.5851  -0.5339  -0.5039  -0.4928  -0.4878  -0.4624  -0.4435
 -0.4187  -0.3987  -0.3732
 -- Virtual --
 -0.0450   0.0947   0.1099   0.1216   0.1342   0.1478   0.1576   0.1697
  0.1779   0.2085   0.2174   0.2282   0.2640   0.2754   0.2971   0.3134
  0.3428   0.3566   0.3617   0.3790   0.3956   0.4069   0.4316   0.4443
  0.4481   0.4570   0.4627   0.4802   0.4877   0.5086   0.5107   0.5152
  0.5318   0.5422   0.5510   0.5687   0.5717   0.5969   0.6042   0.6135
  0.6190   0.6416   0.6539   0.6757   0.7108   0.7149   0.7201   0.7333
  0.7608   0.7732   0.8065   0.8307   0.8540   0.8922   0.9169   0.9194
  0.9413   0.9617   0.9753   0.9972   1.0346   1.0563   1.0607   1.0718
  1.0912   1.1063   1.1122   1.1395   1.1567   1.1609   1.1812   1.1939
  1.2037   1.2283   1.2426   1.2667   1.2769   1.2974   1.3014   1.3322
  1.3339   1.3525   1.3827   1.3997   1.4126   1.4377   1.4448   1.4826
  1.4960   1.5131   1.5484   1.5488   1.5659   1.5992   1.6187   1.6452
  1.6511   1.6733   1.6878   1.7682   1.7931   1.8338   1.8610   1.8767
  1.8995   1.9784   2.0161   2.0279   2.0806   2.1559   2.2001   2.2300
  2.2520   2.3067   2.3205   2.3596   2.3680   2.3943   2.3983   2.4305
  2.4646   2.5335   2.5564   2.5715   2.5931   2.6087   2.6449   2.6646
  2.6812   2.6898   2.7078   2.7254   2.7524   2.7640   2.7741   2.7845
  2.7998   2.8188   2.8525   2.8671   2.8926   2.9208   2.9380   2.9399
  2.9537   2.9965   3.0104   3.0224   3.0332   3.0547   3.0642   3.0697
  3.0922   3.1052   3.1153   3.1415   3.1552   3.1816   3.1836   3.2050
  3.2190   3.2479   3.2531   3.2736   3.2757   3.2872   3.3331   3.3343
  3.3785   3.3810   3.3879   3.4040   3.4333   3.4620   3.4690   3.4955
  3.5008   3.5280   3.5489   3.5839   3.6087   3.6218   3.6388   3.6711
  3.6838   3.7133   3.7197   3.7374   3.7683   3.7904   3.8112   3.8267
  3.8403   3.8656   3.8738   3.9011   3.9267   3.9665   3.9782   3.9851
  3.9921   4.0258   4.0383   4.0575   4.0709   4.0899   4.1013   4.1075
  4.1256   4.1476   4.1861   4.2151   4.2386   4.2494   4.2678   4.2785
  4.3163   4.3523   4.3735   4.3962   4.4088   4.4407   4.4570   4.4893
  4.5124   4.5329   4.5557   4.5666   4.6430   4.6553   4.6841   4.6937
  4.7011   4.7387   4.8129   4.8371   4.8485   4.8830   4.9090   4.9527
  4.9657   4.9844   5.0059   5.0377   5.0501   5.0789   5.1197   5.1561
  5.1980   5.2174   5.2392   5.2622   5.2871   5.3135   5.3242   5.3766
  5.4362   5.4653   5.4869   5.5608   5.5757   5.6117   5.6830   5.7933
  5.8281   5.8779   5.9454   5.9861   6.0095   6.1183   6.2922   6.3883
  6.4687   6.4925   6.5309   8.0899   9.8496  11.6982  11.7872  12.5656
 12.8900  13.7151  17.0831
 --------------------------------------------------------------
 
          Ground-State Mulliken Net Atomic Charges

     Atom                 Charge (a.u.)    Spin (a.u.)
  --------------------------------------------------------
      1 C                    -0.113374      -0.008827
      2 N                    -0.011067       0.015056
      3 C                    -0.071381      -0.057253
      4 C                    -0.115384       0.133160
      5 C                     0.033390       0.002927
      6 N                    -0.179352       0.404740
      7 C                    -0.078164      -0.161284
      8 C                    -0.136220       0.652864
      9 H                     0.124616       0.009838
     10 H                     0.137929      -0.004361
     11 H                     0.128279       0.017903
     12 H                     0.129748       0.004782
     13 H                     0.150982      -0.009545
  --------------------------------------------------------
  Sum of atomic charges =     0.000000
  Sum of spin   charges =     1.000000

 -----------------------------------------------------------------
                    Cartesian Multipole Moments
 -----------------------------------------------------------------
    Charge (ESU x 10^10)
                 0.0000
    Dipole Moment (Debye)
         X       2.0201      Y      -2.2494      Z      -3.7482
       Tot       4.8155
    Quadrupole Moments (Debye-Ang)
        XX     -37.8390     XY      -9.1099     YY     -42.6730
        XZ      -5.6048     YZ      12.7554     ZZ     -21.6305
    Octopole Moments (Debye-Ang^2)
       XXX    -125.7615    XXY      99.1545    XYY     -20.5286
       YYY     396.3499    XXZ     110.4696    XYZ      19.3321
       YYZ     105.4179    XZZ     -29.2991    YZZ      62.3041
       ZZZ     277.8832
    Hexadecapole Moments (Debye-Ang^3)
      XXXX    -496.9130   XXXY     393.7040   XXYY    -442.1965
      XYYY     399.2787   YYYY   -2805.7745   XXXZ     362.1814
      XXYZ    -302.0814   XYYZ      99.1341   YYYZ   -1098.8551
      XXZZ    -448.4559   XYZZ     102.8257   YYZZ    -706.4869
      XZZZ     348.0816   YZZZ    -822.8175   ZZZZ   -2003.6042
 -----------------------------------------------------------------
 Calculating analytic gradient of the SCF energy
 Gradient of SCF Energy
            1           2           3           4           5           6
    1  -0.0028118   0.0014863  -0.0161602   0.0047047   0.0127486   0.0146671
    2   0.1165185  -0.1024165   0.0006619  -0.0279067   0.0149152  -0.0009386
    3   0.1123227  -0.1006917   0.0044500  -0.0079208   0.0017104   0.0095031
            7           8           9          10          11          12
    1  -0.0213247   0.0131059   0.0084940  -0.0034772  -0.0072004   0.0049571
    2   0.0090556  -0.0070943   0.0105517  -0.0011163  -0.0049081  -0.0020411
    3  -0.0325363   0.0134885  -0.0026676  -0.0064671  -0.0007451   0.0124472
           13
    1  -0.0091893
    2  -0.0052813
    3  -0.0028931
 Max gradient component =       1.165E-01
 RMS gradient           =       3.627E-02
 Gradient time:  CPU 349.72 s  wall 6.68 s
rPathMan2.  file_steps = 951
 IRC --- Status = 2.  Assess steepest descent step
 IRC --- Previous SD length =   0.150000
 IRC --- Point 1 E =     -341.039811 |G| =   0.023120 G.D1 =  -0.023120
 IRC --- Point 2 E =     -341.032954 |G| =   0.226487 G.D1 =   0.119794
 IRC --- Angle(G1/G2) =  121.93 Deg.  Curvature =   0.9528
 IRC --- Minimum along SD direction =   0.024267
 IRC --- SD step rejected. Backing up to the estimated minimum.
 Adding empirical dispersion correction 
 ----------------------------------------------------------------
 Doing -D3(0) with
 s6  =   1.00000
 s8  =   1.00000
 rs6 =   1.28100
 rs8 =   1.09400
 -D3 energy without 3body term =     -0.0032309932 hartrees
 ----------------------------------------------------------------
             Standard Nuclear Orientation (Angstroms)
    I     Atom           X                Y                Z
 ----------------------------------------------------------------
    1      C       0.5045631080    -1.2480578567    -2.7393180397
    2      N       0.4974288940    -0.4297903950    -1.9432516594
    3      C       1.7670890555    -3.1381330897    -4.0349864560
    4      C       0.5421080659    -2.2320805373    -3.7861241194
    5      C       0.4067903262    -3.7001851798    -3.5624558978
    6      N       0.5536933972    -4.1387782050    -2.2110021518
    7      C       1.8144111065    -4.0237472194    -1.8915878691
    8      C       2.6225326927    -3.5064059567    -2.9185570300
    9      H       2.2198126643    -2.9926668875    -5.0084695280
   10      H       0.0947869430    -1.9107756545    -4.7162332323
   11      H      -0.3177593074    -4.2561887502    -4.1440961327
   12      H       2.1623747322    -4.2875061570    -0.9013464140
   13      H       3.6977369386    -3.5656268189    -2.9643814627
 ----------------------------------------------------------------
 Nuclear Repulsion Energy =         326.07437737 hartrees
 There are       28 alpha and       27 beta electrons

                       Distance Matrix (Angstroms)
             C (  1)   N (  2)   C (  3)   C (  4)   C (  5)   N (  6)
   N (  2)  1.141637
   C (  3)  2.616317  3.650002
   C (  4)  1.437189  2.578066  1.543840
   C (  5)  2.588444  3.650414  1.545833  1.491197
   N (  6)  2.939013  3.719065  2.408431  2.473184  1.428416
   C (  7)  3.184148  3.828007  2.319636  2.901395  2.208594  1.305629
   C (  8)  3.101299  3.864305  1.453899  2.589352  2.315528  2.276099
   H (  9)  3.336883  4.350920  1.083415  2.210727  2.424580  3.451862
   H ( 10)  2.124925  3.169363  2.183368  1.080942  2.151868  3.383899
   H ( 11)  3.420302  4.488828  2.368237  2.228123  1.082782  2.123692
   H ( 12)  3.919786  4.328924  3.361102  3.895123  3.241686  2.079705
   H ( 13)  3.951979  4.595449  2.248632  3.523010  3.347556  3.283457
             C (  7)   C (  8)   H (  9)   H ( 10)   H ( 11)   H ( 12)
   C (  8)  1.405478
   H (  9)  3.307934  2.189485
   H ( 10)  3.924331  3.488148  2.402421
   H ( 11)  3.110301  3.272528  2.963596  2.449183
   H ( 12)  1.082232  2.211561  4.306782  4.947437  4.082581
   H ( 13)  2.215328  1.077808  2.586666  4.334601  4.241794  2.671060

 
 Applying Cartesian multipole field
    Component          Value
    ---------          -----
     (2,0,0)        1.00000E-11
     (0,2,0)        2.00000E-11
     (0,0,2)       -3.00000E-11
 Nucleus-field energy     =    -0.0000000127 hartrees
 Requested basis set is cc-pVTZ
 There are 110 shells and 310 basis functions
 A cutoff of  1.0D-11 yielded   5704 shell pairs
 There are     45564 function pairs (     59901 Cartesian)
 Smallest overlap matrix eigenvalue = 1.73E-04
 Guess MOs from SCF MO coefficient file
 Reading MOs from coefficient file
 Reading MOs from coefficient file
 Long-range K will be added via erf
 Coulomb attenuation parameter = 0.25 bohr**(-1)
 An unrestricted hybrid HF-DFT SCF calculation will be
 performed using Pulay DIIS extrapolation
 Exchange:     0.1957 Hartree-Fock + 1.0000 wB97X-D3 + LR-HF
 Correlation:  1.0000 wB97X-D3
 Using SG-2 standard quadrature grid
 Dispersion:   Grimme D3
 SCF converges when DIIS error is below 1.0E-08
 Using Q-Chem read-in guess as SCF_GUESS READ specified.

 using 64 threads for integral computing
 -------------------------------------------------------
 OpenMP Integral computing Module                
 Release: version 1.0, May 2013, Q-Chem Inc. Pittsburgh 
 -------------------------------------------------------
 using 64 threads for integral computing
 -------------------------------------------------------
 OpenMP Integral computing Module                
 Release: version 1.0, May 2013, Q-Chem Inc. Pittsburgh 
 -------------------------------------------------------
 ---------------------------------------
  Cycle       Energy         DIIS Error
 ---------------------------------------
    1    -341.0481426742      1.61E-03
    2    -341.0389433737      2.89E-04
    3    -341.0391206971      3.23E-04
    4    -341.0400604644      6.76E-05
    5    -341.0401081187      1.63E-05
    6    -341.0401145801      4.58E-06
    7    -341.0401163204      2.82E-06
    8    -341.0401170778      1.23E-06
    9    -341.0401174901      8.43E-07
   10    -341.0401176651      4.03E-07
   11    -341.0401177131      2.04E-07
   12    -341.0401177254      8.97E-08
   13    -341.0401177280      4.26E-08
   14    -341.0401177285      1.55E-08
   15    -341.0401177290      8.41E-09 Convergence criterion met
 ---------------------------------------
 <S^2> = 0.7793
 SCF time:  CPU 2002.45 s  wall 35.34 s
 SCF   energy in the final basis set = -341.04011773
 Total energy in the final basis set = -341.04011773
 
 --------------------------------------------------------------
 
                    Orbital Energies (a.u.)
 --------------------------------------------------------------
 
 Alpha MOs
 -- Occupied --
-14.4417 -14.4199 -10.3553 -10.3526 -10.3340 -10.3268 -10.3251 -10.3176
 -1.1144  -1.0293  -0.9810  -0.8957  -0.8064  -0.7251  -0.7123  -0.6693
 -0.5978  -0.5928  -0.5443  -0.5184  -0.5059  -0.4992  -0.4671  -0.4412
 -0.4247  -0.4065  -0.3801  -0.3155
 -- Virtual --
  0.0818   0.0929   0.1048   0.1246   0.1437   0.1537   0.1658   0.1765
  0.2022   0.2126   0.2245   0.2586   0.2735   0.2915   0.3128   0.3421
  0.3545   0.3596   0.3746   0.3929   0.4045   0.4260   0.4424   0.4434
  0.4518   0.4636   0.4762   0.4831   0.5006   0.5082   0.5142   0.5309
  0.5384   0.5505   0.5645   0.5687   0.5892   0.6006   0.6070   0.6163
  0.6386   0.6505   0.6705   0.7087   0.7108   0.7156   0.7302   0.7528
  0.7679   0.8030   0.8236   0.8473   0.8855   0.9125   0.9133   0.9397
  0.9563   0.9722   0.9901   1.0313   1.0507   1.0518   1.0690   1.0834
  1.1002   1.1053   1.1274   1.1459   1.1564   1.1751   1.1801   1.1994
  1.2245   1.2405   1.2589   1.2732   1.2906   1.2978   1.3255   1.3285
  1.3459   1.3800   1.3996   1.4100   1.4362   1.4458   1.4763   1.4852
  1.5106   1.5416   1.5478   1.5643   1.5945   1.6011   1.6338   1.6353
  1.6655   1.6784   1.7545   1.7943   1.8371   1.8543   1.8875   1.9091
  1.9755   2.0066   2.0218   2.0681   2.1337   2.1904   2.2307   2.2549
  2.2917   2.3130   2.3463   2.3532   2.3734   2.3842   2.4184   2.4482
  2.5255   2.5444   2.5646   2.5858   2.5999   2.6365   2.6614   2.6733
  2.6857   2.6986   2.7196   2.7468   2.7507   2.7719   2.7805   2.7886
  2.8069   2.8428   2.8612   2.8855   2.9171   2.9286   2.9375   2.9429
  2.9884   3.0091   3.0154   3.0360   3.0517   3.0622   3.0650   3.0869
  3.1003   3.1122   3.1404   3.1471   3.1714   3.1771   3.1983   3.2156
  3.2400   3.2405   3.2619   3.2642   3.2821   3.3189   3.3275   3.3728
  3.3739   3.3803   3.3935   3.4325   3.4516   3.4622   3.4815   3.4975
  3.5169   3.5426   3.5733   3.6022   3.6089   3.6212   3.6652   3.6766
  3.6977   3.7176   3.7249   3.7691   3.7914   3.8085   3.8207   3.8300
  3.8554   3.8716   3.8922   3.9122   3.9617   3.9677   3.9786   3.9885
  4.0214   4.0370   4.0537   4.0650   4.0789   4.0857   4.1001   4.1226
  4.1464   4.1764   4.2143   4.2329   4.2416   4.2668   4.2785   4.3087
  4.3483   4.3688   4.3866   4.3984   4.4348   4.4441   4.4763   4.5017
  4.5166   4.5423   4.5610   4.6430   4.6536   4.6726   4.6802   4.6871
  4.7350   4.7886   4.8010   4.8364   4.8685   4.8849   4.9336   4.9561
  4.9753   4.9980   5.0403   5.0615   5.0627   5.1091   5.1421   5.1857
  5.2141   5.2346   5.2591   5.2725   5.2912   5.3126   5.3668   5.4284
  5.4578   5.4676   5.5618   5.5830   5.6059   5.6756   5.7763   5.8092
  5.8601   5.9302   5.9518   6.0007   6.0959   6.2687   6.2890   6.2999
  6.4289   6.4855   8.2409   9.9192  11.5797  11.9395  12.5505  12.9322
 13.5861  15.9926
 
 Beta MOs
 -- Occupied --
-14.4353 -14.4196 -10.3534 -10.3525 -10.3349 -10.3287 -10.3186 -10.3178
 -1.1044  -1.0278  -0.9740  -0.8748  -0.8031  -0.7156  -0.7094  -0.6642
 -0.5949  -0.5843  -0.5361  -0.5034  -0.4962  -0.4878  -0.4651  -0.4337
 -0.4117  -0.3932  -0.3715
 -- Virtual --
 -0.0459   0.0923   0.1010   0.1116   0.1288   0.1459   0.1550   0.1699
  0.1783   0.2084   0.2146   0.2279   0.2626   0.2755   0.2940   0.3133
  0.3431   0.3566   0.3618   0.3791   0.3954   0.4096   0.4311   0.4449
  0.4472   0.4579   0.4648   0.4798   0.4846   0.5072   0.5110   0.5162
  0.5328   0.5410   0.5520   0.5663   0.5707   0.5913   0.6015   0.6114
  0.6178   0.6431   0.6528   0.6748   0.7105   0.7128   0.7171   0.7323
  0.7545   0.7721   0.8067   0.8269   0.8514   0.8889   0.9148   0.9168
  0.9433   0.9582   0.9732   0.9931   1.0344   1.0520   1.0562   1.0700
  1.0864   1.1012   1.1080   1.1288   1.1491   1.1602   1.1767   1.1839
  1.2022   1.2270   1.2428   1.2619   1.2751   1.2933   1.2989   1.3279
  1.3335   1.3505   1.3839   1.4020   1.4120   1.4383   1.4481   1.4797
  1.4879   1.5141   1.5457   1.5527   1.5671   1.5983   1.6068   1.6369
  1.6391   1.6719   1.6837   1.7588   1.7985   1.8413   1.8615   1.8893
  1.9106   1.9785   2.0117   2.0251   2.0714   2.1394   2.1982   2.2326
  2.2578   2.2983   2.3147   2.3512   2.3560   2.3864   2.3942   2.4275
  2.4538   2.5323   2.5474   2.5670   2.5893   2.6039   2.6389   2.6677
  2.6767   2.6917   2.7032   2.7215   2.7494   2.7579   2.7760   2.7831
  2.7927   2.8134   2.8473   2.8643   2.8894   2.9247   2.9343   2.9407
  2.9484   2.9933   3.0136   3.0186   3.0399   3.0559   3.0673   3.0682
  3.0940   3.1044   3.1150   3.1452   3.1511   3.1749   3.1843   3.2028
  3.2206   3.2455   3.2533   3.2653   3.2717   3.2861   3.3225   3.3306
  3.3764   3.3781   3.3864   3.4001   3.4357   3.4568   3.4665   3.4863
  3.4988   3.5224   3.5474   3.5803   3.6046   3.6153   3.6240   3.6714
  3.6793   3.7020   3.7222   3.7280   3.7713   3.7955   3.8132   3.8241
  3.8331   3.8600   3.8767   3.8947   3.9180   3.9678   3.9746   3.9839
  3.9948   4.0268   4.0398   4.0576   4.0684   4.0808   4.0877   4.1032
  4.1273   4.1525   4.1814   4.2186   4.2355   4.2454   4.2701   4.2848
  4.3177   4.3546   4.3729   4.3891   4.4075   4.4400   4.4507   4.4824
  4.5075   4.5242   4.5482   4.5662   4.6470   4.6580   4.6755   4.6837
  4.6905   4.7384   4.7909   4.8043   4.8405   4.8758   4.8941   4.9438
  4.9657   4.9798   5.0107   5.0467   5.0654   5.0734   5.1169   5.1454
  5.1928   5.2176   5.2375   5.2651   5.2798   5.2983   5.3167   5.3738
  5.4373   5.4622   5.4756   5.5662   5.5879   5.6099   5.6810   5.7801
  5.8119   5.8636   5.9332   5.9551   6.0030   6.1000   6.2696   6.2927
  6.3021   6.4299   6.4884   8.2420   9.9248  11.5890  11.9415  12.5558
 12.9350  13.5911  15.9931
 --------------------------------------------------------------
 
          Ground-State Mulliken Net Atomic Charges

     Atom                 Charge (a.u.)    Spin (a.u.)
  --------------------------------------------------------
      1 C                    -0.079307      -0.012136
      2 N                    -0.054748       0.022824
      3 C                    -0.079374      -0.061119
      4 C                    -0.106357       0.140876
      5 C                     0.028106       0.009446
      6 N                    -0.184281       0.407152
      7 C                    -0.081578      -0.163099
      8 C                    -0.131891       0.639755
      9 H                     0.128870       0.009344
     10 H                     0.143118      -0.004253
     11 H                     0.133612       0.017807
     12 H                     0.137724       0.004168
     13 H                     0.146108      -0.010764
  --------------------------------------------------------
  Sum of atomic charges =     0.000000
  Sum of spin   charges =     1.000000

 -----------------------------------------------------------------
                    Cartesian Multipole Moments
 -----------------------------------------------------------------
    Charge (ESU x 10^10)
                 0.0000
    Dipole Moment (Debye)
         X       2.0109      Y      -2.3161      Z      -3.7426
       Tot       4.8389
    Quadrupole Moments (Debye-Ang)
        XX     -38.0214     XY      -9.1130     YY     -42.4262
        XZ      -5.4862     YZ      12.8451     ZZ     -21.6038
    Octopole Moments (Debye-Ang^2)
       XXX    -126.2224    XXY      99.2009    XYY     -20.4487
       YYY     395.0185    XXZ     111.0787    XYZ      18.7222
       YYZ     105.6375    XZZ     -29.5419    YZZ      62.0133
       ZZZ     277.7883
    Hexadecapole Moments (Debye-Ang^3)
      XXXX    -499.9564   XXXY     393.4791   XXYY    -441.5153
      XYYY     398.0288   YYYY   -2799.4965   XXXZ     364.2976
      XXYZ    -303.3589   XYYZ     102.3723   YYYZ   -1100.2994
      XXZZ    -449.6892   XYZZ     105.0744   YYZZ    -708.5077
      XZZZ     348.5168   YZZZ    -822.5964   ZZZZ   -2004.5291
 -----------------------------------------------------------------
 Calculating analytic gradient of the SCF energy
 Gradient of SCF Energy
            1           2           3           4           5           6
    1  -0.0004861   0.0003053   0.0013432  -0.0006614  -0.0007861   0.0000976
    2   0.0111085  -0.0102852   0.0020621  -0.0029275  -0.0004001   0.0011862
    3   0.0104206  -0.0111905  -0.0009184  -0.0015296   0.0012176   0.0009009
            7           8           9          10          11          12
    1  -0.0017829  -0.0010112   0.0070803  -0.0003605  -0.0030679   0.0007738
    2   0.0007131  -0.0002872   0.0106281  -0.0043743  -0.0019905   0.0012264
    3  -0.0016164  -0.0010716   0.0023278  -0.0003032   0.0037682   0.0000303
           13
    1  -0.0014441
    2  -0.0066597
    3  -0.0020357
 Max gradient component =       1.119E-02
 RMS gradient           =       4.422E-03
 Gradient time:  CPU 354.08 s  wall 6.85 s
rPathMan2.  file_steps = 951
 IRC --- Status = 2.  Assess steepest descent step
 IRC --- Previous SD length =   0.024267
 IRC --- Point 1 E =     -341.039811 |G| =   0.023120 G.D1 =  -0.023120
 IRC --- Point 2 E =     -341.040118 |G| =   0.027618 G.D1 =  -0.002063
 IRC --- Angle(G1/G2) =   85.72 Deg.  Curvature =   0.8677
 IRC --- Minimum along SD direction =   0.026644
 IRC --- Corrector step required
 IRC --- equal length displacement: B_eq =   0.033012
 IRC --- chosen bisector length  : B_len =   0.016506
 Adding empirical dispersion correction 
 ----------------------------------------------------------------
 Doing -D3(0) with
 s6  =   1.00000
 s8  =   1.00000
 rs6 =   1.28100
 rs8 =   1.09400
 -D3 energy without 3body term =     -0.0032282865 hartrees
 ----------------------------------------------------------------
             Standard Nuclear Orientation (Angstroms)
    I     Atom           X                Y                Z
 ----------------------------------------------------------------
    1      C       0.5046504773    -1.2525082600    -2.7436196876
    2      N       0.4973933486    -0.4260743216    -1.9397163727
    3      C       1.7680279701    -3.1379760113    -4.0352674365
    4      C       0.5418015932    -2.2308541364    -3.7857871381
    5      C       0.4060773605    -3.7009859172    -3.5624641163
    6      N       0.5529578890    -4.1386031309    -2.2114149333
    7      C       1.8153703922    -4.0241792391    -1.8899504018
    8      C       2.6217187977    -3.5060362015    -2.9194008746
    9      H       2.2200553442    -2.9921921784    -5.0081062893
   10      H       0.0949423157    -1.9111443355    -4.7159055312
   11      H      -0.3176655840    -4.2561152950    -4.1436766729
   12      H       2.1621613290    -4.2872615709    -0.9020754796
   13      H       3.6980773833    -3.5660121100    -2.9644250591
 ----------------------------------------------------------------
 Nuclear Repulsion Energy =         325.87776679 hartrees
 There are       28 alpha and       27 beta electrons

                       Distance Matrix (Angstroms)
             C (  1)   N (  2)   C (  3)   C (  4)   C (  5)   N (  6)
   N (  2)  1.152955
   C (  3)  2.611411  3.655169
   C (  4)  1.429914  2.582088  1.545555
   C (  5)  2.583654  3.656049  1.547719  1.493178
   N (  6)  2.935152  3.722872  2.409167  2.473515  1.427731
   C (  7)  3.182593  3.832219  2.321634  2.903823  2.210851  1.307715
   C (  8)  3.096977  3.867649  1.452382  2.588971  2.315298  2.276215
   H (  9)  3.331218  4.355174  1.082588  2.211388  2.425446  3.451805
   H ( 10)  2.119333  3.174055  2.183483  1.080286  2.151921  3.382872
   H ( 11)  3.414384  4.493437  2.368988  2.229002  1.081564  2.122600
   H ( 12)  3.917698  4.330926  3.360519  3.894890  3.241175  2.079905
   H ( 13)  3.949561  4.599306  2.248335  3.524111  3.348602  3.284305
             C (  7)   C (  8)   H (  9)   H ( 10)   H ( 11)   H ( 12)
   C (  8)  1.406570
   H (  9)  3.309330  2.188164
   H ( 10)  3.925661  3.486504  2.402114
   H ( 11)  3.111739  3.271307  2.963911  2.448792
   H ( 12)  1.079524  2.211585  4.305815  4.946173  4.081481
   H ( 13)  2.215626  1.078968  2.586591  4.334611  4.241824  2.670679

 
 Applying Cartesian multipole field
    Component          Value
    ---------          -----
     (2,0,0)        1.00000E-11
     (0,2,0)        2.00000E-11
     (0,0,2)       -3.00000E-11
 Nucleus-field energy     =    -0.0000000127 hartrees
 Requested basis set is cc-pVTZ
 There are 110 shells and 310 basis functions
 A cutoff of  1.0D-11 yielded   5706 shell pairs
 There are     45576 function pairs (     59915 Cartesian)
 Smallest overlap matrix eigenvalue = 1.72E-04
 Guess MOs from SCF MO coefficient file
 Reading MOs from coefficient file
 Reading MOs from coefficient file
 Long-range K will be added via erf
 Coulomb attenuation parameter = 0.25 bohr**(-1)
 An unrestricted hybrid HF-DFT SCF calculation will be
 performed using Pulay DIIS extrapolation
 Exchange:     0.1957 Hartree-Fock + 1.0000 wB97X-D3 + LR-HF
 Correlation:  1.0000 wB97X-D3
 Using SG-2 standard quadrature grid
 Dispersion:   Grimme D3
 SCF converges when DIIS error is below 1.0E-08
 Using Q-Chem read-in guess as SCF_GUESS READ specified.

 using 64 threads for integral computing
 -------------------------------------------------------
 OpenMP Integral computing Module                
 Release: version 1.0, May 2013, Q-Chem Inc. Pittsburgh 
 -------------------------------------------------------
 using 64 threads for integral computing
 -------------------------------------------------------
 OpenMP Integral computing Module                
 Release: version 1.0, May 2013, Q-Chem Inc. Pittsburgh 
 -------------------------------------------------------
 ---------------------------------------
  Cycle       Energy         DIIS Error
 ---------------------------------------
    1    -341.0379533603      3.47E-04
    2    -341.0400110542      6.91E-05
    3    -341.0400253768      7.40E-05
    4    -341.0400741751      1.73E-05
    5    -341.0400770802      3.84E-06
    6    -341.0400773020      1.10E-06
    7    -341.0400773382      5.20E-07
    8    -341.0400773548      2.13E-07
    9    -341.0400773618      1.11E-07
   10    -341.0400773671      6.21E-08
   11    -341.0400773693      2.79E-08
   12    -341.0400773699      1.25E-08
   13    -341.0400773700      5.91E-09 Convergence criterion met
 ---------------------------------------
 <S^2> = 0.7795
 SCF time:  CPU 1630.65 s  wall 28.23 s
 SCF   energy in the final basis set = -341.04007737
 Total energy in the final basis set = -341.04007737
 
 --------------------------------------------------------------
 
                    Orbital Energies (a.u.)
 --------------------------------------------------------------
 
 Alpha MOs
 -- Occupied --
-14.4420 -14.4229 -10.3550 -10.3529 -10.3343 -10.3270 -10.3253 -10.3203
 -1.1141  -1.0258  -0.9803  -0.8959  -0.8081  -0.7252  -0.7131  -0.6694
 -0.5985  -0.5931  -0.5444  -0.5183  -0.5061  -0.4999  -0.4677  -0.4389
 -0.4228  -0.4055  -0.3799  -0.3155
 -- Virtual --
  0.0809   0.0913   0.1020   0.1231   0.1433   0.1534   0.1659   0.1764
  0.2015   0.2130   0.2243   0.2583   0.2733   0.2908   0.3127   0.3420
  0.3547   0.3597   0.3746   0.3930   0.4047   0.4262   0.4419   0.4435
  0.4517   0.4638   0.4762   0.4828   0.5001   0.5083   0.5146   0.5308
  0.5382   0.5504   0.5641   0.5684   0.5886   0.5998   0.6067   0.6162
  0.6386   0.6503   0.6700   0.7084   0.7105   0.7152   0.7302   0.7523
  0.7675   0.8029   0.8232   0.8470   0.8847   0.9118   0.9132   0.9395
  0.9554   0.9719   0.9890   1.0309   1.0486   1.0518   1.0687   1.0823
  1.0995   1.1045   1.1241   1.1450   1.1557   1.1731   1.1803   1.1989
  1.2240   1.2405   1.2577   1.2732   1.2890   1.2977   1.3244   1.3277
  1.3452   1.3795   1.3996   1.4101   1.4355   1.4454   1.4752   1.4832
  1.5106   1.5410   1.5481   1.5649   1.5940   1.5997   1.6321   1.6337
  1.6654   1.6774   1.7536   1.7952   1.8373   1.8541   1.8904   1.9117
  1.9746   2.0050   2.0205   2.0659   2.1303   2.1902   2.2311   2.2557
  2.2916   2.3123   2.3450   2.3519   2.3717   2.3842   2.4186   2.4463
  2.5254   2.5435   2.5641   2.5852   2.5992   2.6359   2.6617   2.6725
  2.6857   2.6979   2.7191   2.7470   2.7495   2.7712   2.7806   2.7879
  2.8066   2.8424   2.8603   2.8851   2.9170   2.9279   2.9375   2.9420
  2.9877   3.0090   3.0157   3.0371   3.0516   3.0616   3.0659   3.0870
  3.0996   3.1131   3.1407   3.1466   3.1694   3.1772   3.1977   3.2156
  3.2395   3.2396   3.2615   3.2636   3.2809   3.3175   3.3269   3.3720
  3.3735   3.3798   3.3925   3.4323   3.4507   3.4617   3.4802   3.4981
  3.5162   3.5418   3.5726   3.6008   3.6068   3.6185   3.6650   3.6746
  3.6959   3.7170   3.7248   3.7690   3.7919   3.8083   3.8200   3.8285
  3.8544   3.8717   3.8916   3.9118   3.9611   3.9680   3.9782   3.9885
  4.0208   4.0368   4.0529   4.0656   4.0764   4.0825   4.0994   4.1222
  4.1471   4.1758   4.2143   4.2333   4.2405   4.2672   4.2795   4.3085
  4.3481   4.3690   4.3851   4.3983   4.4345   4.4434   4.4753   4.5009
  4.5163   4.5409   4.5592   4.6418   4.6540   4.6689   4.6764   4.6858
  4.7325   4.7773   4.7952   4.8358   4.8665   4.8820   4.9319   4.9558
  4.9748   4.9975   5.0403   5.0608   5.0651   5.1092   5.1399   5.1842
  5.2136   5.2335   5.2590   5.2712   5.2879   5.3106   5.3651   5.4284
  5.4568   5.4663   5.5616   5.5846   5.6040   5.6747   5.7688   5.8070
  5.8573   5.9271   5.9454   5.9997   6.0909   6.2230   6.2738   6.2911
  6.4079   6.4841   8.2738   9.9343  11.5608  11.9753  12.5515  12.9648
 13.5719  15.7035
 
 Beta MOs
 -- Occupied --
-14.4356 -14.4225 -10.3531 -10.3528 -10.3352 -10.3289 -10.3205 -10.3189
 -1.1041  -1.0241  -0.9733  -0.8751  -0.8047  -0.7157  -0.7102  -0.6643
 -0.5958  -0.5842  -0.5363  -0.5036  -0.4964  -0.4876  -0.4656  -0.4312
 -0.4100  -0.3924  -0.3714
 -- Virtual --
 -0.0462   0.0911   0.0988   0.1094   0.1278   0.1456   0.1546   0.1699
  0.1782   0.2079   0.2146   0.2279   0.2623   0.2753   0.2934   0.3133
  0.3431   0.3567   0.3619   0.3791   0.3955   0.4099   0.4310   0.4448
  0.4469   0.4578   0.4651   0.4799   0.4842   0.5066   0.5112   0.5165
  0.5327   0.5408   0.5519   0.5659   0.5703   0.5906   0.6007   0.6111
  0.6177   0.6432   0.6526   0.6744   0.7103   0.7124   0.7167   0.7324
  0.7541   0.7718   0.8065   0.8265   0.8512   0.8880   0.9141   0.9167
  0.9431   0.9572   0.9729   0.9921   1.0339   1.0504   1.0556   1.0696
  1.0854   1.1005   1.1070   1.1258   1.1482   1.1594   1.1748   1.1841
  1.2017   1.2265   1.2428   1.2608   1.2749   1.2916   1.2989   1.3265
  1.3332   1.3497   1.3834   1.4021   1.4121   1.4374   1.4478   1.4786
  1.4859   1.5143   1.5451   1.5531   1.5676   1.5978   1.6055   1.6348
  1.6378   1.6718   1.6829   1.7579   1.7994   1.8417   1.8613   1.8921
  1.9132   1.9775   2.0098   2.0238   2.0693   2.1360   2.1979   2.2330
  2.2589   2.2977   2.3142   2.3498   2.3541   2.3856   2.3941   2.4273
  2.4520   2.5321   2.5465   2.5668   2.5886   2.6032   2.6383   2.6679
  2.6759   2.6916   2.7026   2.7211   2.7495   2.7568   2.7755   2.7829
  2.7919   2.8131   2.8469   2.8633   2.8890   2.9246   2.9334   2.9409
  2.9473   2.9927   3.0138   3.0186   3.0412   3.0557   3.0667   3.0689
  3.0940   3.1039   3.1159   3.1455   3.1505   3.1728   3.1843   3.2022
  3.2206   3.2454   3.2520   3.2643   3.2715   3.2850   3.3212   3.3299
  3.3761   3.3773   3.3857   3.3992   3.4355   3.4559   3.4660   3.4850
  3.4994   3.5216   3.5469   3.5795   3.6034   3.6120   3.6222   3.6713
  3.6773   3.7003   3.7219   3.7276   3.7713   3.7960   3.8130   3.8236
  3.8316   3.8590   3.8769   3.8941   3.9176   3.9672   3.9748   3.9836
  3.9946   4.0263   4.0396   4.0568   4.0690   4.0783   4.0847   4.1025
  4.1269   4.1532   4.1807   4.2185   4.2358   4.2443   4.2705   4.2857
  4.3176   4.3544   4.3731   4.3878   4.4075   4.4397   4.4500   4.4814
  4.5067   4.5239   4.5468   4.5642   4.6457   4.6583   4.6714   4.6802
  4.6897   4.7358   4.7797   4.7984   4.8400   4.8737   4.8916   4.9420
  4.9657   4.9793   5.0103   5.0469   5.0674   5.0726   5.1170   5.1432
  5.1915   5.2170   5.2365   5.2649   5.2783   5.2952   5.3150   5.3720
  5.4374   5.4611   5.4742   5.5659   5.5895   5.6081   5.6801   5.7724
  5.8099   5.8607   5.9301   5.9489   6.0021   6.0949   6.2240   6.2758
  6.2950   6.4090   6.4870   8.2749   9.9399  11.5701  11.9773  12.5567
 12.9677  13.5769  15.7040
 --------------------------------------------------------------
 
          Ground-State Mulliken Net Atomic Charges

     Atom                 Charge (a.u.)    Spin (a.u.)
  --------------------------------------------------------
      1 C                    -0.072224      -0.013250
      2 N                    -0.064930       0.025063
      3 C                    -0.079740      -0.061609
      4 C                    -0.104594       0.141672
      5 C                     0.027640       0.009637
      6 N                    -0.184886       0.408235
      7 C                    -0.081860      -0.163774
      8 C                    -0.131347       0.638104
      9 H                     0.129329       0.009267
     10 H                     0.144059      -0.004259
     11 H                     0.134225       0.017682
     12 H                     0.138704       0.004090
     13 H                     0.145623      -0.010857
  --------------------------------------------------------
  Sum of atomic charges =     0.000000
  Sum of spin   charges =     1.000000

 -----------------------------------------------------------------
                    Cartesian Multipole Moments
 -----------------------------------------------------------------
    Charge (ESU x 10^10)
                 0.0000
    Dipole Moment (Debye)
         X       2.0150      Y      -2.3343      Z      -3.7483
       Tot       4.8538
    Quadrupole Moments (Debye-Ang)
        XX     -38.0462     XY      -9.1366     YY     -42.3642
        XZ      -5.4893     YZ      12.9095     ZZ     -21.5623
    Octopole Moments (Debye-Ang^2)
       XXX    -126.2598    XXY      99.1732    XYY     -20.3643
       YYY     394.7261    XXZ     111.1471    XYZ      18.7389
       YYZ     105.4757    XZZ     -29.5118    YZZ      61.7063
       ZZZ     277.5305
    Hexadecapole Moments (Debye-Ang^3)
      XXXX    -500.1806   XXXY     393.4043   XXYY    -441.3740
      XYYY     397.6566   YYYY   -2798.4435   XXXZ     364.4627
      XXYZ    -303.3990   XYYZ     102.4169   YYYZ   -1099.7810
      XXZZ    -449.8241   XYZZ     104.9695   YYZZ    -707.7433
      XZZZ     348.2704   YZZZ    -821.1867   ZZZZ   -2003.1869
 -----------------------------------------------------------------
 Calculating analytic gradient of the SCF energy
 Gradient of SCF Energy
            1           2           3           4           5           6
    1  -0.0001398   0.0001011   0.0028796  -0.0010143  -0.0023297  -0.0015676
    2  -0.0120390   0.0095705   0.0023781   0.0011527  -0.0017533   0.0013716
    3  -0.0121497   0.0080699  -0.0013845   0.0013004   0.0008851  -0.0000301
            7           8           9          10          11          12
    1   0.0006330  -0.0022655   0.0068464  -0.0001481  -0.0025142   0.0002094
    2  -0.0002515   0.0004258   0.0104807  -0.0045306  -0.0016479   0.0016387
    3   0.0021565  -0.0025487   0.0027951   0.0001888   0.0042382  -0.0015736
           13
    1  -0.0006903
    2  -0.0067958
    3  -0.0019476
 Max gradient component =       1.215E-02
 RMS gradient           =       4.436E-03
 Gradient time:  CPU 355.75 s  wall 6.75 s
rPathMan2.  file_steps = 951
 IRC --- Status = 3.  Assess initial corrector step
 IRC --- bisector search: b =  0.000000 E =     -341.040118 G.B =  -0.018785
 IRC --- bisector search: b =  0.016506 E =     -341.040077 G.B =   0.023260
 IRC --- performed gradient/energy interpolation
 IRC --- bisector search:  estimate b(min) =   7.302386794039033E-003
 Adding empirical dispersion correction 
 ----------------------------------------------------------------
 Doing -D3(0) with
 s6  =   1.00000
 s8  =   1.00000
 rs6 =   1.28100
 rs8 =   1.09400
 -D3 energy without 3body term =     -0.0032297955 hartrees
 ----------------------------------------------------------------
             Standard Nuclear Orientation (Angstroms)
    I     Atom           X                Y                Z
 ----------------------------------------------------------------
    1      C       0.5046017614    -1.2500267766    -2.7412211481
    2      N       0.4974131682    -0.4281463528    -1.9416875998
    3      C       1.7675044443    -3.1380635961    -4.0351107657
    4      C       0.5419724781    -2.2315379606    -3.7859750342
    5      C       0.4064749003    -3.7005394370    -3.5624595337
    6      N       0.5533679982    -4.1387007498    -2.2111847720
    7      C       1.8148355078    -4.0239383509    -1.8908634310
    8      C       2.6221726143    -3.5062423719    -2.9189303585
    9      H       2.2199200292    -2.9924568697    -5.0083088262
   10      H       0.0948556820    -1.9109387641    -4.7160882528
   11      H      -0.3177178429    -4.2561562526    -4.1439105579
   12      H       2.1622803197    -4.2873979488    -0.9016689627
   13      H       3.6978875560    -3.5657972770    -2.9644007504
 ----------------------------------------------------------------
 Nuclear Repulsion Energy =         325.98679120 hartrees
 There are       28 alpha and       27 beta electrons

                       Distance Matrix (Angstroms)
             C (  1)   N (  2)   C (  3)   C (  4)   C (  5)   N (  6)
   N (  2)  1.146644
   C (  3)  2.614145  3.652287
   C (  4)  1.433971  2.579846  1.544599
   C (  5)  2.586324  3.652907  1.546667  1.492074
   N (  6)  2.937304  3.720749  2.408757  2.473331  1.428113
   C (  7)  3.183458  3.829870  2.320520  2.902469  2.209593  1.306551
   C (  8)  3.099386  3.865783  1.453228  2.589183  2.315426  2.276150
   H (  9)  3.334376  4.352802  1.083049  2.211019  2.424963  3.451836
   H ( 10)  2.122451  3.171439  2.183419  1.080652  2.151891  3.383445
   H ( 11)  3.417684  4.490867  2.368569  2.228512  1.082243  2.123209
   H ( 12)  3.918861  4.329809  3.360844  3.895020  3.241460  2.079794
   H ( 13)  3.950908  4.597155  2.248501  3.523497  3.348018  3.283833
             C (  7)   C (  8)   H (  9)   H ( 10)   H ( 11)   H ( 12)
   C (  8)  1.405960
   H (  9)  3.308552  2.188900
   H ( 10)  3.924920  3.487420  2.402285
   H ( 11)  3.110937  3.271988  2.963735  2.449010
   H ( 12)  1.081034  2.211571  4.306354  4.946878  4.082095
   H ( 13)  2.215459  1.078321  2.586632  4.334605  4.241807  2.670891

 
 Applying Cartesian multipole field
    Component          Value
    ---------          -----
     (2,0,0)        1.00000E-11
     (0,2,0)        2.00000E-11
     (0,0,2)       -3.00000E-11
 Nucleus-field energy     =    -0.0000000127 hartrees
 Requested basis set is cc-pVTZ
 There are 110 shells and 310 basis functions
 A cutoff of  1.0D-11 yielded   5705 shell pairs
 There are     45561 function pairs (     59897 Cartesian)
 Smallest overlap matrix eigenvalue = 1.72E-04
 Guess MOs from SCF MO coefficient file
 Reading MOs from coefficient file
 Reading MOs from coefficient file
 Long-range K will be added via erf
 Coulomb attenuation parameter = 0.25 bohr**(-1)
 An unrestricted hybrid HF-DFT SCF calculation will be
 performed using Pulay DIIS extrapolation
 Exchange:     0.1957 Hartree-Fock + 1.0000 wB97X-D3 + LR-HF
 Correlation:  1.0000 wB97X-D3
 Using SG-2 standard quadrature grid
 Dispersion:   Grimme D3
 SCF converges when DIIS error is below 1.0E-08
 Using Q-Chem read-in guess as SCF_GUESS READ specified.

 using 64 threads for integral computing
 -------------------------------------------------------
 OpenMP Integral computing Module                
 Release: version 1.0, May 2013, Q-Chem Inc. Pittsburgh 
 -------------------------------------------------------
 using 64 threads for integral computing
 -------------------------------------------------------
 OpenMP Integral computing Module                
 Release: version 1.0, May 2013, Q-Chem Inc. Pittsburgh 
 -------------------------------------------------------
 ---------------------------------------
  Cycle       Energy         DIIS Error
 ---------------------------------------
    1    -341.0418027027      1.93E-04
    2    -341.0401653540      3.81E-05
    3    -341.0401704680      3.99E-05
    4    -341.0401846009      9.49E-06
    5    -341.0401854728      2.17E-06
    6    -341.0401855432      6.06E-07
    7    -341.0401855546      2.89E-07
    8    -341.0401855597      1.17E-07
    9    -341.0401855617      6.14E-08
   10    -341.0401855631      3.44E-08
   11    -341.0401855636      1.53E-08
   12    -341.0401855635      6.92E-09 Convergence criterion met
 ---------------------------------------
 <S^2> = 0.7794
 SCF time:  CPU 1497.78 s  wall 25.80 s
 SCF   energy in the final basis set = -341.04018556
 Total energy in the final basis set = -341.04018556
 
 --------------------------------------------------------------
 
                    Orbital Energies (a.u.)
 --------------------------------------------------------------
 
 Alpha MOs
 -- Occupied --
-14.4418 -14.4212 -10.3552 -10.3527 -10.3342 -10.3269 -10.3252 -10.3188
 -1.1143  -1.0277  -0.9807  -0.8958  -0.8071  -0.7252  -0.7127  -0.6694
 -0.5981  -0.5929  -0.5443  -0.5183  -0.5060  -0.4995  -0.4674  -0.4401
 -0.4239  -0.4061  -0.3800  -0.3155
 -- Virtual --
  0.0814   0.0922   0.1036   0.1239   0.1435   0.1535   0.1658   0.1764
  0.2019   0.2128   0.2244   0.2584   0.2734   0.2912   0.3127   0.3420
  0.3546   0.3596   0.3746   0.3930   0.4046   0.4261   0.4422   0.4435
  0.4517   0.4637   0.4762   0.4830   0.5004   0.5082   0.5143   0.5308
  0.5383   0.5504   0.5643   0.5686   0.5889   0.6002   0.6068   0.6162
  0.6386   0.6504   0.6703   0.7085   0.7107   0.7154   0.7302   0.7525
  0.7677   0.8030   0.8234   0.8471   0.8852   0.9122   0.9132   0.9396
  0.9559   0.9721   0.9896   1.0311   1.0498   1.0518   1.0689   1.0830
  1.0999   1.1050   1.1259   1.1455   1.1561   1.1742   1.1802   1.1992
  1.2242   1.2405   1.2584   1.2732   1.2899   1.2978   1.3250   1.3281
  1.3456   1.3798   1.3996   1.4101   1.4359   1.4456   1.4758   1.4843
  1.5106   1.5413   1.5479   1.5646   1.5942   1.6005   1.6331   1.6345
  1.6655   1.6780   1.7541   1.7947   1.8372   1.8542   1.8888   1.9103
  1.9752   2.0060   2.0212   2.0672   2.1322   2.1903   2.2309   2.2552
  2.2916   2.3127   2.3458   2.3526   2.3726   2.3842   2.4185   2.4473
  2.5254   2.5440   2.5644   2.5855   2.5996   2.6363   2.6616   2.6730
  2.6857   2.6983   2.7193   2.7469   2.7501   2.7716   2.7805   2.7883
  2.8068   2.8426   2.8608   2.8853   2.9171   2.9282   2.9375   2.9425
  2.9881   3.0091   3.0155   3.0365   3.0517   3.0619   3.0654   3.0869
  3.1000   3.1126   3.1406   3.1469   3.1705   3.1772   3.1980   3.2156
  3.2398   3.2400   3.2617   3.2639   3.2816   3.3183   3.3272   3.3725
  3.3737   3.3801   3.3930   3.4324   3.4512   3.4620   3.4809   3.4978
  3.5166   3.5422   3.5730   3.6016   3.6081   3.6199   3.6651   3.6758
  3.6969   3.7174   3.7248   3.7691   3.7916   3.8084   3.8204   3.8293
  3.8549   3.8717   3.8919   3.9120   3.9614   3.9678   3.9784   3.9885
  4.0211   4.0369   4.0533   4.0653   4.0778   4.0843   4.0998   4.1224
  4.1467   4.1761   4.2143   4.2331   4.2411   4.2670   4.2789   4.3086
  4.3482   4.3689   4.3859   4.3984   4.4347   4.4438   4.4759   4.5013
  4.5165   4.5417   4.5602   4.6425   4.6538   4.6711   4.6785   4.6865
  4.7339   4.7835   4.7985   4.8361   4.8676   4.8836   4.9328   4.9560
  4.9751   4.9978   5.0403   5.0612   5.0637   5.1091   5.1411   5.1850
  5.2139   5.2341   5.2590   5.2719   5.2898   5.3117   5.3661   5.4284
  5.4574   5.4670   5.5617   5.5837   5.6050   5.6753   5.7731   5.8082
  5.8589   5.9290   5.9488   6.0003   6.0938   6.2480   6.2852   6.2930
  6.4195   6.4848   8.2555   9.9259  11.5713  11.9555  12.5509  12.9459
 13.5798  15.8649
 
 Beta MOs
 -- Occupied --
-14.4354 -14.4209 -10.3532 -10.3526 -10.3350 -10.3288 -10.3190 -10.3187
 -1.1043  -1.0262  -0.9737  -0.8749  -0.8038  -0.7157  -0.7098  -0.6642
 -0.5953  -0.5843  -0.5362  -0.5035  -0.4963  -0.4877  -0.4653  -0.4326
 -0.4109  -0.3928  -0.3714
 -- Virtual --
 -0.0460   0.0918   0.1001   0.1106   0.1283   0.1458   0.1548   0.1699
  0.1782   0.2082   0.2146   0.2279   0.2625   0.2754   0.2937   0.3133
  0.3431   0.3567   0.3618   0.3791   0.3955   0.4097   0.4311   0.4449
  0.4470   0.4579   0.4649   0.4799   0.4844   0.5069   0.5111   0.5163
  0.5328   0.5409   0.5520   0.5661   0.5705   0.5910   0.6011   0.6112
  0.6178   0.6431   0.6527   0.6746   0.7104   0.7126   0.7169   0.7323
  0.7543   0.7720   0.8066   0.8267   0.8513   0.8885   0.9145   0.9167
  0.9432   0.9578   0.9731   0.9927   1.0342   1.0514   1.0559   1.0698
  1.0860   1.1009   1.1076   1.1274   1.1487   1.1598   1.1758   1.1840
  1.2020   1.2268   1.2428   1.2614   1.2750   1.2926   1.2989   1.3273
  1.3334   1.3501   1.3837   1.4020   1.4121   1.4379   1.4480   1.4792
  1.4870   1.5142   1.5455   1.5529   1.5673   1.5981   1.6062   1.6359
  1.6385   1.6719   1.6833   1.7584   1.7989   1.8415   1.8614   1.8906
  1.9118   1.9781   2.0109   2.0245   2.0705   2.1378   2.1981   2.2327
  2.2583   2.2980   2.3145   2.3506   2.3552   2.3861   2.3942   2.4274
  2.4530   2.5322   2.5470   2.5669   2.5890   2.6036   2.6386   2.6678
  2.6764   2.6917   2.7029   2.7213   2.7494   2.7574   2.7758   2.7830
  2.7923   2.8132   2.8471   2.8639   2.8892   2.9246   2.9339   2.9408
  2.9479   2.9930   3.0137   3.0186   3.0405   3.0558   3.0670   3.0685
  3.0940   3.1041   3.1154   3.1453   3.1508   3.1739   3.1843   3.2025
  3.2206   3.2455   3.2528   3.2648   3.2716   3.2856   3.3219   3.3303
  3.3762   3.3778   3.3861   3.3997   3.4356   3.4563   3.4663   3.4857
  3.4990   3.5220   3.5472   3.5800   3.6041   3.6139   3.6231   3.6714
  3.6785   3.7012   3.7221   3.7277   3.7713   3.7957   3.8131   3.8239
  3.8325   3.8595   3.8768   3.8944   3.9179   3.9676   3.9747   3.9837
  3.9947   4.0266   4.0397   4.0572   4.0686   4.0797   4.0863   4.1029
  4.1272   4.1528   4.1811   4.2186   4.2357   4.2449   4.2703   4.2852
  4.3177   4.3545   4.3730   4.3885   4.4075   4.4399   4.4504   4.4820
  4.5072   4.5241   4.5476   4.5653   4.6465   4.6581   4.6738   4.6821
  4.6901   4.7372   4.7859   4.8017   4.8402   4.8748   4.8930   4.9430
  4.9657   4.9796   5.0105   5.0468   5.0663   5.0730   5.1170   5.1444
  5.1922   5.2174   5.2371   5.2650   5.2792   5.2969   5.3159   5.3730
  5.4373   5.4617   5.4750   5.5661   5.5886   5.6091   5.6806   5.7768
  5.8109   5.8623   5.9320   5.9522   6.0026   6.0979   6.2489   6.2876
  6.2965   6.4206   6.4877   8.2566   9.9315  11.5806  11.9575  12.5562
 12.9488  13.5848  15.8654
 --------------------------------------------------------------
 
          Ground-State Mulliken Net Atomic Charges

     Atom                 Charge (a.u.)    Spin (a.u.)
  --------------------------------------------------------
      1 C                    -0.076103      -0.012628
      2 N                    -0.059298       0.023803
      3 C                    -0.079537      -0.061330
      4 C                    -0.105589       0.141227
      5 C                     0.027899       0.009529
      6 N                    -0.184551       0.407637
      7 C                    -0.081702      -0.163402
      8 C                    -0.131653       0.639030
      9 H                     0.129072       0.009310
     10 H                     0.143529      -0.004256
     11 H                     0.133882       0.017752
     12 H                     0.138158       0.004134
     13 H                     0.145893      -0.010806
  --------------------------------------------------------
  Sum of atomic charges =     0.000000
  Sum of spin   charges =     1.000000

 -----------------------------------------------------------------
                    Cartesian Multipole Moments
 -----------------------------------------------------------------
    Charge (ESU x 10^10)
                 0.0000
    Dipole Moment (Debye)
         X       2.0127      Y      -2.3241      Z      -3.7451
       Tot       4.8454
    Quadrupole Moments (Debye-Ang)
        XX     -38.0325     XY      -9.1233     YY     -42.3992
        XZ      -5.4875     YZ      12.8732     ZZ     -21.5859
    Octopole Moments (Debye-Ang^2)
       XXX    -126.2394    XXY      99.1891    XYY     -20.4117
       YYY     394.8906    XXZ     111.1095    XYZ      18.7292
       YYZ     105.5674    XZZ     -29.5292    YZZ      61.8791
       ZZZ     277.6768
    Hexadecapole Moments (Debye-Ang^3)
      XXXX    -500.0568   XXXY     393.4471   XXYY    -441.4539
      XYYY     397.8651   YYYY   -2799.0355   XXXZ     364.3721
      XXYZ    -303.3781   XYYZ     102.3934   YYYZ   -1100.0753
      XXZZ    -449.7510   XYZZ     105.0297   YYZZ    -708.1754
      XZZZ     348.4107   YZZZ    -821.9802   ZZZZ   -2003.9485
 -----------------------------------------------------------------
 Calculating analytic gradient of the SCF energy
 Gradient of SCF Energy
            1           2           3           4           5           6
    1  -0.0003318   0.0002136   0.0020252  -0.0008190  -0.0014688  -0.0006420
    2   0.0007025  -0.0013219   0.0022000  -0.0011314  -0.0010014   0.0012677
    3   0.0002757  -0.0024949  -0.0011248  -0.0002922   0.0010721   0.0004880
            7           8           9          10          11          12
    1  -0.0007129  -0.0015663   0.0069768  -0.0002666  -0.0028235   0.0005253
    2   0.0002877   0.0000281   0.0105633  -0.0044436  -0.0018391   0.0014078
    3   0.0000498  -0.0017250   0.0025343  -0.0000861   0.0039756  -0.0006756
           13
    1  -0.0011100
    2  -0.0067198
    3  -0.0019969
 Max gradient component =       1.056E-02
 RMS gradient           =       2.775E-03
 Gradient time:  CPU 356.26 s  wall 6.72 s
rPathMan2.  file_steps = 951
 IRC --- Status = 4.  Checking bisector search.
 IRC --- Bisector search finished successfully.
 ------------------------------------------------------------------------
 Reaction path following.  The coordinates are cartesian              
 Step   7 E=    -341.040186 |G|=  0.017329 S_lin= 0.7134 S_tot= 0.7457
 ------------------------------------------------------------------------
  IRC -- SD step length =   0.150000000000000     
 Adding empirical dispersion correction 
 ----------------------------------------------------------------
 Doing -D3(0) with
 s6  =   1.00000
 s8  =   1.00000
 rs6 =   1.28100
 rs8 =   1.09400
 -D3 energy without 3body term =     -0.0032249019 hartrees
 ----------------------------------------------------------------
             Standard Nuclear Orientation (Angstroms)
    I     Atom           X                Y                Z
 ----------------------------------------------------------------
    1      C       0.5061215201    -1.2532446312    -2.7424840339
    2      N       0.4964348472    -0.4220914414    -1.9302594272
    3      C       1.7582275869    -3.1481411363    -4.0299582467
    4      C       0.5457241652    -2.2263553273    -3.7846364555
    5      C       0.4132030774    -3.6959523914    -3.5673705489
    6      N       0.5563088056    -4.1445075349    -2.2134200078
    7      C       1.8181009790    -4.0252562041    -1.8910915789
    8      C       2.6293470876    -3.5063710883    -2.9110287784
    9      H       2.1879617269    -3.0408433398    -5.0199174176
   10      H       0.0960771032    -1.8905841738    -4.7156940876
   11      H      -0.3047843520    -4.2477322186    -4.1621212332
   12      H       2.1598739175    -4.2938467698    -0.8985743361
   13      H       3.7029721519    -3.5350164506    -2.9552538415
 ----------------------------------------------------------------
 Nuclear Repulsion Energy =         325.74828980 hartrees
 There are       28 alpha and       27 beta electrons

                       Distance Matrix (Angstroms)
             C (  1)   N (  2)   C (  3)   C (  4)   C (  5)   N (  6)
   N (  2)  1.162161
   C (  3)  2.610746  3.664997
   C (  4)  1.426392  2.587762  1.542737
   C (  5)  2.579902  3.661315  1.524197  1.491470
   N (  6)  2.939699  3.733651  2.395238  2.479545  1.433479
   C (  7)  3.182799  3.838116  2.312502  2.905254  2.211807  1.307760
   C (  8)  3.100496  3.876081  1.462594  2.596751  2.319056  2.278456
   H (  9)  3.348253  4.389204  1.084529  2.210487  2.385127  3.428818
   H ( 10)  2.113740  3.174178  2.194180  1.087103  2.163000  3.399023
   H ( 11)  3.411729  4.500965  2.341492  2.225269  1.083372  2.132973
   H ( 12)  3.921755  4.338421  3.358501  3.899917  3.245121  2.079072
   H ( 13)  3.933396  4.585062  2.255370  3.516914  3.350100  3.289876
             C (  7)   C (  8)   H (  9)   H ( 10)   H ( 11)   H ( 12)
   C (  8)  1.402724
   H (  9)  3.300821  2.204302
   H ( 10)  3.937076  3.505002  2.406580
   H ( 11)  3.116683  3.274748  2.899341  2.454237
   H ( 12)  1.083531  2.211447  4.307700  4.960376  4.089915
   H ( 13)  2.219350  1.074917  2.608122  4.337395  4.245775  2.680841

 
 Applying Cartesian multipole field
    Component          Value
    ---------          -----
     (2,0,0)        1.00000E-11
     (0,2,0)        2.00000E-11
     (0,0,2)       -3.00000E-11
 Nucleus-field energy     =    -0.0000000127 hartrees
 Requested basis set is cc-pVTZ
 There are 110 shells and 310 basis functions
 A cutoff of  1.0D-11 yielded   5701 shell pairs
 There are     45569 function pairs (     59914 Cartesian)
 Smallest overlap matrix eigenvalue = 1.72E-04
 Guess MOs from SCF MO coefficient file
 Reading MOs from coefficient file
 Reading MOs from coefficient file
 Long-range K will be added via erf
 Coulomb attenuation parameter = 0.25 bohr**(-1)
 An unrestricted hybrid HF-DFT SCF calculation will be
 performed using Pulay DIIS extrapolation
 Exchange:     0.1957 Hartree-Fock + 1.0000 wB97X-D3 + LR-HF
 Correlation:  1.0000 wB97X-D3
 Using SG-2 standard quadrature grid
 Dispersion:   Grimme D3
 SCF converges when DIIS error is below 1.0E-08
 Using Q-Chem read-in guess as SCF_GUESS READ specified.

 using 64 threads for integral computing
 -------------------------------------------------------
 OpenMP Integral computing Module                
 Release: version 1.0, May 2013, Q-Chem Inc. Pittsburgh 
 -------------------------------------------------------
 using 64 threads for integral computing
 -------------------------------------------------------
 OpenMP Integral computing Module                
 Release: version 1.0, May 2013, Q-Chem Inc. Pittsburgh 
 -------------------------------------------------------
 ---------------------------------------
  Cycle       Energy         DIIS Error
 ---------------------------------------
    1    -341.0364701022      6.01E-04
    2    -341.0415474999      1.13E-04
    3    -341.0416629866      1.01E-04
    4    -341.0417632155      2.87E-05
    5    -341.0417751540      1.10E-05
    6    -341.0417802136      5.98E-06
    7    -341.0417821505      2.33E-06
    8    -341.0417835618      1.63E-06
    9    -341.0417842200      8.58E-07
   10    -341.0417844783      3.74E-07
   11    -341.0417845257      1.39E-07
   12    -341.0417845324      7.53E-08
   13    -341.0417845337      2.58E-08
   14    -341.0417845340      1.02E-08
   15    -341.0417845334      3.87E-09 Convergence criterion met
 ---------------------------------------
 <S^2> = 0.7806
 SCF time:  CPU 1998.38 s  wall 34.50 s
 SCF   energy in the final basis set = -341.04178453
 Total energy in the final basis set = -341.04178453
 
 --------------------------------------------------------------
 
                    Orbital Energies (a.u.)
 --------------------------------------------------------------
 
 Alpha MOs
 -- Occupied --
-14.4426 -14.4250 -10.3552 -10.3509 -10.3341 -10.3274 -10.3262 -10.3225
 -1.1150  -1.0228  -0.9817  -0.8951  -0.8096  -0.7247  -0.7125  -0.6695
 -0.5985  -0.5948  -0.5428  -0.5178  -0.5058  -0.4987  -0.4679  -0.4378
 -0.4211  -0.4065  -0.3811  -0.3168
 -- Virtual --
  0.0810   0.0892   0.1001   0.1228   0.1430   0.1552   0.1653   0.1752
  0.2064   0.2117   0.2232   0.2591   0.2718   0.2894   0.3126   0.3418
  0.3550   0.3614   0.3752   0.3937   0.4037   0.4267   0.4415   0.4429
  0.4507   0.4627   0.4789   0.4840   0.4984   0.5081   0.5151   0.5300
  0.5380   0.5487   0.5660   0.5673   0.5894   0.5977   0.6073   0.6163
  0.6377   0.6497   0.6663   0.7067   0.7097   0.7152   0.7314   0.7577
  0.7667   0.8016   0.8260   0.8473   0.8850   0.9109   0.9154   0.9360
  0.9546   0.9731   0.9907   1.0285   1.0492   1.0531   1.0675   1.0814
  1.1021   1.1072   1.1204   1.1488   1.1514   1.1708   1.1816   1.1982
  1.2212   1.2399   1.2569   1.2738   1.2886   1.2951   1.3226   1.3253
  1.3434   1.3739   1.3977   1.4114   1.4327   1.4410   1.4744   1.4809
  1.5114   1.5405   1.5447   1.5651   1.5938   1.6042   1.6327   1.6362
  1.6645   1.6748   1.7601   1.7936   1.8335   1.8530   1.8922   1.9174
  1.9712   2.0030   2.0179   2.0648   2.1262   2.1871   2.2290   2.2541
  2.2966   2.3124   2.3440   2.3528   2.3720   2.3865   2.4239   2.4466
  2.5269   2.5479   2.5695   2.5847   2.5991   2.6395   2.6605   2.6745
  2.6823   2.7005   2.7201   2.7497   2.7513   2.7674   2.7784   2.7911
  2.8091   2.8462   2.8569   2.8839   2.9121   2.9269   2.9343   2.9439
  2.9878   3.0102   3.0178   3.0348   3.0546   3.0598   3.0629   3.0845
  3.0969   3.1153   3.1396   3.1478   3.1660   3.1757   3.1967   3.2144
  3.2371   3.2415   3.2612   3.2676   3.2767   3.3219   3.3270   3.3699
  3.3725   3.3758   3.3918   3.4274   3.4504   3.4599   3.4862   3.5029
  3.5175   3.5394   3.5743   3.6002   3.6068   3.6185   3.6584   3.6774
  3.6929   3.7180   3.7261   3.7650   3.7885   3.8077   3.8196   3.8302
  3.8549   3.8683   3.8995   3.9206   3.9627   3.9682   3.9792   3.9825
  4.0153   4.0371   4.0562   4.0643   4.0742   4.0806   4.0990   4.1164
  4.1438   4.1766   4.2104   4.2355   4.2412   4.2676   4.2782   4.3054
  4.3460   4.3702   4.3822   4.4002   4.4347   4.4482   4.4803   4.5011
  4.5254   4.5432   4.5515   4.6395   4.6487   4.6632   4.6723   4.6817
  4.7236   4.7682   4.7879   4.8305   4.8626   4.8836   4.9306   4.9589
  4.9785   4.9910   5.0316   5.0574   5.0623   5.1126   5.1396   5.1789
  5.2112   5.2356   5.2547   5.2682   5.2877   5.3085   5.3521   5.4288
  5.4516   5.4616   5.5565   5.5852   5.5930   5.6737   5.7581   5.8039
  5.8535   5.9242   5.9483   5.9893   6.0865   6.1897   6.2542   6.2869
  6.3867   6.4840   8.2642   9.9302  11.6387  11.9305  12.5658  12.9747
 13.5731  15.4568
 
 Beta MOs
 -- Occupied --
-14.4360 -14.4246 -10.3532 -10.3509 -10.3350 -10.3294 -10.3228 -10.3197
 -1.1050  -1.0209  -0.9747  -0.8739  -0.8063  -0.7158  -0.7095  -0.6644
 -0.5944  -0.5875  -0.5346  -0.5025  -0.4959  -0.4877  -0.4658  -0.4289
 -0.4088  -0.3937  -0.3721
 -- Virtual --
 -0.0464   0.0892   0.0977   0.1083   0.1276   0.1453   0.1560   0.1694
  0.1770   0.2116   0.2146   0.2266   0.2633   0.2736   0.2921   0.3132
  0.3427   0.3570   0.3641   0.3794   0.3962   0.4087   0.4325   0.4439
  0.4458   0.4568   0.4643   0.4824   0.4852   0.5050   0.5105   0.5172
  0.5319   0.5405   0.5502   0.5677   0.5692   0.5915   0.5985   0.6119
  0.6179   0.6421   0.6521   0.6706   0.7082   0.7122   0.7166   0.7335
  0.7595   0.7710   0.8053   0.8293   0.8516   0.8881   0.9137   0.9188
  0.9392   0.9567   0.9739   0.9938   1.0315   1.0518   1.0560   1.0682
  1.0849   1.1043   1.1086   1.1217   1.1523   1.1547   1.1725   1.1852
  1.2009   1.2239   1.2421   1.2595   1.2759   1.2909   1.2966   1.3241
  1.3317   1.3475   1.3783   1.3995   1.4134   1.4346   1.4436   1.4777
  1.4838   1.5145   1.5451   1.5501   1.5672   1.5975   1.6097   1.6372
  1.6387   1.6714   1.6807   1.7641   1.7982   1.8371   1.8612   1.8940
  1.9189   1.9738   2.0077   2.0215   2.0679   2.1321   2.1949   2.2306
  2.2580   2.3020   2.3142   2.3480   2.3552   2.3886   2.3969   2.4303
  2.4517   2.5334   2.5512   2.5718   2.5879   2.6032   2.6420   2.6663
  2.6777   2.6884   2.7049   2.7220   2.7526   2.7573   2.7717   2.7809
  2.7958   2.8154   2.8505   2.8601   2.8882   2.9199   2.9330   2.9381
  2.9474   2.9929   3.0135   3.0219   3.0391   3.0577   3.0639   3.0671
  3.0916   3.1010   3.1178   3.1445   3.1510   3.1695   3.1831   3.2013
  3.2188   3.2458   3.2507   3.2695   3.2717   3.2809   3.3252   3.3300
  3.3756   3.3779   3.3793   3.3976   3.4308   3.4553   3.4640   3.4905
  3.5047   3.5221   3.5449   3.5819   3.6025   3.6103   3.6233   3.6641
  3.6813   3.6975   3.7223   3.7293   3.7674   3.7928   3.8105   3.8241
  3.8335   3.8595   3.8735   3.9018   3.9269   3.9691   3.9749   3.9846
  3.9891   4.0207   4.0394   4.0590   4.0683   4.0762   4.0830   4.1023
  4.1208   4.1498   4.1814   4.2145   4.2389   4.2448   4.2716   4.2844
  4.3143   4.3518   4.3743   4.3851   4.4097   4.4399   4.4547   4.4860
  4.5076   4.5325   4.5499   4.5556   4.6431   4.6528   4.6660   4.6762
  4.6855   4.7268   4.7706   4.7910   4.8344   4.8695   4.8939   4.9412
  4.9688   4.9835   5.0041   5.0380   5.0601   5.0748   5.1203   5.1426
  5.1852   5.2148   5.2393   5.2603   5.2761   5.2937   5.3133   5.3598
  5.4386   5.4560   5.4694   5.5607   5.5904   5.5974   5.6790   5.7617
  5.8064   5.8568   5.9273   5.9519   5.9915   6.0904   6.1909   6.2561
  6.2909   6.3880   6.4870   8.2653   9.9359  11.6490  11.9324  12.5701
 12.9775  13.5780  15.4574
 --------------------------------------------------------------
 
          Ground-State Mulliken Net Atomic Charges

     Atom                 Charge (a.u.)    Spin (a.u.)
  --------------------------------------------------------
      1 C                    -0.068131      -0.014436
      2 N                    -0.072201       0.026384
      3 C                    -0.070562      -0.059439
      4 C                    -0.108820       0.141225
      5 C                     0.031654      -0.000052
      6 N                    -0.185508       0.420750
      7 C                    -0.079396      -0.170408
      8 C                    -0.134500       0.639984
      9 H                     0.127381       0.009431
     10 H                     0.143208      -0.004382
     11 H                     0.132075       0.016866
     12 H                     0.137435       0.004237
     13 H                     0.147366      -0.010160
  --------------------------------------------------------
  Sum of atomic charges =     0.000000
  Sum of spin   charges =     1.000000

 -----------------------------------------------------------------
                    Cartesian Multipole Moments
 -----------------------------------------------------------------
    Charge (ESU x 10^10)
                 0.0000
    Dipole Moment (Debye)
         X       2.0507      Y      -2.3535      Z      -3.7785
       Tot       4.9012
    Quadrupole Moments (Debye-Ang)
        XX     -38.0193     XY      -9.2967     YY     -42.3228
        XZ      -5.5941     YZ      13.1286     ZZ     -21.3394
    Octopole Moments (Debye-Ang^2)
       XXX    -126.1466    XXY      99.1322    XYY     -19.8232
       YYY     394.7963    XXZ     111.1343    XYZ      19.4630
       YYZ     104.4014    XZZ     -29.2894    YZZ      60.1070
       ZZZ     275.7453
    Hexadecapole Moments (Debye-Ang^3)
      XXXX    -498.6956   XXXY     394.2236   XXYY    -442.1684
      XYYY     396.4790   YYYY   -2801.6205   XXXZ     363.9820
      XXYZ    -303.1921   XYYZ      98.9851   YYYZ   -1095.8063
      XXZZ    -450.5580   XYZZ     101.8992   YYZZ    -699.7242
      XZZZ     347.0546   YZZZ    -810.7241   ZZZZ   -1990.9446
 -----------------------------------------------------------------
 Calculating analytic gradient of the SCF energy
 Gradient of SCF Energy
            1           2           3           4           5           6
    1  -0.0007037   0.0000082  -0.0051496   0.0015193   0.0016129   0.0009299
    2  -0.0280613   0.0245494   0.0017908  -0.0024900   0.0044043   0.0000254
    3  -0.0288565   0.0228415   0.0018684   0.0064412  -0.0016314   0.0020178
            7           8           9          10          11          12
    1  -0.0015924   0.0045929   0.0059613  -0.0021808  -0.0027580   0.0007733
    2   0.0019113  -0.0021427   0.0088806  -0.0018823  -0.0019567   0.0009033
    3  -0.0034917   0.0031176   0.0001655  -0.0032400   0.0022164   0.0009089
           13
    1  -0.0030132
    2  -0.0059322
    3  -0.0023578
 Max gradient component =       2.886E-02
 RMS gradient           =       8.935E-03
 Gradient time:  CPU 354.02 s  wall 6.68 s
rPathMan2.  file_steps = 951
 IRC --- Status = 2.  Assess steepest descent step
 IRC --- Previous SD length =   0.150000
 IRC --- Point 1 E =     -341.040186 |G| =   0.017329 G.D1 =  -0.017329
 IRC --- Point 2 E =     -341.041785 |G| =   0.055797 G.D1 =  -0.003994
 IRC --- Angle(G1/G2) =   85.89 Deg.  Curvature =   0.0889
 IRC --- Minimum along SD direction =   0.194935
 IRC --- Corrector step required
 IRC --- equal length displacement: B_eq =   0.204398
 IRC --- chosen bisector length  : B_len =   0.102199
 Adding empirical dispersion correction 
 ----------------------------------------------------------------
 Doing -D3(0) with
 s6  =   1.00000
 s8  =   1.00000
 rs6 =   1.28100
 rs8 =   1.09400
 -D3 energy without 3body term =     -0.0032436923 hartrees
 ----------------------------------------------------------------
             Standard Nuclear Orientation (Angstroms)
    I     Atom           X                Y                Z
 ----------------------------------------------------------------
    1      C       0.5058621723    -1.2316756649    -2.7213269215
    2      N       0.4969181852    -0.4425809149    -1.9522207062
    3      C       1.7665289280    -3.1443761308    -4.0338634757
    4      C       0.5427676455    -2.2271755240    -3.7898873735
    5      C       0.4086917626    -3.7013786936    -3.5637546285
    6      N       0.5541769720    -4.1416222335    -2.2137376703
    7      C       1.8176009488    -4.0259567849    -1.8884938883
    8      C       2.6224929126    -3.5047826574    -2.9171970961
    9      H       2.1997005891    -3.0229668697    -5.0142308457
   10      H       0.0970176096    -1.8994225880    -4.7135865561
   11      H      -0.3092893111    -4.2505524318    -4.1545924432
   12      H       2.1605270620    -4.2912648978    -0.9007681765
   13      H       3.7025731401    -3.5461873163    -2.9581502116
 ----------------------------------------------------------------
 Nuclear Repulsion Energy =         326.37398721 hartrees
 There are       28 alpha and       27 beta electrons

                       Distance Matrix (Angstroms)
             C (  1)   N (  2)   C (  3)   C (  4)   C (  5)   N (  6)
   N (  2)  1.101941
   C (  3)  2.640162  3.639347
   C (  4)  1.460891  2.562011  1.548668
   C (  5)  2.611237  3.636563  1.541096  1.497460
   N (  6)  2.954280  3.708716  2.403571  2.479815  1.427419
   C (  7)  3.197229  3.819535  2.320001  2.911376  2.212888  1.309734
   C (  8)  3.112155  3.850497  1.452416  2.592128  2.314649  2.275599
   H (  9)  3.366782  4.351295  1.078656  2.208558  2.402465  3.435389
   H ( 10)  2.140593  3.147610  2.190708  1.076724  2.160162  3.389056
   H ( 11)  3.439817  4.472254  2.355254  2.225548  1.079897  2.127054
   H ( 12)  3.925995  4.322675  3.359594  3.901874  3.241665  2.080058
   H ( 13)  3.953734  4.573892  2.250973  3.523627  3.352685  3.289543
             C (  7)   C (  8)   H (  9)   H ( 10)   H ( 11)   H ( 12)
   C (  8)  1.406309
   H (  9)  3.304878  2.192818
   H ( 10)  3.932392  3.490304  2.402918
   H ( 11)  3.115976  3.268435  2.922495  2.450586
   H ( 12)  1.078698  2.213132  4.304729  4.951420  4.085220
   H ( 13)  2.219789  1.081649  2.599972  4.335138  4.245309  2.676914

 
 Applying Cartesian multipole field
    Component          Value
    ---------          -----
     (2,0,0)        1.00000E-11
     (0,2,0)        2.00000E-11
     (0,0,2)       -3.00000E-11
 Nucleus-field energy     =    -0.0000000127 hartrees
 Requested basis set is cc-pVTZ
 There are 110 shells and 310 basis functions
 A cutoff of  1.0D-11 yielded   5703 shell pairs
 There are     45589 function pairs (     59936 Cartesian)
 Smallest overlap matrix eigenvalue = 1.72E-04
 Guess MOs from SCF MO coefficient file
 Reading MOs from coefficient file
 Reading MOs from coefficient file
 Long-range K will be added via erf
 Coulomb attenuation parameter = 0.25 bohr**(-1)
 An unrestricted hybrid HF-DFT SCF calculation will be
 performed using Pulay DIIS extrapolation
 Exchange:     0.1957 Hartree-Fock + 1.0000 wB97X-D3 + LR-HF
 Correlation:  1.0000 wB97X-D3
 Using SG-2 standard quadrature grid
 Dispersion:   Grimme D3
 SCF converges when DIIS error is below 1.0E-08
 Using Q-Chem read-in guess as SCF_GUESS READ specified.

 using 64 threads for integral computing
 -------------------------------------------------------
 OpenMP Integral computing Module                
 Release: version 1.0, May 2013, Q-Chem Inc. Pittsburgh 
 -------------------------------------------------------
 using 64 threads for integral computing
 -------------------------------------------------------
 OpenMP Integral computing Module                
 Release: version 1.0, May 2013, Q-Chem Inc. Pittsburgh 
 -------------------------------------------------------
 ---------------------------------------
  Cycle       Energy         DIIS Error
 ---------------------------------------
    1    -341.0574300117      1.83E-03
    2    -341.0342915993      3.31E-04
    3    -341.0349291670      3.16E-04
    4    -341.0357968607      7.51E-05
    5    -341.0358497836      2.14E-05
    6    -341.0358562923      5.31E-06
    7    -341.0358572331      2.52E-06
    8    -341.0358577204      1.26E-06
    9    -341.0358579546      7.25E-07
   10    -341.0358581402      4.12E-07
   11    -341.0358582036      1.46E-07
   12    -341.0358582119      7.19E-08
   13    -341.0358582131      3.02E-08
   14    -341.0358582131      1.40E-08
   15    -341.0358582136      4.81E-09 Convergence criterion met
 ---------------------------------------
 <S^2> = 0.7802
 SCF time:  CPU 1988.96 s  wall 34.41 s
 SCF   energy in the final basis set = -341.03585821
 Total energy in the final basis set = -341.03585821
 
 --------------------------------------------------------------
 
                    Orbital Energies (a.u.)
 --------------------------------------------------------------
 
 Alpha MOs
 -- Occupied --
-14.4417 -14.4088 -10.3569 -10.3509 -10.3326 -10.3268 -10.3252 -10.3076
 -1.1128  -1.0421  -0.9797  -0.8946  -0.8024  -0.7233  -0.7101  -0.6682
 -0.5975  -0.5910  -0.5432  -0.5169  -0.5070  -0.5006  -0.4646  -0.4497
 -0.4315  -0.4084  -0.3793  -0.3153
 -- Virtual --
  0.0816   0.0981   0.1142   0.1307   0.1463   0.1560   0.1656   0.1765
  0.2055   0.2121   0.2251   0.2609   0.2733   0.2920   0.3137   0.3424
  0.3540   0.3599   0.3751   0.3918   0.4026   0.4264   0.4425   0.4442
  0.4526   0.4627   0.4769   0.4838   0.4986   0.5078   0.5142   0.5315
  0.5384   0.5508   0.5657   0.5704   0.5891   0.6038   0.6068   0.6171
  0.6382   0.6509   0.6696   0.7079   0.7105   0.7149   0.7312   0.7557
  0.7690   0.8038   0.8254   0.8468   0.8890   0.9129   0.9152   0.9382
  0.9604   0.9735   0.9961   1.0320   1.0512   1.0584   1.0694   1.0874
  1.1035   1.1061   1.1383   1.1513   1.1567   1.1796   1.1910   1.2010
  1.2250   1.2406   1.2614   1.2750   1.2972   1.2977   1.3286   1.3321
  1.3487   1.3781   1.4012   1.4119   1.4406   1.4511   1.4801   1.4910
  1.5148   1.5429   1.5450   1.5646   1.5986   1.6030   1.6395   1.6483
  1.6638   1.6812   1.7567   1.7955   1.8350   1.8514   1.8756   1.9027
  1.9756   2.0075   2.0250   2.0724   2.1444   2.1959   2.2280   2.2516
  2.2918   2.3119   2.3456   2.3527   2.3801   2.3845   2.4165   2.4515
  2.5244   2.5463   2.5676   2.5864   2.5994   2.6379   2.6596   2.6759
  2.6886   2.7038   2.7198   2.7457   2.7536   2.7727   2.7786   2.7903
  2.8061   2.8440   2.8599   2.8850   2.9145   2.9286   2.9348   2.9473
  2.9885   3.0083   3.0177   3.0351   3.0545   3.0599   3.0620   3.0852
  3.0985   3.1096   3.1411   3.1472   3.1765   3.1775   3.1997   3.2168
  3.2399   3.2459   3.2620   3.2676   3.2898   3.3241   3.3287   3.3735
  3.3764   3.3785   3.3928   3.4327   3.4519   3.4635   3.4889   3.5030
  3.5200   3.5432   3.5740   3.6035   3.6128   3.6350   3.6639   3.6825
  3.7073   3.7184   3.7342   3.7668   3.7895   3.8116   3.8241   3.8372
  3.8590   3.8708   3.9023   3.9170   3.9640   3.9698   3.9818   3.9852
  4.0195   4.0412   4.0572   4.0650   4.0863   4.0983   4.1052   4.1231
  4.1472   4.1763   4.2114   4.2328   4.2451   4.2699   4.2774   4.3085
  4.3462   4.3657   4.3913   4.4008   4.4377   4.4469   4.4783   4.5058
  4.5243   4.5492   4.5657   4.6451   4.6522   4.6758   4.6922   4.6983
  4.7506   4.8192   4.8312   4.8458   4.8758   4.8945   4.9384   4.9642
  4.9850   4.9992   5.0448   5.0636   5.0683   5.1143   5.1484   5.1931
  5.2174   5.2448   5.2642   5.2732   5.2983   5.3228   5.3657   5.4328
  5.4588   5.4654   5.5677   5.5927   5.6101   5.6826   5.8007   5.8161
  5.8640   5.9403   5.9787   6.0004   6.0980   6.2939   6.3762   6.4526
  6.4820   6.5193   8.1275   9.8795  11.5668  11.8785  12.5546  12.7932
 13.5564  16.9713
 
 Beta MOs
 -- Occupied --
-14.4351 -14.4085 -10.3549 -10.3508 -10.3334 -10.3288 -10.3188 -10.3077
 -1.1026  -1.0410  -0.9722  -0.8737  -0.7989  -0.7138  -0.7073  -0.6629
 -0.5943  -0.5828  -0.5353  -0.5028  -0.4980  -0.4893  -0.4628  -0.4427
 -0.4170  -0.3940  -0.3707
 -- Virtual --
 -0.0449   0.0951   0.1061   0.1194   0.1335   0.1482   0.1574   0.1699
  0.1782   0.2108   0.2150   0.2279   0.2650   0.2753   0.2949   0.3142
  0.3433   0.3565   0.3624   0.3791   0.3947   0.4075   0.4320   0.4440
  0.4484   0.4585   0.4644   0.4804   0.4854   0.5048   0.5105   0.5164
  0.5339   0.5405   0.5522   0.5674   0.5726   0.5911   0.6047   0.6113
  0.6187   0.6425   0.6533   0.6739   0.7094   0.7131   0.7165   0.7332
  0.7575   0.7731   0.8076   0.8286   0.8512   0.8925   0.9147   0.9193
  0.9415   0.9627   0.9743   0.9989   1.0351   1.0540   1.0613   1.0706
  1.0907   1.1049   1.1090   1.1391   1.1544   1.1608   1.1828   1.1926
  1.2035   1.2278   1.2428   1.2638   1.2774   1.2981   1.3009   1.3318
  1.3363   1.3535   1.3821   1.4029   1.4141   1.4433   1.4530   1.4836
  1.4935   1.5187   1.5468   1.5502   1.5674   1.6015   1.6099   1.6440
  1.6507   1.6707   1.6859   1.7608   1.7998   1.8384   1.8583   1.8785
  1.9045   1.9787   2.0126   2.0284   2.0757   2.1499   2.2037   2.2298
  2.2539   2.2992   2.3135   2.3508   2.3565   2.3893   2.3961   2.4258
  2.4568   2.5314   2.5493   2.5698   2.5902   2.6032   2.6405   2.6657
  2.6798   2.6950   2.7075   2.7219   2.7480   2.7604   2.7775   2.7809
  2.7946   2.8125   2.8482   2.8632   2.8891   2.9225   2.9348   2.9381
  2.9518   2.9937   3.0128   3.0212   3.0385   3.0581   3.0639   3.0669
  3.0924   3.1020   3.1123   3.1467   3.1504   3.1810   3.1850   3.2036
  3.2217   3.2450   3.2582   3.2690   3.2732   3.2933   3.3275   3.3325
  3.3764   3.3800   3.3860   3.3991   3.4359   3.4569   3.4675   3.4938
  3.5044   3.5254   3.5474   3.5818   3.6058   3.6199   3.6376   3.6701
  3.6860   3.7110   3.7219   3.7380   3.7691   3.7939   3.8162   3.8276
  3.8402   3.8637   3.8757   3.9047   3.9229   3.9700   3.9766   3.9868
  3.9920   4.0255   4.0438   4.0604   4.0690   4.0883   4.0999   4.1078
  4.1277   4.1533   4.1812   4.2155   4.2360   4.2487   4.2737   4.2839
  4.3175   4.3525   4.3698   4.3940   4.4099   4.4431   4.4534   4.4845
  4.5119   4.5317   4.5544   4.5712   4.6493   4.6569   4.6806   4.6946
  4.6999   4.7540   4.8232   4.8340   4.8503   4.8833   4.9022   4.9500
  4.9739   4.9898   5.0118   5.0503   5.0709   5.0758   5.1219   5.1527
  5.1989   5.2215   5.2484   5.2700   5.2814   5.3059   5.3255   5.3723
  5.4420   5.4632   5.4731   5.5720   5.5978   5.6141   5.6883   5.8052
  5.8180   5.8680   5.9432   5.9816   6.0024   6.1022   6.2978   6.3779
  6.4533   6.4848   6.5203   8.1284   9.8853  11.5767  11.8810  12.5589
 12.7963  13.5614  16.9716
 --------------------------------------------------------------
 
          Ground-State Mulliken Net Atomic Charges

     Atom                 Charge (a.u.)    Spin (a.u.)
  --------------------------------------------------------
      1 C                    -0.108007      -0.010375
      2 N                    -0.016261       0.018295
      3 C                    -0.076698      -0.060491
      4 C                    -0.116313       0.147896
      5 C                     0.029865       0.004149
      6 N                    -0.185762       0.415990
      7 C                    -0.082327      -0.167594
      8 C                    -0.133535       0.636006
      9 H                     0.129704       0.009482
     10 H                     0.141820      -0.004124
     11 H                     0.133588       0.017713
     12 H                     0.139153       0.004073
     13 H                     0.144772      -0.011020
  --------------------------------------------------------
  Sum of atomic charges =     0.000000
  Sum of spin   charges =     1.000000

 -----------------------------------------------------------------
                    Cartesian Multipole Moments
 -----------------------------------------------------------------
    Charge (ESU x 10^10)
                 0.0000
    Dipole Moment (Debye)
         X       2.0011      Y      -2.2681      Z      -3.7258
       Tot       4.7990
    Quadrupole Moments (Debye-Ang)
        XX     -38.0166     XY      -9.0864     YY     -42.5612
        XZ      -5.4077     YZ      12.6675     ZZ     -21.5721
    Octopole Moments (Debye-Ang^2)
       XXX    -126.4823    XXY      99.5933    XYY     -20.4936
       YYY     395.8531    XXZ     111.3541    XYZ      18.5872
       YYZ     105.9295    XZZ     -29.8850    YZZ      62.1434
       ZZZ     277.0492
    Hexadecapole Moments (Debye-Ang^3)
      XXXX    -500.7286   XXXY     395.4912   XXYY    -443.5330
      XYYY     398.6281   YYYY   -2804.6435   XXXZ     365.6586
      XXYZ    -304.9851   XYYZ     102.3170   YYYZ   -1101.7386
      XXZZ    -451.4360   XYZZ     105.2025   YYZZ    -706.9792
      XZZZ     349.5626   YZZZ    -819.7827   ZZZZ   -1998.2449
 -----------------------------------------------------------------
 Calculating analytic gradient of the SCF energy
 Gradient of SCF Energy
            1           2           3           4           5           6
    1  -0.0021177   0.0013044   0.0058260  -0.0033917  -0.0023930  -0.0013655
    2   0.1031161  -0.0920922   0.0002513  -0.0068166  -0.0048483   0.0014680
    3   0.1012311  -0.0911650  -0.0018628  -0.0147576   0.0007857  -0.0011609
            7           8           9          10          11          12
    1   0.0018673  -0.0045678   0.0044617   0.0006334  -0.0014505  -0.0001476
    2  -0.0007983   0.0005062   0.0093257  -0.0048325  -0.0004526   0.0016099
    3   0.0041903  -0.0029022   0.0041356   0.0017751   0.0037801  -0.0019632
           13
    1   0.0013410
    2  -0.0064365
    3  -0.0020861
 Max gradient component =       1.031E-01
 RMS gradient           =       3.134E-02
 Gradient time:  CPU 351.55 s  wall 6.70 s
rPathMan2.  file_steps = 951
 IRC --- Status = 3.  Assess initial corrector step
 IRC --- bisector search: b =  0.000000 E =     -341.041785 G.B =  -0.038016
 IRC --- bisector search: b =  0.102199 E =     -341.035858 G.B =   0.165037
 IRC --- performed gradient/energy interpolation
 IRC --- bisector search:  estimate b(min) =   2.023444866363859E-002
 Adding empirical dispersion correction 
 ----------------------------------------------------------------
 Doing -D3(0) with
 s6  =   1.00000
 s8  =   1.00000
 rs6 =   1.28100
 rs8 =   1.09400
 -D3 energy without 3body term =     -0.0032285868 hartrees
 ----------------------------------------------------------------
             Standard Nuclear Orientation (Angstroms)
    I     Atom           X                Y                Z
 ----------------------------------------------------------------
    1      C       0.5060701716    -1.2489741728    -2.7382951189
    2      N       0.4965305437    -0.4261481701    -1.9346075599
    3      C       1.7598711767    -3.1473956996    -4.0307314464
    4      C       0.5451388013    -2.2265177187    -3.7856760893
    5      C       0.4123098783    -3.6970267497    -3.5666546297
    6      N       0.5558867221    -4.1439362716    -2.2134829021
    7      C       1.8180019776    -4.0253949127    -1.8905772599
    8      C       2.6279900235    -3.5060565935    -2.9122500490
    9      H       2.1902859144    -3.0373039619    -5.0187915283
   10      H       0.0962633149    -1.8923340991    -4.7152768156
   11      H      -0.3056762927    -4.2482905951    -4.1606306015
   12      H       2.1600032342    -4.2933355827    -0.8990086965
   13      H       3.7028931512    -3.5372281800    -2.9558272964
 ----------------------------------------------------------------
 Nuclear Repulsion Energy =         325.86157642 hartrees
 There are       28 alpha and       27 beta electrons

                       Distance Matrix (Angstroms)
             C (  1)   N (  2)   C (  3)   C (  4)   C (  5)   N (  6)
   N (  2)  1.150238
   C (  3)  2.616565  3.659912
   C (  4)  1.433222  2.582663  1.543905
   C (  5)  2.586104  3.656408  1.527542  1.492652
   N (  6)  2.942569  3.728705  2.396886  2.479597  1.432277
   C (  7)  3.185640  3.834423  2.313984  2.906465  2.212020  1.308149
   C (  8)  3.102777  3.871013  1.460571  2.595836  2.318179  2.277889
   H (  9)  3.351920  4.381681  1.083347  2.210081  2.388542  3.430110
   H ( 10)  2.119035  3.168917  2.193484  1.085046  2.162437  3.397049
   H ( 11)  3.417290  4.495274  2.344212  2.225319  1.082683  2.131798
   H ( 12)  3.922576  4.335291  3.358716  3.900304  3.244434  2.079267
   H ( 13)  3.937398  4.582845  2.254489  3.518242  3.350609  3.289805
             C (  7)   C (  8)   H (  9)   H ( 10)   H ( 11)   H ( 12)
   C (  8)  1.403427
   H (  9)  3.301612  2.202006
   H ( 10)  3.936148  3.502092  2.405828
   H ( 11)  3.116542  3.273494  2.903921  2.453512
   H ( 12)  1.082573  2.211778  4.307104  4.958602  4.088983
   H ( 13)  2.219432  1.076238  2.606478  4.336948  4.245679  2.680058

 
 Applying Cartesian multipole field
    Component          Value
    ---------          -----
     (2,0,0)        1.00000E-11
     (0,2,0)        2.00000E-11
     (0,0,2)       -3.00000E-11
 Nucleus-field energy     =    -0.0000000127 hartrees
 Requested basis set is cc-pVTZ
 There are 110 shells and 310 basis functions
 A cutoff of  1.0D-11 yielded   5700 shell pairs
 There are     45572 function pairs (     59918 Cartesian)
 Smallest overlap matrix eigenvalue = 1.72E-04
 Guess MOs from SCF MO coefficient file
 Reading MOs from coefficient file
 Reading MOs from coefficient file
 Long-range K will be added via erf
 Coulomb attenuation parameter = 0.25 bohr**(-1)
 An unrestricted hybrid HF-DFT SCF calculation will be
 performed using Pulay DIIS extrapolation
 Exchange:     0.1957 Hartree-Fock + 1.0000 wB97X-D3 + LR-HF
 Correlation:  1.0000 wB97X-D3
 Using SG-2 standard quadrature grid
 Dispersion:   Grimme D3
 SCF converges when DIIS error is below 1.0E-08
 Using Q-Chem read-in guess as SCF_GUESS READ specified.

 using 64 threads for integral computing
 -------------------------------------------------------
 OpenMP Integral computing Module                
 Release: version 1.0, May 2013, Q-Chem Inc. Pittsburgh 
 -------------------------------------------------------
 using 64 threads for integral computing
 -------------------------------------------------------
 OpenMP Integral computing Module                
 Release: version 1.0, May 2013, Q-Chem Inc. Pittsburgh 
 -------------------------------------------------------
 ---------------------------------------
  Cycle       Energy         DIIS Error
 ---------------------------------------
    1    -341.0403720066      1.47E-03
    2    -341.0410372456      2.90E-04
    3    -341.0412838930      3.11E-04
    4    -341.0421478086      7.09E-05
    5    -341.0421972533      1.60E-05
    6    -341.0422011133      4.88E-06
    7    -341.0422017772      2.11E-06
    8    -341.0422021179      1.10E-06
    9    -341.0422022685      5.91E-07
   10    -341.0422024022      3.41E-07
   11    -341.0422024479      1.29E-07
   12    -341.0422024547      6.13E-08
   13    -341.0422024556      2.56E-08
   14    -341.0422024562      1.23E-08
   15    -341.0422024560      4.08E-09 Convergence criterion met
 ---------------------------------------
 <S^2> = 0.7805
 SCF time:  CPU 1972.45 s  wall 34.48 s
 SCF   energy in the final basis set = -341.04220246
 Total energy in the final basis set = -341.04220246
 
 --------------------------------------------------------------
 
                    Orbital Energies (a.u.)
 --------------------------------------------------------------
 
 Alpha MOs
 -- Occupied --
-14.4424 -14.4219 -10.3556 -10.3509 -10.3338 -10.3273 -10.3260 -10.3197
 -1.1145  -1.0264  -0.9815  -0.8950  -0.8081  -0.7244  -0.7121  -0.6693
 -0.5981  -0.5942  -0.5428  -0.5176  -0.5059  -0.4990  -0.4674  -0.4399
 -0.4231  -0.4072  -0.3807  -0.3165
 -- Virtual --
  0.0813   0.0912   0.1029   0.1243   0.1434   0.1553   0.1654   0.1755
  0.2061   0.2118   0.2236   0.2594   0.2721   0.2898   0.3128   0.3419
  0.3549   0.3611   0.3752   0.3934   0.4034   0.4267   0.4421   0.4429
  0.4511   0.4628   0.4786   0.4839   0.4984   0.5081   0.5149   0.5303
  0.5381   0.5492   0.5664   0.5675   0.5893   0.5988   0.6072   0.6164
  0.6378   0.6499   0.6669   0.7069   0.7098   0.7151   0.7313   0.7573
  0.7672   0.8020   0.8260   0.8471   0.8860   0.9119   0.9151   0.9364
  0.9560   0.9732   0.9917   1.0293   1.0512   1.0531   1.0678   1.0827
  1.1025   1.1068   1.1242   1.1492   1.1520   1.1724   1.1814   1.1988
  1.2219   1.2401   1.2576   1.2742   1.2902   1.2954   1.3240   1.3263
  1.3444   1.3747   1.3984   1.4116   1.4344   1.4428   1.4755   1.4829
  1.5122   1.5411   1.5447   1.5648   1.5950   1.6037   1.6338   1.6383
  1.6643   1.6755   1.7595   1.7939   1.8342   1.8530   1.8896   1.9149
  1.9730   2.0044   2.0194   2.0665   2.1290   2.1884   2.2284   2.2539
  2.2949   2.3121   2.3442   2.3527   2.3736   2.3860   2.4221   2.4475
  2.5263   2.5476   2.5691   2.5850   2.5992   2.6392   2.6603   2.6748
  2.6835   2.7010   2.7199   2.7495   2.7512   2.7685   2.7784   2.7908
  2.8084   2.8458   2.8574   2.8841   2.9125   2.9274   2.9344   2.9444
  2.9880   3.0100   3.0178   3.0351   3.0547   3.0599   3.0626   3.0846
  3.0972   3.1140   3.1399   3.1476   3.1682   3.1760   3.1972   3.2148
  3.2383   3.2418   3.2616   3.2675   3.2789   3.3222   3.3271   3.3717
  3.3730   3.3755   3.3918   3.4284   3.4507   3.4606   3.4869   3.5026
  3.5180   3.5403   3.5741   3.6020   3.6092   3.6196   3.6596   3.6785
  3.6948   3.7185   3.7268   3.7654   3.7887   3.8095   3.8204   3.8307
  3.8555   3.8686   3.9000   3.9198   3.9630   3.9683   3.9796   3.9830
  4.0161   4.0379   4.0565   4.0646   4.0768   4.0835   4.0997   4.1177
  4.1444   4.1767   4.2108   4.2356   4.2416   4.2679   4.2778   4.3061
  4.3463   4.3694   4.3832   4.4002   4.4355   4.4480   4.4803   4.5019
  4.5252   4.5453   4.5539   4.6413   4.6495   4.6685   4.6756   4.6834
  4.7288   4.7792   4.7956   4.8323   4.8647   4.8849   4.9317   4.9598
  4.9803   4.9922   5.0338   5.0594   5.0627   5.1130   5.1414   5.1814
  5.2127   5.2371   5.2565   5.2693   5.2905   5.3104   5.3548   5.4296
  5.4530   5.4623   5.5589   5.5868   5.5963   5.6758   5.7685   5.8055
  5.8560   5.9305   5.9508   5.9906   6.0906   6.2337   6.2783   6.2890
  6.4100   6.4847   8.2372   9.9193  11.6247  11.9202  12.5620  12.9320
 13.5695  15.7616
 
 Beta MOs
 -- Occupied --
-14.4358 -14.4216 -10.3536 -10.3509 -10.3347 -10.3293 -10.3199 -10.3195
 -1.1045  -1.0248  -0.9744  -0.8738  -0.8048  -0.7154  -0.7092  -0.6641
 -0.5944  -0.5866  -0.5347  -0.5024  -0.4962  -0.4879  -0.4653  -0.4316
 -0.4103  -0.3940  -0.3718
 -- Virtual --
 -0.0461   0.0909   0.0996   0.1102   0.1286   0.1456   0.1562   0.1695
  0.1773   0.2115   0.2146   0.2269   0.2636   0.2740   0.2925   0.3134
  0.3428   0.3569   0.3638   0.3793   0.3960   0.4085   0.4324   0.4440
  0.4464   0.4572   0.4643   0.4820   0.4852   0.5050   0.5105   0.5170
  0.5323   0.5405   0.5506   0.5679   0.5696   0.5915   0.5997   0.6117
  0.6180   0.6422   0.6523   0.6712   0.7084   0.7123   0.7166   0.7335
  0.7591   0.7714   0.8058   0.8293   0.8515   0.8893   0.9144   0.9187
  0.9397   0.9582   0.9740   0.9948   1.0322   1.0539   1.0561   1.0686
  1.0861   1.1047   1.1084   1.1253   1.1527   1.1556   1.1741   1.1850
  1.2014   1.2247   1.2423   1.2601   1.2763   1.2925   1.2970   1.3256
  1.3325   1.3487   1.3790   1.4002   1.4136   1.4364   1.4453   1.4788
  1.4857   1.5154   1.5457   1.5500   1.5670   1.5986   1.6093   1.6384
  1.6407   1.6713   1.6812   1.7635   1.7985   1.8378   1.8611   1.8914
  1.9164   1.9758   2.0092   2.0230   2.0696   2.1348   2.1962   2.2300
  2.2574   2.3009   2.3138   2.3484   2.3553   2.3893   2.3964   2.4291
  2.4526   2.5329   2.5509   2.5714   2.5883   2.6032   2.6417   2.6661
  2.6783   2.6896   2.7053   2.7219   2.7517   2.7579   2.7728   2.7809
[truncated: 6,943,473 more chars]
