# Supplementary material for: Reactant Discovery with an Ab Initio Nanoreactor: Exploration of Astrophysical N-Heterocycle Precursors and Formation Pathways
Source: ACS Earth Space Chem. 2024 Aug 9;8(9):1771–83. doi: 10.1021/acsearthspacechem.4c00120 (PMC11418024; doi:10.1021/acsearthspacechem.4c00120)
Supplement: Supplementary file 2 — sp4c00120_si_002.zip [file sp4c00120_si_002.zip › nr-si-data/reaction3/TS11/ccsd_sp.out]

Running Job 1 of 1 qchem.in
qchem qchem.in_3087065.0 ./qchem3087065/ 0
/home/leeping/opt/qchem/5.3.2-openmp/exe/qcprog.exe_s qchem.in_3087065.0 ./qchem3087065/
                  Welcome to Q-Chem
     A Quantum Leap Into The Future Of Chemistry


 Q-Chem 5.3, Q-Chem, Inc., Pleasanton, CA (2020)

 Yihan Shao,  Zhengting Gan,  E. Epifanovsky,  A. T. B. Gilbert,  M. Wormit,  
 J. Kussmann,  A. W. Lange,  A. Behn,  Jia Deng,  Xintian Feng,  D. Ghosh,  
 M. Goldey,  P. R. Horn,  L. D. Jacobson,  I. Kaliman,  T. Kus,  A. Landau,  
 Jie Liu,  E. I. Proynov,  R. M. Richard,  R. P. Steele,  E. J. Sundstrom,  
 H. L. Woodcock III,  P. M. Zimmerman,  D. Zuev,  B. Alam,  B. Albrecht,  
 A. Aldossary,  E. Alguire,  S. A. Baeppler,  D. Barton,  Z. Benda,  
 Y. A. Bernard,  E. J. Berquist,  K. B. Bravaya,  H. Burton,  K. Carter-Fenk,  
 D. Casanova,  Chun-Min Chang,  Yunqing Chen,  A. Chien,  K. D. Closser,  
 M. P. Coons,  S. Coriani,  S. Dasgupta,  A. L. Dempwolff,  M. Diedenhofen,  
 Hainam Do,  R. G. Edgar,  Po-Tung Fang,  S. Faraji,  S. Fatehi,  
 Qingguo Feng,  J. Fosso-Tande,  J. Gayvert,  Qinghui Ge,  A. Ghysels,  
 G. Gidofalvi,  J. Gomes,  J. Gonthier,  S. Gulania,  A. Gunina,  D. Hait,  
 M. W. D. Hanson-Heine,  S. Hammes-Schiffer,  P. H. P. Harbach,  
 A. W. Hauser,  M. F. Herbst,  J. E. Herr,  E. G. Hohenstein,  Z. C. Holden,  
 S. Houck,  Kerwin Hui,  B. C. Huynh,  M. Ivanov,  T.-C. Jagau,  Hyunjun Ji,  
 B. Kaduk,  K. Khistyaev,  Jaehoon Kim,  P. Klunzinger,  K. Koh,  
 D. Kosenkov,  L. Koulias,  T. Kowalczyk,  C. M. Krauter,  A. Kunitsa,  
 Ka Un Lao,  A. Laurent,  K. V. Lawler,  Joonho Lee,  D. Lefrancois,  
 S. Lehtola,  D. S. Levine,  Yi-Pei Li,  You-Sheng Lin,  Fenglai Liu,  
 Kuan-Yu Liu,  E. Livshits,  M. Loipersberger,  A. Luenser,  A. Manjanath,  
 P. Manohar,  E. Mansoor,  S. F. Manzer,  Shan-Ping Mao,  Yuezhi Mao,  
 N. Mardirossian,  A. V. Marenich,  T. Markovich,  L. A. Martinez-Martinez,  
 S. A. Maurer,  N. J. Mayhall,  S. C. McKenzie,  J.-M. Mewes,  P. Morgante,  
 A. F. Morrison,  J. W. Mullinax,  K. Nanda,  T. S. Nguyen-Beck,  
 R. Olivares-Amaya,  K. J. Oosterbaan,  J. A. Parkhill,  S. K. Paul,  
 F. Pavosevic,  Zheng Pei,  T. M. Perrine,  F. Plasser,  P. Pokhilko,  
 S. Prager,  A. Prociuk,  E. Ramos,  B. Rana,  D. R. Rehn,  F. Rob,  
 E. Rossomme,  M. Scheurer,  M. Schneider,  N. Sergueev,  S. M. Sharada,  
 S. Sharma,  W. Skomorowski,  D. W. Small,  T. Stauch,  C. J. Stein,  
 T. Stein,  Yu-Chuan Su,  S. P. Veccham,  Zhen Tao,  A. J. W. Thom,  
 A. Tkatchenko,  T. Tsuchimochi,  N. M. Tubman,  L. Vogt,  M. L. Vidal,  
 O. Vydrov,  M. A. Watson,  J. Wenzel,  M. de Wergifosse,  T. A. Wesolowski,  
 A. White,  J. Witte,  A. Yamada,  Jun Yang,  K. Yao,  S. Yeganeh,  
 S. R. Yost,  Zhi-Qiang You,  A. Zech,  Igor Ying Zhang,  Xing Zhang,  
 Yan Zhao,  Ying Zhu,  B. R. Brooks,  G. K. L. Chan,  C. J. Cramer,  
 M. S. Gordon,  W. J. Hehre,  A. Klamt,  M. W. Schmidt,  C. D. Sherrill,  
 D. G. Truhlar,  A. Aspuru-Guzik,  R. Baer,  A. T. Bell,  N. A. Besley,  
 Jeng-Da Chai,  A. E. DePrince, III,  R. A. DiStasio Jr.,  A. Dreuw,  
 B. D. Dunietz,  T. R. Furlani,  Chao-Ping Hsu,  Yousung Jung,  Jing Kong,  
 D. S. Lambrecht,  WanZhen Liang,  C. Ochsenfeld,  V. A. Rassolov,  
 L. V. Slipchenko,  J. E. Subotnik,  T. Van Voorhis,  J. M. Herbert,  
 A. I. Krylov,  P. M. W. Gill,  M. Head-Gordon

 Contributors to earlier versions of Q-Chem not listed above: 
 R. D. Adamson,  B. Austin,  J. Baker,  G. J. O. Beran,  K. Brandhorst,  
 S. T. Brown,  E. F. C. Byrd,  A. K. Chakraborty,  C.-L. Cheng,  
 Siu Hung Chien,  D. M. Chipman,  D. L. Crittenden,  H. Dachsel,  
 R. J. Doerksen,  A. D. Dutoi,  L. Fusti-Molnar,  W. A. Goddard III,  
 A. Golubeva-Zadorozhnaya,  S. R. Gwaltney,  G. Hawkins,  A. Heyden,  
 S. Hirata,  G. Kedziora,  F. J. Keil,  C. Kelley,  Jihan Kim,  R. A. King,  
 R. Z. Khaliullin,  P. P. Korambath,  W. Kurlancheek,  A. M. Lee,  M. S. Lee,  
 S. V. Levchenko,  Ching Yeh Lin,  D. Liotard,  R. C. Lochan,  I. Lotan,  
 P. E. Maslen,  N. Nair,  D. P. O'Neill,  D. Neuhauser,  E. Neuscamman,  
 C. M. Oana,  R. Olson,  B. Peters,  R. Peverati,  P. A. Pieniazek,  
 Y. M. Rhee,  J. Ritchie,  M. A. Rohrdanz,  E. Rosta,  N. J. Russ,  
 H. F. Schaefer III,  N. E. Schultz,  N. Shenvi,  A. C. Simmonett,  A. Sodt,  
 D. Stuck,  K. S. Thanthiriwatte,  V. Vanovschi,  Tao Wang,  A. Warshel,  
 C. F. Williams,  Q. Wu,  X. Xu,  W. Zhang

 Please cite Q-Chem as follows:
 Y. Shao et al., Mol. Phys. 113, 184-215 (2015)
 DOI: 10.1080/00268976.2014.952696

 Q-Chem 5.3.2 for Intel X86 EM64T Linux

 Parts of Q-Chem use Armadillo 9.800.1 (Horizon Scraper).
 http://arma.sourceforge.net/

 Q-Chem begins on Thu Jun 13 15:20:03 2024  

Host: 
0

     Scratch files written to ./qchem3087065//
 Dec820 |scratch|qcdevops|jenkins|workspace|build_RNUM 5633   
Processing $rem in /home/leeping/opt/qchem/5.3.2-openmp/config/preferences:
Processing $rem in /home/hpark21/.qchemrc:
Core orbitals will be frozen

Checking the input file for inconsistencies... 	...done.

--------------------------------------------------------------
User input:
--------------------------------------------------------------
$molecule
0 2
C         0.5175319469   -1.2771994879   -2.7613800336
N         0.4965699756   -0.4472199623   -1.9702095193
C         1.9058896994   -2.9889147295   -4.0400079482
C         0.5627924373   -2.3098112306   -3.7872426777
C         0.2231032089   -3.6940599661   -3.4387124699
N         0.5378743799   -4.1621048117   -2.1979045125
C         1.7894290591   -4.0025927361   -1.9026874266
C         2.6155481779   -3.5023426499   -2.9682172391
H         2.3319991078   -2.8836578705   -5.0273631313
H         0.1045878388   -1.9618471912   -4.7063008689
H        -0.3652100485   -4.2988791539   -4.1156291171
H         2.1579806129   -4.2675037793   -0.9204200277
H         3.6874722199   -3.6338091401   -2.9857350195
$end

$rem
method                ccsd(t)
basis                 cc-pvtz
unrestricted          true
symmetry              False
sym_ignore            true
scf_convergence       8
thresh                14
jobtype               sp
scf_guess             core
scf_algorithm         diis
max_scf_cycles        100
geom_opt_max_cycles   100
mem_total             10000
$end

--------------------------------------------------------------
 ----------------------------------------------------------------
             Standard Nuclear Orientation (Angstroms)
    I     Atom           X                Y                Z
 ----------------------------------------------------------------
    1      C       0.5175319469    -1.2771994879    -2.7613800336
    2      N       0.4965699756    -0.4472199623    -1.9702095193
    3      C       1.9058896994    -2.9889147295    -4.0400079482
    4      C       0.5627924373    -2.3098112306    -3.7872426777
    5      C       0.2231032089    -3.6940599661    -3.4387124699
    6      N       0.5378743799    -4.1621048117    -2.1979045125
    7      C       1.7894290591    -4.0025927361    -1.9026874266
    8      C       2.6155481779    -3.5023426499    -2.9682172391
    9      H       2.3319991078    -2.8836578705    -5.0273631313
   10      H       0.1045878388    -1.9618471912    -4.7063008689
   11      H      -0.3652100485    -4.2988791539    -4.1156291171
   12      H       2.1579806129    -4.2675037793    -0.9204200277
   13      H       3.6874722199    -3.6338091401    -2.9857350195
 ----------------------------------------------------------------
 Nuclear Repulsion Energy =         324.73121039 hartrees
 There are       28 alpha and       27 beta electrons
 Requested basis set is cc-pVTZ
 There are 110 shells and 310 basis functions
 Total memory of 10000 MB is distributed as follows: 
   MEM_STATIC is set to 2000 MB
   QALLOC/CCMAN JOB total memory use is  8000 MB
 Warning: actual memory use might exceed 10000 MB

 Total QAlloc Memory Limit  10000 MB
 Mega-Array Size      1956 MB
 MEM_STATIC part      2000 MB

                       Distance Matrix (Angstroms)
             C (  1)   N (  2)   C (  3)   C (  4)   C (  5)   N (  6)
   N (  2)  1.146846
   C (  3)  2.548018  3.567977
   C (  4)  1.456273  2.602929  1.526100
   C (  5)  2.527189  3.573969  1.921082  1.467313
   N (  6)  2.939489  3.722086  2.577050  2.440821  1.362993
   C (  7)  3.127754  3.783744  2.368385  2.814551  2.215388  1.295757
   C (  8)  3.065243  3.849657  1.384182  2.511322  2.445795  2.312011
   H (  9)  3.317782  4.318706  1.080518  2.235462  2.761884  3.585965
   H ( 10)  2.102851  3.151816  2.177958  1.084296  2.149741  3.364658
   H ( 11)  3.426919  4.492301  2.622903  2.219328  1.081728  2.124132
   H ( 12)  3.875839  4.296151  3.380853  3.820453  3.227133  2.065870
   H ( 13)  3.956320  4.622499  2.168275  3.486977  3.494377  3.289337
             C (  7)   C (  8)   H (  9)   H ( 10)   H ( 11)   H ( 12)
   C (  8)  1.438081
   H (  9)  3.363034  2.168698
   H ( 10)  3.855331  3.420378  2.431908
   H ( 11)  3.102800  3.291800  3.179473  2.455875
   H ( 12)  1.082062  2.233453  4.337314  4.885219  4.071466
   H ( 13)  2.216204  1.080098  2.562866  4.311944  4.259485  2.646968

 
 A cutoff of  1.0D-14 yielded   5870 shell pairs
 There are     47120 function pairs (     61994 Cartesian)
 Smallest overlap matrix eigenvalue = 1.84E-04

 Scale SEOQF with 1.000000e-01/1.000000e-01/1.000000e-01

 Standard Electronic Orientation quadrupole field applied
 Nucleus-field energy     =    -0.0000000127 hartrees
 Guess MOs from core Hamiltonian diagonalization
 An unrestricted Hartree-Fock SCF calculation will be
 performed using Pulay DIIS extrapolation
 SCF converges when DIIS error is below 1.0E-08
 using 8 threads for integral computing
 -------------------------------------------------------
 OpenMP Integral computing Module                
 Release: version 1.0, May 2013, Q-Chem Inc. Pittsburgh 
 -------------------------------------------------------
 ---------------------------------------
  Cycle       Energy         DIIS Error
 ---------------------------------------
    1    -259.1585943995      8.12E-02
    2    -210.3710965022      7.38E-02
    3    -304.7083794919      3.15E-02
    4    -206.0142839585      8.73E-02
    5    -275.0470399002      6.24E-02
    6    -309.5645772875      4.16E-02
    7    -325.7690388766      2.60E-02
    8    -334.2536974068      1.44E-02
    9    -338.7551523831      3.77E-03
   10    -338.9472519555      1.80E-03
   11    -338.9864602974      3.96E-04
   12    -338.9929233995      2.35E-04
   13    -338.9957561613      1.16E-04
   14    -338.9978610918      8.59E-05
   15    -338.9997587584      6.11E-05
   16    -339.0017462256      5.02E-05
   17    -339.0038003213      3.25E-05
   18    -339.0052729415      1.97E-05
   19    -339.0054489608      1.58E-05
   20    -339.0057200219      1.42E-05
   21    -339.0059684124      1.38E-05
   22    -339.0062263039      1.35E-05
   23    -339.0065717652      1.33E-05
   24    -339.0072476608      1.23E-05
   25    -339.0074063239      7.61E-06
   26    -339.0074920135      1.15E-05
   27    -339.0075862848      2.30E-06
   28    -339.0075879030      1.12E-06
   29    -339.0075879142      1.80E-06
   30    -339.0075879416      1.08E-06
   31    -339.0075884476      6.61E-07
   32    -339.0075886173      1.30E-07
   33    -339.0075886254      7.35E-08
   34    -339.0075886296      3.45E-08
   35    -339.0075886320      2.13E-08
   36    -339.0075886337      9.23E-09 Convergence criterion met
 ---------------------------------------
 <S^2> = 1.0542
 SCF time:  CPU 1728.16 s  wall 277.80 s
 SCF   energy in the final basis set = -339.00758863
 Total energy in the final basis set = -339.00758863


 ------------------------------------------------------------------------------

   CCMAN2: suite of methods based on coupled cluster
           and equation of motion theories.

   Components:
   * libvmm-1.3-trunk
     by Evgeny Epifanovsky, Ilya Kaliman.
   * libtensor-2.5-trunk
     by Evgeny Epifanovsky, Michael Wormit, Dmitry Zuev, Sam Manzer, 
        Ilya Kaliman.
   * libcc-2.5-trunk
     by Evgeny Epifanovsky, Arik Landau, Tomasz Kus, Kirill Khistyaev, 
        Dmitry Zuev, Prashant Manohar, Xintian Feng, Anna Krylov, 
        Matthew Goldey, Alec White, Thomas Jagau, Kaushik Nanda, 
        Anastasia Gunina, Alexander Kunitsa, Joonho Lee.

   CCMAN original authors:
   Anna I. Krylov, C. David Sherrill, Steven R. Gwaltney,
   Edward F. C. Byrd (2000)
   Sergey V. Levchenko, Lyudmila V. Slipchenko, Tao Wang,
   Ana-Maria C. Cristian (2003)
   Piotr A. Pieniazek, C. Melania Oana, Evgeny Epifanovsky (2007)
   Prashant Manohar (2009)

 ------------------------------------------------------------------------------


 Allocating and initializing 8000MB of RAM...
 Calculation will run on 8 cores.

 
 Alpha MOs, Unrestricted
 -- Occupied --                  
-15.592 -15.568 -11.311 -11.307 -11.280 -11.272 -11.268 -11.264
  1 A     2 A     3 A     4 A     5 A     6 A     7 A     8 A                  
 -1.320  -1.223  -1.132  -1.066  -0.924  -0.841  -0.799  -0.743
  9 A    10 A    11 A    12 A    13 A    14 A    15 A    16 A                  
 -0.671  -0.657  -0.643  -0.589  -0.584  -0.554  -0.545  -0.490
 17 A    18 A    19 A    20 A    21 A    22 A    23 A    24 A                  
 -0.464  -0.458  -0.386  -0.316
 25 A    26 A    27 A    28 A                                                  
 -- Virtual --                   
  0.121   0.138   0.152   0.161   0.176   0.186   0.196   0.208
 29 A    30 A    31 A    32 A    33 A    34 A    35 A    36 A                  
  0.211   0.252   0.292   0.319   0.344   0.347   0.365   0.379
 37 A    38 A    39 A    40 A    41 A    42 A    43 A    44 A                  
  0.393   0.411   0.425   0.466   0.476   0.488   0.513   0.523
 45 A    46 A    47 A    48 A    49 A    50 A    51 A    52 A                  
  0.532   0.535   0.558   0.558   0.584   0.585   0.606   0.614
 53 A    54 A    55 A    56 A    57 A    58 A    59 A    60 A                  
  0.629   0.636   0.644   0.662   0.665   0.667   0.700   0.731
 61 A    62 A    63 A    64 A    65 A    66 A    67 A    68 A                  
  0.738   0.750   0.761   0.790   0.792   0.802   0.821   0.832
 69 A    70 A    71 A    72 A    73 A    74 A    75 A    76 A                  
  0.855   0.895   0.911   0.935   0.988   0.997   1.005   1.042
 77 A    78 A    79 A    80 A    81 A    82 A    83 A    84 A                  
  1.059   1.068   1.093   1.141   1.154   1.164   1.176   1.190
 85 A    86 A    87 A    88 A    89 A    90 A    91 A    92 A                  
  1.199   1.214   1.243   1.258   1.272   1.303   1.330   1.347
 93 A    94 A    95 A    96 A    97 A    98 A    99 A   100 A                  
  1.359   1.377   1.385   1.398   1.408   1.444   1.448   1.470
101 A   102 A   103 A   104 A   105 A   106 A   107 A   108 A                  
  1.480   1.518   1.531   1.550   1.571   1.589   1.599   1.610
109 A   110 A   111 A   112 A   113 A   114 A   115 A   116 A                  
  1.638   1.663   1.670   1.703   1.719   1.742   1.769   1.788
117 A   118 A   119 A   120 A   121 A   122 A   123 A   124 A                  
  1.813   1.851   1.888   1.945   2.027   2.045   2.070   2.090
125 A   126 A   127 A   128 A   129 A   130 A   131 A   132 A                  
  2.146   2.196   2.224   2.274   2.333   2.406   2.422   2.471
133 A   134 A   135 A   136 A   137 A   138 A   139 A   140 A                  
  2.492   2.506   2.527   2.559   2.591   2.606   2.647   2.679
141 A   142 A   143 A   144 A   145 A   146 A   147 A   148 A                  
  2.697   2.742   2.773   2.800   2.824   2.849   2.861   2.899
149 A   150 A   151 A   152 A   153 A   154 A   155 A   156 A                  
  2.915   2.925   2.950   2.958   2.974   2.986   3.021   3.041
157 A   158 A   159 A   160 A   161 A   162 A   163 A   164 A                  
  3.054   3.079   3.097   3.125   3.140   3.162   3.164   3.193
165 A   166 A   167 A   168 A   169 A   170 A   171 A   172 A                  
  3.212   3.238   3.247   3.264   3.279   3.285   3.306   3.327
173 A   174 A   175 A   176 A   177 A   178 A   179 A   180 A                  
  3.337   3.359   3.376   3.396   3.408   3.435   3.440   3.457
181 A   182 A   183 A   184 A   185 A   186 A   187 A   188 A                  
  3.464   3.476   3.485   3.515   3.536   3.553   3.563   3.576
189 A   190 A   191 A   192 A   193 A   194 A   195 A   196 A                  
  3.608   3.622   3.630   3.637   3.653   3.708   3.729   3.748
197 A   198 A   199 A   200 A   201 A   202 A   203 A   204 A                  
  3.750   3.784   3.791   3.822   3.852   3.863   3.874   3.918
205 A   206 A   207 A   208 A   209 A   210 A   211 A   212 A                  
  3.939   3.960   3.966   3.969   3.992   4.024   4.041   4.077
213 A   214 A   215 A   216 A   217 A   218 A   219 A   220 A                  
  4.079   4.100   4.112   4.125   4.145   4.183   4.200   4.231
221 A   222 A   223 A   224 A   225 A   226 A   227 A   228 A                  
  4.257   4.271   4.288   4.323   4.347   4.353   4.357   4.389
229 A   230 A   231 A   232 A   233 A   234 A   235 A   236 A                  
  4.405   4.428   4.443   4.452   4.493   4.517   4.541   4.547
237 A   238 A   239 A   240 A   241 A   242 A   243 A   244 A                  
  4.565   4.605   4.621   4.634   4.649   4.684   4.693   4.742
245 A   246 A   247 A   248 A   249 A   250 A   251 A   252 A                  
  4.774   4.791   4.840   4.884   4.905   4.973   4.990   5.003
253 A   254 A   255 A   256 A   257 A   258 A   259 A   260 A                  
  5.020   5.047   5.073   5.102   5.115   5.142   5.181   5.221
261 A   262 A   263 A   264 A   265 A   266 A   267 A   268 A                  
  5.226   5.237   5.274   5.336   5.348   5.393   5.415   5.451
269 A   270 A   271 A   272 A   273 A   274 A   275 A   276 A                  
  5.485   5.508   5.529   5.565   5.590   5.609   5.640   5.673
277 A   278 A   279 A   280 A   281 A   282 A   283 A   284 A                  
  5.714   5.801   5.824   5.928   5.951   5.987   6.113   6.137
285 A   286 A   287 A   288 A   289 A   290 A   291 A   292 A                  
  6.155   6.208   6.269   6.398   6.431   6.547   6.627   6.630
293 A   294 A   295 A   296 A   297 A   298 A   299 A   300 A                  
  6.697   6.828   8.636  10.517  11.724  12.680  13.596  13.735
301 A   302 A   303 A   304 A   305 A   306 A   307 A   308 A                  
 14.604  16.634
309 A   310 A                                                                  
 
 Beta MOs, Unrestricted
 -- Occupied --                  
-15.576 -15.568 -11.305 -11.298 -11.289 -11.277 -11.271 -11.252
  1 A     2 A     3 A     4 A     5 A     6 A     7 A     8 A                  
 -1.285  -1.222  -1.123  -1.030  -0.916  -0.825  -0.791  -0.731
  9 A    10 A    11 A    12 A    13 A    14 A    15 A    16 A                  
 -0.667  -0.638  -0.632  -0.576  -0.563  -0.553  -0.497  -0.463
 17 A    18 A    19 A    20 A    21 A    22 A    23 A    24 A                  
 -0.457  -0.435  -0.365
 25 A    26 A    27 A                                                          
 -- Virtual --                   
  0.046   0.121   0.152   0.159   0.176   0.186   0.201   0.207
 28 A    29 A    30 A    31 A    32 A    33 A    34 A    35 A                  
  0.213   0.220   0.253   0.306   0.324   0.349   0.350   0.374
 36 A    37 A    38 A    39 A    40 A    41 A    42 A    43 A                  
  0.384   0.395   0.417   0.441   0.459   0.484   0.496   0.520
 44 A    45 A    46 A    47 A    48 A    49 A    50 A    51 A                  
  0.529   0.540   0.547   0.559   0.573   0.588   0.598   0.610
 52 A    53 A    54 A    55 A    56 A    57 A    58 A    59 A                  
  0.620   0.636   0.642   0.646   0.663   0.670   0.676   0.708
 60 A    61 A    62 A    63 A    64 A    65 A    66 A    67 A                  
  0.740   0.746   0.755   0.767   0.794   0.802   0.807   0.830
 68 A    69 A    70 A    71 A    72 A    73 A    74 A    75 A                  
  0.835   0.866   0.898   0.920   0.945   0.995   1.000   1.012
 76 A    77 A    78 A    79 A    80 A    81 A    82 A    83 A                  
  1.059   1.060   1.071   1.096   1.146   1.158   1.170   1.183
 84 A    85 A    86 A    87 A    88 A    89 A    90 A    91 A                  
  1.194   1.201   1.218   1.250   1.261   1.279   1.305   1.334
 92 A    93 A    94 A    95 A    96 A    97 A    98 A    99 A                  
  1.349   1.362   1.379   1.391   1.408   1.416   1.446   1.450
100 A   101 A   102 A   103 A   104 A   105 A   106 A   107 A                  
  1.478   1.484   1.519   1.532   1.557   1.574   1.594   1.603
108 A   109 A   110 A   111 A   112 A   113 A   114 A   115 A                  
  1.617   1.644   1.668   1.673   1.705   1.728   1.747   1.777
116 A   117 A   118 A   119 A   120 A   121 A   122 A   123 A                  
  1.791   1.815   1.865   1.903   1.950   2.037   2.048   2.072
124 A   125 A   126 A   127 A   128 A   129 A   130 A   131 A                  
  2.095   2.149   2.204   2.229   2.280   2.340   2.414   2.430
132 A   133 A   134 A   135 A   136 A   137 A   138 A   139 A                  
  2.470   2.494   2.510   2.530   2.565   2.602   2.620   2.648
140 A   141 A   142 A   143 A   144 A   145 A   146 A   147 A                  
  2.687   2.702   2.750   2.776   2.803   2.830   2.850   2.864
148 A   149 A   150 A   151 A   152 A   153 A   154 A   155 A                  
  2.902   2.920   2.933   2.951   2.964   2.976   2.994   3.019
156 A   157 A   158 A   159 A   160 A   161 A   162 A   163 A                  
  3.048   3.054   3.084   3.100   3.129   3.149   3.166   3.171
164 A   165 A   166 A   167 A   168 A   169 A   170 A   171 A                  
  3.203   3.215   3.244   3.255   3.268   3.282   3.291   3.307
172 A   173 A   174 A   175 A   176 A   177 A   178 A   179 A                  
  3.329   3.342   3.359   3.376   3.404   3.413   3.435   3.443
180 A   181 A   182 A   183 A   184 A   185 A   186 A   187 A                  
  3.459   3.473   3.486   3.495   3.517   3.542   3.555   3.568
188 A   189 A   190 A   191 A   192 A   193 A   194 A   195 A                  
  3.578   3.609   3.625   3.639   3.644   3.658   3.713   3.733
196 A   197 A   198 A   199 A   200 A   201 A   202 A   203 A                  
  3.751   3.755   3.786   3.790   3.828   3.862   3.867   3.879
204 A   205 A   206 A   207 A   208 A   209 A   210 A   211 A                  
  3.921   3.942   3.964   3.969   3.972   3.997   4.026   4.043
212 A   213 A   214 A   215 A   216 A   217 A   218 A   219 A                  
  4.081   4.085   4.104   4.116   4.127   4.148   4.185   4.203
220 A   221 A   222 A   223 A   224 A   225 A   226 A   227 A                  
  4.233   4.259   4.274   4.291   4.327   4.347   4.353   4.358
228 A   229 A   230 A   231 A   232 A   233 A   234 A   235 A                  
  4.393   4.409   4.432   4.446   4.455   4.497   4.523   4.542
236 A   237 A   238 A   239 A   240 A   241 A   242 A   243 A                  
  4.548   4.569   4.609   4.625   4.639   4.652   4.691   4.697
244 A   245 A   246 A   247 A   248 A   249 A   250 A   251 A                  
  4.748   4.776   4.796   4.843   4.889   4.908   4.976   4.992
252 A   253 A   254 A   255 A   256 A   257 A   258 A   259 A                  
  5.004   5.023   5.050   5.077   5.103   5.118   5.147   5.184
260 A   261 A   262 A   263 A   264 A   265 A   266 A   267 A                  
  5.228   5.230   5.249   5.292   5.340   5.351   5.404   5.423
268 A   269 A   270 A   271 A   272 A   273 A   274 A   275 A                  
  5.462   5.491   5.513   5.532   5.570   5.594   5.611   5.645
276 A   277 A   278 A   279 A   280 A   281 A   282 A   283 A                  
  5.683   5.724   5.808   5.828   5.930   5.956   5.992   6.117
284 A   285 A   286 A   287 A   288 A   289 A   290 A   291 A                  
  6.141   6.157   6.209   6.273   6.402   6.434   6.548   6.628
292 A   293 A   294 A   295 A   296 A   297 A   298 A   299 A                  
  6.632   6.698   6.830   8.636  10.521  11.729  12.683  13.599
300 A   301 A   302 A   303 A   304 A   305 A   306 A   307 A                  
 13.739  14.609  16.634
308 A   309 A   310 A                                                          

 Occupation and symmetry of molecular orbitals

 Point group: C1 (1 irreducible representation).

                           A     All 
 -------------------------------------
 All molecular orbitals:
  - Alpha                  310   310 
  - Beta                   310   310 
 -------------------------------------
 Alpha orbitals:
  - Frozen occupied        8     8   
  - Active occupied        20    20  
  - Active virtual         282   282 
  - Frozen virtual         0     0   
 -------------------------------------
 Beta orbitals:
  - Frozen occupied        8     8   
  - Active occupied        19    19  
  - Active virtual         283   283 
  - Frozen virtual         0     0   
 -------------------------------------

 Import integrals:   CPU 0.00 s  wall 0.00 s

 Import integrals:   CPU 24586.21 s  wall 8490.91 s

 MP2 amplitudes:   CPU 31.34 s  wall 496.16 s

Running a double precision version
           CCSD T amplitudes will be solved using DIIS.

           Start     Size      MaxIter   EConv     TConv     
           3         7         100       1.00e-06  1.00e-04  
 ------------------------------------------------------------------------------
           Energy (a.u.)   Ediff      Tdiff       Comment
 ------------------------------------------------------------------------------
          -340.30074716                           
     1    -340.28371049   1.70e-02   1.06e+00     Step took 34.24.
     2    -340.32823580   4.45e-02   1.41e-01     
     3    -340.32829251   5.67e-05   4.97e-02     
     4    -340.33405021   5.76e-03   1.70e-02     Switched to DIIS steps.
     5    -340.33853423   4.48e-03   1.96e-02     
     6    -340.33983792   1.30e-03   7.40e-03     
     7    -340.34044324   6.05e-04   4.41e-03     
     8    -340.34071604   2.73e-04   1.96e-03     
     9    -340.34079909   8.31e-05   1.18e-03     
    10    -340.34085366   5.46e-05   9.36e-04     
    11    -340.34087946   2.58e-05   9.25e-04     
    12    -340.34089256   1.31e-05   3.09e-04     
    13    -340.34089685   4.29e-06   1.83e-04     
    14    -340.34089566   1.19e-06   1.17e-04     
    15    -340.34089449   1.17e-06   5.12e-05     
    16    -340.34089216   2.33e-06   3.20e-05     
    17    -340.34089055   1.62e-06   1.49e-05     
    18    -340.34088963   9.13e-07   8.28e-06     
 ------------------------------------------------------------------------------
          -340.34088963                           CCSD T converged.

End of double precision

WARNING: YOUR (T) CALCULATION MAY RUN OUT OF MEMORY
REDUCE CC_MEMORY OR USE CC_BACKEND=XM IF THIS HAPPENS

----------------------------------------
libpt (c) 2016-2019 Ilya Kaliman
Fast Coupled Cluster Triples Corrections
https://github.com/ilyak/libpt
----------------------------------------

 Starting (T) calculation...
 Using double precision libpt code
 Running unrestricted (T) code
 Using 1 integral batch

 (T) calculation completed in 2676.49 sec
 (T) energy is -0.0728371952

 SCF energy                 = -339.00758863
 MP2 energy                 = -340.30074716
 CCSD correlation energy    =   -1.33330100
 CCSD total energy          = -340.34088963
 CCSD(T) correlation energy =   -0.07283720
 CCSD(T) total energy       = -340.41372683

 CCSD  T1^2 = 0.0927  T2^2 = 0.4710  Leading amplitudes:

 Amplitude    Orbitals with energies
  0.1130       28 (A) A                  ->    30 (A) A                   
              -0.3160                          0.1376                     
  0.1074       27 (A) B                  ->    28 (A) B                   
              -0.3655                          0.0465                     
 -0.0910       27 (A) A                  ->    30 (A) A                   
              -0.3860                          0.1376                     
 -0.0635       27 (A) B                  ->    34 (A) B                   
              -0.3655                          0.2009                     

 Amplitude    Orbitals with energies
 -0.0315       26 (A) A      24 (A) B    ->    37 (A) A      36 (A) B     
              -0.4579       -0.4632            0.2110        0.2127       
  0.0315       26 (A) A      24 (A) B    ->    36 (A) B      37 (A) A     
              -0.4579       -0.4632            0.2127        0.2110       
  0.0315       24 (A) B      26 (A) A    ->    37 (A) A      36 (A) B     
              -0.4632       -0.4579            0.2110        0.2127       
 -0.0315       24 (A) B      26 (A) A    ->    36 (A) B      37 (A) A     
              -0.4632       -0.4579            0.2127        0.2110       

 CCSD calculation:   CPU 49437.91 s  wall 28909.38 s

 Total ccman2 time:   CPU 74180.37 s  wall 37938.46 s

 
 --------------------------------------------------------------
 
                    Orbital Energies (a.u.)
 --------------------------------------------------------------
 
 Alpha MOs
 -- Occupied --
-15.5923 -15.5681 -11.3109 -11.3072 -11.2805 -11.2717 -11.2683 -11.2638
 -1.3196  -1.2233  -1.1319  -1.0658  -0.9238  -0.8405  -0.7993  -0.7433
 -0.6707  -0.6566  -0.6426  -0.5891  -0.5838  -0.5544  -0.5455  -0.4901
 -0.4641  -0.4579  -0.3860  -0.3160
 -- Virtual --
  0.1207   0.1376   0.1515   0.1607   0.1760   0.1862   0.1956   0.2081
  0.2110   0.2523   0.2921   0.3191   0.3436   0.3468   0.3652   0.3791
  0.3931   0.4106   0.4250   0.4664   0.4760   0.4877   0.5128   0.5226
  0.5316   0.5347   0.5579   0.5582   0.5844   0.5852   0.6055   0.6144
  0.6286   0.6357   0.6445   0.6618   0.6651   0.6665   0.7000   0.7305
  0.7379   0.7495   0.7609   0.7899   0.7916   0.8018   0.8212   0.8321
  0.8550   0.8950   0.9112   0.9352   0.9882   0.9974   1.0050   1.0420
  1.0591   1.0676   1.0926   1.1406   1.1539   1.1636   1.1764   1.1900
  1.1991   1.2142   1.2435   1.2584   1.2724   1.3028   1.3305   1.3473
  1.3589   1.3767   1.3848   1.3981   1.4085   1.4437   1.4484   1.4704
  1.4802   1.5177   1.5311   1.5502   1.5709   1.5895   1.5992   1.6102
  1.6380   1.6628   1.6700   1.7031   1.7188   1.7423   1.7688   1.7877
  1.8126   1.8514   1.8881   1.9453   2.0266   2.0450   2.0704   2.0905
  2.1456   2.1964   2.2235   2.2738   2.3330   2.4056   2.4221   2.4707
  2.4921   2.5063   2.5270   2.5588   2.5909   2.6065   2.6468   2.6786
  2.6966   2.7424   2.7725   2.8002   2.8235   2.8495   2.8610   2.8986
  2.9147   2.9251   2.9496   2.9580   2.9738   2.9857   3.0208   3.0408
  3.0539   3.0788   3.0971   3.1248   3.1402   3.1615   3.1645   3.1928
  3.2124   3.2378   3.2469   3.2637   3.2793   3.2852   3.3062   3.3266
  3.3373   3.3590   3.3761   3.3964   3.4078   3.4352   3.4402   3.4573
  3.4636   3.4764   3.4848   3.5149   3.5364   3.5528   3.5631   3.5758
  3.6078   3.6218   3.6304   3.6371   3.6530   3.7077   3.7290   3.7477
  3.7502   3.7837   3.7911   3.8222   3.8525   3.8633   3.8743   3.9182
  3.9393   3.9595   3.9661   3.9691   3.9922   4.0236   4.0408   4.0774
  4.0789   4.0998   4.1117   4.1253   4.1446   4.1832   4.1996   4.2307
  4.2567   4.2713   4.2883   4.3233   4.3470   4.3528   4.3570   4.3890
  4.4047   4.4276   4.4429   4.4523   4.4929   4.5167   4.5406   4.5474
  4.5654   4.6053   4.6215   4.6340   4.6493   4.6840   4.6928   4.7415
  4.7736   4.7914   4.8396   4.8844   4.9053   4.9726   4.9903   5.0029
  5.0202   5.0472   5.0732   5.1016   5.1153   5.1425   5.1813   5.2210
  5.2263   5.2372   5.2743   5.3355   5.3479   5.3930   5.4153   5.4508
  5.4846   5.5078   5.5293   5.5655   5.5904   5.6088   5.6395   5.6735
  5.7141   5.8010   5.8242   5.9283   5.9513   5.9870   6.1133   6.1372
  6.1548   6.2084   6.2694   6.3980   6.4305   6.5465   6.6269   6.6301
  6.6973   6.8278   8.6357  10.5167  11.7235  12.6797  13.5960  13.7348
 14.6043  16.6342
 
 Beta MOs
 -- Occupied --
-15.5760 -15.5684 -11.3051 -11.2983 -11.2886 -11.2765 -11.2712 -11.2516
 -1.2853  -1.2220  -1.1234  -1.0302  -0.9163  -0.8251  -0.7913  -0.7313
 -0.6668  -0.6376  -0.6316  -0.5763  -0.5626  -0.5532  -0.4972  -0.4632
 -0.4572  -0.4354  -0.3655
 -- Virtual --
  0.0465   0.1210   0.1525   0.1589   0.1758   0.1865   0.2009   0.2065
  0.2127   0.2202   0.2534   0.3064   0.3236   0.3488   0.3502   0.3744
  0.3837   0.3947   0.4173   0.4414   0.4593   0.4845   0.4956   0.5201
  0.5295   0.5402   0.5472   0.5590   0.5726   0.5883   0.5980   0.6098
  0.6195   0.6362   0.6415   0.6457   0.6635   0.6700   0.6756   0.7081
  0.7398   0.7461   0.7551   0.7669   0.7936   0.8018   0.8072   0.8300
  0.8349   0.8663   0.8981   0.9204   0.9447   0.9947   1.0005   1.0120
  1.0586   1.0596   1.0709   1.0959   1.1463   1.1578   1.1701   1.1830
  1.1944   1.2012   1.2184   1.2503   1.2613   1.2789   1.3050   1.3345
  1.3493   1.3620   1.3795   1.3914   1.4081   1.4161   1.4463   1.4501
  1.4784   1.4840   1.5188   1.5324   1.5573   1.5740   1.5944   1.6026
  1.6168   1.6439   1.6681   1.6735   1.7055   1.7282   1.7474   1.7766
  1.7914   1.8154   1.8654   1.9033   1.9501   2.0369   2.0480   2.0716
  2.0953   2.1487   2.2036   2.2286   2.2798   2.3396   2.4143   2.4296
  2.4702   2.4936   2.5103   2.5296   2.5648   2.6019   2.6199   2.6476
  2.6869   2.7020   2.7499   2.7756   2.8030   2.8296   2.8500   2.8641
  2.9021   2.9200   2.9329   2.9510   2.9641   2.9761   2.9943   3.0189
  3.0475   3.0544   3.0839   3.0996   3.1289   3.1491   3.1659   3.1714
  3.2032   3.2147   3.2438   3.2547   3.2677   3.2824   3.2910   3.3067
  3.3288   3.3420   3.3594   3.3759   3.4036   3.4126   3.4352   3.4427
  3.4592   3.4732   3.4859   3.4954   3.5170   3.5417   3.5554   3.5676
  3.5777   3.6094   3.6253   3.6386   3.6437   3.6576   3.7130   3.7328
  3.7512   3.7550   3.7864   3.7904   3.8275   3.8620   3.8674   3.8789
  3.9213   3.9416   3.9639   3.9690   3.9722   3.9967   4.0264   4.0431
  4.0809   4.0852   4.1038   4.1155   4.1269   4.1483   4.1849   4.2029
  4.2332   4.2594   4.2743   4.2910   4.3271   4.3473   4.3531   4.3580
  4.3926   4.4085   4.4318   4.4455   4.4549   4.4973   4.5229   4.5424
  4.5484   4.5693   4.6085   4.6252   4.6393   4.6524   4.6908   4.6975
  4.7485   4.7761   4.7963   4.8430   4.8887   4.9083   4.9758   4.9920
  5.0038   5.0227   5.0499   5.0770   5.1032   5.1182   5.1475   5.1841
  5.2278   5.2304   5.2486   5.2921   5.3404   5.3511   5.4039   5.4232
  5.4625   5.4914   5.5129   5.5315   5.5704   5.5935   5.6111   5.6451
  5.6831   5.7240   5.8081   5.8278   5.9297   5.9562   5.9917   6.1165
  6.1409   6.1574   6.2092   6.2735   6.4024   6.4336   6.5483   6.6277
  6.6322   6.6979   6.8304   8.6365  10.5206  11.7291  12.6830  13.5990
 13.7393  14.6092  16.6342
 --------------------------------------------------------------
 
          Ground-State Mulliken Net Atomic Charges

     Atom                 Charge (a.u.)    Spin (a.u.)
  --------------------------------------------------------
      1 C                    -0.044945       0.017484
      2 N                    -0.112846      -0.011482
      3 C                    -0.198192      -0.571057
      4 C                    -0.048499       0.072512
      5 C                    -0.030338       0.596368
      6 N                    -0.194808       0.489740
      7 C                    -0.097414      -0.382952
      8 C                    -0.137608       0.818134
      9 H                     0.166360       0.038991
     10 H                     0.167403      -0.002933
     11 H                     0.180560      -0.018518
     12 H                     0.173045       0.015531
     13 H                     0.177282      -0.061818
  --------------------------------------------------------
  Sum of atomic charges =     0.000000
  Sum of spin   charges =     1.000000

 -----------------------------------------------------------------
                    Cartesian Multipole Moments
 -----------------------------------------------------------------
    Charge (ESU x 10^10)
                -0.0000
    Dipole Moment (Debye)
         X       1.6489      Y      -2.5357      Z      -3.6063
       Tot       4.7068
    Quadrupole Moments (Debye-Ang)
        XX     -39.4585     XY      -7.9669     YY     -42.4020
        XZ      -3.8159     YZ      12.8434     ZZ     -23.3243
    Octopole Moments (Debye-Ang^2)
       XXX    -129.5512    XXY     102.5163    XYY     -25.2205
       YYY     398.3671    XXZ     116.8973    XYZ      13.0283
       YYZ     108.1258    XZZ     -37.0957    YZZ      67.1132
       ZZZ     289.5203
    Hexadecapole Moments (Debye-Ang^3)
      XXXX    -525.4259   XXXY     393.2066   XXYY    -452.2573
      XYYY     413.4056   YYYY   -2818.0122   XXXZ     383.1045
      XXYZ    -317.2718   XYYZ     127.3483   YYYZ   -1113.8919
      XXZZ    -474.3118   XYZZ     130.1165   YYZZ    -732.8073
      XZZZ     386.7476   YZZZ    -857.4453   ZZZZ   -2064.3980
 -----------------------------------------------------------------
Archival summary:
1\1\cpu-5-85\SP\ProcedureUnspecified\BasisUnspecified\265(2)\hpark21\FriJun1401:57:172024FriJun1401:57:172024\0\\#,ProcedureUnspecified,BasisUnspecified,\\0,2\N\C,1,1.29576\H,2,1.08206,1,120.376\C,1,1.36299,2,112.843,3,175.694,0\H,4,1.08173,1,120.217,2,132.826,0\C,2,1.43808,1,115.396,3,178.198,0\H,6,1.0801,2,122.669,1,-158.677,0\C,6,1.38418,2,114.094,1,13.7489,0\H,8,1.08052,6,122.786,2,-158.988,0\C,4,1.46731,1,119.126,2,-53.8787,0\H,10,1.0843,4,113.969,1,-168.317,0\C,10,1.45627,4,119.631,1,-33.7606,0\N,12,1.14685,10,178.608,4,164.719,0\\HF=-339.007589\\@

 Total job time:  38233.70s(wall), 75925.41s(cpu) 
 Fri Jun 14 01:57:17 2024

        *************************************************************
        *                                                           *
        *  Thank you very much for using Q-Chem.  Have a nice day.  *
        *                                                           *
        *************************************************************
